# Supplementary material for: In silico analysis of crustacean hyperglycemic hormone family G protein-coupled receptor candidates
Source: Front Endocrinol (Lausanne). 2024 Jan 9;14:1322800. doi: 10.3389/fendo.2023.1322800 (PMC10828670; doi:10.3389/fendo.2023.1322800)
Supplement: Supplementary Data Sheet 1 — G. lateralis ESG transcriptome data set. [file DataSheet_1.zip]

Archive with 130 entries (116 files):
- Supplementary Data/SuppData1.docx
- Supplementary Data/SuppData2.xlsx
- Supplementary Data/SuppData3.docx
- Supplementary Data/SuppData4/
- Supplementary Data/SuppData4/a2/
- Supplementary Data/SuppData4/a2/a2.fasta
- Supplementary Data/SuppData4/a2/aligned.fa
- Supplementary Data/SuppData4/a2/aligned.fa.clipkit
- Supplementary Data/SuppData4/a2/alignment.fa
- Supplementary Data/SuppData4/a2/CHHr.A2.bionj
- Supplementary Data/SuppData4/a2/CHHr.A2.contree
- Supplementary Data/SuppData4/a2/CHHr.A2.iqtree
- Supplementary Data/SuppData4/a2/CHHr.A2.log
- Supplementary Data/SuppData4/a2/CHHr.A2.mldist
- Supplementary Data/SuppData4/a2/CHHr.A2.model.gz
- Supplementary Data/SuppData4/a2/CHHr.A2.parstree
- Supplementary Data/SuppData4/a2/CHHr.A2.splits.nex
- Supplementary Data/SuppData4/a2/CHHr.A2.treefile
- Supplementary Data/SuppData4/a2/iqtree.sbatch
- Supplementary Data/SuppData4/a2/iqtree_15160935_stderr.txt
- Supplementary Data/SuppData4/a2/iqtree_15160935_stdout.txt
- Supplementary Data/SuppData4/a24/
- Supplementary Data/SuppData4/a24/a24.fasta
- Supplementary Data/SuppData4/a24/aligned.fa
- Supplementary Data/SuppData4/a24/aligned.fa.clipkit
- Supplementary Data/SuppData4/a24/alignment.fa
- Supplementary Data/SuppData4/a24/CHHr.A24.bionj
- Supplementary Data/SuppData4/a24/CHHr.A24.contree
- Supplementary Data/SuppData4/a24/CHHr.A24.iqtree
- Supplementary Data/SuppData4/a24/CHHr.A24.log
- Supplementary Data/SuppData4/a24/CHHr.A24.mldist
- Supplementary Data/SuppData4/a24/CHHr.A24.model.gz
- Supplementary Data/SuppData4/a24/CHHr.A24.parstree
- Supplementary Data/SuppData4/a24/CHHr.A24.splits.nex
- Supplementary Data/SuppData4/a24/CHHr.A24.treefile
- Supplementary Data/SuppData4/a24/iqtree.sbatch
- Supplementary Data/SuppData4/a24/iqtree_15160950_stderr.txt
- Supplementary Data/SuppData4/a24/iqtree_15160950_stdout.txt
- Supplementary Data/SuppData4/a34/
- Supplementary Data/SuppData4/a34/a34.fasta
- Supplementary Data/SuppData4/a34/aligned.fa
- Supplementary Data/SuppData4/a34/aligned.fa.clipkit
- Supplementary Data/SuppData4/a34/alignment.fa
- Supplementary Data/SuppData4/a34/CHHr.A34.bionj
- Supplementary Data/SuppData4/a34/CHHr.A34.contree
- Supplementary Data/SuppData4/a34/CHHr.A34.iqtree
- Supplementary Data/SuppData4/a34/CHHr.A34.log
- Supplementary Data/SuppData4/a34/CHHr.A34.mldist
- Supplementary Data/SuppData4/a34/CHHr.A34.model.gz
- Supplementary Data/SuppData4/a34/CHHr.A34.parstree
- Supplementary Data/SuppData4/a34/CHHr.A34.splits.nex
- Supplementary Data/SuppData4/a34/CHHr.A34.treefile
- Supplementary Data/SuppData4/a34/iqtree.sbatch
- Supplementary Data/SuppData4/a34/iqtree_15262757_stderr.txt
- Supplementary Data/SuppData4/a34/iqtree_15262757_stdout.txt
- Supplementary Data/SuppData4/CFRC_all/
- Supplementary Data/SuppData4/CFRC_all/aligned.fa
- Supplementary Data/SuppData4/CFRC_all/aligned.fa.clipkit
- Supplementary Data/SuppData4/CFRC_all/alignment.fa
- Supplementary Data/SuppData4/CFRC_all/CHHr.all.bionj
- Supplementary Data/SuppData4/CFRC_all/CHHr.all.contree
- Supplementary Data/SuppData4/CFRC_all/CHHr.all.iqtree
- Supplementary Data/SuppData4/CFRC_all/CHHr.all.log
- Supplementary Data/SuppData4/CFRC_all/CHHr.all.mldist
- Supplementary Data/SuppData4/CFRC_all/CHHr.all.model.gz
- Supplementary Data/SuppData4/CFRC_all/CHHr.all.splits.nex
- Supplementary Data/SuppData4/CFRC_all/CHHr.all.treefile
- Supplementary Data/SuppData4/CFRC_all/input.fasta
- Supplementary Data/SuppData5/
- Supplementary Data/SuppData5/a34.aligned.fa
- Supplementary Data/SuppData5/chh_brachyura.aligned.fasta
- Supplementary Data/SuppData5/chh_decapoda.aligned.fasta
- Supplementary Data/SuppData5/chh-mih_brachyura.aligned.fasta
- Supplementary Data/SuppData5/chh-mih_brachyura.png
- Supplementary Data/SuppData5/ecl2.all.aligned.fa
- Supplementary Data/SuppData5/mih_brachyura.aligned.fasta
- Supplementary Data/SuppData5/mih_decapoda.aligned.fasta
- Supplementary Data/SuppData6/
- Supplementary Data/SuppData6/Gl-A24a/
- Supplementary Data/SuppData6/Gl-A24a/A24a_bestmodel.pdb
- Supplementary Data/SuppData6/Gl-A24a/af325_coverage.png
- Supplementary Data/SuppData6/Gl-A24a/af325_PAE.png
- Supplementary Data/SuppData6/Gl-A24a/af325_plddt.png
- Supplementary Data/SuppData6/Gl-A24a/config.json
- Supplementary Data/SuppData6/Gl-A24a/query.fasta
- Supplementary Data/SuppData6/Gl-A24b1/
- Supplementary Data/SuppData6/Gl-A24b1/A24b1_best_model.pdb
- Supplementary Data/SuppData6/Gl-A24b1/af319_coverage.png
- Supplementary Data/SuppData6/Gl-A24b1/af319_pae.png
- Supplementary Data/SuppData6/Gl-A24b1/af319_plddt.png
- Supplementary Data/SuppData6/Gl-A24b1/config.json
- Supplementary Data/SuppData6/Gl-A24b1/query.fasta
- Supplementary Data/SuppData6/Gl-A34a2/
- Supplementary Data/SuppData6/Gl-A34a2/A34a2.png
- Supplementary Data/SuppData6/Gl-A34a2/A34a2_best_model.pdb
- Supplementary Data/SuppData6/Gl-A34a2/A34a2-rainbow.png
- Supplementary Data/SuppData6/Gl-A34a2/af326_coverage.png
- Supplementary Data/SuppData6/Gl-A34a2/af326_pae.png
- Supplementary Data/SuppData6/Gl-A34a2/af326_plddt.png
- Supplementary Data/SuppData6/Gl-A34a2/config.json
- Supplementary Data/SuppData6/Gl-A34a2/query.fasta
- Supplementary Data/SuppData6/Gl-A34b1/
- Supplementary Data/SuppData6/Gl-A34b1/A34b1_best_model.pdb
- Supplementary Data/SuppData6/Gl-A34b1/af324_coverage.png
- Supplementary Data/SuppData6/Gl-A34b1/af324_PAE.png
- Supplementary Data/SuppData6/Gl-A34b1/af324_plddt.png
- Supplementary Data/SuppData6/Gl-A34b1/config.json
- Supplementary Data/SuppData6/Gl-A34b1/query.fasta
- Supplementary Data/SuppData6/Gl-A34b2/
- Supplementary Data/SuppData6/Gl-A34b2/A34b2_bestmodel.pdb
- Supplementary Data/SuppData6/Gl-A34b2/af326_coverage.png
- Supplementary Data/SuppData6/Gl-A34b2/af326_PAE.png
- Supplementary Data/SuppData6/Gl-A34b2/af326_plddt.png
- Supplementary Data/SuppData6/Gl-A34b2/config.json
- Supplementary Data/SuppData6/Gl-A34b2/query.fasta
- Supplementary Data/SuppData6/Gl-CHH/
- Supplementary Data/SuppData6/Gl-CHH/af73_coverage.png
- Supplementary Data/SuppData6/Gl-CHH/af73_PAE.png
- Supplementary Data/SuppData6/Gl-CHH/af73_plddt.png
- Supplementary Data/SuppData6/Gl-CHH/CHH_best_model.pdb
- Supplementary Data/SuppData6/Gl-CHH/config.json
- Supplementary Data/SuppData6/Gl-CHH/query.fasta
- Supplementary Data/SuppData6/Gl-MIH/
- Supplementary Data/SuppData6/Gl-MIH/af78_coverage.png
- Supplementary Data/SuppData6/Gl-MIH/af78_PAE.png
- Supplementary Data/SuppData6/Gl-MIH/af78_plddt.png
- Supplementary Data/SuppData6/Gl-MIH/config.json
- Supplementary Data/SuppData6/Gl-MIH/MIH_best_model.pdb
- Supplementary Data/SuppData6/Gl-MIH/query.fasta
- Supplementary Data/SuppData6/Table-sequence compilation.docx
