# Supplementary material for: In silico analysis of crustacean hyperglycemic hormone family G protein-coupled receptor candidates
Source: Front Endocrinol (Lausanne). 2024 Jan 9;14:1322800. doi: 10.3389/fendo.2023.1322800 (PMC10828670; doi:10.3389/fendo.2023.1322800)
Supplement: Supplementary Data Sheet 1 — G. lateralis ESG transcriptome data set. [file DataSheet_1.zip › Supplementary Data/SuppData2.xlsx]

## Sheet: Sheet1
Contig_ID	Species_name	CFRC_clade	cDNA_seq	AA_seq	Source	Tissue	Reference
Bommo_BNGR_A2	Bombyx mori	A2	GAGTCGAAGTGACAACTTTACACGGTGGACACGTACATACATACATCCCGGACTTAGAACATGTGATTTTTATAATAATAATTTTCTTTTCATTTCGAAATAATGATGGAACCAAATAATAGCGAATATGAGAATAATTCTTATATTACATTTTTCGGACCCGTGGGGATGGCTTTTTATGACAACGGCCAGGTCTTAGAAGATAGCCTCACAGTCAAAATCATATTGAGTATTATACTGGCTGTTATAATGATTCTGAGTTTAATCGGAAATGGTTGTACTTGTGCTGTGATCGCTCGCAATCGTTCTATGCGAACTCCGACTAACTGCTATTTATTCAACCTTGCAATTACCGACCTGTTCATGGCTTTATTTGTGCCAATAGACATTTACATCATT…	MMEPNNSEYENNSYITFFGPVGMAFYDNGQVLEDSLTVKIILSIILAVIMILSLIGNGCTCAVIARNRSMRTPTNCYLFNLAITDLFMALFVPIDIYIIWIPEFYPLGEVGCRLHFVLWDCLSNCSLLIITAFTVERYLVITRPFLRQKLSLNSRVFKLVGVIWFVSCSFCIPDLLYIDMIEEKKYVFCYVAMSHIVSVFVAAEIFVFYVIPMTIIIILYILITIELKFKKKLRSSPASNGQQNRDKAVIMLAAVALSFFLFWSPYCYLRIMLIWPGVYEKHYNAWKIVNYLCYNSYASSALNPILYSLMSRKFRRAFKDFFTRRKPDSTNRNDIAKASLSKNETKLELKM	Nagai et al., 2014	-	Nagai C, Mabashi-Asazuma H, Nagasawa H, Nagata S. 2014. Identification and Characterization of Receptors for Ion Transport Peptide (ITP) and ITP-like (ITPL) in the Silkworm Bombyx mori. Journal of Biological Chemistry. Volume 289, Issue 46, 14 November 2014, Pages 32166-32177
BlagerEVm003549t1	Blatella germanica	A2a1	TTGGCTGAAAAAGACCAGGAAGCAGGAAGATGACTTGGATGATCGTGCACTAAGTTGTTACAGGAATGAGACGAGAACGTGTTTCCTGTCATCATCAACAACATGCCCCTTGATAGTTCGTGCTGAGATGAGTTTACCACTGCTGAAAGCGACCTTCCAGACTTGGCCCGGCGAAGGGACTTGCAAAACACTTTATAAGGAGTTGATGCCCCCTGCGTGGAGCCAAATTGGGGTCAAGTGTTCCTCGGCCGAGCAGCGCCTTCTTTACCAAACAACCGTTGGCCATGGCTTAGCACCGCCATGTTGGACGAAGCAGTGACGGACTCGTACGTGGTTCTTTGGACGGACAATGCCTCCTCGACGTGGTCTGCGGTGCCGCCACTGTGCAACGCCACTTCT…	MLDEAVTDSYVVLWTDNASSTWSAVPPLCNATSAPAPANSTWGPKRDPLYIVVPITVVYAVILLTGLVGNVSTCIVIARNKHMHTATNYYLFSLAISDLLLLVSGLPQEMYFNWSRYPYVFGEAFCVLQGFAAETSANATVLTITAFTVERYVAICHPFQSHTFSKLSRAVRIIVLIWVFALGLAVPQAILFGLVEDGGTKVVQCTVTSELVQHAFEISTIVFFVTPMTLLSVLYALIGLKLRRSKLLPAAGKRASIGSSGAGAEQRTNCKGHAQNHVIRMLVAVVVAFFICWAPFHAQRLLAMYARNNATSNPSPVLLTVYKTLTYASGVFYYMSTTVNPVLYHIMSHKFREAFKSTLAQPCGFKRKNGNKCRTYSVLKSQQQINRNLTLLRQQSRPC…	Crustome v0.1.0	Pooled whole organisms	Pérez-Moreno JL, Kozma MT, DeLeo DM, Bracken-Grissom HD, Durica DS, Mykles DL. 2023. CrusTome: a transcriptome database resource for large-scale analyses across Crustacea, G3 Genes|Genomes|Genetics, Volume 13, Issue 7, July 2023, jkad098, https://doi.org/10.1093/g3journal/jkad098
Canbo1_EVm004256t1	Cancer borealis	A2a1	GAGACTGTTCATTTACGTCAACTAAAGTGATCTAAAATATGCATGGGACTGACTGCAACTGTTTCTGAACGATTACATAAGATATCGAAGGTGTGTGCCTGAGGGGCTAACGGTACCTGCCTCTTCTCCCCCCTCCTCCCCTCCCTCCACATCTGAGCACAGCAGCGGAGGGCACCACGTCATCAAGGTAGTATGGAGGAGGCGGCGATGGAGGCTTTGACCAACTCGACACCTTCTAGCATCCTCACCCTCACGCCCACGTCCAGCTTCCTCTCCACGATCTTCACGCCCACTTCCACGCATGAGCACACCAGCGGCACCAACCTTAGCCTGGCTGGGGGTAATAGCAGCTATGGAATGGTGCTTGAGGAAGAGGAGGATGGCGGGGATGACCACCAG…	MEEAAMEALTNSTPSSILTLTPTSSFLSTIFTPTSTHEHTSGTNLSLAGGNSSYGMVLEEEEDGGDDHQLVHGMAMTVMMTVIYFLITVIGVLGNVATCVVIVRNRIMHTATNYYLFSLAISDLLLLAIGMPDEIYMLWRGRPYIFGASFCFIRGFTAEISTNASILTIAAFTVERYIGICHPLRSQTMSQLGRVVRSIAVIWVVATACAVPIAIQYGILYEHVLPSGEVDPSSSACLIKNPINLVFEISTLLFFVAPLLLITVLYVCIAVQLKRSTRLARTVPSITSPNSSCTNDGSRNKAVIKMLVAVVIAFFLCFAPHQTQRLVALHGDASNPAVVKLFNILHNISGISYYISTCVNPILYHIMSNRFRKALKVTLGSCFEGEKAGVGGGGFQDSD…	Crustome v0.1.0	Neural tissues	Pérez-Moreno JL, Kozma MT, DeLeo DM, Bracken-Grissom HD, Durica DS, Mykles DL. 2023. CrusTome: a transcriptome database resource for large-scale analyses across Crustacea, G3 Genes|Genomes|Genetics, Volume 13, Issue 7, July 2023, jkad098, https://doi.org/10.1093/g3journal/jkad098
CarmaC_EVm005066t1	Carcinus maenas	A2a1	ACAATTTGAGAAAAGATATCAGTGAATCGAAAGTGTGTCAAAAAGAGAGAAAAGAACTTTAGAAAACAAACTCAAAACTTATCACGAAAAAAACAATTTGAGAAAAGATATCAGTGAATCGAAAGTGTGTCAAAAAGAGAGAAAAAAACTTTAGAAAACAAACTCAAAACTTATCACGAAAAAAACATAATAAGAAAAAAGACTTCTCCCAACCCATCATCGTCATCACCTTCGTCAGTAGAGGAACACAGCGTCGAAGAGAAGTGTGGTTGAGGGTGTGCCGGGGCTTGCCTGGCCTCTGAGGACACGTTGATAGGCACCGCATAACACCACGTATAGCATGGAGGAGGCGGCGATGGGGATCCTGGCCAACTCAACACCCTCCAGCATCCTCACTCT…	MEEAAMGILANSTPSSILTLTPTSTLLPPLLTSTTTHENTIINSSTLSPGVGNGSYGLEEAEEDGDQLVHGMTMTVVMTVIYFLITVTGVLGNVATCIVIVRNRIMHTATNYYLFSLAISDLLLLAFGMPDEIYMLWRGRPYIFGAYFCFVRGFTAEISTNASILTIAAFTVERYIGICHPLRSQTMSQLGRVVRSIAVIWGVAIACAIPIAIQYGIVYEHILPSGEDDPSSSACLIKNPLYLAFEISTVLFFVAPLLLITVLYLCIAVQLKRSTRLARTVPSITSPNSSCTNDGSRNKAVIKMLVAVVIAFFLCFFPHQTQRLVALHGDASNPAVVKLFNILHNISGISYYISTCVNPILYHIMSNRFRKALKVTLGSCLEGEKAGVGGGGGRCLSSS…	Crustome v0.1.0	Central Nervous System	Pérez-Moreno JL, Kozma MT, DeLeo DM, Bracken-Grissom HD, Durica DS, Mykles DL. 2023. CrusTome: a transcriptome database resource for large-scale analyses across Crustacea, G3 Genes|Genomes|Genetics, Volume 13, Issue 7, July 2023, jkad098, https://doi.org/10.1093/g3journal/jkad098
ChequaEVm007057t1	Cherax quadricarinatus	A2a1	GTTTTGTTAAGGTGAGAGATTAACAGTTTTATTTGTGTACTCTGCAGGTTGAGTCATGGAGGAGATGAACGACACTGTGATGGAGACGAGTACTCAAGACATGAGTACATCTCCCCCAACCCTCACCACCACAGCCACAGACACCACACAAGTGGTGACGCTCTTCACCACCTTAGTCACCACCCTCGTCCCCCCCAGCACTACAGACGTGGTGACGCCGGAAACCAACGTGACGCTGAGTGAGGAGAGCGAAAAAGACGCGCTGCCCCACGACAAGACAATGATAGTGGCCATGACAGTCATCTATGTACTTATCACCATCACAGGAGTACTGGGTAATGTAGCCACCTGCGTCGTCATCGTCAGGAACCGTATCATGCACACTGCTACCAACTACTA…	MEEMNDTVMETSTQDMSTSPPTLTTTATDTTQVVTLFTTLVTTLVPPSTTDVVTPETNVTLSEESEKDALPHDKTMIVAMTVIYVLITITGVLGNVATCVVIVRNRIMHTATNYYLFSMAISDLLLLAFGMPDEMYLLWWGKPYIFGEEFCFLRGFTAEISTNASILTIAAFTVERYIGICHPLRSHTMSQLGRVIRSIAVIWVVATVCAVPIAIQYGIVYEQTPDGKDDPNSSGCYIKKRFKFVFEISSVLFFVAPMLLITVLYVCIALQLKKSSRLARSVPSIGSHNCSSTNDGSRNKAVIKMLGMVTTHSSCDAYSHSSCDAYSH	Crustome v0.1.0	Multiple tissues	Pérez-Moreno JL, Kozma MT, DeLeo DM, Bracken-Grissom HD, Durica DS, Mykles DL. 2023. CrusTome: a transcriptome database resource for large-scale analyses across Crustacea, G3 Genes|Genomes|Genetics, Volume 13, Issue 7, July 2023, jkad098, https://doi.org/10.1093/g3journal/jkad098
Clivit_EVm006045t1	Clibanarius vittatus	A2a1	CCCAAATATCCGTCATTCCACCTTCATTACTTATATGTAGTAAACAGGTGTCAAAATGGAGGTGGCAGCGCAAGACCCAACCTCATCCCCGGCCATCCTAACCACCCTCATGGCCCCATTCTTCCCCAACCTCACCTTTAACCCCAACCTTACCCTCTACGATCAAGCCAACAGAACTGAAGATGGTGGTGGTGAAAGCGAGATATTCCCTCACGGCAAGACAATGACTTTAGTGATGACAGTGATTTACCTACTTATAACCATCACAGGTGTGTTAGGAAATGTGGCTACCTGTGTTGTGATAGTGAGGAACCGAATCATGCACACGGCCACAAATTACTACTTATTCAGCATGGCTATAAGTGACCTCTTGCTCCTGGCGTTTGGCATGCCTGATGA…	MEVAAQDPTSSPAILTTLMAPFFPNLTFNPNLTLYDQANRTEDGGGESEIFPHGKTMTLVMTVIYLLITITGVLGNVATCVVIVRNRIMHTATNYYLFSMAISDLLLLAFGMPDELYILWRGSPYIFGPEFCFIRGFTAEISTNASILTIAAFTVERYIGICHPLRSHTMSQLGRVVRSIAVIWIVATACAVPIAIQYGIVYEKNEYGQDIPSTAACQMKELLYLAFEMSTLLFFVAPLLLITVLYILIAVQLKRSSRLTRAVPSIRATSRSTTND	Crustome v0.1.0	Eyes	Pérez-Moreno JL, Kozma MT, DeLeo DM, Bracken-Grissom HD, Durica DS, Mykles DL. 2023. CrusTome: a transcriptome database resource for large-scale analyses across Crustacea, G3 Genes|Genomes|Genetics, Volume 13, Issue 7, July 2023, jkad098, https://doi.org/10.1093/g3journal/jkad098
DromelEVm004854t1	Drosophila melanogaster	A2a1	AAGGGGAAAAATTCCAGGCCGCCGGCGCCATGTCCGCTGGCAATATGAGCCATGATCTTGGACCGCCTCGCGATCCGCTGGCCATCGTGATACCCGTAACGGTAGTCTACTCCCTGATTTTCATAACCGGTGTGGTTGGCAACATAAGTACCTGCATTGTGATTAAGAAGAACCGTTCAATGCACACGGCCACGAATTACTACCTCTTTTCGCTGGCCATCTCGGATTTCCTGCTCCTGTTGTCGGGCGTTCCGCAGGAGGTGTCCTACATCTGGTCCAAGTACCCGTACGTGTTTGGGGAGTACATCTGCATCGGACGTGGTCTGTTGGCGGAGACATCGGCGAATGCCACGGTGCTAACGATTACGGCCTTCACGGTGGAGCGGTATATTGCCATTT…	MSAGNMSHDLGPPRDPLAIVIPVTVVYSLIFITGVVGNISTCIVIKKNRSMHTATNYYLFSLAISDFLLLLSGVPQEVSYIWSKYPYVFGEYICIGRGLLAETSANATVLTITAFTVERYIAICHPFLGQAMSKLSRAIRIIVLVWIMAIVTAIPQAAQFGIEHYSGVEQCGIVRVIVKHSFQLSTFIFFLAPMSIILVLYLLIGVHLYRSTLVEGPASVARRQQLKSVPSDTILYRYGGSGTAMSFNGGGSGAGTAGLMGGSGAQLSSVRGRLNHYGTRRVLRMLVAVVVCFFLCWAPFHAQRLIAIYAPARGAKLRDQHEFVYTVMTYVSGVLYYLSTCINPLLYNIMSHKFREAFKAVLFGKKVSKGSLNSRNNIESRRLRRALTNSSQTQRFSIE…	Crustome v0.1.0	Abdominal distal tip	Pérez-Moreno JL, Kozma MT, DeLeo DM, Bracken-Grissom HD, Durica DS, Mykles DL. 2023. CrusTome: a transcriptome database resource for large-scale analyses across Crustacea, G3 Genes|Genomes|Genetics, Volume 13, Issue 7, July 2023, jkad098, https://doi.org/10.1093/g3journal/jkad098
DromelEVm007404t1	Drosophila melanogaster	A2a1	TCATTAATCAACATTTAGCACATGCTTCCACTCGCCCTGATCCTGGTCTTTCGCCTAGGACACGCCTGACTGCCGCCTGCCAGTTTCCCAGGATGCCAGATTGCAAGTGGAGTGGCTCTGGCCTAAGTCGAAATTGATGAGCCCCCGTAAGGGGCGTTATGAAAACATTATTTGCGAGCGAAAGCTTCGATTGAGAATACATAAGCAGAAGTCTGAAATTTCCAAAGAAATTCGAAAATAATAGTGCGTATACACACACACAAAGACACACACCCTATGGCAGTCAAAATGCTGCCCACTAACAGTTCCGGTGTCCTGGCAACCGATCTACAACTGTTTCACAATGAGAAATTTCTCTTAAATCTGACACAAGTGCTGAACATCTCCGCGGACAACCTG…	MAVKMLPTNSSGVLATDLQLFHNEKFLLNLTQVLNISADNLTSLLQGLEPEELLPTVTPMTPLSLLATLSVGYALIFIAGVLGNLITCIVISRNNFMHTATNFYLFNLAISDMILLCSGMPQDLYNLWHPDNYPFSDSICILESVLSETAANATVLTITAFTVERYIAICHPFRQHTMSKLSRAVKFIFAIWIAALLLALPQAIQFSVVMQGMGTSCTMKNDFFAHVFAVSGFLFFGGPMTAICVLYVLIGVKLKRSRLLQALPRRCYDVNRGISA	Crustome v0.1.0	Abdominal distal tip	Pérez-Moreno JL, Kozma MT, DeLeo DM, Bracken-Grissom HD, Durica DS, Mykles DL. 2023. CrusTome: a transcriptome database resource for large-scale analyses across Crustacea, G3 Genes|Genomes|Genetics, Volume 13, Issue 7, July 2023, jkad098, https://doi.org/10.1093/g3journal/jkad098
GeclatEVm011081t1	Gecarcinus lateralis	A2a1	GCTCGTCGGCGTGCCTCATCAAGAACCCCATCAATCTGGTGTTCGAGATCTCGACGGTGTTGTTCTTCGTGGCACCGCTGCTGCTCATCACGGTGCTGTACCTGTGCATCGCTGTGCAGCTCAAACGCTCCACCCGCCTGGCCCGCGCCGTGCCCTCCATCACGAGCCCCAACAGCTCCTGCACCAACGACGGCTCCAGAAACAAGGCGGTCATAAAAATGCTTGTGGCAGTGGTAATCGCCTTCTTTCTGTGCTTCGCGCCGCACCAGACACAGCGGCTGGTGGCCCTGCACGGGGACGCCTCTAACCCGGCGGTGGTGAAGCTGTTCAACATCCTCCACAACATCTCGGGCATCTCCTACTACATCTCCACCTGCGTCAACCCCATCCTCTACCACA…	SSACLIKNPINLVFEISTVLFFVAPLLLITVLYLCIAVQLKRSTRLARAVPSITSPNSSCTNDGSRNKAVIKMLVAVVIAFFLCFAPHQTQRLVALHGDASNPAVVKLFNILHNISGISYYISTCVNPILYHIMSNRFRKALKVTLGSCFEGEKAGLGGGGGFQDSDATFDHLKNGLSSHHFPLHLSRHHRAMLMHQRSFVARSSSGRSRGDMTGGGAMRSSSFHHGSQQHPGFLSQCRGRPSVPRSQHPLCPSPLEEENSLPTNGTSHTWV	ESG Transcriptome	Eyestalk Ganglia	Kozma, Mihika T., Perez-Moreno, Jorge L., Durica, David S., & Mykles, Donald L. (2023). (Supplementary data #1 - Eyestalk Ganglia Transcriptome (1.0) [Data set]. Zenodo. https://doi.org/10.5281/zenodo.7987266
Glyacu_EVm003214t1	Glyphocrangon aculeata	A2a1	TCTGCTTCTGCTTGCCTTCGGAATGCCCGATGAGATCTACCTGCTATGGTGGGGAAGCCCTTACATCTTCGGCGCCGAATTCTGTTTCATCCGGGGCTTCACGGCCGAGATCTCCACCAACGCCTCCATCCTGACGATAGCAGCCTTCACCGTGGAGCGCTACATCGGCATCTGCCACCCGCTGCGATCTCACACTATGTCGCAGCTGGGACGCGTCATCCGTTCGATCGCCGTCATCTGGATCGTGGCGACGGCGTGCGCCATCCCGATCGCCATCCAGTACGGCATCGTGTACCAGGCGACGGAGAGTGGCGAGGACGACCTCAGCACGGCCGCCTGCCTTATCAAGAAGCGACTTAAACTGGTGTTCGAGATCTCGTCCGTGTTGTTCTTCGTGGC…	MPDEIYLLWWGSPYIFGAEFCFIRGFTAEISTNASILTIAAFTVERYIGICHPLRSHTMSQLGRVIRSIAVIWIVATACAIPIAIQYGIVYQATESGEDDLSTAACLIKKRLKLVFEISSVLFFVAPMLLISVLYVCIAIQLKRSTRLACSVPSIAAHNYSSTNDGSRNKAVIKMLVAVVIAFFVCFAPHQAQRLMAIHGDPKSEVTVKLFNILYNISGISYYISTCVNPILYHIMSNRFREALQVTLASCCGGKAGAGGGRWRSRSQSARSQHTHTLELTDNTFISETSVAITSSSNVNNLTRIYKVDPRTKKTSTVQEINGIRRASGKGRFLPSSSPSSSSSPSKRYVGISKFRPLFRPHIRQPEVIENPIDVYVANRSPGSRKRSQSDSLLSGGSI…	Crustome v0.1.0	Eyes	Pérez-Moreno JL, Kozma MT, DeLeo DM, Bracken-Grissom HD, Durica DS, Mykles DL. 2023. CrusTome: a transcriptome database resource for large-scale analyses across Crustacea, G3 Genes|Genomes|Genetics, Volume 13, Issue 7, July 2023, jkad098, https://doi.org/10.1093/g3journal/jkad098
HyaaztEVm008474t1	Hyallela azteca	A2a1	ACGTTTTACTGATTAAATTCGTATTGAAAACAAAGGAAATGACGTAATTTCAAGTTAGCCTATCACTTGAACTGAGGTTTTATTTGGAATTTAAAATAAATAACATAAAACTTCCCATCTCAATGTGAAGCTCTCGGAGCAAAATAGTTTCAACACTCATGACAAACAAAAATCAGCATGTTTGTTACGTTTGAATGGCTCAAGTTACAATAACGTTGAAGCTGGAAAAATCTGAGGCATAAGTTGGAAAAGCTCGGGCTTCTGCACCTCCACGATGAAGTCGCTTGTTCGCAAGTTGTAACTTCTTGGACACTTCTCTCCTGTAACTCGGGATGACTGAGTGCAGCAACCATACCGGCGGCGATCCTCACGGAGAGGATGAAGATTCCTACGCACTAC…	MTECSNHTGGDPHGEDEDSYALQIQVTMTCVYSLITICGILGNVLTCVVIASNRIMYTATNYYLFNMAVSDLLLLVMGMPHEMQILWSPCPYVLGGVFCVARGLAAETSTNTSVLTIASFTVERYIGICHPIRSHTLARLSRVMKIIAMLWVVGCLGAVPQAIQYGIEDGECKVVNAINYTFEVSTFLFFVTPMTLITVVYVKIGLELYGGQRPRASHRGSLSHSSSAALDRSRSRGVIKMLVAVVVAFFVCFAPHHAQRLLAFYGDSSNHVQVIVYKFLTHISGVFFYMSTCINPILYHIMSKRFRQAFKETMRRCCGYGRSQLQYQLSVGEHSKPTTATLLDDARV	Crustome v0.1.0	Whole organism	Pérez-Moreno JL, Kozma MT, DeLeo DM, Bracken-Grissom HD, Durica DS, Mykles DL. 2023. CrusTome: a transcriptome database resource for large-scale analyses across Crustacea, G3 Genes|Genomes|Genetics, Volume 13, Issue 7, July 2023, jkad098, https://doi.org/10.1093/g3journal/jkad098
LasentEVm003349t1	Lasionectes entrichoma	A2a1	TTCTACAGTCCGACGATCCCTGAGTTAATTACGTACTGTTAAACCAGAATCCTGAGTTAATTACGTACAATCAGACATTATCGCTGAATCAGTGAAAAACATCTCACCATAAGCGACGTGAAAGTGGAGAACATAAGACCATGGAGAACGCAAGTGTCTTAAATTCTAGTCTATCAGATATGAACGTTACTGGGACGGCGTATACGCCATATACGCCACAAGACTGGGGACCAAAGCGAGACTCATTACGCATAGTAATCCCCATAACAACCCTATACATCATCATATTCATACTGGGAATTCTGGGTAATGTTAGTACTTGTATAGTGATTGCGAAAAACAAGTACATGCACACAGCGACAAATTATTATCTTTTCAGCCTTGCCATCTCCGATCTGG…	MENASVLNSSLSDMNVTGTAYTPYTPQDWGPKRDSLRIVIPITTLYIIIFILGILGNVSTCIVIAKNKYMHTATNYYLFSLAISDLVLLISGLPQEIYLVWSRYPYIFGETFCIIRGFAAEISANASILTITAFTVERYVAICHPFRAHSLSKLSRALKFIYVIWLIAILMAIPQAMQFGVVYEVLPSGEKVEEHAMCSIKRVIVHHAFEISAFLMFVTPMTIITVLYVLIGIRLRRSNVMTSRNNSSCGASMSHSERETRIPFLFPLCLLILLPSLSHSSPLFLKLVCCTCAWVCYQVYAK	Crustome v0.1.0	partial head, body segments	Pérez-Moreno JL, Kozma MT, DeLeo DM, Bracken-Grissom HD, Durica DS, Mykles DL. 2023. CrusTome: a transcriptome database resource for large-scale analyses across Crustacea, G3 Genes|Genomes|Genetics, Volume 13, Issue 7, July 2023, jkad098, https://doi.org/10.1093/g3journal/jkad098
ProracEVm003435t1	Proasellus racovitzai	A2a1	TAACAGCGAAGTGCAAAATGGAAGTGACTCTTGGGGAAACGTCACGTATACAACTGCAAATCCCGATTATCCTGAACATATGGAAGTAGCGTTGAATGTAAAGATATTAATGACATTGTTATATGCCAGCATAAGTGTTGTTGGGATACTCGGAAACATTGGTGTTTGTGTTGTGGTAGTTCAAAACCGAATAATGAGAACAGCCACTAACTACTATTTATGTAGTATGGCTCTTAGTGATCTTCTTTTACTGGTTACTGGTATGCCTCATGAAATTTTTATGGTGTGGGTGGGAGTACCTTACATTTTTGGATTTACTTTTTGTGTAATCAGAGGCTTTACTGCCGAACTATCAACTAATGCATCCATTCTGACAATTGCAGCTTTTACAGTTGAAAG…	MEVALNVKILMTLLYASISVVGILGNIGVCVVVVQNRIMRTATNYYLCSMALSDLLLLVTGMPHEIFMVWVGVPYIFGFTFCVIRGFTAELSTNASILTIAAFTVERYIGICHPLKSHMMSHLSRVKKFIVVIWILGGIFALPQCLQYGITNLGECNIIVGWPYTFEISTFLFFIVPMTLITVLYIKIVIELRRSPHLGRYGSAVGEGTVGGDRSRSVINMLVAVVLAFFICFAPFHAQRLVAFYGDPNNEIQRHIYTFLTNVSGITFYLSTCINPVLYHILSRRFRQAFQDTVMRCCVWSKCSRCCLSPPTSADCGLGYNRSMSHNATSIYQHRMH	Crustome v0.1.0	Whole organism	Pérez-Moreno JL, Kozma MT, DeLeo DM, Bracken-Grissom HD, Durica DS, Mykles DL. 2023. CrusTome: a transcriptome database resource for large-scale analyses across Crustacea, G3 Genes|Genomes|Genetics, Volume 13, Issue 7, July 2023, jkad098, https://doi.org/10.1093/g3journal/jkad098
Procl2_EVm005527t1	Procambarus clarkii	A2a1	CCTGGTGAAGCAGTGTTGGACCTGGTGAAGCAGTGTCGGACCTAGTGAAGCAGTGTCGGACCTGGTGAAGCACTGTCGGACTTGATGACACCTCGTGTACACTGTTGAGGTGGACAGTGTCTCTAGAAGCTGGTGACGTGTGGGTGCCATTCCAAGACACTGACAAACTCATGCTTGAGGCGTCTTGTACCCAGCAAGAAAATGATCAGAATTTGGACGTAACTTTATGTCAATATTCGTAGTGGTTTAACAAAAGCGACCGAAAAGAATAAACCAAATTCCGGGCCAAAAAGTTACGCGAGTTACGGTTTAATGTTTACATTTGTGTAGAAAACGGCGAACGAAATATGCGCTTCGAGGCCGCACATAGCTGAACAAATTGTGTATTTTGAATCTCAA…	MEEVNDTWTTLTTTGMSTTTPTTQGALLPTFPPGDASTPTVPPPGANLTSASESGGGQELPHNLTMIVVMTVIYILITITGVLGNVATCIVIVRNRIMHTATNYYLFSMAVSDLLLLALGMPDEFYLLWWGEPYIFGSVFCFIRGFTAEISTNASILTIAAFTVERYIGICHPLRSHTMSQLGRVIRSIAIIWIVATVCAVPIAMQYGIVYQKTPDGQDIPNTSGCYLKKRIWVFFEVSTVLFFVAPMLLITVLYVCIAVQLKKSSRLARSVPSIGCHNCASTNDGSRNKAVIKMLVAVVIAFFVCFAPHQAQRLMALHADPTNPVAVQLFNVLFNISGVSYYISTCVNPILYHIMSNRFREALQATLESCYGGRGSSSGGRWRARSQSSRSQHTLELT…	Crustome v0.1.0	Dactyl, lateral flagellum, brain - supraesophageal ganglia	Pérez-Moreno JL, Kozma MT, DeLeo DM, Bracken-Grissom HD, Durica DS, Mykles DL. 2023. CrusTome: a transcriptome database resource for large-scale analyses across Crustacea, G3 Genes|Genomes|Genetics, Volume 13, Issue 7, July 2023, jkad098, https://doi.org/10.1093/g3journal/jkad098
ThyineEVm006963t1	Thysanoessa inermis	A2a1	GGACCTTCTAAAGGTCATTCAACTGACAAGGCTGAGAATATCTTCATTGAATATGAATCAGGAAGGATTTAGCTTGAACTCAACAAGTATTCCTCAACTTTTTCATGTCACTATAATGGCCCACCATATTGTATCATTAAATATTTCTGCCTTTGTAAAAGTGCCGAATATTTTTCCTTTCATTAAGAATTATGGTCCCTTCTATTTGGAGGAGGAGGCCACAAGTAAACTACAAACTGTTAAAGATCATGTAACTGATTCTATAGATATTGGGTATCAAGATAATAATAATGTACACACATATCAAACGGAACTAATTAGACTTCCTGATATTAAGGAAATAGTAACAGATTCAAATATTTTTGTTGACATATGTAACCTTGGGGAATGTTACAATTC…	MNQEGFSLNSTSIPQLFHVTIMAHHIVSLNISAFVKVPNIFPFIKNYGPFYLEEEATSKLQTVKDHVTDSIDIGYQDNNNVHTYQTELIRLPDIKEIVTDSNIFVDICNLGECYNSVKLPNKTEFDQNYSGIPDEYPVSDYWMLIIMSLLYIIVFVLGMVGNFITCTVITSTRKMHTATNYYLFNLAISDVLLLVTGIPNELGELWHRTPYLFGVAICVIRGLAAEMSANASILTISAFTVERYIGICHSLGSTVRAQSQLRRAVRIISFLWVIAFIFALPQSMQYGIIFSDDDPSTAECSIAHEFPYAFELSTFLFFFTPMSLLLILYIKIVLKLKDTSKLIRRISNVSTYSVTSEGHLRNRSIIKMLVAVVVAFFICWAPFHAQRLLAIYGDDTNKN…	Crustome v0.1.0	Whole organism	Pérez-Moreno JL, Kozma MT, DeLeo DM, Bracken-Grissom HD, Durica DS, Mykles DL. 2023. CrusTome: a transcriptome database resource for large-scale analyses across Crustacea, G3 Genes|Genomes|Genetics, Volume 13, Issue 7, July 2023, jkad098, https://doi.org/10.1093/g3journal/jkad098
ThyineEVm008424t3	Thysanoessa inermis	A2a1	GTCCTTTCCACTGGCAACTGCCGTCAGTGCCTCCGTGGCGTCCATCGAGTGAGGTTGGGTTTAGCAAGTGCTCTCGCTGACACCCTTCACTGGGGCTACAAGCTACTGCAGAGGTTGCATTTACATGTGTAAATGATAAAACAATTACAGTGAGATTTTAGAATGAACTTGAAAGTAACCAACAGAGGATTACTTTGCATAGAACCATGTAAAAGTAATTAGAAATAGTGTTTTATAATTAATTGGAAAACATTGTAAGGAATTGAAAAAAATATATATAAGTACTATTATTCAGTGAAAATAATGGATTTACCTAAGATTTTATTTGAAATATAGCTGGGGAATCTGATATCATTTAGAGAACTACGGCATAGCATACTATTTAAAACACTAGAATCT…	MENLQLLPSTNISMLVSEMDYPFINESASIDFNYKNNTVSESVHNEIIGEDNQNTVIAMTIIYIIISILSIIGNFVTCIVISKNRVMHTATNYYLFSMAISDLILLITGMPNEMLHLWYPQRYIFGEVFCVIRGLAAETSANASILTICAFTIERYIGICHPLKSIKMSKLGRVIQFIIVIWIAALVSAFPLAVQYGIVYKKKNDPNTAQCNLKHFYQVLFELSTFVFFCAPMFLLLILYLKIGLELRRSSNMARSKSIGSQPPSSSQESSRNKAVIKMLVAIVIAFFICWAPFHAQRLLTIYGDSRSEITREIFMFLTHISGVFYYLSTCINPILYHIMSNRFRNTLKATIHGCIGKPSSNLDTDALYRQQMLNSKGSIRQSHDLDMTIHTSVERNTE…	Crustome v0.1.0	Whole organism	Pérez-Moreno JL, Kozma MT, DeLeo DM, Bracken-Grissom HD, Durica DS, Mykles DL. 2023. CrusTome: a transcriptome database resource for large-scale analyses across Crustacea, G3 Genes|Genomes|Genetics, Volume 13, Issue 7, July 2023, jkad098, https://doi.org/10.1093/g3journal/jkad098
ThyineEVm013361t2	Thysanoessa inermis	A2a1	ATTACCTCTTCAGTATGGCAATCAGTGATCTCTTACTACTTGTAGTTGGAATGCCCAATGAAATGCACACTCTATGGTACCCTACCAAATATATATTTGGAGAAGTGTTCTGCATAATCAGAGGTCTTGCTGCGGAGACTTCTACAAATGCTTCAATCCTCACCATCTGTGCCTTCACTGTTGAGAGGTACATTGGAATCTGCCACCCACTTCGTTCACATACTATGTCTAATCTGGGAAGAGTTACCCGTTTCATTATCATAATATGGATCAGTGCAGTGATATTTGCTGTTCCACAGGCTGCACAATATGGAATAGTTTATGAACCATTACATAACACTACATTGCTTGATTTTGATAATCCACAGTGCAACATCAAATTAGCTTTGGGTCCATTGT…	MAISDLLLLVVGMPNEMHTLWYPTKYIFGEVFCIIRGLAAETSTNASILTICAFTVERYIGICHPLRSHTMSNLGRVTRFIIIIWISAVIFAVPQAAQYGIVYEPLHNTTLLDFDNPQCNIKLALGPLFEISTFLFFCTPMVLILVLYVKIGLELHRSSSLARAATIGSQFSSSTLDRSRNKAVIKMLVAVVIAFFVCWAPFHAQRLLSIYGNPDNQTIL	Crustome v0.1.0	Whole organism	Pérez-Moreno JL, Kozma MT, DeLeo DM, Bracken-Grissom HD, Durica DS, Mykles DL. 2023. CrusTome: a transcriptome database resource for large-scale analyses across Crustacea, G3 Genes|Genomes|Genetics, Volume 13, Issue 7, July 2023, jkad098, https://doi.org/10.1093/g3journal/jkad098
AmpampEVm009554t1	Amphibalanus amphitrite	A2a2	ATATAAACGTGAACAACTTTCGTAAGAGACTTCTTACGATCCGGAACCGCCGCTGACGCTTAGCGTCTACTGGGAACGCCATAAACCAATCAAGTTCGTACACCAATCAAGGACAATCCACAGCTGAATCATGGACTTCGACAACGCTACCGGCATGGCGACCAACATGACCAGCACCCCCAACGTCACCGACCCGTTCTACCAGTACTCGGACGCTGCCAGCTTTCTGCAGAACACGGTCGGCCCCAAGTACCTGCCTCTTCAGGTGGTGCTGCCCATCACCATTGTCTACATCATCATCTTCGTCACCGGCGTGGTGGGGAACGTGGCCGTGTGCCTGGTCATCATCCGCAACCCAGGCCTGCAGACGGCTACCAATTACTACCTGTTCAGCCTGGC…	MDFDNATGMATNMTSTPNVTDPFYQYSDAASFLQNTVGPKYLPLQVVLPITIVYIIIFVTGVVGNVAVCLVIIRNPGLQTATNYYLFSLAVSDLAVLVLGLPNDLKVYWQQYPWGLGVALCKIRALVSEMTSYVSVLIIVAFSLERYLAICHPLLSYTMAGLRRAMRIIAAIWLIALCAAAPFAFYTDVHYIEFPRDSGIFLETICVMPNEWPLIFSSFVFFIVPMTSLLFVYLCIGVQIRRAATIGNHLEGTVSGGEARQRGNRKAILRMLVAVVIGFFVCFAPHHAQRLLYIYGKQLPNYREINEYMYYITGCFYYF	Crustome v0.1.0	Whole larva	Pérez-Moreno JL, Kozma MT, DeLeo DM, Bracken-Grissom HD, Durica DS, Mykles DL. 2023. CrusTome: a transcriptome database resource for large-scale analyses across Crustacea, G3 Genes|Genomes|Genetics, Volume 13, Issue 7, July 2023, jkad098, https://doi.org/10.1093/g3journal/jkad098
BlagerEVm005313t1	Blatella germanica	A2a2	AAGGTGCTGGCGAACGTAATTACAAGATAGAAGAGCAGCAAATTAAAGTGCTTGAGAGTTGAGTTGGTGCAAGCCTCATTAATACTTAGAAAGCAGGAAAATGACTTTGCTCTACAATAAGAAAAAGGAAGCTATCTGTGAGATCTTGATTAATAGCATTTCTTGCAGCTACCACTTCGGGAATTCTTGCGAGTGCGGAATTAAGGCTAGTGACTGATGAGATCGGTTGTACATTCCCAAGTGGCTACTTTTCCCTTTTCTAGAATAAGCCTTTTCGATTCTAATCATTGAAATATATTATCAGTGAATCCATTCAAGAATTCATCGTCTATTCTACTGTAATTATTCCACTTTGTAATTTATAGTGTATATATTCGACCAATATGAATATATTTGAGA…	MERTEVSLMMNTTSEMEYANESVAFNETLEDYLTRMLGPKHLSLRVVLPITIIYVFIFVSGIVGNVAVCLVIARNKSMRTATNYYLFSLAVSDLTLLVLGLPYDLSVYWQQYPWMLGETLCKLRALGSEMSNYTSILTIVAFSTERYLAICQPIQSYTTSSPRIAIRVIAVLWVVSLLCAMPFAIYTKINYVEYPPGSEQLAAESAFCAMLEHAMPENWPMYELSAFVFFLGPMLIIVVLYARMGITIRSRTLKFPGETKHLDSRTKPIIRMLAAVVITFFLCWAPFHMQRLFYMYGKESANYDKINEMAYFITGCLYFFSCTVNPVLYNVMSAKYRLAFRKTLCCGQRKGGPTREPSTLRDTTVVYVNSHLERGRSISSHREVRPMRSFSRNCKNVNI…	Crustome v0.1.0	Pooled whole organisms	Pérez-Moreno JL, Kozma MT, DeLeo DM, Bracken-Grissom HD, Durica DS, Mykles DL. 2023. CrusTome: a transcriptome database resource for large-scale analyses across Crustacea, G3 Genes|Genomes|Genetics, Volume 13, Issue 7, July 2023, jkad098, https://doi.org/10.1093/g3journal/jkad098
CalfinEVm005618t1	Calanus finmarchicus	A2a2	AACTGCTTGATTCACTTCTACAAGAGATACTTCATGCAACTTGTCTCAGTTAAACCAAAGTGAAGTTTTCCAATGTCTGGAGAGCATACTTGGACCTCAGCAAATGCAGAACCACCTTGTTCTTATGGTTGTCACCATATTCTATCTCCTCCTCTTCCTTGGAGGAGTCCTTGGCAACCTCCTTGTGTGTGTGGTCATCATCAAGAGCAAGGAACTGCATTCTGCCATGAACTATTATCTGCTGTCCTTGGCAGTTGCTGATCTCACTCTTATTACTACCGGTCTACCTAATGAACTGGAAATCTATTGGCACCAGTATCCGTACCCATTTTCAGAGGCTTTCTGTAAACTTAGATCATTCATTTCTGAAAGTGCATCATATGCCAATGTGCTGACCAT…	MQNHLVLMVVTIFYLLLFLGGVLGNLLVCVVIIKSKELHSAMNYYLLSLAVADLTLITTGLPNELEIYWHQYPYPFSEAFCKLRSFISESASYANVLTILSFSLERYLVICKPMNLSILPFSDLTRAILVIAICWVVSFIAAVPYLISTRVIYLLHEDIFVPQSAFCTMSEENIYPQGYPVHELSFVVFFLVPILLLTFLYISMVQTILMTRGKNNSLIKHAGTGSSITIADNRNHIICMLIAVIVSFFISWAPFHIQRLGYVYFTHSYVYRTVNEYLMYLSGFFYYLSATLNPILYNLMSVKYRHAFTTVILCKQQQNSKALVQATCQIHLHLRDFYSQATSDPRNKVRSPSELKGLNL	Crustome v0.1.0	Whole organism	Pérez-Moreno JL, Kozma MT, DeLeo DM, Bracken-Grissom HD, Durica DS, Mykles DL. 2023. CrusTome: a transcriptome database resource for large-scale analyses across Crustacea, G3 Genes|Genomes|Genetics, Volume 13, Issue 7, July 2023, jkad098, https://doi.org/10.1093/g3journal/jkad098
CalfinEVm006945t3	Calanus finmarchicus	A2a2	CTGCTTGCAGTGATGGGGCCCAAACAGATGGATGACAAGGTTGTCCTTGTCCTTGTCACCGTCTTCTACTTGCTGGTCTTTGTGAGCGGGTTGGTTGGGAACCTTTCTGTTTGCTTGGTCATCTTTAGAAGCCATGGACTACATAGTGCCATGAACTATTATCTGGTGTCTCTTGCAATAGCGGATATGACTATTATTATATTAGGTCTACCCAATGAGCTGAGTATCTACTGGCACCAGTACCCCTACCCTTTTGGAGAGGCTTTCTGTAAGATTAGGTCCTTCTTGTCAGAGAGTGCCTCCTACGCCAACGTGCTGACCATCCTCTCCTTCTCCTTGGAGAGGTACCTGGCCATCTGCAGGCCTCTCTATGTCTTTCCTCTCTCTGATCTTAAGAGA…	MGPKQMDDKVVLVLVTVFYLLVFVSGLVGNLSVCLVIFRSHGLHSAMNYYLVSLAIADMTIIILGLPNELSIYWHQYPYPFGEAFCKIRSFLSESASYANVLTILSFSLERYLAICRPLYVFPLSDLKRAALVSSLCWATAMLASVPHLLFTRISYLDFPWQSKNFVPESAFCAMMDENIYPQWYPVHELSFIVFFLLPVILLTFLYISMVRVVRQAGKNNIRKSTYRGCNEKGGPPKDNRKQIIRMLISVVVLFFLSWAPFHFQRLGYVYFKHLSLYRTINQYLFYLSGCFYFLSSTLNPVLYNLMSTKYRNAFKSVVFCTPPESPHNCH	Crustome v0.1.0	Whole organism	Pérez-Moreno JL, Kozma MT, DeLeo DM, Bracken-Grissom HD, Durica DS, Mykles DL. 2023. CrusTome: a transcriptome database resource for large-scale analyses across Crustacea, G3 Genes|Genomes|Genetics, Volume 13, Issue 7, July 2023, jkad098, https://doi.org/10.1093/g3journal/jkad098
CalfinEVm008407t1	Calanus finmarchicus	A2a2	TCTACAAGAGAGTAAAAACAAGACACTGTGACTTTGTCTGGTGAAGTGTTCAGCTAAGTTCTGAATAATGGAGCTAGTGAAATTGGGATGAGGTTGACTGACAAAATGAACAAGTCTAGTATTACTGCTTTTGGAGGAGCAACCTATAATGGGGACCAGGGGAACCAGTCCAGTGACATCCCCATGGAGTTGGAGGAATACCTGCTTGCTGTGATGGGACCCAAGCAGATGGATGACAAGGCTGTCCTTGTCCTTGTCACTGTCTTCTACTTGCTGGTCTTTGTTAGCGGGTTGATTGGGAACCTTTCCGTGTGTTTGGTCATCTTTAGAAGCCATGGACTACATAGTGCCATGAACTATTATCTGGTGTCTCTTGCAATAGCAGATATGACTATTATT…	MRLTDKMNKSSITAFGGATYNGDQGNQSSDIPMELEEYLLAVMGPKQMDDKAVLVLVTVFYLLVFVSGLIGNLSVCLVIFRSHGLHSAMNYYLVSLAIADMTIIILGLPNELSIYWHQYPYPFGEAFCKIRSFLSESASYANVLTILSFSLERYLAICRPLYVFPLSDLKRAALVSSLCWATAMLASVPHLLFTRISYLDFPWQSKNFVPESAFCAMMDENIYPQWYPVHELSFIVFFLLPVILLTFLYISMVRVIRKAGKNNIRKSTYRGCNDKGGPPKDNRKQIIRMLISVVVLFFLSWAPFHF	Crustome v0.1.0	Whole organism	Pérez-Moreno JL, Kozma MT, DeLeo DM, Bracken-Grissom HD, Durica DS, Mykles DL. 2023. CrusTome: a transcriptome database resource for large-scale analyses across Crustacea, G3 Genes|Genomes|Genetics, Volume 13, Issue 7, July 2023, jkad098, https://doi.org/10.1093/g3journal/jkad098
EuraffEVm007811t1	Eurytemora affinis	A2a2	TTCTACAAGAGAAAAAGATGTTTAAGATGAAACGGATAGAAGGATAGATTGATAGATATCACAGAATCACAAACCAGAAGAGGAGTGGATTGGAAGTGTGTTGTAAGTAGAGTGAAATTAATGGATGAAATGGATGAGCTGAGCGGGGTGGAGGTTAATCTAGAGAATAACAGGAGCTATGAGAATTTTATAGAGAATCTGACGGATGAGGAATATTTGGCAACGTTCCTCGGACCAAAACAGTTAAATCTACAGGTTTTAATCCCAATAACTGTAATCTACTCGTTCATATTTCTGACTGGGGTTGCAGGAAATCTGTGTGTATGCCTGGTAATTATCCGGCATAAATCCCTGCACACAGCTACCAACTACTATCTGTTCTCCCTGGCTCTAGCAGAT…	MDEMDELSGVEVNLENNRSYENFIENLTDEEYLATFLGPKQLNLQVLIPITVIYSFIFLTGVAGNLCVCLVIIRHKSLHTATNYYLFSLALADLVILVLGLPYELTSYWQQYPWVFGEPLCKIRALISEMTSYASVLTIVAFSMERYLAICHPLYQYAMSGFNRAVKIISLIWILSFSAAFPYLHFTRVNFIDRPMGSGKYIEESALCALLDSNIVPKDYPLHQLSSVVFFLFPLCVLMFLYIRMGLSLHETSLARTRDSRVHGATTLNRSKDMVLRMLVAVVVAFFLCWAPFHAQRLGYVYFKHTRTFGLVNEYLFYISGFFYYFSATVNPVLYNVMSLKYRHAFKATLCGTPNTTGVSRTYTFRSTLNRTLDTDANIEMSSFNPSNRTSLSGMRLLD…	Crustome v0.1.0	Pooled whole organisms	Pérez-Moreno JL, Kozma MT, DeLeo DM, Bracken-Grissom HD, Durica DS, Mykles DL. 2023. CrusTome: a transcriptome database resource for large-scale analyses across Crustacea, G3 Genes|Genomes|Genetics, Volume 13, Issue 7, July 2023, jkad098, https://doi.org/10.1093/g3journal/jkad098
EuraffEVm008522t1	Eurytemora affinis	A2a2	CACTTCTACAAGAGATTTGATCTCTAGTTTTGATCAAGCAGAAAGAAAAACAGTTAAACGTTACTGAAACTAAATAGTTTATGGAAGGTGGAGAATTTTACCCAAAATCAACAATGGAGAGAGGAGATACTTACTCAGGATCTACCTTGGAGACTGGAGTTTACTCCAACTCCAACTGGGGGAATGGAGATGAACCCCTCAACTCGTCCTGGGAAAATGGAGCAGTTTACTCTCCCTGGGAGAATGGGGGTGAACCTGGAAACTTGTCATCCTACCCGGAGTCAAACCTAACTCTAGATCAGTTTCTGGCAGAAGTACTTGGACCAAAGCAGCTGGATGGGCCACTCTTGCTTCCAGTTACTGTGTTCTATGTTATCATATTTCTCACTGGACTTGTAG…	MEGGEFYPKSTMERGDTYSGSTLETGVYSNSNWGNGDEPLNSSWENGAVYSPWENGGEPGNLSSYPESNLTLDQFLAEVLGPKQLDGPLLLPVTVFYVIIFLTGLVGNISVCIVVGRNLSLHTAMNYYLLCLAISDLFIIILGVPHELTIYWNQYPFPFGQAFCKLRSFASEMFSYVNVLTILSFSLERYQAICHPLSSLPFTERSRVLLVFISCLLISAVFSLPHLLFTKLNYLEYPWGSGNQVVESAFCAMLDVNIEPQWYPVHELSFLVFFLVPVILLSVSYIRIGIMINRSAKLNLRRSRHRQSRGSPLDNRKQIIRMLVAVVIVFFVSWAPFHVQRLGYVYFKESESFRTVNEYLFYLSGCLYFLSCTLNPILYHIMNVKYRKAFVKTFCTQGP…	Crustome v0.1.0	Pooled whole organisms	Pérez-Moreno JL, Kozma MT, DeLeo DM, Bracken-Grissom HD, Durica DS, Mykles DL. 2023. CrusTome: a transcriptome database resource for large-scale analyses across Crustacea, G3 Genes|Genomes|Genetics, Volume 13, Issue 7, July 2023, jkad098, https://doi.org/10.1093/g3journal/jkad098
EuraffEVm009214t1	Eurytemora affinis	A2a2	ACTGTGAAGAATACAGGAAACTGTGAAGAATACAGGAAACTGTGAAGAATACAGGAAACTTTGAACAATACAGGAAACTGTGAAGAATACAGGAAACTGTGAACAATACAGCAAACTGTTAACAATACAGGAAACTGTGTAAAATAAAAAAAAACTGTGAAAAATAATACTGTAAAGAATACAGGAAACTGTGAAGAATGCAGGAAACTGTAAAGAATACAGGAAACTTTAAAGAATGCAGGAAACTTTAAAGAATACAGGAAACTTTGAAAAATACTAAAAAAATGTGAAAAAAAGGAAAATTATGAAAAATATGTCAAAAAAACTTCAAAAAATCAAATAATGAAAAACAGAAAGTGTTAAAAAAAGAGAAACACTTTCAACACAGTTATATAAAAG…	MNQTKITAFGGAVHDDSELQDGNETMSIEEFLNTVLGPRQLEGPLLIPVTVFYVLVFLTGLVGNLSVCLVIARNRSLHNAMNYYLISLAVADLTILILGLPNELSIYWHQYPFPFGELFCKLRSFISETSSYASVLTIMAFSLERYIAICRPLQALPWSDCTRVSGVSSLCWFLAMLFSLPHLLFTKLNYVDYPWQSGHMLPESAFCALLDDNIYPQWYPVHEISFLLFFLVPVILLSFLYTSMACVVRKSARAELRRSVHRHSTGAPTDHRQQIIRMLFSVVVIFFFSWAPFHVQRLGYVYFKESPSFRTVNEHLFYLSGCLYFLSSTLNPLLYNLMSAKYREAFKNTFCGGNKEVDRTKIPAWVTQTSTTTLLNTGSRRASHDILGGSRQGERSGSM…	Crustome v0.1.0	Pooled whole organisms	Pérez-Moreno JL, Kozma MT, DeLeo DM, Bracken-Grissom HD, Durica DS, Mykles DL. 2023. CrusTome: a transcriptome database resource for large-scale analyses across Crustacea, G3 Genes|Genomes|Genetics, Volume 13, Issue 7, July 2023, jkad098, https://doi.org/10.1093/g3journal/jkad098
LasentEVm002833t1	Lasionectes entrichoma	A2a2	TTTTTTTTTAATGATACGGCGGCCACCGAGATCTACACGTTCAGAGTTCTACAGTCCGACGATCTATGATGTGTTACTCACCGATCTCTGAGACAATGGATATGGACTGTTATCTGGAGAAGACAATGGGAGCTAAGCATCTTCCTTTAGATGTAGTTATACCTATCACAGTTGTGTATATGATAATATTTATCAGTGGTGTGGTAGGAAATGTGGCCGTGTTTGTCGTGATAATTAAGAATGCAAGGATGCATACTGCCACTAATTATTATCTTTTCAGTCTGGGAGTCTCTGATATAATTATACTGCTGTTGGGATTACCGAATGACCTGAAACTGTACTGGCAGCAATATCCCTGGGTTTTGGGAGAAGCTTTCTGTAAGATTCGAACCCTCGTCA…	MMCYSPISETMDMDCYLEKTMGAKHLPLDVVIPITVVYMIIFISGVVGNVAVFVVIIKNARMHTATNYYLFSLGVSDIIILLLGLPNDLKLYWQQYPWVLGEAFCKIRTLVTEMTSYSSVLTIVALSMERYLAICHPLHAYIMSGLRRALKVIGFVWAISFVSALPFAVYTTVNYLDYPPGSGKIIPGSAFCALLDKHRPTDWPLYEISSFVFFILPMGIIVFLYIRMGSRIRRRSNYFGKVAGSVHGETKQRSSKRAIIRMLAAVVVAFFVCWAPFHAQRLLYVYGQKLRHYREINEKMYYITGCFYYFSSTINPILYNEIGRA	Crustome v0.1.0	partial head, body segments	Pérez-Moreno JL, Kozma MT, DeLeo DM, Bracken-Grissom HD, Durica DS, Mykles DL. 2023. CrusTome: a transcriptome database resource for large-scale analyses across Crustacea, G3 Genes|Genomes|Genetics, Volume 13, Issue 7, July 2023, jkad098, https://doi.org/10.1093/g3journal/jkad098
LepsalEVm006518t1	Lepeophtheirus salmonis	A2a2	CATCTACAAATTCTCCCTGAGTTTAAAAAAAATATGATAACACTTCATATATGAGTGAAGTTAAGAGTAACAAGGTGCTCAATTTTTCCTGGACCAGCATGTATTGAGGAATTAAAATAGGTCCACACATATCCTGAGTCAATACACATCATAGTACAATGCTGAATATATCACTCTTGGTCCTCACTTGTGAAGATTACATTACTCTGAGTGAAGATGATTTTGATGAAGAAATATTTCTCAAGCTCTGTCTTGGCGATAAGCGGCAACCCCTCGAATATCTCATTCCCTTTACTCTCCTCTACATTTGCATGTTTATAACAGGGATCCTTGGAAACATATTAGTCATTTATGTGATATTTTACCACAAAAACTTGCGTTCCCCAACCAATGCGTTTC…	MLNISLLVLTCEDYITLSEDDFDEEIFLKLCLGDKRQPLEYLIPFTLLYICMFITGILGNILVIYVIFYHKNLRSPTNAFLVSLAVSDISLLFVGLPNDLHIFWQQYPWLFGTSVCKIRAMVSEMTSNSSVLTIVAFTIERYIAICHPLQSYKISSLSRSNKLITYIWIVSILASIPYAYFTQIHYMKNPHSNQNIMGSAFCSAVNMPRYIFELSLLFFFLIPMIIMLALYSLMGSKMRKKNNELGSNLTESVQSQQKRSVFKMLAAVVIAFFICWAPFHTQRLLYVVHYSYWKIMSDGLYQQINEKLFYITGCFYYVSSTVNPVLYNLLSVKFRNAFRQTLCGRKAERLSQRNTTCSQNSFVMRKPTSDSLPKNYLKTIREVDVSGRRGS	Crustome v0.1.0	Whole organism	Pérez-Moreno JL, Kozma MT, DeLeo DM, Bracken-Grissom HD, Durica DS, Mykles DL. 2023. CrusTome: a transcriptome database resource for large-scale analyses across Crustacea, G3 Genes|Genomes|Genetics, Volume 13, Issue 7, July 2023, jkad098, https://doi.org/10.1093/g3journal/jkad098
LercypEVm001349t1	Lernaea cyprinacea	A2a2	-	MANSSNSVVTPSRSMSADAMDTDSKVWGMPTYDHNQLDNLTDEDYLAAVLGPKNVGLPLLIPITVLYLGIFVTGVVGNVAVCLVIVKNKSMHTATNYYLFSLAISDLILLLLGLPNDLAIYWQQYPWLFGEILCKGRSLVSEMTSYSSVLTIVAFSMERYLAICHPLYSHTMSGFKRAVRIIALVWIVSLLASIPYAVFTRLNYIDRPLGSKHFLPESAFCALLDDNIYPKNYPVYELSSFIFFIFPMGILVILYIRMGLRIRDTNGIQRNFSKRPRPDLIPGQKASSSQLLKSITRHSCLCKRGPTPSTSQATEDDAEAPLNPNRHRDSSCPANCMLHPAPTGQPALIRNGCVSTDSASVTSIVSIEEQGEQDTGFICCSSSHKVRQKNAGPKVDKDE…	Crustome v0.1.0	Whole organism	Pérez-Moreno JL, Kozma MT, DeLeo DM, Bracken-Grissom HD, Durica DS, Mykles DL. 2023. CrusTome: a transcriptome database resource for large-scale analyses across Crustacea, G3 Genes|Genomes|Genetics, Volume 13, Issue 7, July 2023, jkad098, https://doi.org/10.1093/g3journal/jkad098
LercypEVm003881t1	Lernaea cyprinacea	A2a2	TCGATAGGGTAAGCCATCCCACAATGGCCGGAAACTCCATGGCGACAAACCTGGCGAGCAACGCCAGCAGCAATCTGACCGACTTCGACGAAATGGTGTACCTGGCTGGAGTGCTGGGGCCTCAGCGACAACCTCTTCAGAAGCTTATTCCTCTGACCATCATCTACATAGTGATGTCGATAACCGGTCTGATCGGCAACTTGTCCGTGTGCTGCGTCATCCTGCGAATTCCGTCAATGAGATCGGCCACCAACTACTATCTCTTCTCGCTGGCAGTCTCCGATCTTCTCATCCTTCTGCTGGGTTTGCCAAATGATCTGCATGTTTATTGGCAGCAATATCCCTGGATATTCGGCCAGGCACTCTGCCGGATACGAGCTCTAGTATCAGAAATGACAT…	MAGNSMATNLASNASSNLTDFDEMVYLAGVLGPQRQPLQKLIPLTIIYIVMSITGLIGNLSVCCVILRIPSMRSATNYYLFSLAVSDLLILLLGLPNDLHVYWQQYPWIFGQALCRIRALVSEMTSYSSVLIIVAFSMERYIAICHPLYSYTMSGLRRANKIIAAVWIVSSAAATPYAVFTKIHYVRHPLTNEEMPESAFCVIYPAPHLLFEFSSLFFFLIPMTIMIFLYLRMGLRIRKTTSFGKNTAVHGESRQVHSKKVILKMLAAVVVAFFVCWAPFHGQRLLYVAYYEYQWKFVSDEVYQQINEKLFYITGCFYYFSSTVNPILYNVLSVKYRNAFKETLCGRKADSTAIHNPGALNMRNFYSAINMRPNGHREAELMALKTTRSSKLVNDHYSS…	Crustome v0.1.0	Whole organism	Pérez-Moreno JL, Kozma MT, DeLeo DM, Bracken-Grissom HD, Durica DS, Mykles DL. 2023. CrusTome: a transcriptome database resource for large-scale analyses across Crustacea, G3 Genes|Genomes|Genetics, Volume 13, Issue 7, July 2023, jkad098, https://doi.org/10.1093/g3journal/jkad098
LercypEVm012009t2	Lernaea cyprinacea	A2a2	TCAGTCGAACATTGTCATTTTCAGCTCTGCCTTTTGTCTTCGAGATCGGAAAATGCTGTTGCTGCCACTTCACTACTTCACCACGTTGTACCAGATCTCTTATTGACAGACTCGCAGTGGGAAAGAATGGTTCTTGTTTCAACCTGATCATCTTTTTGTTCGGCGTTGTTTGTGGAAATATAATTGGAAATGACCTCGTCGTCTTTGCCCTCACTGTCCGATGGGAACGGTGAGGGGGCCTGGGGCAGCGTATCCTACGCCACGTTCAACGGATCCGGCGCAAACCTCAGCCGGGAAATTTTCCTAGAAATGATGCTCGGACCAAAGCAGGTGGCGATGTCGGTGCTGGTGCCGATGACCATCATCTACGCCGTGCTGTTCATCACCGGGGTGATCGGC…	MTSSSLPSLSDGNGEGAWGSVSYATFNGSGANLSREIFLEMMLGPKQVAMSVLVPMTIIYAVLFITGVIGNFCVCIVIIKCKSMHTATNYYLFSLAISDLIILLLGLPNELAGFWHQYPYFQGEVFCKFRSYVSELASYASVLTIVSFSVERYLAICHPLHVFLMGDFKRVIRVVSVDWVVAGLAAVPSLIFTTINYVDYPSGSGNYLDESAFCALLDINIFPKGYPMHELSTILFFLIPVAILMVLYISMGLALSGQDSRSTI	Crustome v0.1.0	Whole organism	Pérez-Moreno JL, Kozma MT, DeLeo DM, Bracken-Grissom HD, Durica DS, Mykles DL. 2023. CrusTome: a transcriptome database resource for large-scale analyses across Crustacea, G3 Genes|Genomes|Genetics, Volume 13, Issue 7, July 2023, jkad098, https://doi.org/10.1093/g3journal/jkad098
ParnanEVm004348t1	Paracyclopina nana	A2a2	CACAGATGCAGTTCGCGGATTTATTAAAGAAAAATTGTAAGCTCTCCGAGAGTGTATACAAAAGCTTTCGCGTCCTCGATTGTAGCAGAGAGAGGCCGTCGGACGCGAACGCGAGGGGAAATTGTCAGCATTTCAAGTTGCGTTCGAAGCCAACTAGGAGACCCTTCTTCAACGACCCAGCTGAAAAAATAGGCAGACAAAAAAGAGTCCCACATGCCTCGTTAGTTCCATCAAGTGAGATCAAGGCCGAAACCAATTGTGCGAAAGAGCTGAGAAAATGGAGGACTATTCCATATATGAGGAATACCAATTAACTGGCAATGTAACCCTGGAGCAATACCAGTGTGAAAATTGCCCAGAAGAAGATTCCATCTCTACGTTCCAGGAAATGTTTGGTAA…	MEDYSIYEEYQLTGNVTLEQYQCENCPEEDSISTFQEMFGNNGTQNVTFYPCDNYLEEVEATNSTLDVQTFLELCMAVKRHPYEILIPLTVIHCIMFITGISGNATVCYIIVRNPGMHTSTNFFLFSLAVADIAILFVGLPNDLYVYWQQYPWIFGEKMCKTRALVSEMTSYSSVLTIVAFSMERYLAICHPLYSYTMSGLRRASKIIAVVWALALAAAIPYMVFTKVHYVNHPHTNQTIPESAFCTITPTPRFLFESSFLFFFLIPMTIMIFLYVRMGLRIRKTATFGKNTAVHGESKQAQSKKAILKMLAAVVLAFFICWAPFHAQRLLYVIYYDYSWKFATEDVYQQINEKLFYITGCFYYFSSTVNPILYNVLSVKYRNAFKETLCGKRPETALL…	Crustome v0.1.0	Whole organism	Pérez-Moreno JL, Kozma MT, DeLeo DM, Bracken-Grissom HD, Durica DS, Mykles DL. 2023. CrusTome: a transcriptome database resource for large-scale analyses across Crustacea, G3 Genes|Genomes|Genetics, Volume 13, Issue 7, July 2023, jkad098, https://doi.org/10.1093/g3journal/jkad098
ParnanEVm005746t1	Paracyclopina nana	A2a2	TCACCGATGAGCAGTACCTGGCCATGGTTCTGGGACCGCAGAGGATTGGTCTAACTCCTCTGGTTCCAATTACGTTCTTCTACGTGGTGATCTTCATCACTGGAGTTATTGGAAATGTTGCAGTTTGCCTTGTTATTGTGAAAAACAAGTCGATGCACACTGCCACAAATTACTACCTATTCTCACTGGCCATTTCTGACCTCATGATCCTCCTTCTTGGGCTTCCAAACGATCTGGCTATCTACTGGCAGCAATATCCGTGGATTTTGGGGGAACTCTTGTGCAGGCTGAGATCTTGGGTGTCAGAAATGACCTCTTATTCTTCTGTGTTGATCATTGTGGCCTTCAGCATGGAGCGCTACCTGGCCATTTGTCACCCTTTGTACTCGCACACCATGT…	MVLGPQRIGLTPLVPITFFYVVIFITGVIGNVAVCLVIVKNKSMHTATNYYLFSLAISDLMILLLGLPNDLAIYWQQYPWILGELLCRLRSWVSEMTSYSSVLIIVAFSMERYLAICHPLYSHTMSGFKRAVRIIILVWFISMLSAIPYALFTRLNYVDRPLGSGHFLPQSAFCALLDNNIYPKNYPVYELSSFLFFIFPMCILVILYIRMGLRIRETSGIQRNLPRSSAAATACGNLQQQAAANLSSSNNSIAPNHLRLNIEAVIQSEQRQLNCVKKSVLRMLVQCSCVQHQHQHQLQDFEHRDQSPTNCILHPTSSNNSNSNCIQVESNTLCDACCTLIALQQQNQQQLHQRPDDTDSFTPRVRSDKRSITVLLAAVVLAFFLCWAPFHAQRLGYVY…	Crustome v0.1.0	Whole organism	Pérez-Moreno JL, Kozma MT, DeLeo DM, Bracken-Grissom HD, Durica DS, Mykles DL. 2023. CrusTome: a transcriptome database resource for large-scale analyses across Crustacea, G3 Genes|Genomes|Genetics, Volume 13, Issue 7, July 2023, jkad098, https://doi.org/10.1093/g3journal/jkad098
ParnanEVm006002t1	Paracyclopina nana	A2a2	GGCACTTTTCACTGTTTGCGTCATTGAGGTCTGACAGGGCAAAGGCTTCACTTGTCATTTGGACTTGAAAGGCTTTTCTAGTCATCTTCAGATGAAGCAGCCCTCTATAAGTTTCCGCTCACCATTTTTTGCACCAAATTAAAGCAGCTTTGAACAATGAAACAGCAGTGATCCTCGACACCTCAGCATGGATCTGGACACTTTGAGCTTGGAGGGAGATGACCCGATATCGAATGTCACCAAAAGTGGGGGAACTTACGACAAAAACAATGATAGAGCTTGGGGAAGTTCTTCCTATGGATCTGATGTCAACTCTACAGCCAATATGACAACTAATGAAATACTGCAACTTTTCTTGGGACCAAGACAAGTTGATTTCTCTGTTCTGATTCCTATTAC…	MDLDTLSLEGDDPISNVTKSGGTYDKNNDRAWGSSSYGSDVNSTANMTTNEILQLFLGPRQVDFSVLIPITIIYVLMFVTGVIGNVAVCFVIIRNKSMHTATNYYLFSLAISDLVILLLGLPNELAGFWHQYPYLQGEVFCKFRSYASELASYASVLTIVSFSVERYLAICHPLHVFSLGDFQRAVRVISFDWIVAGLAAIPYLLFTTINYLDYPLGSGNFLQESAFCALLDINIVPKGYPIHELATILFFIIPVGILMFLYISMAVTLHGSINGINAAPPGSVHGERQINSSRKQIIRMLAVVVIAFFLCWAPFHAQRLGYVYFKESPVFRIINEYLMYLSGICYYVSSTINPILYNVMSAKYRAAFRRTLCGLQTSRNPLPLPTTVALAGGQHRGHK…	Crustome v0.1.0	Whole organism	Pérez-Moreno JL, Kozma MT, DeLeo DM, Bracken-Grissom HD, Durica DS, Mykles DL. 2023. CrusTome: a transcriptome database resource for large-scale analyses across Crustacea, G3 Genes|Genomes|Genetics, Volume 13, Issue 7, July 2023, jkad098, https://doi.org/10.1093/g3journal/jkad098
CalfinEVm012346t1	Calanus finmarchicus	A2b	GAATGAAAGCCTCATCTATGCTTCCATTCTCACAATAGTGGCTTTTACTATTGAAAGGTACCAGGCCATCTGCCATCCCCTTACACTCAACTCCAGAACTGGTGTTGGACGAGCTAGGCGGGTTATTCTCATTATTTGGATATCAAGTGTTGTTTCCGCCTTTCCTTGGTCAATCTTTGCGAAGGTGAACTACATCCAGTATGAAGGACAAGACCTGGAGCAGTCAGCGTGGTGCAGCATGCCTTTTCATGAGGAAGATTTGGACACTACGCCTCTCTACTTCACTGTGGCCTCTACCTTCCTCTATTTTGTTGTTCCTTTCACCATTGTATTTGTCTTGTATTTAAGGATAGGGCTGACTATGAAGGATAACAAAATGCAGAGATGTGCAGCATCATC…	NESLIYASILTIVAFTIERYQAICHPLTLNSRTGVGRARRVILIIWISSVVSAFPWSIFAKVNYIQYEGQDLEQSAWCSMPFHEEDLDTTPLYFTVASTFLYFVVPFTIVFVLYLRIGLTMKDNKMQRCAASSDENKCLAERSYSQGKKTVIRMLIAVVVAFFICWIPFHSQRLMFVVVTLYGEWTGPLQRAQHVLFMVSGVFYYFNSILNPILYTILSKRFRRGFNDMSGNCWVYQTFAKAVSRKSEECSSHNFAE	Crustome v0.1.0	Whole organism	Pérez-Moreno JL, Kozma MT, DeLeo DM, Bracken-Grissom HD, Durica DS, Mykles DL. 2023. CrusTome: a transcriptome database resource for large-scale analyses across Crustacea, G3 Genes|Genomes|Genetics, Volume 13, Issue 7, July 2023, jkad098, https://doi.org/10.1093/g3journal/jkad098
CalsaE_EVm007399t1	Callinectes sapidus	A2b	CCCACAGACGCTCCGCAACCAGCCTCTACTCTCCGCACGCTCCCCTGTCGCTCTCTCCCAGTCCCCCTGTCGAATTCAGACTGATGTGTTAGTGACTTATGAAGTGCATCATTTACGTCATCGGCGAGAGAGGAAGCAAAAGTTATACTGCCCCCGCTGCTGTTGACTAGAAAACGACGAAGTGAAGAGCAGAGCAAAAGCTTTAAAAACTTTATAAACTACTTCGCCTTGGATATTTGTGGATCCCTTGAAGCTTCCTGTACTGTTTTAATGCGGGAGGTGTGAAGTTGTATCCTGAAGATGGATTGGCTGTTGTGCCGAGGTTATTAACCTCGATGAGATAAGCTGTAAGTGCTCGTGTTGACAGTGCAGAAGTGATGAACACGAGTGCTGCGGCCC…	MASSTADASTFVDIPMVNATDDYLLETSYNDSVNGTFDVCSYIESKLGKPRLRYPILLPMTAMYCVIAVGGAVGNVLTCLVVAKNRTMRTSTNYYLVNLAVADLLTLFLALPMEVYLMWVQYPWPWGEAACRLRAMMPELVAHVSVLTILAVSGERYVAITNPVYARTTHTLARTARVVPVIWLLSLVAAVPWGYYYQVNQLQDPAGVDLPESSWCSIPYQDKESRWSWLIWLSTVGAFILPMTILIFLYCRIGMVLSMDPPARTPTAGNGAIHTRRMGIRMLVAVVVAFFLCWAPFHAQRLMFGIVTSKDQWTDTLLSVHTQLFCFTGACYYLNSAVNPLLYSVMSVRFRNALRRSLCGGRDWARRQQLYFSNTTHGHLQLSNNSNILLRTREFSLTS…	Crustome v0.1.0	Dactyl, lateral flagellum	Pérez-Moreno JL, Kozma MT, DeLeo DM, Bracken-Grissom HD, Durica DS, Mykles DL. 2023. CrusTome: a transcriptome database resource for large-scale analyses across Crustacea, G3 Genes|Genomes|Genetics, Volume 13, Issue 7, July 2023, jkad098, https://doi.org/10.1093/g3journal/jkad098
CarmaC_EVm008233t1	Carcinus maenas	A2b	CTCGCCCACAGACGCTTCACAACCAGCCTCTGGTCCCCTCACACTCCCCTGCGTTCTCTCCCCGTCTTCTTGTTCAGTTGAAAACCGCCTGTGAAAGTGACATGAAGTACATCACTCACGTCACCTTAGAGAGAGGGAGGTGTAGTTGTAACTCTCCTGCTGCTGCTGCGGTCTGCTAAGCGAGCAAGTGAAGAACAGGACTAAAGTTTCAAAACGTAATAAACTATATACTTCGCCTTGGATATGTGTGGGCCACTTGGAGCTGCTTGTACTACTTCTACGCGTCAAGAAGTGTGGACTCGTAACGCGAAGATTGACTGACTGACTAACTGCTGTGACCAAGTTCTTAGCGGCCACGAGACGAGCTGTAAGTGCTCGTGGTGATAAGCCGAAGCTGAT…	MGSSSTSTGPATFVDLSVVNVTDDYFLEASLNGSVNGTFDASSYIEGRLGKPRLRYPILLPMTVLYCIIAVGGAVGNILTCLVVAKNRTMRTSTNYYLVNLAVADLLTLFFALPMEVYLMWVQYPWPWGEAACRLRAMMPELVAHVSVLTILAVSGERYVAITNPVYARTTHTLARTARVLPVIWLLSLVAAVPWGYYYQVNQLQDPGGVDLPQSSWCSIPYHDKASSWSWLIWLSTVGAFILPMTILIFLYCRIGMVLSMDPPARTPTAGNGAIHTRRMGIRMLVAVVVAFFLCWAPFHAQRLMFGIVTSKDQWTATLLSVNTQLFCFTGFCYYLNSAVNPLLYSVMSVRFRNALRRSLCGGRDWARRQQLYFSNTTHGHLQLSNNSNILLRTREFSL…	Crustome v0.1.0	Central Nervous System	Pérez-Moreno JL, Kozma MT, DeLeo DM, Bracken-Grissom HD, Durica DS, Mykles DL. 2023. CrusTome: a transcriptome database resource for large-scale analyses across Crustacea, G3 Genes|Genomes|Genetics, Volume 13, Issue 7, July 2023, jkad098, https://doi.org/10.1093/g3journal/jkad098
Clitri_EVm003408t1	Clibanarius tricolor	A2b	AAAAAAGAAAAAAATCCCAGAATCCACACACACAAAACAAAAGGAAAACACTAAATAATAATAATAATAAATAAAAGGGAATAATCACAGCGAATTACCCAAGTAAAAAAAAATTCCCACTTCCTATCGTCTTAACCCTCCTCATTATCACCATCATCATCACTATCATTTATCGTGAACATGACGGAGGCTGCGAAGATGGTGATGAACATGAATGAGGTTACGTTGGCGGCTCTGAACGTCACTCTCAACGCCACGACGACGGTGGTGGACGAGGGATTCAACGCGATAGGGGGGGATGGTTTCAACGCGACGGGGGGCGACGGATTCAACGCCACCGGAAACGACACAATTGACGTAGATTCGTATGTCGCGTCGAAACTTGGACCGAAACGACTA…	MTEAAKMVMNMNEVTLAALNVTLNATTTVVDEGFNAIGGDGFNATGGDGFNATGNDTIDVDSYVASKLGPKRLKYSTLLTVTALYTVIAVGGLVGNILTCLVIAKNRSMRTSTNYYLVNLAVADILTLTLALPVEVYQIWEQYPWPWGDAACRVRAMIPETVAHVSVLTILAVSGERYVAITNPVYARTTHTLARTARVVPVIWFISLLAAAPWGYYQQVNLLPYPNQTKFIPESAWCAIPFMGRDSGFSWLMWMSSVGAFILPMTILVTLYCRIGMVLAIDPPTRTPTAGDGAMHTRKLGIRMLVAVVVAFFLCWAPFHAQRLMFAIVTSSNTWTPALLAANDKLYFFTGVCYYLNSAINPILYSVMSVRFRNALRRSLCGGRDWARQHYLSNTMVRT…	Crustome v0.1.0	Eyes	Pérez-Moreno JL, Kozma MT, DeLeo DM, Bracken-Grissom HD, Durica DS, Mykles DL. 2023. CrusTome: a transcriptome database resource for large-scale analyses across Crustacea, G3 Genes|Genomes|Genetics, Volume 13, Issue 7, July 2023, jkad098, https://doi.org/10.1093/g3journal/jkad098
Emetal_EVm002332t1	Emerita talpoidea	A2b	ATATTGTGACGCACCCCCGGGGTCAAGGTCAGCACTAAGCTCCCCCCCTCCTCTCCCCTCCCCCCTCCTGACCCCATGGGACAGTTAAGCCTCCCTCCCACCACCGCCCTCTCCTTCCCACCACCCGGCCCACTCCTGGGTAACGCGACCGGGGAGGGCGGCGGCGTGGGCACGTGGGCGGCGGAGGGGGCGGCGACCCCGGCGCTCAACCGCAGCCTCAGCCTCGCCCTCAACCTCACCCTCAACTCCAGCCTCGGTGCCGAGCAGGATGTCCACTTCGACCTCGACCAGTACATCGTCGACAAGCTTGGTGATAGGCGGCTTCCGTACAGCACGCTGCTGCCGATGACGGCGCTCTACTGTCTGCTGGCGGTGGGCGGGGTGGTGGGCAACGCGCTG…	MGQLSLPPTTALSFPPPGPLLGNATGEGGGVGTWAAEGAATPALNRSLSLALNLTLNSSLGAEQDVHFDLDQYIVDKLGDRRLPYSTLLPMTALYCLLAVGGVVGNALTCLVVARNRTMRTSTNYYLVNLAVADLLTLSLVLPLEVYLMWEQYPWPWGATACRVRAMLPETVAHVSVLTILAVSGERYVAITDPVHARTAHTLARTARVLPVIWLLSLLGAAPWGYYQQVNVLRTPGGALIPQSAWCAIPFMERDSDFSWLLWVSSVSSFILPMAALVTLYCRIGMVLAMDPPTRTPTAGDGAMHTRKLGIRMLVAVVVAFFLCWAPFHAQRLMFAIVTSNKTWTNDLLSVNTKLFLFTGACYYLNSAVNPILYSVMSVRFRHALRRSVCGGRDWARRQ…	Crustome v0.1.0	Eyes	Pérez-Moreno JL, Kozma MT, DeLeo DM, Bracken-Grissom HD, Durica DS, Mykles DL. 2023. CrusTome: a transcriptome database resource for large-scale analyses across Crustacea, G3 Genes|Genomes|Genetics, Volume 13, Issue 7, July 2023, jkad098, https://doi.org/10.1093/g3journal/jkad098
EuraffEVm007388t1	Eurytemora affinis	A2b	TTCTACAAGAGAGAAAAGATGGAAGAAAATGTTACCTTGTACTGGGATCCAGGAAACTTTACAAACCAAACTGATCATGTTCTCCAGGGTGAAGATCTGAAAAATTTTATTGCGGAAATTCTTGGAGATTCTCGGCTTCAATTGAAAACCCTGATCCCTCTTACCACTATATATCTGTTGTTTATGGTGGTAGGGGTGTTTGGAAACCTGGCAACCTGTTTGGTAATATTAAATAATGAATATATGAGAACTGCTACTAATGTGTATCTTCTCAATCTAGCGATTGCAGATATTGCTACTTTAGTTATCATGATGCCTGGTGAACTGTATCTAATGTGGCAGCAGTATCCCTGGCCGTTCGGTGAACTTGCTTGTGATATAAAAATCACCGTCACCGAG…	MEENVTLYWDPGNFTNQTDHVLQGEDLKNFIAEILGDSRLQLKTLIPLTTIYLLFMVVGVFGNLATCLVILNNEYMRTATNVYLLNLAIADIATLVIMMPGELYLMWQQYPWPFGELACDIKITVTEGVIYASILTIVAFTIERYLAICHPLSPGARSSTGKAKRVVGAVWAASFLSAAPWAYFTKINYVQYNGENVLESAWCSIPFHEKESQASLYLMAASTVVYFIIPLVLVVALYLRIGLTMKRSKMQRCAASCEGNDCKAERTLTQGRRTVVRMLVAVVVAFFTCWSPFHSQRLMFVSVTLYGEWTDRLRASQHVLFMCSGVFYYFNTILNPVLYSVMSKRFRRGFSDIRRGTFICSAQPKSLDSRRRIDRPRHWIPKDQRDQILLRALGRSDIE…	Crustome v0.1.0	Pooled whole organisms	Pérez-Moreno JL, Kozma MT, DeLeo DM, Bracken-Grissom HD, Durica DS, Mykles DL. 2023. CrusTome: a transcriptome database resource for large-scale analyses across Crustacea, G3 Genes|Genomes|Genetics, Volume 13, Issue 7, July 2023, jkad098, https://doi.org/10.1093/g3journal/jkad098
Panar2_EVm006839t1	Panulirus argus	A2b	CGAGCCCCGACGCTGACCAGGCCGTCCTTCCTCCCTGGTGCGCCAGTGTAGGGCTGATGCGATACGCAGTGATCTCTACTGAAACTTTACATATATAGGAATCTATTTTGAGAAATACTACATTTATAGTATTGCTAAATAGTGCATCAGTAACTACGCATTTGTTCATGTGTTTTGGAAGATTTTATCATAATCTGTGATCATGACGGAAACCAACAACAAATTGAATACAATAAAATGTTCGACTAAAATGATCAAAATGGAAATGAAACGTGTGGTTTGTAGACAGTGTCAGTAACTGGGAGGCATTGAGTGGAAACATGTATGTATTTTATAAGATGCATAAGGGAACAGTTAGATACAATGAAATATTTGCAGTGAAGTGTTATTAACTTTCGT…	MYQMWVQYPWPWGDAACKVRAVVPETFAHVSVLTILAVSGERYVAITDPVYARTTHTMSRTARVLPVIWLIAFLAATPWGYYQKVNLLPGPLGSVLAESAWCAIPFHDTSTTWSWLMWVSSVGAFILPMAILVTLYCRIGVVLSIDPPSRTPAAGTAAMHSRKLGIRMLVAVVAAFFLCWAPFHAQRLLFVIVTSYGHWTPSLRTVNTNFYYCTGICYYLNSAVNPILYSVMSVRFRMAFRRSLCGGKEWARRQVYLSTTQGHLPLSNNSNILNRTREFSTTSTKRVIETSNRNGFNYVFEHMEMEA	Crustome v0.1.0	-	Pérez-Moreno JL, Kozma MT, DeLeo DM, Bracken-Grissom HD, Durica DS, Mykles DL. 2023. CrusTome: a transcriptome database resource for large-scale analyses across Crustacea, G3 Genes|Genomes|Genetics, Volume 13, Issue 7, July 2023, jkad098, https://doi.org/10.1093/g3journal/jkad098
ParnanEVm004003t1	Paracyclopina nana	A2b	AAGAGAGGAAACTTTGAATTTATTGCCTCAGGCTGAGAAGCAAGGCTTGCTCAAGAAATCTACAAGTCTGATTGAAAAGCCAAGCACAAATGAAGATGCTTCATCTTAATAATTCGCCTTGCAGCGCAATTACCATGTAATTCAAGTTGAGCTCACTCACACAAGAAATTAACTTTATCTGCCATATCCATCAGCAATCTTCTACCAATATCTTAGCTGTGCATGATAAATTGTAGTACGTGCAGTAGATTTTCAAATTTTAATTTAATTTGAATCAAACTTTAAATGCACGCAGCGCGTTTAGATGCAGTTAAAAATGAAGCTTTCTAGAGCTACACCGAAGAATTTCACCGATATTGACTTTGCTACTTTTTATGGCTGCGTACGCAAACAAAGCTA…	MEQGQEADFGLQIPPLSLNNLDSYEYLDADELQSLFSNISFLPNDHNLFPLPENWTSNLEGLFTASNGSSVVFPSSTWLLNGRDSGSRNHFRPWSELNVTEKDAYLRNVHGSRSQDENLAVPMTIFYLMLFFAGIPGNLLTCLIILWNSYMRAPPNFFLFNLAIADIITLIVVMPMEIFLIWNQYPWPFGELGCSFVTVTSELVTHVSIITMIAFTIERYTAICHPMQPSLHSGKSQTICNIVVIWIVCLIPSFGWTHFTNVKYLRYGPHQEKIEESAMCIVSPDEVTPLMTYLTMITTIVLYIFPIIFLPILYTKIAFAMRESENLNCENSTISHPSRRNRRTVIRMQIAVIACFLICWTPFHVQRMMFVIATLTEKWSKSLTRIQETLHIISGGCYY…	Crustome v0.1.0	Whole organism	Pérez-Moreno JL, Kozma MT, DeLeo DM, Bracken-Grissom HD, Durica DS, Mykles DL. 2023. CrusTome: a transcriptome database resource for large-scale analyses across Crustacea, G3 Genes|Genomes|Genetics, Volume 13, Issue 7, July 2023, jkad098, https://doi.org/10.1093/g3journal/jkad098
ParnanEVm004022t1	Paracyclopina nana	A2b	AAAAAATATCAATCAATCGCAATGAAGTTGAGCTGAGGGACCTCCAATTCAAGATGGAAGAAGAGGATTTCGACAACATTTCATCCACGGAGGTTTCCACGACGCCAGATGCCGCCACTTACATTGCTAGACATCTCGGCGCCCAGCATTTACCACTCACGACAATTATACCCATTTCGGTGGTATACGCCATCATTTTCGTGGTGGGCGTGCTTGGCAATGTTTCCACCATCGTTGTGATTCTGCGAAACAAGTACATGCACACGCCGACCAATGTGTACTTGGCAAACTTGGCAATTTCAGATTTGCTTACCCACTTAGTTGCCATGCCATTCGAGTTGTATTGGCTTTGGAGGCAATATCCGTGGGTATTTGGTGAGGTCATTTGTGATGCCAAAA…	MEEEDFDNISSTEVSTTPDAATYIARHLGAQHLPLTTIIPISVVYAIIFVVGVLGNVSTIVVILRNKYMHTPTNVYLANLAISDLLTHLVAMPFELYWLWRQYPWVFGEVICDAKMLTTETVTYSSILTIMAFTVERYLAICRPLAIPRRHSKMTRAVWALLAIWIASVSFSLPWIYYNKVNYLTNEYTKEVMEDSAWCAVPWNEDAKTPFYLMISSTVVAFIIPFSLVTILYYRIGVAMKKSSALKRCAAHGSGMECEAEITYNKGRQAVVRMLAAVVVVFFVCWTPFHAQRLMFVIVTLQGKWTHTNGKAHHVLFLASGVGYYLSSCVNPLLYSVMSKRFRRGFSDMFKRGGGGGAQSVNSAVAAAAAAAALAAAASPCNGNGNGNGMHPCNGGGGG…	Crustome v0.1.0	Whole organism	Pérez-Moreno JL, Kozma MT, DeLeo DM, Bracken-Grissom HD, Durica DS, Mykles DL. 2023. CrusTome: a transcriptome database resource for large-scale analyses across Crustacea, G3 Genes|Genomes|Genetics, Volume 13, Issue 7, July 2023, jkad098, https://doi.org/10.1093/g3journal/jkad098
ParausEVm007429t1	Paratya australensis	A2b	ACCTCCTCACAGTCGTTGGGAAGTTTTGTGTAGTGTTGGATGTGCGCTTTTCCTTACTGCTTCTCACTCTCGCAGCGATCTCGTACGACTAGCTGATGCCGGCAAAATATAAATTAGTACTTACTGGTATTAACTTGTTTGAATAAGAAAACGTTGTTTTTATGGCAGTAAGTTTACAGTCTTAAATGCCTCCAAAGTTATTTCAATGAGTCTACTTTGAGGAAACTAAACTATTGAAGAAACTTATAACTACTGGATCATCACGGCGAACGTTTGAGTTATGGAGGTGATTCTGGATTGAATTATGGAGCTTATTATTGAGCTCCTGCAGAGAAAAAATTAATAAAAGATGAAAAGTAGAGTTTACTCATTGTATTCAAATAAGGAAAAAAGCAGCAG…	MANTSTVISVSNTSIGVLDIFNGSIFVNDSIIDVNEYIKAELGPQRIVYSTLLPLTIIYALIAIGGIVGNSLTCLVVARNHSMRTSTNYYLVNLAVADLIALGFALPVEVYSLWVQYPWPLGDAGCRARAVVAEALTFVSILTILAVSGERYVAITDPVIARTTHTLTRTTRVLPAIWLVALLAASPWGYYQQVNHLSPGGNVLLESAWCAISFHDKSRSWAWVMWVSSVAGFILPMLALIVLYYKIGVVLSIDPPSRTPSAGNGAMQTRKMGIRMLVAVVVVFFLCWAPFHAQRLMFVIVTVYGTWDTYLRAVNQKLYYFTGICYYLNSAINPVLYSVMSVRFRIAFRRSLCGGKKWARRQQYLSNTYGAHLHSNTSNILNRTREVSTTSSKYITRVG…	Crustome v0.1.0	Whole organism	Pérez-Moreno JL, Kozma MT, DeLeo DM, Bracken-Grissom HD, Durica DS, Mykles DL. 2023. CrusTome: a transcriptome database resource for large-scale analyses across Crustacea, G3 Genes|Genomes|Genetics, Volume 13, Issue 7, July 2023, jkad098, https://doi.org/10.1093/g3journal/jkad098
Procl2_EVm008858t1	Procambarus clarkii	A2b	GGGGATACTGGGACCCCAGCATGTGTCGTACAGCGCCCTGCTGCCACTGACGGCGGTGTACATGGTGATCGCCGTCGGGGGCGTGGTGGGCAACGCCCTGACTGGCCTGGTGGGGGCTAGGAACCACACCATGAGGACCTCTACTAACTACTACCTCGTCAACCTGGCCGTCGCCGACCTCCTCACGCTCTGTCTCACTCTGCCGGTGGAGGTGTACCAGATGTGGGTACAGTACCCGTGGCCGTTGGGGGAGGCAGCGTGCAGGCTCCGTGCCATGGTGCCGGAGACACTGACCCACGTGTCCGTGCTGACCATCCTGGCCGTGTCCGGGGAGCGGTACGTGGCCATCACCGACCCCGTCTACGCCCGTACCACCCACACCCTGACCCGCACGGCCCG…	MVIAVGGVVGNALTGLVGARNHTMRTSTNYYLVNLAVADLLTLCLTLPVEVYQMWVQYPWPLGEAACRLRAMVPETLTHVSVLTILAVSGERYVAITDPVYARTTHTLTRTARVLPVIWLTSMLAAVPLGYFQKVNLVKSPLGSDLPQSAWCAIPYDDPSPRYCWLLWASSVGAFMLPMAVLIVLYCKIGMVLSIDPPTRTPAAGAGAMHTRKVGIRMLVAVVVAFFLCWAPFHAQRLMFVTITTYGQWTPYHRSVNTKLFYCTGICYYLNSAVNPILYSVMSVRFRIAFRRSLCGGKAWARKQLYLSNTHGHLHLSNNSNILNRTREISTTTSTRRVLDTNYRNGINYVFVQMEIQA	Crustome v0.1.0	Dactyl, lateral flagellum, brain - supraesophageal ganglia	Pérez-Moreno JL, Kozma MT, DeLeo DM, Bracken-Grissom HD, Durica DS, Mykles DL. 2023. CrusTome: a transcriptome database resource for large-scale analyses across Crustacea, G3 Genes|Genomes|Genetics, Volume 13, Issue 7, July 2023, jkad098, https://doi.org/10.1093/g3journal/jkad098
Bommo_BNGR_A24	Bombyx mori	A24	GTTATTAGTTATGATAAATTTAAAAAACCGAACGATATGATTAAATTTGTTTGAGTGTCGAATATTGGGCATTGCAATACAAACTGATAAGCATCGATAGCTGTTCTCGAGGAAGTAAAAGGTCCCGATGCTATGATGCTGGACGAGCTCGGGCCAACAGTGGCCTCCAACCAGTCAACCTCGCTAGCGGATCTCGATAGCTTCTACGTCACGTTCTACGATGTCGAAAACGAGAGATATGTTAACGATTCGCAAAACGCAACCGAGCCATTCCAATCCTTCATCCTGCCGTGGTGGAGGCAGATTCTGTGGACGGTGCTTTTCGCTGGAATGGTGGTCGTCGCCACCGTGGGAAACCTGGTTGTCATCTGGATAGTGCTCACCAACAAGCGGATGAGA…	MLDELGPTVASNQSTSLADLDSFYVTFYDVENERYVNDSQNATEPFQSFILPWWRQILWTVLFAGMVVVATVGNLVVIWIVLTNKRMRSVTNYFLVNLSVADAMVSTLNVTFNFTYMLNSNWPFGHFYCKFCQFIAVLSISASVFTLLAISVDRYVAIMSPLQPRLGKRATLGITAAIWAWSSFISSPNLIYFTTENVSLPDGTIRCVCYSHWPDGMTTRSRLEYAYNVLFMVLTYFMPIIAMTYAYSRVGVELWGSQSIGECTQRQLDNVKSKRRVVKMMIVVVVIFAVCWLPFHVYFVVTSYYPDVVSYPHIQEIYLGIYWLAMSNSMYNPIIYCWMNSKFRRGFKQFFWCCGAFGGGGLARHRALGPDRTDRSMRSLSPSRKNGTSM	Nagai et al., 2014	-	Nagai C, Mabashi-Asazuma H, Nagasawa H, Nagata S. 2014. Identification and Characterization of Receptors for Ion Transport Peptide (ITP) and ITP-like (ITPL) in the Silkworm Bombyx mori. Journal of Biological Chemistry. Volume 289, Issue 46, 14 November 2014, Pages 32166-32177
AlpvirEVm003253t1	Alpheus viridari	A24a	GAGAGAGAGAGAGAGAGAGAGAGAGAGAGAGTCAGCAAGGAAGAAAAGAAAAATAAGTACAGAGAGAAGTTCCCGTTTTCTCTCTCTGGTTTGCAAGTAACGTTTCCAGAGGCTCTACTCTTGCATCCGCCAAGAAAAAGAAGATGGCCGACCTGACTTGAAACCAAGCGTTTACAGCAATTGTGAGGTTATTGGTGCTGTTTACTCCTCATTTACGTACCTGTCATCGAAAATAATTGTTGGAAAAGAGGCAGAAATATCCAGAAAAAGAAAATATCTAAGAAAGGACATAAGGAAAATAAATTACTCAAAGAAGAAATAGAAAAAAAATAAAAGAAAAGAACGAGAATCTAGAAATGATGGAGGTGGCGGGGTCATCGCCCCCCTCAACAGTAGCGT…	MMEVAGSSPPSTVALTLTSPFPSILPGFNTTAVPFSSVSLANNVPDILNSTEHEYLVEDFTNVSVTNTTNCTWNGTQWVCGASDVWEENPYNLPWWHQLIWSVVFGGMVLVATGGNLIVIWIVLADRRMRTVTNIFLVNLSVADTMVSTLNVVFNFTYMLNLHWRFGHIYCKISQFVSVLSICASVFTLMAISFDRYIAIMHPLRPRMGRKATITIVVWIWVSSICVSMPTMIFFTTANIPEKDGEDRVVCYGAWPDGDQGESYLEYVHTVILMVLTYILPLLSMGFTYARIGMTLWGSRSIGENTPRQVESIRSKRKVVKMMIVVVTIFGVCWLPYHAYFILANLMPEITHTAYIQETYLAIYWLAMSNSMYNPMIYCWLNNRFRNGFKKVFARVCTC…	Crustome v0.1.0	Eyes	Pérez-Moreno JL, Kozma MT, DeLeo DM, Bracken-Grissom HD, Durica DS, Mykles DL. 2023. CrusTome: a transcriptome database resource for large-scale analyses across Crustacea, G3 Genes|Genomes|Genetics, Volume 13, Issue 7, July 2023, jkad098, https://doi.org/10.1093/g3journal/jkad098
AmpampEVm009838t2	Amphibalanus amphitrite	A24a	GAGCCGGCAGGTCAGCCGTGTCGCCTCGTCACGGATACCTGTTGGCGGCGGCACTGGTCGGTACGGATTGGTGAGAGAGCGGATAATAAGGCAGAGGAAGAGAGGAAGGAGAGAGGAGGGAAAGCCCCCCGGCTCACGAGATGGCGTCCACGACAATGTCGCCGGGCAGTGAAGAGCTGCTGGACTGTGGCAACATGACTGACGTCAACAACACCTACGGCAACACGACCAACTCGACGTGCGGCGGCGACTTCAACCAGTTCATCATGCCCTGGTGGCGGCAGGTGGTCTGGACACTAATCTACATCGCCCTGGTGATCGTGGCCACCGGGGGGAACCTTATCGTCATCTGGATTGTACTGGCACATAAGCAGATGCGCACAATAACCAACTTCTTCT…	MASTTMSPGSEELLDCGNMTDVNNTYGNTTNSTCGGDFNQFIMPWWRQVVWTLIYIALVIVATGGNLIVIWIVLAHKQMRTITNFFLVNLAVSDCMMSLMNITFNFVYFLNSHWPFGEAYCKIVQFVSVLSVTASVFTLVAISVDRYSAIMHPLKPRMSRSWTLLVTIIIWVMSAILAAPNYLLSQTYTFVYNDGDIRTLCYLTWPDGETMESTLEAVYNGAIFVLTYFLPLTATTYCYTRMSVELWGSQSIGEATPVQIESVNSKRRVVKMMIVLVAIFAVCWLPYQVYFLVIPLFSELTHEPIVQEVFLGI	Crustome v0.1.0	Whole larva	Pérez-Moreno JL, Kozma MT, DeLeo DM, Bracken-Grissom HD, Durica DS, Mykles DL. 2023. CrusTome: a transcriptome database resource for large-scale analyses across Crustacea, G3 Genes|Genomes|Genetics, Volume 13, Issue 7, July 2023, jkad098, https://doi.org/10.1093/g3journal/jkad098
Battex_EVm002872t1	Bathypalaemonella texana	A24a	AGAAGATAAAGAAGAAGAAGAAGGAGATAAAGAAGAAGAAGAATAATAATAATAATAAGAAGAAGAAGATAAAGAAGAAGAAGAAGAAGAAGAAAAAGGAAAAATAATAAAAAAAACAACAAACAACAAAGAACAACAACCACCAAAACAAGGTTCAGAAATCCACCACTATGGAATACAGCACTCCTTCCTCTTCAGCCTTTGCCGTCCAGGAGAAGCTATGGCTCTTGAACGCGTCTCACCATGGGCACCCTCCTCCTGCAGGGCCCCACAACCTCGACCTTTGGAATCAGACCGACCCCGACTACCCCGAAGAATACGCCAACCTCACCTACATGACCATGTCCAACGTCACCAGCAACATCACGGACTGGGACGTGAACCCTTACAACCTCCCAT…	MEYSTPSSSAFAVQEKLWLLNASHHGHPPPAGPHNLDLWNQTDPDYPEEYANLTYMTMSNVTSNITDWDVNPYNLPWWHQLIWSVVFGGMVLIATGGNLIVIWIVLADRRMRTVTNIFLVNLSVADTMVSTLNVVFNFTYMLNLHWRFGRIYCKISQFVSVLSICASVFTLMAISFDRYIAIMHPLRPRMGRKTTITIVVWIWVSSICVSMPTMIFFTTAAIPVKDGDERVVCYGAWPDGDPGESYLEYVHTVILMVLTYILPLLSMGFTYARIGRTLWGSRSIGEQTPRQVESIRSKRKVVKMMIVVVTIFGVCWLPYHAYFILANVTPEITHTEYIQETYLAIYWLAMSNSMYNPMIYCWLNNRFRNGFKKVFSRLCTCIHYDQEPVEVTRIHTTRF…	Crustome v0.1.0	Eyes	Pérez-Moreno JL, Kozma MT, DeLeo DM, Bracken-Grissom HD, Durica DS, Mykles DL. 2023. CrusTome: a transcriptome database resource for large-scale analyses across Crustacea, G3 Genes|Genomes|Genetics, Volume 13, Issue 7, July 2023, jkad098, https://doi.org/10.1093/g3journal/jkad098
BlagerEVm006711t1	Blatella germanica	A24a	AGTAATCTACAGTACATGGCCTTGTGTCGTGCTTCGTCATGTGGGTGCTAGATGGCGGACAGACAAATCACTGCCTTAAAGAAACAAACTGACTCAATATTGAGAATCTCTCTGGTGCCGCGTAAAAACAAACGAAGGCTACGATCATGTTCTATACGGTTTTCCGTTTGCTATTCAGGGGTGGTTCTTCAGGATTTCGTTGGAGAGGGATTGACAGTGTGTGCGTATAGTGGTTTGTTAATAATGTGTATTTTATATGTGAAAGTGAGTTTTATGAAACAGTTTTACGTGTATTTTGTGAACTTTTATTCATATTGTGTGTTGGGATAAGAGTATGATATGTTTCGCATGGTTTATTTCGTGAGTGATAATTACAAAGAAACACCGATTCTGTGACTG…	MMNESFFNDSWALQNVSSIFDLSLNYTNLTDPTDDSNQFILPLWRQLLWTLLFAGMVVVATGGNLIVIWIVLANKRMRTVTNYFLVNLSVADAMVSTLNVTFNYTYMLNSDWPFGTLYCKISQFVAVLSICASVFTLMAISIDRYMAIMNPLRPRMGRRTTLCIALGIWVLGTALSMPNLLFFTTYVHEFHNGEMRVVCYAEWPDGPSTESYQEYIYNVMFMILTYFLPICSMTFTYARVGRELWGSQSIGECTQRQLDNIRSKRRVVKMMIVVVSIFAVCWLPFHIYFILTSFAPDITNEKYIQEVYLAIYWLAMSNSMYNPIIYCWMNSRFRRGFKQVFRWCPCIHLAPETLSRREVVTSRYSCSGSPEAQCRIIRNGSVRIPLQMGTTDTPTATSH…	Crustome v0.1.0	Pooled whole organisms	Pérez-Moreno JL, Kozma MT, DeLeo DM, Bracken-Grissom HD, Durica DS, Mykles DL. 2023. CrusTome: a transcriptome database resource for large-scale analyses across Crustacea, G3 Genes|Genomes|Genetics, Volume 13, Issue 7, July 2023, jkad098, https://doi.org/10.1093/g3journal/jkad098
CalfinEVm007568t1	Calanus finmarchicus	A24a	TTGATTCACTTCTACAAGAGATGAAAATGAAAACAGGAAGATCATACAAAAGTGAAAGTGAAAATGAGGCCTTTCAATCTTGAATTGAATATCTTTGAAGCAATACACATTTTGTTGACCAATGGTTGTCCTTCCAGTGACATTAGCCCCACAGAGTATGGTGGAACAGTTTAACAGTTCTACGATAGGCTTCACTGAGCCAAGTTTTTACTGGGATGATTCCTCATTGTCTAGCTCAACATTGGATACTACTAATGACACCTGTAACGGCACTTACGAATGTTTGGGTTTTGAGGATGAAGAGGTGGACCCGTTTGCGATGCCACTTTGGCGAAAACTGATCTGGAGCTTTTTCTTCTTTGTGATGGTTGCAACTGCTGACATTGGAAATATAATTGT…	MVVLPVTLAPQSMVEQFNSSTIGFTEPSFYWDDSSLSSSTLDTTNDTCNGTYECLGFEDEEVDPFAMPLWRKLIWSFFFFVMVATADIGNIIVIWIVMSNARMRSVTNYFIINLSMADIMNATLNVIPNFTYMLTGNWPFGEFFCKLGGYISILSVCVSVFTLVAISVDRYNAIINPLRPRLSKFKTTLIAFMTWLLGLSIGIPMLLFFSTVTDPADELNRTQCISKWPDAVGFDSKLEYGYNVTFMIMTYFLPMMSMCYTYSRIGLELWGSRAIGEATEVQAESIKSKRKVVKMMMMVVLIFIVCWLPYHTYFITANIN	Crustome v0.1.0	Whole organism	Pérez-Moreno JL, Kozma MT, DeLeo DM, Bracken-Grissom HD, Durica DS, Mykles DL. 2023. CrusTome: a transcriptome database resource for large-scale analyses across Crustacea, G3 Genes|Genomes|Genetics, Volume 13, Issue 7, July 2023, jkad098, https://doi.org/10.1093/g3journal/jkad098
Cb_CHHR3	Cancer borealis	A24a	GTCGTGTTGGCGTGGAAGTGGCGTGGCGGCCGAGGACGGTCGTGTACACGTCGCCGCCATCCGCTCCGGTACCCGCGCGCCACACACTCGGGCGCCACGCCACTTCCACGCCAACACGACAGTGGTGAACGCACTCACCAGTACGACCACTCGGCAGAGGTAAAACTAAGACTCCAAACAATTCCTACAAAGTTTAGCGCGACGTTACGCAAAACTACCAAAGTTTGCAGGAAGAGCCGCGTCGCGATGCAGGGCGGGGCGTGAAGGAGCGACGGAGGCGCCTGCCGCCCAGAGACGCCCGTGCAGGTCACCTTCCCGTGCCCACGACTAGCAGATCTGTGTTGGCAAGGAGCTGGTGATGCACGGGACGCGATGAGTGGCAGGTCAGGATGAGGAGGA…	MELMAEPIMDLEGSANLTSVLAAAHDWWNNTELNLDLHVNCSMTFCPTTNFTNSTCVECPPDDEGNKYNLPWWNELIWYVVFMGMVIVATGGNTIVIWIVLADKRMRTVTNIFLVNLSVADAMVSTLNVIFNFTYMLNLNWRFGFVYCKISQFVSILSICASVFTLMAISFDRYIAIMHPLRPRMGRKATILIVVWIWVSSVCLSLPNLIYFTTATLSYAGGERIVCYAAWPDGDQGESQSEYVHTVVLMVLTYILPLTCMGFTYVRIGLTLWGSRSIGEQTPRQVESIKSKRKVVKMMIVVVTIFAVCWLPYHMYFILSNLMPEIAHYEFIQETYLAIYWLAMSNSMYNPMIYCWLNNRLPQQQIPQRVQEGVLGVAAVCQI	This study	-
CarmaC_EVm006949t1	Carcinus maenas	A24a	ACTGTCGAGTTGGCGGCCGAGGACGGTCGTGTACAGGTCGCCGCCATCCGCTCTGGTATCAGTGCGCCACAAGTTCGGGCGCCACGCCACCTCCACGCCAACACGACAGTGGTGCACACACTGACCACCACGACCACTCGACACAAGTAAAAGTAAGGACTCCAAACAATCCCCACAAAGTTCAGCACGACGTTACGCGAAACTACGAAAGTTTGCTTGAAGAGCCACGTCGCGATGCAGGGCGGGGCGTGAAGGAGCGACGGAGGCGCCTGCTGTCCTGAACCCCCATGCAGGCCACCTTCATGTGCTTAACGTGCTGACGATTAGTACGTATCACCTTGACAGGGATCTGGTGATGCACAGGACGCGATGAGTGACACACGAGGGTGAGGGAGGAGC…	MEVLAEPIMDFETPTNTTSLMVAGNEWWNITNMNLDMHVNCSRTLCPTTNFTNSTCVECPLLDDEGNKYNLPWWNELIWYVVFMGMVIVATGGNTIVIWIVLADKRMRTVTNIFLVNLSVADAMVSTLNVVFNFTYMLNLNWRFGFVYCKISQFVSILSICASVFTLMAISFDRYIAIMHPLRPRMGRKATILIVVWIWVSSVCLSLPNLIYFTTATLSYAGGERIVCYAAWPDGDQGESQSEYVHTVVLMVLTYILPLTCMGFTYVRIGLTLWGSRSIGEQTPRQVESIKSKRKVVKMMIVVVTIFAVCWLPYHMYFILSNLMPEIAHYEFIQETYLAIYWLAMSNSMYNPMIYCWLNNRFRNGFKKVFSGWLPCVTYESEPADVTRVKTARFSCSGS…	Crustome v0.1.0	Central Nervous System	Pérez-Moreno JL, Kozma MT, DeLeo DM, Bracken-Grissom HD, Durica DS, Mykles DL. 2023. CrusTome: a transcriptome database resource for large-scale analyses across Crustacea, G3 Genes|Genomes|Genetics, Volume 13, Issue 7, July 2023, jkad098, https://doi.org/10.1093/g3journal/jkad098
CarmaC_EVm006949t2	Carcinus maenas	A24a	ACTGTCGAGTTGGCGGCCGAGGACGGTCGTGTACAGGTCGCCGCCATCCGCTCTGGTATCAGTGCGCCACAAGTTCGGGCGCCACGCCACCTCCACGCCAACACGACAGTGGTGCACACACTGACCACCACGACCACTCGACACAAGTAAAAGTAAGGACTCCAAACAATCCCCACAAAGTTCAGCACGACGTTACGCGAAACTACGAAAGTTTGCTTGAAGAGCCACGTCGCGATGCAGGGCGGGGCGTGAAGGAGCGACGGAGGCGCCTGCTGTCCTGAACCCCCATGCAGGCCACCTTCATGTGCTTAACGTGCTGACGATTAGTACGTATCACCTTGACAGGGATCTGGTGATGCACAGGACGCGATGAGTGACACACGAGGGTGAGGGAGGAGC…	MEVLAEPIMDFETPTNTTSLMVAGNEWWNITNMNLDMHVNCSRTLCPTTNFTNSTCVECPLLDDEGNKYNLPWWNELIWYVVFMGMVIVATGGNTIVIWIVLADKRMRTVTNIFLVNLSVADAMVSTLNVVFNFTYMLNLNWRFGFVYCKISQFVSILSICASVFTLMAISFDRYIAIMHPLRPRMGRKATILIVVWIWVSSVCLSLPNLIYFTTATLSYAGGERIVCYAAWPDGDQGESQSEYVHTVVLMVLTYILPLTCMGFTYVRIGLTLWGSRSIGEQTPRQVESIKSKRKVVKMMIVVVTIFAVCWLPYHMYFILSNLMPEIAHYEFIQETYLAIYWLAMSNSMYNPMIYCWLNNRFRNGFKRVFSLCLRGLRYD	Crustome v0.1.0	Central Nervous System	Pérez-Moreno JL, Kozma MT, DeLeo DM, Bracken-Grissom HD, Durica DS, Mykles DL. 2023. CrusTome: a transcriptome database resource for large-scale analyses across Crustacea, G3 Genes|Genomes|Genetics, Volume 13, Issue 7, July 2023, jkad098, https://doi.org/10.1093/g3journal/jkad098
Cq_CHHR3	Cherax quadricarinatus	A24a	TGTTGCATTAACCAAACAAACTAGTGTGCTCTCTTTGTTTAGATTAAAATTTCCTTTAAATGTTTTGTCATGTTTGTGAACTTGACTGGGCTAGTATGGAACAAGTGAAATTTATCAAATTGGAATATACTCCTCTCTGATTATGGAAAAGGTTATCTGGCTGAAGTTAATTATGTGAAGTTGAGACTTAAGTTTGCTGTTTCTAAAATGCTATACTCAACAGTATTTCATGCGGTATATTTTTACGGCCAAATGATATGAATATGAAGTGTCAAGTGCTGAGGTTTGATATAAAAACTAATGGCGTCATACACTACGCTAAATATTCTTGTCAAAATTACATTGAACATCAATAACTCTGCAAGCATGATATACCTGTTTGTACAATGTTTAATTCAG…	MELLDPVVDFERTWNVSSIQVRDLVWNGTNLEYEDQTLNDSFLLMNGTGGTVNETQWEENKYNLPWWHQLIWSIFFGGMVVVATGGNLIVIWIVLADRRMRTVTNIFLVNLSVADAMVSTLNVVFNFTYMLNLHWRFGRIYCKISQFVSILSICASVFTLMAISFDRYIAIMHPLRPRMGRKATILIVVWIWVSSTCLSMPNMLFFTTAALPLKDGSSRVVCYGAWPDGDQGDSQSEYVHTVVLMVLTYILPLLCMGFTYARIGMTLWGSRSIGEQTPRQVESIRSKRKVVKMMIVVVTIFAICWLPYHVYFILSNLMPEIAHTDYIQETFLAIYWLAMSNSMYNPMIYCWLNNRFRNGFKKVFSGWLPCIHYESEPKEVTRVHTTRISCSGSPETLHR…	This study	-
Cliant_EVm005325t1	Clibanarius antillensis	A24a	AGGGAAAAGTAGGAAAGACAAGAAAAATAAGAAAAAAAAAGGTAAAAAGTAGGAAAGAAAAAAAAAAGTAGGGAAAAAGTAGGAAAGACAAGTCAATATTTTTTCCCTCTTTACTTTTCTAACTAAGGTAAAGAAAGTAGTAAAGACAATGGTTGTAGTTAATCATCGTCTTTACTCGTAGAACCGAAATAGTAAGAAAAGTGGTTAAAGAAAATAGTAAGAAAGTGGAAAAGACAAGAAAATCAAGAAAATTGTCAGGAAAATTTAAGAGTGTAGAAAACGAAAAATTATCAAGGAAAAAAGAAAAGTGTGAAAAAAAAAAAAAGTTCAAAATCAACCCCCTCTAAACTTTTCAAAACCCAGACGGAGCTTAATTTTGAACCATGGAGCTTTTTGAGA…	MELFESVVGEYEWTYTNNNITWLPNDTLNLTQSSSSSSTGDLELDLSATFNNTNFLTLLRANVTDGLSGNSTNEPDKYNLPWWHELIWYVVFMGMVIVATGGNLIVIWIVLADRRMRTVTNIFLVNLSVADAMVSTLNVVFNFTYMLNLHWRFGLVYCKISQFVSILSICASVFTLMAIAFDRYVAIMHPLKPRMGRKATILIVVWIWISSVCLSLPNLMYFTTDVIRFPDGAERTVCYAAWPDGDQGSSHSEFVHTVVLMVLTYILPLVCMGFTYVRIGLTLWGSRSIGEQTPRQMESIRSKRKVVKMMIVVVTIFAVCWLPYHLYFILVNFMPEIAHQEYIQETYLAIYWLAMSN	Crustome v0.1.0	Eyes	Pérez-Moreno JL, Kozma MT, DeLeo DM, Bracken-Grissom HD, Durica DS, Mykles DL. 2023. CrusTome: a transcriptome database resource for large-scale analyses across Crustacea, G3 Genes|Genomes|Genetics, Volume 13, Issue 7, July 2023, jkad098, https://doi.org/10.1093/g3journal/jkad098
Clitri_EVm003709t1	Clibanarius tricolor	A24a	AAAAAAAAAAATGATAAAGTATTTAAGAAAAAAGTAAGAAAAAAAAAGTGAAAAGAAAAACGAAGAAAATAATCGTGGAGGAAAAAAAAAGGGGGGGAAAGGCAAAAACATTAAAAATAATGAAAAATTAATAAAAAATAGTGAAAGTGTAAAAGACAAATAAATAATTACAAAGAAAAAAGTGGAAAAATACAAGAAAATAATTATAAAGAAAACTAAAGAAAGTATAATAGACGAAAAAATTACCAGGACAAAAAGAAAAAAAGGTGTGAAAAAAACAGTTCAAAAATCAACCCCCTCTAAACTTTTCGAAACTCAGACGGAGATTTATTTTGAATCATGGAGCTTTTTGAGAGCGTGGTGGGGGAGTATGAGTGGACTTACACTAACAACAATATA…	MELFESVVGEYEWTYTNNNITWLPNETLNLTQSSSSSSTGELELDLSTTFNNTNFLTLLRANVTDGLSGNSTNEPDKYNLPWWHELIWYVVFMGMVIVATGGNLIVIWIVLADRRMRTVTNIFLVNLSVADAMVSTLNVVFNFTYMLNLHWRFGLVYCKISQFVSILSICASVFTLMAIAFDRYVAIMHPLKPRMGRKATILIVVWIWISSVCLSLPNLMYFTTDVIRFPDGAERTVCYAAWPDGDQGSSHSEFVHTVVLMVLTYILPLVCMGFTYVRIGLTLWGSRSIGEQTPRQMESIRSKRKVVKMMIVVVTIFAVCWLPYHLYFILVNFMPEIAHQEYIQETYLAIYWLAMSNSMYNPMIYCWLNNRFRNGFKRVFSLCVPDLHYD	Crustome v0.1.0	Eyes	Pérez-Moreno JL, Kozma MT, DeLeo DM, Bracken-Grissom HD, Durica DS, Mykles DL. 2023. CrusTome: a transcriptome database resource for large-scale analyses across Crustacea, G3 Genes|Genomes|Genetics, Volume 13, Issue 7, July 2023, jkad098, https://doi.org/10.1093/g3journal/jkad098
Clivit_EVm002093t3	Clibanarius vittatus	A24a	TGGAAAAATAGCCTAGAAAAAAATAGCCTAGAAAAAAACAAGTGGAAAAATAGCCTAGAAAAAAATAGCCTAGAAAAAAACAAGTGGAAAAATAGCCTAGAAAAAACAAGTGAAAAAGACAAAGCTCAAATTTCCTCCCCTCTGAACCCTTCGAAGCCTCTCACGAAGCTCACTTTCAACCATGGAGCTTTTCGAGAGCGTGGTAGGGGAGTACGAATGGACTTACAACAATAACAACCTCACCTGGCTCCCGAACGACACCCTGAACCTCACCCAGTCCTCGTCGTCCTCGTCGGGGGATCTGGGGTTCGATCTGTCCGCGACCCTCAACAACAGCAACACCAACACGAACTTCTTGACGATCCTGCGCGATAACGAAACGGACGCGCTATCGGGGAA…	MELFESVVGEYEWTYNNNNLTWLPNDTLNLTQSSSSSSGDLGFDLSATLNNSNTNTNFLTILRDNETDALSGNSTNEPDKYNLPWWHELIWYVVFMGMVIVATGGNLIVIWIVLADRRMRTVTNIFLVNLSVADAMVSTLNVVFNFTYMLNLHWRFGLVYCKISQFVSILSICASVFTLMAIAFDRYVAIMHPLKPRMGRKATILIVVWIWISSVCLSLPNLMYFTTDVIRFPDGAERTVCYAAWPDGDQGSSHSEFVHTVVLMVLTYILPLVCMGFTYVRIGLTLWGSRSIGEQTPRQMESIRSKRKVVKMMIVVVTIFAVCWLPYHLYFILVNFMPEIAHQEYIQETYLAIYWLAMSNSMYNPMIYCWLNNRFRNGFRKVLAGWCPCVSYHGEGDVS…	Crustome v0.1.0	Eyes	Pérez-Moreno JL, Kozma MT, DeLeo DM, Bracken-Grissom HD, Durica DS, Mykles DL. 2023. CrusTome: a transcriptome database resource for large-scale analyses across Crustacea, G3 Genes|Genomes|Genetics, Volume 13, Issue 7, July 2023, jkad098, https://doi.org/10.1093/g3journal/jkad098
Erisi1_EVm005547t1	Eriocheir sinensis	A24a	TCGCCGCCACTTGCTCCGGACTCGCGCGCCACACACTGAGGCGCCACGCCACCCCCACGCCATCACGACACACTGGTGTGCACGGTGCCCAACGCGACCACTCACAAGAGGTAAAAACAAACACCCGAAACTATTCCTGGAAAGTTTAGCGCCGCGACACGCGAGACTTGACCAAAAGTTTGACAGCTGCCGCGTCGCGATGATGGGAATGGAGTGAGGGAGCGACGAGGCGCCCGCCGCCCCAGGACGCCCCAGCTGGCTGTCCCTCCGCTCCCCTCGTGCCCAGGACGAACGCCTCAGCCCGCGAGGCTGCTGATGCTCGGGACGATGATGGGTTGGCGAGGCTGAGGCTGAGGCCGAGTGTCGCGCCTCACTGTGCTTCGTCTGAACTCAGTCGCT…	MELMAGPIMDIEGSGNITAAPEWWNVTNVDVDVSVNCSRTFCPVTNVTNSTCVECPLLDEEGNKYNLPWWNELIWYVVFMGMVIVATGGNTIVIWIVLADRRMRTVTNIFLVNLSVADAMVSTLNVIFNFTYMLNLNWRFGFVYCKISQFVSILSICASVFTLMAISFDRYIAIMHPLRPRMGRKATILIVVWIWVSSVCLSLPNLIYFTTATIGYADGERIVCYAAWPDGDQGESQSEYVHTVVLMVLTYILPLTCMGFTYVRIGLTLWGSRSIGEQTPRQVESIKSKRKVVKMMIVVVTIFAVCWLPYHMYFILSNLMPEIAHYEFIQETYLAIYWLAMSNSMYNPMIYCWLNNRFRNGFKKVFSGWLPCITYEGETAEVTRVKTARYSCSGSPETH…	Crustome v0.1.0	Multiple developmental stages	Pérez-Moreno JL, Kozma MT, DeLeo DM, Bracken-Grissom HD, Durica DS, Mykles DL. 2023. CrusTome: a transcriptome database resource for large-scale analyses across Crustacea, G3 Genes|Genomes|Genetics, Volume 13, Issue 7, July 2023, jkad098, https://doi.org/10.1093/g3journal/jkad098
EuraffEVm002959t1	Eurytemora affinis	A24a	TCTACAAGAGAAAATGTACTCAAACAACAGCTCCTCTCTTTGGGAGACTTGTGATACAATCGAATGTTTGGAGGAAAATGACCCGTTCGCTATGCCGACCTGGAGAAAGTGTCTTCATTCTCTCATCTTCTTCATGATGGTTGCAGCTGCAGATATTGGAAATATGATCGTGATTTGGATCGTGATCTCGGATAAACGAATGAGGTCTGTGACGAACTACTTCTTGGTAAACCTGTCCATAGCAGATATCATCAACGCTACCTTCAACGTTATCCCAAACTTTGCGTACATGCTCACCGGAAACTGGCCTTTTGGATGGGTGTACTGTAAACTTGGAACCTACTTCTCTCTAATCTCTGTGACGTGTTCAGTGTTCACCCTGGTTGCTATATCCGTGGA…	MYSNNSSSLWETCDTIECLEENDPFAMPTWRKCLHSLIFFMMVAAADIGNMIVIWIVISDKRMRSVTNYFLVNLSIADIINATFNVIPNFAYMLTGNWPFGWVYCKLGTYFSLISVTCSVFTLVAISVDRYNAIINPLRPRLSRLKTIFIATSIWSLGLCISVPPLLYQKTVWGSIDNRTQCISAWPDAAGFESKLEYGYNVSFMVVTYFLPMISMLYVFTRIGLELWGSRAIGEATHIQMESIKSKRKVVKMMLFVVIIFCVCWLPYHTYFILAHLQPSINHGKYIQDIYLLIYWLAMSNSMYNPMIYCYMNQRFRRGFSEVIHFFSPFKLCFKPRDTVPEEDRMAMTMNGMRMNHLRVNRELLNLSGSNCSTNVTPMATRRTSPIDSVGGNSPCRRQ…	Crustome v0.1.0	Pooled whole organisms	Pérez-Moreno JL, Kozma MT, DeLeo DM, Bracken-Grissom HD, Durica DS, Mykles DL. 2023. CrusTome: a transcriptome database resource for large-scale analyses across Crustacea, G3 Genes|Genomes|Genetics, Volume 13, Issue 7, July 2023, jkad098, https://doi.org/10.1093/g3journal/jkad098
Gl_CHHR3	Gecarcinus lateralis	A24a	ACCAACCCACTTCCTCACGCCTGTCAACCCCACAACCCCCACACGCATACGAGGCCTCACCCACACGTAGCCATGAGTCGAGGCGTGCGTGCGTGGGTGTGGGTGCTTGGGCGTGTCTCCCTCACCCCCTCACACGTACTGCTGGTAGGTGACGGAAGGGTACGGAGTGTGTTTGGGCGGCCCCAGGGTTCCCCCGTAGCCCCTGGAGGCGGAGTCTGCCCCGTTGGTGGCTCGGCGGAGGTTGGCTCCGTTGCAGAGTCTGACAGGGGGCAGCCTCGAGCCGCTTATGCTGAGGTCCGAGGAGGCGAGGTTCCTCATAGAGATGTGTGAGGATCCGTCGTAAGTCACCCGGTGGTGTGTCTCGGGCGAACCGGAGCAGGAGTAGCGCGCCGTCTTGAC…	MELIAEPIMDLEGPGNTTALMATHDWWNSTDVDVDVSVNCSRTFCPVTNVTNSTCVECPLLDDEGNKYNLPWWNELIWYVVFMGMVIVATGGNTIVIWIVLADRRMRTVTNIFLVNLSVADAMVSTLNVVFNFTYMLNLNWRFGFVYCKISQFVSILSICASVFTLMAISFDRYIAIMHPLRPRMGRKATILIVVWIWVSSVCLSLPNLIYFTTATLSYAGGERIVCYAAWPDGDQGESQSEYVHTVVLMVLTYILPLTCMGFTYVRIGLTLWGSRSIGEQTPRQVESIKSKRKVVKMMIVVVTIFAVCWLPYHMYFILSNLMPEIAHYEFIQETYLAIYWLAMSNSMYNPMIYCWLNNRFRNGFKKVFSGWLPCITYEGETAEVTRVKTARYSCSGSP…	This study	Y Organ
LUR3_GeclatEVm005146t1	Gecarcinus lateralis	A24a	GCCGAGGACGGTCGTGTTAGCGTCGCCGCCACCCGCTCTGGACCCGCGCGCCACACACTGAGGCGCCACGCCACCTCCACGCCACCACGATACACTGGTGTGCGCGGTGCCCAACGCGACCACTCACAAGAGGTAAAAACAAACACCCGAAACTATCCTTGGAAAGTTTAGCGTCGCGACACGCGAGACTTCACCAAAAGTTTGCCGACCTGCCGCGTCGCGATGCTGGTGAGGGAGTAAGGGAGCGACGAGGCGCCCGCCGCCCCAGGACGCCCCAGCTGGCTGTCCCTCTGTTCCCCTCGTGCCTAGGACGGACGCCTCAGTCTGGCGGGACCGCTGATGCTCGGGACGAGGAGAGGCCGGCGAGGCTGAGGCTGAGGCTGAGGGCCGAGCGTCGCG…	MELIAEPIMDLEGPGNTTALMATHDWWNSTDVDVDVSVNCSRTFCPVTNVTNSTCVECPLLDDEGNKYNLPWWNELIWYVVFMGMVIVATGGNTIVIWIVLADRRMRTVTNIFLVNLSVADAMVSTLNVVFNFTYMLNLNWRFGFVYCKISQFVSILSICASVFTLMAISFDRYIAIMHPLRPRMGRKATILIVVWIWVSSVCLSLPNLIYFTTATLSYAGGERIVCYAAWPDGDQGESQSEYVHTVVLMVLTYILPLTCMGFTYVRIGLTLWGSRSIGEQTPRQVESIKSKRKVVKMMIVVVTIFAVCWLPYHMYFILSNLMPEIAHYEFIQETYLAIYWLAMSNSMYNPMIYCWLNNRFRNGFKKVFSGWLPCITYEGETAEVTRVKTARYSCSGSP…	ESG Transcriptome	Eyestalk Ganglia	Kozma, Mihika T., Perez-Moreno, Jorge L., Durica, David S., & Mykles, Donald L. (2023). (Supplementary data #1 - Eyestalk Ganglia Transcriptome (1.0) [Data set]. Zenodo. https://doi.org/10.5281/zenodo.7987266
Ha_CHHR3	Homarus americanus	A24a	GGCTGGACGGGGAAACACCGCCGCGCTGCTCGTAGTCCCGGCATCTCTCTCACAGTGCGACCATCTACTACAAACTGTTGCCTGACCTTTTCTGGTCCCGAGTTGATGTGTCTTTGTGAGTTAAGTCATGGCGGTGGACTCTCATAGGTCAGTGCGGGTCCCCAGAACAGAGCTGAACTGCGAGTTGCTGTTTATAAACTATGGAAAAGTTCACTGCCTGAAGTTTAGTATATGAGACTGAGAGAAAGAAGTTTCATTCACACCCAGATCTACTGCGGTGTGTTGTGGGTGATGAGACGCTGACACGATGGAGTGATAAGTGATCCAGGTACACTAACAGCTCTCACCTCACGCCTCCCTCCAATAACTATTTAAAAATTTATTACAAAAACTCACATT…	MELLDYETTWNMSTIQVRDMAQNGTGQEYEDPTINLVYTMLNSTNSTGNVTLGEENKYQLPWWHQLIWSVFFGGMVVVATGGNLIVIWIVLADRRMRTVTNIFLVNLSVADAMVSTLNVVFNFTYMLNLHWRFGRIYCKISQFVSILSICASVFTLMAISFDRYIAIMHPLRPRMGRKATILIVVWIWVSSTCLSMPNMLFFTTAPLPLKDGDTRVVCYAQWPDGDQGYSQSEYVHTVVLMVLTYILPLLCMGFTYARIGMTLWGSRSIGEQTPRQVESIKSKRKVVKMMIVVVSIFAICWLPYHLYFILSNLMPEIAHTDYIQETYLAIYWLAMSNSMYNPMIYCWLNNRFRQGFKKVFSGWLPCVHYYEREPVEVTRVHTTRFSCSGSPETLHRIAY…	This study	-
LercypEVm009999t2	Lernaea cyprinacea	A24a	GGCAGCTCATCTGGACCGTTCTGTTCGTGGCCATGGCCACGACCGCCTCGTGCGGAAACCTGATCGTCATCTGGATCGTCATGTCGCACAAGAGGATGCGCACCGTCACCAACTACTTCATAGTGAATCTCAGCATCGCGGACACCATGGTCTCGGCGCTGAACGTCACCTTCAACTTCGTGTACATGCTGAACGGGCACTGGCCCTTCGGCAGCATTTACTGCAAGGTGTGCAGCTTCATCTCCGTCATCTCCATATGCGGCAGCGTCTTCACGCTGGTGGCCATCTCGTTCGACAGGTACAACGCCATCATGAGGCCGCTGCGGCCGCGGATGAGTCGCCCCATGACCATCTTGGTGGCCGTCTTCATTTGGATGGTGGCCATGGCCCTGGCAGTGC…	MATTASCGNLIVIWIVMSHKRMRTVTNYFIVNLSIADTMVSALNVTFNFVYMLNGHWPFGSIYCKVCSFISVISICGSVFTLVAISFDRYNAIMRPLRPRMSRPMTILVAVFIWMVAMALAVPQLLYFTITYNTEQDRIICLSVWPDGPTNESRAEFGYNVCFMLITYFVPMAMMTATYTAIGRELWGQQAIGEATEVQKESIKSKRRVVKMMIMVVLIFGICWLPYHVYFIVSNANPQIVYHPYVQEVYLSIYWLAMSNSMYNPMIYCFMNNRFRQGFLRVFRFFSRPCLCRQAHQ	Crustome v0.1.0	Whole organism	Pérez-Moreno JL, Kozma MT, DeLeo DM, Bracken-Grissom HD, Durica DS, Mykles DL. 2023. CrusTome: a transcriptome database resource for large-scale analyses across Crustacea, G3 Genes|Genomes|Genetics, Volume 13, Issue 7, July 2023, jkad098, https://doi.org/10.1093/g3journal/jkad098
Mr_CHHR3	Macrobrachium rosenbergii	A24a	GTTTCACATATTCACAAACTACAACCAAATCTCCAACCAGAAGTTTGATTTTCTACAGGGAATCTTCATCGTCCAAATACAGAATTCCTTCCATCAGGGCATCACATGATACTCGGTGGTGTGTTTCTGGCGAGCCGGAACACGAGAACCTGGTGGTGTGGATTCGGGTGACTTCCACTGGTTCCTGGTCGTACTGTATACAGGTACATACCCTCGCAAACACCTTCTTGAAGCCGTTACGGAACCTATTGTTGAGCCAACAGTATATCATGGGGTTGTACATGGAATTAGACATGGCTAGCCAGTATATAGCTAAATATGTCTCTTGAATATAGGCTGTATGCGTAATCTCAGGCATCAAATTGGCGAGTATGAAGTAGGCGTGATAAGGAAGCCAAC…	MDGMGSSSSSSSFSIKETILGLNSSSTNPHHSGHHGSSGHVLELWNTTEQEYVEEFSNLSLLNSTNCTWNGTQWICPQGEWEPNPYNLPWWHQLIWSVVFGGMVLVATGGNLIVIWIVLADRRMRTVTNIFLVNLSVADTMVSTLNVVFNFTYMLNLHWRFGHVYCKISQFVSVLSICASVFTLMAISFDRYIAIMHPLRPRMGRKATITIAVWIWVSSICVSMPTMIFFTTDNIPEKDGEERVVCYGAWPDGDQGESYLEYVHTVILMVLTYILPLLSMGFTYARIGWTLWGSRSIGEQTPRQVESIRSKRKVVKMMIVVVTIFGVCWLPYHAYFILANLMPEITHTAYIQETYLAIYWLAMSNSMYNPMIYCWLNNRFRNGFKKVFARVCTCIQYDQ…	This study	-
Munmic_EVm003683t2	Munidopsis microphthalma	A24a	-	MMESLEAVNTYELALNLTQYTTTDLERHNLTAMEDPFGLDGNYTSFPILNDTLESLFANGTDPNKYNLPWWHELIWYVVFMGMVIVATGGNLIVIWIVLADRRMRTVTNIFLVNLSVADAMVSTLNVVFNFTYMLNLHWRFGLVYCKISQFVSILSICASVFTLMAISFDRYIAIMHPLRPRMGRKATILIVVWIWVSSVCLSLPNLMYFTTDVIYFPDGERTVCYGAWPDGDQGASHSEFVHTVVLMVLTYILPLVCMGFTYVRIGLTLWGSRSIGEQTPRMMESIRSKRKVVKMMIVVVTIFAVCWLPYHLYFILVNLVPDIAHQEYIQETYLAIYWLAMSNSMYNPMIYCWLNNRFRNGFRKVFAGWCP	Crustome v0.1.0	Eyes	Pérez-Moreno JL, Kozma MT, DeLeo DM, Bracken-Grissom HD, Durica DS, Mykles DL. 2023. CrusTome: a transcriptome database resource for large-scale analyses across Crustacea, G3 Genes|Genomes|Genetics, Volume 13, Issue 7, July 2023, jkad098, https://doi.org/10.1093/g3journal/jkad098
Nn_CHHR3	Nephrops norvegicus	A24a	CCACATGATTGGTGTGCGCTACACTACAGTACTTCTCGTTGTTCCGCCGTCTTGTCTGTATGATATGATCAGGAGCCTGTGGACGCCTACTTCTCAGTACGACTGTCTCGCCTTCATCTCCACCCGAAGAGATTTTGACGCTAACTAAGTCTATGGTTCTTATCCTGGCGACCAGATTAACTATTTGTTGAGGCTGAGAGCTTAAGGTCCTTAATGTCCGTGATACACAAATTGACACGATGTTTGCTGCTGTACGTTTCATGTAAACTTGTACATGTTCCTGGAGTTTTGATAATGTCGAGGATTTTCTAATTTTTTTAGTTGAGATTGAGTCTTGGATGTAGCCTAGGGGTATGGGAGGTGTAGGTCCTCGCTGCTGGTGTCTCAGTGTCTCTCCCT…	MELLDYETTWNMSTIQDRDMAQNGTGQEYEDPTINLVYTMLNVTNSTGNVTLGEENKYQLPWWHQLIWSVFFGGMVVVATGGNLIVIWIVLADRRMRTVTNIFLVNLSVADAMVSTLNVVFNFTYMLNLHWRFGRIYCKISQFVSILSICASVFTLMAISFDRYIAIMHPLRPRMGRKATILIVVWIWVSSTCLSMPNMLFFTTAPLPLKDGDTRVVCYAQWPDGDQGYSQSEYVHTVVLMVLTYILPLLCMGFTYARIGMTLWGSRSIGEQTPRQVESIKSKRKVVKMMIVVVSIFAICWLPYHLYFILSNLMPEIAHTDYIQETYLAIYWLAMSNSMYNPMIYCWLNNXXXXXXXXXXXXXVPPGLQEGVLRLVPLRALLRARARRGNQGPHHQVLL…	This study	-
Panar1_EVm005562t1	Panulirus argus	A24a	CCCCCCCTCCGCGTGTCGGTTCGTCCTCTCCTCTCAGTTCCTCCCTGTAGCAGAAGAAGAAGAAGAAGTAGAAGAAGTAGGAAGAGGAGGAGTAGTAGGAGGAGGAGGAGGAGGGGAATAACAACGACCATGGCCCTCTCAGACCCCGTCCTGGACTTCGAGAGGTCGTGGAACGTGAGCGGCGGCCGCCTGGCCGAGCTCGAGTGGTGGAACATGTCGGGCTTCGAGTACGACGACGCCCGACAGCAGTTCGCCAACGGCTCCTACTTCCCCTTCCCGAACGCCACCACCAACTTCACCGACTACTCCGAGTGGGAGGAGAACAAGTACGACCTGCCGTGGTGGCACCAGCTCATCTGGTCCGTCGTCTTCGGCGGGATGGTCGTGGTGGCGACGGGG…	MALSDPVLDFERSWNVSGGRLAELEWWNMSGFEYDDARQQFANGSYFPFPNATTNFTDYSEWEENKYDLPWWHQLIWSVVFGGMVVVATGGNLIVIWIVLADRRMRTVTNIFLVNLSVADAMVSTLNVVFNFTYMLSVDWRFGRIYCKISQFVSILSICASVFTLMAISFDRYIAIMHPLRPRMGRKTTILIVVCIWMSSTGVSMPNMLYFTTAALPLKDGGERIVCYGAWPDGDSGNSYSEYIHSVALMVLTYIVPLLFMGFTYARIGMTLWGSRSIGEQTPRQVESIRSKRKVVKMMIVVVTIFAICWLPYHAYFILSNLMPEIAHTDYIQETYLAIYWLAMSNSMYNPMIYCWLNSRFRNGFKKVFSLCLRGLRFRNGFRKVFSGWFPCVHYEREA…	Crustome v0.1.0	Dactyl, lateral flagellum, brain - supraesophageal ganglia	Pérez-Moreno JL, Kozma MT, DeLeo DM, Bracken-Grissom HD, Durica DS, Mykles DL. 2023. CrusTome: a transcriptome database resource for large-scale analyses across Crustacea, G3 Genes|Genomes|Genetics, Volume 13, Issue 7, July 2023, jkad098, https://doi.org/10.1093/g3journal/jkad098
Po_TRL_CHHR3	Panulirus ornatus	A24a	GTATATATATATTTTTTTTCTTACGATGCTTTAACAAAACTTACGGCCTAGATAAGAGAGATAAGTTAGAGAATAGTCGATATATTTTTTTTTCTCAGTTTGTTAAGGGAATTAGAACAATGTAACCTTTTAAAATTGAACTGTGGTTCGAAGTTAGGTAGTTCCCTTATTCCCTTCCCCCCGTCTGTTCGACCTCCTCTCAGTTCCTCCCTGTAGTAGCAGAAGAAAAAGAAGAAGGAGGAGGAGGAGGAAGAATAACCATGGCCCTCTCAGACCCCGTCTTAGACTTCGAGAGGTCCTGGAACATGAGCGGTGGCCGGGTGGGCGAGTTCGAGTGGTGGAACATGTCGGGTCTGGAGTACGAGGACCAGATTGTGAACGGCTCCTACTTCCCGTCCC…	MALSDPVLDFERSWNMSGGRVGEFEWWNMSGLEYEDQIVNGSYFPSLNGTNFTDDYEWEENKYDLPWWHQLIWSVVFGGMVVVATGGNLIVIWIVLADRRMRTVTNIFLVNLSVADAMVSTLNVVFNFTYMLSVDWRFGRIYCKISQFVSILSICASVFTLMAISFDRYIAIMHPLRPRMGRKTTILIVVCIWMSSTGVSMPNMLYFTTAALPLKDGGERIVCYGAWPDGDSGNSYSEYIHSVALMVLTYIVPLLFMGFTYARIGMTLWGSRSIGEQTPRQVESIRSKRKVVKMMIVVVTIFAICWLPYHAYFILSNLVPEIAHTDYIQETYLAIYWLAMSNSMYNPMIYCWLNSRFRNGFKKVFSLCLRGLRYD	This study	-
ParnanEVm006138t1	Paracyclopina nana	A24a	CAACAAATCATTGAGAGACCTTTGTGCGACTCGTGCGTTACTCTCGTACATTGATACAAGTGTTTTTAGAGCTTTCAACTACTATCATCAGTGAGCACAATTGAAGACATTTGCTACTGCCCAGTGCCAGCCTGTGATGAACTTTTGAGAATTTTTGAGAACTCTTGAGTAGCAGAAAAGATGGAGAATTTTGGTACCGATGGAAATTGGACCACCTCATTTTTGAATGAAAATCAGGATTTTGGAGGTGAGGAAGAAGAAGAAGCTTTTGCTGCTGTTGACACTCCAAGAATGATGAACTGTTCAAACATTTCAATTTTGACTGATTGCTCCGATCCAGCAGAGAGTGCTTACTTGCTTCCCTGGTGGCGACAGCTCATTTGGTCAGTCTTGTTTGTT…	MENFGTDGNWTTSFLNENQDFGGEEEEEAFAAVDTPRMMNCSNISILTDCSDPAESAYLLPWWRQLIWSVLFVAMATTATCGNLIVIWIVMSHKRMRTVTNYFIVNLSIADTMVSSLNVTFNFVYMLNGHWPFGNIYCKVCSFISIISVCGSVFTLVAISADRYNAIIRPLKPRMGRPMTILVAVLIWVVAMVIAVPQLLYFTTEFVPEDDRIICFAIWPDGRMNQSKQEFVYNVCFMILTYFLPMFFMTGIYMTIGMELWGQQAIGEATAVQAESIKSKRRVVKMMIMVVVIFGVCWLPYHSYFIYSNVYPSINHSPYIQEIYLAIYWLAMSNSMYNPMIYCFMNNRFRQGFLRVFNFFIRRSSDPPVGDSCAMGVLGAAQNQGASGGQHGLTCHNRQ…	Crustome v0.1.0	Whole organism	Pérez-Moreno JL, Kozma MT, DeLeo DM, Bracken-Grissom HD, Durica DS, Mykles DL. 2023. CrusTome: a transcriptome database resource for large-scale analyses across Crustacea, G3 Genes|Genomes|Genetics, Volume 13, Issue 7, July 2023, jkad098, https://doi.org/10.1093/g3journal/jkad098
Pm_CHHR3	Penaeus monodon	A24a	GAGAGAGAGAGAGAGAGAGCGAGAGAGAGAGAGAAGAGGCCCTCCTCAGAGATCCAATCAGCCGCCATTCGACCACGAAACCGCTGCTCAAGATGGACCTCTTCGACCCGGTGCTCGACTTCGAGGGGGAGCTCAACGCCAGCCTCCGCTACGGCGCCCTCGACGCGGCCAACGACTCGAGTGCGCTGGACTACGCCGTCGAAGCCCCCAACGCCACCTTCGCGTTCGGCCTCAACGCCTCCAGCAACGAGACCAAGTGGGTCGAGAACGAGTACAACCTTCCCCTGTGGCGAGAGCTCATCTGGTCCTTCGTGTTCGGCTCCATGGTCCTGGTGGCCACCGGCGGCAATCTCATCGTCATCTGGATCGTCATGGCCAACCGCCGCATGCGCACCGTCA…	MDLFDPVLDFEGELNASLRYGALDAANDSSALDYAVEAPNATFAFGLNASSNETKWVENEYNLPLWRELIWSFVFGSMVLVATGGNLIVIWIVMANRRMRTVTNIFLVNLSVADTMVSTLNVVFNFTYMLNLHWQFGLVYCKISQFVSILSICASVFTLMAISFDRYVAIMYPLRPRMGWKGTILIVVWIWVSSIFISMPNMLFYTTAALPIKDGGERIVCYGAWPDGDQGESHLEYAHTVILMVLTYIVPLLCMGYTYARIGMTLWGSRTIGEQTPRQMESIRSKRKVVKMMIVVVTIFAVCWLPYHVYFILSNVMPEIAFWSYIQETYLAIYWLAMSNSMYNPMIYCWLNSRFRNGFKKVFSFFLHDLRYEWP	This study	-
Pc_CHHRA9	Procambarus clarkii	A24a	ATGGAGCTCTTGGGCCCCGTCCTCGACTCCGAGAGGACCTGGAATGTCAGTAGCATCTATGTCCGAGATATGGTGTGGAACGGCACCAGTCTCGAGTACGAGGATCAGACGATGAACAGCTCGTATTCTGGGGTGACGAACGGAACGAACGTCACTGAAGAGTGGGAGGAGAACAAGTACAACCTCCCATGGTGGCACCAGCTGATATGGTCTGTGTTCTTCGGTGGTATGGTGGTGGTGGCTACTGGAGGCAACCTCATTGTCATCTGGATAGTGATGGCTGACCGTCGCATGCGTACTGTTACTAACATCTTCCTGGTGAACCTCTCCGTGGCCGACGCTATGGTATCCACCCTCAACGTGGTCTTCAATTTTACCTACATGCTGAACCTTCACTGG…	MELLGPVLDSERTWNVSSIYVRDMVWNGTSLEYEDQTMNSSYSGVTNGTNVTEEWEENKYNLPWWHQLIWSVFFGGMVVVATGGNLIVIWIVMADRRMRTVTNIFLVNLSVADAMVSTLNVVFNFTYMLNLHWRFGRIYCKISQFVSILSICASVFTLMAISFDRYIAIMHPLRPRMGRKATIMIVVWIWVSSTCLSMPNMLFFTTAALPLRDGSERVVCYGAWPDGDQGDSYSEYVHTVVLMVLTYILPLLCMGFTYARIGLTLWGSRSIGEQTPRQVESIRSKRKVVKMMIVVVTIFAICWLPYHVCFILFNLMPEIAHTDYIQETYLAIYWLAMSNSMYNPMIYCWLNNRFRNGFKKVFSGWCPCVHYERDPTEVTRVHTTRFSCSGSPETLHRIA…	Veenstra, 2015	-	Veenstra JA. 2015. The power of next-generation sequencing as illustrated by the neuropeptidome of the crayfish Procambarus clarkii, General and Comparative Endocrinology, Volume 224, 2015, Pages 84-95, ISSN 0016-6480, https://doi.org/10.1016/j.ygcen.2015.06.013.
Sv_CHHR3	Sagmariasus verreauxi	A24a	AAGCGAGACATATGAACAACGTAAAGCGAGACATATGAACAACGTAAAGCGAGACATATGAACAACGTAAAGCGAGACATATGAACAACGTATTGACGAGGAACTATGCTCAGAGTCTCCTTTTCATCATGTATTTGTACTGATGACTTGAGTAGTATTAAGATGACTTTTTGAAAAGTGAGCTGCTGCTGCTGCAAGTGCCTTATCATCTGTCAGGTCACAGGAGCTGGGAGTATGTTGGGAACACTTGTAGCGTGAGACGAACTTGGTCTGTCTTAGTCCCCTCCATGGCCTGGACATTACAATCTACGTACTTTTGTGATAAGTGACACATATCCTAGTTTTTAAAAAAAGATATCCAACTAAGTTTTTTCTAACAATGCCTTAACAAAACTTTAC…	MALSDPVLDFERHWNMSSGRLGETEWWNVSGLEYEDQLLNGSYFPFLNCTTNGTDDDLWVENNYDLPWWHQLIWSVVFGGMVVVATGGNLIVIWIVLADRRMRTVTNIFLVNLSVADAMVSTLNVVFNFTYMLNVDWRFGRIYCKISQFVSILSICASVFTLMAISFDRYIAIIHPLRPRMGRKTTILIVVCIWVSSTGVSMPNMLYFTTAALPLKDGGERIVCYGAWPDGDQGNSYSEYIHSVALMVLTYIVPLLFMGFTYARIGMTLWGSRSIGEQTPRQVESIRSKRKVVKMMIVVVTIFAICWLPYHSYFILSNLMPEIAHTDYIQDTYLAIYWLAMSNSMYNPMIYCWLNSRFRNGFKKVFSGWFPCIHYEREASEVTRVQTTRFSCSGSPENL…	This study	-
ScyparEVm003753t1	Scylla paramamosain	A24a	CCGCCATCCGCTCCGGTAACCGCGCGCCACGCACTCCGGCGCCACGCCACCTTCACGTCAACGCGACAGTGGTGCACGCCCTCACCACCACGACCACTCACCAGAGGTAACACCAAAGACTCCAAACAGTCCACACAAAGTTCAGCACGACTTCACGCCAAACTACCAAAGTTTGACCGAAGCGCCGCGTTGCGATGCAGGGCGGGGCGTGAAGGAGCGACGGAGGCGCCTGCCGCCCCGGGACGCCCGTGCAGGCTACCTTCTCGTGCCTCCCGTGCCCACGACTAGCACACTTCATCCTGGCAGGGATTCGGTGATGCATGGGACGCGGTGAGTGGCAGGTGAGGGTGAGGGAGGAGCGTCACCGCCTCACTTTGCCTTGTCGTGACTCAGTCTCGC…	MELMAEPILDLESSANATSVLAAAHDWWNNTDVNLDVHVNCSRTFCPTANLTNGTCVECLPDDEGNKYNLPWWNELIWYVVFMGMVIVATGGNTIVIWIVLADQRMRTVTNIFLVNLSVADAMVSTLNVVFNFTYMLNLNWRFGFVYCKISQFVSILSICASVFTLMAISFDRYIAIMHPLRPRMGRKATILIVVWIWVSSVCLSLPNLIYFTTATLSYAGGERIVCYAAWPDGDQGESQSEYVHTVVLMVLTYILPLTCMGFTYVRIGLTLWGSRSIGEQTPRQVESIKSKRKVVKMMIVVVTIFAVCWLPYHMYFILSNLMPEIAHYEFIQETYLAIYWLAMSNSMYNPMIYCWLNNRFRNGFKKVFSGWLPCVTYESEATDVSRVKTARFSCSGSP…	Crustome v0.1.0	Whole organism	Pérez-Moreno JL, Kozma MT, DeLeo DM, Bracken-Grissom HD, Durica DS, Mykles DL. 2023. CrusTome: a transcriptome database resource for large-scale analyses across Crustacea, G3 Genes|Genomes|Genetics, Volume 13, Issue 7, July 2023, jkad098, https://doi.org/10.1093/g3journal/jkad098
Gasfor_EVm006346t1	Sternostylus formosus	A24a	TGTTGCTGTGGTGTCGTGCTCTTGCGGTGTCGACTATGGTACCAACTCTCGCTGTGTCGATTGTTGTGATTTCGATGTGTACTCTACTAGCTGTGTTGAGCTTTACAATAACATAGGACCATAGAGACTGTGATTTAGTGTGTGCGTGCGAGAAGAAAGTGCTTCGTGTCACGCAAGGTCCCCAAAGACAACCAAAAACATGGAACTGATCGAGTCTTTAGATTCATACGGGTGGACCTTCAACCTAACCAAATACCAAATGGAAATGGAACCGAATCTCACCGCCAATGAAGTCGTCGACCCGTTCTTGGCTCCAGACGTGAACGGCAGTCTATTCCTGACCTTCAATGATACCTCAGACGGTCAAAACAGCAACGCCACCGATCTCAACAAGTACAA…	MELIESLDSYGWTFNLTKYQMEMEPNLTANEVVDPFLAPDVNGSLFLTFNDTSDGQNSNATDLNKYNLPWWHELIWYVVFMGMVVVATGGNLIVIWIVLADRRMRTVTNIFLVNLSVADAMVSTLNVVFNFTYMLNLHWRFGLIYCKISQFVSILSICASVFTLMAIAFDRYIAIMHPLRPRMGRKSTILIVVWIWVSSVCLSLPNFMYFTTDVIYFPEGERTVCYASWPDGDQGNSHSEFVHTVVLMVLTYILPLVCMGFTYVTIGMTLWGSRSIGEQTPRQMESIR	Crustome v0.1.0	Eyes	Pérez-Moreno JL, Kozma MT, DeLeo DM, Bracken-Grissom HD, Durica DS, Mykles DL. 2023. CrusTome: a transcriptome database resource for large-scale analyses across Crustacea, G3 Genes|Genomes|Genetics, Volume 13, Issue 7, July 2023, jkad098, https://doi.org/10.1093/g3journal/jkad098
SysdeE_EVm006328t1	Systellaspis debilis	A24a	CAACGGGCAACGAGACCGGGTGGGTGGAGAACCCTTACAATCTACCCTGGTGGCACCAGTTGATTTGGTCGGTGGTGTTCGGAGGGATGGTCCTCATCGCTACCGGAGGAAACCTTATCGTCATCTGGATCGTCTTGGCCGATCGGCGCATGCGTACCGTCACCAACATCTTCCTGGTCAACCTCTCGGTAGCGGATGCCATGGTCTCCACCCTCAACGTGGTCTTCAATTTCACCTACATGTTAAACCTCCACTGGCGCTTCGGGAGAATCTACTGCAAGATCAGCCAGTTCGTCTCTGTGCTCTCCATCTGCGCCTCCGTCTTCACATTAATGGCTATCTCCTTCGACAGATACATCGCCATCATGCATCCACTTCGACCTCGAATGGGTAGGAAAG…	MVLIATGGNLIVIWIVLADRRMRTVTNIFLVNLSVADAMVSTLNVVFNFTYMLNLHWRFGRIYCKISQFVSVLSICASVFTLMAISFDRYIAIMHPLRPRMGRKATILIVVWIWVSSICVSSPTMIFFTTAAIPVKDGEERVVCYGEWPDGDQGESYLEYVHTVILMVLTYILPLLSMGFTYARIGKTLWGSRSIGEQTPRQVESIRSKRKVVKMMIVVVTIFGVCWLPYHAYFILANVVCEKFNKINKKNRERERERERER	Crustome v0.1.0	Eyes	Pérez-Moreno JL, Kozma MT, DeLeo DM, Bracken-Grissom HD, Durica DS, Mykles DL. 2023. CrusTome: a transcriptome database resource for large-scale analyses across Crustacea, G3 Genes|Genomes|Genetics, Volume 13, Issue 7, July 2023, jkad098, https://doi.org/10.1093/g3journal/jkad098
ThyineEVm007717t1	Thysanoessa inermis	A24a	AAAAGTATTGGAGTTGATCGTGGACAACATTCGTGGATGAATAGGTCCTATAAGTTTACCTAGTCTGATACAACAACCAACATGGATGTATTAGAGCCAAGATGGTTGGATGAATAGTTCCTCTCCTTACCCACAATGGATTTCTTCGAGCCAAGTTTGGATTACATGCGTGGGTACAACAGCTCGTACCCCGCTGTAGACTACATGGATGGGGAGGGTGATTACATGCCAGCCGTGTATGTCTCCATGTCAGCAACACCCATCAATGTCACCACCACAATATTTCCAATCATCACAGAGGGAATCCTTGCTACTGGCAACAATACACTTGAGACGGTGCTCTCCAATATGACAGACTGTTCTGAAAATGGTACATCATATCGACTGTCCTGGTGGCAT…	MDFFEPSLDYMRGYNSSYPAVDYMDGEGDYMPAVYVSMSATPINVTTTIFPIITEGILATGNNTLETVLSNMTDCSENGTSYRLSWWHQLIWSALFGGMIIVATGGNLIVIWIVVADHRMRTVTNIFLVNLSVADAMVATLNMIFSCTFMLTGHWPFGNIFCKMTNFVSVLSICASVFTLMAISFDRYIAIMHPLRPRMGRRSTLMIVLWIWVSSVSLAMPNALFFRTASIEENCETRIICYGEWPDGDQGSSHFEYIHTLVLMVLTYILPVLCMGFTYSRIGFTLWGSRSIGEQTQRQMDAIRSKRKVVKMMVVVVIIFTVCWLPYHTIFILFNVIPDISHYANIQEIFLGIFWLAMSNSMYNPMIYCWLNNRFRNGFKRVFSIFPCIHYVPEVREIS…	Crustome v0.1.0	Whole organism	Pérez-Moreno JL, Kozma MT, DeLeo DM, Bracken-Grissom HD, Durica DS, Mykles DL. 2023. CrusTome: a transcriptome database resource for large-scale analyses across Crustacea, G3 Genes|Genomes|Genetics, Volume 13, Issue 7, July 2023, jkad098, https://doi.org/10.1093/g3journal/jkad098
EulcruEVm004876t1	Eulimnogammarus cruentus	A24b	CAGCAACTTCATGGCCAACATCACCATAGCGGCGTCCGTCTTCACACTCATGGCGATATCCTTCGACAGGTACATCGCCATCGTCCGCCCTCTGGAGCCGCGCATGTCCAAGACCATGGCCAGACTCTTCATTCTCATCATCTGGACCGTGTCGGCCCTACTGGCCGTGCCCTGCGCCCTCTACTCCACCACCGTGACCATAACTTACAAGGACGATAAGATCAGGAGAGGATGTATCCTGCAGTGGCCCGACGGACAGACTTCAACGAGCCAACAGGAGCACATCTACAACATAGTGTTCTTCATCACCACGTACCTGCTGCCAATGGTGATGATGCTGGCCAGCTACTCCCTCATCAGTAAGGAGCTCTGGGGCAGCCAACACATTGGCGAGCTCAC…	MANITIAASVFTLMAISFDRYIAIVRPLEPRMSKTMARLFILIIWTVSALLAVPCALYSTTVTITYKDDKIRRGCILQWPDGQTSTSQQEHIYNIVFFITTYLLPMVMMLASYSLISKELWGSQHIGELTERQVNVIRSKRRVVRMFIVIVVIFAICWLPQQAFFLYQYHNAQVLDTAHVQHIYLAFYWLAMANAMVNPIIYYWMNARFRSYFREVILQLVCLRFCCPRSRRRYTASPV	Crustome v0.1.0	mesosome cross-section (all tissues)	Pérez-Moreno JL, Kozma MT, DeLeo DM, Bracken-Grissom HD, Durica DS, Mykles DL. 2023. CrusTome: a transcriptome database resource for large-scale analyses across Crustacea, G3 Genes|Genomes|Genetics, Volume 13, Issue 7, July 2023, jkad098, https://doi.org/10.1093/g3journal/jkad098
EulvioEVm000539t1	Eulimnogammarus violaceus	A24b	CAGCAACTTCATGGCCAACATCACCATAGCGGCGTCCGTCTTCACACTCATGGCGATATCCTTCGACAGGTACATCGCCATCGTCCGCCCTCTAGAGCCGCGCATGTCCAAGACCATGGCCAGACTCTTCATTCTCATCATCTGGACCGTGTCGGCCCTGCTGGCCGTGCCCTGCGCCCTCTACTCCACCACCGTGACCATAACTTACAAGGACGACAAGATCAGGAGAGGATGTATCCTTCAGTGGCCCGACGGACAGACTTCAACGAGCAAACAGGAGCACATCTACAACATCGTGTTCTTCATCACCACGTACCTGCTGCCAATGGTGATGATGCTGGCCAGCTACTCCCTCATCAGTAAGGAGCTCTGGGGCAGCCAACACATCGGCGAGCTCAC…	MANITIAASVFTLMAISFDRYIAIVRPLEPRMSKTMARLFILIIWTVSALLAVPCALYSTTVTITYKDDKIRRGCILQWPDGQTSTSKQEHIYNIVFFITTYLLPMVMMLASYSLISKELWGSQHIGELTERQVNVIRSKRRVVRMFIVIVVIFAICWLPQQAFFLYQYHNAQVLDTAHVQHIYLAFYWLAMANAMVNPIIYYWMNARFRSYFREVILQLVCLRFCCPRSRRRYTASPVLERRGLPSGQEEASSRSRSDSRGLGDGTVRTVPGSMQYRQHTAVRYCTRDRHQARNGMRQSITSGQCEICLQSFKPTTYESPTGVKSSRPADGNNVCVTTQFGADAKNGEQQLSNGDECAQTIYSQRKCHSPYHHVHFNAPSSPSANDCHLRSGKAPCLR…	Crustome v0.1.0	mesosome cross-section (all tissues)	Pérez-Moreno JL, Kozma MT, DeLeo DM, Bracken-Grissom HD, Durica DS, Mykles DL. 2023. CrusTome: a transcriptome database resource for large-scale analyses across Crustacea, G3 Genes|Genomes|Genetics, Volume 13, Issue 7, July 2023, jkad098, https://doi.org/10.1093/g3journal/jkad098
EuraffEVm004785t1	Eurytemora affinis	A24b	ATTTATACTGGTCTCCGCCTAGCTCTATATACTGGTTTCCGCCTATCTACATTTACTTGTCTCCGTTTAGCTCTGTATACTGGTCACCACCTAACTCTGTATACCGGTCTCCGCCTAGCTCTAAATACCAGTCTCCGCCCAGCTTCATATACTGGTATCCGCCTTGATCCGCATATTGGGCTTAACCTAGCTCTGTATACTGCTCCACCTAGCTCTGTTTACGAGTCTCCGCCTAGCTCCGTATACTGGTCTCATTCAAGCTCTGTTTAACGGGCTTCACCTAGCTCCTTATGCTGGTTTCCACCTACCTTTGCATACTGATCCCCGCATAGCAATATATACTAGTCTCCGCCTAGTTCAGTATACTGGTCACAGCCAAGTTCAGTATACTGGTATCCG…	MLGGWEVVYGIMLTISISENLIVIWIILCHSSMRTVTNFFLAHLAVSDLTMCIFNCAFNLDYMLHKNWKFGRNYCIVSNFMSLYTVASCVFSLLALTFERYYVVMMPLRRRPTRICAVSGIVIIIITSSLLCLPTLLFSVIGDIRNEAGEDSKVCFLLWPDGLPFQSTQDFWYNTFFLTATYFIPVLIMGYCYTRMGLKLWGGEQILEGAPPNPALERARHKKRKIVKMSFAVILLFAVCWLPYHLYFLIIYLYPGAMILPWLDDAYLTVYLMAMSTSLINPTIYYIMNRKFRDYFHTALCINRCRAIRRSPILNPIVRTSVRSNQNSIHTNLVDRRLSSRVGSISISLAPHPSPIQTRSNSPLSCRSNRLEIPREYCNPTLQVPAPPSQHQDIAQKRQ…	Crustome v0.1.0	Pooled whole organisms	Pérez-Moreno JL, Kozma MT, DeLeo DM, Bracken-Grissom HD, Durica DS, Mykles DL. 2023. CrusTome: a transcriptome database resource for large-scale analyses across Crustacea, G3 Genes|Genomes|Genetics, Volume 13, Issue 7, July 2023, jkad098, https://doi.org/10.1093/g3journal/jkad098
EuraffEVm008440t1	Eurytemora affinis	A24b	ATATAACGTAATCAGACCAAATATCTTCAACTTATTGACTCCCAAGCCAACTAAGATTTAAAGTTCTGTTCGTACTTAGTCTGGAAACCGGTTATTGTAGTTTATACAGTACAAATATTCCACTTCAGTTATATTAATGTTTTAGTGTGGGAATATCAGTAAACACCTGGTAAATACATATCATTAGAATTAATTTAATTTCTTTCGTGAAACTTTTTTTGACTGATCCCATATTTAATAGCTTATTTTGACAGACACATCGAGATACGTTCATAATTGTGAGTTTTATGTTTAGTTTTAGTTAATTTGGAAACTAAGCTTTTGGTGTTTACTGCAGTGATCTGCACTCTGCAGTGTTCTCACCGAATAAATAGTGTTTTAGTGAAGAGAGTGCAATGC…	MKNISESLTSNTTESTCNHNNDVWTYGQILWTLMFSIIIVVAILGNTIVIWIILAHRRMWSVTNYFLFNLTLADLMMATLNCIPSFIFMRDRVWTLGYIYCKINTFLSYVTIPASVFTLLAITIDRRKAIVRPLEPKTSRMKVLITILVIWILSSIISLPPTLVAKHFLHGRCGKNYICVPIWPSTESIDASQYDHVYNILFSVITYLTPMIGMGICYKQIWKNLWGGECIGEIMVHPAVLKSRQNKKRVVIMFAVVISIFMVCWLPYQLYFIFLYYIPSVKYFRYIGDLYLSFYWLAMANSCVNPIIYYWMNSRFREYFNSVLFCLPRCFYWIKARSLRYKDDQNQETPKMLRLCEERDTVKSRKGERPRLLLKSSTKEAFLGDTPLCELHPVFSISL…	Crustome v0.1.0	Pooled whole organisms	Pérez-Moreno JL, Kozma MT, DeLeo DM, Bracken-Grissom HD, Durica DS, Mykles DL. 2023. CrusTome: a transcriptome database resource for large-scale analyses across Crustacea, G3 Genes|Genomes|Genetics, Volume 13, Issue 7, July 2023, jkad098, https://doi.org/10.1093/g3journal/jkad098
EuraffEVm008477t1	Eurytemora affinis	A24b	-	MNFSEAGWSEAGWSKAGWSDGDWESNNSSYFLDEGINITSSINLPGLNLSANSTKRGGSMTDTMAHLWTLAFSLIMIISIFGNTIVLWIVLAHRRMWSVTNYFLVNLAIADLCMSILNCIPSFIFMRDGVWKFGSMYCKVNHFTSYLTVTTSVLTLLALTFDRHKAIMTPLAPKKSHTSLILCILLIWVLGVVIASPAGIYAELVSVGPAEQNRHLCLIIFPDGVQGESLFDYVYNIAFFVGTYIIPLTCMGVCYTRMGKNLWGGTMIGEETPSLRKSRKSKQKVVKMFVAVIVIFGICWLPYHVYFIYSYHDPTITRKPYIRNVFLFFYWLAMANSCVNPLIYYWMNVRFREYFNLVLCCIPRLTRHLIPAQEIELVEPGMNLSPSPNMSLQSQRSQH…	Crustome v0.1.0	Pooled whole organisms	Pérez-Moreno JL, Kozma MT, DeLeo DM, Bracken-Grissom HD, Durica DS, Mykles DL. 2023. CrusTome: a transcriptome database resource for large-scale analyses across Crustacea, G3 Genes|Genomes|Genetics, Volume 13, Issue 7, July 2023, jkad098, https://doi.org/10.1093/g3journal/jkad098
EuraffEVm010270t1	Eurytemora affinis	A24b	TCTACAAGAGTTTCAGACAAATTTCCAGAACAAGAAATTTGAAAGAGTTTTCACAAAAATGGAGGAGTACTATGCTCTTCCGGAAGATGAAAACAGGACGATTACTGTTGAATGGAATTGGATAAGATGGGAGCAAGATATTGATTACTTCTGGACATTTGCTTTTTCTATGATTGTTGTCACCGCTGTCTTGGGCAATGCTACTGTCATATGGATCGTTATAGGACATAAGCGTATGTGGAGTGTTACGAACTACTACCTCCTAAACCTGACAATGGCTGATATTATGATGGCGACCCTCAACTGCATCTTCTCCTTCATCTTCATGAGGGACAGTAAATGGGAGTTTGGTCTGGGATACTGTGTGTTTAATCACTTTACTTCCTTGGTTGCAGTCTC…	MEEYYALPEDENRTITVEWNWIRWEQDIDYFWTFAFSMIVVTAVLGNATVIWIVIGHKRMWSVTNYYLLNLTMADIMMATLNCIFSFIFMRDSKWEFGLGYCVFNHFTSLVAVSASVFSLLAITLDRRKAIMSPLKPKPTKAWVCGAILAIWVFCILLALPSTLHTSLHTVNTTGVENFEVCITIWPDGLQGYSTYDFYYNVIYMVLTYLLPLILMGACFLQMGKKLWGGEVIGEDTPGLQRSRINKQKVVKMFGVVITIFGVCWLPYHLYFLYSFYHPEVFKSAYTKHVYLGFYWLAMSNCCVNPIVYYWMNKRFRDYFNYALTCAPRRIKMNLRKLTFRYSRRGSFSEHQSELIIMRRLQCNAVGGAPKQNNEDSNQSGARGRAVPPRRADESSGSFM	Crustome v0.1.0	Pooled whole organisms	Pérez-Moreno JL, Kozma MT, DeLeo DM, Bracken-Grissom HD, Durica DS, Mykles DL. 2023. CrusTome: a transcriptome database resource for large-scale analyses across Crustacea, G3 Genes|Genomes|Genetics, Volume 13, Issue 7, July 2023, jkad098, https://doi.org/10.1093/g3journal/jkad098
EuraffEVm010444t1	Eurytemora affinis	A24b	TTCCCTCATTCTTATTCATGAGAGATGGTGTATGGGTGTTTGGAAGAACGTACTGCAAGTTTAACACCTTTACTTCCTACCTGACCGTCTCAGCCAGCATCTTCACCCTCCTAGCTCTAACGGTCAATAGGCACAAGGCTATAGTGACACCTCTGAAGGCTAAAGCTACCTGCTGCCAGCTGACCTTCTCGCTAATTGGTATTTGGCTGGTCAGTGGTGTTCTCTCTCTACCTGGACTTCTACTTTCAGATCTACACCGAATCAGCAGGAGCGAAGAAGCGTATGTGTGTATAATGATCTGGTGGGACGGATTTCAAGGACAGTCACAATTCGACTTTATATACAACATGGTCCTGTTTGTTGTCACCTACGTACTCCCGCTGATCTTCATGTGCTTTG…	MRDGVWVFGRTYCKFNTFTSYLTVSASIFTLLALTVNRHKAIVTPLKAKATCCQLTFSLIGIWLVSGVLSLPGLLLSDLHRISRSEEAYVCIMIWWDGFQGQSQFDFIYNMVLFVVTYVLPLIFMCFAYTRMCRVLNQKVIGESTPSSEAGRLKKKQVIKMFSLVVGLFALCWLPYHLYFLIMYAAPHLAKSPVIRPLYLCIYWLAMSNSCINPIIYYFWNQRFRKHFDNIFRRIIPVYASWNSNTEPQQNPPVLNVRLSEPVLQAREPGDELPLPENNQNNGELRGNTSTELQMRKKICMDYSASSYSSSDRNQSCFGSSWSKDQKSTKWIQVLFKNSLNSPQSEVDRKCMEEDLINKENEEFIRNHSDEGRLQFRYKGPVQTQPLRRHLGF	Crustome v0.1.0	Pooled whole organisms	Pérez-Moreno JL, Kozma MT, DeLeo DM, Bracken-Grissom HD, Durica DS, Mykles DL. 2023. CrusTome: a transcriptome database resource for large-scale analyses across Crustacea, G3 Genes|Genomes|Genetics, Volume 13, Issue 7, July 2023, jkad098, https://doi.org/10.1093/g3journal/jkad098
EuraffEVm012219t1	Eurytemora affinis	A24b	TCAAATGAATAAAACTTTCAGATAAGATCTTGGTATCTTGTTGAAATCTTGGTTTCTGGATGATATTATTGAAAGATCCGGGTTCAGATAGATCCTCTGGATGGATTTCTCTCTACACTCTCCTCTCATCATAGTGTCTTCTCAGTTCGGATTCAACAGGATTAATGGGAAATATAATATGGACGATCTTTTTCTCTCTGATAGTTATCTGCTCGATCGTAGGAAACATTGCTGTGCTCTGGGTGATAATAGGGAACAGACGGATGTGGAGTGTGCCCAACTACTTCCTGGCAAATCTAGCGTTGGCAGATTTAGGGATGGCAATGCTGAACACAATGCCCTCCTTTATCTTCATGAGAGATGGAGTATGGCAACTGGGAAGTATGTACTGCTCTGTGA…	MGNIIWTIFFSLIVICSIVGNIAVLWVIIGNRRMWSVPNYFLANLALADLGMAMLNTMPSFIFMRDGVWQLGSMYCSVNMFTSVLTVNANIFTLVGLTVNRNRAILTPLAPRASSLSLVIGISFIWLLSGVAAVPSAVFSKLVTVSTKDGGKKALCLMVWPDGWQGKSSMDHHYNLFLFMINYLLPLLYMIFAYSRMGCVLNAEVIGESTSSSRMARNKKKKVVKMFALLVFLFGFCWLPYQLYFLISHYVPTIARQQYTKDMYLGFYWLAMINSCINPLIYYVWNERFRSYFDDIIMYWCPIKMRRNQEIEIELQSMASGNINSARRIIHTRMAVLPKPSETTTQC	Crustome v0.1.0	Pooled whole organisms	Pérez-Moreno JL, Kozma MT, DeLeo DM, Bracken-Grissom HD, Durica DS, Mykles DL. 2023. CrusTome: a transcriptome database resource for large-scale analyses across Crustacea, G3 Genes|Genomes|Genetics, Volume 13, Issue 7, July 2023, jkad098, https://doi.org/10.1093/g3journal/jkad098
EuraffEVm018707t2	Eurytemora affinis	A24b	AGAGAAACAATGCTTTCAAATGTAATCGTGTGGAAGGTAGCCTACGGGGGTATGCTTACAACAGCAATATCAGCAAATCTGATCGTTCTTTGGATAATTTTAGGGCACGGGAGTATGCGGACAGTGACGAACTTTTTCTTAGCTAACCTGGCCGTGGCCGACCTCACCATGTGTGTCTTCAACTGTGCTTTCAATCTCGACTACATGCTCCACAAAGATTGGAAGTTTGGAAAACCGTACTGCATAGTAAACAACTTTATGGGACTGTACACGGTTGCAACATGTGTATTCTCTCTCGTAGCGCTTACTCTGGAAAGGTACTATGTTGTAATGTATCCGTTGCGAAGACGACCAACAAAATCAATAGCTGTTTGCGGCATTCTAGTCATCATGGCGTTC…	MLSNVIVWKVAYGGMLTTAISANLIVLWIILGHGSMRTVTNFFLANLAVADLTMCVFNCAFNLDYMLHKDWKFGKPYCIVNNFMGLYTVATCVFSLVALTLERYYVVMYPLRRRPTKSIAVCGILVIMAFSALICLPSLLYSKLGTIGDDTSGKSTVCFLMWPDGLPFQSTIDFWYNAFFLSITYLVPVVLMGFCYTQIGIKLWGSDAILHQTSV	Crustome v0.1.0	Pooled whole organisms	Pérez-Moreno JL, Kozma MT, DeLeo DM, Bracken-Grissom HD, Durica DS, Mykles DL. 2023. CrusTome: a transcriptome database resource for large-scale analyses across Crustacea, G3 Genes|Genomes|Genetics, Volume 13, Issue 7, July 2023, jkad098, https://doi.org/10.1093/g3journal/jkad098
LercypEVm004649t1	Lernaea cyprinacea	A24b	TCTACCCATATATATCTATTATATATTACGTATTACACTCATCCGCTTCAGGTCAGCTCCGGCAGCATCAGCATCAGGTCCACCAACCAAGAAACCGATCAGCTATGGACCAGGCGGTCTGGATGAATTATAGCGAAATGGACGGCAATGACAGCAGCTTGGAAGTCAGTACGACCGCCCCTCCTCTCATTCCTTCCATGGACCTTTGGATACGAATCATTTGGGACCTATTGTTCATCATCATCATCTTTGTTTCGATCTGCGGAAACCTAATGGTCTTGTGGATTATTCTGGGGCACAGCTATATGTGGACGGTTCCGAACGCATTTATCGCCAACATGAGTTTCTCGGATCTGCTGATGGCGGTGCTGAACTGCATCTTCAACTACATCTTCATGC…	MDQAVWMNYSEMDGNDSSLEVSTTAPPLIPSMDLWIRIIWDLLFIIIIFVSICGNLMVLWIILGHSYMWTVPNAFIANMSFSDLLMAVLNCIFNYIFMRDRHWEFGSAYCSVNNFVAIVTVAASVLNLTAMSIDRYKAIVWPLKARTSKHTVFVVVVFIWVGSALFALPAGLFSTTVENSSGRIICLVKWPDGQMGTSYQDYVYNILIMVVTYILPILIISFSTCHMSIVLWCKQPVGVITPQLERVKKKKQKIVKMLVVLILIFGLCWLPYHIYFIYSYHNPEVMRMENIQHIFLAFYWFAMTHSLVNPIVYYCMNSTFRRYYVNILTLDCLKRRYQDAPAGVIMASALGLQMATQITATTNQQQSQRRPRQMETAFDHIEAAPTPKRPIRPSSTEHS…	Crustome v0.1.0	Whole organism	Pérez-Moreno JL, Kozma MT, DeLeo DM, Bracken-Grissom HD, Durica DS, Mykles DL. 2023. CrusTome: a transcriptome database resource for large-scale analyses across Crustacea, G3 Genes|Genomes|Genetics, Volume 13, Issue 7, July 2023, jkad098, https://doi.org/10.1093/g3journal/jkad098
LercypEVm008887t2	Lernaea cyprinacea	A24b	CAGATGCCACGAGAAGCCAACATTGCCTGGACCGTCGTATTCAGCGCCATGATCATTTGTGCAATAATTGGAAACATCTGCGTTTTCTGGATCGTACTAGGCCACAGACGAATGCGAAATGTGACCAACTATTTCCTGGCCAATCTGAGCTTTGCTGATCTCATCATGTCCTGCTTGAATACAATTTTTAACTTCATCTTCATGAAGAACAGAAATTGGATTTTCGGCTCCTGGTACTGTATGATCAACAATTTCATCGCCTACCTATCCGTTGCCGTTTCCGTGTTCACTCTGGTGGCCATATCCATCGATAGGTACATTGCGATTGTGAGACCGCTGAAGCCACGCCTGACCAAGACCTGTGGGATCGTGAGTCTGCTGCTGATTTGGCTGCTGAGT…	MPREANIAWTVVFSAMIICAIIGNICVFWIVLGHRRMRNVTNYFLANLSFADLIMSCLNTIFNFIFMKNRNWIFGSWYCMINNFIAYLSVAVSVFTLVAISIDRYIAIVRPLKPRLTKTCGIVSLLLIWLLSGVLSIPALLYSTTWSFSYGSGDNLTVCFLEWPDGPPSVSTLDYIYNIIFFVVTYLVPIIAMGVCYGKIGMVLWGKSIIGEITGDTATQERKLNSKRKVVKMFMVVVIIFAVCWLPYHIYFIYTYHHKEVVRMPIIQHVYLGFYWLAMSNSMFNPLIYYWMNARFRGYFRSLLLAGKALCCQPRRLFGR	Crustome v0.1.0	Whole organism	Pérez-Moreno JL, Kozma MT, DeLeo DM, Bracken-Grissom HD, Durica DS, Mykles DL. 2023. CrusTome: a transcriptome database resource for large-scale analyses across Crustacea, G3 Genes|Genomes|Genetics, Volume 13, Issue 7, July 2023, jkad098, https://doi.org/10.1093/g3journal/jkad098
ParnanEVm003661t1	Paracyclopina nana	A24b	TCTCTCACGCTTTTACCTAGCCCCTTGTGAAAATGGAAAGTTGACTACTATTACGCGCGAGAAAGCAGTCATTAACCCAGTGTCAGAAAACAGCAATTCCAACTCTACCATCGCGCAATGGAAGTTTGTTTACAAAATATCACCGGAAATGTCACACTCGAGACCTCAAACCGAGCCCTTCTACAAACGACCAATATTGCATCTCAGTTGCAAAACCTTTGGTTGGAAGTGGGTCCAAATTGCACCGCAATCAGGGACAAGTTTTTGGAACTCCTCTCCACAAATGGCACGACTTCTTCAACCACTGCCCTGGCAGATGAAGACAGCTTCGAGGACTACGAGGACTCTTCTGCCACAGAGGATGAGGGTGGCAGCTCAACCGAGCCCTTCAGAATGCCA…	MEVCLQNITGNVTLETSNRALLQTTNIASQLQNLWLEVGPNCTAIRDKFLELLSTNGTTSSTTALADEDSFEDYEDSSATEDEGGSSTEPFRMPYSADVAWTVVFSIMIVSAIVGNLVVFWIVLGHRRMQNVTNYFLVNLSCADLMMSCLNTVFNFIFMKSRDWIFGSVYCTINNFIAYMSVAVSVFTLMAISIDRYIAIVRPLKPRMSKTCARIFLLVIWLSSALLSLPSLLYSKTWTFAYGDGENLTVCFLLWPDGPPTVSKLDYIYNIVYFFLTYIVPIVAMGICYGQIGSVLWGKGIIRENACNDLAHERKLLSKRKVVKMFIVVVIIFAVCWLPYHVYFIYTYHHKEVVTMPFIQHVYLGFYWLAMANAMFNPLIYYWMNARFRGYFKALMSSA…	Crustome v0.1.0	Whole organism	Pérez-Moreno JL, Kozma MT, DeLeo DM, Bracken-Grissom HD, Durica DS, Mykles DL. 2023. CrusTome: a transcriptome database resource for large-scale analyses across Crustacea, G3 Genes|Genomes|Genetics, Volume 13, Issue 7, July 2023, jkad098, https://doi.org/10.1093/g3journal/jkad098
ParnanEVm004470t1	Paracyclopina nana	A24b	CAACACCGGGAATAATGTCTTCTTTGTAAAAGCCAAACCTATAATGGACTACAATTTGACCACATCGGCCTACACGGGCCTCAACTCCTCTGAGGACTTTGCGAGCAGCGACGAAAACTCCACTGAAATGGAAATGAACTCGACCGAAGTGTCACCCCTCAAAAGATACGACTTCCTCAATCCCATGTGGAACGTCAGCTTTACCATATCTGTGATCGTGGGCACGCTCGGAAACCTCATTGTCCTCTGGATTGTTCTCTGCCACAAGAGAATGTGGACTTCAACCAACTACTTCTTGGTGAACTTGAGCATCACGGACTTGCTTTTGACTGTGCTCAATGGGCTGTTCAACTTCATCTACATGAGGGACGGCAATTGGATCTTTGGGGACGTCTACTG…	MDYNLTTSAYTGLNSSEDFASSDENSTEMEMNSTEVSPLKRYDFLNPMWNVSFTISVIVGTLGNLIVLWIVLCHKRMWTSTNYFLVNLSITDLLLTVLNGLFNFIYMRDGNWIFGDVYCTINNFVSYVTVAASVLTLTAITIDRYRAIIYPLRPKLSRWVILGTIIAIWITSSLLALPSLLYSSTFSNTKITVCIMYWPDGIAHHSKTDYIYNIVFFLATYVVPLILMALCYSRMGFHLWGTPIVGEETETLRKNYQNKKKVVKMFVIVVSVFSVCWLPYHVYFLYTYHNKEVARHAATKHVYLGIYWLAMSNTTVNPIIYYWMNVRFRKYFVRFLLFIPRLICGKSCWRDIDTGHNFHSATINHSNRNSYRDPRRSSSQRSMMSKRLSKSSQPTSLLA…	Crustome v0.1.0	Whole organism	Pérez-Moreno JL, Kozma MT, DeLeo DM, Bracken-Grissom HD, Durica DS, Mykles DL. 2023. CrusTome: a transcriptome database resource for large-scale analyses across Crustacea, G3 Genes|Genomes|Genetics, Volume 13, Issue 7, July 2023, jkad098, https://doi.org/10.1093/g3journal/jkad098
ParnanEVm005531t1	Paracyclopina nana	A24b	AAAGTTAAGCAAATTGTTGCGCGAGATGAAAAAGCCATAAATACCCCAAGGCAAACATGAACAATTCAACATCACCGGAATTGGAGATCATGATGCAAAAGTGGCAAATGTCCTTGGTCCCTCGGATTATTTGGGATTTCCTCTTTGGCAGCATGATTTTTGTGGCAGTCGTTGGAAACCTCATTGTGCTCTGGATTGTTGCAGCTCACCGGTACATGCGGACCATTCCTAACGCGTTTATCGTCAACATGAGCCTGTCGGACTTGCTGATGGCTGTGCTCAATTGCAGCTTTAATTTCGTCACTATGCGAGACCGAAAGTGGGAGTTTGGTCAAGTCTACTGCTCAATCAACAACTTTATGGCCATCGTCACAGTTGCAGCCTCGGTGCTGAACCTCA…	MNNSTSPELEIMMQKWQMSLVPRIIWDFLFGSMIFVAVVGNLIVLWIVAAHRYMRTIPNAFIVNMSLSDLLMAVLNCSFNFVTMRDRKWEFGQVYCSINNFMAIVTVAASVLNLTAMSLDRYKAVVWPLKMRTSKYVVAAVILAIWIGSGLFALPAILFSTTLTVLPGQEICYIKWPDESEDLLGASFQDYIYNIIILLVTFVFPIIIIGFCTIHMTLVLWCRQPVCIITPQLERAKRKKQKIVRMLVVLIVIFGACWLPYHVYFIYSYHFPDVRRLPYIQHIFLAFYWCAMAHAMVNPLVYYFMNPKFRHYYRHILMLKCLKPSPRNAPTGLILASAFGLQVAAHLAYSEANAKEGLKESSAANTPCRRLMRKNTQMSTLNSPVRHHNKKEENDPVSR…	Crustome v0.1.0	Whole organism	Pérez-Moreno JL, Kozma MT, DeLeo DM, Bracken-Grissom HD, Durica DS, Mykles DL. 2023. CrusTome: a transcriptome database resource for large-scale analyses across Crustacea, G3 Genes|Genomes|Genetics, Volume 13, Issue 7, July 2023, jkad098, https://doi.org/10.1093/g3journal/jkad098
ParnanEVm009638t1	Paracyclopina nana	A24b	ATCTCCTGATGACACTCCTCAACACAGTCTTCAACTTCATCTTTATGAGAGACAAAAATTGGCCCTTTGGATCCACATACTGCGTTATCAACAACTTTGTGGTCTACGTGACAGTTTCAGCCAGTGTTCTGACTTTGACTGCAATCACACTTGAAAGATATCGAGCTATCATCTATCCGCTTCGTCCGAAATTGTCACGGTCATTTATTGTGGCAGTGATTCTGTTCATCTGGATAATAAGCTGCATCCTCGCCGTACCCACGCTGTTGTACTCAAAGCTGCTGTCAAATGGTGTCATCTCAGCTTGCGTCCTTTATTGGCCAGATGGAGTTGCACACAACTCAAAGATTGACTACTTATACAACATCATCTTTTTCATAACAACCTACGTGGTTCCTA…	MTLLNTVFNFIFMRDKNWPFGSTYCVINNFVVYVTVSASVLTLTAITLERYRAIIYPLRPKLSRSFIVAVILFIWIISCILAVPTLLYSKLLSNGVISACVLYWPDGVAHNSKIDYLYNIIFFITTYVVPMSFMAFCYTRMGRHLWGSPIVGEETPTLLKNYQSKKKVVKMFIIIVSVFGICWLPYHGYFLYVYHNKDVVRLPYIKHVYLSFYFLAMSNVIVNPIIYFWMNVRFRGYFFHALLFIPRLLCCKRNQAFSPESHHLRLMGNPLEVGPRIHRTQSCHNVALEATTTKKATMYSTREFQTKLSPGKDTTNGRQDRLVFNLEHTA	Crustome v0.1.0	Whole organism	Pérez-Moreno JL, Kozma MT, DeLeo DM, Bracken-Grissom HD, Durica DS, Mykles DL. 2023. CrusTome: a transcriptome database resource for large-scale analyses across Crustacea, G3 Genes|Genomes|Genetics, Volume 13, Issue 7, July 2023, jkad098, https://doi.org/10.1093/g3journal/jkad098
CalsaE_EVm014834t1	Callinectes sapidus	A24b1	GGTCTCCACCCTCAATGTGATCTTCAACTTCACCTACATGCTCAACCTCAATTGGCGCTTTGGCTTCGTCTACTGTAAGATCAGCCAGTTCGTGTCTATCCTGTCCATCTGCGCCTCAGTCTTCACCCTCATGGCCATCTCCTTCGACCGGTACATCGCCATCGTCCGGCCCCTGAAGCCCCGGATGTCGAAGAGTGAGGCGCGGCACTTTATCATCTTCATCTGGCTGTCTTCTATGAGTCTAGCGGTGCCCTGCCTTCTCTACTCCACCACTGTGTCCATCAAATACAAAAACGATGAAATAAGGCGAGGGTGCTTTTTGCTGTGGCCGGACGGGCAGACAAGCATATCCTACCGGGAATATGTGTACAACATCGTCTTCTTTGCCACGACGTACGT…	MLNLNWRFGFVYCKISQFVSILSICASVFTLMAISFDRYIAIVRPLKPRMSKSEARHFIIFIWLSSMSLAVPCLLYSTTVSIKYKNDEIRRGCFLLWPDGQTSISYREYVYNIVFFATTYVLPMLVMLVSYTLISCELWGSHSIGELTDRQASSIKSKRRVVRMFIVIVVAFMLCWLPQQGFFLYQYHNSQVLDSAHIQHIYLGFYWLAMANAMVNPIIYY	Crustome v0.1.0	Dactyl, lateral flagellum	Pérez-Moreno JL, Kozma MT, DeLeo DM, Bracken-Grissom HD, Durica DS, Mykles DL. 2023. CrusTome: a transcriptome database resource for large-scale analyses across Crustacea, G3 Genes|Genomes|Genetics, Volume 13, Issue 7, July 2023, jkad098, https://doi.org/10.1093/g3journal/jkad098
Canbo1_EVm002531t1	Cancer borealis	A24b1	GTATGGAGGGGTGGCCTGCCATGCTGCTGGAGTGTGTGCTGCAGGACTGGTCAGACCTCAACACCACCAACACCCTCCCTGCCCCCCTACACACCCTCTACAACGCATCACATATCCTCTACATCCACCACGACTTCTACAGGCGGCTCCTCAACCTGTCTGAGTCCGGGGAGGTGAACAGCACAGAGTGGGGCGGCGTGAGCAGGGAGAGGCTGGAGCAGTGCCTGGTGCCGCCCCCCTCGGACCGGCCTTACCTCCTCCCGTGGTGGCAGCAGCTCACCTGGACCCTCGCGTTCGGTGCCATGCTGCTGGTGGCCGTCGGGGGCAACGCAATAGTCATGTGGATCGTTATCGCCCATCGACGCATGCGCACAGTCACAAATTACTTCCTGGTCAACT…	MEGWPAMLLECVLQDWSDLNTTNTLPAPLHTLYNASHILYIHHDFYRRLLNLSESGEVNSTEWGGVSRERLEQCLVPPPSDRPYLLPWWQQLTWTLAFGAMLLVAVGGNAIVMWIVIAHRRMRTVTNYFLVNLSAADLLMAVFNCIFNFIYMLHSDWPFGAVYCTISNFMANVTIAASVFTLMAISFDRYIAIVKPLKPRMSKSEARHFIIFIWLSSMSLAVPCLLYSTTVSIKYKNDEIRRGCFLLWPDGQTSISYREYVYNIVFFATTYVLPMLVMLVSYTLISFELWGSHSIGELTDRQASSIKSKRRVVRMFIVIVVVFMLCWLPQQGFFLYQYHNSQVLDSAHIQHIYLGFYWLAMANAMVNPIIYYWMNARFRSYFREVVLQCSSGRCCCCCC…	Crustome v0.1.0	Neural tissues	Pérez-Moreno JL, Kozma MT, DeLeo DM, Bracken-Grissom HD, Durica DS, Mykles DL. 2023. CrusTome: a transcriptome database resource for large-scale analyses across Crustacea, G3 Genes|Genomes|Genetics, Volume 13, Issue 7, July 2023, jkad098, https://doi.org/10.1093/g3journal/jkad098
CarmaY_EVm002994t1	Carcinus maenas	A24b1	TCCGATCTCAGGAGCCCACCAGGGAATGCCTTGGCCGCCGCCCCGCTCACCCACGCTGACTGTCACCACGACCCAACCAGTGACGGTGATAACTACGCGCGGTTCAAACGAGGCGTCCAAGATGTACGATAAACATGAAAAACATGACACGGTTTTTGGTGATAAAAGCACAAGAGAAAGTTTCATTAATACTGTAAATCAAAGTTGCGTTACAGTGATGCTATTTTTTTCGTAAAGAAAATGTGACGAAAAAGAATAAAGTGGGATTTCCAGTGAAAGGCAGCTGGGGGAACCTTCCAGTTAATTTGCAATGGAAGATAATGATAAAGATAAACTGGAAGAAACGGACGTACAAGGAGGAGGTGCAGATGGTGGGGGGGGTGGTGGTGGTGGTGGTGG…	MEDNDKDKLEETDVQGGGADGGGGGGGGGGGGDGWSALLLECVLQVWPELNTTNNFPVALHTLPNASHTLYFDHDFYRRLLNLSESGELNSTEWSGVSREKLEQCLVPPPADRPYLLPWWQQLTWTLAFGAMLLVAVGGNAIVMWIVIAHRRMRTVTNYFLVNLSAADLLMAVFNCIFNFIYMLHSDWPFGAVYCTISNFMANVTIAASVFTLMAISFDRYIAIVRPLKPRMSKSEARHFIIFIWLSSMSLAVPCLLYSTTVSIKYKNDEIRRGCFLLWPDGQTSISYREYVYNIVFFTTTYVLPMLVMLVSYTLISFELWGSHSIGELTDRQASSIKSKRRVVRMFIVIVVAFMLCWLPQQGFFLYQYHNSQVLDSAHIQHIYLGFYWLAMANAMFNP…	Crustome v0.1.0	Y Organ	Pérez-Moreno JL, Kozma MT, DeLeo DM, Bracken-Grissom HD, Durica DS, Mykles DL. 2023. CrusTome: a transcriptome database resource for large-scale analyses across Crustacea, G3 Genes|Genomes|Genetics, Volume 13, Issue 7, July 2023, jkad098, https://doi.org/10.1093/g3journal/jkad098
Erisi1_EVm003906t1	Eriocheir sinensis	A24b1	-	MLLVAVGGNAIVMWIVIAHRRMRTVTNYFLVNLSAADLLMAVFNCIFNFIYMLHSDWPFGAVYCTISNFMANVTIAASVFTLMAISFDRYIAIVRPLKPRMSKSEARHFIFFIWLSSMSLAVPCLLYSTTVSIRYKNDEIRRGCFLLWPDGKTSISYREYVYNIVFFATTYVLPMLVMLISYTLIGCELWGSHSIGELTDRQVSSIKSKRRVVRMFIVIVVVFMLCWLPQQGFFLYQYHNSQVLDSAHIQHIYLGFYWLAMANAMVNPIIYYWMNARFRSYFREVVLQCVTGRCCCCCAKTSTYLDSPHLARRRHDSIEHTSRSRSAGGVTPRFCGKAGGNQHHDNFFIRGLGCAKPLDGGYCPAHLKGQTEWHQMRYLTDKGHLTFQKAADPLYAHNI…	Crustome v0.1.0	Multiple developmental stages	Pérez-Moreno JL, Kozma MT, DeLeo DM, Bracken-Grissom HD, Durica DS, Mykles DL. 2023. CrusTome: a transcriptome database resource for large-scale analyses across Crustacea, G3 Genes|Genomes|Genetics, Volume 13, Issue 7, July 2023, jkad098, https://doi.org/10.1093/g3journal/jkad098
GeclatEVm002823t1	Gecarcinus lateralis	A24b1	TAGCAGCAGACAGAGGCAGTGGCTTCGGGAGGGACGTGAGCCAAACCAGGCGCTCCTGTGCGACGCGGCTCCCTTGTGGCGGCGCGCGCGGGGCCGTGGGCGGGCCGAGGTGTGAGGCGGTTCAGTCCTGCGGCAGGAGCCCACCAGGGAATGCCTCGGCCGCCGCCTCGTGCATCGCGTGGACTCGCCGCCGCTGCCAGCCACCACCACGAGTGACGGGCGTCGCGTTGCTCGCGGCACAGACACGCCGCGGAAGATGCAGCATTCACGCCAGAATGGAACGGCTCTCGAGGTTATTGTGAGTCAGACACGAAGGAAGTTTGCAGTAACAGAAGAAACTTGCGTGATTGTAGTGTAGAGTTATTCTTATTGAAAAAATATATATAGATTTTTTAAAAT…	MMEEKEKDNGEGAESGGAGEGWPALLFECVLQVWQELNATTDLPAPLNVSHNIYFEHEFYMRLLNLSESGELNGTDWEAGGRDRLAQCLEPPPADRPYLLPWWQQLTWTLAFGAMLLVAVGGNAIVMWIVIAHRRMRTVTNYFLVNLSAADLLMAVFNCIFNFIYMLHSDWPFGAVYCTISNFMANVTIAASVFTLMAISFDRYIAIVRPLKPRMSKSEARHFIIFIWLSSMSLAVPCLLYSTTVSIRYKNDEIRRGCFLLWPDGKTSISYREYVYNIVFFATTYVLPMLVMLVSYTLIGCELWGSHSIGELTDRQVSSIKSKRRVVRMFIVIVVVFMLCWLPQQGFFLYQYHNSQVLDSAHIQHIYLGFYWLAMANAMVNPIIYYWMNARFRSYFREV…	ESG	Eyestalk Ganglia	Kozma, Mihika T., Perez-Moreno, Jorge L., Durica, David S., & Mykles, Donald L. (2023). (Supplementary data #1 - Eyestalk Ganglia Transcriptome (1.0) [Data set]. Zenodo. https://doi.org/10.5281/zenodo.7987266
Panar2_EVm001907t1	Panulirus argus	A24b1	AGGGCCGCCTCACCAGTGAGCAGATGTGTCATGCTGCCTCTCCCACCAGTGCCGCGCCAGCTACTTCAAGCACGGACCCGTGTCGCTCAGACAAGAAGACGCCTGTTTTATCTAAATTACTTTAGAATAAGAATTGTGGTCTGAATCTGCTTGAATCTTACAGAAAATAGAATTTCGAGGTGAAAGACAATGTACATTAAAGATTATGATATAGAATTATGTCAACCTCAAAACATTCTGATAATATCTAAATGAAATCTCAACCGTGATTCGTTAAGCATATTAATGCGGCCGATTCAGAATCCCATACATTTCACTTACCAATATGGATCTCGTAAAAACTTGAGAATTCTTTTGTTCTTTATTGTAACTATCGAGAAGTGAAGATGGTGGAGGAGG…	MVEEEHKVRLSTDNALDYGSGPTSTPWTDSLFECLLQVSEGLNVTVDIIYNLQNLANSSLNQLSDRELYLYLLNSSVWGEVNSTFWDTSGGTRLTACLVPSPVDRPYLLPWWQQLTWTLAFGSMLLVAVGGNAIVMWIVIAHRRMRTVTNYFLVNLSGADLLMSVFNCMFNFIYMLHSDWPFGSVYCTISNFMANVTIAASVFTLMAISFDRYIAIVRPLKPRMSKSEARHVIIIIWLSSMTLAVPCLLYSTTLSIRYKHDEIRRGCILLWPDGETSFSYREYVYNTVFFTTTYVLPMLVMLVSYSLIGCELWGSHSIGELTDRQASSIKSKRRVVRMFIVIVVIFMLCWLPQQGFFLYQYHNNQVLDSENIQHIYLGFYWLAMANAMINPIVYYWMNA…	Crustome v0.1.0	-	Pérez-Moreno JL, Kozma MT, DeLeo DM, Bracken-Grissom HD, Durica DS, Mykles DL. 2023. CrusTome: a transcriptome database resource for large-scale analyses across Crustacea, G3 Genes|Genomes|Genetics, Volume 13, Issue 7, July 2023, jkad098, https://doi.org/10.1093/g3journal/jkad098
Procl2_EVm003352t1	Procambarus clarkii	A24b1	CTGCCAGCGTGGTGGAAGGATGTGTTCTCTCGTGCTCCCGGCAGTTCCGTATCCGCCGGCTTAACTTGCTTGTGACTTTTTTCCATTTATTTATTTATATAGTTTATTTTATTATTTGCCAACATTATACGATACAAGTTTGTTGCGATCGTAACTATTTTTAAAGTTATTATTTTACTGAAAAACCACCAGTACAGACGATTAACAAGTACAGTATATAATATTATTTTCACCCAACAATAAATAGAACAAAGAAAGCAAATTTGTTATTGACACGACAAGTTTGATGTTATAGTTTGGTTTTTAACTTCCTGAAACTTATAATAATTTAATATCGAGTGACAAGCTTTAGCAAAACAAATGGAAAAAGAAGAAATAGGTTTGTGGGTTAAGATGGTT…	MEKEEIGLWVKMVDVLGCVVEASPDINTTHQLINNFESLANISFSQLSENEIYWQLMNSSLWKEMNQTVSEGGVGGRALEECLAPRAADRPYLLPWWQQLSWSLAFGPMLLIAVGGNAIVMWIVIAHRRMRTVTNYFLVNLSVADLMMSVFNCIFNFIYMLHSDWPFGSTYCTISNFLANVTISASVFTLMAISLDRYIAIVRPLKPRMTKSEALKTIVVIWVSSLTLAVPCLLYSTTVSIRYNNNEVRRGCFLLWPDGKTSVSYSEYVYNTVFFTTTYMLPMLVMLVSYSLIGCELWGSRSIGEMNARHATSIKSKKRVVRMFLVIVVLFMLCWLPQQGFFLYQYHNSQVLDTKNIQHIYLGFYWLAMANAMVNPVIYYWMNTRFRSYFREVVLQCCL…	Crustome v0.1.0	dactyl, lateral flagellum, brain - supraesophageal ganglia	Pérez-Moreno JL, Kozma MT, DeLeo DM, Bracken-Grissom HD, Durica DS, Mykles DL. 2023. CrusTome: a transcriptome database resource for large-scale analyses across Crustacea, G3 Genes|Genomes|Genetics, Volume 13, Issue 7, July 2023, jkad098, https://doi.org/10.1093/g3journal/jkad098
Gasfor_EVm005239t1	Sternostylus formosus	A24b1	ATATAAACGTATAAAAAAAACTCAAAATATGATAATGAAAAGAAAAAAAACATATAAATAAGTTTTATAAAGAACCCAAAATGTGTTTATAAAATAACACAAAATAAACAAAAAATGTATAAACAAGTAAAAGAAAGTGAAAATAAAAGGTTAAAACAAATAAATACAAAACAAATGGAACAAAAATAAGCCCATTCAAAACAAATATATATATATGTATACGAAATTCGTATAAGGAAATAATATGGGTGACAGTACTGACGAAGAGGGACCCCTGGAAGACCCAGACACCGTACCCTGGCCAACAAAACTCCTGATGAAATGCGTCCTCGAAGTATCTCGCGAACTGAACATATCCTCAGAGCTCCCCCTTACTCTCCTCAACCTCACCCAGGTCTT…	MGDSTDEEGPLEDPDTVPWPTKLLMKCVLEVSRELNISSELPLTLLNLTQVFESDLTSRINFNLTDNPHLEEDRIIQLLRSEVNSSIWEEEGGIRLGECLETNTPSDRPYLLPWWQQLTWTLAFGSMLLVAVGGNAIVMWIVIAHRRMRTVTNYFLVNLSAADLLMAVFNCIFNFIYMLHSDWPFGSIYCTISNFMANVTIAASVFTLMAISFDRYIAIVRPLKPRMSKSEARHFIVFIWFCSMTLAIPCLLYSTTVSIRYKNDEIRRGCFLLWPDGKTSISYREYVYNIVFFVTTYVLPMLVMLVSYSLIGCELWGSHSIGELTDRQISSIKS	Crustome v0.1.0	Eyes	Pérez-Moreno JL, Kozma MT, DeLeo DM, Bracken-Grissom HD, Durica DS, Mykles DL. 2023. CrusTome: a transcriptome database resource for large-scale analyses across Crustacea, G3 Genes|Genomes|Genetics, Volume 13, Issue 7, July 2023, jkad098, https://doi.org/10.1093/g3journal/jkad098
ThyineEVm008592t2	Thysanoessa inermis	A24b1	CACTCGTTATGTGGATTGTATTGGCTCACAAGCGCATGCGCACAGTAACAAACTACTTCCTGGTGAATTTGAGTGCGGCAGATCTACTCATGTCCTTGCTCAACTGCATGTTTAACTTTATCTACATGTTACACAGTGATTGGCCATTCGGATCTATCTACTGTACCATTAGTAATTTCATGGCAAATGTTACAATTGCCGCCAGTGTCTTCTCCCTCATGGCCATCTCCTTCGACAGATACATCGCTATTGTGCGGCCCCTGAAACCCCGAATGTGCAAAAGTGAAGCAAGAAACTTTATCCTTGTTATCTGGATAACCTCAATGGCTCTCTCTGTGCCCTGTTTACTCTACTCTACGACCTTGACTATCCAATACAAGAACGATGAGGTGCGGAGGG…	MWIVLAHKRMRTVTNYFLVNLSAADLLMSLLNCMFNFIYMLHSDWPFGSIYCTISNFMANVTIAASVFSLMAISFDRYIAIVRPLKPRMCKSEARNFILVIWITSMALSVPCLLYSTTLTIQYKNDEVRRGCVLLWPDGETSQAYTEYLYNIVFFITTYILPMLVMLVSYTLIGRELWGSHSIGELTDRQANSIRSKKRQFQQVVRMFMVIVVVFALCWFPQQGFFLYQYHNSHVLSMAYIQHIYLGFYWLAMANAMMNPLIYYWMNAR	Crustome v0.1.0	Whole organism	Pérez-Moreno JL, Kozma MT, DeLeo DM, Bracken-Grissom HD, Durica DS, Mykles DL. 2023. CrusTome: a transcriptome database resource for large-scale analyses across Crustacea, G3 Genes|Genomes|Genetics, Volume 13, Issue 7, July 2023, jkad098, https://doi.org/10.1093/g3journal/jkad098
AlpvirEVm002467t1	Alpheus viridari	A24b2	CGGTAGGATGTGTGCTAGTGGCGAAATATCGATTTTTTTTCATTCGCAGGACAAGACTTTATGATGAAATTATAATGAAATATTTGCAAGAGTTCTAAAATTTTCAATTTCACAAACTAAAGATACTTTTTGAAGGATTAACTCCGACGCTCCTCGTGACTAGGTGAAAATAACACGAAATTTCAAAATAAGTAGAGAAAATAAAAATAGAAAAAATAACTTTGTGGCGTAAAGTAAGAAAATACAGTGAAAAGATAAGAAGTTTAATCTTCATGTGTGCGAAGCCCCTAAAATCTTGGAAAAGAGTATCATCCTATGAATTAATTTGACTGAAGGATAATCGATGTCCATTATGATGTACAGTGTGGCCCTAAAGGACAGTGTATTTATTCTGTTCAT…	MPDVNSYIADDDDEEDLQLLQDNPAALVANHSEGYATFVRCLVGEADRLNYSIGDGFWLHFLRLDTQLSSKYNTSSYRPTPGSYVINETSTWGEEKNNFFTFWSMEGSPEKLVPYEVIQDLIQQCFALSAVLNTPRPYLLEWWQQLLWTLVFGTMMAMAVGGNILVMWIIYAHRRMQTVTNYFLMNLAAADLFMSVLNCMFNFIYMLHSDWPFGGVYCTISNFMANVTISASVLTLMAISFDRYIAIVKPLEPRMSKTTARIFMLVIWSSSMLLALPCILYSDTVSIKYKNNEIRRGCILRWPDGQTSSSKHEHIYNIVFFITTYLLPMLVMLACYFLIGRELWGSRTIGEMTERQVNSIRSKRRVVKMFIVIVAAFGLCWLPQQAFFLYTYHNAQILD…	Crustome v0.1.0	Eyes	Pérez-Moreno JL, Kozma MT, DeLeo DM, Bracken-Grissom HD, Durica DS, Mykles DL. 2023. CrusTome: a transcriptome database resource for large-scale analyses across Crustacea, G3 Genes|Genomes|Genetics, Volume 13, Issue 7, July 2023, jkad098, https://doi.org/10.1093/g3journal/jkad098
AlpvirEVm002467t5	Alpheus viridari	A24b2	TCGTCATGTGGATTATCTATGCCCACCGTAGAATGCAGACAGTGACTAACTACTTCCTGATGAACTTGGCGGCAGCCGATCTGTTCATGTCGGTTCTCAACTGCATGTTCAACTTCATCTACATGTTGCACAGCGACTGGCCCTTCGGAGGCGTCTACTGCACCATCAGTAACTTCATGGCCAACGTCACCATATCAGCAAGCGTCCTGACTCTCATGGCGATTTCTTTCGATAGATACATAGCAATAGTGAAGCCCTTGGAACCTCGGATGTCGAAGACAACGGCGAGGGTCTTCATCTTGGTCATCTGGAGCTCCTCCATGATCCTCGCGCTTCCTTGCATCCTCTATTCGGATACAGTATCCATAAAATATAAAAACAATGAAGTTCGTAGAGGTT…	MWIIYAHRRMQTVTNYFLMNLAAADLFMSVLNCMFNFIYMLHSDWPFGGVYCTISNFMANVTISASVLTLMAISFDRYIAIVKPLEPRMSKTTARVFILVIWSSSMILALPCILYSDTVSIKYKNNEVRRGCILRWPDGQTSSSKHEHIYNIVFFITTYLLPMLVMLACYYLIGRELWGSRTIGEMTERQVNSIRSKRRVVKMFIVIVAAFGLCWLPQQAFFLYTYHNAQILDTANIQHIYLAFYWLAMANAMINPLIYYWMNARFRTYFRELVLHCVCLRWPRRNLSYEGSPEMERRYPPCEDHSSRSRSDTRQGMNGTLRTTPNSNNHLLVYSSRERLNARNGWRRTGAAQCDRCRPGVGRRPALLNDVLEPHADSQIQMMPMNNNNSAGTGAGARD…	Crustome v0.1.0	Eyes	Pérez-Moreno JL, Kozma MT, DeLeo DM, Bracken-Grissom HD, Durica DS, Mykles DL. 2023. CrusTome: a transcriptome database resource for large-scale analyses across Crustacea, G3 Genes|Genomes|Genetics, Volume 13, Issue 7, July 2023, jkad098, https://doi.org/10.1093/g3journal/jkad098
CalsaE_EVm008513t1	Callinectes sapidus	A24b2	TTCTGAACCTGAGCGCGGCAGATCTCTTCATGTCGGTCCTCAACTGCATGTTCAACTTTATCTACATGTTGCACAGCGACTGGCCGTTCGGTACCGTCTACTGCACCATCAGCAACTTTATGGCCAACGTGACCATCTCAGCAAGCGTGTTCACCCTCATGGCCATGTCCTTTGACAGGTTTATTGCTATTGTAAGACCACTGGAGCCCCGCATGTCCAAGACGGTGGCTCGGGTGTTTATATTAGCCATCTGGGGGTCGTCCATGCTTCTGTCTCTTCCGTGCCTCTTGTTCTCCACAACTGTGTCCATCAAGTACAAGAATAACGAGGTGCGGAGAGGCTGCATCCTGAGGTGGCCAGATGGACTCACCAGCAGCAGCAGACAGGAACACATCTACA…	MSVLNCMFNFIYMLHSDWPFGTVYCTISNFMANVTISASVFTLMAMSFDRFIAIVRPLEPRMSKTVARVFILAIWGSSMLLSLPCLLFSTTVSIKYKNNEVRRGCILRWPDGLTSSSRQEHIYNVVFFITTYLLPMLVMLWSYFRIGHELWGSQSIGELTERQATSIRSKRRVVKMFLVIVAVFAVCWLPQQAFFLYTYHNSAVLDTAHIQHVYLTCYWLAMANAMINPVIYYWMNARFRAYFREVVLQCVCLQCHRRSPSYEGSPTLERRHVACEDPSSRSRSDTRQGPNGTFRTTPASQRSNNHLLVYSSREGLTARNSCRLGGGGPQCNMCRQSLRTATLLNGSTLQMVPLGPTLATLGPDALMYRGKSCIQSQI	Crustome v0.1.0	Dactyl, lateral flagellum	Pérez-Moreno JL, Kozma MT, DeLeo DM, Bracken-Grissom HD, Durica DS, Mykles DL. 2023. CrusTome: a transcriptome database resource for large-scale analyses across Crustacea, G3 Genes|Genomes|Genetics, Volume 13, Issue 7, July 2023, jkad098, https://doi.org/10.1093/g3journal/jkad098
CarmaC_EVm004831t1	Carcinus maenas	A24b2	TAGAGAGGACGTGTGAGTGGCTACGCTCGCCCGGTGTGCTAGTCATAGTATCAGAGTTCGGACTTGCTTCTCTATTAGAGCATTTCGTTCCCGTAACAAATGTGTATACCGTAAAGTTGAGCTAACTTTCTACAAAGTTGAGGCGTTTCACACTTTTTTTCGGCCGCGGACACCTGTGGAAGTTCAGTGGACACACAAATTTTTCTTACTTTTTCCATCCTTGCAAGATGTCGCACTTGCTTATACTTGCCGTATTTTACTAAAACCACCAGGCATCTCACGACTCATCCTTTGTTTTACCCCGGCGGCCTGCGCTACGCCCTACACGAACCTCGATGCTCATGGCTGTCCTTTCCAGGTGTGGCAGGCAGGTGACCTCTGCCTCGTGTCCTGCCAGCC…	MTLPDSERVVLQENPASSEVTSAPDGPYHPSLSAGEEEKEVLVFDNHSEVYTTLFGCLVSESSRFNLSLDESFWEPYLFSKFQSQAENVSRLDWEQLSEHSNGTVFIQNSRDYLESGTTYYLVQGEEVQDLVNDILNQCLSLTSILTTPRPYLLVWWQQFLWTLVFGLMMAMAVGGNIVVIWIICAHRRMRTVTNYFLLNLSAADLFMSVLNCMFNFIYMLHSDWPFGAIYCTISNFMANVTISASVFTLMAMSFDRFIAIVRPLEPRMSKTVARVFILVIWSSSMLLSLPCLLFSTTVSITYKNDEVRRGCILRWPDGLTSSSRQEHIYNVVFFITTYLMPMLVMLWSYFRIGHVLWRSQSIGELTERQATSIRSKRRVVKMFLVIVAVFAICWLPQQ…	Crustome v0.1.0	Central Nervous System	Pérez-Moreno JL, Kozma MT, DeLeo DM, Bracken-Grissom HD, Durica DS, Mykles DL. 2023. CrusTome: a transcriptome database resource for large-scale analyses across Crustacea, G3 Genes|Genomes|Genetics, Volume 13, Issue 7, July 2023, jkad098, https://doi.org/10.1093/g3journal/jkad098
GeclatEVm054054t1	Gecarcinus lateralis	A24b2	TGTTCGGCGTGATGATGGCCATGGCAGTGGGCGGTAACATGCTCGTCATGTGGATCATCCTCGCACACCGCCGCATGCGCACCGTAACCAACTACTTCCTGTTGAACCTGAGCGCCGCCGATCTCTTCATGTCGGTGCTCAACTGCATGTTCAACTTCATCTACATGTTACACAGTGACTGGCCGTTCGGTGCCGTCTACTGTACCATCAGCAACTTCATGGCGAACGTGACCATCTCGGCGAGTGTGTTTACTCTCATGGCCATCTCGTTTGACAGGTACATCGCCATCGTCAAGCCTCTGGAGCCGCGTATGTCCAAGTCTGTGGCTCGGGTGTTCATCCTGGCCATCTGGGGATCCTCCATGCTGCTCTCCCTCCCCTGCCTCCTCTTCTCCACGA…	MMAMAVGGNMLVMWIILAHRRMRTVTNYFLLNLSAADLFMSVLNCMFNFIYMLHSDWPFGAVYCTISNFMANVTISASVFTLMAISFDRYIAIVKPLEPRMSKSVARVFILAIWGSSMLLSLPCLLFSTTVTIT	ESG	Y Organ	Kozma, Mihika T., Perez-Moreno, Jorge L., Durica, David S., & Mykles, Donald L. (2023). (Supplementary data #1 - Eyestalk Ganglia Transcriptome (1.0) [Data set]. Zenodo. https://doi.org/10.5281/zenodo.7987266
HyaaztEVm006211t1	Hyallela azteca	A24b2	ATGTTATGATGATTAACAGGGATGATAGTATGTGATATTAAATTTTTTTGTCTAAGCATGAGAACGAAGTGCGTATGCACATTTTTTGAAAAATAATGAATGAAATTAAACTGATCTGTGCTCATGCTGTTGGAAGTGAGACGCGCAATGATGCGACGTGAAATGAGTTTCAAAAAAGTACAAGTATGTTGAAATCTATCTCATGAAAAGAGATGAAGTATTCAAGGTGAATGATTCTCGTCGAAATGGATTCGGCGGCCCATGGTCCACAGGATGAAGAATTACTACATCTTACATTTTCTACGTAACTATATTACCAAGAATTTTTCGAACCAACCTACCGAATCAAAGGAAAATATAATAAGAATCTTCAAATAAATTTTTTGAGAATGCAGCATA…	MQHTNDTEGLDPLWLKSYLHCVSLMSDTLNISVSEDVWLAMISVNFNSAPSGGSSNSLPNDNAYDTPIPRIDTGNDINDLRYVSHPSILNDDTSVPALDLIPPEGAHVLAVVSSYCVSKLIPQDRPFLLPWWQQTLWTLVFGVMLAAAIGGNALVMWIVCAHKRMRTVTNYFLMNLSAADLLMSVLNCMFNFIYMLHSDWPFGSAYCVFSNTVANITIAASVFTLMAISFDRYIAIVRPLEPRMSKTMARLFIVVIWASSAALAIPCILFSTTVTVKYANDEVRRGCVLQWPDGRTNASQQEHIFNIVFFITTYLVPMLVMFTSYLLISIELWGGKQIGELSERQVNIIRSKRRVVRMFIVIVTIFALCWLPQQAFFLYQYYNAQLLDTQLVQHVYLAF…	Crustome v0.1.0	Whole organism	Pérez-Moreno JL, Kozma MT, DeLeo DM, Bracken-Grissom HD, Durica DS, Mykles DL. 2023. CrusTome: a transcriptome database resource for large-scale analyses across Crustacea, G3 Genes|Genomes|Genetics, Volume 13, Issue 7, July 2023, jkad098, https://doi.org/10.1093/g3journal/jkad098
Lysamb_EVm003701t1	Lysmata amboinensis	A24b2	TCAATTTCATTTACATGTTACACAGTGACTGGCCCTTCGGAGCTGTTTACTGCACCATCAGTAACTTCATGGCCAACGTTACCATATCGGCGAGTGTTCTGACGCTGATGGCGATCTCTTTTGATAGGTACATAGCCATAGTGAAGCCTTTGGAGCCAAGGATGTCGAAGACGACGGCGAGAATCTTCATCTTGGTCATTTGGAGTTCCTCCATGCTGCTCGCCCTTCCTTGCATCCTCTACTCGGACACCGTATCCATAACGTACAAAAACAACGAGATCCGGAGAGGATGCATCCTCAGATGGCCGGATGGGCAAACCAGCAGCTCCAGGCACGAACACATATACAACATCGTCTTCTTCATCACAACGTATCTCCTGCCGATGCTAGTGATGCTCG…	MLHSDWPFGAVYCTISNFMANVTISASVLTLMAISFDRYIAIVKPLEPRMSKTTARIFILVIWSSSMLLALPCILYSDTVSITYKNNEIRRGCILRWPDGQTSSSRHEHIYNIVFFITTYLLPMLVMLACYFMIGRELWGSRTIGEMSERQVNSIRSKRRVVKMFIVIVAAFGLCWLPQQAFFLYTYHNNQILDTANIQHIYLAFYWLAMANAMINPVIYYWMNARFRSYFRELVLHCVCLRWPRRNLSYEGSPEIERRHPQCDEHSSRSRSDTRQGLNGTLRTTPGSNNHLLVYSSRERLNARNGWRRSNAAAPSCERCRPANPMRPAILNDLLEPNLESQIQMVPLTATNNIRDM	Crustome v0.1.0	Eyes	Pérez-Moreno JL, Kozma MT, DeLeo DM, Bracken-Grissom HD, Durica DS, Mykles DL. 2023. CrusTome: a transcriptome database resource for large-scale analyses across Crustacea, G3 Genes|Genomes|Genetics, Volume 13, Issue 7, July 2023, jkad098, https://doi.org/10.1093/g3journal/jkad098
Pleaca_EVm002580t1	Pandalidae sp.	A24b2	TGGAAATATGCAAGACATTAATGAGATGCTCCCTGAGAACTCCCCCGAGGAAGAGGAAGAAGAGGAGGAGTTACGACACTTCGAGGATCAGCTGACGGCCAATTACGACCCATCAGCTGTTGTAGCTAATTACTCGGAGGGATACGCCACCTTCGTCAGTTGTCTTGTGGGGGAAGCTGACCGTCTCAACTACAGTATCGCTGATGGATTCTGGTTCCCCTTCCTCAACCTGGAAGCTCAAACTTCCACTTCATCTCAACGATACAATGTAACAGGTGCCAAGCCTTCCGAGGCCTCCTCCTCATCCTCCCTCAACGGATCCTCGTGGGGGGATGAGACGAACTTTTATACCTTCTGGACATCAGATGGTTCCCCTGACACACACGTCTCGTACGAGAT…	MQDINEMLPENSPEEEEEEEELRHFEDQLTANYDPSAVVANYSEGYATFVSCLVGEADRLNYSIADGFWFPFLNLEAQTSTSSQRYNVTGAKPSEASSSSSLNGSSWGDETNFYTFWTSDGSPDTHVSYEIIRDIVHQCFQLSTVINTPRPYLLDWWQQLLWTLVFGTMMAMAVGGNILVMWIIFAHRRMQTVTNYFLMNLSAADLFMSVLNCMFNFIYMLHSDWPFGGVYCTISNFMANVTISASVLTLMAISFDRYIAIVKPLEPRMSKTTARVFILIIWSSSMLLALPCILYSDTVSITYKNNEIRRGCILRWPDGQTSSSRHEHIYNIVFFITTYLLPMLVMLVCYFLIGRELWGSRTIGEMTDRQVTSIRSKRRVVKMFIVIVMAFGLCWLPQQ…	Crustome v0.1.0	Eyes	Pérez-Moreno JL, Kozma MT, DeLeo DM, Bracken-Grissom HD, Durica DS, Mykles DL. 2023. CrusTome: a transcriptome database resource for large-scale analyses across Crustacea, G3 Genes|Genomes|Genetics, Volume 13, Issue 7, July 2023, jkad098, https://doi.org/10.1093/g3journal/jkad098
Styrich_EVm002808t1	Plesionika richardi	A24b2	AGTGCGCTGTCGGAGGTCCTTTCTCGTGTTGGATATACGACGGGATTACTAAGTTATCTGCTAAGCAAAACTGCAAGTGTTAGATAGCATTGATGTCTCGTAAGCCAAAGATAAGGAGGGAAGATGAGATACAAAAGGACCCCAAGAAAACACACATAAAACACATCTTAACACAACAGTCGCAGAAGTTTATATAGGTGGATCAATGAAGAATATGACAATGTACCCTGATGTAATAGTGTTGATGATGAGTAATTGACATTCGGGTCGTGATAGCATCCTCCTCCGTGGAAACATAATGCACGACATCAATGAGATGCTTCCCGAGAACTCCCCAGAGGAAGACGAAGAGGAGGGGGAGTTGCCTCACTTCGAGGACCAGCTGACGGCCACTTACGA…	MHDINEMLPENSPEEDEEEGELPHFEDQLTATYDPSAVVANYSEGYATFVRCLVGEADRLNYSIADGFWFPFLNLEAQSSSSSQRYNVTGAKTSEDSSALNGSSWGEETNFYTFWTSDGSPDTHVSYEIIRDIVHQCFQLSTVINTPRPYLLDWWQQLLWTLVFGTMMAMAVGGNIMVMWIIFAHRRMQTVTNYFLMNLSAADLFMSVLNCMFNFIYMLHSDWPFGGVYCTISNFMANVTISVGVLTLMAISFDRYIAIVKPLEPRMSKTTARVFILIIWSSSMLLALPCILYSDTVSITYKNNEIRRGCILRWPDGQTSSSRHEHIYNIVFFITTYLLPMLVMLACYFLIGRELWGSRTIGEMTERQITSIKSKRRVVKMFIVIVVAFGLCWLPQQAF…	Crustome v0.1.0	Eyes	Pérez-Moreno JL, Kozma MT, DeLeo DM, Bracken-Grissom HD, Durica DS, Mykles DL. 2023. CrusTome: a transcriptome database resource for large-scale analyses across Crustacea, G3 Genes|Genomes|Genetics, Volume 13, Issue 7, July 2023, jkad098, https://doi.org/10.1093/g3journal/jkad098
Procl2_EVm004989t1	Procambarus clarkii	A24b2	GCTGGTCGGACGTGCCACACTGAGCTGGGACCCCGCCACGCCTGGCCCGTCCTCCCTCGCTCGCCGGCTGGGCCACCCTCTCTCCTGACCCACCCACTCACCTGGCCCATCCTCTCTCCTGGCCCACCCTCTCTCCTGGCCACCCCCTCACGTGGCCCACCCTCACCTGGCACACCCTCTCTCCTGGCCCACCCTCTCCTGGCCACCCCCTCACGTGGCTCACCCGGGGCCATGTAAGGATCGTTCTCACCATACACTGAATTTATCACATTTCTTCCGTTTTCTGTACTCATTATAAACGTGTTAATGATTGAAATGCCTCAGAAATAGGAGCAAAATGCTGCGGCTTGTTAGCAAGACTACCTCAGTGATGCGTATGCTTCAATTTGATTTGAAACG…	MMEAGERSVPDAYNQDDNQEDNQEAEEREVLANYSQVYASFVGCLVSEADSLNLTLGEGFWLRIIYEAISLPANASVATSAYTNSSVGWVSEQVPPATTTQYPGAYDQSSEEVIQGIWERCSYLTPRATTPRPYLLVWWQQCLWTLVFGAMMAMAVGGNTLVMWIICAHRRMRTVTNYFLVNLSAADLFMSLLNCMFNFIYMLHSDWPFGAVYCIISNFMANVTISASVFTLMAISFDRYIAIVKPLEPRMSKTAARVFILVIWTSSMLLALPCLLYSTTVSVAYKDDEVRRGCILRWPDGQTSTSQHEHIYNIVFFITTYLLPMLVMLACYFLIGRELWGSRSIGELTERQVTSIKSKRRVVKMFIMIVVMFGLCWLPQQAFFLYTFHNSQILGTAHI…	Crustome v0.1.0	dactyl, lateral flagellum, brain - supraesophageal ganglia	Pérez-Moreno JL, Kozma MT, DeLeo DM, Bracken-Grissom HD, Durica DS, Mykles DL. 2023. CrusTome: a transcriptome database resource for large-scale analyses across Crustacea, G3 Genes|Genomes|Genetics, Volume 13, Issue 7, July 2023, jkad098, https://doi.org/10.1093/g3journal/jkad098
AlpvirEVm002835t1	Alpheus viridari	A24b3	CAAAGCTTGAGAATTTTTTTCATATCTGCAGATTCTCCCTGAAAAAAGAAAAGATATAAATCAGTTGATTAGCATTTAAAGGATGCCAAGAATCCAATTGTTAATATGTGTTTATGCTTGGGTGATGAGAGGGTCAAATAAATGATCCCGAAAGCCATTTAATCCACATAGAATAAAATATCTCGTATTTACTGGGCAGAGGAGGATGCCAGGTGTTGACACCTACCAAGCTCTCTTTAACCTGACCCAGATGCTACTCTTAGCTACCAATGGCAGTGACATTACCCACCTGCATAATTTGTTCGCGAGTGGGATGCTGCGAGAATTGAGAGGAGACCGAGATCAAGGGATGGATTCAGATGATCAATTGATGGATGCTGATTCAAGATGGCTGGAAGA…	MPGVDTYQALFNLTQMLLLATNGSDITHLHNLFASGMLRELRGDRDQGMDSDDQLMDADSRWLEDGSSLPSLPSNYSILEWYFKNSTTIPHTLRRVLNSFMNTDGSDEFIPDIWESGSSTSVTTTSSSSSKQSRLPFQMPAYQQALWIIAFGIMILGACVGNLVVIRIVLGNQRMKTTTNYFLVNLSVADLFMTLFNCVFNFVFMLKSHWAFGSVYCTISQFIAHVTLAASVFTLAVISFDRFLNVMRPLKPRMSKCVCRLLLLGIWVVAASIAAPILPYATTLDTMKGERTICVIQWPDGLAPRSLIDYVYNVVILAVTYVVPMIAMIICYAVIGCKLYDPAVAKTSRQVDNFKSKRKVVKMLALLVGLFALCWLPYHVYFIVVHHHPQLSMRPYVQH…	Crustome v0.1.0	Eyes	Pérez-Moreno JL, Kozma MT, DeLeo DM, Bracken-Grissom HD, Durica DS, Mykles DL. 2023. CrusTome: a transcriptome database resource for large-scale analyses across Crustacea, G3 Genes|Genomes|Genetics, Volume 13, Issue 7, July 2023, jkad098, https://doi.org/10.1093/g3journal/jkad098
HomameEVm005739t1	Homarus americanus	A24b3	CAGTAGTCACCTCCACTCCGCCCAGCAACTCCCAGGCGCGACGCGACGCAACCCGGAGTTAAGGTGGCTCAGGTGTTATAAGTGAATCAACCTCCCCTCTTATCTCCATCCCGGCCACTTTCGTCTCTTGTTGAAGTCCTTTTTAGCGGCCGAGTTGTTCTGTCCTACTGCAGGAACAGTCTATTAATGACGTGCTGCAGGCTGCCTCTGTTAGCGACCTGCAGCAGTTTGTATGAACACTTATCCTCGGTACACAACTTTTGACGTCATGTTGTCTGACCCCATTGTTGGTGGTCGGTAACGAGACATATTCCTGGGAAACATTTCTGCCCGTCGTTTGGAAGATTGTGATTTTAACTTTCAGGGAAACATCACACGCGTAGTGAACCAAGTGAGTGT…	MGSVGEDDVSPTSESNATRRWLRKHLAHIMEASSGFTPSIEGKTHTLNPLRILATKTSRMVGGGLEDATPGSLVKDWLEGHSNQSTDLLTLLSMEGDAPDPHTLRRVLNNLLQVETTPYHNDDLENEASSDLPFQMPVYQQVLWVLAFGVMILGACIGNTIVIRIVLGNQRMRTTTNYFLVNLSVADLFMTLFNCIFNFVFMLKSHWAFGSIYCTISQFVAHASLAASVFTLAVISFDRFLNVMRPLKPRMSACVCRLLLCIIWLVAASIAAPILPYATTIQYDLGGRTICVILWPDGLASVSHMDYVYNVVILAVTYVVPMTAMVVCYAVIGCKLYDRRSAKTSRQADNFKSKRKVVQMLALLVGVFALCWLPYHVYFILVHHHPQLSTRPYVQHMYL…	Crustome v0.1.0	dactyl, lateral flagellum, brain - supraesophageal ganglia	Pérez-Moreno JL, Kozma MT, DeLeo DM, Bracken-Grissom HD, Durica DS, Mykles DL. 2023. CrusTome: a transcriptome database resource for large-scale analyses across Crustacea, G3 Genes|Genomes|Genetics, Volume 13, Issue 7, July 2023, jkad098, https://doi.org/10.1093/g3journal/jkad098
Styrich_EVm005649t1	Plesionika richardi	A24b3	GCATATCGTAGTAAATAATTTAAGAATAAAATCAAGTGAACATATCTAATAGAAATGAACATAAAGTAGATTGTCCGACTAACGAAACACTGTGCCAATGGAATAGAGTGGTGTGCTATCAATAGTTTTTTTCAAGGAAAATCGAAAGTGTAACCATAAACTCAGAAAATGCCAAACGGTGACACTTACCGAGCTCTTCTGAACCTAACACAAATGTTAGCTTTAGCCTCCAATGGCAGTGACATCCTCAGCCTGGAGAACTTCCTCCTTAACAGGAGAGCAGAGGAGGATGTACAAGTGGAGGACGACAGGGAGGCCAAAGTGGAGGCCATGGAGAAGGGCGTGGGATGGTTGGAGCAAAGTTTCAATCGGTCCTCCTCCAATTATTCCATCCTCGAG…	MPNGDTYRALLNLTQMLALASNGSDILSLENFLLNRRAEEDVQVEDDREAKVEAMEKGVGWLEQSFNRSSSNYSILEWYFKNSTVDPHTLRHVLNTLLHVDSSTGYTTDVTSSSKPTQLPFQMPAYQQALWVLAFGLMILGACVGNIVVIRIVLGNQRMRTTTNYFLVNLSVADLFMTLFNCIFNFVFMLKSQWAFGSIYCTISQFVAHVSLAASVFTLAVISFDRFLNVMRPLKPRMSKCVCRMLLCVIWVVAASIAATKLPYATTIHYLRGERTICVIRWPDGLASLSRIDYVYNVVILAVTYVVPMTAMIICYAVIGCKLCDPAIAKTSRQTDNFKSKRKVVQMLALLVGLFALCWLPYHVYFIVVH	Crustome v0.1.0	Eyes	Pérez-Moreno JL, Kozma MT, DeLeo DM, Bracken-Grissom HD, Durica DS, Mykles DL. 2023. CrusTome: a transcriptome database resource for large-scale analyses across Crustacea, G3 Genes|Genomes|Genetics, Volume 13, Issue 7, July 2023, jkad098, https://doi.org/10.1093/g3journal/jkad098
ThyineEVm018157t3	Thysanoessa inermis	A24b3	CACTATATGGTAATGAGAGCAGTGGTCGTGATGCTGGCAACATCCTCCAGGTGATTGAGATGCCTGTGTATCAGGAGGTGCTGTGGATAGTCGCCTTTACCATCATGATCATCCTGGCCACACTGGGGAACTGTATAGTCATCCACATTGTATTAGCAAATCATCGCATGCGCACAACAACCAACTACTTCTTGGTGAATCTCTCAGTGGCAGACTTGATGAATACACTCCTCAACTGCAGCTTTAACTTCCTCTTTATGTTGAAAACGCACTGGGCATTTGGGGCTGCATACTGCACAGTTTCACAGTTTGTAGCGCACCTCACCCTTGCAGCCTCCGTCTTCACACTCGCCGTCATCTCTTTTGATAGGCTTTTAAATGTGTTACGTCCACTAAAGC…	MPVYQEVLWIVAFTIMIILATLGNCIVIHIVLANHRMRTTTNYFLVNLSVADLMNTLLNCSFNFLFMLKTHWAFGAAYCTVSQFVAHLTLAASVFTLAVISFDRLLNVLRPLKPRMSKCVCLLLLGGIWIASAVVASPVLLYATTFDMDPERSHRTLCIIRWPDGIGRESRMDYLYNVGIMAVTYLVPMSAMVICYALLGCKLLDCEKSQSQTSRAAAHLAH	Crustome v0.1.0	Whole organism	Pérez-Moreno JL, Kozma MT, DeLeo DM, Bracken-Grissom HD, Durica DS, Mykles DL. 2023. CrusTome: a transcriptome database resource for large-scale analyses across Crustacea, G3 Genes|Genomes|Genetics, Volume 13, Issue 7, July 2023, jkad098, https://doi.org/10.1093/g3journal/jkad098
Bommo_BNGR_A34	Bombyx mori	A34	GGGTGGAACGATAATAAGGCTGTTACGTTTATAAGCACATGCGTAGCTAGGGACCACATCGAAAAAATTCAAAGATATTGTGAGGACTCGCGAAAAAATGTTGACGTGCAATGTCCTCAAAGTACGTCAATATAACAGGCATATGGGAGGTGTAGATCTTGCAGACATGTTGATATCATTGTACAAAATAGCTTTCAAAAGTAGAAGCTCCAGATCCCACACACTACGGTTAATAATTAAGCTCCCAAATCATGGAAAATAAACGATATTTTCTTTCGGAACTGCGCAATTTCGTTACAAAATCCATATGCGATAACGAAGCTTTCATGGTAATGGACTACTGTTCTCTTATCTCGAGTACGACGGGAATAGTCGACAACTCACTCGTTTAGTCGTGCC…	MDIEIDYEEAESRFLSNWSGDYLDDLDTSQYPFPNVLWHVKPAEEMAIKSSMMILVGVSGIFLNCVILTILIRNKWLWSPSNCLIGNMALIDFLLLFFCPWFMLVRDFFQNYVLKTFGCRFEGFLQASLLLASVGAVMLVSYDRLAAAVLTAEARITKDAAPKVIVITWIVSSALALPWTIKRKYVERQWLNYLETFCAEDVQLLGIYWHLLLTMLVWVPLGIMIITYGVIMWRLQWSARALSSRGGGRSVTRAKGKAMRIAALVLIAAVVCRIPYTALLYWRNNLPPKINSVDGSFSIMWFAANYLMYLNCTINPLIYGFTNLRFRKAMDRTPGVACFKFGSWCCVCTFFKRRNFMAGDKNTEKIFVIENSPGPNKKLSRVVKNILHINKDSIEFSIK…	Nagai et al., 2014	-	Nagai C, Mabashi-Asazuma H, Nagasawa H, Nagata S. 2014. Identification and Characterization of Receptors for Ion Transport Peptide (ITP) and ITP-like (ITPL) in the Silkworm Bombyx mori. Journal of Biological Chemistry. Volume 289, Issue 46, 14 November 20
AmpampEVm003717t3	Amphibalanus amphitrite	A34a	CACAGTGTGCTGGCTGGTGTGCTGTGTTGGTGCACTGTGCTGGCGTTTGTGCTGTGTGCTGTAGTGGTGTAGTATCTACGCTGCAATGGTTTTACTTTAGCGACTGTCTGGTGACCTGTCATAAGTGAGGATACCAATCTGTCAAAGCTCATCGTAATGGACCAGTATCTCACAACCACCGGTCTAGATGACCTGGCGACTACATGGGCCTCCACTCTGGGGTCCTCCAGCCTGTCAACCTCCAGTTTCACGACCTCCAGTCTGGAAACCTCCAGTCTAACGACCAGTACCAGCACCGCCTCTCCGTTCGCCAACTGCACAGACCTGGTGGACCCACCTGTGTGCAACATCACCGCCTGCAACTTCGGTCACGGATGCATCATTGATTTCAGCACGATG…	MDQYLTTTGLDDLATTWASTLGSSSLSTSSFTTSSLETSSLTTSTSTASPFANCTDLVDPPVCNITACNFGHGCIIDFSTMDMDPWRVMEPWRLALFGVGLALTTVPGVIGNVLVISIILSNKIMQSEINMFILNMAVADLIASLVLPPTFLVTNVFQAYMLGPWWCKYGGTVRLTLLLTSVFSISVISVDRLWGLMRPFHRQIPPLAIKAIMLSTWVVAAAIGFYPAQFNKYSKRQYRDFLDIMCEQTNISRMRTYWWVVCVFLIWIPAIILFTCFVIIFIKMRRLKASNKKSGHHRFVSPATRARQRAVRLVFAMFVTFFICWTPFLVYVLQYQLATTTHDNGKPWEELYYASHFMMHLVPVINPVLYALLHENFRRAATVTCPWLPSKVKYQAFPT…	Crustome v0.1.0	Whole larva	Pérez-Moreno JL, Kozma MT, DeLeo DM, Bracken-Grissom HD, Durica DS, Mykles DL. 2023. CrusTome: a transcriptome database resource for large-scale analyses across Crustacea, G3 Genes|Genomes|Genetics, Volume 13, Issue 7, July 2023, jkad098, https://doi.org/10.1093/g3journal/jkad098
XP_013189733.1	Amyelois transitella	A34a	AGGTTTCAGGCACAGAATAGTGAATGTGCCAAAATGGATGAAGAGGACTTGATAAACATCGACACATCCGAATACGAATTCCCTAACATACTATGGCACGTAAAACCCGCCCAAGAGATAGCCATAAAAACCACGGCCATGCTAGCCATTGGATTTACCGGTATCTTCATGAATTCCATTATTATCATCGTGATTATCAGAAACAAATGGTTGTGGAGTGCCAGCAATTACCTCGTGGGTAATCTGGCTTTGGTTGACCTGATCACGCTGATTTTCTGCCCGTGGTTCATGCTGGTCAGAGATTTCTACCAACAGTACGTTTTGAAGACTTTTGGATGCCAATTTGAGGGGTTTTTGCAAGCAACATTACTTCTAGCAGGTGTTGGTGCTGTCATGTTG…	MDEEDLINIDTSEYEFPNILWHVKPAQEIAIKTTAMLAIGFTGIFMNSIIIIVIIRNKWLWSASNYLVGNLALVDLITLIFCPWFMLVRDFYQQYVLKTFGCQFEGFLQATLLLAGVGAVMLVSYDRLAAAALSADARVTRNVAPKAIFCTWFIAIVLSLPWILRREYTERQWLDYLETFCVEDVEVLGIYWHFTLTLLVWIPLGLMVVTYGTIMWRLECSARELSTRGSGHAVTKARSRALRITACVLMTAVVCRLPYTVLIYWRNNLSNDINSVEGSYDSMWFAANYLMYLNCAVNPLIYGFTNTRLRKAMDRTPGVACFKFGTWCCVCTMLHRKQVVVTDKHTEKIFVIESTPRPNKKLTHVIKNILHINKETVDFSIKNDEITMKPTRVTPV	NCBI Genbank	-
XP_013189734.1	Amyelois transitella	A34a	AGGTTTCAGGCACAGAATAGTGAATGTGCCAAAATGGATGAAGAGGACTTGATAAACATCGACACATCCGAATACGAATTCCCTAACATACTATGGCACGTAAAACCCGCCCAAGAGATAGCCATAAAAACCACGGCCATGCTAGCCATTGGATTTACCGGTATCTTCATGAATTCCATTATTATCATCGTGATTATCAGAAACAAATGGTTGTGGAGTGCCAGCAATTACCTCGTGGGTAATCTGGCTTTGGTTGACCTGATCACGCTGATTTTCTGCCCGTGGTTCATGCTGGTCAGAGATTTCTACCAACAGTACGTTTTGAAGACTTTTGGATGCCAATTTGAGGGGTTTTTGCAAGCAACATTACTTCTAGCAGGTGTTGGTGCTGTCATGTTG…	MDEEDLINIDTSEYEFPNILWHVKPAQEIAIKTTAMLAIGFTGIFMNSIIIIVIIRNKWLWSASNYLVGNLALVDLITLIFCPWFMLVRDFYQQYVLKTFGCQFEGFLQATLLLAGVGAVMLVSYDRLAAAALSADARVTRNVAPKAIFCTWFIAIVLSLPWILRREYTWLDYLETFCVEDVEVLGIYWHFTLTLLVWIPLGLMVVTYGTIMWRLECSARELSTRGSGHAVTKARSRALRITACVLMTAVVCRLPYTVLIYWRNNLSNDINSVEGSYDSMWFAANYLMYLNCAVNPLIYGFTNTRLRKAMDRTPGVACFKFGTWCCVCTMLHRKQVVVTDKHTEKIFVIESTPRPNKKLTHVIKNILHINKETVDFSIKNDEITMKPTRVTPV	NCBI Genbank	-
XP_040169372.1	Anopheles arabiensis	A34a	TCCATTGCGAACAGGGTCGGTTGTGTGATTGAGTGGTTGCGTTTTTCCATTGAATTTCCATTTTAAAAGTAAAGCAGAGGAGAAAAAAGCTAAAATTTCCATCACGTAAAACCGTTCAATGTATCAGCTCATCGTGGAAGTGATCGCCAAGCTTAACGTCTTGATCAATTACACCGACGAATATCCGTCGATGGACTTTACCGTTTACGACTATCCGCGTGAGATTTGGCACCTTAAGCCCGGCTGGGAGGTGGCCCTGAAAACGATCACCTTTCTGCCCCTGGTACTGTTCGGTGTGCTCGGCAATGCCGTCCTGTGCTGTACACTCGTCCAGATACGTGCCCTCCGGACGCCAACGAACCTGCTCATAGCGAACCTAGCCGTCGCCGATCTGGCCAC…	MYQLIVEVIAKLNVLINYTDEYPSMDFTVYDYPREIWHLKPGWEVALKTITFLPLVLFGVLGNAVLCCTLVQIRALRTPTNLLIANLAVADLATLVICPLMFMFHDFYQNYVLGAIGCRTEGFLQGSLLITSVLCLCAISYDRLTAIVFPKRSRLTKRGAVGLIVACWVGGFLLALPLSLHRAYRERQWKNYLETYCAENTTFLPSYWHVLIGALVWFPLLVMFCCYSLIFLKLDRYERRVLRKEHPISVSYKRKVAKTLFIVLIVFVLLRIPFTTLVFVRYNRYLNDNQNQIGNDFLILWYVSHYLMYLNAALNPLIYGLTNENFRKAFHKISLSRLLCIPALASRGRSSAGKHPKHARNGKRNMGKLDPALGIATIGGRLQPRAPCGTNDKMANLSG…	NCBI Genbank	-
XP_040169373.1	Anopheles arabiensis	A34a	GTGCAGAAATTGAACGTGAGTGTGCATGCATTTAATGCAGTATTGCTCTTGGCCGAGACCGAGCTGAAGTGCAGTTCCCTGGGGTGGTAGGAAAATAGCACCATCTGACGCGAAGCAAAATCGATAATTGACTCAGTGCACGGAGAGATTGTAAAACCCCGGTTGTTTGCTTCTCCAAAATGGACTTTACCGTTTACGACTATCCGCGTGAGATTTGGCACCTTAAGCCCGGCTGGGAGGTGGCCCTGAAAACGATCACCTTTCTGCCCCTGGTACTGTTCGGTGTGCTCGGCAATGCCGTCCTGTGCTGTACACTCGTCCAGATACGTGCCCTCCGGACGCCAACGAACCTGCTCATAGCGAACCTAGCCGTCGCCGATCTGGCCACGCTCGTCATCT…	MDFTVYDYPREIWHLKPGWEVALKTITFLPLVLFGVLGNAVLCCTLVQIRALRTPTNLLIANLAVADLATLVICPLMFMFHDFYQNYVLGAIGCRTEGFLQGSLLITSVLCLCAISYDRLTAIVFPKRSRLTKRGAVGLIVACWVGGFLLALPLSLHRAYRERQWKNYLETYCAENTTFLPSYWHVLIGALVWFPLLVMFCCYSLIFLKLDRYERRVLRKEHPISVSYKRKVAKTLFIVLIVFVLLRIPFTTLVFVRYNRYLNDNQNQIGNDFLILWYVSHYLMYLNAALNPLIYGLTNENFRKAFHKISLSRLLCIPALASRGRSSAGKHPKHARNGKRNMGKLDPALGIATIGGRLQPRAPCGTNDKMANLSGWVLCPAGHGGPDSQPTSPSKDTKT…	NCBI Genbank	-
XP_040236775.2	Anopheles coluzzii	A34a	CCGCCCAGTGCTTGATGCAGTCCATTGCGAACAGGGTCGGTTATGTGATTGGGTGGTTGCGTTTTTCCATTGAATTTCCATTTTAAAAGTAAAGTAGAGGAGAAAAAAGCTAAAATTTCCATCACGTAAAACCGTTCAATGTATCAGCTCATCGTCGAAGTGATCGCCAAGCTTAACGTCTTGATCAATTACACCGACGAATATCCGTCGATGGACTTTACCGTGTACGACTATCCGCGTGAGATTTGGCAGCTTAAGCCCGGCTGGGAAGTGGCCCTCAAAACGATCACCTTCCTGCCCCTGGTACTGTTCGGTGTGCTCGGCAATGCCGTCCTGTGCTGTACACTCGTCCAGATACGTGCCCTCCGGACGCCAACGAACCTGCTCATAGCGAACCTA…	MYQLIVEVIAKLNVLINYTDEYPSMDFTVYDYPREIWQLKPGWEVALKTITFLPLVLFGVLGNAVLCCTLVQIRALRTPTNLLIANLAVADLATLVICPLMFMFHDFYQNYVLGAIGCRTEGFLQGSLLITSVLCLCAISYDRLTAIVFPKRSRLTKRGAVGLIVACWVGGFLLALPLSLYRAYRERQWKNYLETYCAENTTFLPSYWHVLIGALVWFPLLVMFCCYSLIFLKLDRYERRVLRKEHPISVSYKRKVAKTLFIVLIVFVLLRIPFTTLVFVRYNRYLNDNQNQIGNDFLILWYVSHYLMYLNAALNPLIYGLTNENFRKAFHKISLSRLLCIPALASRGRSSAGKHPKHARNGKRNMGKLDPALGIATIGGRLQPRAPCGTNDKMANLSG…	NCBI Genbank	-
XP_049289226.1	Anopheles funestus	A34a	TGTGGCAGTTAATATTATACGGTGTCGGTTTGTGGTTGGGTCAATCGTAATCTTCAAAGTGCAATTCTATTTTATTAATCAAATTTATCCCTAAACCAAAAGCGCAATGTTTCGAATAATTCAGGAAGTGTTAACTAAGTTAAATATTCTAATCATACAATCCGATGAGTCCCCGTTGATGGATTTTACCGTGTATGACTATCCGCGCGAGATCTGGCGTTTGAAACCGGCCTGGGAAGTGGCACTGAAGACGATCACCTTCATACCGCTGATACTGTTCGGTGTCCTCGGCAATGCAATTCTTTGCTACATCCTCGTGCAGATACGAGCCCTCCGTACGCCCACGAACTTGCTGATAGTGAACCTGGCCGTAGCCGATCTGGCCACACTTCTGATCTG…	MFRIIQEVLTKLNILIIQSDESPLMDFTVYDYPREIWRLKPAWEVALKTITFIPLILFGVLGNAILCYILVQIRALRTPTNLLIVNLAVADLATLLICPVMFMFHDFYQNYVLGAIGCKMEGFLQGSLLITSVLCLCAISYDRLTAIVFPKRSRLTKRGAAVLIVTSWIGGFLLALPLSMYRAYRERQWKNYLETYCAENTTFLPSYWHVLIGALVWFPLLVMFCCYSLIFLKLDRYERRVLRKEHPISVSYKRKVAKTLFIVLIVFVLLRIPFTTLVFIRYNRYLNDNQNQIGNDFLVLWYVSHYLMYLNAALNPVIYGLTNENFRKAFRKISLSRLLCIPALASKRPSAGKGRLGGNKPGYGGKDGAHGIATIGGRLQPRAPCGTNEKMANLSSWIV…	NCBI Genbank	-
XP_041784063.1	Anopheles merus	A34a	TGTGATTGAGTGGTTGCGTTTTTCCATTGAGTTTCCATTTTAAAAGTAAAAGTAGAGGAGAAAAAGCTGAAAGCTCCATCACTTAAAACCGTTCAATGTATCAGCTAATCGTGGAAGTGATCGCCAAGCTTAACGTCTTGATCAATTACACCGACGAATATCCGTCGATGGACTTTACCGTGTACGACTATCCGCGTGAGATTTGGCACCTTAAGCCCGGCTGGGAGGTGGCGCTGAAAACGATCACCTTCCTGCCCCTGGTACTGTTCGGTGTGCTCGGCAATGCCGTCCTGTGCTGTACACTGGTCCAGATACGTGCCCTCCGGACGCCAACGAACCTGCTCATAGCGAACCTAGCCGTCGCCGATCTGGCCACGCTCGTCATCTGTCCGCTGATGT…	MYQLIVEVIAKLNVLINYTDEYPSMDFTVYDYPREIWHLKPGWEVALKTITFLPLVLFGVLGNAVLCCTLVQIRALRTPTNLLIANLAVADLATLVICPLMFMFHDFYQNYVLGAIGCRMEGFLQGSLLITSVLCLCAISYDRLTAIVFPKRSRLTKRGAVGLIVACWVGGFLLALPLSLYRAYRERQWKNYLETYCAENTTFLPSYWHVLIGALVWFPLLVMFCCYSLIFLKLDRYERRVLRKEHPISVSYKRKVAKTLFIVLIVFVLLRIPFTTLVFVRYNRYLNDNQNQIGNDFLILWYVSHYLMYLNAALNPLIYGLTNENFRKAFHKISLSRLLCIPALASRGRSSAGKHPKHARNGKRTMGKLDPALGIATIGGRLQPRAPCGTNDKMANLSG…	NCBI Genbank	-
XP_041784064.1	Anopheles merus	A34a	TACACCAGCACCCGACACCCGACATAGCTTGAATTGTTTATCCAAAACCAACAGGCAACACGCTCTAATACGCTTTCACCTTCGAACCCTTCGAGCGATGGGGGAGGGGAGAGAGAGAGAGCAAAATCAATTGCCCGCTTATCGGATGAGATATTGAAACACCCGCCCATCGCCCGTCTCCGTGATTGGGAATCGTGGCTGCCCATCGGTAAACGTCCCTAAAATTCCAACCCAAAGCGGGGAATGAGTCCCTGAACGAAGTGGGGCACGATAGTTATTACACTTCGATACCGATACCGAGTGGTGGTTTGCCTATCGCCCAACGGTCTGGCTATCGATAGGCCCCCGGTACGGATTCACTCTACAGACCTTCTACTAACCGAGCAACAGACGACCCAC…	MDFTVYDYPREIWHLKPGWEVALKTITFLPLVLFGVLGNAVLCCTLVQIRALRTPTNLLIANLAVADLATLVICPLMFMFHDFYQNYVLGAIGCRMEGFLQGSLLITSVLCLCAISYDRLTAIVFPKRSRLTKRGAVGLIVACWVGGFLLALPLSLYRAYRERQWKNYLETYCAENTTFLPSYWHVLIGALVWFPLLVMFCCYSLIFLKLDRYERRVLRKEHPISVSYKRKVAKTLFIVLIVFVLLRIPFTTLVFVRYNRYLNDNQNQIGNDFLILWYVSHYLMYLNAALNPLIYGLTNENFRKAFHKISLSRLLCIPALASRGRSSAGKHPKHARNGKRTMGKLDPALGIATIGGRLQPRAPCGTNDKMANLSGWVLCPAGHGGPDSQPTSPSKDTKT…	NCBI Genbank	-
CAB3230690.1	Arctia plantaginis	A34a	-	MDYTDYNGTHVKVARNWSLNDFENLDLSQCKFPNTLWHVRSATEMAIKSTLMVTVAVMGIFLNSIILIILFKNKWLRSPSNYLIGNLAFTDLLMLVLSPWFMLIRDFHQKFILQNFGCRFEGFMQATLLLASVSAVMLVSYDRLAAAALTTEARVTMKVAPKLVIASWLLSMVLSIPWIVKRTYVERQWLDYLETFCAEDVQVLGIYWHFLLTLLVWIPLAAMVVTYGAIMWQLERSSRELSSRGGGRSIAKAKSRAMRITAFILAVAVLCRVPYTVLIYWKKNLNPEINAVDGSFNIMWFAANYMMYLNSAVNPLIYGFTNLRFRKAMDRTRGVAWFRFGSWCCVRTMFTRRKKEVFDKNTDKIFVIENSPRQNRQLSRVIKNILHINMDSVEFTIKA…	NCBI Genbank	-
XP_041982158.1	Aricia agestis	A34a	CAACCTTGATTGACCGAACATAATCCAGCACTATCAATCATGGCTGATAAAAAACCTTTCATAGTAATGGACTACTGTGTGCCCATGGCGCGACAACATGAGGCCTTTCTTCGACGACTTCGACGATTTACCAAAATATTTCACAAACTGGACCACGGATTATTTGAACGATCTTGACACTTCCGAATATCCATTCCCAAATACGCTATGGCATGTGAAACCGGTGAAGGAGGTAGCGCTGAAGTCCACCGCCATGGTCGTGGTTGGTGTCTTCGGAATCTTCCTCAACACCATTATCCTGATCATCCTCATCAAGAACAAGTGGTTGTGGACGGCCAGCAACTACCTGATTGGCAACCTGGCGTTGGCAGACCTGCTGAATCTGCTGATATGCCCCTG…	MRPFFDDFDDLPKYFTNWTTDYLNDLDTSEYPFPNTLWHVKPVKEVALKSTAMVVVGVFGIFLNTIILIILIKNKWLWTASNYLIGNLALADLLNLLICPWFMLVRDFYQNYVLKNFGCRFEGFLQATLLLASVIAVMMVSYDRLAAAALTSEARITKAVAPKLIIAAWIIPFGLSLPWMIKREYMERQWLDFLESFCVEDLKVLGIYWHFILLLLVWIPLGVMVVTYGTIMWRLEWSARELASRGGGQTVSRARTKALRITACVLITTAVCRIPYTIMLYWRNNLNNEINAVEGGYEIMWFTANYLMYVNSAINPLIYGFTNVRFRRAMDRTPGIRCFSFGSWCCICATIQKKHNTADQNNEERVFVIDTNLKANRKISRALKNILQINKQTVELSVP…	NCBI Genbank	-
XP_023941153.1	Bicyclus anynana	A34a	ATGTATGGTGACGTGTTATTGGATGATCAGGTGCCTGGTTATTTGACTAATTGGAGCTGCGATTATGAATTGGCCCAGGTTGACACATCACAGTATCCGTTCCCAAACAAACTATGGCACATAAAGCCAGCAAAAGAAATTGCTTTGAAGACGACAGCTATGTTGGTTGTGGGCATCACAGGGATATTCCTCAACTCCATCATCATAATCATCCTCGTGAAGAACAAATGGCTTTGGACTGCCAGCAACTATCTTATCGGGAATTTAGCGTTCATTGATTTGATTACGCTAATCTTCTGCCCCTGGTTTATGCTTGTGCGGGATTTCTATCAGAACTTCGTTTTGAAGAACTTCGGTTGCAGATTTGAAGGGTTTCTGCAAGCATCTCTTCTGTTGGCT…	MDHTMYGDVLLDDQVPGYLTNWSCDYELAQVDTSQYPFPNKLWHIKPAKEIALKTTAMLVVGITGIFLNSIIIIILVKNKWLWTASNYLIGNLAFIDLITLIFCPWFMLVRDFYQNFVLKNFGCRFEGFLQASLLLAGVAAVILVSYDRLAAATLTAEARITKKAAPKLIVASWIIAMGLSLPWIIKREYIERQWLDFLETYCFEERHVLGIYWHCIIILLVWVPLGVMIITYGAIIWKLERSARELSSRGGGQTIAQARGKAIRITACILLATAVCRVPYTAMVYLRNSLPNEINAVEGGFDIVWFAASYFMYVNCAINPLIYGFTNIRFRRAMDRTPGVAFFKFGTWCCVCTTVVKKKQSLQNNNVEKIFVVVASPRPKRKISRVVKNILHINKQSV…	NCBI Genbank	-
NP_001127750.1	Bombyx mori	A34a	GGGTGGAACGATAATAAGGCTGTTACGTTTATAAGCACATGCGTAGCTAGGGACCACATCGAAAAAATTCAAAGATATTGTGAGGACTCGCGAAAAAATGTTGACGTGCAATGTCCTCAAAGTACGTCAATATAACAGGCATATGGGAGGTGTAGATCTTGCAGACATGTTGATATCATTGTACAAAATAGCTTTCAAAAGTAGAAGCTCCAGATCCCACACACTACGGTTAATAATTAAGCTCCCAAATCATGGAAAATAAACGATATTTTCTTTCGGAACTGCGCAATTTCGTTACAAAATCCATATGCGATAACGAAGCTTTCATGGTAATGGACTACTGTTCTCTTATCTCGAGTACGACGGGAATAGTCGACAACTCACTCGTTTAGTCGTGCC…	MDIEIDYEEAESRFLSNWSGDYLDDLDTSQYPFPNVLWHVKPAEEMAIKSSMMILVGVSGIFLNCVILTILIRNKWLWSPSNCLIGNMALIDFLLLFFCPWFMLVRDFFQNYVLKTFGCRFEGFLQASLLLASVGAVMLVSYDRLAAAVLTAEARITKDAAPKVIVITWIVSSALALPWTIKRKYVERQWLNYLETFCAEDVQLLGIYWHLLLTMLVWVPLGIMIITYGVIMWRLQWSARALSSRGGGRSVTRAKGKAMRIAALVLIAAVVCRIPYTALLYWRNNLPPKINSVDGSFSIMWFAANYLMYLNCTINPLIYGFTNLRFRKAMDRTPGVACFKFGSWCCVCTFFKRRNFMAGDKNTEKIFVIENSPGPNKKLSRVVKNILHINKDSIEFSIK…	NCBI Genbank	-
XP_037033433.1	Bradysia coprophila	A34a	AGTTTGGTACGTAAACGGGTAACAGTACAAGGTAGAATTTAGTCGTTAAAGTATCGCTGAGAAGTAAAGTCCGTGTTTGAGTTTTGGAGTAATGGCTGACGATTTGGAGAAGTTCGATTACAGTATCTATGATTTTCCCAGCCCTATGTGGTACATGATACCTGAATGGGAAGTAGCCGTAAAAATTACAACGTTCATCCCGATCATACTATTCGGAATTCTCGGTAACATTATGCTTTTGAATGTGATCATTCGAAACAGATCGTTACAGACACCGACTAATTTGCTATTGGCAAACATGGCAGTGGCAGATTTCTTCGTTCTGACAATTTGTTCGACCATGTTCTTGTTTAAGGACTTTTACCAAAATTTCATACTTGGGGCAATTGGTTGCAAAAT…	MADDLEKFDYSIYDFPSPMWYMIPEWEVAVKITTFIPIILFGILGNIMLLNVIIRNRSLQTPTNLLLANMAVADFFVLTICSTMFLFKDFYQNFILGAIGCKMEGYVQGALLVTAVFNLCAVTYERLTAIVLPMETRLTIFSCKIVMACAWVGGFTLAVPLAVYRTYKEREWKNFVETFCMENTTVLPTYWHVLIATIVWFPLCAMIICYSAIFWKLDRYEAKVLKRENPICVSYKTKVARTLFIVVVTFLVLRLPFTTLVFIRNNWLKKSQMNQAAGFESFSYASQYLIYVNAAINPVIYGLTNDTFKRAYHQTPMLACLSKSKAHQANDVFSKKRNESSIWFWIASKHRWGQGFDNSKATITTKIKIISNLAEAENSGSGNSDLNSNVKQTSTAVI	NCBI Genbank	-
CAH0725551.1	Brenthis ino	A34a	-	MLEEVDFAQVKSFLMNWTVDDLNDLDLSQIPFPNTLWHIKPAKEIALKSTAMLIVGVVGIFLNSVILIILIKNKWLWTASNILIGNLAFIDLVTLIFCPWFMLVREFYQNYVLKTFGCRFEGFLQATLLLASVIAVMLVSYDRLASAALTSEARVTKNAAPKLILATWGIAIGLSLPWIIKREYMERQWLDHLEMFCVEVGDMLSIYWHFIIMLLVWIPLAVMIITYGTIMWRIEWTARELSSRGGGQTLTKAKGKAMKITACILVAAAICRIPYTILIYWRNNLNMEINAVDGGYSVMWFVASYLMYVNCAINPLIYGFTNIRFRSAMDRTPCTACFKFSTWCCICTTVVKKKQSIQPNNVEKIYVIETSPKPKRKISGMVKNFLHINRQSVELSLPN…	NCBI Genbank	-
ALM88330.1	Chilo suppressalis	A34a	ATGTTAGTCTCCTACGACAGATTGGCTGCAGCTGCGTTAACACAAGACGCGAGGATCACGAAACCGTATGTCCCTAGGTTGATTGCAGCGACCTGGTTTGTGTCAATAGCGTTATCACTGCCCTGGATTATAAAGAGGGAATACAAAGAAAGACAATGGAAGAATCATCTTGAGAAATTTTGCGTAGAAGACCCGAACGTTTTAGGAATATATTGGCACTTCACACTTTCTATGTTGGTTTGGATACCTCTTGGCCTTATGGTGATCACGTATGGTACTATCATGTGGAAACTGGAATGGAGTGCTCGCAAGCTGTCCGCTCGAGGTGGGGGTCTTGCCGTAGCCAAAGCTAAGAGGAAGGCCATGAGGATATCTGCCCTGGTGCTGCTCGTTGCAGTC…	MLVSYDRLAAAALTQDARITKPYVPRLIAATWFVSIALSLPWIIKREYKERQWKNHLEKFCVEDPNVLGIYWHFTLSMLVWIPLGLMVITYGTIMWKLEWSARKLSARGGGLAVAKAKRKAMRISALVLLVAVICRIPYTVLVYWRDRLSLEINAVRGGYDALWFAANYLMYVDCAINPLIYGFTNYRFRKAMDRTPGVAIFKFGSWCCCKRNPEIPVEQTSEKIFVIETTPKPNKKLVHVLKNFLHIKKDTLEVSVKADEVTKPTKMTPVKPEN	NCBI Genbank	-
CAH0401003.1	Chilo suppressalis	A34a	-	MDDDDLLNLDTSQYDFPNVLWHTLPPKEMAIKTTAMLLIGVSGITFNSIILIILIKNRWLWNASNYLIGNLAFVDLITLIFCPWFMLVRDFYQNFVLQNFGCQFEGFMQATLLLASVGAVMLVSYDRLAAAALTQDARITKPYVPRLIAATWFVSIALSLPWIIKREYKERQWKNHLEKFCVEDPNVLGIYWHFTLSMLVWIPLGLMVITYGTIMWKLEWSARKLSARGGGLAVAKAKRKAMRISALVLLVAVICRIPYTVLVYWRDRLSLEINAVRGGYDALWFAANYLMYVDCAINPLIYGFTNYRFRKAMDRTPGVAIFKFGSWCCVCSMCKRNPEIPVEQTSEKIFVIETTPKPNKKLVHVLKNFLHIKKDTLEVSVKADEVTKPTKMTPVKPEN	NCBI Genbank	-
RVE47332.1	Chilo suppressalis	A34a	-	MISKRWDRDALWGKGAPDLFYPFIGVHELNFNGSDIVRQQQRKDASLSPTSSTFLYEMHQNPTSSNVMYKQTEELDGANESTLSRWSRLHLQSLAPTKPHWARVVGSAVEKLDTSQYDFPNVLWHTLPPKEMAIKTTAMLLIGVSGITFNSIILIILIKNRWLWNASNYLIGNLAFVDLITLIFCPWFMLVRDFYQNFVLQNFGCQFEGFMQATLLLASVGAVMLVSYDRLAAAALTQDARITKPYVPRLIAATWFVSIALSLPWIIKREYKERQWKNHLEKFCVEDPNVLGIYWHFTLSMLVWIPLGLMVITYGTIMWKLEWSARKLSARGGGLAVAKAKRKAMRISALVLLVAVICRIPYTVLVYWRDRLSLEINAVRGGYDALWFAANYLMYVDCA…	NCBI Genbank	-
KAI8439655.1	Choristoneura fumiferana	A34a	-	MFCVEDVNVLGIYWHFTITMLVWIPLGVMVLTYGTIMWKLEWSARELSSRGHGQTVARARRRAMRITSCVLLASVICRVPYTVMVYWRSNNSRAINSVDGSFAVIWFVANFLMYFNSAINPLIYGFTNLRFRRAMDRTPGIACFRFGTWCCVCSMFKKTPSPTEDKNSEKIFVIENSPKPNKKLAKAIKNVLRINKDTLELSIPKVDEVTTKPTKVTPLKTEHV	NCBI Genbank	-
CAH0588909.1	Chrysodeixis includens	A34a	-	MDESDFDEIVELPRMLNNWSLDYLENIDTSKYPFPNTLWHIKPAKEIALKTSAMLIVGVIGIFLNSVILIILLKNRWLWTASNCLIGNLALTDLFTLVCCPWFMLVRDFYQNYVLKNFGCRFEGFFQASFLLSSVCAILLVSYDRLAAAALTVEARVTLKTAPRLIIASWILATGFSLPWAVKRDYVERQWLDHLETFCMEDVAILGLFWHFLLTLLVWVPLGLMVITYGTIMWRLEKSTRELTSRGGGQFVVKARARAMRITSRVLLAAVLCRIPYTTLIYWKNNSETPINSVEGTYAVMWFVANFLMYLNCAVNPLIYGFTNARFRKAMDRTPGIACFKFGSWCCVFTLFSRKQIQITDKNTEKIFVIGKSPKPRQKLSRAIKNILHINTDHVEFIV…	NCBI Genbank	-
XP_045500494.1	Colias croceus	A34a	CTTACATGTCTCAGTTCGTTTTTGTGTGAAAATATAAACGGTCCAATGTAGTTCGACATGTATAGCGACAGAGGTATAGATGTAGGTATACCGGCGTTTCTGATCAATTGGACTGATGAATTTGTTGACATAGACACATCCCGATACCCCTTCCCGAACACACTATGGTACGTGAAACCAGCCAAGGAGATAATCCTGAAATCCTCAGCGATGCTCATCATCGGCGTCATTGGGATATTCCTCAACTCCATCATCCTGATCATCCTGGTGAAGAACAGGTGGCTCTGGACAGCCAGCAACTTCCTGATAGGAAACATGGCCTTGGTGGATATGCTGACATTGCTCTTCTGCCCATGGTTCATGCTGGTTAGGGATTTCTACCAGAATTTCGTTTTGAAA…	MYSDRGIDVGIPAFLINWTDEFVDIDTSRYPFPNTLWYVKPAKEIILKSSAMLIIGVIGIFLNSIILIILVKNRWLWTASNFLIGNMALVDMLTLLFCPWFMLVRDFYQNFVLKNFGCRFEGFLQATLLLASVGAVMLVCYDRLAAAALTSEARVTKAFAPKLIIITWVVSMAISLPWILRRKYMERQWIDFLEMYCVEDRNFLEIYWHFILLLLVWLPLGVMVITYGGIIWRLEWSARELSSRGGGQIVSKARGKAMRVTAMVLLASTICRVPYTVLVYWRNNLSKEINAVQGGYEIMWFLASYLMYLNCAINPLIYGFTNVRFRHAMDRTPGLACFRFGSWCCICTVVARDSKDLDVKNVERIYVIQETPVPNKRFRHAFKNFLHIHKQTLELSVLR…	NCBI Genbank	-
GFG38434.1	Coptotermes formosanus	A34a	-	MFVHKGLGLAQHTNCEYCNTTEMPSTLEGNSTYPNEKLYSLEMDVRAGYHMIMPLNSTYDNFNYSEYPFPNEIWIRKADWEIGLKTVAFIVVVMLGVMGNVLLLSVVLRNRSMRSPTNLLIANMAVADLVTLILLPWVFICMDCFQNYILGEIGCKAQGFLECSLLLTGVLNLVVVSYDRLTAIVTPLEARLTVRGAHIVMVATWVTGVILGLPLVFFRMYRERNWNNFSETYCTEETTVMPIYWYVVIVFVVWLPLLVMVLCYSALFIKLDRYERKVLRREHPISVSYKTKVARTLFVVVVVFVVCRVPFTALIFLRTEMQQGTQTINQVDYAYSTLWFVSHYLIIVNAAMDPIIYGLSNENFRRAFQATALASRLFGSPVTLSITRAPRQPIQKLEP…	NCBI Genbank	-
XP_026471151.1	Ctenocephalides felis	A34a	ATGCAGAGAAATGCAATAGAAAAACTATTGCAAACCAGAGGAACAACCAAGGTAGAAGAAAACCAGAATGGACTAGAAAGAGACTCTAGTAAACAGCAGAAAGCGTGCGCAATCAAGACACTGAACAATACATATGTTCAATTAATTCAAACACAAATGTGTATTACACAAATTGCGTTCGACTTTGGAACAAGTTCCGACGTAATCTGGAACTGTTCCTGGGACGATATATCCTTAGGAAATTCAAGTCTGGATTCAAATGAATTTCAAGCCACAAATTGCACAAAACATGAATCCGATCACTGGTTTCACATGGAATTGGACGCAAATAATCAATACCATCCAATTAAATATGAGTGGAATGAGAACATCGTAGACGATGCCTACTACGGCCAACAC…	MQRNAIEKLLQTRGTTKVEENQNGLERDSSKQQKACAIKTLNNTYVQLIQTQMCITQIAFDFGTSSDVIWNCSWDDISLGNSSLDSNEFQATNCTKHESDHWFHMELDANNQYHPIKYEWNENIVDDAYYGQHDFPNELWIVSPSWEIAAKTLAFLPVIVGGILGNFALLHAMFRFKPLRTPTNMMIANMAFADLLTLLVSPVMLLMHDFFQNYMLGAFGCKFEGFIDATLLISGVLNLCAVSYDRLTAIVLPQETRLTKRGVRYVMAATWLIGFLVATPLAVFRIYKERQWKNVLETYCKEDRTFLPIYWHVIIAALVWLPLGVMLICYVAIFLKLDRYESMVLRREHPITVRHKTRVAKMLFIVVIVFVICHFPFTALVFYRSQKLKSDSQMNQVDA…	NCBI Genbank	-
XP_039440870.1	Culex pipiens	A34a	AGGTGATAAATTTGTGCTGAATGTGATGATATACAACAGGTGCTTTAAACTCGGAGAAGGCGAAGGTAAATAAGGATCAATTTGTTATCTTATGTGCACTTCATAACTATCGATTAGTTAAATTATAGTTTGAGCGAAAGCAGTGGAAATTACTTTCAGTCTAGTCGCGACGGTTATTTAGAGAGCACTGTGGACTCGTTTGCTAAACATTTTAGGTAGTGAAGTGGAAATTATAGTTGAACCGTAATTTTTTGATTTTATTTTAAATATCGTTCATTCTGAACACACAAGACTTAAAAGCACATTAACTTCAAAATAATATCTGCATTGGCCGTTTAGCATTTTTTAACAGTGAAGCTTACATTTTTGTTAGCTCTATTCTTCTAAAGACAAAAGTTT…	MNSSFAAAERIIQYESDENQTSMNVSIYDYPREIWVTLPPWEMLVKTIAFLPVISFGIFGNIALLCIVGTIRALKTPTNVLIANLAVVDLATLIVCPMMFMVHDFYQNYVMGAIGCKMEGFLEGSLLITSVLCLCAISYDRLTAIVFPKKSKLTFRGVWTLIACTWIIGFLLALPLTIYRNYKERPWKNYLETFCAENTSFLPPYWHVLIGALVWFPLTVMIFCYSMIFLKLDRYERRVMQREHPIAVSYRKKVARSLFIVLVVFILLRVPFTTLVFIRYNRFVNENTSQIGNDFVILWYVSHYLIFLNAAVNPLIYGLTNDNFRKAYNQTRIWKCFWHSKTLKKLEPKREPVIMTIGQLQPRGPCGSEKLGDLSGWVIPAKPNNPNSPTEESRETKTS…	NCBI Genbank	-
XP_039447113.1	Culex pipiens	A34a	ATATTGAAGCCCAAGTTTATGTAAAATCTATTTGAAGACATTTAAGAATTCAAACATGTCTGTAATTTAAGTAATTCCATGCAATAAATTTGTTATAATAAAGACATAAACAATTGTGAATTTCTGGTGAGCATGAACTCATCATTCGCGGCAGCGGAAAGAATAATTCAATATGAGAGCGATGAAAACCAGACATCGATGAACGTCAGCATCTACGACTACCCGCGGGAGATTTGGGTGACGCTCCCGCCCTGGGAAATGCTGGTGAAAACTATCGCCTTCCTGCCGGTGATATCGTTTGGGATATTCGGAAACATCGCCCTGCTGTGCATAGTCGGGACGATCCGCGCCCTGAAGACGCCCACGAACGTGCTGATTGCCAACTTGGCCGTGGTTGAT…	MNSSFAAAERIIQYESDENQTSMNVSIYDYPREIWVTLPPWEMLVKTIAFLPVISFGIFGNIALLCIVGTIRALKTPTNVLIANLAVVDLATLIVCPMMFMVHDFYQNYVMGAIGCKMEGFLEGSLLITSVLCLCAISYDRLTAIVFPKKSKLTFRGVWALIACTWIIGVLLALPLTIYRNYKERPWKNYLETFCAENTSFLPPYWHVLIGALVWFPLSVMIFCYSMIFLKLDRYERRVKQREHPIAVSYRKKVARSLFIVLVVFILLRVPFTTLVFIRYNRFVNENTSQIGKDFVILWYVSHYLIFLNAAVNPLIYGLTNDNFRKAYNKTRIWKCFWHSKTLKKLEPKREPVIMTIGQLQPRGPCGSEKLGDLSGWVIPAKPNNLNSPTEESRETKTS…	NCBI Genbank	-
CAG9564521.1	Danaus chrysippus	A34a	-	MLCYEEHVYGIPRLLRNWSIDDLKELDTSLYPFPNTLWHVKSVEEVTLKASFMVLVGVTGIFLNSIILVILINNKWLWTASNYLVGNLAAVDLITLLFCPWLMLARDFYQQYVLKNFGCKFDGFLQATMLLANVAAIILVCYDRLAAAVLTSEAKITKSVAPKLIFTSWILSIVLSTPWIFKREYVERPWKNYLETYCVEDCDFLCIYWHFLVILLVWVPLATMIITYGTIMWKLEWGARELSARGGGRTIILAKRKTMRVTACILLAAAICRIPFTVLVYWRNNLRKEINAVDGGYSIIWFIATYLMYANCAINPIIYGFTNTRFRKAMDRTPCIACFRFGSLCCVYGKEIKEKQSPQHNNNEKLFVIEGTPQPRRKLSQMVKNLLHIHRHTVELSIA…	NCBI Genbank	-
OWR49373.1	Danaus plexippus	A34a	-	MVLVGVTGIFLNSIILIILLNNKWLWTASNYLVGNLAAVDLITLLFCPWLMLARDFYQQYVLKNFGCKFDGFLQATMLLANVAAIILVCYDRLAAAVLTAEAKITKSVAPKLIFVSWILSIVLSTPWIFKREYVERPWKNYLETYCVEDCDFLCIYWHFLVILLVWIPLTAMTITYGAIIWKLEWGARELLSRGGGRTIILAKRKTMRVTACILLAAAICRIPFTVLVYWRNNLRKEINAVDGGYSIIWFIATYLMYANCAINPIIYGFTNTRFRKAMDRTPCIACFRFGSLCCVYGKEIKENQSPQHNNNEKLFVIEGSPQPRRKLSQIVKNLLHIHRHTVELSIAKVDEATTKPTKVTPLKIEHL	NCBI Genbank	-
XP_032518941.1	Danaus plexippus	A34a	TCTGTTGAGGAAGTTACACTCAAGGCGTCTTTCATGGTCCTCGTGGGGGTTACTGGCATCTTTCTTAACTCTATTATTTTGATAATTCTTCTTAATAACAAATGGCTATGGACAGCGAGTAATTATCTTGTGGGTAACTTGGCTGCAGTAGACCTCATTACACTTTTATTCTGCCCCTGGCTCATGCTTGCCAGGGACTTCTATCAACAATACGTTTTGAAGAACTTCGGTTGTAAATTTGATGGCTTTTTACAAGCCACGATGCTTCTTGCCAATGTAGCAGCAATAATTTTAGTTTGCTACGATAGACTTGCAGCAGCAGTGTTGACTGCAGAGGCGAAAATAACCAAAAGTGTAGCACCGAAGCTGATTTTCGTTTCATGGATTTTATCAATTGTG…	MVLVGVTGIFLNSIILIILLNNKWLWTASNYLVGNLAAVDLITLLFCPWLMLARDFYQQYVLKNFGCKFDGFLQATMLLANVAAIILVCYDRLAAAVLTAEAKITKSVAPKLIFVSWILSIVLSTPWIFKREYVERPWKNYLETYCVEDCDFLCIYWHFLVILLVWIPLTAMTITYGAIIWKLEWGARELLSRGGGRTIILAKRKTMRVTACILLAAAICRIPFTVLVYWRNNLRKEINAVDGGYSIIWFIATYLMYANCAINPIIYGFTNTRFRKAMDRTPCIACFRFGSLCCVYGKEIKENQSPQHNNNEKLFVIEGSPQPRRKLSQIVKNLLHIHRHTVELSIAKVDEATTKPTKVTPLK	NCBI Genbank	-
XP_032519186.1	Danaus plexippus	A34a	ATGTTTTTTATACTAGACACGTCACTATATCCCTTTCCTAATACTTTGTGGCATGTGAAGTCTGTTGAGGAAGTTACACTCAAGGCGTCTTTCATGGTCCTCGTGGGGGTTACTGGCATCTTTCTTAACTCTATTATTTTGATAATTCTTCTTAATAACAAATGGCTATGGACAGCGAGTAATTATCTTGTGGGTAACTTGGCTGCAGTAGACCTCATTACACTTTTATTCTGCCCCTGGCTCATGCTTGCCAGGGACTTCTATCAACAATACGTTTTGAAGAACTTCGGTTGTAAATTTGATGGCTTTTTACAAGCCACGATGCTTCTTGCCAATGTAGCAGCAATAATTTTAGTTTGCTACGATAGACTTGCAGCAGCAGTGTTGACTGCAGAGGCC…	MFFILDTSLYPFPNTLWHVKSVEEVTLKASFMVLVGVTGIFLNSIILIILLNNKWLWTASNYLVGNLAAVDLITLLFCPWLMLARDFYQQYVLKNFGCKFDGFLQATMLLANVAAIILVCYDRLAAAVLTAEAKITKSVAPKLIFVSWILSIVLSTPWIFKREYVERPWKNYLETYCVEDCDFLCIYWHFLVILLVWIPLTAMTITYGAIIWKLEWGARELLSRGGGRTIILAKRKTMRVTACILLAAAICRIPFTVLVYWRNNLRKEINAVDGGYSIIWFIATYLMYANCAINPIIYGFTNTRFRKAMDRTPCIACFRFGSLCCVYGKEIKENQSPQHNNNEKLFVIEGSPQPRRKLSQIVKNLLHIHRHTVELSIAKVDEATTKPTKVTPLKIEHL	NCBI Genbank	-
CAG9788860.1	Diatraea saccharalis	A34a	-	MDDDDLLNIDTSEYNFPNVLWHIKPTIEITIKATAMVLVGATGIFLNSVVLIVLIKNRWLWNASNYLIGNLAFVDLITLIFCPWFMLVRDFYQNYVLQRFGCQFEGFMQATLLLASVGAIMLVSYDRLSVAALTPDAKITKTYVPRLIGATWFVSIALSLPWIIKREYMERQWKNHLEKFCVEDPHVLGIYWHFTLSLLVWIPLGLMVVTYGTIMWKLEWSARKLSARGGGRAVVKAKRKTMRIAALVLLVAVICRIPYTILVFWRDRLSLEINSVQGGYDIMWFAANYLIYMDCAINPLIYGFTNFRFRKAMDRTPGIALFKFGSWCCVCSMFKRNPELPIDNASEKIFVIETTPRPNKKLVHVIKNILHIKKDTLEVSVKVDEVTKPTKMTPVKMDN	NCBI Genbank	-
CAG9788866.1	Diatraea saccharalis	A34a	-	MFQIDTSEYNFPNVLWHIKPTIEITIKATAMVLVGATGIFLNSVVLIVLIKNRWLWNASNYLIGNLAFVDLITLIFCPWFMLVRDFYQNYVLQRFGCQFEGFMQATLLLASVGAIMLVSYDRLSVAALTPDAKITKTYVPRLIGATWFVSIALSLPWIIKREYMERQWKNHLEKFCVEDPHVLGIYWHFTLSLLVWIPLGLMVVTYGTIMWKLEWSARKLSARGGGRAVVKAKRKTMRIAALVLLVAVICRIPYTILVFWRDRLSLEINSVLSYFK	NCBI Genbank	-
CAG9788867.1	Diatraea saccharalis	A34a	-	MVLVGATGIFLNSVVLIVLIKNRWLWNASNYLIGNLAFVDLITLIFCPWFMLVRDFYQNYVLQRFGCQFEGFMQATLLLASVGAIMLVSYDRLSVAALTPDAKITKTYVPRLIGATWFVSIALSLPWIIKREYMERQWKNHLEKFCVEDPHVLGIYWHFTLSLLVWIPLGLMVVTYGTIMWKLEWSARKLSARGGGRAVVKAKRKTMRIAALVLLVAVICRIPYTILVFWRDRLSLEINSVQGGYDIMWFAANYLIYMDCAINPLIYGFTNFRFRKAMDRTPGIALFKFGSWCCVCSMFKRNPELPIDNASEKIFVIETTPRPNKKLVHVIKNILHIKKDTLEVSVKVDEVTKPTKMTPVKMDN	NCBI Genbank	-
CAG9788868.1	Diatraea saccharalis	A34a	-	MVLVGATGIFLNSVVLIVLIKNRWLWNASNYLIGNLAFVDLITLIFCPWFMLVRDFYQNYVLQRFGCQFEGFMQATLLLASVGAIMLVSYDRLSVAALTPDAKITKTYVPRLIGATWFVSIALSLPWIIKREYMERQWKNHLEKFCVEDPHVLGIYWHFTLSLLVWIPLGLMVVTYGTIMWKLEWSARKLSARGGGRAVVKAKRKTMRIAALVLLVAVICRIPYTILVFWRDRLSLEINSVQGGYDIMWFAANYLIYMDCAINPLIYGFTNFRFRKAMDRTPGIALFKFGSWCCVCSMVRY	NCBI Genbank	-
EulmesEVm002388t1	Eulimnogammarus messerschmidtii	A34a	TCATCCACATATTATTACGAAACACCCTACTGCTGCGGACCTCGGTGAATAACTTCATCCTGAACATGTCTGTGGCCGACTTGATACTGGCTTGCTGTGGCCCCATCCTCTTCACTATTCGGGATAGCAGCAGCTTTTGGGTACTGGGCGAGACCTGGTGCCACTTGGAGGGGTACATTCAAGAGACGGTGATGCTGGTTAGCGTGATTTCTCTGACCATCATCAGTTTCGACCGCATGATAGGGGTAGCCTATCCCTTCCATGAACACATCAAACAGTGGCAGTCATGGCTCGTGATAGCGGTTATCTGGGTGGTGAGCGGCATTCTGGCGGTGCCGTTTGCCGTTTACAGAATATACGTGGTCCACGTCTGGGCGGACCTGGTGGAGAGGCTGTGTA…	MSVADLILACCGPILFTIRDSSSFWVLGETWCHLEGYIQETVMLVSVISLTIISFDRMIGVAYPFHEHIKQWQSWLVIAVIWVVSGILAVPFAVYRIYVVHVWADLVERLCNETGDMVVWWSVSMIVLNWIPLTIMITCYTFIIVRFRKYDRSVRELVHPNVMKKKKRVIKMMFTVVIVFVVCWGPLQVFTVSKYAFLDDNGRLLPNMEKAYKTFLTISNYMVYLNPALNPIIYGLMHENFRRAFRITYSCCFKEESDMFLSPGTGNRGY	Crustome v0.1.0	mesosome cross-section (all tissues)	Pérez-Moreno JL, Kozma MT, DeLeo DM, Bracken-Grissom HD, Durica DS, Mykles DL. 2023. CrusTome: a transcriptome database resource for large-scale analyses across Crustacea, G3 Genes|Genomes|Genetics, Volume 13, Issue 7, July 2023, jkad098, https://doi.org/10.1093/g3journal/jkad098
GBP55645.1	Eumeta japonica	A34a	-	MLGISRNLYPCCAIGNICEISSGGQSIRKLRFSIVPAASALVSVECTKTGMGFRSDWEDSESNGPVHDARLYLREAVVGGRQLVGRLFGRYTSEYPFPNVLWHVKPAREIAIKTTLMLIVGVTGISLNAIILLIIIKNKWLRNSSNYLIANLALVDLCTLLLCPWFMLVRDFYQQYVLKNFGCRFEGFLQATLLLAGVSAVILVSYDRLAAAAMTSDARITKKAAPKLAVASWLLPMALSIPWIYYREYMERPWLDYLETYCVENLLVLTIYWHIIICVLVWIPLGLMIVTYGAILWQLRRCAKELSARGGGNSVSRAKGRAFKVAAWVLLAAALCRIPFTVLSYWRNELVRQAQINAVVGVFEIVWFGANFLMYFNCALNPLIYGFSNERFRRAMDRT…	NCBI Genbank	-
EupsupEVm004822t1	Euphausia superba	A34a	GTGAATACAACCAGGGCAAGTAAGAAATTAATCAGTATTCGATATGATTAATATTATGAATATATTACATTTATCAATCTTGTTTGAAAATGATTTGCAATGAGACATGCTGCACCAACAACCACAACAAAACAATATGTTTCGCCGATCAGAATTTCACATATTTCCAAAACCTTACACATTCAGCTGATTGGGATATTGCAGTCAGATGCACAATATGTATACCCCTTGTATTGATGGGTGTCATCGGGAATTCCCTTACAATATATCTGTTACTCAAGAACAAACTGCTGATGCGCACTTCCATCAACCTCTTCATCCTCAATATGGCATTTGCGGATCTCATTCAGTCACTAACTGGACCAATTCCATTTACGATAAAAGAGCTCAATCAGTTTT…	MICNETCCTNNHNKTICFADQNFTYFQNLTHSADWDIAVRCTICIPLVLMGVIGNSLTIYLLLKNKLLMRTSINLFILNMAFADLIQSLTGPIPFTIKELNQFWRLGEIWCYAETYIQVMVQLVSMTSIAIISFDRMLGIVRPFHRHLTKWWSLLIICIIWIYAASLSIPFAVNKNYLERQWKDIFAIGCRTIRGNLHIWWEVVNIGSFWIPLAIMIICYGTIFYNFKKYTRHKQEHPASLHMKRRVLRMLVFLTLLMIFLWVPEQVFEVMVYYYVDENGLFKDPYAEKVYNIMLTISKYLMFVTPAVNPIVYALMHQNFRRAYRTTFPGCFKGKPKYFLSAGEGSRPFMWTLRTGVSSFACSIRRKSWSMKGRLDTEQQQSQSIQSNSYGNSLNVSGE…	Crustome v0.1.0	Pooled whole organisms	Pérez-Moreno JL, Kozma MT, DeLeo DM, Bracken-Grissom HD, Durica DS, Mykles DL. 2023. CrusTome: a transcriptome database resource for large-scale analyses across Crustacea, G3 Genes|Genomes|Genetics, Volume 13, Issue 7, July 2023, jkad098, https://doi.org/10.1093/g3journal/jkad098
CAH2093144.1	Euphydras editha	A34a	-	MPEDVDFDEIPKLLSNWSNDYLNDIDISQYPFPNKLWHIKPLQEIALKSSAMVIIGVTGIFLNSIILIVLLRNKWLWTASNYLIGNLAFIDLITLMFCPWFLLVRDFYQNYVLGNFGCRFEGFLQATLLLASVVAVMLVSYDRLAAAALTSEARVTKSAAVKLIIASWVIPISLSLPWIIKRNYMERKWLDYIENLCVEDVLVLPIYWHFIIILLVWIPLGVMIVTYGTIMWRLEWSARELSSRGGGQTISRARGKAMRITACVLVAAVICRVPYTVLVYWRSTMVKEINAVEGAYEIMWFTASYLMYLNCALNPLIYGFTNVRFRRAMDRTPCIACFRFGSWCCICTMVIKKKHSIQNNNIEKIFVIDNSPRPNRKISRVVKNILHINKHTIELSVPK…	NCBI Genbank	-
XP_026755056.1	Galleria mellonella	A34a	AAAGATAAACGTTCAGTCAGTGCTCGTATACAAGTGTCCTCATCTACAAATGTTTCCGCTTGTTCATTATGGACGATGATTACTGGCTCAATCTTGACACATCGAAGTATAATTTTCCCAATACATTATGGCACATAAAACCACCAAAAGAGATCGCCATCAAAGTATCAGCTATGTTAATTATTGGAGTTACTGGAATAATCCTCAACTCAATCATCCTGCTCATACTATTTAAAAATAGATGGCTATGGTGTCCCAGTAACTATCTCATCGGTAACCTCGCATTGGTCGATCTGATTACACTTTTATTATGTCCATGGTTCATGCTTGTGAGGGACTTTTATCAGCAATATGTTTTGAAGCATTTTGGATGTTATTTCGAAGGTTTCCTTCAAGCTT…	MDDDYWLNLDTSKYNFPNTLWHIKPPKEIAIKVSAMLIIGVTGIILNSIILLILFKNRWLWCPSNYLIGNLALVDLITLLLCPWFMLVRDFYQQYVLKHFGCYFEGFLQASLLLTGVGAIMLVSYDRLAAAALTPDARVTKSAALKLIATSWIAAMLMSLPWILKRDYVERQWKNYLETFCAEDDKVLPIYWHFTLLVLVWIPLGLMVLTYGAIMWRLEWSARKLSLKGTGLAVAKAKTSAMRIAACVLLTSVICRIPYTILMYWRNRLSNEVNSVEGSYDAMWFAANYLIYMNCAVNPLIYGFTNRRFRKAMDRTPGVAWCKFGSWCCVCPVYTRKRILEVDKNTEKVFVIEDTPRPNRKLAHVIKNILHINKETLDFSVKIDEVTTKPTKVTPLKLD…	NCBI Genbank	-
GarderEVm002392t1	Garjajewia dershawini	A34a	ACGGGCGACATGGTCGTGTGGTGGGAGGTGAGCATGGTGGTGCTCAACTGGATTCCGCTCACCATCATGATCACGTGCTATACGCTCATCATCGTGCGCTTCAGGAAGTACGACAGGAGTGTCAGAGAGCTGGTTCAACCCAACGTGATGAAGAAGAAGAAGCGGGTCATCAAGATGATGTTCACGGTGGTGATCGTGTTCGTTGTATGCTGGGGTCCTCTGCAGCTCTTCACAGTCTCCAAATATGCTTTCCTCGCTGAGAATGGCAGCCTCCTGCCAAACATGGAGAAGGCCTACAACACCTTCCTCACCATCTCCAACTACATGATCTACCTGAACCCGGCTTTGAACCCCATAATTTACGCCCTGATGCACGAGAACTTCAGGCGGGCCTTCCGC…	MVVWWEVSMVVLNWIPLTIMITCYTLIIVRFRKYDRSVRELVQPNVMKKKKRVIKMMFTVVIVFVVCWGPLQLFTVSKYAFLAENGSLLPNMEKAYNTFLTISNYMIYLNPALNPIIYALMHENFRRAFRITYSCCFKEQSDMFLSPGTGNRGYMWSTHNRRSSQANLDRRFSSRSASMDQSLPDKQAQTRCRLWSCFQRR	Crustome v0.1.0	mesosome cross-section (all tissues)	Pérez-Moreno JL, Kozma MT, DeLeo DM, Bracken-Grissom HD, Durica DS, Mykles DL. 2023. CrusTome: a transcriptome database resource for large-scale analyses across Crustacea, G3 Genes|Genomes|Genetics, Volume 13, Issue 7, July 2023, jkad098, https://doi.org/10.1093/g3journal/jkad098
PZC78486.1	Helicoverpa armigera	A34a	-	MDDCNFDDVDTKSVSNLTADDVANIDTSQIPFPNTLWHVKPAQEIALKTTAMLVIGVAGIFLNSIILIILIRNKWLWSASNCLIGNLALTDLMTLVICPWFMLVRDFYQNYVLKNFGCRFEGFLQGKFNHPEVQIFLVKHNTLNMEKLGKDCPSVDDFGFNFSCFVFFLCRIPYHVKFSASFLLSSVCAILLVSYDRMAAAALTAEARITIKAAPRLIIASWICSCALSLPWTIKRYYMERQWLDYLESFCVEDVAVLGIYWHFILMLLVWVPLGLMLITYGTIMWRLESSVRELSARGGGRSIARARSRALRITACVLLTGVACRVPYTALIYWRNNLEPLINAVEGSYEIMWFSANFLMYMNCAVNPLIYGFTNARFRKAMDRTPGIACFKFGMWCC…	NCBI Genbank	-
XP_021189735.2	Helicoverpa armigera	A34a	ATGAATATTCAGTAAAATATTTTCAGTTTACGTGTCATGTTTTCGGTAGAAAGTTGGATCACAGTGGTGTTGAAGCTCTATCGAAATATTCATAAGCTGAAAATTAAGCTATACATGAAAATATAACAGTCAATGAAGTGATAAAGTGAATAGAAGTGAAACATTCAATATGGATGATTGTAATTTTGATGATGTGGATACCAAGTCGGTTTCCAATTTAACTGCGGATGATGTGGCAAATATAGACACATCGCAAATCCCGTTCCCCAATACCTTATGGCACGTGAAACCAGCCCAAGAAATAGCCTTGAAGACCACAGCAATGTTAGTAATTGGCGTTGCAGGGATCTTCCTAAACTCCATCATATTGATCATTCTGATCAGGAATAAGTGGCTCTG…	MDDCNFDDVDTKSVSNLTADDVANIDTSQIPFPNTLWHVKPAQEIALKTTAMLVIGVAGIFLNSIILIILIRNKWLWSASNCLIGNLALTDLMTLVICPWFMLVRDFYQNYVLKNFGCRFEGFLQASFLLSSVCAILLVSYDRMAAAALTAEARITIKAAPRLIIASWFCSCALSLPWTIKRYYMERQWLDYLESFCVEDVAVLGIYWHFILMLLVWVPLGLMLITYGTIMWRLESSVRELSARGGGRSIARARSRALRITACVLLAGVACRVPYTALIYWRNNLEPLINAVEGSYEIMWFSANFLMYMNCAVNPLIYGFTNARFRKAMDRTPGIACFKFGMWCCICTMLNKKRVQIEDKNTEKVFVIGNSPKPDKKLSRAIKNILHIKKDCLDFSIKA…	NCBI Genbank	-
XP_047032081.1	Helicoverpa zea	A34a	GTTTACGGGTCATGTTTTCGGTAGAAAGTTGGATCACAGTGGTGTTGAAGAGCTATCGAAATATTCATAAGCTGAAAATTAAGCTATAGATGAAAATATAACAGTCAATGAAGTGATAAAGTGAATAGAAGTGAAACATTCAATATGGATGATTGTAACTTTGATGATGTGGATACCAAGTCGGTTTCCAATTTAACTGCTGATGATGTGGCAAATATAGACACATCGCAAATCCCCTTCCCCAATACCTTATGGCACGTGAAACCAGCCCAAGAAATAGCCTTGAAGACAACAGCGATGTTAGTAATTGGCATTGCAGGGATCTTCCTAAATTCAATAATATTGATCATTCTTATCAGGAATAAATGGCTCTGGTCTGCCAGTAATTGCTTGATTGGA…	MDDCNFDDVDTKSVSNLTADDVANIDTSQIPFPNTLWHVKPAQEIALKTTAMLVIGIAGIFLNSIILIILIRNKWLWSASNCLIGNLALTDLMTLVICPWFMLVRDFYQNYVLKNFGCRFEGFLQASFLLSSVCAILLVSYDRMAAAALTAEARITIKAAPRLIIASWICSCALSLPWTIKRYYMERQWLDYLESFCVEDVAVLGIYWHFILMLLVWVPLGLMLITYGTIMWRLECSVRELSARGGGRSIARARSRALRITACVLLAGVACRVPYTALIYWRNNLEPLINAVEGSYEIMWFSANFLMYMNCAVNPLIYGFTNARFRKAMDRTPGIACFKFGMWCCICTMLNKKRVQIEDKNTEKVFVIGNSPKPEKKLSRAIKNILHIKKDCLDFSIKA…	NCBI Genbank	-
XP_037917399.1	Hermetia illucens	A34a	CGACCTCGTCTAGTAGCAAGTTATCAGTACTCTTGATTTTGTCGGTTGATTGAGAGGCAATATATTCAAATTGTCCAGATATAAGTGATCCGATGTGTTATTCGCGGCTGGGTTATCACAACGATAGTTTAGTGAATTGTGCATTTAGATTGGCTCTGTCCGTAGTACCATTTCTAGTCGAAAGTACCAATTGCAGTGAAACTAGTGACAATGAAACGTTCACAGAAGATGAATTAGATGCGAATAATAATCATCATCCTCTTCCCAATCATTCATCAAACGATTCTGCAGTGATAGACATCAGCAAATATGATTTCCCCAAAGATATTTGGGAAATTATCCCAGAAGGTGAACTCATTCTAAAAGTTGCAACATTTGTGCCAGTGGTCCTCCTTGGCA…	MCYSRLGYHNDSLVNCAFRLALSVVPFLVESTNCSETSDNETFTEDELDANNNHHPLPNHSSNDSAVIDISKYDFPKDIWEIIPEGELILKVATFVPVVLLGIIGNAILLNIIMRNRALRTPTNLLIANMAAADTLTLVICPAMFMYHDFFQNYKLGGVGCKAEGFLEGSLLITAVLNLCAVSYDRLTAIVLPLETRLTIKGAKFVMIATWLVGFLLAAPLAIYRTYKERQWKNFLETYCFEDTTVLPVYWHVLIAALVWMPLGVMMTCYFAIFYKLDRYERQVLKREHPMSVSYKTKVAKMLFIVVIIFVVLRVPFTALVFIRNQMLQNNFVDQILGSFQVLWYASHYLIFFNAAINPLIYELTNDNFRRAYHQTPFLFCFYKPKIGKKKKANKPASF…	NCBI Genbank	-
XP_037917400.1	Hermetia illucens	A34a	TGGAATATTGATCACGGGGAAAATGTTTATTCTACGATATCTAGGTTCTATCCATCTGAAAAGTATTCAATATTCAGACATGTCCTCGGTTAGCTCCTAAATCTTCAACATTCAGTTTTTATCATCGTTGTATCGAGTTAAATATTGGAATCACGGTCCATCAAATTCAGTTCAGACAATATGAGCACTAGACCCACGCTATTACATCCTCCTAAACAGTTCTTCCGTTTTCGTGAAACTAGTGACAATGAAACGTTCACAGAAGATGAATTAGATGCGAATAATAATCATCATCCTCTTCCCAATCATTCATCAAACGATTCTGCAGTGATAGACATCAGCAAATATGATTTCCCCAAAGATATTTGGGAAATTATCCCAGAAGGTGAACTCATTCTA…	MSTRPTLLHPPKQFFRFRETSDNETFTEDELDANNNHHPLPNHSSNDSAVIDISKYDFPKDIWEIIPEGELILKVATFVPVVLLGIIGNAILLNIIMRNRALRTPTNLLIANMAAADTLTLVICPAMFMYHDFFQNYKLGGVGCKAEGFLEGSLLITAVLNLCAVSYDRLTAIVLPLETRLTIKGAKFVMIATWLVGFLLAAPLAIYRTYKERQWKNFLETYCFEDTTVLPVYWHVLIAALVWMPLGVMMTCYFAIFYKLDRYERQVLKREHPMSVSYKTKVAKMLFIVVIIFVVLRVPFTALVFIRNQMLQNNFVDQILGSFQVLWYASHYLIFFNAAINPLIYELTNDNFRRAYHQTPFLFCFYKPKIGKKKKANKPASFGRLFYGALQPRGPCGED…	NCBI Genbank	-
XP_037917404.1	Hermetia illucens	A34a	GAGGCTATCAAAATTCACCAGTGTTTGTTTTCGAGTAGTACAAATTAACTCAATCAGAATTTTGTGTTAGCCGGGACAGCTTCATAAATGAGCTTTGTTCATGTACATTAATTACGTTAAATTATGCGCAGTTAATATTTCGGGGTATAACACACATTCGTTTTAATGTTCTTTCATTTTAATAATTTGGTGCTTTTGTGCTATGGGATTGAATGATTTTAATGAGATAGACATCAGCAAATATGATTTCCCCAAAGATATTTGGGAAATTATCCCAGAAGGTGAACTCATTCTAAAAGTTGCAACATTTGTGCCAGTGGTCCTCCTTGGCATCATTGGTAATGCAATACTTCTCAACATAATCATGAGGAATCGTGCTCTAAGAACTCCAACTAACTT…	MGLNDFNEIDISKYDFPKDIWEIIPEGELILKVATFVPVVLLGIIGNAILLNIIMRNRALRTPTNLLIANMAAADTLTLVICPAMFMYHDFFQNYKLGGVGCKAEGFLEGSLLITAVLNLCAVSYDRLTAIVLPLETRLTIKGAKFVMIATWLVGFLLAAPLAIYRTYKERQWKNFLETYCFEDTTVLPVYWHVLIAALVWMPLGVMMTCYFAIFYKLDRYERQVLKREHPMSVSYKTKVAKMLFIVVIIFVVLRVPFTALVFIRNQMLQNNFVDQILGSFQVLWYASHYLIFFNAAINPLIYELTNDNFRRAYHQTPFLFCFYKPKIGKKKKANKPASFGRLFYGALQPRGPCGEDRFAGVKNLFTQKDKGNIQIGSGTSKTYRSTRITQLRIQSSKE…	NCBI Genbank	-
XP_026321645.1	Hyposmocoma kahamanoa	A34a	ATGGATGAAGATTTTGGAGAATTAAAACTGCTCAGTTTTGGAAATTGGAGTGATGATTATCTGAATGAAATAGACACATCAAAGTATCCATTTCCGAACACACTGTGGCATGTCAAACCACCGAAAGAAATCGCCATAAAAACTTCTTTAATGCTAACCATCGTTGTACCAGGTCTTTATTTAAACTTCGTCATTCTCCTGGTTCTAATCAAGAACAAATGGCTATGGAGTGCCAGTAACATTTTAATTGGCAATTTGGCATTTGTGGACTTTTTGATTTTGCTGTTAGCACCGTGGTTCATGTTGGTTAGAGATTTCTATCAGAACTACGTGTTGAAACATTTTGGATGTCGTTTTGAAGGGTATTTACAAGCATCCCTTCTATTAGCAAACGTAGGT…	MDEDFGELKLLSFGNWSDDYLNEIDTSKYPFPNTLWHVKPPKEIAIKTSLMLTIVVPGLYLNFVILLVLIKNKWLWSASNILIGNLAFVDFLILLLAPWFMLVRDFYQNYVLKHFGCRFEGYLQASLLLANVGSVILISYDRLAAAVLTAEARVTKNAAPKLILMVWAVALIISIPWITCREYAERQWLDYLEMYCVEDPNILNVYWHFVISLLVWMPLGLMSIAYGAIMWRLECSAKELSSRGGGQLVTRAKGRAMRVTACVLLADVICRIPFSAMLYYRYRNNMFINAVDVNFEIFWFASNTLMFFNCSINPLIYGFTNKRFLKAMDRTPGVSCCKFGSWCCVCGSTKNKELQTADKNTEKIFIIESDVRPNKKLTRMIRNILHINKDVLELSVPKV…	NCBI Genbank	-
CAH2044080.1	Iphiclides podalirius	A34a	-	MFEGYDTGDTNSRFWSNWTTNYLNDIDTSEYPFPNTLWNRKSAKEIAIKSSAMLVVGIMGIFLNAVILVILMKNRWLWTASNYLVGNLALVDLLTLILCPWFMLVRDFYQNYVLRNFGCKFEGFLQATFLLASVGAVMLVSYDRLAAAALNSDARVTKTAAPKLIVASWIIAISLALPWTIKRDFMERQWLDYLEMFCVEDVNVLNIYWHFITILLVWLPLGLMIVTYGTLMWRLEWSARRLASRGGGQTLTKAKSRAMRITACVLLTAAVCRIPYTTLVYWRNNLSLEINAVDGAYNIMWFLANYLIYVNCAINPLIYGFTNLRFRRAMDRTSGVASFRFGSWCCSCAVLNSKKCPSQDKNMAKIFVIENSPRPNKKLSRVIKNILHINRDTIELSLP…	NCBI Genbank	-
CAH2044082.1	Iphiclides podalirius	A34a	-	MFEGYDTGDTNSRFWSNWTTNYLNDIDTSEYPFPNTLWNRKSAKEIAIKSSAMLVVGIMGIFLNAVILVILMKNRWLWTASNYLVGNLALVDLLTLILCPWFMLVRDFYQNYVLRNFGCKFEGFLQATFLLASVGAVMLVSYDRLAAAALNSDARVTKTAAPKLIVASWIIAISLALPWTIKRDFMERQWLDYLEMFCVEDVNVLNIYWHFITILLVWLPLGLMIVTYGTLMWRLEWSARRLASRGGGQTLTKAKSRAMRITACVLLTAAVCRIPYTTLVYWRNNLSLEINAVDGAYNIMWFLANYLIYVNCAINPLIYGFTNLRFRRAMDRTSGVASFSSTQRNAHRKTRTWRRFS	NCBI Genbank	-
XP_047992397.1	Leguminivora glycinivorella	A34a	AAAAATCAGGAAAGTTCAGTTAAAAATAAAAATAAAGGTACCTATACATTTTAGTGTTTTGTTTAAAACTGAATAATGAAAGTCAATAATGATGTGTGGAATGGAAAATAACTTAAGTTTGTCTGAAAAGATGCTGGATTATGACGAATTAGCGGCTAAAACTAATTGGAGCTATGACTACCTTTTAGAAATAGACACATCACAGTTCCCGTTCCCGAACACACTATGGCACGTAAAACCCCCAAAAGAAATAGCGTTAAAGACAACTCTGATGCTAGCCATCGGCATACATGGAATCTTTCTCAACTCCGTGATACTGATCACTCTAGCCAAGAACCGTTGGTTATGGACAGCGAGCAACTATCTCATTGGAAACTTGGCTATGACTGATCTGCTGAC…	MMCGMENNLSLSEKMLDYDELAAKTNWSYDYLLEIDTSQFPFPNTLWHVKPPKEIALKTTLMLAIGIHGIFLNSVILITLAKNRWLWTASNYLIGNLAMTDLLTLLFCPWFMLVRDFYQNYVLKNFGCRFEGFMQATMLLAAVGAVMLVCYDRMAAAALTADARVTKAAAPKLIIISWVAAILLSLPWIIKREYVERQWLDHLETYCVEDVQFLGIYWHFTLSMLVWIPLGVMVLTYGTIMWKLERSARRLRGNGQTAARARRRAMRITACVLLAAVFCRLPYTFLIYWRNNNSMTINSVDGIFSIIWFVGNLLMYFNSAINPLIYGFTNLRFRRAMDRTPGIACCRFGSWCCVCSMLKKKQPPPSVGDKNSEKIFVIENSPKPNRKLTKAIKNVLRIN…	NCBI Genbank	-
XP_050677204.1	Leptidea sinapis	A34a	TGCCTTGCAAATAAACGCGGGAAACGTTATACGTCCGAACAAACCACTCCTTCTCTCCTCTTAGCTAGTGTGGGAGCATTATTTCTTGTATCATACGATAGAATGGCTGCTGCGGCTCTCACATCAGAAGCTAGGATTACCAGAGCTGTGGCACCGAAGCTAATTGCTTTATCATGGATCATATCTATGCTACTATCTTTACCGTGGATTATAAAAAGAGAATTTAAGGAACGCCAATGGAAGAATTTTCTTGAGATGTACTGCGTAGAGGATATCAATTTTCTCGAGATATACTGGCATTTTATTATAATAATGATCGTTTGGCTTCCATTAGGCGTTATGATAGTAACATATGGTGCTATTCTTTGGCGACTTGAATGGAGCGCTCGGGAACTAGCC…	MAAAALTSEARITRAVAPKLIALSWIISMLLSLPWIIKREFKERQWKNFLEMYCVEDINFLEIYWHFIIIMIVWLPLGVMIVTYGAILWRLEWSARELASRGGGQTISRAKGKAMRITAFVLLAAVVCRLPYTVLVYWRNNMPRSINAVEGAYEIVWFTANFLLYLNCAINPLIYGFTNTRFRNAMDRTPGLACFRFGYWCCFCSATVKKTKELEIHNPDRIYIIDNVTPKPNRKLSHAIKNFLHFNKHTLELSIPKVDEPTTKPTRVTPLRIEQFN	NCBI Genbank	-
XP_030026007.1	Manduca sexta	A34a	TAGTCACGTCTATGACTTTTCCAAAACGGATGTCGTTTGAGGAATGCCTTCCTAAAAATGGAGGAAGAAGACAATAATGACGATATAAGGTTCACGTCGAATTGGAGTGATGAGTATTTGGAAAATATCAACATCTCCGAGTATCCATTTCCAAATAACTTGTGGCACGTAAAGCCTGTGAGAGAGATTGTCATAAAATCATCAATGATGGTCATCGTGGCTGTGTTTGGTATATTTCTTAACATCATAATCCTAGTCATCATCATGAAGAACAGGTGGTTATGGAACACCAGCAATTACCTTGTTGGCAACTTGGCTTTCATGGATTTATTGACTTTGGTCTTCTGCCCCTGGTTCATGCTGGTACGCGACTTCTACCAAAACTTCGTTTTGAAAAAC…	MEEEDNNDDIRFTSNWSDEYLENINISEYPFPNNLWHVKPVREIVIKSSMMVIVAVFGIFLNIIILVIIMKNRWLWNTSNYLVGNLAFMDLLTLVFCPWFMLVRDFYQNFVLKNFGCRFEGFMQASLLLASVGAVMLVSYDRLAAAAMNSEARITKKAAPRLIIGTWFIAAALSLPWTFKREYQERQWLDFLEMYCAEDARILGVYWHVLLTLLVWVPLGVMVLTYGAIIWRLECSARELSSRGGGRTIRRARARAMRITACVLVTALVCRLPYTALIYWRNNMTEKINAVDGSFATMWFAANFLMYLNCAANPLIYGFTNPRFRNAMDRTPGVACFKFGNWCCACSMFRRPDALSNCKNTDKIFVIENSPRPNKKLSRVIKNMLNIKKESVEFSVKVD…	NCBI Genbank	-
XP_034834984.1	Maniola hyperantus	A34a	ATGTATAGATCTCACAGAATCTCCAGCCGCGCCAAGCCAAGTAAAGATACAGCCAATTCAAGCGTGGGGGCGCGTGAATCACTTGCGTCTGATATTTCCTCCAATATAATTGATCTCACCGACTCTCCAGCGCAGGACAGTGTAGTGGAGTTATCCACTGATACAAGTGTGTTGGAAATCACAACTGATGTGGAAGTCTCGGCTGATGAGAGCGTAGTATTAGTTGGATATTTGGTAGCAGACGGCGCCGAGACTAAACAGACTACTTCACACGCGTCCTCCTCCGCCTCGTCCGGCTCCTCGTCGTCCGCCTCGCAGCACGCGTGCCTCGCGCCCTGCACCACGCACACGGACGGCCTCAGTCGGGGCGGTGCGGCTCGTGGGGCGCGCGCGGATTCA…	MYRSHRISSRAKPSKDTANSSVGARESLASDISSNIIDLTDSPAQDSVVELSTDTSVLEITTDVEVSADESVVLVGYLVADGAETKQTTSHASSSASSGSSSSASQHACLAPCTTHTDGLSRGGAARGARADSSGSAKPVAQRKRLTFTSGKCVSISKWPISLCEMDYAKMYGRVEFDYQIPSFLTNWSADYDTFETEVDLSQYPFPNNLWHIKPAKEVALKTTAMLIVGIIGIFLNSIIIIILLKNKWLWTASNYLIGNLAFIDLITLIFCPWFMLVRDFHQNFVLKNFGCRFEGFLQASLLLAGVAAVMLVSYDRLAAATLTAEARITKKAAPKLIVASWIIPMGLSLPWIIERKYIERQWLDFLETFCVEEPNMLPIYWHCIVILLVWIPLGVMIL…	NCBI Genbank	-
XP_045774600.1	Maniola jurtina	A34a	GGTTTAACACTTTAATGCCGTACACACAATCAGATATTTGTTTTAAATTATGGTAATAAAATGTCGGTGAGAGTCACGAGCTGTTGCAACGCGTGCGCGCGCGCAGGATCGGGATCGGTATTAAACGGGCTTCATTATAATGACGAATTGTACCAGTATCAATTATCAACGGTCCTGATAAAAATGCTTTCATGGTAATGGACTACTGTGAACGCTATCAGAAAAGCTTCGGGCTAAAATATTCATTTTCATTTAGCTTTCACCTCGGGAAAATGTGTTTCAAAATGGCCGATAAGCCTGTCTGAGATGGATTACGCTAAAATGTATGGAAATGTGGAGTTTGATTACCAAATACCAAGTTTTTTGATTAATTGGAGCACGGATTATGACACATCCGAG…	MDYAKMYGNVEFDYQIPSFLINWSTDYDTSEPEVDLSQYPFPNKLWHIKPAKEVALKTTAMLIVGVTGIFLNSVIIIILLKNKWLWTASNYLIGNLAFIDLITLIFCPWFMLVRDFHQNFVLNNFGCRFEGFLQASLLLAGVAAVMLVSYDRLAAATLTAEARITKKAAPKLIVASWIIPMGLSLPWIIERKFIERQWLDFLETFCYEDPKMLPIYWHCIVILLVWIPLGVMLLTYGTIIWRLERSARELSSRGGGQTITQARGKAMRITACILLVAAVCRVPYTALVYMRNNLPNEINAVEGGYQIMWFIASYLMYLNCAINPLIYGFTNTRFRRAMDRTPGVAWFKFGTWCCACATVVKKKQSLQNNNVEKIFVVVASPRPNRKISRVVRNILHINK…	NCBI Genbank	-
XP_045451234.1	Melitaea cinxia	A34a	ATGCCTGAAGACGTAGATTTCGACGAAATTCCCAAGCTCCTGAGCAATTGGAGCAACGATGATTTGAACGATATAGACACATCGCAGTATCCGTTCCCGAACAGACTATGGCACGTAAAGTCATTTCAAGAAATAACACTCAAATCATCAGCAATGGTTTTAATAGGGGTCATTGGAATATTCTTAAATTCTGTAATTCTCATCATCCTCTTGAGGAATAAGTGGCTCTGGACACCAAGCAACTATCTGATAGCGAATCTGGCGTTCATGGACCTTATTACTTTAATATTTTGCCCGTGGTTTATGTTGGTCAGAGATTTCTTTCAAAACTACGTTTTAAAAAATTTTGGCTGCCGCTTCGAAGGATTCTTGCAAGCAACACTTCTGTTAGCCAGTGTA…	MPEDVDFDEIPKLLSNWSNDDLNDIDTSQYPFPNRLWHVKSFQEITLKSSAMVLIGVIGIFLNSVILIILLRNKWLWTPSNYLIANLAFMDLITLIFCPWFMLVRDFFQNYVLKNFGCRFEGFLQATLLLASVVAVMLVSYDRLAAAALTSEARVTKSAAVKLIILSWIVSIALSSPWIIKRYHMERRWLDYIENICVEDMVFLPIYWHFVVILLVWIPLGVMIVTYGTIMWRLEWSVRELSSRGGGQTISRARGKAMRITACVLVAAVICRIPFTILVYWRSTMSLEINAVEGAYEIMWFIASYLMYLNCAINPLIYGFTNVRFRRAMDRTPGIACFRFGSWCCICTMVKKKKRSIQNNNIEKIFVIDNSPRPNRKLSRVVKNILHINKHTMELSVPK…	NCBI Genbank	-
XP_050348207.1	Nymphalis io	A34a	ATGCTGGAAAACGAAGATTTCGACGAAATACCTAAATTTCTGACCAATTGGAGCAATGATTATTTGAATGATATCGACACATCACAATATCCTTTCCCCAATACATTATGGCATGTGAAGCCAGCCAAAGAGTTAGCTCTGAAATCCACAGCAATGGTCTTAGTAGGAGTCATTGGCATATTCCTAAACTCTGTCATCATTGTCATCCTCATGAAGAATAAGTGGCTTTGGACTGCGAGTAACTATCTAATCGGGAATCTTGCGGTTATTGACCTGATCACCTTGATTCTGTGTCCCTGGTTTATGTTAGTCAGGGATTTCTATCAGAGCTACGTTTTGAGGAATTTCGGCTGCAGGTTTGAAGGATTTTTACAAGCCTCTCTTCTCCTAGCTAGTGTG…	MLENEDFDEIPKFLTNWSNDYLNDIDTSQYPFPNTLWHVKPAKELALKSTAMVLVGVIGIFLNSVIIVILMKNKWLWTASNYLIGNLAVIDLITLILCPWFMLVRDFYQSYVLRNFGCRFEGFLQASLLLASVVAVILVSYDRLAAAALTSEARVTKSAAPKLIAASWIIPIGLSLPWIIKRKYMERQWLDYVESFCVEDLDILSIYWHFIVILLVWIPLGLMIVTYGTIMWRLEWSARELSSRGGGQTISRARGKAMRITACVLLAAVICRIPYTILVYWRNNLRREINAVEGSFGIMWFVASYLMYLNCAINPLIYGFTNLRFRRAMDRTPGIACFRFGSWCCICTTVVKKKQLVQNNNVEKIFIIDSPHPNRKISRMVKNIFHINRHTVELSIPKV…	NCBI Genbank	-
XP_022916828.1	Onthophagus taurus	A34a	ATGATTTTTAGGTTATACAAAATTTTATGACTTTTCGATGAATAATTTATGTTGTATTAATTTTTTAAAACCACAGATTCAATTAGAACGTTTTCTTGGTGGCGGAGTCAAAGAAAAACATTGTTTTCTCCTAAGTTATTAAGAATTATGTACATTTTTTGAGGTTATAAGGAACGTTTGAGGTTATGTCATACAAATTTCTTTAAAAAGAATTTTTCAAGAGAAAAAAGCACAATTTATCGTATCAAAATGTGACTTATCAGTCAGGTTTCATTAATAACCATATGGTACCATTATCGAATATTCTAAAAATCAGTGTTCGTAATTATGGGAAAAGGGTAAACAGATAAGAGAAGGAAGAAAGCTTAAAACATGCTTTTATCTGTTAACACTGATGTT…	MNRFNNQGNKSSGVSLNSDYENSVMIDISNSTFINEIWLVTDTREIIIKTSAVLPVVLWGIFGNICLLYIIIKFRHLRSPTNLLIGNMAAADLASLLIHPWVVLVYDFFQNYQLGAFGCKVEAAIESAILMTSVINLSAISYDRLTAIVLPKETRLTRKGTKILMGITWIVGLIIASPLFFYRTYKERQWLDFLEKFCSENTIVINIYWHVIITILFWFPLIIMLLCYISIFIKLTKYDKVMKQQLKPSRTISYKTKAIKTMFIVVVTFMICRLPFTALIFYRNYLLKSNSISSQVQNQANGNYETLWFVSKYLVFVNAAINPVIYGLTNEKFRRALKSTGVAKFLFNFSKIERKMCYENDRHRIINEEEEPKKIFTKETVLNYSNRIFVIFKGGRGQK…	NCBI Genbank	-
KOB65474.1	Operophtera brumata	A34a	-	MMNQYMKELEQDPFDPDEFVERMLDTSEYPFPNTLWHVKPAKEVAIKTTSMLLIGVFGLFFNSVILFIIIKNKWLWSASNYMVFNMAFIDFLTLLLCPWFMLVRDFYQNFVLKNFGCTSLLLASVGALFLVCYDRLAAAALTADARVTKKVAPKLIIGSWVVSVLLSLPWIINRTYVERQWLDYVEMYCVEDVNVLGIYWHFTLTLLVWIPLGLM	NCBI Genbank	-
KOB70501.1	Operophtera brumata	A34a	-	MYCVEDVNVLGIYWHFTLTLLVWIPLECSVRELSSRGGGRTIIRVRGRAMRITACVLLTGVICRVPYTVLMYWRNNMTIEINAVEGSFSSMWFAANYLMYANSAINPLIYGFTNLRFRKAMDRTMPIKRRQVEADDKNTEKIFVIENSPKPNKKLKTVIKHILHINRDTVELSGNKNDELTTKPTKVTPLKTENV	NCBI Genbank	-
OraoraEVm001763t1	Oratosquilla oratoria	A34a	AAGTAAAGCCGACAGAGCGAACATTGTCGATGGTGGCGTCAGAGTCGGGTTTGCGCAGCCTCCCGAGCGACGGCCCCGTGGGACACGAGGCCCCCTGGGTGCCGCCACCATGGCCCCCGGGGGATCCAGTCAACCTGATGGCGGGGAGTTCAGGGATGGAGTGCAACGCCACATGTTGTAATTACAGCGGCGGGTTCATCTGTTTCATCGAGTACAACTTCACCGACTATCAGACCCTGGACGCCAGGGAGCCGTGGGAGGTGGCCGTCCGGTGGACCTACACGATTCTCATCGTTCTGGTGGGCCTCCTGGGGAACCTGGCAATCATCACCATCCTCATTAGGAACCGGCTCCTCATGCGTAGCACCATCAACCTCTTCATCCTCAACCTTTCCATCG…	MVASESGLRSLPSDGPVGHEAPWVPPPWPPGDPVNLMAGSSGMECNATCCNYSGGFICFIEYNFTDYQTLDAREPWEVAVRWTYTILIVLVGLLGNLAIITILIRNRLLMRSTINLFILNLSIADLITLAVGPIPFTIRETHPFWVLGPVWCHLDGFIQMIVMLVSVTTLSTISFDRMVGVLFPFHRHLRIWEAVGVIALIWAAAIPFATPFAIYRNYFEREWKDLTEVTCEEVQTKLYPWWIVVVIALTWLPLLVMLVCYTVIFVQVYRQSSCESLSPTVHPAILSTRTRVVKMMFVVVLVFLACWLPFQILKIAKPKFISETGQLLTASRKTYKVWNTISQYVLYINPTVNPLIYGLMHQNYRRAFKVTFPWIFKGKPAFVLTRGNGNRPFVWSTTR…	Crustome v0.1.0	eyestalk, muscle, sexual, intestinal and viscus	Pérez-Moreno JL, Kozma MT, DeLeo DM, Bracken-Grissom HD, Durica DS, Mykles DL. 2023. CrusTome: a transcriptome database resource for large-scale analyses across Crustacea, G3 Genes|Genomes|Genetics, Volume 13, Issue 7, July 2023, jkad098, https://doi.org/10.1093/g3journal/jkad098
XP_028165730.1	Ostrinia furnacalis	A34a	TTGCCATTCCGTCATGGTTTTTGAATGTGGCGTCCGTCTTTTTGGGAGCATTGGACCATGGATTTGGATGAAGACGACTTGCTCAACTGGGACACAACGCAGCATGACTTCCCCAACGTGCTGTGGATCATCAAGCCCCCCCAAGAGATCGCCGTCAAGACCATCGCCATGCTGGTCATCGGAATCTCTGGGATATTTTTCAACTCCATCATCCTTATTATTCTTATTCGTAACAAATGGCTCTGGTGTGCCAGCAACATGCTCATCGGCAACCTGGCGCTGGTGGACCTGGTGACGCTGCTCTTCTGCCCGTGGTTCATGCTGGTCAGGGACTTCTACCAGAACTACGTGTTGAAGACTTTCGGCTGCCAGTTTGAGGGCTTCATGCAAGCGTCCTTA…	MWRPSFWEHWTMDLDEDDLLNWDTTQHDFPNVLWIIKPPQEIAVKTIAMLVIGISGIFFNSIILIILIRNKWLWCASNMLIGNLALVDLVTLLFCPWFMLVRDFYQNYVLKTFGCQFEGFMQASLLLAGVGAVMLVSYDRMAAAALTSDARVTRSFAPKLIFITWFVSILLSLPWIINREYTERQWKNFLEKYCVEDVKVLGIYWHFTLSFLVWIPLGLMVITYGAIMWRLECSARKLKARGGGQSVTRAKKRAMRITACVLMTAVICRIPYTVLIYWRNRLPNEVNSVEGSYDAMWFAANYLMYTNSAINPLIYGFTNVRFRKAMDITPGVRFFKFGSWCCICTIFRKKQTIPSDRTTEKVFVIEGSPRQNKKFAHVIKNIFHINKETLDFSVKNEDT…	NCBI Genbank	-
KPJ18637.1	Papilio machaon	A34a	-	MDNHSDYDEIFLKYGTNWTADYLDDIDTSQYPFPNVLWHRKSTREVAVKASAMVVIGIMGIFLNSIILTILIKNRWLWTASNYLVGNLALVDLLTLILCPWFMLVRDFYQHFVLRNFGCKFEGFLQATFLLASMGAVILVSYDRLAAAALNSEARVTKAAAPKLIFATWFIAIALSLPWSVKREFMYSTIIWRLEWSARKLSSNGGGQVVSKAKGRAMKITACVLLAAAFCRIPYTVLVYWRNNLTLEINAVEGAYNIMWFVANYLIYVNCAINPLIYGFTNLRFRRAMDRTDGVAWFRFSSWCCTCSTFYTKKGPPPDKNMAKIFVIETSPCPNKKITRVLKNILHINRDTIELSMPKVEEVTTKPTKITPIKVDNV	NCBI Genbank	-
XP_014371297.2	Papilio machaon	A34a	CAAAATCCTTCACTTTGTTCGCTCAGTGTGCAAGTACAGATTCAAGGTAGTCCAGTTATAATAGAAAAGTTAGAGTTAAAGCTGTTTCATGTATATTCCAAAGTTAATTTACATGCAATGGATAACCATAGTGACTATGATGAAATATTTTTAAAGTACAGTACGAATTGGACAGCTGATTATTTGGACGATATCGACACATCACAGTATCCATTTCCGAATGTATTATGGCATCGGAAATCAACAAGAGAAGTGGCTGTCAAAGCATCTGCAATGGTCGTTATTGGCATTATGGGCATCTTCCTTAATTCCATCATTCTCACCATCCTCATCAAAAATAGATGGCTCTGGACTGCCAGTAATTATCTCGTGGGGAATCTAGCTTTAGTGGATCTTTTG…	MDNHSDYDEIFLKYSTNWTADYLDDIDTSQYPFPNVLWHRKSTREVAVKASAMVVIGIMGIFLNSIILTILIKNRWLWTASNYLVGNLALVDLLTLILCPWFMLVRDFYQHFVLRNFGCKFEGFLQATFLLASMGAVILVSYDRLAAAALNSEARVTKAAAPKLIFATWFIAIALSLPWSVKREFMERQWLDYLEMFCAEDVKVLSIYWHFIIILLVWLPLGLMTVTYSTIIWRLEWSARKLSSNGGGQVVSKAKGRAMKITACVLLAAAFCRIPYTVLVYWRNNLTLEINAVEGAYNIMWFVANYLIYVNCAINPLIYGFTNLRFRRAMDRTDGVAWFRFSSWCCTCSTFYTKKGPPPDKNMAKIFVIETSPCPNKKITRVLKNILHINRDTIELSIP…	NCBI Genbank	-
XP_013148168.1	Papilio polytes	A34a	ATGGATAACGATAGTGACTTGAATGAAATATTTTTAAGATATGGAACTAATTGGACGGCTGATTACTTAGACGATATTGACACTTCACAGTATCCATTCCCAAATGTACTATGGCATCGGAAATCAACAAGAGAAGTGGCTGTCAAAACAGCTGCAATGCTCGTTATTGGCGTCATGGGCATCTTTCTAAACTCCATAATTCTTTCCATCCTTGTCAAAAACAGATGGCTCTGGACTGCTAGTAATTATCTAGTTGGGAACCTGGCTTTAGTGGACCTGTTGACTTTAATATTATGCCCTTGGTTCATGCTAGTCAGGGACTTTTATCAGCATTTTGTATTAAGGAATTTCGGATGCAAGTTTGAAGGATTTTTACAAGCTACTTTTCTCCTAGCTAGT…	MDNDSDLNEIFLRYGTNWTADYLDDIDTSQYPFPNVLWHRKSTREVAVKTAAMLVIGVMGIFLNSIILSILVKNRWLWTASNYLVGNLALVDLLTLILCPWFMLVRDFYQHFVLRNFGCKFEGFLQATFLLASVGAVILVSYDRLAAAALNSEARVTKAAAPKLIFATWFISIALSLPWSIRREFMERQWLDYLEMYCAEDVKVLSIYWHFITILLVWLPLGLMTVTYGTIIWRLEWSARKLSSNGGGQVVTKAKGRAMKITACVLLAAAVCRIPYTVLVYWRNNLTLEINAVEGAYNIMWFVANYLIYVNCAINPLIYGFTNLRFRRAMDRTDGVAWFRFSSWCCTCSMFNSKKGPPLDKNMAKIFVIENSPRPNKKLTRVIKNILHINRDTVELSMP…	NCBI Genbank	-
KPI99833.1	Papilio xuthus	A34a	-	MIVVGIMGIFLNSIILIILIKNRWLWTASNYLVGNLALVDLLTLILCPWFMLVRDFYQHFVLRNFGCKFEGFLQATFLLASVGAVILISYDRLAAAALNSEARVTKSAAPKLIFATWFIAIALSLPWSVKREFMERQWLDYLEMYCAEDVKVLSIYWHFITILLVWLPLGLMIVTYGTIIWRLEWSARKLSSNGGGQVVSRAKGRAMKITACVLLAAAFCRIPYTVLVYWRNNLTLEINAVEGAYNIMWFVANYLIYVNCAINPLIYGFTNLRFRRAMDRTEGVAWFRFSSWCCTCSMFNTKKGPPPDKNMAKIFVIETSPCPNKKITRVIKNILHINRDAVELSVPKVEEVTTKPTKITPIKVDNI	NCBI Genbank	-
XP_013179681.1	Papilio xuthus	A34a	ATGGATAACAATAGTGACTATGATGAAATGTTTTTAAGATATGGTACGAATTGGACAGCTGATTATTTGGACGATATCGATACATCACAGTATCCATTTCCCAATGTACTATGGCATCGGAAATCAACAAGAGAAGTGACTGTCAAAGCATCTGCAATGGTTGTTGTTGGCATTATGGGTATCTTCCTCAATTCCATAATTCTCATCATCCTCATTAAAAATAGATGGCTCTGGACTGCCAGTAATTATCTCGTGGGAAATCTGGCCTTAGTGGATCTTTTGACCTTGATATTATGCCCTTGGTTCATGCTGGTCAGAGATTTCTATCAGCATTTCGTTTTAAGGAATTTCGGGTGCAAATTCGAAGGATTTCTACAAGCGACTTTTCTCCTAGCTAGT…	MDNNSDYDEMFLRYGTNWTADYLDDIDTSQYPFPNVLWHRKSTREVTVKASAMVVVGIMGIFLNSIILIILIKNRWLWTASNYLVGNLALVDLLTLILCPWFMLVRDFYQHFVLRNFGCKFEGFLQATFLLASVGAVILVSYDRLAAAALNSEARVTKSVAPKLIFATWFIAIALSLPWSVKREFMERQWLDYLEMYCAEDVKVLSIYWHFITILLVWLPLGLMIVTYGTIIWRLEWSARKLSSNGGGQVVSRAKGRAMKITACVLLAAAFCRIPYTVLVYWRNNLTLEINAVEGAYNIMWFVANYLIYVNCAINPLIYGFTNLRFRRAMDRTEGVAWFRFSSWCCTCSMFNTKKGPPPDKNMAKIFVIETSPCPNKKITRVIKNILHINRDAVELSVP…	NCBI Genbank	-
CAH2235070.1	Pararge aegeria	A34a	-	MYGNVEVDDQIPSYLTNWSCDYELMELDTSQYPFPNKLWHIKPAKEVAIKTTAMVIVGVTGIFLNSIIITILLKNKWLWTASNYLIGNLAFIDLITLIFCPWFMLVRDFHQNYVLKNFGCRFEGFLQASLLLAGVAAVMLVSYDRLAAATLTAEARITKNVAPKLIIASWIIPMGLSLPWIIKRKYIERQWLDFLETFCFEERKVLGIYWHCIVILLVWIPLGVMILTYGAIIWRLERSARELLSRGGGQTVTQARGKAMRMTACILLAAAVCRIPYTAMVYWRNNLPQEVNSVEGGFDILWFIASYLMYVNCAINPLIYGFTNTRFRRAMDRTPGVACFKFGTWCCACAMVVKKKQSLQHNNVEKIFVVIASPRPKRKISRVVKNILHINKQSVELSI…	NCBI Genbank	-
XP_039756686.1	Pararge aegeria	A34a	ACCAATTGGAGCTGCGATTATGAGCTGATGGAGCTGGACACCTCCCAATATCCGTTTCCAAACAAACTATGGCACATCAAACCGGCCAAAGAAGTTGCAATAAAGACAACTGCAATGGTAATTGTGGGCGTCACTGGAATATTCCTGAATTCCATAATCATAACCATCCTCCTGAAGAACAAATGGCTGTGGACTGCAAGCAACTACCTTATCGGGAATTTAGCGTTTATTGATTTGATAACATTGATATTTTGCCCCTGGTTCATGCTTGTTCGGGACTTTCATCAGAACTATGTTTTAAAGAATTTCGGCTGCAGATTTGAAGGGTTCCTGCAAGCATCTCTACTCTTGGCTGGTGTAGCAGCAGTAATGCTTGTCTCCTACGACAGATTAGCCGCA…	MELDTSQYPFPNKLWHIKPAKEVAIKTTAMVIVGVTGIFLNSIIITILLKNKWLWTASNYLIGNLAFIDLITLIFCPWFMLVRDFHQNYVLKNFGCRFEGFLQASLLLAGVAAVMLVSYDRLAAATLTAEARITKNVAPKLIIASWVIPMGLSLPWIIKRKYIERQWLDFLETFCFEERKVLGIYWHCIVILLVWIPLGVMILTYGAIIWRLERSARELLSRGGGQTVTQARGKAMRMTACILLAAAVCRIPYTAMVYWRNNLPQEVNSVEGGFDILWFIASYLMYVNCAINPLIYGFTNTRFRRAMDRTPGVACFKFGTWCCACAMVVKKKQSLQHNNVEKIFVVIASPRPKRKISRVVKNILHINKQSVELSIAKVDEASTKPTKVTPLKNEQLDSK…	NCBI Genbank	-
CAG4959981.1	Parnassius apollo	A34a	-	MHDNDFRAFSRYYSNWSADDLNNIDTSVFPFPNTLWHVKSAKEIALKSSAMLVVSIMGIFLNTVIITILIKNKWLWTASNYLVGNLALVDLLTLVVCPWFMLVRDFYQNYVLRTFGCKFEGFLQATFLLASVGAVMLVSYDRLAAAVMNADARVTKAAAPKLIVASWALAVILSLPWSINREFVMRQWTNYLEMYCAEDLNVLTVYWHFIIILLVWLPLGLMIITYGTIMWRLEWSSRELSSRGGGQMVTKVRGRAMKITACVLLAAAICRMPYTVLVYWRNNLSLEINSVDGAYSVMWFIANYLIYFNCAINPLIYGFTNTRFRRAMDRTPGVAWFNFGSWCCMCATFNMKKGPPPDKNMANIFVIENSPRPNKKLSRVIKNILLINRDTVELSLPKV…	NCBI Genbank	-
XP_049876376.1	Pectinophora gossypiella	A34a	GTCAGGTACATAATAAAATTCAGAGTGAATAACCTTCAAACCTACGCATATCCGACCTCAGCCCTAATATTTATTTTGATATTTCACGCTATCAATCAAATGCTTGATAAAAAACCTTTCATACTAATGGACTCCCCTACTGCTATTTATCTCAAGTGCTAAAATATTCACTGTTCCATGGATTTCCATTTTCGTGTATAGAGAAATCCCGAACAAACGTGTCTTTTTAAAAATGGTGTATTTCTATGCGATTTTAACATTATGGATGAATATTTAGATTTTGATTCGTTGAGTGTTAAAAGTTATAGGAATTGGAGTCAGGATTATTTGAATGATCTCGACACTTCAGAGTATCCATTCCCGAACACATTATGGCATTTGAAACCTACCGAAGAAATC…	MDEYLDFDSLSVKSYRNWSQDYLNDLDTSEYPFPNTLWHLKPTEEILAKTIVMLTIAIPGIYLNGVILVTLIKNKWLWTPSNFLLANLASVDFLTLLFCPWFMLVRDFHQNFVLKNFGCRFEGFLQASLLLTNVASLILVSYDRLAAAVLPAEARVTKPGAKKLIVITWAVSILFSLPWITSREYVERQWLDYLEMYCVEDPEVLYIYWYFILALVVWLPLGIMVLTYGAILWRLQYSARELSSRGGGKLVARAKGRTLKVTACVLIADVICRLPYFVLVYLKDGGGTQINWVDGPYSILWFAAGSLMYLNCTINPLIYGFTNVRLLKAMDKTPGVACCRFGSWCCVCASSTKKELHIQDKNTEKIFVIESTPRPNVKLTRMIKNILHINADAIDLSVP…	NCBI Genbank	-
KAB0793282.1	Photinus pyralis	A34a	-	MNYNSTSYEFEIPECNNNRAFQDDLSTVAFINDIWLVAPTEEIIIKVSIMIPVVSWGIFGNVSLMYIIIKNAYLQSPTNVLIANMALADFILLAVHPSFFLGHDFFQNYPFGEFGCRFEGAFECGVLAASVTNLVAISYDRLNSIAQPQEKRLTINKAKIIMVVVWIIGLLFTIPPVVLRSYRERQWLDFLEKYCTEDVILVNVYWHIFIIVIVWVPLGTMLVCYVALFIKLRQYEKIVLRKMKAVTVQYKKQVAKMMFVVVIAFIICRFPFTALIIYRNERLKRNRSMKSESVINQVNGSYYTLWFVSKYLILINAAINPIIYGLTSERFRKEFQKIPVIKYMFPERHKQIPHHEIKSKRKRITTTTTNRINIFLIFKKHKNKPLHINETVTTNSDSQ…	NCBI Genbank	-
XP_031353782.1	Photinus pyralis	A34a	ATTAACCGGTGTTTCAATATAGCAAATTTGGCACTAGAGAAAATGAACTACAATTCCACTAGCTATGAGTTCGAAATTCCAGAGTGCAACAACAGTAACTGCAACTCATGGCGATCTGATGATTTGTCAACTGTAGCTTTCATCAACGATATTTGGCTGGTAGCTCCAACAGAAGAAATCATAATAAAAGTGTCAATCATGATACCGGTAGTGTCTTGGGGCATTTTTGGAAATGTCTCTTTAATGTATATCATCATTAAAAACGCCTACCTACAATCGCCCACAAATGTTCTAATAGCAAATATGGCACTGGCCGATTTCATTTTGCTAGCTGTGCATCCGTCGTTTTTTTTGGGACATGATTTTTTCCAAAACTATCCGTTTGGAGAGTTTGGATGT…	MNYNSTSYEFEIPECNNSNCNSWRSDDLSTVAFINDIWLVAPTEEIIIKVSIMIPVVSWGIFGNVSLMYIIIKNAYLQSPTNVLIANMALADFILLAVHPSFFLGHDFFQNYPFGEFGCRFEGAFECGVLAASVTNLVAISYDRLNSIAQPQEKRLTINKAKIIMVVVWIIGLLFTIPPVVLRSYRERQWLDFLEKYCTEDVILVNVYWHIFIIVIVWVPLGTMLVCYVALFIKLRQYEKIVLRKMKAVTVQYKKQVAKMMFVVVIAFIICRFPFTALIIYRNERLKRNRSMKSESVINQVNGSYYTLWFVSKYLILINAAINPIIYGLTSERFRKEFQKIPVIKYMFPERHKQIPHHEIKSKRKRITTTTTNRINIFLIFKKHKNKPLHINETVTTNS…	NCBI Genbank	-
KAI5638481.1	Phthorimaea operculella	A34a	-	MEEETLVESSTIDITIYNTSDFYFPNELWHIKSPKEIAIKTSVMLFIAIPGLYMNFIILVVLIKNRYLWTPSFFLVGNLALIDFLTLLLCPWFMLVRDFYQNYVLKNFGCRFEGFMQVSFLLANVLAVILVSYDRLAAAVLPTEARITKKAAPKLIVGSWFIALVFSIPWIVHREYIERQWSNHLESFCAEDPRVLRIYWQFTLILVVWLPLSIMLFTYAGIIWRLERSARKLSSRGGGQLVARAKARTMRVAAGVLLADFICRNPYSVLVYKRNEDMDDEDKINWVDGPFAVLWFVANTLMLANCTINPLIYGFTNNRLLKAMDRTPGVACCKFGSWCCVCASNSKKELRLQQDKNTEKIFVIEASPKPKRKISRLIKNMLHINADALDLNTHHLEEL…	NCBI Genbank	-
CAH4029932.1	Pieris brassicae	A34a	-	MALVDMLTLLICPWFMLVRDFYQNYVLRNFGCKFEGFLQATLLLASVGSIMLVSYDRLAAACLTAEARVTKHCAPKLILITWVAAMGLSLPWIIKRQYKERQWLDFLEMFCVEDVSFLEVYWHFILMLLVWLPLGVMIVTYGGIIWRLECSARELTSRGGGKVVVKARGKAMRVTAMVLVASTLCRLPYTVLIYWRNNMVKEINAVEGSYEILWFTASYLMYLNCALNPLIYGFTNLRFRRAMDRTPGLACFRFGTWCCVCCLVTRKTKDLESAKNEIFVIETSPKPKKKLSNAIKNILNINKQTLELSVHMDEATTKPTKVTPIRIEQCNDV	NCBI Genbank	-
XP_045522851.1	Pieris brassicae	A34a	ATGTTTCGTGCGGACTTGTATAACATTGACGAGAAATATTTAACCAATTGTACGGATCTAACAGCAGACTGTTTGGATTTAGACACATCACAATACCCATTCCCGAACACACTATGGCTTCTAAAACCAGCTCGAGAAATCGCCTTCAAAAGCTCAGCCATGGTCGTCGTTGGAATTATTGGTATCTTTCTGAACTCCATAATTTTCATAATTCTGATGAGGAATCGCTGGTTATGGACGCCCAGCAATATTTTGGTTGGGAATATGGCACTTGTGGACATGCTGACGTTGCTGATCTGCCCCTGGTTCATGCTTGTTAGAGATTTCTACCAGAATTACGTATTGAGAAATTTCGGGTGTAAATTTGAAGGGTTTTTGCAAGCAACTCTTCTCTTAGCC…	MFRADLYNIDEKYLTNCTDLTADCLDLDTSQYPFPNTLWLLKPAREIAFKSSAMVVVGIIGIFLNSIIFIILMRNRWLWTPSNILVGNMALVDMLTLLICPWFMLVRDFYQNYVLRNFGCKFEGFLQATLLLASVGSIMLVSYDRLAAACLTAEARVTKHCAPKLILITWVAAMGLSLPWIIKRQYKERQWLDFLEMFCVEDVSFLEVYWHFILMLLVWLPLGVMIVTYGGIIWRLECSARELTSRGGGKVVVKARGKAMRVTAMVLVASTLCRLPYTVLIYWRNNMVKEINAVEGSYEILWFTASYLMYLNCALNPLIYGFTNLRFRRAMDRTPGLACFRFGTWCCVCCLVTRKTKDLDSAKNEIFVIETSPKPKKKLSNAIKNILNINKQTLELSVH…	NCBI Genbank	-
CAF4878982.1	Pieris mcdunnoughi	A34a	-	MRFIFEEMFGADLYKIDEKFLTNCTDLTADCLDLDTSQYPFPNTLWLLKPAREIAFKSSAMVIVGIIGIFLNSIILIILMRNRWLWTPSNILVGNMAIVDMLTLLICPWFMLVRDFYQNYVLRNFGCRFEGFLQATLLLASVGSIMLVSYDRLAAACLTAEARVTKHCAPKLILITWIAAMGLSLPWIIKRHYQERQWLDFLEMFCVEDVSFLEVYWHFILMLLVWLPLGVMIVTYGGIIWRLECSARELTSRGGGKVVVKARGKAMRVTAMVLVASTLCRLPYTVLIYWRNNMAKEINAVEGGYEILWFTASYLMYLNCALNPLIYGFTNVRFRRAMDRTPGLACFRFGTWCCVCCLVTRKTKDLENARNEIFVIETSPKPKKKLSNAIKNILNINKQ…	NCBI Genbank	-
CAF4878990.1	Pieris mcdunnoughi	A34a	-	MVIVGIIGIFLNSIILIILMRNRWLWTPSNILVGNMAIVDMLTLLICPWFMLVRDFYQNYVLRNFGCRFEGFLQATLLLASVGSIMLVSYDRLAAACLTAEARVTKHCAPKLILITWIAAMGLSLPWIIKRHYQERQWLDFLEMFCVEDVSFLEVYWHFILMLLVWLPLGVMIVTYGGIIWRLECSARELTSRGGGKVVVKARGKAMRVTAMVLVASTLCRLPYTVLIYWRNNMAKEINAVEGGYEILWFTASYLMYLNCALNPLIYGFTNVRFRRAMDRTPGLACFRFGTWCCVCCLVTRKTKDLENARNEIFVIETSPKPKKKLSNAIKNILNINKQTLELSVHIDEVTTKPTKVTPIRIEQCNDV	NCBI Genbank	-
XP_047522130.1	Pieris napi	A34a	ATGGCCAAGTTGCTTCAGCGTGCGGCTCTCATTCCTAAGGTTCTAGATACATCACAATACCCATTCCCGAACACACTATGGCTTCTAAAACCAGCTCGGGAAATCGCCTTCAAAAGCTCAGCCATGGTCATCGTTGGATTTATTGGTATCTTTCTGAACTCCATAATCCTCATAATTCTGATGAGGAATCGCTGGTTATGGACGCCCAGCAATATTTTGGTTGGGAATATGGCGCTTGTGGACATGCTGACGTTGCTGATCTGCCCCTGGTTCATGCTTGTTAGAGATTTCTACCAGAATTACGTATTGAGGAATTTCGGGTGCAGATTTGAAGGGTTTTTGCAAGCAACTCTTCTCTTAGCCAGTGTTGGATCAATAATGCTGGTATCCTACGACAGA…	MAKLLQRAALIPKVLDTSQYPFPNTLWLLKPAREIAFKSSAMVIVGFIGIFLNSIILIILMRNRWLWTPSNILVGNMALVDMLTLLICPWFMLVRDFYQNYVLRNFGCRFEGFLQATLLLASVGSIMLVSYDRLAAACLTAEARVTKHCAPKLILITWIAAMALSLPWIIKRHYQERQWLDFLEMFCVEDVSFLEVYWHFILMLLVWLPLGVMIVTYGGIIWRLEWSARELTSRGGGKVVVKARGKAMRVTAMVLVASTLCRLPYTVLIYWRNNMAKEINAVEGGYEILWFTASYLMYLNCALNPLIYGFTNVRFRRAMDRTPGLSCFRFGTWCCVCCLVTRKTKDLENANNEIFVIETSPKPKKKLSNAIKNILNINKQTLELSVHIDEVTTKPTKVT…	NCBI Genbank	-
XP_022118003.1	Pieris rapae	A34a	AACATAATCCCGCAGATAAAACCTTTCATGCTAATGGACTACTGTTTTATCGTAAGTGATTTTCACTTATGCGTTTTATTTTCGAGGCCAGTCTATTTGGAAATGTTTGGTGCGGAATTGTATAAAATTGATGAGAAATATTTAGCCAATTGTACGGATTTAACAGCTGACTGTTTGGATTTAGATACATCACAATACCCATTCCCGAATACACTATGGCTTGTAAAACCAGCCAGAGAAATCGCCTTCAAAAGTTCAGCCATGGTCATCGTTGGAATTATCGGCATCTTTCTGAACTCCATAATCCTCATAATCCTGATGAGGAATCGCTGGTTATGGACGTCCAGCAATATTTTGGTTGGGAATATGGCGCTTGTGGACATGCTGACGTTGCTAATC…	MLMDYCFIVSDFHLCVLFSRPVYLEMFGAELYKIDEKYLANCTDLTADCLDLDTSQYPFPNTLWLVKPAREIAFKSSAMVIVGIIGIFLNSIILIILMRNRWLWTSSNILVGNMALVDMLTLLICPWFMLVRDFYQNYVLRNFGCRFEGFLQATLLLASVGSIMLVSYDRLAAACLTAEARVTKQCAPKLILITWVAAMGLSLPWIIKRQYQERQWLDFLEMFCVEDVKFLEVYWHFILMLLVWLPLGVMVVTYGGIIWRLECSARQLTSRGGGKVVVKARGKAMRVTAMVLVASTLCRLPYTVLIYWRNNMVKEINAVEGSYEILWFIASYLMYMNCALNPLIYGFTNVRFRRAMDRTPGLACFRFGTWCCVCCLVTRKTKDLENAQNEIFVIETSPK…	NCBI Genbank	-
CAG9138613.1	Plutella xylostella	A34a	-	MTQLNPNSFVLSNKRSNISTSQATFLPGTFLLAGVLAIMQVSYDRLASAALTAEARVTKAAAPRVVLGSWALAVGLSVPWIFNREYTERQWLDYLEAFCRENSFLKVYWHIVVTILVWVPLGLMIVTYGGILWRLERSARKLKTRGGGQLVGRAKGKAMKIAACVLVVGASCRLPYTVMVYWRNSLEPVVNSVDEGYGKMWFAANCLMYIDCVVNPLIYGFTNERFRRAMDRTPGLVCFRFGSWCCVCNTVKKPPVSQQEKNTEKIFVIEGTPKQDKRISYLIKNMLHIYKDSLEFSVPKTDDTNKPTRITPLKTDGI	NCBI Genbank	-
KAG7312068.1	Plutella xylostella	A34a	-	MDEDIDIEELGALALLSQSNWSIDYLEGLDTSEFPFPNTLWHRRPDWEISLKTTLMLSIALIGIFLNLVILAIIARNRWLWSASNFLVANLALVDLLTLVLCPWPWLVRHFYQSYVIGEVGCKFEAFVQCTFLLAGVLAIMQVSYDRLASAALTAEARVTKAAAPRVVLGSWALAVGLSVPWIFNREYTERQWLDYLEAFCRENSFLKVYWHIVVTILVWVPLGLMIVTYGGILWRLERSARKLKTRGGGQLVGRAKGKAMKIAACVLVVGASCRLPYTVMVYWRNSLEPVVNSVDEGYGKMWFAANCLMYIDCVVNPLIYGFTNERFRRAMDRTPGLVCFRFGSWCCVCNTVKKPPVSQQEKNTEKIFVIEGTPKQDKRISYLIKNMLHIYKDSLEFS…	NCBI Genbank	-
XP_037973038.2	Plutella xylostella	A34a	GAAAATCTAGACAACTACCTAGTCGTTTAGTGTTTATCTCAGTTTGATAGTGTTTGTGCTTGTGTCAGCATATTCGTAAGTGATTAAGTGATTTTAATGGATATTCACCTCACTTGAAGTTTGGAGTTCATTAAGAAGAGTATCAATATTGTAAAAGGAAATGCAAAATGGATGAGGATATAGACATAGAGGAGCTTGGTGCCCTGGCCCTGCTATCACAATCTAATTGGAGCATTGACTATTTGGAGGGCCTGGACACCTCCGAGTTCCCGTTCCCCAACACACTCTGGCACAGGCGGCCCGAATGGGAGATCTCGCTCAAGACTACCCTCATGCTGTCCATCGCTCTCATCGGCATCTTCCTCAACCTCGTCATCCTCGCCATCATCGCCAGGAACC…	MDEDIDIEELGALALLSQSNWSIDYLEGLDTSEFPFPNTLWHRRPEWEISLKTTLMLSIALIGIFLNLVILAIIARNRWLWSASNFLVANLALVDLLTLVLCPWPWLVRHFYQSYVIGEVGCKFEAFVQCTFLLAGVLAIMQVSYDRLASAALTAEARVTKAAAPRVVLGSWALAVGLSVPWIFNREYTERQWLDYLEAFCRENSFLKVYWHIVVTILVWVPLGLMIVTYGGILWRLERSARKLKTRGGGQLVGRAKGKAMKIAACVLVVGASCRLPYTVMVYWRNSLEPVVNSVDEGYGKMWFAANCLMYIDCVVNPLIYGFTNERFRRAMDRTPGLVCFRFGSWCCVCNTVKKPPVSQQEKNTEKIFVIEGTPKQDKRISYLIKNMLHIYKDSLEFS…	NCBI Genbank	-
KAG5672158.1	Polypedilum vanderplanki	A34a	-	MDDDLDFDLNFSCFDFPFEIWEILPPYQIIIKVSIVGPITIFGIIGNCLLLHTILSNRSLKSPSNYLIANMALSDLCTLLFSPGLFLFHEIFQSYKLGIIGCKVEATIEITFLITSVITLCFVSYERLTAIAFPLQARLTFKQTKIVIACSWIFGLILSSPLAIFRSYKERQWRNFLEAFCYEDLKILPLYWHILIVALVWIPLGVLVFCYTTIFFKLDQYEKFRKARIHPLTINYKRKFAKTLFIVLVTFIILRIPFTSIVFMRSNMLQHNEMNQVEGSFQVMWYISRYLIFLNCALTPCVYGITNENFRKAFRKSKCFKYFCFCTFGNSSSSMTVYTINHSHDDTRNIQELKPRNPYINSKSLFSSTWFKSGNVSKFSTAKFQKFEVTPKSQEKFQS…	NCBI Genbank
ProbetEVm004621t1	Proasellus beticus	A34a	AGCATTCTGAGAAAAATTTATTTACATCATGGTGTTTTAAAGAAATATTCTGAGAAACTCCCATCTGTTTTCAATCAATGGAGAGATTAGATTCACTCATCGACTACCTTTGACAGAGTGAATGTAAAATTCAATTCTAAATATTTTAGATACGATCATCTTAAGCGTCTGTAGGTGCTCTTAACGTATATTACATAAAATGTATCTCTTATTTTTACGCTTTCTTTTCATACTCCTTCGCACTGTTATAAATATGTCTGCAATTTTACAAAGCCATTTTGGATAAACTTGTACATCAGTTATGTGAAGAGCTGCGCCTTTAGTTATTTTATACTGTATAGTTTATGAAATAAAGTTTTGTATTCGTAATAAACCTTGATTGATATTCCAGTGGCCTGA…	MSDDNSWCNDTCCVFNEDEIICFNDYNFTDKYNLTHPTAWELAVRWSVVVPMVIVGVLGNLTIIIILLKNRLLMRTSVNIFILNMAVSDMILSIAGPIPFTIRCTHQFWVLGELWCHLDGLIEVTLMEVSVNSLAIISVDRLLGIYNKSYKHLKKWKALLIIACIWFVSGLLGTPFYIFRNYGVHIWADLTEVYCEEVITKTKYYWIPIIIFLNWIPLIVMTTSYILLFSGYKKHSLKAEGKERSGVLKTKKRFINMLFANVIAFAICWLPFQAFIMYREKIIISDGGRVTNTKAYNITFNVAQYIVYLYPVVNPFIYGFMHQNFKNGFRVTFPCFFKEEADFMLMRSHGRQAYVWSRASSRKVSLETRRCERIKRMETQRRAFSVNDLVLQPETKESP…	Crustome v0.1.0	Whole organism	Pérez-Moreno JL, Kozma MT, DeLeo DM, Bracken-Grissom HD, Durica DS, Mykles DL. 2023. CrusTome: a transcriptome database resource for large-scale analyses across Crustacea, G3 Genes|Genomes|Genetics, Volume 13, Issue 7, July 2023, jkad098, https://doi.org/10.1093/g3journal/jkad098
ProcavEVm002991t1	Proasellus cavaticus	A34a	CTAAGCAGTGGTATCAACGCAGAGTACGGGGGACTGTGACATGCGCAATGAATCGCGGCAGTGTGGAAAGTTGAGTGATCTGTAGAAATCTACTTGTGGAATCAGTTTTGAAAGTTCTGAATAAAAACTTAACTTGTGTAAATTTTTTAAACATGGCCTCAAATTTTGAACATTGACCATGAGTAGTAGTTTGTGCAATGATACCTGTTGTGTCTTTAACGGAAACGAAGTTATTTGCTTCACCGACTACAATTTTACAGATACAAATAATTTAACACACGCCTCAGCTTGGGAACTTGCTGTACGATGGACAGTTGTAGTCCCGATGGTTCTTTTAGGAGTCTTTGGGAATCTCACTATCATAATTATTTTATTAAAGAATCGACTGCTTATGAGAAC…	MSSSLCNDTCCVFNGNEVICFTDYNFTDTNNLTHASAWELAVRWTVVVPMVLLGVFGNLTIIIILLKNRLLMRTSVNIFILNMAVSDMILAIAGPIPFTIRSTHQFWVLGELWCHLDGLIEVTLMEVSVNSLAIISVDRLLGIYNISYKHLKRWKALLIITCIWIASSLLGIPFYIYRNYGVHIWADLTEVYCEEVLYKTKYYWMAIIIFLNWIPLVVMTTSYILLFLGYKKHALKVEDKERPGVLKTKKRFINMLFANVIAFAICWLPFQAFIMYRERIIISDGGQVTNIKTYNITFNITQYIVYLYPVLNPFIYGFMHQNFKYGFRVTFPCFFKDEADFMLMRSHGRQAYVWSRASSRKIEIQRRERVKRMETPRRAFSVNDVGLQPEMKESPKRNS…	Crustome v0.1.0	Whole organism	Pérez-Moreno JL, Kozma MT, DeLeo DM, Bracken-Grissom HD, Durica DS, Mykles DL. 2023. CrusTome: a transcriptome database resource for large-scale analyses across Crustacea, G3 Genes|Genomes|Genetics, Volume 13, Issue 7, July 2023, jkad098, https://doi.org/10.1093/g3journal/jkad098
CAH1101219.1	Psylliodes chrysocephala	A34a	-	MDTYSYKNGSEYEDIDTATTPFINTIWISKDCSEIILKSSAVLPVVIFGIFGNVMVIHVLWKNLKIRTPTNLLIGNMAAADLLSLLIHPWVTLTYDFFQNYQLGVIGCKGEGPAECSILIASVISMSAITYDRLTAIVLPRETRITKKMAKTLMAITWIVGLLLSVPIFLNRTYKERQWLNFLEKYCTENLVVINIYWYVIITVMVWIPLIIQILCYISIFLKLDKYEKIAIQKLGQQHISYKKKAAIMMFIVTIVFMFCRLPFTAFIIYRHQLIKGKKLGASTDVKYQVNQLYYVLWFVSKYLIFINCAINPLIYGVTNEQFLRAFKSTKLAKWMFSRCSTRITSIFIIFKKKPRIQEENVISTKKTYVNTYL	NCBI Genbank	-
TMW50332.1	Sarcophaga bullata	A34a	-	MSDETQFDFSKWNFPEDRIWLHIPEGEMIAKICTFIPVLIFGLIGNYVIVRLIVLNRSLRTPTNLIIANMAVADFLTLLICPVLFMINDFYQNYMLGSVGCKMEGFLEGAFLITAVLNLSVVSYDRLTAIVLPSETRLTVRGAKIVIFLTWLAGILIALPLAIYRTYKVRQWKNFKEMYCKENPQILPKYWYVLITVMVWLPLSIMLICYSAIFYKLDRYEKRNLNREHPLSVSYKKTVAKTLFIILIVFVALRLPFTILVILRDKIIANTNNMVNGSFRILWYISQYLMFLNAAVNPVIYGYKNDNFRRAYDQTPLCRCRKKSQPANGTRKVPTPNNRFWCQMHINWFETHSCCFCSKSENSSSLKRKHEQLSVDVLKYTKDEDGYGTHS	NCBI Genbank	-
XP_046988644.1	Schistocerca americana	A34a	ATGCCTGAACCCAAGTTCCTGCCATTGGCCAAGTTGACAGTGGCCACGTCTGCTCAGGAATCCAACTGGTGGCTTGCCATACAAGAAACTTTGAATGATGAAACAGAAGAAATGTGTCTACCTGTTATTGATCATCGACCTTCTGATCAATGTGATAACTACAGCAGTACTCACAAAGGGATTAAAAATATCTCAGGATGTACTACAAATATATCATGGGAACATTGGGAGAATGGACAGATGGGTGTGGATAAAGGAGAATTTAATTACAGCGCACATAACTTTCCAAATGAAATTTGGATAGTACGAGAGAACTGGGAAATTGCAGTGAAGATTCTTTTTGTCATCCCAATAGTGATTTTTGGCATTATAGGGAATGTTGCAATCATTAACATTGTT…	MPEPKFLPLAKLTVATSAQESNWWLAIQETLNDETEEMCLPVIDHRPSDQCDNYSSTHKGIKNISGCTTNISWEHWENGQMGVDKGEFNYSAHNFPNEIWIVRENWEIAVKILFVIPIVIFGIIGNVAIINIVMRNTFLRSPTNMLLANMAAADALTLLICPPMFLVSDLFQNYVLGKGGCKTEGFFSCAFLLTAVLNLCIVSYDRLTAITLPPEAKLTHNATKVIMAVTWASGFLIALPLIIFRNYKERQWKNFREQYCTEDTTVLPVYWYIILILLVWFPLSVTTMSYTTIFLKLDYYEKKLQRTHQKVFVSYKTKVARTMFIILVVFVICRGPYTALIFERYVWQALSQMNQVTESFHEFWFAAKYFLYVNAAINPLIYGFTNESFRRAFRTLPVS…	NCBI Genbank	-
XP_049772274.1	Schistocerca cancellata	A34a	GGCTAGAGTGATACTATCTCCCCTTCTCTTGTGGTCAGATAATGCCATATTCTCATGATGTCAGTTCTATATTTCAAAATTAGGTTATGTGCATATAAACAACTTCATCATCTCCATCTGTTTCAGAAAATCAGAAGAAATGTGTCTACCTGTTATTGATCATCGACCTTCTGATCAATGTGATAACTACAGCAGTACTCACAAAGGGATTACAAATATCTCAGGATGTACTACAAATATATCATGGGAACACTGGGAGAATGGACATGCGGGTGTGGATAAAGGAGAATTTAATTACAGTGCACATAACTTTCCAAATGAAATTTGGATAGTACGGGAGAACTGGGAAATTGCAGTGAAGATTCTTTTTGTCATCCCAATAGTGATTTTTGGCATTAT…	MCLPVIDHRPSDQCDNYSSTHKGITNISGCTTNISWEHWENGHAGVDKGEFNYSAHNFPNEIWIVRENWEIAVKILFVIPIVIFGIIGNVAIINIVMRNTFLRSPTNMLLANMAAADALTLLICPPMFLVSDLFQNYVLGKGGCKTEGFFSCAFLLTAVLNLCIVSYDRLTAITLPPEAKLTHNATKVIMAVTWASGFLIALPLIIFRNYKERQWKNFREQYCTEDTTVLPVYWYIILILLVWFPLSVTTMSYTTIFLKLDYYEKKLQRTHQKVFVSYKTKVARTMFIILVVFVICRGPYTALIFERYVWQALSQMNQVTESFHEFWFAAKYFLYVNAAINPLIYGFTNESFRRAFRTLPVSRWVFGNSNILMSPLREEKQRHSPTPATKETNNNQVAL…	NCBI Genbank	-
XP_049850574.1	Schistocerca gregaria	A34a	CTTCATCATCTCCATCTGTTTCAGAAAATCAGAAGAAATGTGTCTACCTGTTATTGATCATCGACCTTCTGATCAATGTGATAACTACAGCAGTACTCACAAAGGGATTACAAATATCTCAGGATGTACTACAAATATATCATGGGAACACTGGGAGAATGGACAGACGGGTGTGGATAAAGCAGAATTTAATTACAGTGCACATAACTTTCCAAATGAAATTTGGATAGTACGGGAGAACTGGGAAATTGCAGTGAAGATTCTTTTTGTCATCCCAATAGTGATTTTCGGCATTATAGGGAATGTTGCAATCATTAATATTGTTGTGAGAAATACATTTCTGCGTTCACCAACTAACATGTTATTGGCAAACATGGCTGCTGCAGATGCTCTTACACT…	MCLPVIDHRPSDQCDNYSSTHKGITNISGCTTNISWEHWENGQTGVDKAEFNYSAHNFPNEIWIVRENWEIAVKILFVIPIVIFGIIGNVAIINIVVRNTFLRSPTNMLLANMAAADALTLLICPPMFLVSDLFQNYVLGKGGCKTEGFFSCAFLLTAVLNLCIVSYDRLTAITLPPEAKLTHNATKVIMAVTWASGFLIALPLIIFRNYKERQWKNFLEQYCTEDTTVLPVYWYIILILLVWFPLSVTTMSYTTIFLKLDYYEKKLQRTHQKVFVSYKTKVARTMFIILVVFVICRGPYTALIFERYVWQALSQMNQVTESFHEFWFAAKYFLYVNAAINPLIYGFTNESFRRAFRTLPVSRWVFGNSNILMSPLREEKQRHSPTPAPKETKHKTKKK…	NCBI Genbank	-
XP_049799228.1	Schistocerca nitens	A34a	CAGATAATGCCATATTCTCATGATGTCAGTTCTATATTTCAAAATTAGGTTATGTGCATATAAAAAACTTCATCATCTCCATCTGTTTCAGAAAATCAGAAGAAATGTGTCTACCTGCTATTGATCATCGACCTTCTGATCAATGTGATAACTACAGCAGTACTCACAAAGGAATTACAAATATCTCAGGATGTACTACAAATATATCATGGGAACACTGGGAGAATGGACAGACGGGCGTGGATAAAGGAGAATTTAATTACAGTGCACATAACTTTCCAAATGAAATTTGGATAGTACGGGAGAACTGGGAAATTGCAGTGAAGATTCTTTTTGTCATCCCAATAGTGATTTTTGGCATTATAGGGAATGTTGCAATCATTAATATTGTTATGAGAA…	MCLPAIDHRPSDQCDNYSSTHKGITNISGCTTNISWEHWENGQTGVDKGEFNYSAHNFPNEIWIVRENWEIAVKILFVIPIVIFGIIGNVAIINIVMRNTFLHSPTNMLLANMAAADALTLLICPPMFLVSDLFQNYVLGKGGCKTEGFFSCAFLLTAVLNLCVVSYDRLTAITLPPEAKLTHNATKVIMAVTWASGFLIALPLIIFRNYKERQWKNFHEQYCTEDTTVLPVYWYIILILLVWFPLSVTTMSYTTIFLKLDYYEKKLQRTHQKVFVSYKTKVARTMFIILVVFVICRGPYTALIFERYVWQALSQMNQVTESFHEFWFAAKYFLYVNAAINPLIYGFTNESFRRAFRTLPVSRWVFGNSNILMSPLREEKQRHSPTPAPKETKHKTKKK…	NCBI Genbank	-
XP_049799230.1	Schistocerca nitens	A34a	CAGATAATGCCATATTCTCATGATGTCAGTTCTATATTTCAAAATTAGGTTATGTGCATATAAAAAACTTCATCATCTCCATCTGTTTCAGAAAATCAGAAGAAATGTGTCTACCTGCTATTGATCATCGACCTTCTGATCAATGTGATAACTACAGCAGTACTCACAAAGGAATTACAAATATCTCAGGATGTACTACAAATATATCATGGGAACACTGGGAGAATGGACAGACGGGCGTGGATAAAGGAGAATTTAATTACAGTGCACATAACTTTCCAAATGAAATTTGGATAGTACGGGAGAACTGGGAAATTGCAGTGAAGATTCTTTTTGTCATCCCAATAGTGATTTTTGGCATTATAGGGAATGTTGCAATCATTAATATTGTTATGAGAA…	MCLPAIDHRPSDQCDNYSSTHKGITNISGCTTNISWEHWENGQTGVDKGEFNYSAHNFPNEIWIVRENWEIAVKILFVIPIVIFGIIGNVAIINIVMRNTFLHSPTNMLLANMAAADALTLLICPPMFLVSDLFQNYVLGKGGCKTEGFFSCAFLLTAVLNLCVVSYDRLTAITLPPEAKLTHNATKVIMAVTWASGFLIALPLIIFRNYKERQWKNFHEQYCTEDTTVLPVYWYIILILLVWFPLSVTTMSYTTIFLKLDYYEKKLQRTHQKVFVSYKTKVARTMFIILVVFVICRGPYTALIFERYVWQALSQMNQVTESFHEFWFAAKYFLYVNAAINPLIYGFTNESFRRAFRTLPVSRWVFGNSNILMSPLREEKQRHSPTPAPKETKHKTKKK…	NCBI Genbank	-
XP_047106529.1	Schistocerca piceifrons	A34a	ATGCCTGAACCCAAGTTCCTGCCATTGGCCAAGTTGACAGTGGCCACGTCTGCTCAGGAATCCAACTGGTGGCTTGCCATACAAGAAACTTTGAATGATGAAACAGAAGAAATGTGTCTACCTGTTATTGATCATCGACCTTCTGATCAATGTGATAACTACAGCAGTACTCACAAAGGGATTAAAAATATCTCAGAATGTACTACAAATATATCATGGGAACATTGGGAGAATGGACAGATGGGTGTGGATAAAGGAGAATTTAATTACAGCGCACATAACTTTCCAAATGAAATTTGGATAGTACGGGAGAACTGGGAAATTGCAGTGAAGATTCTTTTTGTCATCCCAATAGTGATTTTTGGCATTATAGGGAATGTAGCAATCATTAACATTGTT…	MPEPKFLPLAKLTVATSAQESNWWLAIQETLNDETEEMCLPVIDHRPSDQCDNYSSTHKGIKNISECTTNISWEHWENGQMGVDKGEFNYSAHNFPNEIWIVRENWEIAVKILFVIPIVIFGIIGNVAIINIVMRNTFLRSPTNMLLANMAAADALTLLICPPMFLVSDLFQNYVLGKGGCKTEGFFSCAFLLTAVLNLCIVSYDRLTAITLPPEAKLTHNATKVIMAVTWASGFLIALPLIIFRNYKERQWKNFREQYCTEDTTVLPVYWYIILILLVWFPLSVTTMSYTTIFLKLDYYEKKLQRTHQKVFVSYKTKVARTMFIILVVFVICRGPYTALIFERYVWQALSQMNQVTESFHEFWFAAKYFLYVNAAINPLIYGFTNESFRRAFRTLPVS…	NCBI Genbank	-
XP_049947811.1	Schistocerca serialis	A34a	ATGCCTGAACCCAAGTTCCTGCCATTGGCCAAGTTGACAGTGGCCACGTCTGCTCAGGAATCCAACTGGTGGCTTGCCATACAAGAAACTTTGAATGATGAAACAGAAGAAATGTGTCTACCTGTTATTGATCATCGACCTTCTGATCAATGTGATAACTACAGCAGTACTCACAAAGGGATTAAAAATATCTCAGGATGTACTACAAATATATCATGGGAACATTGGGAGAATGGACAGATGGGTGTGGATAAAGGAGAATTTAATTACAGCGCACATAACTTTCCAAATGAAATTTGGATAGTACGGGAGAACTGGGAAATTGCAGTGAAGATTCTTTTTGTCATCCCAATAGTGATTTTTGGCATTATAGGGAATGTTGCAATCATTAACATTGTT…	MPEPKFLPLAKLTVATSAQESNWWLAIQETLNDETEEMCLPVIDHRPSDQCDNYSSTHKGIKNISGCTTNISWEHWENGQMGVDKGEFNYSAHNFPNEIWIVRENWEIAVKILFVIPIVIFGIIGNVAIINIVMRNTFLRSPTNMLLANMAAADALTLLICPPMFLVSDLFQNYVLGKGGCKTEGFFSCAFLLTAVLNLCIVSYDRLTAITLPPEAKLTHNATKVIMAVTWASGFLIALPLIIFRNYKERQWKNFREQYCTEDTTVLPVYWYIILILLVWFPLSVTTMSYTTIFLKLDYYEKKLQRTHQKVFVSYKTKVARTMFIILVVFVICRGPYTALIFERYVWQALSQMNQVTESFHEFWFAAKYFLYVNAAINPLIYGFTNESFRRAFRTLPVS…	NCBI Genbank	-
CAH0694739.1	Spodoptera exigua	A34a	-	MLVISITGIFLNSIILTILLRNKWLWTASNYLVGNLAMTDLLTLLICPWFMLVRDFYQQYVLRNFGCRFEGFLQASFLLAGVCAVLLVSYDRLAAAALSAETRVTIKVAPYLIVASWLASMTVSLPWAVKREFVERPWKNYLEMYCVEDTRVLGIYWHFLLMLLVWAPLGVMVVTYGTIMWRLEWSVRELAARGGGQSIARARTRTLRITACVLLVSLICRIPFTALIYWRNNLAPQINSADGGFQIMWFAANYLMYLNCAINPLIYGFTNARFRKAMDRTPGIACFKFGSWCCLCDVPAKKRDQAQEKHTEKIFVIAHSPKPHKKISKAIKNILHIKKDTLDFSIKVDEATTKPTKITPVKTEPVLENGKI	NCBI Genbank	-
KAF9419495.1	Spodoptera exigua	A34a	-	MHLDVELVNKSNEIEIIKMDESDFDDLDTKAISNWSQDYLEQLDTSQHNFPNTLWHVKPPLEIALKLSAMLVISITGIFLNSIILTILLRNKWLWTASNYLVGNLAMTDLLTLLICPWFMLVRDFYQQYVLRNFGCRFEGFLQASFLLAGVCAVLLVSYDRLAAAALSAETRVTIKVAPYLIVASWLASMTVSLPWAVKREFVERPWKNYLEMYCVEDTRVLGIYWHFLLMLLVWAPLGVMVVTYGTIMWRLEWSVRELAARGGGQSIARARTRTLRITACVLLVSLICRIPFTALIYWRNNLAPQINSADGGFQIMWFAANYLMYLNCAINPLIYGFTNAKFRKAMDRTPGIACFKFGSWCCLCDVPTKKRDQAQEKNTEKIFVIAHSPKPHKKISKA…	NCBI Genbank	-
KAH9639628.1	Spodoptera exigua	A34a	-	MRTYFGKIVIFCDTKNNLEDYENKFKVDFVLIEDKEVVEEKTDIFDVDSLDIEFIDEPIEIALNKMDESDFDDLDTKTISNWSQDYLEQLDTSQHNFPNTLWHVKPPLEIALKLSAMLVISITGIFLNSIILTILLRNKWLWTASNYLVGNLAMTDLLTLLICPWFMLVRDFYQQYVLRNFGCRFEGFLQASFLLAGVCAVLLVSYDRLAAAALSAETRVTIKVAPYLIVASWLASMTVSLPWAVKREFVYGTIMWRLEWGVRELAARGG	NCBI Genbank	-
KAG8107065.1	Spodoptera frugiperda	A34a	-	MHILCLFYSRGVYHSTTFPALSETRGSVRLLLTKKHPVPTPAFRVGAPLDTSQHNFPNTLWHVKPPLEIALKSSAMLIIGITGIFLNSIILIILLRNKWLWTASNYLVGNLALTDLLTLLICPWFMLVRDFYQQYVLRNFGCRFEGFLQASFLLAGVCAVLLVSYDRLAAAALSADARVTIKVAPYLILVSWIASLTVSLPWAVKREFVERQWKNYVEMFCVEDRVLGIYWHFLLMLLVWLPLGVMVVTYATIMWRLEWSVRELASRGGGQSIARARTRTLRITACVLLVSLICRIPLTAFIYWRNNLPNYVNSADGSFQIMWFACNYLMYLNCAINPLIYGFTNARFRKAMDRTPGVACFKFGSWCCLCDVPAKKHEQAQEKNTEKIFVIAHSPKPHK…	NCBI Genbank	-
XP_035444056.2	Spodoptera frugiperda	A34a	AACCAATGTTATCTCGAGTATCGTGTATCGACTCTTTATGAATATTCAGTAGAAATATGTACAGGTAACAGCACATATTTTTGGTGAAATATTCAATAGTAGCGATATCGAATATAATTTGGAAAGTGCAGACGAAACTAAAGTTAATAGTGTTTTTATTGAAGATATAAAAGTTATTGAAATAAATACAGATAAACTAGACGTGTTTTAAATAGTTGCACAATTTATTGATGGAATTGATAAGACCAATGATATTGAAACAGTAAAAATGGATGAATCAGATTTCGATGAATTGGATCCTAGGGCTGCGTCTAATTGGACTGAGGATTATTTAGATCAGCTAGATACATCACAGCATAATTTTCCGAACACCTTATGGCACGTGAAACCACCACTCGA…	MDESDFDELDPRAASNWTEDYLDQLDTSQHNFPNTLWHVKPPLEIALKSSAMLIIGITGIFLNSIILIILLRNKWLWTASNYLVGNLALTDLLTLLICPWFMLVRDFYQQYVLRNFGCRFEGFLQASFLLAGVCAVLLVSYDRLAAAALSADARVTIKVAPYLILVSWIASLTVSLPWAVKREFVERQWKNYVEMFCVEDRVLGIYWHFLLMLLVWLPLGVMVVTYATIMWRLEWSVRELASRGGGQSIARARTRTLRITACVLLVSLICRIPLTAFIYWRNNLPNYVNSADGSFQIMWFACNYLMYLNCAINPLIYGFTNARFRKAMDRTPGVACFKFGSWCCLCDVPAKKHEQAQEKNTEKIFVIAHSPKPHKKISKALKNILHIKKDTLEFSIKVD…	NCBI Genbank	-
CAB3509696.1	Spodoptera littoralis	A34a	-	MDESDFDDLDSRFVSNWSEDYLEQLDTSQHNFPNTLWHVKPPVEIVLKSSAMLIIGITGIFLNSIILIILFRNKWLWTASNYLVGNLALIDLLTLLICPWFMLVRDFYQQYVLRNFGCRFEGFLQASFLLAGVCAVLLVSYDRLAAAALAADTRVTIKVAPYLIVASWIMSMIVSLPWAVKREFVERQWKNYVEMFCIEDSKVLGIYWHFLLMLLVWVPLGVMVVTYAIIMWRLEWSVRELASRGGGQSIARARTRTLRITACVLLTSLICRMPFTAFIYWRNNLPNEVNSADGGFQIMWFASNYLLYLNCAINPLIYGFTNARFRKAMDRTPGVACFKFGSWCCLCDVPAKKHDQGQEKNTEKIFVIAHSPKPHKKISKAIKNILHIKKDTLEFSIKV…	NCBI Genbank	-
XP_022823136.1	Spodoptera litura	A34a	AACAGTGAAATTTCGTGATATAGAAAATAATTTAGAAAGTACTGACGAGACTAAAGTTGATAGTGTTTAGATCGAAGACATAAAAGTTATAGAAATCAATACAGATATATTACATGTGGATGGTCTATTTATTGAACAAATTGATAAGCCTAATGAAATTAAAACAATAAAAATGGATGAATCAGATTTCGATGATTTGGATCCCAGGGTTGTGTCTAATTGGTCTGAGGATTATTTAGAACAGCTAGACACATCACAGCATAATTTCCCGAACACATTATGGCACGTGAAACCACCACTCGAAATAGTTTTGAAGTCATCGGCCATGTTGATTATCGGCATTACCGGAATCTTCCTAAATTCCATTATCTTGATCATATTATTCAGAAACAAATGGCT…	MDESDFDDLDPRVVSNWSEDYLEQLDTSQHNFPNTLWHVKPPLEIVLKSSAMLIIGITGIFLNSIILIILFRNKWLWTASNYLVGNLALIDLLTLLICPWFMLVRDFYQQYVLRNFGCRFEGFLQASFLLAGVCAVLLVSYDRLAAAALAADTRVTVKVAPYLIVASWIMSMIVSLPWAVKREFVERQWKNYVEMFCIEDSKVLGIYWHFLLMLLVWVPLGVMVVTYAIIMWRLEWSVRELASRGGGQSIARARTRTLRITACVLLTSLICRMPFTAFIYWRNNLANEVNSADGGFQIMWFASNYLMYLNCAINPLIYGFTNARFRKAMDRTPGVACFKFGSWCCLCDVPAKKHDQGQEKNTEKIFVIAHSPKPHKKISKAIKNILHIKKDTLEFSIKV…	NCBI Genbank	-
CAH1372496.1	Tenebrio molitor	A34a	-	MGNHTFKNQSDSDDYAMDVNISNHSFINEIWLVRPASQIIVESTIFIPVVLFGIFGNVLSIYVLVKNRHICTPTNMLIGNMAAADLFSLLIHPWVFLSYDFFQNYQLGSFGCKTEAALECSILLASVISVSVISYDRLTAILLPRESKLTKKGAKIVMVITWVAGFLISTPLCVYRTYKERQWKNFLEKYCTEQGVITNIYWHVIISLLVWLPLTIQLICYVSIFIKLTRYEKAMMRKLDHHQVNYKKKAVRMMFTMIVTFLICRLPFTALILYRDKSQSNLAQSNHVQNLASGTYHNLWFVSKFFMFVNSALNPLIYSVTNDKFQRGFKTTKLSKWLFPPEKNKPAVIVPQQNQKTSETSSLFKRSILFIFKKKQKQSTALTDDSGEITDPKYDFQIIK	NCBI Genbank	-
XP_008191388.1	Tribolium castaneum	A34a	TTACTTATACCAAACCACGCGAGCTTTTTCGGTCAAAACGCAACGATCAGATGGGCAACCACACCGTCAAAAACGACACAAGCGACGAAGACTACACCTCATCGGACGAATTTGACCCATCCAACCACACTTTCATCAACGAAAAATGGATAATTCGCTCAACGGCTCAGATCGCAATCGAATCTTCGATTTTCGCACCGATTGTCTTGTTTGGAATTTTCGGTAACTTTTTATCAATCTACGTGTTAGTCAAAAATCGGCACATTTGCACCCCAACTAATTTACTAATCGGGAACATGGCAGCTGCTGATTTACTCTCCCTTCTGATACACCCTTGGGTTTTTTTGATCTACGATTTTTTCCAAAACTATCAGTTCGGCAGCTTTGGTTGTAAAACTG…	MGNHTVKNDTSDEDYTSSDEFDPSNHTFINEKWIIRSTAQIAIESSIFAPIVLFGIFGNFLSIYVLVKNRHICTPTNLLIGNMAAADLLSLLIHPWVFLIYDFFQNYQFGSFGCKTEAAVECSILLASVISVTAISYDRLTAIVLPQESKLTKRGAKIVMVATWVTGILLSTPFYIYRSYKERQWLDFLEKYCTENTMITNIYWHVIITVLVWLPLTIQLICYITIFIKLNKYEKVVRRNLDHRQVDYKKKAVRMMVSVILTFLICRLPFTALIFYRDIKQSNLSQNTQIQNMASGAYHNLWFASKFFIFVNSALNPLIYSVTNDKFRRGFRTTKLSKWLFPREKNKPKVASTKPTPKLTDTSMLFKKKNIFLIFKKKKNQPLSIESTVTSTGKAHLEI…	NCBI Genbank	-
XP_026733043.1	Trichoplusia ni	A34a	TGTTTATTTCATCTGTTATTTAAAACTTTGACGTTATGTATTGCAGCATTATTTTAACTTGAAAGCTTTTAAATCCCTTGAATTCGTTTACACAATTTAAACAAATGAATAAACAGAACACTACTAAATCCCAATTTTGGAACGTAACAAACTCATATTTTGAGTACTCCAGATTTAAATGTACTTTCAAGGGTTATTCCAAAAAAAATAAGCGAAAAACAATTAATAATCAGAACTTTCCCCCTATCAATCATCTTTTAGATAAAAAAGCTTTCATGGTAATGGACTACCTAAAACCTCTGTTATCTCGAGTATGAAATATCGACTTCCATTCCTTAATAATTTATTTAGTTTGCACACTTGTTTTTGCTCAGTTCTATTTAATACTACTGTACGTGA…	MDESDFDEIIQSPRTLSNWSLDYLENIDTSKYPFPNTLWHIKPAKEIALKTSAMVIIGVLGIFLNSIILIILIKNRWMWTASNCLIGNLALTDLFTLICCPWFMLVRDFYQNYVLKNFGCRFEGFFQASFLLSSVCAILLVSYDRLAAAALTAEARITLKSAPRLIIASWVLATALSLPWALKRDYVERQWLDHLETFCMEDVAVLGIFWHFLLTLLVWVPLGLMVGTYGTIMWRLERSSRELSSRGGGQFVVRARGRALRITSLVLLAAVVCRIPYTTLIYWRHNNDDKINSVKGAYAVMWFVANYLMYLNCAINPLIYGFTNARFRKAMDRTPGIACFKFGSWCCIFTMFSRKQIQITDKNTEKIFVIGKSPKPRQKLSHVLKNILHINKDRVEFIV…	NCBI Genbank	-
XP_047535785.1	Vanessa atalanta	A34a	ATGCTGGAAGACGAAGATTTTGACGAGATACCTAAATTCCTGACCAATTGGAGCAATGATTATTTGAATGACGTAGACACATCACAATATCCTTTCCCAAATACACTATGGCATGTAAAACCAGCCAAAGAGTTAGCTCTCAAATCCACTGCAATGGTCTTAGTAGGAGTCATTGGCATATTCCTGAACTCTGTCATCATTGTCATCCTCATGAAAAATAAGTGGCTTTGGACGGCGAGCAACTATCTAATCGGAAATCTTGCGGTTATTGACCTGATTACCTTGATTCTGTGTCCCTGGTTTATGCTAGTCAGGGATTTCTATCAGAGTTATGTTTTGAGGACCTTCGGTTGCAGGTTTGAAGGATTTTTACAAGCCTCTCTTCTCTTAGCTAGTGTG…	MLEDEDFDEIPKFLTNWSNDYLNDVDTSQYPFPNTLWHVKPAKELALKSTAMVLVGVIGIFLNSVIIVILMKNKWLWTASNYLIGNLAVIDLITLILCPWFMLVRDFYQSYVLRTFGCRFEGFLQASLLLASVVAVILVSYDRLAAAALTSEARVTKSAAPKLIVASWIIPIGLSLPWIVKRKYMERQWLDYVESFCVEDLDILSIYWHFIVLLLVWIPLGLMIVTYGTIMWRLEWSARELSSRGGGQTISRARGKAMRITACILLAAVICRIPYTILVYWRNNLRREINAVEGSFGIMWFVASYLMYLNCAINPLIYGFTNIRFRRAMDRTPGIACFRFGSWCCICTTVKFQNYNVEKIFIIDSPRPNRKLSRMVKNIFHINRHTVELSVPKVDEATT…	NCBI Genbank	-
XP_046969698.1	Vanessa cardui	A34a	ACATCACAATACCCTTTTCCAAATACACTATGGCACGTGAAGCCAGCCAAAGAGCTAGCTCTCAAATCCACAGCAATGGTCTTAGTAGGAGTCATTGGCATATTCCTGAACTCTGTCATCATTATTATCCTCATGAAGAATAAGTGGCTTTGGACAGCTAGTAACTATCTAATCGGGAACCTTGCGGTTATTGACCTGATCACCTTGATTCTGTGTCCCTGGTTTATGCTTGTCAGGGATTTCTATCAGAATTATGTTTTGAAAACATTCGGTTGCAGGTTTGAAGGATTTTTACAAGCCTCCCTTCTCCTAGCTAGTGTGGTAGCAGTTATACTAGTGTCTTACGACAGACTTGCAGCAGCAGCGTTAACTTCTGAAGCTCGTGTCACAAAGTCAGCA…	MVLVGVIGIFLNSVIIIILMKNKWLWTASNYLIGNLAVIDLITLILCPWFMLVRDFYQNYVLKTFGCRFEGFLQASLLLASVVAVILVSYDRLAAAALTSEARVTKSAAPKLIVASWIIPIGLSLPWIIKRKYMERPWLNYVESFCVEDLDILSIYWHFIIMLLVWIPLGLMIVTYGTIMWRLEWSARELSSRGGGQTISRARGKAMRITACILLAAVICRVPYTILVYWRNNLRREINAVEGSFGIMWFVASYLMYLNCAINPLIYGFTNIRFRRAMDRTPGIACFRFGSWCCICTTVVKKKQSVQNNNVEKIFIIDSPRANRKLSRMVKNIFHINRHTVELSIPKVDEATTKPTKVTPLKIEHVQEIRNCKFASPDVI	NCBI Genbank	-
XP_026495885.1	Vanessa tameamea	A34a	CCACAAAACATTACCTTGTGAAGTTCGCTGTGATATGTCTAATAGAAATATTGGTTATTGTATGTGATATGCTGGTAGACGAAGATTTTGACGAGATACCTAAATTCCTGACCAATTGGAGCAATGATTATTTGAATGACGTAGACACATCACAATATCCTTTCCCAAATACACTATGGCATGTAAAACCGGCCAAAGAGTTAGCTCTCAAGTCCACTGCAATGGTCTTAGTAGGAGTCATTGGCATATTCCTGAACTCTGTCATCATTATCATCCTCTTGAAGAATAAGTGGCTTTGGACAGCGAGCAACTATCTAATCGGAAATCTTGCGGTTATTGATCTGATCACCTTGATTCTGTGTCCCTGGTTTATGCTAGTCAGGGATTTCTATCAGAGTT…	MLVDEDFDEIPKFLTNWSNDYLNDVDTSQYPFPNTLWHVKPAKELALKSTAMVLVGVIGIFLNSVIIIILLKNKWLWTASNYLIGNLAVIDLITLILCPWFMLVRDFYQSYVLRTFGCRFEGFLQASLLLASVVAVILVSYDRLAAAALTSEARVTKSAAPKLILASWIIPIGLSLPWIVKRQYMERQWLDYIESFCVEDLDILSIYWHFIVLLLVWIPLGLMIVTYGTIMWRLEWSARELSSRGGGQTISRARGKAMRITACILLAAVICRIPYTILVYWRNNLRREINAVEGSFGIMWFVASYLMYLNCAINPLIYGFTNIRFRRAMDRTPGIACFRFGSWCCICTTVVKKKQSVQNNNVEKIFIIDSPRPNRKLSRMVKNIFHINRHTVELSVPKV…	NCBI Genbank	-
XP_038222778.1	Zerene cesonia	A34a	AATATCTCAACTACAAACTCGCCGTAAAAATATCGTGAACGCATCTTTAGAACGTGTTTTCAAATTCAATTTTTAATCTATGCTCGTATAATAGAGTCCGTTTTGGTCTGTGCTATTTTGAAAAAGCGCGGGAGTATTGTTTTGTTTTCTGTGCTGCGGACATAAAGTTGTTTTTAGTCTGTGCTTTTTGACGTTTCTTATGGGATAGTGACGCGTGGGAACGCTCGGGAGCGAAGAAGCGCGCGTGAACCAACGATCTGTCCAAAGATACAAAATTGTAGCAGATAGACACATCCCAATATCCGTTTCCAAATACACTATGGTACGTAAAACCAGCCGAAGAGATAATCCTGAAAGCCTCAGCGATGCTCATCATTGGCGTTATTGGAATCTTCCTGA…	MLIIGVIGIFLNSIILIILVKNKWLWTASNFLIGNMALLDMLTLILCPWFMLVRDFYQNYVLKNFGCRFEGFLQATLLLASVSAVMLVSYDRLAAAALTSEARVTKAFAPKLIVITWLVAMVISLPWIMKREYMERQWMNFLEMYCVEDRNFLEIYWHFILLLLVWLPLGVMVITYGAIIWRLEWSARELSSRGGGQIVSKARGKAMRITAMVLLASTICRVPYTVLVYWRNNMSKEINSVEGGFEILWFLASFLMYLNCAINPLIYGFTNLRFRHAMDRTPGLACFRFGSWCCICTLVARDSKDLDVKNVERIYVIQETPLPNKKFTHAFKNFLHINKQTLELSVLRVDEVTTKPTKVTPLKMEQCNEI	NCBI Genbank	-
AnajapEVm001784t1	Anatolikus japonicus	A34a1	CTCCTCGCTTCCAGGTCCCGCGAGTCTGCCTTGCTTACCTAAATATATTTCGCACCTCATACAATCATTAGATCCTGACGCTTTCTAAGACCATCTCGAACTACAGAAAAACTCCCAAGGAACTTTATGATGATCGTCAAACAAGGAGCCAAGCTTCGGAACATGAAACCAATTTCTGGAAAAGTATAATTTTGAAAAATAGGTATGAAAAAACCCCCAGAATCCAAGAAAGATACAAGTTGATTAATTCGTTCATAACGTGTGTTCGTACGTCCTCGGTTGTTATGGAATGCAATGCAATCTACGCAACGTGAGCTACTGTTTCCTTATGGCGTGGTGCTGGTGTGACGCTGAGCAGCTCGGTACATAACGAACGATGATGATTCGACTAGACCCTCA…	MMIRLDPQLEVTKENETINTFSISCNLTCCKYSEDDIICFSELNFTDANNITTWASWELAVRWTFTSLVVLVAVLGNLTIIIILAKNRLLLRTSVNHFILNMSVADLILALTGPIPFTIRDTSMFWTLGELWCHLEGYIQMLVMLVSLASLATISCDRMMGVVRPFHTHLKTWQSLAIIVVIWVSSAVLAVPWGLYRVYTVHIWKDRTQTICGENVKLHMWWMVAVGGLTWVPLAIMLISYFTILAYFRHPRFKNSSKREHPVMTHLKKRVVKMMFLVLVIFVVCWLPIQLLNFFYTSFLDSFGQFKDDGTKMRYSVLMTVAQYMIYVNPAVNPVIYGFLHQNFRRAFRLTFPCIFTRKSPLFLTRGQGIIRYMWSVKSTGSQPSVVVAAQRRHSVERQ…	Crustome v0.1.0	hepatopancreas, gill, muscle	Pérez-Moreno JL, Kozma MT, DeLeo DM, Bracken-Grissom HD, Durica DS, Mykles DL. 2023. CrusTome: a transcriptome database resource for large-scale analyses across Crustacea, G3 Genes|Genomes|Genetics, Volume 13, Issue 7, July 2023, jkad098, https://doi.org/10.1093/g3journal/jkad098
Es_CHHR1B	Eriocheir sinensis	A34a1	TGGATACCACATTGCAAAGTTCTACTGGTTGGCTGACGAGTAATTAATTCTCACCGCATGTAAAAGTTTTTATTTCTCGAATCAAAGTGAAAACCCATTTGGTGAATTCTCCGTGGATATTCAAAGTGATTTTTAAACACAAGGTCAAGCCTTTGAAAACGTATCGAATCTCTTCACATTTTACCTTGATATACTTGACAGAGTTTAACAAATTGAAATAAGTAAATCTGTCCAGTGCGAGCGTGTTTTCCGACGTCTATAATGTATCCCACGCAACGTGCGCGGCAGGTCTGTGGTGGCGTGGAACGAGTGGGATGATGGAGAGGTCAGGGAGTTGCAACAGCTCTTAACAATGATGCCACGACCTAACCTGACGTGGCCTGCCGTCGAGGGAAAAGA…	MMPRPNLTWPAVEGKELEDAFPVTCNLTCCQYSEDEIICFSEINYTDVNSLRTWPQWELAVRWTFASLVMLVAVLGNLTIIIILSKNRLLLRTSVNHFILNMSVADLILALTGPIPFTIRDTSMFWPLGELWCHLEGYIQMLVMLVSLASLATISFDRMMGVVRPFHTHLKTWHSLAIIVVIWGSSAVLALPWGLYRVFTVHIWKDCVQTICGENEKLYIWWMVAVVGLTWLPLAIMLISYSTILVYFRHPKFKNLSKREHPVMTHLKKRVVKMMFLVVVIFVVCWLPLQLLNIFYTSFLDENGQIKDEETEKYYNALVTVSQYMIYVNPAANPIIYGLLHQNFRRAFRLTFPCIFTRKSSLVLTRGQGVTRYMWSVKSTGSTPSAAVAQRRQSAEQQA…	This study	-
Es-CHHR-like3	Eriocheir sinensis	A34a1	-	MCAAPQSALGYHIAKFYWLADESVVAWNEWDDGEVMELQQLLTMMPRPNLTWPAVEGKELEDAFPVTCNLTCCQYSEDEIICFSEINYTDVNSLRTWPQWELAVRWTFASLVMLVAVLGNLTIIIILSKNRLLLRTSVNHFILNMSVADLILALTGPIPFTIRDTSMFWPLGELWCHLEGYIQMLVMLVSLASLATISFDRMMGVVRPFHTHLKTWHSLAIIVVIWGSSAVLALPWGLYRVFTVHIWKDCVQTICGENEKLYIWWMVAVVGLTWLPLAIMLISYSTILVYFRHPKFKNLSKREHPVMTHLKKRVVKMMFLVVVIFVVCWLPLQLLNIFYTSFLDENGQIKDEETEKYYNALVTVSQYMIYVNPAANPIIYGLLHQNFRRAFRLTFPCIF…	Yang et al., 2021	-	Yang Y, Xu Y, Zhang P, Cui Z, Bao C. 2021. Comparative Genomic and Transcriptomic Analyses of CHHs and Their Putative Receptors in Scylla paramamosain, Portunus trituberculatus, and Eriocheir sinensis. Frontiers in Marine Science, Vol. 8, https://www.fron
Nn_CHHR1	Nephrops norvegicus	A34a1	GATCGAGAGGTTTTTGTTTATAGTCTTCTATGGAGCTAAGAATGTTTGATATCAGCTAGAGTTTCCCTACGTGTATGTGAGGTTGGGTGATACGATTTATTAATATTCTGAAGTGATGCTTAGGTTGAGCTAAGTAGCAATTAAGTGACTTATAAATACTTCACAAGTGACGTCCAGATCAAGAGAAGCGACGTCCAGATTAAGTGAAGTGACATATATACTTCACAAGTGTCGTCTAGATTAAGTCATATGACTTACAAACACTTCAGTAGTGACCTTCAGAATATGGATTCACAAACGAGAAGGAAAATTAATTCCACTTTATATACGAGGTCTTTTATATACGAGTGTTGTGGCGGTCATGAAGATATCACATCATCTCGCTGAACTAGACAGCTG…	IMEDRKHHNLTIEDVTYLLSQVSKIVCNDSCCRYKDNDVICFSDYNYTDKHNLTYTPTWEMAVRWSYVSLVVLMALLGNLCTIIILLKNRLLLRTSVNHFILNMSVADLILTITGPIPFTIRDTSNFWPLGKVWCHLEGYIQMLVLLVSVTSLATISFDRMLGVVRPFHNHLKLWQSVALIILIWISSAIIAVPWCIYRVYTKHIWKDMTQTICGESDQIYTWWIVGVIGLTWLPLSVMVVCYTTIIICFHHRKFKIATSKEHPVMTHLKKQVVKMIFMVVIIFAICWTPLQLLKITNNDFLDENGQFKDKATERTYNILLTVSQYMIYINPAVNPIVYALMHQTFRRAFRVTFPCFYKNESSLVLTPGHGMRRYMWSYRSTTTSNACGNDISRIPRRR…	This study	-
Pm_CHHR1A	Penaeus monodon	A34a1	CAGCAAGAAATAAATATTTTCTTACATACATACACCTACGATAGTTAACTGTTATGACAGGTGACATTTATTACTGTGCATCAGATAATAAGTACAATGTTTACATATATATACATACGTTTCATTACAACTTGCATATCAGGAACACACATATTTATATACATATTTACACGACTTTGATCTTTATACAACACACTGATTTACGAATCATTATTGAATAAAATTCCCTTTACGATGAATCCTATTTTAAATATTCAGAATATTCATCGGTTTCTTTTCTGTATCTACTAGATATATTCAGTTTACAATATCGTGAACTGTGTATCGTAGGGTTTGAGTTCGCATTAAATCAGTGTCTAATACTAACGACAAATACCCGAATATTTAACAAAGACGGTC…	MMQGSSVTCNDTCCSWAGGSDNTFCFSDRDFPEDLATTPAWELGVRYGAATFLCVTGVLGNLCILVILLKNRLLLRTSVNLFILNMSVADLVTAAAGPLPYTARDTQQFWTLGETWCYLEGYLQMMVLMVSVLSLATISCDRMVGVVYPFHRHLRAWQSFIVIGLIWVVSAGIAVPFGLYREYAVHKWRDVTERTCEEAEEMQVWWLVSIVALTWLPLAVMLACYTLIFINFNKYKNKVRGREHPAILRMKARTVRMMFVVVVVFVACWTPVQVVTLARNAFVQENGSLKENLAETYDTLMSVCQYMMYINPSVNPIVYALMHHNFKRALRVTFTCVFKRKPSFVLTPGHGTQKYVWSARSGISRNRNPGRSPPFHRVRRQGFRTPGETESRVPYPSGH…	This study	-
Lv_CHHR1A	Penaeus vannamei	A34a1	TTCTCCTCCTCCTCCTTCTCCTCCCCGCCCCCCTCGTCCTCGCCCTCCTCCCTCTCCGCCATGAAAGGCTCGAGAGTGACCTGCAACGACACCTGCTGCTCGTGGGAGGACGGCTCGGACAACACCTTCTGCTTCAGCGACAGGGACTTCCCGCAGGACCTCGTGGCGACTCCTGCGTGGGAGCTCGGGGTCCGCTACGGCGCCGCGACCTTCCTCTGCGTCACCGGCGTGCTGGGGAACCTCTGCATCCTGGTGATCCTCCTGAAGAACCGCCTGCTCCTCAGGACGTCCGTGAACCTCTTCATCCTCAACATGTCTGTGGCGGACCTCGTGACGGCGGCGGCGGGACCCCTGCCCTACACGGCGAGGGACACGCAGCAGTTCTGGACGCTGGGGGAG…	MKGSRVTCNDTCCSWEDGSDNTFCFSDRDFPQDLVATPAWELGVRYGAATFLCVTGVLGNLCILVILLKNRLLLRTSVNLFILNMSVADLVTAAAGPLPYTARDTQQFWTLGETWCRLEGYLQMMVMMVSVLSLATISCDRMVGVVYPFHRHLRAWQSFIVIGLIWVVSAGIAVPFGLYREYAVHKWRDVTERTCEEANEMRVWWLVSIVALTWVPLGVMLACYALIFINFNKYRNKVRGREHPAILRLKARTVRMMFVVVLVFVACWTPLQVVTLARNAFVQENGSLKKDLAETYDTLMSVCQYMMYINPSVNPIVYALMHHNFRRAFRVTFACVFKGKPSFVLTPGHG	This study	-
Pt-CHHR-like5	Portunus trituberculatus	A34a1	-	MVAQLDLEWEVSLGDEMVDPLSISCNLTCCKYSDDDDDVVCFSDLNFTEYKNLTTWAPWELAVRWTFASLIVLVAALANLTIIIILAKNRLLLRTSVNHFILNMSVADLTLALTGPIPFTIRDTSMFWPLGEAWCYLEGYIQMVVMLVSLESLATISCDRMMGVVRPFHTHLKTWQSLAIIIIIWVSSALLAVPWGLYRVYTIRMWKDRTETNCGEKETLYVWWMALVGLAWLSLAIMLVCYSTILAYFRHPSYKNVSKREHPVMTHLKKRVNYAALMTVSQYMIYVNPVVNPVIYGLLHQNFRRAFRLTFPCIFTRKSTLVLTRGQGVTRYMWSVRSTGSQPSVTGQHRHSSERQVQPYSPERNTTTPRRRLSGSETLSDEAQRNSHVSSKDERKRRK…	Yang et al., 2021	-	Yang Y, Xu Y, Zhang P, Cui Z, Bao C. 2021. Comparative Genomic and Transcriptomic Analyses of CHHs and Their Putative Receptors in Scylla paramamosain, Portunus trituberculatus, and Eriocheir sinensis. Frontiers in Marine Science, Vol. 8, https://www.fron
Pc_CHHRA63	Procambarus clarkii	A34a1	ATGATCGGCGTGGTGCGTCCCTTCCACCAGCACCTCAAAAAGAGGCACTCATTGACCATTATAATTGTTATCTGGATCGTGTCAGCCCTCATTGCTGTTCCCTGGCCCGTCTACAGGGTCTACACTGTGCACATCTGGAAGGACCTGACGGAGACCATCTGTGGCGAGAAAGATAAGATCAACATCTGGTGGATTGTGGGAGTGATCGTCCTCACCTGGCTTCCTCTCGGTATTATGGTCGTCTGCTACTCCACCATCCTCATCTACTTCCGCCACAAGAACTTCCGGATTTCATCCCAGAATGAGCACCCGGTGATCACCCACGTCAAGAAGCGGGTAGTAAAGATGATGTTCGTGTTGGTGGTGAGCTTCGCCTGCTGCTGGCTGCCGATGCAGATC…	MIGVVRPFHQHLKKRHSLTIIIVIWIVSALIAVPWPVYRVYTVHIWKDLTETICGEKDKINIWWIVGVIVLTWLPLGIMVVCYSTILIYFRHKNFRISSQNEHPVITHVKKRVVKMMFVLVVSFACCWLPMQILKISTKSFLDPNGQYKDEATEKSYKILLTVAQYMVYINPALNPIVYALMHQTFRRAFRVTFPCFYNRKSSLVLTPGDGMRRYMWSYRSGTTSYAGGNDTSSVIRQRAGTEGRPTPTALLSTSTLAAAIALDSTVKKSDTERSQSPIRCKRSSHHKYKFSRTGRSSVDDERSLHGSYKKIRNRSANSESSPDVNLQEVYSETSFSVNVECAYANKHDNQLSLTYVNEGYVSDLQHLRMSSLSNGTLGHLITQVIEEETSSDVERERVL	Veenstra, 2015	-	Veenstra JA. 2015. The power of next-generation sequencing as illustrated by the neuropeptidome of the crayfish Procambarus clarkii, General and Comparative Endocrinology, Volume 224, 2015, Pages 84-95, ISSN 0016-6480, https://doi.org/10.1016/j.ygcen.2015
Sv_CHHRA12	Sagmariasus verreauxi	A34a1	TGGGTTGAGCTGGGCGGGCAGGAGTCGGGCCACCTCACTAGATAGCTACCCAGAGACCCGAGTCTACTCCTGCCTGCTCCACCTTACGCTCAGGATGGTCTATGGCAGGAGGAGGGCAGCAGCCAGCAGGAGGAGGAGGAGGAGGAACAGTGATAGACACCGTCAGGTCCATGGGCATGACCTGTAACCTCACCTGCTGCTCCTACGTCAACGAGGGCAACAAGACCATCTGCTTCATCGACATGGACTTCCCCAAGAACCTCACCGCCACCCCCCAGTGGGAGCTGGGGGTCAGGTGGACCTTCGCCGTAATAGTGACACTGATGGCCGTCTTGGGCAACCTGTGCATCATCATCATCCTCTTCAAAAACCGTTTGTTGCTCCGCACCTCCGTCAACC…	MAGGGQQPAGGGGGGTVIDTVRSMGMTCNLTCCSYVNEGNKTICFIDMDFPKNLTATPQWELGVRWTFAVIVTLMAVLGNLCIIIILFKNRLLLRTSVNHFILNMSVADLITAVAGPIPFTIRDTSDFWPLGQAWCHLEGYIQILVMVVSVTSLATISFDRMVGVVRPFHQHLKRWQSVAIILGIWVVSALIAVPFGVYRLYTVHMWKDLTERTCEESDNIRIWWIIVVIALNFLPLIVMVTCYSIIFVNFNKYANKVRGKEHPAILHLKKRVVRMMFVVVIVFIASWISFQVLQVTRSHFVNEEGSLRPELMQTYEDLLTLSQYMIYVSPAVNPIIYALMHQTFRRAFRVTFPWIFTRKSSLVLTPGQGNRGFMWSVRSTHHSAHRACRTKPPQPGAS…	Bucklet et al., 2016	-	Buckley SJ, Fitzgibbon QP, Smith GG, Ventura T. 2016. In silico prediction of the G-protein coupled receptors expressed during the metamorphic molt of Sagmariasus verreauxi (Crustacea: Decapoda) by mining transcriptomic data: RNA-seq to repertoire. General and Comparative Endocrinology, Volume 228, 2016, Pages 111-127, ISSN 0016-6480, https://doi.org/10.1016/j.ygcen.2016.02.001.
Sp-GPCR-A36	Scylla paramamosain	A34a1	-	MPKKIQVWWMVNMIGLTWLPLLIMLSCYTTILVYFRSSGFRSRTNSEHPSITLMKRRVVIMMFVIVIAFTVFWLPFQILKICGNQMFFGEDGQIKSPEAQKSYDILYTMCHYLIYTNVAVNPIIYALMHQTFRRALRVTFPCLYHHKSAFVLTPGLGRQHYVWSMRSTSNVYSDVMAMSRQNPEERRRRMRASSAVVGSAAVAASIVIETNSENQRGNSSERSGQPETTVVQNETEDWRPNGGRPLADERYVRDLRPREISIVSTGALGQLITQVIEEESSSDVEVLVMLVSLESLATISCDRMMGVVRPFHTHLKTWQSLAIIIIIWVSSAVLAVPWGLYRVYTIHIWKDRTETNCGEKETLYMWWMALVGLAWLSLAIMLVSYFTILAYFRHPSFKN…	Yang et al., 2021	-	Yang Y, Xu Y, Zhang P, Cui Z, Bao C. 2021. Comparative Genomic and Transcriptomic Analyses of CHHs and Their Putative Receptors in Scylla paramamosain, Portunus trituberculatus, and Eriocheir sinensis. Frontiers in Marine Science, Vol. 8, https://www.frontiersin.org/articles/10.3389/fmars.2021.787007
Sp-GPCR-A37	Scylla paramamosain	A34a1	-	MVAQSGPEWELLAGDEMVDPLSISCNLTCCKYSDDDDDIICFSDLNFTEYKNLTIWAPWELAVRWTFASLIMLVAVLGNLTIIIILAKNRLLLRTSVNHFILNMSVADLILALTGPIPFTVRDTSMFWPLGEAWCYLEGYIQMLVMLVSLESLATISCDRMMGVVRPFHTHLKTWQSLAIIIIIWVSSAVLAVPWGLYRVYTIHIWKDRTETNCGEKETLYMWWMALVGLAWLSLAIMLVSYFTILAYFRHPSFKNFSKREHPVMTHLKKRVVKMMFLVVVTFVVCWLPIQLLNIFHTNFLNDFGSLKDDTSKRNYAALMTVSQYMIYVNPAVNPVIYGLLHQNFRRAFRLTFPCIFTRKSTLVLTRGQGVTRYMWSVKSTGSQPSVTGQRRHCGERQV…	Yang et al., 2021	-	Yang Y, Xu Y, Zhang P, Cui Z, Bao C. 2021. Comparative Genomic and Transcriptomic Analyses of CHHs and Their Putative Receptors in Scylla paramamosain, Portunus trituberculatus, and Eriocheir sinensis. Frontiers in Marine Science, Vol. 8, https://www.frontiersin.org/articles/10.3389/fmars.2021.787007
AnajapEVm002991t1	Anatolikus japonicus	A34a2	GCTCGTGGGTGTGTTAGGGAACCTGGCCATTATCATTATCTTAGCCAAGAACCGTCTCCTCCTCCGCCATTCCATCAATTGTTTCATCTTGAGTATGTCTGTGGCGGACCTGATCACCGCGCTCGCTGGCCCGATCCCCTTCACCATACGAGACACAGCGTATTTTTGGGTGCTTGGAGAGGTGTGGTGTCACCTGGAAGGATATATACAAATGGTGGTGATGATGGTGAGCGTGACATCACTAGCCACCATCAGCTTTGATCGCATGATAGGTATCATCCTGCCCTTCCACACACACCTAAAGATCTGGCAGTCTATCGCTATTATCATCGGCATTTGGATCGTGTCAGCCATACTTGCCGTGCCTTTCTCCATCTACAGAATCTATACGGTCCACCA…	MSVADLITALAGPIPFTIRDTAYFWVLGEVWCHLEGYIQMVVMMVSVTSLATISFDRMIGIILPFHTHLKIWQSIAIIIGIWIVSAILAVPFSIYRIYTVHHWQDLTETTCGEDGKKMRIWWMISMIGLTWLPLLIRILCYTTIFIFFFTSNFRSRTNREHPSIRQMKRRVVIMMFTIVTVFTVSWLPFQLLKICGDTLFLGEDGRFYSDAAKRSYDILLTCCHYLIYTNVAVNPIIYALMHQTFRRAFRVTFPCFYHRKSYFVLTPGEGRQHYVWSVRTASNAYNSMLSMTRQNPSDRMQGMTATGAVVCSASLAASIAIEPIQEENQSNNSLEGSGGLHGPETDITSVQNMSVELRLNGGRLLANEKYVRDLRPREISIVSTGALGQLITQVIEEET…	Crustome v0.1.0	hepatopancreas, gill, muscle	Pérez-Moreno JL, Kozma MT, DeLeo DM, Bracken-Grissom HD, Durica DS, Mykles DL. 2023. CrusTome: a transcriptome database resource for large-scale analyses across Crustacea, G3 Genes|Genomes|Genetics, Volume 13, Issue 7, July 2023, jkad098, https://doi.org/10.1093/g3journal/jkad098
CallaeEVm001292t1	Calcinus laevimanus	A34a2	TGGTATATGATCATCAGTGGGTAATCAACTTCTCTTAATGGTGATAAGACGCAGGCATTAGCACCATGTTATAGCCTGCGTTCATCTGTGGCGCATTGTATACATTATCAATAAGTAAAGGAATATACTCTTGTGCCGTGAATATGAGTGGCATAGTGAAAAACCTAAGTGGAATAACGAAGTGGGGTATAAGACAGATGAACACTAGAATGGTCTGCAATAACACGTGTTGCACAAACAGTGAAAACCACACCATCTGCTTTGGGGACTACAATTTCACAGAACAAGTCAACCTCACATCCCCTGAGCAATGGGAGTTGGGTGTGAGGTGGAGCTACACTGTGCTGGTGCTGTTGGTCGGGTTCTTTGGTAACCTTGCCATCATCATCATCTTGGCCA…	MSGIVKNLSGITKWGIRQMNTRMVCNNTCCTNSENHTICFGDYNFTEQVNLTSPEQWELGVRWSYTVLVLLVGFFGNLAIIIILARNRLLLRTSVNHFILNMSVADLLTSLAGPIPFTIRDTHELWVLGEAWCYMEGYIQILVMLVSVTSLAVISFDRMLGVVRPFHQHLKKRQSMIIILFIWIASAVLAVPFAVFRIYSERVWADVVETTCGEERQKMRVWWGVIIIGLNWLPLIIMVTCYTTIFIYFKVDAFKLSHNKREHPGMVHLKRRVVRMMFVVVMAFTVCWLPFQLLMLGKRRFLDGDGKFANDQKENSYHILFSVAHYMIYTNAAVNPIIYAFLHQNFRRAFRITFPCIFKRKSGLVLRPGHGVQKYVWSLRTNAFNVYGNDVTAPKRSLK…	Crustome v0.1.0	hepatopancreas, gill, muscle	Pérez-Moreno JL, Kozma MT, DeLeo DM, Bracken-Grissom HD, Durica DS, Mykles DL. 2023. CrusTome: a transcriptome database resource for large-scale analyses across Crustacea, G3 Genes|Genomes|Genetics, Volume 13, Issue 7, July 2023, jkad098, https://doi.org/10.1093/g3journal/jkad098
Cq_CHHR1	Cherax quadricarinatus	A34a2	GAAGATTTGATTTGGTAATCTGGATAACATGTAAGTGTAATTGCAAATTAACATAGGCTTTATTGCCTAAGATATAATTCAGAGAAAATTACAAAAGTACGAAATTTATTGCAAGAAATTAATTTTGGCATGTGTAATTACTGAATGAAAATCGTCCACTACAATTCTGCAAAATTTAAGACGCCACTGGTATGATTCATGTGTGGAAGCTTAAGGACACATGATACATTAAAGTGTCATCAGCAATACAGATGATATGCCAGGTTGGTTTGTTAAATTTAAAGTCTATCGATATCATGAATCCCTCGCTTCAATTGCAAACCAGGAGCCATGAATAAGCCCTAAAACAGATATTAAACTGACTGTATACATCAAGCATTTTCTATAGTGCTTACAGTA…	MGGLAYVPNDATKIAFDAFYILKMICDDNCCTSSKNVTICFKDYNFTDTTNITYIESWELGVRWTYAILVMLVALLGNLSIIIILLKNRLLLRTSVNHFILNMSIADLISSIAGPIPFTIRDTSFFWPLGGVWCHLEGYIQMLVMLVSVTSLATISFDRMVGVVSPFHQHLKRRHSLAIIVIIWVVSAMLSVPFGLYRVYTVREWKDLTERTCGEEDDKIRVWWVVSITGLTWLPLVIMVVSYTTIFVSFKRTNFRRTFNKREHPAIVHLKQRVVRMMFVVVLVFSACWLPFQILMLTKKNFIDSEGHLKNPAAKETYGILLTVSEYMIYTNPAINPIVYALMHQTFRRAFRVTFSCFFNNKSSLVLTPGQGMNRYVWSIKSSSTLYGNDLLTSPPRNL…	This study	-
Es_CHHR1A	Eriocheir sinensis	A34a2	AGATTTAAACTGTAACGAAACGTGTTGTCAAATGTCATCCGGAAATGTGATGTGTTTCAATGAATACAACTTCACGGACCGAGCCAACATCACGTACCCTGAGACGTGGGAGCTGGCCCTGCGCTGGACCTACGCCCCGCTGATCATGCTCGTGGCCGTCCTGGGGAACTTGGCCATCATCATCATATTGGCTAAGAACCGCCTCCTGCTCCGCACCTCCGTCAACTATTTCATTCTCAACATGTCGGTGGCGGACCTGATCACCGGGCTGGCCGGGCCCATCCCCTTCACAATACGTGACACCGCGTACTTTTGGGTGTTCGGGGAGGCCTGGTGCCACCTGGAAGGATACATACAAGTGCTGGTGATGATGGTGAGCGTGACGTCCCTGGCCGTCAT…	MSSGNVMCFNEYNFTDRANITYPETWELALRWTYAPLIMLVAVLGNLAIIIILAKNRLLLRTSVNYFILNMSVADLITGLAGPIPFTIRDTAYFWVFGEAWCHLEGYIQVLVMMVSVTSLAVISCDRMMGVVRPFHNHIKPWQSIAIIFIIWTVSALLAVPFAVYRIYTVHHWQDLDETTCGEDVKKMHVWWMINMIGLTWLPLLVMIVCYTTILVYFRTHKFKASRNKEHPALTHLKRRVVLMMFVVVVAFTICWLPFQLLKICNNLFLDDNTQFKNEKARRSHDILLTLSHYMMYTNAAINPIIYALMHQTFRRAFRVTFPCFYNHKSMFVLTRGEGRQNYVWSMRSTSIAYNNVMSMGRDHLSDRSRRAREHTPTAVVCSAALAASIVIEPIMEEN…	This study	-
Es-CHHR-like2	Eriocheir sinensis	A34a2	-	MIDIEARDLNCNETCCQMSSGNVMCFNEYNFTDRANITYPETWELALRWTYAPLIMLVAVLGNLAIIIILAKNRLLLRTSVNYFILNMSVADLITGLAGPIPFTIRDTAYFWVFGEAWCHLEGYIQVLVMMVSVTSLAVISCDRMMGVVRPFHNHIKPWQSIAIIFIIWTVSALLAVPFAVYRIYTVHHWQDLDETTCGEDVKKMHVWWMINMIGLTWLPLLVMIVCYTTILVYFRTHKFKASRNKEHPALTHLKRRVVLMMFVVVVAFTICWLPFQLLKICNNLFLDDNTQFKNEKARRSHDILLTLSHYMMYTNAAINPIIYALMHQTFRRAFRVTFPCFYNHKVIKIIWLSPPLPNSDLHMDSEWICS	Yang et al., 2021	-	Yang Y, Xu Y, Zhang P, Cui Z, Bao C. 2021. Comparative Genomic and Transcriptomic Analyses of CHHs and Their Putative Receptors in Scylla paramamosain, Portunus trituberculatus, and Eriocheir sinensis. Frontiers in Marine Science, Vol. 8, https://www.fron
Gl_CHHRA12	Gecarcinus lateralis	A34a2	AGCAGTGTAGCAAGAACTTCTACAGTGACCGTTTCCTTCCTCCAACACGACTGTTCAAGAAAAGTTTCAGGAAAATTTCTCATGCCAGTAATATATATATAAAGTGTGACTTTGTACAACAGGTAAACTCAGGATATCATTACATTATCTGATTACTGCGCGTTTCGTCACTACTTGCTCGTCTAATACAACAGAGACTGTGAACACAGTGGCTACAGGACAGCAGTACTATATGTCATCCCCACAATGATGTATACACTAAGATCTGAACATCCTCGGGTGGATGGAGGATAAAGAAAAGATTCTAATTTGTCACTTTCTTCGAAGAGAGAAAATTAGTGAGAATGATTGTTTTTGGAGAAAGAGAGTTAGTATGTAACGACACATGCTGTCAAATGT…	MIVFGERELVCNDTCCQMSSGNVLCFDDYNFTDRANITYPESWELAIRWTYAPLVMLVGVLGNLAIIIILAKNRLLLRTSVNYFILNMSVADLITALAGPIPFTIRDTAYFWVLGETWCYLEGYIQMLVMMVSVTSLATISCDRMMGVVRPFHNHLKAWQSITIMFVIWCVSAALAVPFAVYRIYTIHHWQDLTETTCGEEVNKMHVYWMINMIGLTWLPLFVMIVCYTTIFIYFRTHKFQADRKKEHPAITHLRRRVVLMMFIVVIAFTICWLPFQLLKICNKFFLDEENHFNSEAAEKSHDILLTISHYLIYTNAAINPIIYALMHQTFRRAFRVTFPCFYNQKSAFVLTPGEGRRNYVWSMRSTSTMYNIMSMSRNHISERSRKPKELTSSAVVCS…	Tran et al., 2019	Y Organ	Tran NM, Mykles DL, Elizur A, Ventura T. 2019. Characterization of G-protein coupled receptors from the blackback land crab Gecarcinus lateralis Y organ transcriptome over the molt cycle. BMC Genomics, Vol 20, Article 74.
NeodenEVm003303t1	Neocaridina denticulata	A34a2	AGAGGGTGCTCAGAACACAGAGTGAATCGAGATTTGAAAGGTCTCTATGTACGCTTTGAATGCGAAAGAATATTCTCAAAAATAAGATAACACAAAACTTGAGGTCTCTAATGAGGAACAATCATTAGTTATGACGCTTGAAACTGCCATTATTGACTTTTAATCTGTGATTGAGATTTTACTGGCATCAAAGAGAGAGGAAATATACACCAGTGAGTAAATGAAACGTAAAAACATTAGTAAAGAAAAATATTAACTAAGAAATATATATTCCACATTATGCGGTTGTACTTACAATCTATTACGACATATTATATAATGGAGAAAGATAAGGAAATAAAATAAAAATAAATCACTTGGATGTTCACAAGAAATATGCACTGTGCTGAGGGAAAAAAT…	MSEDCIHHIDGRALTYDINCNDSCCTFGDGYIICFGECNFTDRSSLTYTEPWELGVRWTYTLIVTVMGILGNITIITILLKNRLLLRTSVNIFIFNMSVADLTLSCAGPVLFTIRDTHQFFVFGETWCHMEGVIQIMVMMVSVTSLAVISFDRMLGIVLPFHDHLKIWHSISIISVIWIISGLLSIPFGIYRIYTVRVWKDLTETTCGEDRSKIKIWWIIIVIGLTWLPLLIMLISYTTIFIYLKYSWRNPILQKEHPALIHLRKRVMRMMFAVVIGFIICWLPFQVLKLFTNKFINDSGQFIDESKKKPYNALMSVSHYMFYTNAAINPIVYALMHQTFRRAFRITFSCFYNRKSAFVLTRGVGPHTYTWSLKSTAQNVYGKNMVNNPKSSKLRDLIM…			Pérez-Moreno JL, Kozma MT, DeLeo DM, Bracken-Grissom HD, Durica DS, Mykles DL. 2023. CrusTome: a transcriptome database resource for large-scale analyses across Crustacea, G3 Genes|Genomes|Genetics, Volume 13, Issue 7, July 2023, jkad098, https://doi.org/10.1093/g3journal/jkad098
Po_TRL_CHHR1	Panulirus ornatus	A34a2	GGGGATTGTTGCGTTAGTGTAGCAACGGTCAGGCCTCCGTGCACTGGCTCCGGACCGACGAGGAGTAGCCGAAAGGAATATTCGTATCTATTCCCGTGTACGGGAGATCTCATCAGGAGGGAGTCCGACAGCACGGTGAGGGAACGCTTGAAACTCTTGACTTTCCTTGGTGCAAGTGATCGGTGACGGCTGGCTGATCAGGTCAGGCTGTTACGTGGTGACATATTTCTCTTAAGTATAAGAAAAGAATATCTCAAGTGGAAGAGAATTTATGTGAGTCGCTGCGTGCCAAAGATAAATTACGCAGGCAAAACTGTGAATACAGTTAAACAGAAAATAGTTCCTATAATTCAATGGTATTTAAGTGCATGAGACCACACGTCACGGGACAATATCCTC…	MESHFFAEVDALNATLAFREGSRMTCNLTCCTSSINVTYCYGDKNFTDMKNLTYPETWELGVKWTFAILVTLMAVLGNVCIIIILMKNRLLLRTSVNHFILNMSVADLITGVAGPIPFTIRDTNNFWVLGETWCHLEGYIQTLVMMVSVTSLATISFDRMVGVVYPFHQHLKRWQSAVIILAIWVACALLAVPFGVYRVYTVHVWQDLTERTCGEQGSRIRTWWLVSTIGLTWLPLGIMLVCYTNIFIYFRHKKFLNANKREHPAMIHLKKRVVRMIFVVLIVFIVCWLPFQLLKFCSRRFLDETGRYISEEAKKQYKLLLSVSQYMMFTNAAVNPIVYALMHQTFRRAFRVTFHCFFTDKSSFVLTPAAGMQRYVWSVRSDASDVYGNDMVTPRRSLR…	This study	-
ParausEVm005814t2	Paratya australensis	A34a2	TAATAATAATAATAATAATAATAATAATAATATCCTACTGAACAAATGCGCTAATTTTGACAAATATTGTAATACTTTAAATATATGCAATTAGTAAGAAGCTTCGCTTAAACAAAAAAAGCAATACAGCCGAGGCAAAGATTTGACATTTCAAATTACCAATCTCATAACTCTAAAAGAAGGGTACATGATATTAATAACTCAACAAATAGTCTTAGAGCACCGAAATGCAATTGAAATTAGGGGTGCAAATAAATTTCTTGATAACAGAACAATAGTTCTTTATCATAATAATCGTTTTCATGATTTTTCTAATCAACGTCATGACCACAAAATGAAGACATTTAATTTCTTCAAAAGGAAATTTTCAAATAGGCCTAACGAGCGTTTCAGATATTT…	MFFYFVQGLNVNLHRFNLNYTVMVMMVSVTSLAVISFDRMMGIVRPFHNHLKQWHSAAIIVVIWAISSILAIPFGVYRIYTVRIWKDVTETTCGEERSKIRIWWIIIVIGLTWLPLTIMLLSYTTIFVYLRYFWRNPILQKEHPGLIHLKKRVMRMMFVVVIGFIICWLPFQGLKIFTNKFIDETGRFIDDQKENMYNLLMSVSHYMFYANSAFNPIVYALMHQNFRRAFRITFSCFYKTKSAFVLTRGVGTQTYVWSLKSTAKNVYGANMVNKPKSSKLMDLIKGNTKITSSAVVSSSAMVAAIALDPNKTVSKDTIDNTSNERKENGLPKSKENGATGKGSLLSYINEGYVTDLPQRRTSIVSTGALGHLITQVIEEESSSDPDNERFL	Crustome v0.1.0	Whole organism	Pérez-Moreno JL, Kozma MT, DeLeo DM, Bracken-Grissom HD, Durica DS, Mykles DL. 2023. CrusTome: a transcriptome database resource for large-scale analyses across Crustacea, G3 Genes|Genomes|Genetics, Volume 13, Issue 7, July 2023, jkad098, https://doi.org/10.1093/g3journal/jkad098
Pm_CHHR1B	Penaeus monodon	A34a2	TACAGTATCTTTACAGTGTCGTTATCGTATCGTTACCGTATCATTACAGTATCGTTACAGCATCGTTACAGTATCCTCTCGCTATTGTCCACGTCGCTGGAGCTCTCCTCCTCGATGACCTCGGTGATGAGGTGCCCGAGGGCGCCCGTGCTCGCCACCGACAGGCTCCGCTGCGACAGGTCTCTGACGTAACCCTCGTTCACGAAGGCGCTCAGGCGGTCCTTGGTCTTCGGGGCCTCCAGCTGGGTCATCGGCACCTCCTCGACCTTGACCTCGGCGTCGGAGGAGGACTTCTGGATGCTCTGCTGCAGGGCGATGGAGGCGGCGAGGGCGGGCGTGCACACCAGGGCCTGGGGCGTGACGTGCGGGGCCCTGCGGAGGCGGTCTCGCAGCTTCAGC…	MLAPNLTLEHTKVSCNETCCVYSDNKTICFGDYNFTDRTNLTFPEPWELGVRYTFATLIMLLGASGNLCIIIILLKNKILLRTSVNHFILNMSVADLITSLAGPIPFTIRDTHQLWILGGAWCHLEGYIQILVMLVSVTSLATISFDRMIGVAYPFHKHLGAWGSRAIIVGFWVLSAVLALPFSFYRVYTVRIWQDMTERTCGEQRDELRIWWIAVIIALTWLPLLIMVISYTVIFVYLRKGAPSTARREHPAILHLKKRVVRMMFVIVLVFILSWLPFQIMKIFEDKYIDDSGQYLPDQEAEYKVLLSVSHYMMYTNTAVNPLIYALMHQTFRRAFRVTFTCFYRKKPSLILRPSRGTNRYVWSTDGSVYSNNMNKQKMKLRDRLRRAPHVTPQALVC…	This study	-
Lv_CHHR1B	Penaeus vannamei	A34a2	GGCAGCTCCTCCTTGACCTGGGCGTCGGAGGAGTCCTTCTGGACGCTCTGCTGCAGGGCGATGGAGGCGGCGAGGGCGGGCGTGCACACCAGGGCCTGGGGCGTGACGTGCGGGGCCCTGCGGAGGCGGTCTCGGAGCTTCATCTTCTGCTTGTTCATGTTGTTCGAGTAGACGGAGCCGTCGGTGGACCACACGTAGCGGTTGGTTCCTCTGCTCGGCCGAAGGATGAGCGAAGGCTTCTTGCGGTAGAAGCAGGTGAACGTCACCCTAAATGCACGCCTAAATGTCTGGTGCATAAGGGCGTAAATCAGAGGGTTGACAGCAGTGTTGGTATACATCATGTAATGCGAGACACTCAGTAATACCTTATACTCGGCTTCTTGATCCGGCAGATACTGG…	MLAPNLTLEHTKVSCNETCCVYSDNKTICFGDYNFTDRTNLTFPEPWELGVRYTFATLIMLLGASGNLCIIIILLKNKILLRTSVNHFILNMSVADLITSLAGPIPFTIRDTHQLWILGGAWCHLEGYIQILVMLVSVTSLATISFDRMIGVAYPFHKHLGAWGSRAIIVGFWVLSAVLALPFSFYRVYTVRIWQDMTERTCGEQRDELRIWWIAVIIALTWLPLLIMVISYTVIFVYLRKGAPSTARREHPAILHLKKRVVRMMFVIVLVFILSWLPFQIMKIFEDKYIDDSGQYLPDQEAEYKVLLSVSHYMMYTNTAVNPLIYALMHQTFRRAFRVTFTCFYRKKPSLILRPSRGTNRYVWSTDGSVYSNNMNKQKMKLRDRLRRAPHVTPQALVC…	This study	-
PenvanEVm007603t2	Penaeus vannamei	A34a2	GGCGTACCCGTTCCACAAGCACCTCGGGGCGTGGGGCTCGAGGGCCATCATCGTCGGGTTCTGGGTCCTGTCCGCCGTGCTCGCCCTTCCCTTCAGCTTCTACAGGGTCTATACGGTGCGCATCTGGCAGGACATGACGGAGCGCACGTGCGGCGAACAGCGCGACGAACTGCGCATCTGGTGGATAGCCGTCATCATCGCCCTCACGTGGCTGCCGCTGCTCATCATGGTCATCTCCTACACGGTCATCTTCGTGTACCTGCGGAAGGGCGCCCCGTCCACGGCCAGGAGAGAGCACCCGGCCATCCTGCACCTGAAGAAGCGAGTGGTCAGGATGATGTTCGTGATCGTGCTGGTGTTCATCCTGAGTTGGCTGCCCTTCCAGATCATGAAAATCTT…	AYPFHKHLGAWGSRAIIVGFWVLSAVLALPFSFYRVYTVRIWQDMTERTCGEQRDELRIWWIAVIIALTWLPLLIMVISYTVIFVYLRKGAPSTARREHPAILHLKKRVVRMMFVIVLVFILSWLPFQIMKIFEDKYIDDSGQYLPDQEAEYKVLLSVSHYMMYTNTAVNPLIYALMHQTFRRAFRVTFTCFYRKKPSLILRPSRGTNRYVWSTDGSVYSNNMNKQKMKLRDRLRRAPHVTPQALVCTPALAA	Crustome v0.1.0	Pooled whole organisms	Pérez-Moreno JL, Kozma MT, DeLeo DM, Bracken-Grissom HD, Durica DS, Mykles DL. 2023. CrusTome: a transcriptome database resource for large-scale analyses across Crustacea, G3 Genes|Genomes|Genetics, Volume 13, Issue 7, July 2023, jkad098, https://doi.org/10.1093/g3journal/jkad098
Pt-CHHR-like4	Portunus trituberculatus	A34a2	-	MASLGEGTLNCNDTCCQMSSGNVICFGDYNFTDRVNITHPEQWELALRWTYASIIMLLAVFGNLTIIIILAKNRILLRHSINCFILNMSVADLITALAGPIPFTIRDTAFFWVLGKAWCHLEGYIQMLVMLVSVTSLATISFDRMIGVIRPFHTHLKMWQCFVIIVIIWIVSAILAVPFGIYRIYTVHEWQDLTEVTCGEDAQKIQVWWMVSMIGLTWLPLLIMLGCYTTILVYFRSSEFRSRTNSEHPSITLMKRRVVIMMFIIVIAFTLFWLPFQIIKICGNSMFFGEDGQIKSPEAQKSYDILYTLCHYMMYTNVAVNPIIYALMHQTFRRALRVTFPCLYQRKSAFVLTPGLGRQHYVWSIRSTSNVYSDVMAMSRQNPEERRRRMRASSAVIGS…	Yang et al., 2021	-	Yang Y, Xu Y, Zhang P, Cui Z, Bao C. 2021. Comparative Genomic and Transcriptomic Analyses of CHHs and Their Putative Receptors in Scylla paramamosain, Portunus trituberculatus, and Eriocheir sinensis. Frontiers in Marine Science, Vol. 8, https://www.fron
Pc_CHHRA52	Procambarus clarkii	A34a2	GTAACCCTTGTGCCGGCAGTGTTGGTGATGATGGCGAGCGTCCCCTCCCTGGCCATCATCAGCTTCGACCGTATGGTGGGGGTGGTGTCGCCCTTCCACCAGCACCTGAAGCGTCGCCACGCCGTCGCCATCATCGCCTCCGTCTGGCTCCTGGCTGGCCTTCTCGCTCTGCCCTTCGGCTTCTACAGGGTGTACTCGGAGCGTGTGTGGAAGGACCTGACGGAGAGGATATGTGGAGAGGAAGATGACAAGATAAGGATATGGTGGAAAGTAAGCATCCTCGGCCTCAACTGGTTCCCCCTTGGTGTGATGGTCATCTCCTACACCACCATATTTTTCTACTTCAAACAAGTTAAATTCAAGGGGACGATTAGCCGAAGAGAGCATCCTGCCATGGTG…	VTLVPAVLVMMASVPSLAIISFDRMVGVVSPFHQHLKRRHAVAIIASVWLLAGLLALPFGFYRVYSERVWKDLTERICGEEDDKIRIWWKVSILGLNWFPLGVMVISYTTIFFYFKQVKFKGTISRREHPAMVHLKQRVVRMMFAMVLVFTICWLPFQILKLAQRSFIDDTGHYVSTSAEKTYKTLLTVSQYMIYCNPALNPIVYALMHQTFRRAFRVTFPCFYNRKSSLVLTPGVGIQRYVWSVKSTVSDVYGKDVVTTPPRNLRDRICGRNQLTPSAVLSTSALAASIALDSKSTQQRERSSSERRGDGALSRTVAGPPELSFNASEGYVNDLQHRRMSFISTGALGHLITQVIEEETSSDLENERVL	Veenstra, 2015	-	Veenstra JA. 2015. The power of next-generation sequencing as illustrated by the neuropeptidome of the crayfish Procambarus clarkii, General and Comparative Endocrinology, Volume 224, 2015, Pages 84-95, ISSN 0016-6480, https://doi.org/10.1016/j.ygcen.2015
AcastyEVm001896t2	Acanthephyra stylorostrata	A34b1	CTGGCCTCTCCATCGAGTAGGATCTGTGCGCGCTCTCTCTCTCCCTCTCACATCAGTGACAGACTCTCCCCGAAAAAGTTCCCAACTAATACAATGATGGATTACGTCCTTTCTTTCGATATCTAGTGACTGTTTCTTCGGTGGGTGGAATGTTTACTCTCATAAAGTAGATAAAAAGTAACTTTTTAAAACTTTAGTCAATAGCTGGAGTGAAAAGTTCATAGCGGCATTGTCGCGGTTGGCTGGTGATAAAGTTATATTTTTGCCTTTGGGAAATTAATTGGATAACAAACCAACCCACTTACGCCAACTCAAGGAAGATTAGGCTCCCAATTAGGAGAGTGAATTACCACTCGACTGAATTAGGGACCGAATTAGGTGGCTGCTGCAAGAAAAATG…	MDTTGLALSTTPSVMNFSPTEGLMTSTVPPYLSTYMPEELLNSSMMANFSCDRDHDQIDFSEYEYGYRKETWIPITWREILKITAYILIFLISLSGNLLVILVVYYNAHMRSSTNQYLVNLAAADLFVTLVCMWVHIVRHLSHPHYVLPALVCKLDGFVQTTALLASVLTLTVISVGRFIAVMFPLHARTSPDRAHKVILAVWITSATLACPTLFYRELYSIKWSNFTSWQCDELWPQEYRLDPKTGYCLLVYDSKQFFYTALTIALYFLPVGIMFINYSLVVWRLWMTQLPGEHSLPARNTASRAKRKVVKMVSVVLVVFVVCWTPLQTIILYSNFVHVQHKALPEWFPILEFSAYFVAYSNSALNPIIYCGFNANFRQGLVSLLTCSHSSSSRTYHR…	Crustome v0.1.0	Eyes	Pérez-Moreno JL, Kozma MT, DeLeo DM, Bracken-Grissom HD, Durica DS, Mykles DL. 2023. CrusTome: a transcriptome database resource for large-scale analyses across Crustacea, G3 Genes|Genomes|Genetics, Volume 13, Issue 7, July 2023, jkad098, https://doi.org/10.1093/g3journal/jkad098
Battex_EVm003745t1	Bathypalaemonella texana	A34b1	AAAGAGAAAGGCTAAAAAAGAAATGATACAGAATAAATGATAAAAAAAGAAATGATAAAAAATTAATGATACAAAAAAAGAAGAAATAAAAGAAAAGATAAAATTAGAAATGATAAAAAAGCAACAAACAAAGTAAAGTGTGAGAATTGAAAACAGTTAAGTACCTACGAAGTTAAAACCGATTTTAACTAGTTTATATACCAGTCAAGTTACTAGTTAAGTTACTGTTCAAATTACTAGCCAATTTACTAGTCAAATTACTAGTCAAGTTACTAGATAAGTTATTTGTCAATTTACTAGTCAAGTTACTAAGTTACTAGTCAATGGACCAGTCAAGTTACTAGTTAAACTACTAGTCGATTTACCAGCGAAGTTACTAATCAAGTTACTAGCCCAGTT…	MDTTGLTLPTSSLALNFSPTGVVFNSTESPYSTSDIPQDFLLNNTNPQNVSCENNHHQFDFSEYEYPYRQETWIPITWREILKITAYVLVFLLSLLGNLLVILVVYYNAHMRSTTNQYLVNLAAADLFVTLVCMWVHLVRHLSHPHYVLPAIVCKLDGFVQTTALLASVLTLTVISVGRFIAVMFPLHARTSPDRAHKVIAAVWITSAIFACPTLFYRELYSIKWSNFTSWQCDELWPQEYQYDPQTGYCMLVYDSKQFFYTALTIALYFLPVGVMFINYSLVVWRLWMTQLPGEHSLPARNTATRAKRKVVKMVSVVLVVFVMCWTPLQTIILYSNFVHAQHNSLPEWFPILEFSAYFVAYSNSALNPIIYCGFNANFRQGLISLLTCTHSNSNRGYH…	Crustome v0.1.0	Eyes	Pérez-Moreno JL, Kozma MT, DeLeo DM, Bracken-Grissom HD, Durica DS, Mykles DL. 2023. CrusTome: a transcriptome database resource for large-scale analyses across Crustacea, G3 Genes|Genomes|Genetics, Volume 13, Issue 7, July 2023, jkad098, https://doi.org/10.1093/g3journal/jkad098
CallaeEVm003830t1	Calcinus laevimanus	A34b1	TAGCTCAACCAACCAGTACCTTGTCAACCTGGCCGCCGCTGATCTACTAGTGACCCTTGTATCCATGTGGGTGCATATAGTGAGGCACCTGTCCCACCCCAACTACGTGTTACCTGCCCTCATATGCAAATTGGATAGTTTTGTTCAAGCCACGTCCCTGCTGGCTAGTGTGCTGACGCTGACGGTGATTAGTGTGGGGCGTTTCGTAGCCGTGATGTTTCCCCTCCACGCCCGCACCTCAGCCAACCACGCCCACAGGACCATCGCAGCTGTGTGGGCGGTGTCGGCGCTCCTGTCCTGCCCAAATATATTCTACCGTGAACTGTACAGCATCAAGTGGGCTAACTTCACATCCTGGGCGTGTGAGGAATTTTGGCCCACCGAGAACGAGTACGACCC…	MWVHIVRHLSHPNYVLPALICKLDSFVQATSLLASVLTLTVISVGRFVAVMFPLHARTSANHAHRTIAAVWAVSALLSCPNIFYRELYSIKWANFTSWACEEFWPTENEYDPQLAMCVVTYSAKKNYYTFLTIALYFLPVGVMLINYSLVVYTLWMTKLPGEQSAPSRNTAVRSKKRVVKMVSVVLLVFVICWTPLQTIILYSTLAKHDNLPEWFPTMEFLAYFLAYSNSALNPIIYCGFNANFRQGLVSLVTCGRTRAIITPSRPGRWQGMTWG	Crustome v0.1.0	hepatopancreas, gill, muscle	Pérez-Moreno JL, Kozma MT, DeLeo DM, Bracken-Grissom HD, Durica DS, Mykles DL. 2023. CrusTome: a transcriptome database resource for large-scale analyses across Crustacea, G3 Genes|Genomes|Genetics, Volume 13, Issue 7, July 2023, jkad098, https://doi.org/10.1093/g3journal/jkad098
CarmaC_EVm005617t1	Carcinus maenas	A34b1	TGTGTGTGTGTGTGTGTGTGTGTGTGTGTGTGTGTGTGTGTGTGTGTGTGTGTACCGAAGAGACCACAAGAGGAAGAGTTAAGAATCAAGAGGAGAGAGCTGTGGTGGAGGTGGAGGGGTCTAGGCCTAACAAGTAATGGCCTATAGAGTCCATCCCCACCACCACCACCACCACCACCACCACCACCATGATGGCCTCCACCTCCTTCCCGGGCCTGATCTCCCCCACTGAAGAACTGGCTAACGTGTCCGGGCTCTACGAGTGTAACCAGGACCCGGGCATCACCGCTAACCTCTCCCAGTTCGAGTACCCTTACCGTATGAAGACCTGGGTACCCATCACCTGGCGGGAAGTACTTAAGGTGGCAGCGTACTTGATCGTGTTCCTGGTGTCCCTCG…	MMASTSFPGLISPTEELANVSGLYECNQDPGITANLSQFEYPYRMKTWVPITWREVLKVAAYLIVFLVSLVGNLLVMLVVCYNRHMRSSTNQYLVNLAAADLLVTLVCMWVHIVRHLSHPHYILPAYVCKLDGFVQATTLLASVLTLTVISVGRFVAVMFPLHARTSPDRANRVIAAVWIASALLACPILFYRKLYSIQWANFTTWQCDEFFPTEKEYVQDVGCVVTYDAKHLFYTILNIALFFLPVAIMIINYSLVVWTLWGAKQPGEQHSAATRNMATKAKKRVVKMVTVVLVVFVICWTPLQTLILYSSFSQQDHLPEWFSSLEFAAYFIAYSNSALNPIIYCGFNTSFRQGLVALLTCRHAATGRIYHRRHWMGMTGGTRDTTVGCSGPEPAVLL…	Crustome v0.1.0	Central Nervous System	Pérez-Moreno JL, Kozma MT, DeLeo DM, Bracken-Grissom HD, Durica DS, Mykles DL. 2023. CrusTome: a transcriptome database resource for large-scale analyses across Crustacea, G3 Genes|Genomes|Genetics, Volume 13, Issue 7, July 2023, jkad098, https://doi.org/10.1093/g3journal/jkad098
CarmaY_EVm004164t2	Carcinus maenas	A34b1	CACACACACACACACACACGCGCGCGCGCACACACACACACACACACGCGCACACACACACGCACACGCGCACGCACACACACACACACACTAATAACAATGAAGTGTAGCATTAAAACTTACTAAGATGACTCAAGAAAAAGCACTTACACACACACACACACACAAGTAAAAAAAACAACACTTACACGCACATACACTTGAGTAAAACACACTTACACACACACACATAAAAGAAAAACCCACGTACACACAAACACACACACACAGAAACTTAAACCATCCCACAAAACACAAACACAAACTCCCTCCCGTAAACCACAACTAGGTAAACACAAACAAACACCCATCCACAAACACACACACCCATACACACACACACACACAGTCATGGCAACA…	MATDVDETDVWNDSVGMWRNGDFPSSSTSSSSSSSTFTSPLPSLLHLALSSSSSSSSSAFFTTEGPDDSTSFMEDTMNYTMPISCDQDPRISMNFSEFGYIYRTTTWVPITWREVLKLLAYIITFLVSLVGNLLVILVVRYNRNMRSSTNQYLVNLAAADLLVTLVCMWVHIVRHLSHPHYILPAYVCKLDGFVQATTLLASVLTLTVISVGRFVAVMFPLHARTSPDRANRVIAAVWIASALLACPILFYRKLYSIQWANFTTWQCDEFFPTEKEYVQDVGCVVTYDAKHLFYTILNIALFFLPVAIMIINYSLVVWTLWGAKQPGEQHSAATRNMATKAKKRVVKMVTVVLVVFVICWTPLQTLILYSSFSQQDHLPEWFSSLEFAAYFIAYSNSAL…	Crustome v0.1.0	Y Organ	Pérez-Moreno JL, Kozma MT, DeLeo DM, Bracken-Grissom HD, Durica DS, Mykles DL. 2023. CrusTome: a transcriptome database resource for large-scale analyses across Crustacea, G3 Genes|Genomes|Genetics, Volume 13, Issue 7, July 2023, jkad098, https://doi.org/10.1093/g3journal/jkad098
Cq_CHHR2	Cherax quadricarinatus	A34b1	TAGTTCTCTCTGTATAGATGCAAATCCGAAACTTTTTTTTTTTTTAAATCTAAGTGCAATACGCAACATTACGACAGAATATCACATACGAGGTATTAATTTTACTCTTTAATGCATTTAAAGAAAAAAGAACATGCAAAATTTCATTATTTAGATAAATATCAGATTTTTTAAAGTCTTTCTTCTTTAGCACTTTAACAGAGCTTTCTTACTTCGTCGAAAATCTCGAAAAAAAAAAATTAACTGAAAGTTATATACTACAATAAACACCGATACTATAAATACATTCGATATTTCAAGTATTTACTGTCAATTTCATGCACATTTTAAAAATATTATTATTCTCTGCATACATGTACCCTTATTACACATTTGTGTATCACTTCTACAGTATTTCTT…	MIVAYLGAREHNTMALWSMEATGATNGTTIPITEVWGTTATTLQDFAKSEDNMTQLTHDSEEFPLNSAILNLSVYHYPYRKEIWVPISWRESLKIAAYVLVFLVSLVGNLLVILVVYYNTHMRTTTNRYLVNLAVADLLVTLVCMWVHIVRHLSHPHYVLPTLFCKLDGFVQGTSLLASVLTLTMISVGRFVAVMFPLQARTSPSRAQQVIIAVWITSLLLACPTLFYRKAYSVKWLDYTTWHCDEIWPTEMEYDPSTGHNIVTFDTKKLFYTVLIIAFYFLPVGIMFINYSLVVWRLWMKQQPGEQSLPARNTATRARKKVVKMVSVVLLVFVICWTPLQCSMLYTTFVNKEGYLPEWFKDLEFSAYFIAYSNSALNPIIYCGFNANFRQGLMSLLTC…	This study	-
Cliant_EVm003928t1	Clibanarius antillensis	A34b1	AAAAAAAAAAAAAAAAAAACATCACAGCTTTAATCGTCTTTTGAGAAATTTGGTGTTGAAAATAAACAGGAGAAAAAATAAGTAAATAGATAAATCGTATTAGTCATTTGAGAAACTGTGACGTGTAAAAGTTAAAAATTTTCACGTAAATAGCACCTCCCGACAAAAACAATAAAAATGCCGGTAATATCCACAATGGAAGCACACAACCTCAGTTTGTTGGTGCCCACGGGAGTCCCTTTGGTCCCCTCAGGTCTGCCCTTGTCTACAGAGGACCTGCTGGGGTACAATGACTCCCTGTGGGCGGAGGATCAGTGGCTGCCCTCATCCTCACCTACTAACCTACCTCCCTTCGTCACCTCACCATATACTGAAGATTATGAAGTTACGGAGGCGGAC…	MPVISTMEAHNLSLLVPTGVPLVPSGLPLSTEDLLGYNDSLWAEDQWLPSSSPTNLPPFVTSPYTEDYEVTEADCGQNIRHMNFTHYDYPYRTDTWIPFTWREVLKVVAYVVVFLVSVAGNLLVILVVCYNTTMRSSTNQYLVNLAVADLLVTLVCMWVHIVRHLSYPNYVLPALLCKLDSFVQATSLLASVLTLTVISVGRFVAVMFPLHARTSPNHAHRVIVAVWLVSAAFSCPNLFYRELYSTEWANFTSWACEEFWPTVNEYNATLQLCVVTYDAKKVYYMFLAIALYFIPVAVMLVNYSLVVWTLWMAKLPGEQSAPSRNTAVRSKKRVVKMVSVVLLVFVICWTPLQSILLYSNFESHEEHLPEWFSTMEFLAYFLAYSNSALNPIIYCGFNA…	Crustome v0.1.0	Eyes	Pérez-Moreno JL, Kozma MT, DeLeo DM, Bracken-Grissom HD, Durica DS, Mykles DL. 2023. CrusTome: a transcriptome database resource for large-scale analyses across Crustacea, G3 Genes|Genomes|Genetics, Volume 13, Issue 7, July 2023, jkad098, https://doi.org/10.1093/g3journal/jkad098
Clivit_EVm002377t1	Clibanarius vittatus	A34b1	AAAAAAAATAAAAGAATCCTAACCGTAATCGTCTTCTGATAAAGTGTTGTGTAAAAAAAAAAATAATAATTTTAATCGTCTTTTGAGATACTTGCTGTTGTGTTAAAAAGCAAAAAAACATAAATCGTCTTTTGAGAAACTTGGTGTTGTGTTAAAAAAAATATAGAAAATCATTATCACTCGTCTTTTGAGATTCGGCGCTGTGAAAATTTTAAGAATATTTTCACACGTCGTTAGCACCTGTCGCCAACAATGTCGGTGATAACGTCAGTGGAGGCTCACAACCTCAGTGTGTTGGCGCCCCCGGGAGTCCCCCTGGCCACCCCAAGTCTGCCCCTGTCTACGGAGGACCTGCTGGGGTACAATGACTCCCTGTGGCCGGAGGAGCAGTGGTCGCCC…	MSVITSVEAHNLSVLAPPGVPLATPSLPLSTEDLLGYNDSLWPEEQWSPSPSPTDLPLFVTTLYPEDEITEEDCGQNIRHMNFTHYEYPYRTDTWIPFTWREVLKVLAYAVLFLVSVAGNLLVILVVCYNTTMRSSTNQYLVNLAVADLLVTLVCMWVHIVRHLSYPNYVLPALICKLDSFVQATSLLASVLTLTVISVGRFVAVMFPLHARTSPNHAHRVIVAVWFVSAALSCPNLFYRELYSTEWANFTSWACEEFWPTVSEFNSTLRLCVVTYDAKKTYYLFLAIALYFLPVAVMLVNYSLVVWTLWMAKLPGEQSAPSRNTAVRSKKRVVKMVSVVLLVFVICWTPLQIILLYSTFESHEEQLPEWFPTMEFLAYFLAYSNSALNPIIYCGFNAN…	Crustome v0.1.0	Eyes	Pérez-Moreno JL, Kozma MT, DeLeo DM, Bracken-Grissom HD, Durica DS, Mykles DL. 2023. CrusTome: a transcriptome database resource for large-scale analyses across Crustacea, G3 Genes|Genomes|Genetics, Volume 13, Issue 7, July 2023, jkad098, https://doi.org/10.1093/g3journal/jkad098
Emetal_EVm001268t1	Emerita talpoidea	A34b1	GGGACGGGAGGGAGGGAGAAAATTAAGAAATAAGTTAAAGAAGAAGCTGACGGAGGGAGAAGATTTCCAAGAGTCTACAAATAAACTTAAAAGAAAGCACACACGGAAGTTGAAGTGAGGGAAGGGTGAAGGAGCCACCTGTGGAACCCAAACCGACCACGACGACCAGTGATCTCATAATTTTAACCAAAACACAAATCTCAATTATAACCATAACGTGGCGGACATCTTCCCTTGATTTATTCGACAATTTGAACCTTTTACTCCCTCTCTCGTTCCCAATGAGTTACGTCCCCTTAAACCCCCACTGAACAGCCACCCACTCAACCCCCCCGTTGAACTTTTACCAGTTCCCACGTGGAATAGACCTTCCTCCACTCAGTCCTCCCCCCCCCACCC…	MEMQNLTLMEAQVAGPSPLLAGNHISEYSNASYWSTTLPSNFTPVGTGEPMGPFVCGEDIRTMNLSTYAYPTHRTKIWVPFGWRELLKVVAYIVLFLVSLTGNVLVILVVYYNVNMRSSTYQYLVNLAVADLLVTLVTMWVHLVRHLSYPHYVLPAFICKLDSFVQTVTMLASVLTLTVISVGRFVAVIFPLHAHTSPNHAHRAIATIWLLSFIIASPILRYRERITIQWSDFTSVQCEELWPTTTQFDAQKGICVKTFDGKKLFYSVLIVLLYFIPVVIMVTSYSMVVWTMWRTQLPGEQSAPCRNTAVRAKKRVVKMVSVVLLVFVICWTPLQTLLLYSTIYDGFVEWNVSNTLEFMVYFLSFTNSALNPIIYCGFNTSFRQGVISLLTCRHGSTDR…	Crustome v0.1.0	Eyes	Pérez-Moreno JL, Kozma MT, DeLeo DM, Bracken-Grissom HD, Durica DS, Mykles DL. 2023. CrusTome: a transcriptome database resource for large-scale analyses across Crustacea, G3 Genes|Genomes|Genetics, Volume 13, Issue 7, July 2023, jkad098, https://doi.org/10.1093/g3journal/jkad098
Es_CHHR2	Eriocheir sinensis	A34b1	GAGGAGGTGGAAGAGGTGGAAGAGGTGGGTACAGGTCTTAGTTATGGCTCTCACCGTGACCTTGAAGAACGACCACCACCACCACCACCATCACCACCACCACCACCTCTTAACTCCACCATAATGGCTTCCACCTCCCTTCCGAGTCTCGCTTACTCCCCGATGGAGGAGTTGGTGAACCAGTCCTACTACCCGTGCCACCAGGACCCGCGGATCACCACCAACTTCTCCCAGTACGAATACACCTACCGCATTAAGACCTGGGTCCCCTTCACCTGGCGGGAGGTACTCAAGGTCTTGGCCTACCTCGTGGTGTTCCTGGTGTCCCTCATCGGTAACCTGCTGGTGATCCTGGTGGTATGCTACAACAGACACATGCGGACCTCTACCAACCAGTAC…	MASTSLPSLAYSPMEELVNQSYYPCHQDPRITTNFSQYEYTYRIKTWVPFTWREVLKVLAYLVVFLVSLIGNLLVILVVCYNRHMRTSTNQYLVNLAAADLLVTLVCMWVHIVRHLSHPHYVLPALVCKLDGFVQTTTLLASVLTLTVISVGRFVAVMFPLHARTSPDRANRVIATVWVASAVLACPTLFYRELYSIEWANFTTWQCDEFFPTEKEFVEGVGCVVTYDAKQLFYTILNIALYFLPVAIMIINYSLVVWTLWGAKQPGEHHSAATRNMATRAKKRVVKMVTVVLVVFVICWTPLQTLILYTSFSQEDNLQEWFSTLEFAAYFVAYSNSALNPIIYCGFNASFRQGLVALLTCRHATTGRIYHRRQRLGLTGGTRDTTVGPEPAVLLELSS…	This study	-
Gl_CHHRA9	Gecarcinus lateralis	A34b1	CCTGGTGAACCTGTCCTACGCGTGTCAGCAGGACCCGCGCATCACCACCAACTTCTCACAGTACGAATACACGTACCGCATGAAGACCTGGGTGCCCTTCACCTGGCGGGAGGTGCTCAAGGTTGTGGCTTACCTGGTGGTGTTCCTCGTGTCTCTCATCGGTAACCTGCTGGTGATACTGGTGGTGTGCTACAACAGACACATGCGGACGTCTACCAATCAGTACCTCGTGAATCTGGCCGCGGCTGACCTGCTGGTAACGCTGGTCTGCATGTGGGTGCATATCGTGAGGCACCTGTCCTACCCCCATTACGTGTTACCTGCCCTGGTCTGCAAACTGGACGGCTTCGTGCAGACCACCACACTCCTGGCCAGCGTTCTTACCCTCACCGTAATCAG…	MASTSLPAISYSPMEDLVNLSYACQQDPRITTNFSQYEYTYRMKTWVPFTWREVLKVVAYLVVFLVSLIGNLLVILVVCYNRHMRTSTNQYLVNLAAADLLVTLVCMWVHIVRHLSYPHYVLPALVCKLDGFVQTTTLLASVLTLTVISVGRFVAVMFPLHARTSPDRANRVIATVWIASALLACPTLFYRELYSIEWANFTTWQCDEFFPTEREYVKDVGCVVTYDAKQLFYTILNIALYFLPVAIMIINYSLVVWTLWGAKQPGEHHSAATRNMATRAKKRVVKMVTVVLVVFVICWTPLQTLILYSSFSQEDHLPEWFSTLEFAAYFVAYSNSALNPIIYCGFNASFRQGLVALLTCRHAATGRIYHRRHRMGLTGGTRDTTVGPEPAVLLELSSL…	This study	Y Organ
GeclatEVm004216t2	Gecarcinus lateralis	A34b1	GGCAGCAAGAGGAACACGGAAATCAAGAGGAAGGTGCGAGCAGGAGAAGGAGGAGGAGGAGGAGGAGGAGGAGGGGTATAGTGCTCAGTTATGGCTTACAGTGCGTCCTTGAACCACCACCACCACCACCATCACCACCACTGCTGCTGCTGTTACTACCAACACCACTACCACCACCATCACTACCACCACCACCACCACCACCTCCTCACCCCTCCACCATAATGGCCTCCACTTCCCTCCCAGCAATCTCCTACTCACCAATGGAAGACCTGGTGAACCTGTCCTACGCGTGTCAGCAGGACCCGCGCATCACCACCAACTTCTCACAGTACGAATACACGTACCGTATGAAGACCTGGGTGCCCTTCACCTGGCGGGAGGTGCTCAAGGTTGTGG…	QQEEHGNQEEGASRRRRRRRRRRRGIVLSYGLQCVLEPPPPPPSPPLLLLLLPTPLPPPSLPPPPPPPPHPSTIMASTSLPAISYSPMEDLVNLSYACQQDPRITTNFSQYEYTYRMKTWVPFTWREVLKVVAYLVVFLVSLIGNLLVILVVCYNRHMRTSTNQYLVNLAAADLLVTLVCMWVHIVRHLSYPHYVLPALVCKLDGFVQTTTLLASVLTLTVISVGRFVAVMFPLHARTSPDRANRVIATVWIASALLACPTLFYRELYSIEWANFTTWQCDEFFPTEREYVKDVGCVVTYDAKQLFYTILNIALYFLPVAIMIINYSLVVWTLWGAKQPGEHHSAATRNMATRAKKRVVKMVTVVLVVFVICWTPLQTLILYSSFSQEDHLPEWFSTLE…	ESG	Eyestalk Ganglia	Kozma, Mihika T., Perez-Moreno, Jorge L., Durica, David S., & Mykles, Donald L. (2023). (Supplementary data #1 - Eyestalk Ganglia Transcriptome (1.0) [Data set]. Zenodo. https://doi.org/10.5281/zenodo.7987266
LUA9.4_c209770_g2_i1|m.36434	Gecarcinus lateralis	A34b1	-	STQPAYTCAATTTNTTMSTTNLPHHRRPWSTFTHPTTRGLLTDLVNLSYACQQDPRITTNFSQYEYTYRMKTWVPFTWREVLKVVAYLVVFLVSLIGNLLVILVVCYNRHMRTSTNQYLVNLAAADLLVTLVCMWVHIVRHLSYPHYVLPALVCKLDGFVQTTTLLASVLTLTVISVGRFVAVMFPLHARTSPDRANRVIATVWIASALLACPTLFYRELYSIEWANFTTWQCDEFFPTEREYVKDVGCVVTYDAKQLFYTILNIALYFLPVAIMIINYSLVVWTLWGAKQPGEHHSAATRNMATRAKKRVVKMVTVVLVVFVICWTPLQTLILYSSFSQEDHLPEWFSTLEFAAYFVAYSNSALNPIIYCG	MLA	Y Organ	Das S, Vraspir L, Zhou W, Durica DS, Mykles DL. 2018. Transcriptomic analysis of differentially expressed genes in the molting gland (Y-organ) of the blackback land crab, Gecarcinus lateralis, during molt-cycle stage transitions, Comparative Biochemistry and Physiology Part D: Genomics and Proteomics, Volume 28, 2018, Pages 37-53, ISSN 1744-117X, https://doi.org/10.1016/j.cbd.2018.06.001.
Glyacu_EVm001806t2	Glyphocrangon aculeata	A34b1	CAGACCGAAAGGTCGTCTTGCTTGTTCCGACGGGACGCAAGCGTGCGTGGGAACAAGATAATTACACATTCAACTTTAGTTACCTGTTTCCTGCCCCGCTCCCGAATTGGCAGGGTTGAACGTATCTTCTGGCTAAACGTTCTAATCAGATTCTAAGATTTACAGCGAGGGGGAGCAACATCTTGTGGGTTTCATTAAGGAACTTGGTGATTAATAGGCTGTTTTGAAGATATATCTTTGGGAAACGGATTATTAGCGAACGATGGTTTCAAAAACAAGAAAAGCAAAACTTCCTCCAACGGTTTCAGAAGAGCTCATTTTTTTTAGAATAAAGACGCCAGGTAACCTGAATCAATCAATCATTCTTTTGAAATAATATATATATATATATAAAACAAC…	MDDLVLQPTLEGTIMTPGEGDLGSSSLAPFLASLQFEDNTSAPTNPSNQSCSENLLQVNVTLFDYPYRMETWNPITWREVIKIIAYLVIFLVSLTGNLLVILVVFYNAHMRTTTNQYLVNLAISDLLVTLVSMWVYIVRHFSYPNSVLPAVFCKLEGFVHAFSLTASVLTLTAISLGRFVAVMFPFRTIRSPDRPRRVIAALWVTSALLACPMLFYRQTYPIKWRNHTSWQCDEIWPSKVEFDKTRGHCVILYNTKFLFYMVFTIALYFIPVGSMILNYSLIVWRLWVRRVPGEHSIPAHNMATRAKKKVVKMLSVVLGVFVLCWTPMQSLILYSNFVHAQHDSLPSWFHPMEFAAYFIAHSNSALNPIIYCGFNANFRKGFIALLTCRQTSFGRSLHP…	Crustome v0.1.0	Eyes	Pérez-Moreno JL, Kozma MT, DeLeo DM, Bracken-Grissom HD, Durica DS, Mykles DL. 2023. CrusTome: a transcriptome database resource for large-scale analyses across Crustacea, G3 Genes|Genomes|Genetics, Volume 13, Issue 7, July 2023, jkad098, https://doi.org/10.1093/g3journal/jkad098
Ha_CHHR2	Homarus americanus	A34b1	GAGCCGTGTAATAAATTCTACGCTGACTTGGACTTCCCAGCACACTCTTGATTTCAACGATGTTATTGTTGATAGATATTGAGTGAGATGAAACAGGTGTGGTGAGTGTATAAATGTTGATACCTGTGACTTAATGATCCAGGTACAGGTTAATTAACTATCTCAAGCAGAAAAAAATAAAAACTGATAATTGTTGAAGCTACAGGAATATCCAGTGACGTCAAATGTGATGTGAATTGACAAAAATTGTGAAATAAATAAAAAAAACAAGGTAAAAATCATGGTTATTAGTATTGTGAACAGCGAATGATGACATACCAGGTAACACTCTCACAAAAACTATGTGTGAATGTGAAACAATTTTTCTTCTCTATTGTTGAATGGAAAAAAGTATAAAAA…	MEVSNIDLWTMESGSHNPMATAAVAAAAAASEVWGGSSSTTHSPYDTPHLPEDNVTMTFDLNKSCQNDHRLMDLTDFEYGYRKETWIPITCKEVIKIVAYIMVFLVSLAGNLLVIVVVYYNAHMRTSTNQYLVNLAVADLLVTLVCMWVHIVRNLSHPHYILPALVCKLESFVQATSLLASVLTLTVISVGRFVAVMFPLHARTSPDRAHRVIAVVWLTSALLACPPLFYREQYSIQWANFTSWHCDEFWPMEVQFNLKVGHCVTTYDAKRRFYIILTIVFYFLPVGIMFINYSLVVWKLWMTQLPGEHCVPARNTATRTKKKVVKMVSVVLLVFVLCWTPLQSILLYSSLVHSQDNSLPEWFSEVEFAAYFVAYSNSALNPIIYCGFNANFRQGLVSL…	This study	-
Minpug_EVm004770t1	Leptuca pugilator	A34b1	GGTGGGGTTATGGCTCTCAGTGTAACCTTGAAGCACCACCACCACCACCACCACAACTACTACTACGACTACTACTACTACTGCTACTACCCCACCACCCCGCCACCATGATGACCTCGACGACTCTTCCATCTATTGCTTCCACAGCGATGGATGACCTGGCGAATATGTCCTACGGGTGCCAGCTGGACCCTCGCATCACCAACTTCTCCCAGTACGAGTATACGTATCGGATGAAGACCTGGGTCCCCTTTACCTGGCGCGAGGTGCTCAAGGTCATGGCGTATCTGGTGGTGTTTCTCGTCTCCCTCATCGGTAACCTGCTTGTGATCCTCGTCGTCTGCTACAACAGGCATATGAGAACATCCACCAACCAGTACCTTGTGAATCTGGCGGCGG…	MMTSTTLPSIASTAMDDLANMSYGCQLDPRITNFSQYEYTYRMKTWVPFTWREVLKVMAYLVVFLVSLIGNLLVILVVCYNRHMRTSTNQYLVNLAAADLLVTLVCMWVHIVRHLSYPHYVLPAVVCKLDGFVQTTTLLASVLTLTVISVGRFVAVMFPLHARTSPDRANRVIATVWVASALLACPTLFYRELFSIEWANFTTWQCEEFFPTEHDFVEGVGCVVTFDAKQLFYTILNIALYFLPVAIMIINYSLVVWTLWGAKQPGEQHSAATRHMATRAKKRVVKMVTVVLVVFVICWTPLQTLMLYSSFSQEDHLPEWFSTLEFAAYFVAYSNSALNPIIYCGFNASFRQGLVALLTCRHAATGRIYHRRHRTGLTGGTRDTTVNCSGPEPAVLLEL…	Crustome v0.1.0	Eyes	Pérez-Moreno JL, Kozma MT, DeLeo DM, Bracken-Grissom HD, Durica DS, Mykles DL. 2023. CrusTome: a transcriptome database resource for large-scale analyses across Crustacea, G3 Genes|Genomes|Genetics, Volume 13, Issue 7, July 2023, jkad098, https://doi.org/10.1093/g3journal/jkad098
Lysamb_EVm005427t1	Lysmata amboinensis	A34b1	CGTCCTCTTCTGCAAACTGGAGAGCTTCGTGCAAGCTACCTCCCTGCTGGCGAGTGTTTTGACCCTAACGGTCATCAGCGTCGGCAGATTCGTGGCCGTGATGTTCCCGCTCCGAGCCAGGACATCTCCTGACAGAGCCCACCGGGTCATCGCTGCCGTATGGATGACCTCGGCCCTGCTGGCATCCCCGACGCTCCTCTACCGACAGTATTATAGTATTCAGTGGGCCAACTACACCTCGTGGCAATGCGACGAGATCTGGCCGTCGGTGGACCAGTACGATCCCAAGTTGGGCCACTGCGTCAAGTTGTACGACACAAAGACACTCTTCTACACGGTCTTCACCATTGCTCTCTATTTCTTGCCAGTTGGTATAATGCTCATCAATTACAGCATGGT…	VLFCKLESFVQATSLLASVLTLTVISVGRFVAVMFPLRARTSPDRAHRVIAAVWMTSALLASPTLLYRQYYSIQWANYTSWQCDEIWPSVDQYDPKLGHCVKLYDTKTLFYTVFTIALYFLPVGIMLINYSMVVWRLWMTQMPGEHNAPARQTATKAKKKVVKMVSVVLLVFVLCWTPLQSIILYSNFVHLQHNSLPVWFPSMEFAAYCIAFSNSALNPIIYCGFNVNFRQGFVALLTCRQSRTSGRIYHPRSTLKTSLPPERR	Crustome v0.1.0	Eyes	Pérez-Moreno JL, Kozma MT, DeLeo DM, Bracken-Grissom HD, Durica DS, Mykles DL. 2023. CrusTome: a transcriptome database resource for large-scale analyses across Crustacea, G3 Genes|Genomes|Genetics, Volume 13, Issue 7, July 2023, jkad098, https://doi.org/10.1093/g3journal/jkad098
Mr_CHHR2	Macrobrachium rosenbergii	A34b1	CGTTGGTGGTATATTCTGCCGGTGGAAGAACGTCTGCACGTCAGGAGAGAAACGAGACCCTGCCTGAAATTGGCGTTGAAGCCGCAATATATAATTGGGTTCAAAGCCGAGTTGGAATAGGCCACGAAATAGGCCGAGAACTCCACAACCGAAAACCACTCCGGCAACGAATTGTTATTAGCACGCACAAAATCGTAGAGAATGATGGTCTGAAGAGGTGTCCAACACAGCACGAAGATGATCAAGACCACTGACACCATTTTGACCACTTTCTTCTTCGCTCTGGTGGCTGTGTGACGGGCGGGGGCTGAGTGCTCCCCTGGCAGCCGCGACATCCACAGCCTCCACACAACCAAGCTATAGTTGATGAACATCACTGCCACAGGTAGGAAATAGAGA…	MLKMAAYVLVFLVSLSGNLLVILVVYYNAHMRTSINQYLVNLAAADLLVTLVCMWVHIVRHLSHPNYVLPAVVCKLDGFVQNTALLASVLTLTVISVGRVVAVMFPLHARTSPDRAHRVIAAVWITSAVLACPSLFYRELYSIKWANFTSWQCDEFWPTEKHFDPKLEQCVITYDARKVFYVALTIALYFLPVAVMFINYSLVVWRLWMSRLPGEHSAPARHTATRAKKKVVKMVSVVLIIFVLCWTPLQTIILYDFVRANNNSLPEWFSVVEFSAYFVAYSNSALNPIIYCGFNANFRQGLVSLLTCRRSSTGRIYHQ	This study	-
Nn_CHHR2A	Nephrops norvegicus	A34b1	AATATATATAACTTTATTTTACAAGACATCACTGAACCTGATCTGTTCCAGGATGTTTTTATGAGCTTTCTGTATTGTTGTTTACTGGGTGTGTTTACCTTCGACCCCCAGAGTACAGCTCAGAGGAAGATGACCTTCACCATCGCTTGTCCTGGATTGTAAGTCATTTTAAAGACAAGTCTTCCTCTACATAAGTCACACAGCTAATATACTTAAGACATTCTAAGCCTCGACAGGTAACTTCACTTAAGATAAAAGTAGACCTGTAAGACTTTTAGCAAAGTTAATATATCTTCTTTTTTTAAATGACGGGTCCTATATAAAAGTAAATATATATTTATGTGTGACCTTATTTCATATTTGTGAGGTTTTACCATATATTTATCATCATGTATTTTT…	MEVSNIELWTMESGSHNPMATAAVAAAAAASEVWGGASSTTLSPYDTPHLPEDNVTLTFDLNKSCQNDHRLMDLTDFDFGYRKETWIPITCREVIKIVAYILVFLVSLAGNLLVIVVVYYNAHMRTSTNQYLVNLAVADLLVTLVCMWVHIVKNLSHPHYILPALVCKLESFVQATSLLASVLTLTVISVGRFVAVMFPLHARTSPDRAHRVIAVVWLTSALLACPPLFYREQYSIQWANFTSWHCDEFWPTEVHFNLKVGHCVITYDAKRRFYIILTIVFYFLPVGIMFVNYSLVVWKLWMTQLPGEHCVPARNTATRTKKKVVKMVSVVLLVFVLCWTPLQSILLYSSLVHSQDNSLPEWFSEVEFAAYFVAYSNSALNPIIYCGFNANFRQGLVSL…	This study	-
Nn_CHHR2B	Nephrops norvegicus	A34b1	AATTTCTTCAGTCCATGATGAATAGACCTGACAATAATAGTAATCTGGTTTCCTCTCTCTGCTGTGTACGTATTATATGAGAGAAGAAAAAACCCGCGCGTCAGAAGGAGAATATTTAATAAATCGCTCAGAGTCATCTTCACCACAAAGAAAAATTCAACAGATAGAGATTTTCAGCATATAACTTCTTTGAGGGAAATGCAGGGTTGAGACTCACAGTTGTTGCTTAATCTTAGACACTTGTTCACATTGTTCAATTATACGTTTTGTTTCCCATAACGTAAGTCACGTAGCTAACTTTATATAAGATAACTGTTCGTATGTGTCCGAAGTAAATTCTATTATATTTATACGAATTTTGTCACAATGAATCTGGCTTCACTTGAGACCCTATTCTAT…	MGVWMLEAMTYFHLTTTTTATSEVWSDVSSTLPTDYLSPHAQSVNESLAFALNVTCHNDRQLVDLTEFEYAYRKETWIPITWREVIKIVAYVIVFVVSLVGNLLVILVVYYNVHMRSSTNQYLVNLAVADLLVTLLCTWVHLVRNLSHPHHVLPAIICKLDGFAQATSLLASVLTLTVISVGRFVAVIFPLHARTSPDRAHRVIAVVWVTSALLSCPTLFYRQLYSIKWANFTSWHCDEVWPSEVTYDPVVRRCVTTYDPKKLFYIILNTAFYFLPVGIMVISYSLVVWRLWMTQLPGEHCVPARNTATRAKKKVVKMVSVVLLVFVLCWTPLQTIILYSNFVHVDHNSLPEWFGVMEFSAYFIALSNSALNPIIYCGFNDNFRKGLMSLLTCRHSSTG…	This study	-
OplsP2_EVm002856t1	Oplophorus spinosus	A34b1	ACACATAAAAATTAATCCAGTGAGTGAAATTATAATTCAGTACTAATAAGGAATAAGTAAAAAAGCATAACTGCAGAAATAAATATTGAAAAAAAAATATAAGGAGTGAAGTGAAAAAATTCGTTGCCATGGATACAACAAGTTTGGCTTTGTCGGCCTCCCCGTCGACTGCCAGTTTTTCACCAACAGACATACTACTGTCATCTGCCATCCCTCCATATCTCTCAACCCAGATACCACAAGATCTGTTAAACATCAGTATGGTTACAAACGTCTCTTGCAACCGTGCTCATCACCAGATTGATTTCTCCGAGTTCGAATATGGCTACCGAAAGGAGACTTGGATCCCAATCACCTGGAGGGAGGTACTCAAGATTACAGCATACGTCCTGGTGTTCC…	MDTTSLALSASPSTASFSPTDILLSSAIPPYLSTQIPQDLLNISMVTNVSCNRAHHQIDFSEFEYGYRKETWIPITWREVLKITAYVLVFLISLSGNLLVILVVYYNAHMRSSTNQYLVNLAAADLFVTLVCMWVHIVRHLSHPHFVLPEVVCKLDGFVQTTALLASVLTLTVISVGRFIAVMFPLHARTSPDRAHKVIAAVWITSATLACPTLFYRELYSIKWSNFTSWQCDEFWPQEFKVDPKTGFCSLVYDSKHYFYTALTIALYFLPVGVMFINYSLVVWRLWMTQLPGEHSLPARNTATRAKR	Crustome v0.1.0	Photophores	Pérez-Moreno JL, Kozma MT, DeLeo DM, Bracken-Grissom HD, Durica DS, Mykles DL. 2023. CrusTome: a transcriptome database resource for large-scale analyses across Crustacea, G3 Genes|Genomes|Genetics, Volume 13, Issue 7, July 2023, jkad098, https://doi.org/10.1093/g3journal/jkad098
Pleaca_EVm003547t1	Pandalidae sp.	A34b1	GGTATCGCTGTCTGGTAACCTGCTGGTAATCCTGGTGGTGTACTACAACGCTCACATGCGTACCAGTACCAACCAATACCTGGTAAATCTTGCTGCAGCAGATCTGTTGGTGACTCTCGTATGCATGTGGGTACATATCGTACGTCATCTGTCGCACCCCAACTATATACTTCCAGCCTTGGTGTGCAAGTTGGATGGTTTCGTACAAACCACGGCGTTGTTAGCCAGCGTGTTGACGCTGACGGTGATCAGCATTGGAAGGGTAGTGGCTGTGATGTTCCCCCTTCACGCTCGAACGTCTCCTGACAGAGCTCATCGGGTCATAGCTGCCGTGTGGATGACCTCAGCCCTACTTGCCTGTCCCTCGCTTTTCTATAGAGAACTCTACAGCATCAAGTG…	MRTSTNQYLVNLAAADLLVTLVCMWVHIVRHLSHPNYILPALVCKLDGFVQTTALLASVLTLTVISIGRVVAVMFPLHARTSPDRAHRVIAAVWMTSALLACPSLFYRELYSIKWANFTSWQCDEIWPTERHFDPGLGLCVTTYDAKKVFYVALTIALYFLPVAVMFINYSLVVWRLWVSQLPGEHSAPARNTATRAKKKVVKMVSVVLIVFVLCWTPLQTIIVYNLVHANHDSLPEWFPVMEFSAYFVAYSNSALNPIIYCGFNANFRQGLFSLLTCKHSSTGRIYHHRWTTRWTMGHDRLDLPGTWKGLTVGTRETTMGLSGPEPAVLLEFNSLRNSSRYPQRCSMTPQSGRMLMTTSTTDLRNNTFSDLHSDLTSKRPGRGVSRSESQYPPSSVPA…	Crustome v0.1.0	Eyes	Pérez-Moreno JL, Kozma MT, DeLeo DM, Bracken-Grissom HD, Durica DS, Mykles DL. 2023. CrusTome: a transcriptome database resource for large-scale analyses across Crustacea, G3 Genes|Genomes|Genetics, Volume 13, Issue 7, July 2023, jkad098, https://doi.org/10.1093/g3journal/jkad098
Pleaca_EVm003946t1	Pandalidae sp.	A34b1	ATTTAAAATAGCTCCACGAAGTGATTGAACTTAGAATCAGCATTACCAGGAATAAATTGGTAAAATGGTATCACAAAGAATATCGTAAAGCTAAAAAAAGAACAATAAAGATACTATGGAATGCTGCTCTAACTTTAAACCCGCTGTTATAGTCGTGTGATTGACAATCTAATTCAATTTATCATACGACAGAAATCTCTCAAGTATTAAATTGGAAACGTTCCTACCAACTTGAATACGTAAGTAGTGTAAAATAGTGATTTTGTCTATGGTCTATTGCTTCTATCATGAAAATAGAGAAATGGCGTTCATAGGACAATCTATTGAGGCGGCCATCACTTGAAAAGGCAAATAACAAAAGTATCAGAATACAAAAGAGAACTCTAATATTGAGACAAA…	MDDLLVLKPTMVAATMTQEDTFGPSSLAPFFFSTSSPEGNTSILIPPVNCTQNIQQLNVSEFQYPYRMETWIPITWREALKIIAYLVIFLVSLAGNLLVILVVYYNAHMRSSTNQYLVNLAAADLLVTLVCMWVHIVRHLSHPNYILPAIVCKVDGFVQGTSMLASVLTLTVISVGRFVAVMFPLHARTSPDRAHRVIAAVWITSALLACPLLLYRQYYRLQWANHISWQCDDIWPSKSQYVPKVGCVTVYDAKRVFYTAFTIALYFLPVGIMIINYSLVVWRLWMTQMPGEHLAPARSTATRAKKKVVKMVSVVLVVFVLCWTPLQSIILYSNFVHGQHNELPSWFSSVEFAAYFIAFSNSALNPIIYCGFNANFRQGFLTLLTCRQSSSGMIYHPRN…	Crustome v0.1.0	Eyes	Pérez-Moreno JL, Kozma MT, DeLeo DM, Bracken-Grissom HD, Durica DS, Mykles DL. 2023. CrusTome: a transcriptome database resource for large-scale analyses across Crustacea, G3 Genes|Genomes|Genetics, Volume 13, Issue 7, July 2023, jkad098, https://doi.org/10.1093/g3journal/jkad098
Panar1_EVm004455t1	Panulirus argus	A34b1	CCGCATATCGTTCGTATTGGTACGCGCCCTGCTGCAGCGTCTCGGTGTGTGAGAGCCAGCAAGTGTTCCTCAACTTTCCCTATGGGATGACCTGTGTGTCTGGGAGATCCATTCTCCTTAATGCAGACCTATGACGTCAGCTCAGTGTCCATACTGATGTAAATGAGAACTGTGCTGTCCTGTACCAATACTTATAAACACTTTAGGGATATCTGGCATTCCTCACTTAACTTTATAAGGAGTTCCGGTTCGTAAGTAATTACGTCCGCCCGCTTCGTGCTCCTGGACATTACGCACGCCCGTTCCGTGCTCCTGGACATTACGCACGCCCGTTCCGTGCTCGTGGACATTACGCACTCCCGCTCCATGCTATTTGATATTACGTACGGCCGCTCCGTG…	MEWSTAVTTESTPAAMTPVPSADIWGLTYSSLSPFINTNVSEDYMSNDCVYDQTLVNVSMYEYLYRKETWITITWREVLKMFAYVVIFLVSLAGNLLVIVVVYYNANMRSSTNQYLVNLAVADLLVTLVCMWVHIVRHLSYPNYILPVIVCKLDGFVQATSLLASVLTLTVISVGRFVAVIFPLHARTSPDRAHRVIAAVWVTAALLSCPTLFYRQLYSIKWSNFTSWQCDEIWPREGKFDPAKRLCVITYDAKKLFYTVLIIAVYFLPVGIMLISYSLVVWKLWVTQLPGEHHAPSRITATRSKRKVVKMVSVVLLVFVICWTPLQSIILYSNFLLGQEASLPDWFPVMEFAAYFIAYSNSALNPIIYCGFNVNFRQGLVSLLTCRHTSAGRMYHRRN…	Crustome v0.1.0	dactyl, lateral flagellum, brain - supraesophageal ganglia	Pérez-Moreno JL, Kozma MT, DeLeo DM, Bracken-Grissom HD, Durica DS, Mykles DL. 2023. CrusTome: a transcriptome database resource for large-scale analyses across Crustacea, G3 Genes|Genomes|Genetics, Volume 13, Issue 7, July 2023, jkad098, https://doi.org/10.1093/g3journal/jkad098
Po_TRL_CHHR2	Panulirus ornatus	A34b1	CAGAATTTCTTTATATTACCTTGAACTATAGTTTTCATTCGTTAGTTTCAGTATCATAGACATGAATGATAAGATACATATATAATAGAAATGTTCCCTCTGGTTCATTGTCCAGAAATATAAGTCTTTAGGTAGTGTTTCTCATGAAATTATATCCACGTCTATAGATACCCTCACTTTTGTCATTCTTGTCATTCACATATACACACACGAACCGCTGATAGAAGAAAACCCACCGGGGAAAAAATAACCACAGAATCCCCCAAGCTTTCGATGGTGTTTAATCACAGAAGCTCCAAGCTTTCGACCCGTATTTCGAGCCGTCGTTACGGCTTGAAATACGGTCGAAAGCTTAAAAGAGCTTTCGTGTTCATTTTCCGTCGGGGAGGTTTTTTTCTC…	MEWSTAATTETPTVMTAVPSADVWGLTYSSLPPYLTPNVSEDYMSDDCVYDLRLVNVSMYEYHYRKETWITITWREVLKMFAYAVIFLVSLTGNLLVIVVVYYNANMRSSTNQYLVNLSVADLMATLVCMWVHIVRHLSYPNYILPVIVCKLDGFVQAMSLLASVLTLTVISVGRFVAVIFPLHARTSPDRAHRVIAAVWVTAALLSCPSLFYRQLYSIKWSNFTSWHCDEIWPREGKFDPTKRQCVITYDAKKIFYTVLIIAVYFLPVGIMLISYSLVVWKLWVTQLPGEHHAPSRITATRSKKKVVKMVSVVLLVFVVCWTPLQSIILYSSNFLLGQELPDWFPVMEFAAYFIAYSNSALNPIIYYGFNVNFRQGLVSLLTCRHTSAGRMYHRRNRK…	This study	-
ParausEVm004792t1	Paratya australensis	A34b1	GAGCGGGCGATAGGGAGCGTTGTTGGTACCCGTCGGAAGAGGGGAGAGAAAGAGAGATACTTCACTGTGCTACATGTGAGCCACGGTGGCAAGCTTCCCGTAACTTTATGAGCGTTTGGAGCTATGCTGTAGGCACCGAGGATATTAATTCCCGTACATGAATAATTGCCACGAATGAATAAATTGAAGAAGAATGATATACAGTAAACTGGATTTTGATCATTGCTCGTGACTTGGGATATTATATGAGAATTTGCATCTGGGAATCTTCCACGAATCTTCAGCAAATCTTTGAATCTTCCACAAATCCTCAACTAATCTTTGAATCTGAAAAAATCCGCTCACAGTTTCTCATTAATTACAGAAGTCCCAGTGATTATGTAAATGAGGAAACTGTTT…	MEGLRIVNPTLVSGITGAVTEDVLWSLGTSTFAPFVITHFPEGNMSDPVNSSCNFDDVRHLNVSEYDYPYRKETWIAITWREILKIIAYVVAFLVSLAGNLLVILVVYHNANMRTSSTNRYLVNLAAADLLVTLVCMWVHIVKHLSHPNYILPSIICRIDGFVQATSLLASVLTLTVISVGRFVAVMFPLRARTSPVRAYRVIAAVWITSAILACPTMFYRQYYSIKWKNFVTWQCDEFWPSEKRYDPKLRYCVTVYDYKTIFYTAFTIALYFLPVGIMIVNYSLVVWRLWVNQLPGEHSAPARNTATRAKKKVVKMVSVVLLVFVLCWTPLQTIILYSNFVHGQHNSLPTWFPAVEFSAYFVAYSNSALNPIIYCGFNANFRQGLMSLLTCRQSSSGR…	Crustome v0.1.0	Whole organism	Pérez-Moreno JL, Kozma MT, DeLeo DM, Bracken-Grissom HD, Durica DS, Mykles DL. 2023. CrusTome: a transcriptome database resource for large-scale analyses across Crustacea, G3 Genes|Genomes|Genetics, Volume 13, Issue 7, July 2023, jkad098, https://doi.org/10.1093/g3journal/jkad098
ParausEVm007303t1	Paratya australensis	A34b1	TTGCCTGTGTGGGAATCCTTTTCGGGGTGGATGAGAGAATCCTTGTGTGTGTGCGTGAGGGTCAGTCTTGCTGGCTCCTTTAGTCTAGCTTGTATAACCAGTGCTTGAGGTTTTGAACAAATGCGAAATATTAAGATTTCATAGCATTAATTGTGACCTGGTGTTAGGTCAGCAAACGTTTCCAACGTCAAGAGGAAAAACGTTTCCAGAGAGGAGAATCAACACCACGTGACTTACCAACCGTAGCCAGTCCAATACAAAAAAAAACTACTCCAATTGATTCCAGCTGTTTATCCTAAAACTACGACCTATTATAACAACGTTTGGAAAATAGAGTAAATACAATCAAGAGGGAATAGAGTTAGAAATATAATTAGAACTGAATTACCCGAGTAAACG…	MATAGLAYPTVPTGLSMTPAGMLLTSSYSPYLSTDYYDDHNGSHALNESCIIGRPEEFDFSVYEYPDRKDTWIPITWREVLKITAYILIFLISLSGNLLVILVVYYNAHMRSSTNQYLVNLAAADLFVTLICMWVHIAKHLSTPHYVLPVIVCKLEGFVQTTALLASVFTLTVISGGRFYAVMFPLHARACPDRAHFVIAAIWICSAIFASPTVFYREHYKTEWSDFTVWHCDEFWPREVVFDHEKGACVIGYDSKQVFYVFLTIAFYFFPVLVMFISYSLVVWRLWMSQLPGEHSIPARNTATRAKRKVVKMVSVVLLVFVLCWTPLQTTLLYSSLVHSKETSLPEWFPDLEFTAYFVAYMNSALNPIIYCGFNANFRQGLVSLLTCSRTYGSRTYHR…	Crustome v0.1.0	Whole organism	Pérez-Moreno JL, Kozma MT, DeLeo DM, Bracken-Grissom HD, Durica DS, Mykles DL. 2023. CrusTome: a transcriptome database resource for large-scale analyses across Crustacea, G3 Genes|Genomes|Genetics, Volume 13, Issue 7, July 2023, jkad098, https://doi.org/10.1093/g3journal/jkad098
Pm_CHHR2	Penaeus monodon	A34b1	GTTGTGAGGTAGACGCAAAGTAGAGTCAGTCGTGGTGCGAGGCGCGCCGGCGAAGGCAGGCAGGCTCGGTGTGAGGACGGTCCCTTCGCGCATTGCCTCCCGGAGACTTTCTACCGACGGGTGCAGTGTTTGTGTGCGCGGTCTGGCGGACTCGCTCGCTTCGCTTCTTGGACTTATTTCACCTCATTTGTTCTTCCTTTCGCTCCCGTTTTCCCTTCCTCGTTATCTTATACTGGAATGTTTATTCGATTTCGCCCAACCGAGTGTGTCTCAGTGACTCGCGTTGGACTGCTGAGTGGTTTTGCCCGTTGACGCGATGTTCTCTCTCGCTCGACGTTCACTGGCCCCTTTGCGCCGCGAGTGACTGGCGCTTCCAGATACCCCGGGGAGGCTGCAGGC…	MALTSMDVRPPMALEVTLPPTWATTELPFSTTAFMEDVMNETFGAGGPCQSDGRLIDFSEFDYPYRKDTWIPITWREVLKIVAYMIVFLVSVAGNLLVILVVYYNAHMRNSTNTYLVNLAVADLLVTFGCMWVHIIRHLSHPNYVLPAIMCKVDSFMQATALLASVLTLTVISVGRFVAVMFPLQAHTSPDRAHRVIAAVWLTSILLACPLAIYRELHSFKWKNFTSWHCDEYWPKEVRFDPSLGMCITTYDSKKLFYTLLTIALYFLPVGIMLLNYGLVVWRLWMTQLPGEHSAPARNTATRAKKRVVKMVSVVLLVFVICWTPLQSLILYSNFIHAQHYAGELPQWFPVMEFCAYFVAYSNSALNPIIYCGFNASFRQGLVSLVTCRHSSSSIISYG…	This study	-
Pt-CHHR-like3	Portunus trituberculatus	A34b1	-	MKKLKATTKSPPLFSFPTDPENLSSVYECSQDSGLTANLSQFEYPYRMKTWVPITWREILKVATYLIVFLVSLVGNLLVMLVVCYNRHMRSSTNQYLVNLAAADLLVTLVCMWVHIVRHLSYPHYVLPAYVCKLDGFVQTTTLLASVLTLTVISVGRFVAVMFPLHARTSPDRANRVIAAVWIASALIACPILFYRKLYSIQWANFTTWQCDEFFPTEKEYVEDEGRCEVIYDAKNLFYTILIIALFFLPVAIMIINYSLVVWTLWGAKQPGEQQSAATRNMATKAKKRVVKMVTVVLLVFVICWTPLLTLILFSLNHQGHLPEWFSSLEFAAYFIAYSNSALNPIIYCGFNTSFRQGLVALLSCRHAATGRIYHRRHWMGMTGGTRDTTMGCSGPEPA…	Yang et al., 2021	-	Yang Y, Xu Y, Zhang P, Cui Z, Bao C. 2021. Comparative Genomic and Transcriptomic Analyses of CHHs and Their Putative Receptors in Scylla paramamosain, Portunus trituberculatus, and Eriocheir sinensis. Frontiers in Marine Science, Vol. 8, https://www.fron
Pc_CHHRA53	Procambarus clarkii	A34b1	ATGGAGCTGTGGACGAGGGAAGGCAGCCACCACCACACCACCACCATGGCCACCCTGGAGATGTGGCTCCAGGCGGCCGCCACCTCCCTCCCGCCCTTCGTCCCCACCAACGGACCTGAAGTTAATGTGAGCAACATTGCCATCTTCAACAAGACCTGCCACAACGACTTGCAGTATATGGACTTCTCTGAGTACGAGTACAACTACAGGAAGGAGACGTGGATCACAATCACCTGGAGGGAAGTCATCAAGATTATGGCATACGTGATTGTTTTTCTGGTGTCCCTGGTTGGGAACCTGCTGGTGATCCTGGTTGTGTATTACAACAATCACATGCGCACCACCACCAACCAGTACCTGGTGAACCTGGCGCTGGCCGACCTCCTGGTGACCGTCATC…	MELWTREGSHHHTTTMATLEMWLQAAATSLPPFVPTNGPEVNVSNIAIFNKTCHNDLQYMDFSEYEYNYRKETWITITWREVIKIMAYVIVFLVSLVGNLLVILVVYYNNHMRTTTNQYLVNLALADLLVTVICMWVHIVRHLSYPHYVLPALVCKLDGFVQATSLLASVLTLTVISVGRFVAVMFPLHARTSPDRARRVIAAVWISSALLSCPTLFYRQLFSVKWKNFTTYQCEEFWPTDGHFDPLLSKCVITYDPKKHFYIFLTIAVYFLPVGIMFINYSLVVWRLWMTKLPGEQSLPARNTATRAKRKVVKMVSVVLLVFVLCWTPLQTIILYISFVHEQSSLPEWFSVLEFSAYFVAYSNSALNPIIYCGFNANFRQGLMSLLTCRHSASSRMYH…	Veenstra, 2015	-	Veenstra JA. 2015. The power of next-generation sequencing as illustrated by the neuropeptidome of the crayfish Procambarus clarkii, General and Comparative Endocrinology, Volume 224, 2015, Pages 84-95, ISSN 0016-6480, https://doi.org/10.1016/j.ygcen.2015
Sv_CHHRA11	Sagmariasus verreauxi	A34b1	GTAAAGATAAACAGTAAACTGAGAAAAGTGTATTTTGAATATTAGTGTACGACCCTGTTCAATACTACATGAAATTCTAAATACAATATTTTTGGTGAACATTCTCTGTGGAAGAAAGTGTTTGTTAGATACAATCACTGAAGAACATTCTATATAAACACCAAGAAATTATTAACACTATTTCCAGGACCTCAATCTTTTGTCTCCTGAACCGTTAGTTTGTTACCGACCTGCCTTTTGGAACCAGCAGAACATAACGAGTAGAACATTTACACGGAAAAAGAATGTGAGAAGAATAACATACAGCCACTAGTCTCAGTGACAATTACAGATATAATAAGAAATCCGAGCACTTCTTTGAGACCCGGAAGTATGGAGTGGTCGACAGCAGTTACGGAC…	MEWSTAVTDTPSVMTAVPGLDVWGATYSSLQPYVTTDASEDYVSEECVYDLRRLNVSVFDYHYRKETWITITWREVLKMFAYVVVFLVSLAGNLLVIVVVYYNAHMRTSTNQYLVNLAVADLLVTLVCMWVHIVRHLSHPNYVLPAIVCKLDGFVQATSLLASVLTLTVISVGRFVAVMFPLHARTSPDRAHRVIAAVWVTAALLSCPTLFYRQLYSIKWSNFTSWQCDEIWPMEGKFDSTVSRCIITYDAKKLFYTVLIIALYFLPVGIMFINYSLVVWKLWVTQLPGEHPAPSRITATRSKKKVVKMVSVVLLVFVICWTPLQSLMLYSNFIHGQHDTLPEWFPVMEFAAYFIAYTNSALNPIIYCGFNVNFRQGLVSLLTCRHASAGRMYHRRNWK…	Buckley et al., 2016	-	Buckley SJ, Fitzgibbon QP, Smith GG, Ventura T. 2016. In silico prediction of the G-protein coupled receptors expressed during the metamorphic molt of Sagmariasus verreauxi (Crustacea: Decapoda) by mining transcriptomic data: RNA-seq to repertoire. Genera
So_CHHR2	Scylla olivacea	A34b1	AGCACCACCACCACCACCACCAGTCTCGTCCACCACCACCATGATGGCCTCCACCTCCCTCCCCGTTCTGGTCTCCTCCCCAGCTGAAGACCCGGAGAACCTGTCTGGAGTGTACGGGTGCAGCCAGGACGCAGGATTCACTACCAACCTCTCCCAGTTCGAGTACCCCTACCGCATGAAGACCTGGGTACCCATCACCTGGCGGGAAATAATCAAGGTGGCAACGTACCTGTTCGTGTTCCTGGTGTCCCTCGTGGGTAACCTGCTGGTGATGCTCGTGGTGTGCTACAACAGACATATGCGTTCGTCCACCAACCAGTACCTAGTGAACCTGGCCGCCGCTGACCTCCTGGTGACGCTGGTGTGCATGTGGGTGCATATTGTTAGGCACCTGTCACA…	TMMASTSLPVLVSSPAEDPENLSGVYGCSQDAGFTTNLSQFEYPYRMKTWVPITWREIIKVATYLFVFLVSLVGNLLVMLVVCYNRHMRSSTNQYLVNLAAADLLVTLVCMWVHIVRHLSHPHYILPAYVCKLDGFVQTTTLLASVLTLTVISVGRFVAVMFPLHARTSPDRANRVIAAVWIASALIACPILFYRKLYSIQWANFTTWQCDEFFPTEKEYVEADDRCEVIYDAKHLFYTILIIALFFLPVAIMIINYSLVVWTLWGAKQPGEQQSAATRNMATRAKKKVVKMVTVVLLVFVICWTPLLTLILFSLNHQGHLPEWFSSLEFAAYFIAYSNSALNPIIYCGFNTSFRQGLVALLSCRHAATGRIYHRRHWMGMTGGTRDTTVGCSGPEPAV…	This study	-
Sp-GPCR-A35	Scylla paramamosain	A34b1	-	MAAHALHWSLHAHLLYPPANPENLSGVYGCSQDAGFTTNLSQFEYPYRMKTWVPITWREIIKVATYLFVFLVSLVGNLLVMLVVCYNRHMRSSTNQYLVNLAAADLLVTLVCMWVHIVRHLSHPHYILPAYVCKLDGFVQTTTLLASVLTLTVISVGRFVAVMFPLHARTSPDRANRVIAAVWIASALIACPILFYRKLYSIQWANFTTWQCDEFFPTEKEYVEADDRCEVIYDAKHLFYTILIIALFFLPVAIMIINYSLVVWTLWGAKQPGEQQSAATRNMATKAKKKVVKMVTVVLLVFVICWTPLLTLILFSLNHQGHLPEWFSSLEFAAYFIAYSNSALNPIIYCGFNTSFRQGLVALLSCRHAATGRIYHRRHWMGMTGGTRDTTVGCSGPEP…	Yang et al., 2021	-	Yang Y, Xu Y, Zhang P, Cui Z, Bao C. 2021. Comparative Genomic and Transcriptomic Analyses of CHHs and Their Putative Receptors in Scylla paramamosain, Portunus trituberculatus, and Eriocheir sinensis. Frontiers in Marine Science, Vol. 8, https://www.frontiersin.org/articles/10.3389/fmars.2021.787007
SysdeP_EVm003518t1	Systellaspis debilis	A34b1	TAAATGTAATGATCATGACTCAATTGTTTGGTTACAAAAGGAATTAAGAATATTTAGACAATTTCCGTCATGAAGTTTATAGTGATGAAAAATTAACTGAAAATAAAATAACAACAGTAAACGATCTTTGAATAATTACTGTATTGTATAGATTATGAAAAAGAAATCTAGAGTGAGATAATATTAAAGTACGAAACCATAGCTGAAAATGATATAAAAGCAAAGAACCACTGAATTCCAAAATACATCTTTTGAAAACTTTGAAAAAAAACCCATTGAATTAAAAGAAAAAAGAAAATAAACAAGACTTAAAAATATCATTAGAAAATCAAAAGCATTAAAGTAAGCTACAACCAAAAAAAAATCTCGAAAACTAAAAAAATTCGTAAAACGAAAATT…	MDTTGLALSASPSTVSFSPTDILLSTTIPPYLSTQIPQDLLNASMVTNISCNRAHHQIDFSEFEYAYRKETWIPITWREVLKITAYVLVFLISLSGNLLVILVVYYNAHMRSSTNQYLVNLAAADLFVTLVCMWVHLVRHLSHPHFVLSALVCKLDGFVQTTALLASVLTLTVISVGRFIAVMFPLHARTSPDRAHKVIAAVWITSATLACPTLFYRELYSIKWSNFTSWQCDEFWPQEFKVDPKTGYCILVYDTKQFFYTALTIALYFLPVGVMFINYSLVVWRLWMTQLPGEHCLPARNTATRAKRKVVKMVSIVLIVFVVCWTPLQSIILYSNFVHAQHNSLPEWFPSLEFSAYFVAYSNSALNPIIYCGFNNNFRQGLLSLLTCSHSPSSRTYHR…	Crustome v0.1.0	Photophores	Pérez-Moreno JL, Kozma MT, DeLeo DM, Bracken-Grissom HD, Durica DS, Mykles DL. 2023. CrusTome: a transcriptome database resource for large-scale analyses across Crustacea, G3 Genes|Genomes|Genetics, Volume 13, Issue 7, July 2023, jkad098, https://doi.org/10.1093/g3journal/jkad098
ThyineEVm006265t3	Thysanoessa inermis	A34b1	TACTGTTAAATGTTCACTTAAACCCTACTAAAATATCTGAAAATTTACCTTTATGTAACACTTGAGGTCTTCTAAAAGCTTAGTTATATTTACAATATTCACAGTATCAACCATAGAGAACTATGTATCATCAGTATATAATTTATTTATTATTTTTCGCTACAAATTTTCAATACTAAGTTTGAAACCTATTTGTATTTTGATTTATGTTATGCTATATTGTGGTGAAAGTATATTAGTTTAATTTCAAGGAGGAAGTCAAATTCCTGATGTATGCAACGGAGAAAGTTTTCATCCTTAGGGTTCAATCTGATCTACGAAGAATCAAAAGTTCCTCGTGGTCGTGGCGAGTGAGGGGTCCGGTCGGTCAGCAGCACCTGAGGCGAGGATCAGCGACAC…	MDYPVEWSEDYPSGGPGPLNYSTTDYGVGANGTQIPAYDEYGDYIYDYPGYGTGNESCGGSHNFSDFPYIWPKDYWVPITYIEVLKIIAYVLLIVVSLIGNTLVILVVYYNNNMRSSTNQYLVNLAVADLLVTLTFPLHLVRNLSAHHQYHLPEFFCKIDGFVSTCVLLASVLTLSVISFGRFVAVFFPIRVRTSPDRARIFIVIIWLTSVIVAGPILSVRRLNIIQWSDYTSKHCEEYWPTTYVYNDEGGHCEAITDGRFPYYITMTIGFFFLPATIIIVSYSLVILRLWATTLPGEHSQPGRNTQGRAKRKVLKMVIAVFLVFVICWTPMQGVLLYSQCIHDINKHGPVPDWFPSFEFVAYFLSYSNSAINPIIYCGFNANFRKGLLALLRWRDSSA…	Crustome v0.1.0	Whole organism	Pérez-Moreno JL, Kozma MT, DeLeo DM, Bracken-Grissom HD, Durica DS, Mykles DL. 2023. CrusTome: a transcriptome database resource for large-scale analyses across Crustacea, G3 Genes|Genomes|Genetics, Volume 13, Issue 7, July 2023, jkad098, https://doi.org/10.1093/g3journal/jkad098
CalsaE_EVm005262t1	Callinectes sapidus	A34b2	CTACACTCCTCCACTTGGCTCTCGTTGCTACCTCCTCCCCCTCCACCTCCTCCACCTCCTCCTCCTCCTCCTTCTCCACTACCGAGGATGCAGGCTTCACTACATTCATGGATGACTCAACAAATTTCTCGTGTGACCAAGACCCAAGATTAACAACCAACTTCTCCCAGTATGAGTACGAGGGAAGAACTACCACATGGGTTCCAATTACCTGGAGGGAGGTCGTTAAGCTACTGGCGTACATCATCACCTTTCTGGTCAGCATCGTGGGGAACTTACTGGTAATACTGGTGGTGCGCTACAACAGAACAATGCGCAGCTCCACTAACCAGTACCTAGTGAACCTGGCCGTGGCTGACCTACTGGTGACCCTGGTGTGCAAACTGGTGCATCTCATTA…	MDDSTNFSCDQDPRLTTNFSQYEYEGRTTTWVPITWREVVKLLAYIITFLVSIVGNLLVILVVRYNRTMRSSTNQYLVNLAVADLLVTLVCKLVHLIRHLSYPHYILPAVVCKLDGFVQGTALVASVFTLTVISIGRFVAIMFPLQARTSPDRAIWVIAAVWIASALLSSPMLMYRELYGIKWSNFTTWHCDEFFPTERKMMNGVCVVTYDPKKLFYIIFTITCYFLPVTIMLVNYSLIVWKLWGAQQPGEHHQQQEAATRNTQRVVRMVTVVLLVFVVCWTPLQTLILYTSVGEEYEFVNDLEFTAYFVAHSNSALNPIIYCGFNANFRQGLVALLYCRHSRGGHIYYPRSWRGVTGTRETTSGYSGPEPAVLVEMGSVRHSRLTQRGSTTSIGGRVV…	Crustome v0.1.0	dactyl, lateral flagellum	Pérez-Moreno JL, Kozma MT, DeLeo DM, Bracken-Grissom HD, Durica DS, Mykles DL. 2023. CrusTome: a transcriptome database resource for large-scale analyses across Crustacea, G3 Genes|Genomes|Genetics, Volume 13, Issue 7, July 2023, jkad098, https://doi.org/10.1093/g3journal/jkad098
Cb_CHHR2	Cancer borealis	A34b2	CTGGCTGATGATGTCTCCGTGTGCTGTACGAACTTGGTACAAATACCGATATTTCTTCTGCCGCAGCTCAGCGCGCGCCTCACGACTTCTCAGGCGCTGCAGGTTGACACTTCTGTTCTTTTTGGAGGGCACCAACTGCTGATGGTATATGCCCCTGCCTGTGATCCGCCACTGAGTCAGACTCCCCACCACTACCATGAACGGCCACAAGCCAAGGATCATCCAGGAGAACCAACACGGCTTGTCACTCTCCACTGCCTTGAGCCGATCACCAAACCAATGCACCATCAGGAACTTCTCTATGAAATAGTCGAGTGTTGCAGACATGATGGCGCCCCCACTGATGGCTGTGCCCAGAATAGTGAGGCCCTTTTGGAAGTACAGTGTGAGGATGGCCAG…	MEDTMNFSMLMSCDQDPRISTNFSQFEYLWRTSTWVPITWREILKLLAYVITFLVSIVGNLLVILVVRYNRNMRSSTNQYLVNLAVADLLVTLVCKWVHLVRHLSHPHYVLWAIVCKLDGFVQATALVASVFTLTVISIGRFVAIMFPLHARTSPDRAIRVIAAVWIASALLSSPMLFYRELYSTEWSNFTTWNCDEFFPTKRKYVKDVGCVVTYDAKKLFYIIFTTSCYFLPVTIMLVNYSLIVWKLWGAQQPGEQHQLQVAATRNTRRVVRMVTVVLLVFVVCWTPLQTLILYSSISENFYTPEWYQWMEFTAYFVAHSNSALNPIIYCGFNANFRQGLMALLYCKHSRSGRIYHPQSHRGAPRRPSAGAWYSRDQIESFVTTTTITTTTSATA	This study	-
CarmaC_EVm005844t1	Carcinus maenas	A34b2	AAGAAGAAGAAGAAGAAGAAGAAGAAGAAGAAGAAGAAGAAGAAGAAGAAGAAAACAAAAAAGAAGAAGAAGAAGAAGAAGAAGAAGAAGAAAAGAAGAAGAAAACAAAAAAGAAAAGAAGAAGAAGAAAAGCAAAGGAACAAAACAGAAAAGAGCAAAATAAGGGCAAAAATAATCACGGTGGAAGAGGAGGAAATGCATCCGAGATTGACACGCCAAACAACTCTTACAGAACACGAACGGAAGAGTGATTAAAGTAATGTAGAAACTGTTGTGTGTGTACCTACTCCACACACACACACACACACACACACACACACACACAGTCATGGCAACAGATGTGGATGAGACAGATGTGTGGAATGACAGTGTTGGAATGTGGAGAAATGGAGACTTTCC…	MATDVDETDVWNDSVGMWRNGDFPSSSTSSSSSSSTFTSPLPSLLHLALSSSSSSSSSAFFTTEGPDDSTSFMEDTMNYTMPISCDQDPRISMNFSEFGYIYRTTTWVPITWREVLKLLAYIITFLVSLVGNLLVILVVRYNRNMSSSTNQYLVNLAVADLLVTLVCKWVHLVRHLSHPHYILPAFFCKLESFVQATALVASVFTLTVISMGRFVAIMFPLHARTSPDRANRVIAAVWIASALLSSPMLFYRELYSIEWSNFTTWHCDEFFPTKKKLLNGVCVVTYDAKKLFYIILTTTCYFLPVTIMLVNYSLIVWRLWGAQHPGEHHQHQVAATRNTQRVVRMVTVVLLVFVVCWTPLQTLILYTSVAENFHVSEWLEKLEFTAYFVAHSNSALNPI…	Crustome v0.1.0	Central Nervous System	Pérez-Moreno JL, Kozma MT, DeLeo DM, Bracken-Grissom HD, Durica DS, Mykles DL. 2023. CrusTome: a transcriptome database resource for large-scale analyses across Crustacea, G3 Genes|Genomes|Genetics, Volume 13, Issue 7, July 2023, jkad098, https://doi.org/10.1093/g3journal/jkad098
Erisi1_EVm006110t1	Eriocheir sinensis	A34b2	ACACACACACATACACAATCGATAGAGAGTTGAATGGTTGCAGAGAATGGAAAGAAAGACGAGAGAAAAAAAAGATAAACTCCACGTTTAAAAACTTTAGCCACACACATGTTCGCGGGGTCAGAGGTCACTTCGGCAGGTGTGGAGGGGACGGAGGTGGAAGCTGCGTGGACTAATGACACTGTTGGGGGCTTGTGGAGCGGTGGTGGAGGGTCGAACACCACCAACAACAACAAGACCTCCATCAACTCCACCTCCTTCACCTCCACAACGGTCTCTCGTCTCCTCCACATGGCGCTCTCCTCCACCGCATCTCCTGCCTCCTCCTCCTCCTCCTCCTTCTTCGACTCCTCCACCACCGAGCTTCCGTTCTACTACAATAACTCAGACGAGGCCGCC…	MFAGSEVTSAGVEGTEVEAAWTNDTVGGLWSGGGGSNTTNNNKTSINSTSFTSTTVSRLLHMALSSTASPASSSSSSFFDSSTTELPFYYNNSDEAANPFMLMSNTCDANPLSFDFSQFEFPYRIDTWKPITWWEVLEIVAYIITFLVSIVGNILVILVVRYNRNMRSSTNQYLVNLAVADLLVTLVCKWVHLVRHLSHPHYVLPAILCKMEGFVQSIALVASVFTLTVISIGRFVAIMFPLHARTSPDRAIRVIAAVWIASALISSPPLLYRGLYKTEWSNFTTWNCDEFFPTKKKFVEGVGCVVTFDAKRLFYMVFIITCYFLPVTIMLVNYSLIVWKLWGAQQPGEQHQQQVAATRNMQRVVRMVTVVLVVFVICWTPLQSLMLYNFIYHEHLPEW…	Crustome v0.1.0	Multiple developmental stages	Pérez-Moreno JL, Kozma MT, DeLeo DM, Bracken-Grissom HD, Durica DS, Mykles DL. 2023. CrusTome: a transcriptome database resource for large-scale analyses across Crustacea, G3 Genes|Genomes|Genetics, Volume 13, Issue 7, July 2023, jkad098, https://doi.org/10.1093/g3journal/jkad098
Es-CHHR-like1	Eriocheir sinensis	A34b2	-	MLMSNTCDANPLSFDFSQFEFPYRIDTWKPITWWEVLEIVAYIITFLVSIVGNILVILVVRYNRNMRSSTNQYLVNLAVADLLVTLVCKWVHLVRHLSHPHYVLPAILCKMEGFVQSIALVASVFTLTVISIGRFVAIMFPLHARTSPDRAIRVIAAVWIASALISSPPLLYRGLYKTEWSNFTTWNCDEFFPTKKKFVEGVGCVVTFDAKRLFYMVFIITCYFLPVTIMLVNYSLIVWKLWGAQQPGEQHQQQVAATRNMQRVVRMVTVVLVVFVICWTPLQSLMLYNFIYHEHLPEWPRWVEFTVYFVANSNSALNPIIYCGFNANFRQGLVALLTCRQTRSGSRTQYPSK	Yang et al., 2021	-	Yang Y, Xu Y, Zhang P, Cui Z, Bao C. 2021. Comparative Genomic and Transcriptomic Analyses of CHHs and Their Putative Receptors in Scylla paramamosain, Portunus trituberculatus, and Eriocheir sinensis. Frontiers in Marine Science, Vol. 8, https://www.fron
GeclatEVm002817t1	Gecarcinus lateralis	A34b2	CTCATCCTTCGCCTCCTCCACGGATCTCCCGCTGTTCTCCACCACCTACTACATGGACGGTGTTTCCGGACCCAGTGAGGCAGGCGACAGGTGAAGAGAGAGGGGAGAGAACGACGAAGGACTGAGGAGATAGTAGAGAAGAGAGAGATAGAGAGAGAAAGGAGAGGAAGGAGAGAAGACACTGGAAAGGAACTGGAGGAGAGAGGAAAGAAGAAAGAGCGGTGAAGAGAGAAATCAAGTGAAGAAAGAAAGAAGGGAAAGAGAAGAGAAATCAGTTAACGTTGAAAAGTGAGAATAAAGCAAAGAATGTAAGAGTGACAAGAGAAATAAGAAGAAAAGGAAGGGAAAATAGGAGAAAGAAAAGAGAGAGGAGAGTGAGATATAAAGCTTACAACAAAG…	MFEVSDATTGVEGTEAGVWTNESAGEIWSGGGAVTTTNTTSTFSSTFASSSSPLSHLLHMALTSTSSPSPSSASSFASSTDLPLFSTTYYMDDAANRSMLMPNSCDVNPLLFTDFAQYEYPYRTDTWIPITWREVLKLVAYIITFLVSIAGNILVILVVRYNRNMRSSTNQYLVNLAVADLLVTLVCKWVHLVRHLSYPHYVLPALVCKLDGFVQGTALVASVFTLTVISIGRFVAIMFPLHARTSPDRAIRVIAAVWIASALISSPMLFYRELYSTEWSNFTAWNCDEAFPTERKFVKGVGCVVTYDAKQLFYVIFTITCYFLPVTIMLVNYSLIVWKLWGAQQPGEQHQQQVAATRNMQRVVRMVTVVLVVFVICWTPLQSLILYTTFSNDEHVPEW…	ESG Transcriptome	Eyestalk Ganglia	Kozma, Mihika T., Perez-Moreno, Jorge L., Durica, David S., & Mykles, Donald L. (2023). (Supplementary data #1 - Eyestalk Ganglia Transcriptome (1.0) [Data set]. Zenodo. https://doi.org/10.5281/zenodo.7987266
Gl_CHHRA10	Gecarcinus lateralis	A34b2	ATGTTCGAGGTGTCCGACGCAACGACAGGTGTGGAGGGGACAGAGGCAGGTGTGTGGACTAATGAGAGTGCTGGGGAGATATGGAGTGGTGGAGGGGCAGTCACCACCACCAACACGACCTCCACCTTCTCATCCACCTTCGCCTCGGCTTCGTCACCGCTCTCACATCTCCTCCACATGGCCCTGACCTCCACCTCCTCCCCCTCTCCCTCCTCCGCCTCATCCTTCGCCTCCTCCACGGATCTCCCGCTGTTCTCCACCACCTACTACATGGACGATGCGGCGAACAGGTCAATGCTGATGCCCAATTCGTGTGACGTGAATCCGCTGCTTTTCACAGACTTCGCCCAGTATGAGTACCCTTACCGCACCGACACCTGGATCCCCATTACCTGGCGG…	MFEVSDATTGVEGTEAGVWTNESAGEIWSGGGAVTTTNTTTTTSSTFASASSPLSHLLHMALTSTSSPSSSSASSFASSTDLPLFSTTYYMDDAANRSMLMPNSCDVNPLLFTDFAQYEYPYRTDTWIPITWREVLKLVAYIITFLVSIAGNILVILVVRYNRNMRSSTNQYLVNLAVADLLVTLVCKWVHLVRHLSYPHYVLPALVCKLDGFVQGTALVASVFTLTVISIGRFVAIMFPLHARTSPDRAIRVIAAVWIASALISSPMLFYRELYSTEWSNFTAWNCDEAFPTERKFVKGVGCVVTYDAKQLFYVIFTITCYFLPVTIMLVNYSLIVWKLWGAQQPGEQHQQQVAATRNMQRVVRMVTVVLVVFVICWTPLQSLILYTTFSNDEHVPEW…	Tran et al., 2019	Y Organ	Tran NM, Mykles DL, Elizur A, Ventura T. 2019. Characterization of G-protein coupled receptors from the blackback land crab Gecarcinus lateralis Y organ transcriptome over the molt cycle. BMC Genomics, Vol 20, Article 74.
LUA10.4_c216942_g1_i3|m.49516	Gecarcinus lateralis	A34b2	-	MFEVSDATTGVEGTEAGVWTNESAGEIWSGGGAVTTTNTTSTFSSTFASASSPLSHLLHMALTSTSSPSPSSASSFASSTDLPLFSTTYYMDDAANRSMLMPNSCDVNPLLFTDFAQYEYPYRTDTWIPITWREVLKLVAYIITFLVSIAGNILVILVVRYNRNMRSSTNQYLVNLAVADLLVTLVCKWVHLVRHLSYPHYVLPALVCKLDGFVQGTALVASVFTLTVISIGRFVAIMFPLHARTSPDRAIRVIAAVWIASALISSPMLFYRELYSTEWSNFTAWNCDEAFPTERKFVKGVGCVVTYDAKQLFYVIFTITCYFLPVTIMLVNYSLIVWKLWGAQQPGEQHQQQVAATRNMQRVVRMVTVVLVVFVICWTPLQSLILYTTFSNDEHVPEW…	MLA	Y Organ	Das S, Vraspir L, Zhou W, Durica DS, Mykles DL. 2018. Transcriptomic analysis of differentially expressed genes in the molting gland (Y-organ) of the blackback land crab, Gecarcinus lateralis, during molt-cycle stage transitions, Comparative Biochemistry and Physiology Part D: Genomics and Proteomics, Volume 28, 2018, Pages 37-53, ISSN 1744-117X, https://doi.org/10.1016/j.cbd.2018.06.001.
Minpug_EVm002765t1	Leptuca pugilator	A34b2	CGGACGAAAAAATTAATATAAGATCAACAAAATATAACCAGGAATACATTTTTCGTTGAGCATACAAGTCTCACCTCTATTCTTCCTCCTTTTCTTGGGTGTATTTCACAAAAGACTGACAAAAACAGCTGCAATCAATCCTGCGCACCATTTCGAGGATAAAGACGCCAGGTGTTCCCAGAATCCCTCCGGCAAACGACAGGTGCAAGGAGGGGAAAGAGAGGCAAGACTAAGAAGACAAAACAGAAAAAAAGAGGGCAAGGAAGAGAGAGGAGAGGCAGGCAGCTGAGACTGGAAAAACTGGAGTGGCCAGTGAAACGGAACTGAAGGAAGAAGAATGATGAAGAGACTGAGATAAAAAAGAGATCGAAAGCAAGTGAATGAAAAAAAAAAAACGAG…	MFEATDITTAGVEGTEAGVWSNDTVGELWGGGGGAVTTTNTSTATFPSSSTPLSHLLHMTLMSTSSPPSSVFAASTDLPLFSTTQDMDDSANGSMLMSNSCDENPLLYDFTQFEYPYRTDTWIPITWREVLKLLAYIITFLVSIVGNILVILVVRYNRNMRSSTNQYLVNLAVADLLVTLVCKWVHLVRHLSYPHYVLPALVCKLDGFVQGTALVASVFTLTVISIGRFVAIMFPLHARTSPDRAIRVIAAVWIASALISSPMLFYRVLYKTTWSNFTTWNCDEFFPTERKYVQNVGCVVTYDAKKLFYIIFTIICYFLPVTIMLVNYSLIVWKLWGAQQPGEQHQQQVAATRNMQRVVRMVTVVLVVFVICWTPLQTLILYTIFSSYEHVPEWLSWLE…	Crustome v0.1.0	limb buds	Pérez-Moreno JL, Kozma MT, DeLeo DM, Bracken-Grissom HD, Durica DS, Mykles DL. 2023. CrusTome: a transcriptome database resource for large-scale analyses across Crustacea, G3 Genes|Genomes|Genetics, Volume 13, Issue 7, July 2023, jkad098, https://doi.org/10.1093/g3journal/jkad098
Pt-CHHR-like1	Portunus trituberculatus	A34b2	-	PTESTYFSCDKDPRLTTNFSQYEYEGRTTTWVPINTKVVIKLLAYIITFLVSIVGNLLVILVVRYNRTMRSSTNQYLVNLAVADLLVTLVCKLVHLIRHLSYPHYILPALVCKLDGFVQGTALAASVFTLTVISIRRFVAIMFPLHARTSPDRAIWVIAAVWIASALLSSPMLFYRELYGIEWSNFTTWHCDEFFPTERKMMNGVCVVTYDSKKLFYIIFTITCYFLPVTIMLVNYSLIVWKLWGAQQPGEHHQQQEATTRNTQRVVRMVTVVLLVFVVCWTPLQTLILYTSVGEKYEFMNMSDIEFTAYFVAHSNSALNPIIYCGFNANFRQGLVALLYCRHSRGGRVHYPRSWRGLTGTRDTTSGYSGPEPAVLVEMGSVRHTRLTQRGSTSSVGGR…	Yang et al., 2021	-	Yang Y, Xu Y, Zhang P, Cui Z, Bao C. 2021. Comparative Genomic and Transcriptomic Analyses of CHHs and Their Putative Receptors in Scylla paramamosain, Portunus trituberculatus, and Eriocheir sinensis. Frontiers in Marine Science, Vol. 8, https://www.fron
ScyparEVm004277t2	Scylla paramamosain	A34b2	TCTCCTCCACTTGGCTCTCGCGGCTACCTCCACCCCCTCCCTCTCCTCCTCCTCCTCCTTCTCCTCCTCCACCTCGTTCTCCACTACAGAGATATCAAACTTCTCCACTACGTTCATGGATGACTACATGAATTTCTCGTGTGATAAAGACCCAAGAACAACAACAAACTTCTCACAATACGAGTATGATGGGAGAACTACCATCTGGGTGCCAATTACCTGGAGGGAGGTCATTAAGTTAATCGCATACATCATCACCTTCCTCGTCTCCATCGTGGGCAACCTCCTAGTCATACTGGTGGTGAGGTACAACAGAAACATGCGTAGCTCCACCAATCAGTACCTGGTGAACCTGGCAGTGGCGGATCTACTGGTGACCCTCGTGTGTAAACTGGTCCA…	MDDYMNFSCDKDPRTTTNFSQYEYDGRTTIWVPITWREVIKLIAYIITFLVSIVGNLLVILVVRYNRNMRSSTNQYLVNLAVADLLVTLVCKLVHLIRHLSYPHYVLPAIVCKLDGFVQGTALVASVFTLTVISIGRFVAIMFPLHARTSPDRAIWVIAAVWIAAALLSSPMLIYREFYSIKWSNFTTWHCNEFFPMEKKVINGLCVVTYDAKKLFYIIFTITCYFLPVTIMLVNYSLIVWKLWGAQQPGEHHQQQVATTRNTQRVVRMVTVVLLVFVVCWTPLQTLILYTTVREEYEFVNDIEFTAYFVAQSNSALNPIIYCGFNANFRQGLVALLYCRHSRGSHTYYPQSWRGITGTRDTTSGYSGPEPAVLVEMGSVRHSRLTQRRSSSSVGGRVV…	Crustome v0.1.0	Whole organism	Pérez-Moreno JL, Kozma MT, DeLeo DM, Bracken-Grissom HD, Durica DS, Mykles DL. 2023. CrusTome: a transcriptome database resource for large-scale analyses across Crustacea, G3 Genes|Genomes|Genetics, Volume 13, Issue 7, July 2023, jkad098, https://doi.org/10.1093/g3journal/jkad098
SpGR-A33	Scylla paramamosain	A34b2	-	MDDYMNFSCDKDPRTTTNFSQYEYDGRTTIWVPITWREVIKLIAYIITFLVSIVGNLLVILVVRYNRNMRSSTNQYLVNLAVADLLVTLVCKLVHLIRHLSYPHYVLPAIVCKLDGFVQGTALVASVFTLTVISIGRFVAIMFPLHARTSPDRAIWVIAAVWIAAALLSSPMLIYREFYSIKWSNFTTWHCNEFFPMEKKVINGLCVVTYDAKKLFYIIFTITCYFLPVTIMLVNYSLIVWKLWGAQQPGEHHQQQVATTRNTQRVVRMVTVVLLVFVVCWTPLQTLILYTTVREEYEFVNDIEFTAYFVAQSNSALNPIIYCGFNANFRQGLVALLYCRHSRGSHTYYPQSWRGITGTRDTTSGYSGPEPAVLVEMGSVRHSRLTQRRSSSSVGGRVV…	Bao et al., 2018	-	Bao C, Yang Y, Zeng C, Huang H, Ye H. 2018. Identifying neuropeptide GPCRs in the mud crab, Scylla paramamosain, by combinatorial bioinformatics analysis, General and Comparative Endocrinology, Volume 269, Pages 122-130, ISSN 0016-6480, https://doi.org/10.1016/j.ygcen.2018.09.002.
AlpvirEVm007808t1	Alpheus viridari	A34b3	AAGAAGAAGAAGAAGAAGAAGAAGATGATGATGATGATGATGATGATGATTTAACATGATATGTGTAACTTCTGTTTTCATATGAAAATAATATCGATATCCACCATCTTCAACAGGTATTGAGTCAACGGAGAAAATAAACATTCTGCGTGTAAGAGAGAGAAATAACAAGAAATAGAATTAGAAAAAATAGTATTAGTTTTATAACTCTTTCCAATGTTTCAAATGAAGAAAAATGAAGAAAGAGTGAAAGAGAAGACAATGAAATTGTAACTTGTGCAAGACTTGCTCAGGAAATGATAAAAAATAAAAAAAGATACATTTTTGTAAACACTGTCCAGAAAAGGATGCGATGTTATAAGTGAATTAGTTAGAAAATAACTAAAATTTAACTCATTA…	MDGEGNSSNVFYSTLVSNDSDMNGSWAMGEASIIPTGPPVNPWPCNHTGPLIMKEMYPNPMQVEAFRTVDGYEIWQIIAFALVFAVSVCGNVVVMVVVYQNSFLRSTVNYYLVNLAISDLLITVLCWPTITTKFTEPFYILGRPLCKINVLTQTTCVIASVMTLSAVACDRVYAVMLPLRARSSVARPLVLISIIWIVAIIVAIPAFLVRDIQVFQWDDMLEESCSDMLPRCNPSAVVVFKYYRILLTGILFFLPALVMVAAYAVILLRLWCVKRPYNSS	Crustome v0.1.0	Eyes	Pérez-Moreno JL, Kozma MT, DeLeo DM, Bracken-Grissom HD, Durica DS, Mykles DL. 2023. CrusTome: a transcriptome database resource for large-scale analyses across Crustacea, G3 Genes|Genomes|Genetics, Volume 13, Issue 7, July 2023, jkad098, https://doi.org/10.1093/g3journal/jkad098
CarmaC_EVm006998t1	Carcinus maenas	A34b3	ACACACACACACACACACACACACACACACACACACACACACACACACACACACGTACAAGACATCAACATTTTTTTTTACTCCTCGTTTTCTTCTTTGCCTTCCACGACGCCCTTGTCATCAGAGCTCAATGGCCTCAGGATCCTTGTACGTGATTCCCGCCCGTATGTTCCTGACGAAGCGCATCACCGCCCACAGCCCCATTATGTTAATGGTGGCTCGGAAGAGAAAGAAGGACACCTCAGCGCGGCACACAGCGTCGAACCTCTGCTTGTTGATATGGTCCCGTAGGATATTGGAGTACATGCAGCACACAGCCTCCAGCGCCATAAAAGCAATGTTGGCAACCACCCAGGGCGTGATGAGGCCATACCGCTCCTGCCACACCATCACGCAGCC…	MDCLSENLTSLSQALPSNTSWLDTGDDWCEGWRSGEPFLMGEKYPCPEMLERGRALDDYEKVQVALVVALMVSSVAGNAAVVAVISLNRVLRTSVNYYLANLAVADLLITLTCWPTLVNRFTAPLYILGRPLCKMTVLALATCINVSVLTLAVVAGGRLYAVLFPLRALRSSSRPVLIISFLWVASFVLAFPAFYVRDTQVAKWDDLVEESCSDVLCSSWSASVFRYYRILLLITMFFLPETVMVLAYSVIVVRLYCVRRGPADRDAPLTRSLPATEHPHSTARRKVVKMTAAVVAAFTVCWSPLQALSLYGLLYEGTQLPKWFSSAEFWAYFLGYCNSAFNPLLYCGCSENFRHGFKSLVLRRPRWRRTTRAGSANSWSPSSLLLRLTSSSLSRTSSG…	Crustome v0.1.0	Central Nervous System	Pérez-Moreno JL, Kozma MT, DeLeo DM, Bracken-Grissom HD, Durica DS, Mykles DL. 2023. CrusTome: a transcriptome database resource for large-scale analyses across Crustacea, G3 Genes|Genomes|Genetics, Volume 13, Issue 7, July 2023, jkad098, https://doi.org/10.1093/g3journal/jkad098
ParausEVm004085t1	Paratya australensis	A34b3	TCACGCTCACTTGCTCCTCAGTGATAATGACTGAACCTTGATCAGGATGCCCTACAAGTAAAGAAAAGCATATAGAGTCACCATAAGTTGGTTCTACGACTCAGAAACTTGGGGTTTGCGATGTTAGAAAATGCAACGCAGTGAGAAAATGGAATAGCATTGAATTAAATCGTTAATTCTCCCTAACGTGCTCAATTTTAAAAAAGCTGTCACAGACCTAATGCTAATGTGTGTTGAGGAGGCGTGAAAAGCTACATATCTCAAACCAGTCCAAAGGCCATTATTTCTAGGACAAATGTTATCGGCTAAATGTTCATCGCCCACTTAGAGACGGGCATATCTCTGCATTACAAAAACTACAAAGTTTATCTTTTCATGTAAACAAGTGGCACATTGTTA…	MNTSFPSLTFGSSEMDLVDSIGPSLGASVPSWPCNHTGPLVMREKYPMPLLVETARTLDIYEILQIAAFASVFIISVCGNLIIMIVVYLNSFLRSTINYYLVNLAVSDLLITVLCWPTITTQLTQPFYILGRPLCKLNVLTQTTCVTVSVMTLSAVACDRVYAVMMPLRARSSVARPVTLILSIWVTAVVLTIPAFLVRDIQVFQWDDLVEESCSDMLPRCSPNVGTIFKYYRILLTVMLFFLPAMVMIVAYAVILLRLWCVKRPATPTQTTTPTSANAKSNPHIRAKRKIVKMTAMVLLAFLVCWCPLHILLFYDLISHQALPPWFDKVVFWAYFLGYCNSALNPLLYGGFSDNFRQGFKNMFRHRRYVSDHMQLPSTAMTSSMTRLSSRLSIPRPSV…	Crustome v0.1.0	Whole organism	Pérez-Moreno JL, Kozma MT, DeLeo DM, Bracken-Grissom HD, Durica DS, Mykles DL. 2023. CrusTome: a transcriptome database resource for large-scale analyses across Crustacea, G3 Genes|Genomes|Genetics, Volume 13, Issue 7, July 2023, jkad098, https://doi.org/10.1093/g3journal/jkad098
Styrich_EVm002467t1	Plesionika richardi	A34b3	CGTTCAAAACGGAGACAACAGGTACAAAAAATTAACAGTATCTGATGACCCACTCAAATCTGACCTGGGAAAAAAAGTGAAACGTTCATAAACAGAGATTTCTACCAATTGTGTTCACTCTGGAAAAGTAAACGAGTTTACCTACTTCTAAAAAACATCTCTGTCGTTTATATGGTTGGGGTTCGTGGTGAGAGAGTGTAGCAGGGAGACGCAATTCATCTTGAAACGCAATTGCAGAATGCAACAAGAGTGTTTGTATCTTTATTGATAAATCATGAGCGCTTTTATGAAAAGATAGAATGACAACGAAAAATATGGAACGTCCCAGTGCTAGTCTCACCCATCAAATAACCAAAGAGTCAAGCCTCTAATAATGAAAAGCAATTCGAATTGAAAGAA…	MEATSVTSVVSHFKTNASEMNTSFALGSPEISDEGIFGVSMGPPLSPWPCDHIGPLVMKEKYPLPMLVDAARTLDSYEIVQIVAFASVFAVSVCGNLVVMIVVYLNSFLRSTINYYLVSLAVSDLLITILCWPTITTQLTQPFYILGRPLCKINVLTQTTCVTASVMTLSAVACDRVYAVMLPLRARSSAARPLTLIVAIWVVAVFLAIPAFLVRDVQVFQWDDLTEESCSDILPRCNQNASIVFKYYRILLTLMLFFLPAVVMVLAYAVILLRLWCVKRPAMPTPSTSNAPPNPHIRAKRKIVKMTAMVLLAFLVCWCPLHILLFYDLISQQPLPPWFDRFVFWAYFLGYCNSALNPLLYGGFSDNFRLGFKNLFRPRRSTSDHMQLPSTAMATSISV…	Crustome v0.1.0	Eyes	Pérez-Moreno JL, Kozma MT, DeLeo DM, Bracken-Grissom HD, Durica DS, Mykles DL. 2023. CrusTome: a transcriptome database resource for large-scale analyses across Crustacea, G3 Genes|Genomes|Genetics, Volume 13, Issue 7, July 2023, jkad098, https://doi.org/10.1093/g3journal/jkad098
Pt-CHHR-like2	Portunus trituberculatus	A34b3	-	MDCLTENLTNVSLAAPRNTSWLGGEDDWCERWRSGEPLVMGEKYPLLRTSVNYYLANLAVADLLITVTCWPTLVNRFTAPLYVLGRPLCKITVLALATCINVSVLTLAVVASGRLYAVLFPLRALRTSSRPVLLISLLWVASFVLALPSFYVRDTQAVKVSKDSASSIAAFRYYRILLLITMFFLPETVMVLAYSVIVVRLYCVRRGPKDHDTPLPTPLPASDHPHSAARRKVVKMTAAVVAAFTVCWSPLQALSLYGLLSEDTLPEWFSNAEFWAYFLGYCNSAFNPLLYCGCSENFRHGLTSLVLRRPRWRRKTRAGSANSWSPSTLLLRLTSSSLSRTSSGGGRGAVSRQTSNSLPSKTSDPARSSRKENSTTPSLLRSCSKGELVCPEHQLENNN…	Yang et al., 2021	-	Yang Y, Xu Y, Zhang P, Cui Z, Bao C. 2021. Comparative Genomic and Transcriptomic Analyses of CHHs and Their Putative Receptors in Scylla paramamosain, Portunus trituberculatus, and Eriocheir sinensis. Frontiers in Marine Science, Vol. 8, https://www.fron
Procl2_EVm006597t1	Procambarus clarkii	A34b3	CTGCAGCACGAGCAGTGAGAGTAGCTGGAGCAGAGGAGTTCTTAAGAGGCTTCTCAGCGTGTGAGGACAAGAGAGCAAGCAGGTTATGCAGGGTTGTCGTCAGTGTTCGTCGTCAGTGCAGCGACGATTGCTCTCTTAAATCAGGCTTATCTATTTCTGAAGGCCTGATACAGTTCCAGCCCCGCTCCTGCGCCACGCCGTCAACACAAGGTCGCCCCTACAGCATGGGGGGCACCATGGACATCGCTTATGAAGGGCTCCTGTTGGAACTAACCACCAGCACCCTCCCGCTCGACCTCAACGCCACTCTGGCCGGCGGGGGGCTCCCTGGCACCTTCGGGAACGTCTCCTGGCACTCCTGCGACAGCTCCGAGCCGCTTCTTATGAGGGAAAACTTCC…	AARAVRVAGAEEFLRGFSACEDKRASRLCRVVVSVRRQCSDDCSLKSGLSISEGLIQFQPRSCATPSTQGRPYSMGGTMDIAYEGLLLELTTSTLPLDLNATLAGGGLPGTFGNVSWHSCDSSEPLLMRENFPNPNLEDALRLDVYESLQVALMVLVVAMSVSGNLAVMVVVYLNSFLHSTINYYLVNLAVADLLISVFCWPTLANRLTHPLYLLGRPLCKISVLAQGTCVTVSVLTLATVACDRVYAVLLPMRARSSSSRPLTIIIILWLFSFAVAFPSFYVRETRVFQWNDLVEESCGDIICTAAHLQVFTYYRILLLATLFFVPGAVMVLAYTLIVFRLWCVRRGPSDPHSQATCPEPHTRAKRKIVKMTAMVLLAFTACWAPLHSLIMYDLVVDH…	Crustome v0.1.0	dactyl, lateral flagellum, brain - supraesophageal ganglia	Pérez-Moreno JL, Kozma MT, DeLeo DM, Bracken-Grissom HD, Durica DS, Mykles DL. 2023. CrusTome: a transcriptome database resource for large-scale analyses across Crustacea, G3 Genes|Genomes|Genetics, Volume 13, Issue 7, July 2023, jkad098, https://doi.org/10.1093/g3journal/jkad098
Sp-GPCR-A34	Scylla paramamosain	A34b3	-	MGEKYPCPEVLERGRALDNFEKVQVALVVALVVASVAGNAAVVAVISFNRLLRTSVNYYLANLAVADLLITLTCWPTLVNRFTAPLYVLGRSLCKITVLALATCINVSVLTLAVVAGGRLYAVLFPLRALRTSSHPVLLISLLWVASFVLALPGFYVRDTQVVKWNDLVEESCGDVLCSASSIAAFRYYRILLLITMFFLPETVMVLAYSVIVVRLYCVRRGPADRDAPLPAPLPTSDHPHSAARRKVVKMTAAVVAAFTVCWSPLQALSLYGLLSEDTCTYLKDDATCLGARSCKHRRVSLERSVSSSFISLCPVSQEAARVVFQR	Yang et al., 2021	-	Yang Y, Xu Y, Zhang P, Cui Z, Bao C. 2021. Comparative Genomic and Transcriptomic Analyses of CHHs and Their Putative Receptors in Scylla paramamosain, Portunus trituberculatus, and Eriocheir sinensis. Frontiers in Marine Science, Vol. 8, https://www.frontiersin.org/articles/10.3389/fmars.2021.787007
