# Supplementary material for: In silico analysis of crustacean hyperglycemic hormone family G protein-coupled receptor candidates
Source: Front Endocrinol (Lausanne). 2024 Jan 9;14:1322800. doi: 10.3389/fendo.2023.1322800 (PMC10828670; doi:10.3389/fendo.2023.1322800)
Supplement: Supplementary Data Sheet 1 — G. lateralis ESG transcriptome data set. [file DataSheet_1.zip › Supplementary Data/SuppData4/a2/a2.fasta]

>Gl_GPCRA13_Proctolinr/1-430
MYNSTSSTAALTSTAAPFLAAVLTSIAPQSTSTLDPALDSPTPTLANETDSGAVEMHEYAPFLAVSRYVVQR
VLVPVVLVVGVVGNTVTIVVLTRRQMRSSTNSYLTALAISDLLYLVFIFSLSIRHHPGMNRPHHWLYWHYFR
YALWLTDASSSTSIWLTVTFTIERYIAVCHPIKGKVFCTESRAKRVIVAVFVLCFTLTATTPHEWVILLATD
PTSGQTHLTLDYSSLGSNSTYKTVFYWFTAVMFILLPLVLLAVFNSVLIHIVKQSRATRRTMTNTAAERDSH
SQSQENKITVMLIAVVLLALLCQLPVAVMLVYQSLHQSKPGSTSYYIELGLGNIFNLLSAINAACNFVLYCA
MSDKYRRTFLRTFCSRWYRQPSPLHSWMATAYSNVEDGSPRFSRVSSMRMSRRSSHRHLRGPPATTATMV
>Bommo_BNGR_A2 
MMEPNNSEYENNSYITFFGPVGMAFYDNGQVLEDSLTVKIILSIILAVIMILSLIGNGCTCAVIARNRSMRTPTNCYLFN
LAITDLFMALFVPIDIYIIWIPEFYPLGEVGCRLHFVLWDCLSNCSLLIITAFTVERYLVITRPFLRQKLSLNSRVFKLV
GVIWFVSCSFCIPDLLYIDMIEEKKYVFCYVAMSHIVSVFVAAEIFVFYVIPMTIIIILYILITIELKFKKKLRSSPASN
GQQNRDKAVIMLAAVALSFFLFWSPYCYLRIMLIWPGVYEKHYNAWKIVNYLCYNSYASSALNPILYSLMSRKFRRAFKD
FFTRRKPDSTNRNDIAKASLSKNETKLELKM
>ParnanEVm004003t1 type=protein; aalen=606,71%,complete; clen=2555; offs=681-2501; organism=Paracyclopina_nana; evgclass=main; oid=Paracyclopina_nana_trinParacyclopina_nana_LocDN9097c0g1t1; codepot=Code/0.044;
MEQGQEADFGLQIPPLSLNNLDSYEYLDADELQSLFSNISFLPNDHNLFPLPENWTSNLEGLFTASNGSSVVFPSSTWLL
NGRDSGSRNHFRPWSELNVTEKDAYLRNVHGSRSQDENLAVPMTIFYLMLFFAGIPGNLLTCLIILWNSYMRAPPNFFLF
NLAIADIITLIVVMPMEIFLIWNQYPWPFGELGCSFVTVTSELVTHVSIITMIAFTIERYTAICHPMQPSLHSGKSQTIC
NIVVIWIVCLIPSFGWTHFTNVKYLRYGPHQEKIEESAMCIVSPDEVTPLMTYLTMITTIVLYIFPIIFLPILYTKIAFA
MRESENLNCENSTISHPSRRNRRTVIRMQIAVIACFLICWTPFHVQRMMFVIATLTEKWSKSLTRIQETLHIISGGCYYL
SSTVNPFLYSLLSKRFRRGFHDVLRYACGRFVDVNYGLSTGGKGATPAGPANGQVGPMDGTGRNTSVQATIRPQKIRLQN
MRMRHAAINHAEEATTNPISTLPCSTLKACNDASSNNNQAKRKQKYKLLYVSQHRCNNLPASSTASVEFSLKNYATTKSC
PTQLLTEAKAINEISCFHGGNGATMAAFSRTKSLKRFPRETLENQM
>ParnanEVm004022t1 type=protein; aalen=604,96%,complete; clen=1886; offs=54-1868; organism=Paracyclopina_nana; evgclass=main; oid=Paracyclopina_nana_trinParacyclopina_nana_LocDN13685c0g1t1; codepot=Code/0.048;
MEEEDFDNISSTEVSTTPDAATYIARHLGAQHLPLTTIIPISVVYAIIFVVGVLGNVSTIVVILRNKYMHTPTNVYLANL
AISDLLTHLVAMPFELYWLWRQYPWVFGEVICDAKMLTTETVTYSSILTIMAFTVERYLAICRPLAIPRRHSKMTRAVWA
LLAIWIASVSFSLPWIYYNKVNYLTNEYTKEVMEDSAWCAVPWNEDAKTPFYLMISSTVVAFIIPFSLVTILYYRIGVAM
KKSSALKRCAAHGSGMECEAEITYNKGRQAVVRMLAAVVVVFFVCWTPFHAQRLMFVIVTLQGKWTHTNGKAHHVLFLAS
GVGYYLSSCVNPLLYSVMSKRFRRGFSDMFKRGGGGGAQSVNSAVAAAAAAAALAAAASPCNGNGNGNGMHPCNGGGGGG
RTSGREVARYELKMAPRHVIPPQCKEDILKKAFRNHDDLSSISFGSRSLNYADCQSVKPKLPPSSFSNHSDQNLSSRYGT
ASMLSKSPKLVVSWKRPNEKNGYSIDGSKVQIKVDGSHDNSLSSRSQSPVLNKSSKPAKKKLLRFSPNLATSEGESVSAD
GDSNISCGVRKLKSDGDTPDCFSEELAEMIADSVRIDAMKSGFK
>CalfinEVm012346t1 type=protein; aalen=257,99%,partial; clen=773; offs=2-772; organism=Calanus_finmarchicus; evgclass=main; oid=Calanus_finmarchicus_trinCalanus_finmarchicus_LocDN120720c0g1t1; codepot=Code/0.0084;
NESLIYASILTIVAFTIERYQAICHPLTLNSRTGVGRARRVILIIWISSVVSAFPWSIFAKVNYIQYEGQDLEQSAWCSM
PFHEEDLDTTPLYFTVASTFLYFVVPFTIVFVLYLRIGLTMKDNKMQRCAASSDENKCLAERSYSQGKKTVIRMLIAVVV
AFFICWIPFHSQRLMFVVVTLYGEWTGPLQRAQHVLFMVSGVFYYFNSILNPILYTILSKRFRRGFNDMSGNCWVYQTFA
KAVSRKSEECSSHNFAE
>EuraffEVm007388t1 type=protein; aalen=498,82%,complete; clen=1820; offs=19-1515; organism=Eurytemora_affinis; evgclass=main; oid=Eurytemora_affinis_trinEurytemora_affinis_LocDN80313c5g1t2; codepot=Code/0.017;
MEENVTLYWDPGNFTNQTDHVLQGEDLKNFIAEILGDSRLQLKTLIPLTTIYLLFMVVGVFGNLATCLVILNNEYMRTAT
NVYLLNLAIADIATLVIMMPGELYLMWQQYPWPFGELACDIKITVTEGVIYASILTIVAFTIERYLAICHPLSPGARSST
GKAKRVVGAVWAASFLSAAPWAYFTKINYVQYNGENVLESAWCSIPFHEKESQASLYLMAASTVVYFIIPLVLVVALYLR
IGLTMKRSKMQRCAASCEGNDCKAERTLTQGRRTVVRMLVAVVVAFFTCWSPFHSQRLMFVSVTLYGEWTDRLRASQHVL
FMCSGVFYYFNTILNPVLYSVMSKRFRRGFSDIRRGTFICSAQPKSLDSRRRIDRPRHWIPKDQRDQILLRALGRSDIED
REALPCSQSSNSGDRTSSNREERRRNQTFRFQEPTQISRGAKSLTETQLTRSQVLTSTAVLLAGDETQTYSEGRLSHSDI
NPGRLCHWSTIQINDTGF
>Procl2_EVm008858t1 type=protein; aalen=358,94%,complete; clen=1143; offs=62-1138; organism=Procambarus_clarkii_EVG; evgclass=noclass; oid=Procambarus_clarkii_EVG_Procambarus_clarkii_EVG_evg11588307; codepot=Code/0.073;
MVIAVGGVVGNALTGLVGARNHTMRTSTNYYLVNLAVADLLTLCLTLPVEVYQMWVQYPWPLGEAACRLRAMVPETLTHV
SVLTILAVSGERYVAITDPVYARTTHTLTRTARVLPVIWLTSMLAAVPLGYFQKVNLVKSPLGSDLPQSAWCAIPYDDPS
PRYCWLLWASSVGAFMLPMAVLIVLYCKIGMVLSIDPPTRTPAAGAGAMHTRKVGIRMLVAVVVAFFLCWAPFHAQRLMF
VTITTYGQWTPYHRSVNTKLFYCTGICYYLNSAVNPILYSVMSVRFRIAFRRSLCGGKAWARKQLYLSNTHGHLHLSNNS
NILNRTREISTTTSTRRVLDTNYRNGINYVFVQMEIQA
>Panar2_EVm006839t1 type=protein; aalen=307,20%,complete-utrbad; clen=4423; offs=980-1903; organism=Panulirus_argus_ERNST; evgclass=noclass; oid=Panulirus_argus_ERNST_trinPanulirus_argus_ERNST_GHUJ01021869.1; codepot=Code/0.044; TSA: Panulirus argus
MYQMWVQYPWPWGDAACKVRAVVPETFAHVSVLTILAVSGERYVAITDPVYARTTHTMSRTARVLPVIWLIAFLAATPWG
YYQKVNLLPGPLGSVLAESAWCAIPFHDTSTTWSWLMWVSSVGAFILPMAILVTLYCRIGVVLSIDPPSRTPAAGTAAMH
SRKLGIRMLVAVVAAFFLCWAPFHAQRLLFVIVTSYGHWTPSLRTVNTNFYYCTGICYYLNSAVNPILYSVMSVRFRMAF
RRSLCGGKEWARRQVYLSTTQGHLPLSNNSNILNRTREFSTTSTKRVIETSNRNGFNYVFEHMEMEA
>ParausEVm007429t1 type=protein; aalen=425,35%,complete-utrbad; clen=3628; offs=855-2132; organism=Paratya_australensis; evgclass=main; oid=Paratya_australensis_trinParatya_australensis_LocDN54969c0g1t2; codepot=Code/0.015;
MANTSTVISVSNTSIGVLDIFNGSIFVNDSIIDVNEYIKAELGPQRIVYSTLLPLTIIYALIAIGGIVGNSLTCLVVARN
HSMRTSTNYYLVNLAVADLIALGFALPVEVYSLWVQYPWPLGDAGCRARAVVAEALTFVSILTILAVSGERYVAITDPVI
ARTTHTLTRTTRVLPAIWLVALLAASPWGYYQQVNHLSPGGNVLLESAWCAISFHDKSRSWAWVMWVSSVAGFILPMLAL
IVLYYKIGVVLSIDPPSRTPSAGNGAMQTRKMGIRMLVAVVVVFFLCWAPFHAQRLMFVIVTVYGTWDTYLRAVNQKLYY
FTGICYYLNSAINPVLYSVMSVRFRIAFRRSLCGGKKWARRQQYLSNTYGAHLHSNTSNILNRTREVSTTSSKYITRVGS
KRLGAPEFCSRNGFNYVFEHMEMES
>CalsaE_EVm007399t1 type=protein; aalen=423,55%,partial3-utrpoor; clen=2285; offs=1015-2283; organism=Callinectes_sapidus_EVG; evgclass=noclass; oid=Callinectes_sapidus_EVG_Callinectes_sapidus_EVG_evg11076951; codepot=Code/0.064;
MASSTADASTFVDIPMVNATDDYLLETSYNDSVNGTFDVCSYIESKLGKPRLRYPILLPMTAMYCVIAVGGAVGNVLTCL
VVAKNRTMRTSTNYYLVNLAVADLLTLFLALPMEVYLMWVQYPWPWGEAACRLRAMMPELVAHVSVLTILAVSGERYVAI
TNPVYARTTHTLARTARVVPVIWLLSLVAAVPWGYYYQVNQLQDPAGVDLPESSWCSIPYQDKESRWSWLIWLSTVGAFI
LPMTILIFLYCRIGMVLSMDPPARTPTAGNGAIHTRRMGIRMLVAVVVAFFLCWAPFHAQRLMFGIVTSKDQWTDTLLSV
HTQLFCFTGACYYLNSAVNPLLYSVMSVRFRNALRRSLCGGRDWARRQQLYFSNTTHGHLQLSNNSNILLRTREFSLTSS
RRFHETSNRNGVHYGFEHMDMEA
>CarmaC_EVm008233t1 type=protein; aalen=425,45%,complete-utrpoor; clen=2800; offs=1110-2387; organism=Carcinus_maenas; evgclass=main; oid=Carcinus_maenas_CNS_velvLoc21968ct1; codepot=Code/0.064; cov=57.4_g8340_i0;
MGSSSTSTGPATFVDLSVVNVTDDYFLEASLNGSVNGTFDASSYIEGRLGKPRLRYPILLPMTVLYCIIAVGGAVGNILT
CLVVAKNRTMRTSTNYYLVNLAVADLLTLFFALPMEVYLMWVQYPWPWGEAACRLRAMMPELVAHVSVLTILAVSGERYV
AITNPVYARTTHTLARTARVLPVIWLLSLVAAVPWGYYYQVNQLQDPGGVDLPQSSWCSIPYHDKASSWSWLIWLSTVGA
FILPMTILIFLYCRIGMVLSMDPPARTPTAGNGAIHTRRMGIRMLVAVVVAFFLCWAPFHAQRLMFGIVTSKDQWTATLL
SVNTQLFCFTGFCYYLNSAVNPLLYSVMSVRFRNALRRSLCGGRDWARRQQLYFSNTTHGHLQLSNNSNILLRTREFSLT
SSRRFHDTSNRNGVHYGFENMDMEA
>Clitri_EVm003408t1 type=protein; aalen=408,79%,complete; clen=1546; offs=181-1407; organism=HBG_Clibanarius_tricolor; evgclass=main; oid=HBG_Clibanarius_tricolor_trinHBG_Clibanarius_tricolor_Loc57621c0g1t2; codepot=Code/0.04;
MTEAAKMVMNMNEVTLAALNVTLNATTTVVDEGFNAIGGDGFNATGGDGFNATGNDTIDVDSYVASKLGPKRLKYSTLLT
VTALYTVIAVGGLVGNILTCLVIAKNRSMRTSTNYYLVNLAVADILTLTLALPVEVYQIWEQYPWPWGDAACRVRAMIPE
TVAHVSVLTILAVSGERYVAITNPVYARTTHTLARTARVVPVIWFISLLAAAPWGYYQQVNLLPYPNQTKFIPESAWCAI
PFMGRDSGFSWLMWMSSVGAFILPMTILVTLYCRIGMVLAIDPPTRTPTAGDGAMHTRKLGIRMLVAVVVAFFLCWAPFH
AQRLMFAIVTSSNTWTPALLAANDKLYFFTGVCYYLNSAINPILYSVMSVRFRNALRRSLCGGRDWARQHYLSNTMVRTR
ELSTASTR
>Emetal_EVm002332t1 type=protein; aalen=444,94%,complete; clen=1417; offs=76-1410; organism=HBG_Emerita_talpoidea; evgclass=noclass; oid=HBG_Emerita_talpoidea_trinHBG_Emerita_talpoidea_Loc26821c0g1t1; codepot=Code/0.11;
MGQLSLPPTTALSFPPPGPLLGNATGEGGGVGTWAAEGAATPALNRSLSLALNLTLNSSLGAEQDVHFDLDQYIVDKLGD
RRLPYSTLLPMTALYCLLAVGGVVGNALTCLVVARNRTMRTSTNYYLVNLAVADLLTLSLVLPLEVYLMWEQYPWPWGAT
ACRVRAMLPETVAHVSVLTILAVSGERYVAITDPVHARTAHTLARTARVLPVIWLLSLLGAAPWGYYQQVNVLRTPGGAL
IPQSAWCAIPFMERDSDFSWLLWVSSVSSFILPMAALVTLYCRIGMVLAMDPPTRTPTAGDGAMHTRKLGIRMLVAVVVA
FFLCWAPFHAQRLMFAIVTSNKTWTNDLLSVNTKLFLFTGACYYLNSAVNPILYSVMSVRFRHALRRSVCGGRDWARRQH
HHYRSTTLVRTRELSTASTRRLQDLSQRNGTVLHYGLEKMDMEV
>LercypEVm003881t1 type=protein; aalen=500,77%,complete; clen=1940; offs=24-1526; organism=Lernaea_cyprinacea; evgclass=main; oid=Lernaea_cyprinacea_trinLernaeacyprinacea_LocDN89793c0g1t1; codepot=Code/0.063;
MAGNSMATNLASNASSNLTDFDEMVYLAGVLGPQRQPLQKLIPLTIIYIVMSITGLIGNLSVCCVILRIPSMRSATNYYL
FSLAVSDLLILLLGLPNDLHVYWQQYPWIFGQALCRIRALVSEMTSYSSVLIIVAFSMERYIAICHPLYSYTMSGLRRAN
KIIAAVWIVSSAAATPYAVFTKIHYVRHPLTNEEMPESAFCVIYPAPHLLFEFSSLFFFLIPMTIMIFLYLRMGLRIRKT
TSFGKNTAVHGESRQVHSKKVILKMLAAVVVAFFVCWAPFHGQRLLYVAYYEYQWKFVSDEVYQQINEKLFYITGCFYYF
SSTVNPILYNVLSVKYRNAFKETLCGRKADSTAIHNPGALNMRNFYSAINMRPNGHREAELMALKTTRSSKLVNDHYSSQ
AGGNKRIQVTDQPNDAQIIVEPRGRLQASRGATSDDSRCGATSEEVKASSTPPSLVQVRSDTVEEITAGSIRIGGDARTT
TTKKRLVSIIEFQADFTTAE
>LepsalEVm006518t1 type=protein; aalen=391,69%,complete; clen=1701; offs=159-1334; organism=Lepeophtheirus_salmonis; evgclass=noclass; oid=Lepeophtheirus_salmonis_trinLepeophtheirus_salmonis_LocDN75307c0g2t1; codepot=Noncode/-0.012;
MLNISLLVLTCEDYITLSEDDFDEEIFLKLCLGDKRQPLEYLIPFTLLYICMFITGILGNILVIYVIFYHKNLRSPTNAF
LVSLAVSDISLLFVGLPNDLHIFWQQYPWLFGTSVCKIRAMVSEMTSNSSVLTIVAFTIERYIAICHPLQSYKISSLSRS
NKLITYIWIVSILASIPYAYFTQIHYMKNPHSNQNIMGSAFCSAVNMPRYIFELSLLFFFLIPMIIMLALYSLMGSKMRK
KNNELGSNLTESVQSQQKRSVFKMLAAVVIAFFICWAPFHTQRLLYVVHYSYWKIMSDGLYQQINEKLFYITGCFYYVSS
TVNPVLYNLLSVKFRNAFRQTLCGRKAERLSQRNTTCSQNSFVMRKPTSDSLPKNYLKTIREVDVSGRRGS
>ParnanEVm004348t1 type=protein; aalen=580,84%,complete; clen=2071; offs=278-2020; organism=Paracyclopina_nana; evgclass=main; oid=Paracyclopina_nana_trinParacyclopina_nana_LocDN16820c0g1t5; codepot=Code/0.041;
MEDYSIYEEYQLTGNVTLEQYQCENCPEEDSISTFQEMFGNNGTQNVTFYPCDNYLEEVEATNSTLDVQTFLELCMAVKR
HPYEILIPLTVIHCIMFITGISGNATVCYIIVRNPGMHTSTNFFLFSLAVADIAILFVGLPNDLYVYWQQYPWIFGEKMC
KTRALVSEMTSYSSVLTIVAFSMERYLAICHPLYSYTMSGLRRASKIIAVVWALALAAAIPYMVFTKVHYVNHPHTNQTI
PESAFCTITPTPRFLFESSFLFFFLIPMTIMIFLYVRMGLRIRKTATFGKNTAVHGESKQAQSKKAILKMLAAVVLAFFI
CWAPFHAQRLLYVIYYDYSWKFATEDVYQQINEKLFYITGCFYYFSSTVNPILYNVLSVKYRNAFKETLCGKRPETALLA
GGERGGRMIGQYSLAASVYENGGQLGGSRGRLLASKNSTRHLSLIPTNGHAINGNKLPLMPTDHATASKLFNRAKTIETN
LSAVNLEDEEEVVEFCRRDVEMVEMHANVGGSHDILRITTKSPKKQLTQDSSQLNEDETKVREVKAPQVCSGSTKPSNTD
GTTAAINNIPLKRLDNSNLS
>BlagerEVm005313t1 type=protein; aalen=507,74%,partial3; clen=2036; offs=515-2035; organism=Blatella_germanica; evgclass=noclass; oid=Blatella_germanica_trinLocDN13770c0g1t2; codepot=Code/0.012;
MERTEVSLMMNTTSEMEYANESVAFNETLEDYLTRMLGPKHLSLRVVLPITIIYVFIFVSGIVGNVAVCLVIARNKSMRT
ATNYYLFSLAVSDLTLLVLGLPYDLSVYWQQYPWMLGETLCKLRALGSEMSNYTSILTIVAFSTERYLAICQPIQSYTTS
SPRIAIRVIAVLWVVSLLCAMPFAIYTKINYVEYPPGSEQLAAESAFCAMLEHAMPENWPMYELSAFVFFLGPMLIIVVL
YARMGITIRSRTLKFPGETKHLDSRTKPIIRMLAAVVITFFLCWAPFHMQRLFYMYGKESANYDKINEMAYFITGCLYFF
SCTVNPVLYNVMSAKYRLAFRKTLCCGQRKGGPTREPSTLRDTTVVYVNSHLERGRSISSHREVRPMRSFSRNCKNVNIP
NNVMMDRTSHHNLLHHNSTLKTHPQDYNNEKLLDPNCDLPYNDQVSDVIVTLSPTSKGKTNSFTTSKTWSKALLRIAKPS
KSQVNDDICDVTEPCLKQIDDSRQNNS
>AmpampEVm009554t1 type=protein; aalen=319,87%,partial3; clen=1088; offs=131-1087; organism=Amphibalanus_amphitrite; evgclass=main; oid=Amphibalanus_amphitrite_trinAmphibalanus_amphitrite_LocDN78385c0g1t2; codepot=Code/0.073;
MDFDNATGMATNMTSTPNVTDPFYQYSDAASFLQNTVGPKYLPLQVVLPITIVYIIIFVTGVVGNVAVCLVIIRNPGLQT
ATNYYLFSLAVSDLAVLVLGLPNDLKVYWQQYPWGLGVALCKIRALVSEMTSYVSVLIIVAFSLERYLAICHPLLSYTMA
GLRRAMRIIAAIWLIALCAAAPFAFYTDVHYIEFPRDSGIFLETICVMPNEWPLIFSSFVFFIVPMTSLLFVYLCIGVQI
RRAATIGNHLEGTVSGGEARQRGNRKAILRMLVAVVIGFFVCFAPHHAQRLLYIYGKQLPNYREINEYMYYITGCFYYF
>LasentEVm002833t1 type=protein; aalen=325,93%,partial3; clen=1041; offs=66-1040; organism=Lasionectes_entrichoma; evgclass=main; oid=Lasionectes_entrichoma_trinLocDN28537c0g3t5; codepot=Code/0.01;
MMCYSPISETMDMDCYLEKTMGAKHLPLDVVIPITVVYMIIFISGVVGNVAVFVVIIKNARMHTATNYYLFSLGVSDIII
LLLGLPNDLKLYWQQYPWVLGEAFCKIRTLVTEMTSYSSVLTIVALSMERYLAICHPLHAYIMSGLRRALKVIGFVWAIS
FVSALPFAVYTTVNYLDYPPGSGKIIPGSAFCALLDKHRPTDWPLYEISSFVFFILPMGIIVFLYIRMGSRIRRRSNYFG
KVAGSVHGETKQRSSKRAIIRMLAAVVVAFFVCWAPFHAQRLLYVYGQKLRHYREINEKMYYITGCFYYFSSTINPILYN
EIGRA
>EuraffEVm007811t1 type=protein; aalen=482,92%,partial3; clen=1567; offs=121-1566; organism=Eurytemora_affinis; evgclass=noclass; oid=Eurytemora_affinis_trinEurytemora_affinis_LocDN71102c0g2t1; codepot=Code/0.019;
MDEMDELSGVEVNLENNRSYENFIENLTDEEYLATFLGPKQLNLQVLIPITVIYSFIFLTGVAGNLCVCLVIIRHKSLHT
ATNYYLFSLALADLVILVLGLPYELTSYWQQYPWVFGEPLCKIRALISEMTSYASVLTIVAFSMERYLAICHPLYQYAMS
GFNRAVKIISLIWILSFSAAFPYLHFTRVNFIDRPMGSGKYIEESALCALLDSNIVPKDYPLHQLSSVVFFLFPLCVLMF
LYIRMGLSLHETSLARTRDSRVHGATTLNRSKDMVLRMLVAVVVAFFLCWAPFHAQRLGYVYFKHTRTFGLVNEYLFYIS
GFFYYFSATVNPVLYNVMSLKYRHAFKATLCGTPNTTGVSRTYTFRSTLNRTLDTDANIEMSSFNPSNRTSLSGMRLLDN
KSFRSFTGGQDQKEGDKYKRKGRGEMDMSCHVIQEEEPSSSTRTKLMICSNSELDNNCLISTRKDRKLTDGIPSRQSTNK
LT
>LercypEVm001349t1 type=protein; aalen=790,85%,complete; clen=2788; offs=201-2573; organism=Lernaea_cyprinacea; evgclass=main; oid=Lernaea_cyprinacea_trinLernaeacyprinacea_LocDN89387c0g2t3; codepot=Code/0.11;
MANSSNSVVTPSRSMSADAMDTDSKVWGMPTYDHNQLDNLTDEDYLAAVLGPKNVGLPLLIPITVLYLGIFVTGVVGNVA
VCLVIVKNKSMHTATNYYLFSLAISDLILLLLGLPNDLAIYWQQYPWLFGEILCKGRSLVSEMTSYSSVLTIVAFSMERY
LAICHPLYSHTMSGFKRAVRIIALVWIVSLLASIPYAVFTRLNYIDRPLGSKHFLPESAFCALLDDNIYPKNYPVYELSS
FIFFIFPMGILVILYIRMGLRIRDTNGIQRNFSKRPRPDLIPGQKASSSQLLKSITRHSCLCKRGPTPSTSQATEDDAEA
PLNPNRHRDSSCPANCMLHPAPTGQPALIRNGCVSTDSASVTSIVSIEEQGEQDTGFICCSSSHKVRQKNAGPKVDKDEE
YVACKVCSSLVNLTQIKSQPKSDDTDSFTPRVRSDKRSITILLAAVVLAFFICWAPFHAQRLCYVYFKESKFFRTLNEYL
YYISGFLYYFSATVNPVLYNLMSLKYRHAFKQTLCRSRKNRKGCLSLKSTRNPVNQSYTFRSSAKTVLEVNSSENHCIVS
KKNIRHKSKKALHRFGLRRWQRDSLFNLNNLHEVGDGLGDENSFNHSNRRRSKGFYARSDFRAAMRSAQNAFSDIAEEDS
YQSSSNQSCLKMTLPVVASFSNVPEESDLQHSQKGQGMDETIGTVPEADEHAGPWMVPRIPEAVSIKAIVQRTNRPQRSV
RAEGDLEATCSEASTPDSSILQSLHVSNLQRAHSALELNSVSYGSHKNHRHHHHYHRRSVNHKLHDETQC
>ParnanEVm005746t1 type=protein; aalen=499,98%,partial3; clen=1520; offs=24-1520; organism=Paracyclopina_nana; evgclass=main; oid=Paracyclopina_nana_trinParacyclopina_nana_LocDN17684c0g2t1; codepot=Code/0.04;
MVLGPQRIGLTPLVPITFFYVVIFITGVIGNVAVCLVIVKNKSMHTATNYYLFSLAISDLMILLLGLPNDLAIYWQQYPW
ILGELLCRLRSWVSEMTSYSSVLIIVAFSMERYLAICHPLYSHTMSGFKRAVRIIILVWFISMLSAIPYALFTRLNYVDR
PLGSGHFLPQSAFCALLDNNIYPKNYPVYELSSFLFFIFPMCILVILYIRMGLRIRETSGIQRNLPRSSAAATACGNLQQ
QAAANLSSSNNSIAPNHLRLNIEAVIQSEQRQLNCVKKSVLRMLVQCSCVQHQHQHQLQDFEHRDQSPTNCILHPTSSNN
SNSNCIQVESNTLCDACCTLIALQQQNQQQLHQRPDDTDSFTPRVRSDKRSITVLLAAVVLAFFLCWAPFHAQRLGYVYF
KESKIFRTLNEYLYYISGFLYYLSATMNPILYNLMSLKYRHAFKQTLCGKKRRRPTHQGGGRPSQSGGGPTTRIREDQPH
HQANNQRSYTFRSSSRTGG
>LercypEVm012009t2 type=protein; aalen=264,80%,partial3; clen=982; offs=190-981; organism=Lernaea_cyprinacea; evgclass=althim; oid=Lernaea_cyprinacea_trinLernaeacyprinacea_LocDN95003c0g1t1; codepot=Code/0.044;
MTSSSLPSLSDGNGEGAWGSVSYATFNGSGANLSREIFLEMMLGPKQVAMSVLVPMTIIYAVLFITGVIGNFCVCIVIIK
CKSMHTATNYYLFSLAISDLIILLLGLPNELAGFWHQYPYFQGEVFCKFRSYVSELASYASVLTIVSFSVERYLAICHPL
HVFLMGDFKRVIRVVSVDWVVAGLAAVPSLIFTTINYVDYPSGSGNYLDESAFCALLDINIFPKGYPMHELSTILFFLIP
VAILMVLYISMGLALSGQDSRSTI
>ParnanEVm006002t1 type=protein; aalen=486,67%,complete; clen=2167; offs=188-1648; organism=Paracyclopina_nana; evgclass=noclass; oid=Paracyclopina_nana_trinParacyclopina_nana_LocDN21127c1g1t12; codepot=Code/0.022;
MDLDTLSLEGDDPISNVTKSGGTYDKNNDRAWGSSSYGSDVNSTANMTTNEILQLFLGPRQVDFSVLIPITIIYVLMFVT
GVIGNVAVCFVIIRNKSMHTATNYYLFSLAISDLVILLLGLPNELAGFWHQYPYLQGEVFCKFRSYASELASYASVLTIV
SFSVERYLAICHPLHVFSLGDFQRAVRVISFDWIVAGLAAIPYLLFTTINYLDYPLGSGNFLQESAFCALLDINIVPKGY
PIHELATILFFIIPVGILMFLYISMAVTLHGSINGINAAPPGSVHGERQINSSRKQIIRMLAVVVIAFFLCWAPFHAQRL
GYVYFKESPVFRIINEYLMYLSGICYYVSSTINPILYNVMSAKYRAAFRRTLCGLQTSRNPLPLPTTVALAGGQHRGHKS
NNASGNFLSRRQETFEYVNAPLIHRNGTINSIKIVESINLATKTEDNNSCQPSGQELSAVDPYADCGERRNNARLYFKSL
GHTTQV
>EuraffEVm008522t1 type=protein; aalen=456,58%,complete-utrpoor; clen=2352; offs=81-1451; organism=Eurytemora_affinis; evgclass=main; oid=Eurytemora_affinis_trinEurytemora_affinis_LocDN79876c7g1t4; codepot=Noncode/-0.0088;
MEGGEFYPKSTMERGDTYSGSTLETGVYSNSNWGNGDEPLNSSWENGAVYSPWENGGEPGNLSSYPESNLTLDQFLAEVL
GPKQLDGPLLLPVTVFYVIIFLTGLVGNISVCIVVGRNLSLHTAMNYYLLCLAISDLFIIILGVPHELTIYWNQYPFPFG
QAFCKLRSFASEMFSYVNVLTILSFSLERYQAICHPLSSLPFTERSRVLLVFISCLLISAVFSLPHLLFTKLNYLEYPWG
SGNQVVESAFCAMLDVNIEPQWYPVHELSFLVFFLVPVILLSVSYIRIGIMINRSAKLNLRRSRHRQSRGSPLDNRKQII
RMLVAVVIVFFVSWAPFHVQRLGYVYFKESESFRTVNEYLFYLSGCLYFLSCTLNPILYHIMNVKYRKAFVKTFCTQGPD
PGSIQVPTWISAQTSTTIIPNSRDVGSVRLKLIIRRNWQAETTLALDSDRISEHAL
>EuraffEVm009214t1 type=protein; aalen=432,60%,complete; clen=2147; offs=553-1851; organism=Eurytemora_affinis; evgclass=main; oid=Eurytemora_affinis_trinEurytemora_affinis_LocDN83332c0g2t12; codepot=Code/0.014;
MNQTKITAFGGAVHDDSELQDGNETMSIEEFLNTVLGPRQLEGPLLIPVTVFYVLVFLTGLVGNLSVCLVIARNRSLHNA
MNYYLISLAVADLTILILGLPNELSIYWHQYPFPFGELFCKLRSFISETSSYASVLTIMAFSLERYIAICRPLQALPWSD
CTRVSGVSSLCWFLAMLFSLPHLLFTKLNYVDYPWQSGHMLPESAFCALLDDNIYPQWYPVHEISFLLFFLVPVILLSFL
YTSMACVVRKSARAELRRSVHRHSTGAPTDHRQQIIRMLFSVVVIFFFSWAPFHVQRLGYVYFKESPSFRTVNEHLFYLS
GCLYFLSSTLNPLLYNLMSAKYREAFKNTFCGGNKEVDRTKIPAWVTQTSTTTLLNTGSRRASHDILGGSRQGERSGSMD
LELSRISRDRFSRKMSYDARFETVIEEKEDAC
>CalfinEVm005618t1 type=protein; aalen=360,83%,complete; clen=1295; offs=104-1186; organism=Calanus_finmarchicus; evgclass=main; oid=Calanus_finmarchicus_trinCalanus_finmarchicus_LocDN158596c2g2t4; codepot=Code/0.042;
MQNHLVLMVVTIFYLLLFLGGVLGNLLVCVVIIKSKELHSAMNYYLLSLAVADLTLITTGLPNELEIYWHQYPYPFSEAF
CKLRSFISESASYANVLTILSFSLERYLVICKPMNLSILPFSDLTRAILVIAICWVVSFIAAVPYLISTRVIYLLHEDIF
VPQSAFCTMSEENIYPQGYPVHELSFVVFFLVPILLLTFLYISMVQTILMTRGKNNSLIKHAGTGSSITIADNRNHIICM
LIAVIVSFFISWAPFHIQRLGYVYFTHSYVYRTVNEYLMYLSGFFYYLSATLNPILYNLMSVKYRHAFTTVILCKQQQNS
KALVQATCQIHLHLRDFYSQATSDPRNKVRSPSELKGLNL
>CalfinEVm006945t3 type=protein; aalen=331,98%,partial3; clen=1005; offs=13-1005; organism=Calanus_finmarchicus; evgclass=althim; oid=Calanus_finmarchicus_trinCalanus_finmarchicus_LocDN158596c1g1t4; codepot=Code/0.028;
MGPKQMDDKVVLVLVTVFYLLVFVSGLVGNLSVCLVIFRSHGLHSAMNYYLVSLAIADMTIIILGLPNELSIYWHQYPYP
FGEAFCKIRSFLSESASYANVLTILSFSLERYLAICRPLYVFPLSDLKRAALVSSLCWATAMLASVPHLLFTRISYLDFP
WQSKNFVPESAFCAMMDENIYPQWYPVHELSFIVFFLLPVILLTFLYISMVRVVRQAGKNNIRKSTYRGCNEKGGPPKDN
RKQIIRMLISVVVLFFLSWAPFHFQRLGYVYFKHLSLYRTINQYLFYLSGCFYFLSSTLNPVLYNLMSTKYRNAFKSVVF
CTPPESPHNCH
>CalfinEVm008407t1 type=protein; aalen=306,91%,partial3; clen=1006; offs=88-1005; organism=Calanus_finmarchicus; evgclass=noclass; oid=Calanus_finmarchicus_trinCalanus_finmarchicus_LocDN158596c1g3t1; codepot=Code/0.03;
MRLTDKMNKSSITAFGGATYNGDQGNQSSDIPMELEEYLLAVMGPKQMDDKAVLVLVTVFYLLVFVSGLIGNLSVCLVIF
RSHGLHSAMNYYLVSLAIADMTIIILGLPNELSIYWHQYPYPFGEAFCKIRSFLSESASYANVLTILSFSLERYLAICRP
LYVFPLSDLKRAALVSSLCWATAMLASVPHLLFTRISYLDFPWQSKNFVPESAFCAMMDENIYPQWYPVHELSFIVFFLL
PVILLTFLYISMVRVIRKAGKNNIRKSTYRGCNDKGGPPKDNRKQIIRMLISVVVLFFLSWAPFHF
>DromelEVm007404t1 type=protein; aalen=276,75%,partial3; clen=1104; offs=277-1104; organism=Drosophila_melanogaster; evgclass=main; oid=Drosophila_melanogaster_Drosophila_melanogaster_GHHI01000890.1; codepot=Code/0.034; TSA: Drosophila melanogaster
MAVKMLPTNSSGVLATDLQLFHNEKFLLNLTQVLNISADNLTSLLQGLEPEELLPTVTPMTPLSLLATLSVGYALIFIAG
VLGNLITCIVISRNNFMHTATNFYLFNLAISDMILLCSGMPQDLYNLWHPDNYPFSDSICILESVLSETAANATVLTITA
FTVERYIAICHPFRQHTMSKLSRAVKFIFAIWIAALLLALPQAIQFSVVMQGMGTSCTMKNDFFAHVFAVSGFLFFGGPM
TAICVLYVLIGVKLKRSRLLQALPRRCYDVNRGISA
>DromelEVm004854t1 type=protein; aalen=430,81%,complete; clen=1590; offs=30-1322; organism=Drosophila_melanogaster; evgclass=main; oid=Drosophila_melanogaster_Drosophila_melanogaster_GHHI01023975.1; codepot=Code/0.069; TSA: Drosophila melanogaster T
MSAGNMSHDLGPPRDPLAIVIPVTVVYSLIFITGVVGNISTCIVIKKNRSMHTATNYYLFSLAISDFLLLLSGVPQEVSY
IWSKYPYVFGEYICIGRGLLAETSANATVLTITAFTVERYIAICHPFLGQAMSKLSRAIRIIVLVWIMAIVTAIPQAAQF
GIEHYSGVEQCGIVRVIVKHSFQLSTFIFFLAPMSIILVLYLLIGVHLYRSTLVEGPASVARRQQLKSVPSDTILYRYGG
SGTAMSFNGGGSGAGTAGLMGGSGAQLSSVRGRLNHYGTRRVLRMLVAVVVCFFLCWAPFHAQRLIAIYAPARGAKLRDQ
HEFVYTVMTYVSGVLYYLSTCINPLLYNIMSHKFREAFKAVLFGKKVSKGSLNSRNNIESRRLRRALTNSSQTQRFSIES
AEQPKPSIMQNPTNKPPVAAQYAMIGVQVN
>BlagerEVm003549t1 type=protein; aalen=628,85%,complete; clen=2213; offs=301-2187; organism=Blatella_germanica; evgclass=main; oid=Blatella_germanica_trinLocDN13252c0g2t1; codepot=Code/0.11;
MLDEAVTDSYVVLWTDNASSTWSAVPPLCNATSAPAPANSTWGPKRDPLYIVVPITVVYAVILLTGLVGNVSTCIVIARN
KHMHTATNYYLFSLAISDLLLLVSGLPQEMYFNWSRYPYVFGEAFCVLQGFAAETSANATVLTITAFTVERYVAICHPFQ
SHTFSKLSRAVRIIVLIWVFALGLAVPQAILFGLVEDGGTKVVQCTVTSELVQHAFEISTIVFFVTPMTLLSVLYALIGL
KLRRSKLLPAAGKRASIGSSGAGAEQRTNCKGHAQNHVIRMLVAVVVAFFICWAPFHAQRLLAMYARNNATSNPSPVLLT
VYKTLTYASGVFYYMSTTVNPVLYHIMSHKFREAFKSTLAQPCGFKRKNGNKCRTYSVLKSQQQINRNLTLLRQQSRPCI
SSAKDLRNAPNIFAAERHHQRAMQSEAVAKHKSDLTEEQNISLIESSKCGGRTIPTDSSVDTITSNSYPMYSYRSRIPSN
SSQTTLTTSLGKISLNEGNNNCAPETSLPRTQSRNQSMSLNDCFPKKCIKDPDEAKAKGSTHASTFGVLAKKLRSLPLPG
NAKSAIIVPQHKAEADDRCNHRLSSHVSIDSAKSTISNSSLQDLDETEFVGAELAHYMGELNRQRAVR
>LasentEVm003349t1 type=protein; aalen=302,59%,complete-utrpoor; clen=1526; offs=141-1049; organism=Lasionectes_entrichoma; evgclass=main; oid=Lasionectes_entrichoma_trinLocDN38011c0g1t17; codepot=Noncode/-0.0011;
MENASVLNSSLSDMNVTGTAYTPYTPQDWGPKRDSLRIVIPITTLYIIIFILGILGNVSTCIVIAKNKYMHTATNYYLFS
LAISDLVLLISGLPQEIYLVWSRYPYIFGETFCIIRGFAAEISANASILTITAFTVERYVAICHPFRAHSLSKLSRALKF
IYVIWLIAILMAIPQAMQFGVVYEVLPSGEKVEEHAMCSIKRVIVHHAFEISAFLMFVTPMTIITVLYVLIGIRLRRSNV
MTSRNNSSCGASMSHSERETRIPFLFPLCLLILLPSLSHSSPLFLKLVCCTCAWVCYQVYAK
>ThyineEVm006963t1 type=protein; aalen=492,81%,complete; clen=1821; offs=53-1531; organism=Thysanoessa_inermis; evgclass=main; oid=Thysanoessa_inermis_trinThysanoessa_inermis_LocDN86611c1g1t1; codepot=Noncode/-0.013;
MNQEGFSLNSTSIPQLFHVTIMAHHIVSLNISAFVKVPNIFPFIKNYGPFYLEEEATSKLQTVKDHVTDSIDIGYQDNNN
VHTYQTELIRLPDIKEIVTDSNIFVDICNLGECYNSVKLPNKTEFDQNYSGIPDEYPVSDYWMLIIMSLLYIIVFVLGMV
GNFITCTVITSTRKMHTATNYYLFNLAISDVLLLVTGIPNELGELWHRTPYLFGVAICVIRGLAAEMSANASILTISAFT
VERYIGICHSLGSTVRAQSQLRRAVRIISFLWVIAFIFALPQSMQYGIIFSDDDPSTAECSIAHEFPYAFELSTFLFFFT
PMSLLLILYIKIVLKLKDTSKLIRRISNVSTYSVTSEGHLRNRSIIKMLVAVVVAFFICWAPFHAQRLLAIYGDDTNKNT
INIYNILTHVSGVFYYLSTCVNPILYHIMSHRFRKAFKSTLKSCCRSKRKDGTAFYTVTNSTVVKQTLLVELTQYHIVSE
ITTYCVRPKKST
>ThyineEVm008424t3 type=protein; aalen=436,59%,complete-utrpoor; clen=2193; offs=502-1812; organism=Thysanoessa_inermis; evgclass=althim; oid=Thysanoessa_inermis_trinThysanoessa_inermis_LocDN109858c0g1t2; codepot=Code/0.0076;
MENLQLLPSTNISMLVSEMDYPFINESASIDFNYKNNTVSESVHNEIIGEDNQNTVIAMTIIYIIISILSIIGNFVTCIV
ISKNRVMHTATNYYLFSMAISDLILLITGMPNEMLHLWYPQRYIFGEVFCVIRGLAAETSANASILTICAFTIERYIGIC
HPLKSIKMSKLGRVIQFIIVIWIAALVSAFPLAVQYGIVYKKKNDPNTAQCNLKHFYQVLFELSTFVFFCAPMFLLLILY
LKIGLELRRSSNMARSKSIGSQPPSSSQESSRNKAVIKMLVAIVIAFFICWAPFHAQRLLTIYGDSRSEITREIFMFLTH
ISGVFYYLSTCINPILYHIMSNRFRNTLKATIHGCIGKPSSNLDTDALYRQQMLNSKGSIRQSHDLDMTIHTSVERNTES
VRQQSRRSSRSTTADPLRKPSGGYKISNASTTSSWV
>ThyineEVm013361t2 type=protein; aalen=220,97%,partial3; clen=674; offs=15-674; organism=Thysanoessa_inermis; evgclass=alt; oid=Thysanoessa_inermis_trinThysanoessa_inermis_LocDN130472c0g1t1; codepot=Noncode/-0.0048;
MAISDLLLLVVGMPNEMHTLWYPTKYIFGEVFCIIRGLAAETSTNASILTICAFTVERYIGICHPLRSHTMSNLGRVTRF
IIIIWISAVIFAVPQAAQYGIVYEPLHNTTLLDFDNPQCNIKLALGPLFEISTFLFFCTPMVLILVLYVKIGLELHRSSS
LARAATIGSQFSSSTLDRSRNKAVIKMLVAVVIAFFVCWAPFHAQRLLSIYGNPDNQTIL
>HyaaztEVm008474t1 type=protein; aalen=348,29%,complete-utrbad; clen=3578; offs=333-1379; organism=Hyallela_azteca; evgclass=noclass; oid=Hyallela_azteca_trinHyallela_azteca_LocDN27394c1g1t1; codepot=Code/0.057;
MTECSNHTGGDPHGEDEDSYALQIQVTMTCVYSLITICGILGNVLTCVVIASNRIMYTATNYYLFNMAVSDLLLLVMGMP
HEMQILWSPCPYVLGGVFCVARGLAAETSTNTSVLTIASFTVERYIGICHPIRSHTLARLSRVMKIIAMLWVVGCLGAVP
QAIQYGIEDGECKVVNAINYTFEVSTFLFFVTPMTLITVVYVKIGLELYGGQRPRASHRGSLSHSSSAALDRSRSRGVIK
MLVAVVVAFFVCFAPHHAQRLLAFYGDSSNHVQVIVYKFLTHISGVFFYMSTCINPILYHIMSKRFRQAFKETMRRCCGY
GRSQLQYQLSVGEHSKPTTATLLDDARV
>ProracEVm003435t1 type=protein; aalen=337,92%,partial3; clen=1092; offs=80-1090; organism=Proasellus_racovitzai; evgclass=main; oid=Proasellus_racovitzai_trinProasellus_racovitzai_LocDN82911c0g1t1; codepot=Noncode/-0.011;
MEVALNVKILMTLLYASISVVGILGNIGVCVVVVQNRIMRTATNYYLCSMALSDLLLLVTGMPHEIFMVWVGVPYIFGFT
FCVIRGFTAELSTNASILTIAAFTVERYIGICHPLKSHMMSHLSRVKKFIVVIWILGGIFALPQCLQYGITNLGECNIIV
GWPYTFEISTFLFFIVPMTLITVLYIKIVIELRRSPHLGRYGSAVGEGTVGGDRSRSVINMLVAVVLAFFICFAPFHAQR
LVAFYGDPNNEIQRHIYTFLTNVSGITFYLSTCINPVLYHILSRRFRQAFQDTVMRCCVWSKCSRCCLSPPTSADCGLGY
NRSMSHNATSIYQHRMH
>ChequaEVm007057t1 type=protein; aalen=328,94%,partial3; clen=1040; offs=56-1039; organism=Cherax_quadricarinatus; evgclass=noclass; oid=Cherax_quadricarinatus_Cherax_quadricarinatus_HACB02084913.1; codepot=Code/0.065; TSA: Cherax quadricarinatus, c
MEEMNDTVMETSTQDMSTSPPTLTTTATDTTQVVTLFTTLVTTLVPPSTTDVVTPETNVTLSEESEKDALPHDKTMIVAM
TVIYVLITITGVLGNVATCVVIVRNRIMHTATNYYLFSMAISDLLLLAFGMPDEMYLLWWGKPYIFGEEFCFLRGFTAEI
STNASILTIAAFTVERYIGICHPLRSHTMSQLGRVIRSIAVIWVVATVCAVPIAIQYGIVYEQTPDGKDDPNSSGCYIKK
RFKFVFEISSVLFFVAPMLLITVLYVCIALQLKKSSRLARSVPSIGSHNCSSTNDGSRNKAVIKMLGMVTTHSSCDAYSH
SSCDAYSH
>Procl2_EVm005527t1 type=protein; aalen=532,66%,complete; clen=2402; offs=597-2195; organism=Procambarus_clarkii_EVG; evgclass=noclass; oid=Procambarus_clarkii_EVG_Procambarus_clarkii_EVG_evg1842950; codepot=Code/0.11;
MEEVNDTWTTLTTTGMSTTTPTTQGALLPTFPPGDASTPTVPPPGANLTSASESGGGQELPHNLTMIVVMTVIYILITIT
GVLGNVATCIVIVRNRIMHTATNYYLFSMAVSDLLLLALGMPDEFYLLWWGEPYIFGSVFCFIRGFTAEISTNASILTIA
AFTVERYIGICHPLRSHTMSQLGRVIRSIAIIWIVATVCAVPIAMQYGIVYQKTPDGQDIPNTSGCYLKKRIWVFFEVST
VLFFVAPMLLITVLYVCIAVQLKKSSRLARSVPSIGCHNCASTNDGSRNKAVIKMLVAVVIAFFVCFAPHQAQRLMALHA
DPTNPVAVQLFNVLFNISGVSYYISTCVNPILYHIMSNRFREALQATLESCYGGRGSSSGGRWRARSQSSRSQHTLELTE
HSFITDSTTNLTTSTGASSDASRSDHKTHLKQALNGARKDAGKGKMASRKTRNGSYKFRPLFKPKLRRAEIVESPVDMTV
SIAASPAGRKRSQSDSLLSGGSISNCSMKHVEEEFTRKELSEVMGRMNTMEV
>Glyacu_EVm003214t1 type=protein; aalen=428,90%,complete; clen=1416; offs=23-1309; organism=HBG_Glyphocrangon_aculeata; evgclass=noclass; oid=HBG_Glyphocrangon_aculeata_trinHBG_Glyphocrangon_aculeata_Loc89919c0g1t1; codepot=Code/0.079;
MPDEIYLLWWGSPYIFGAEFCFIRGFTAEISTNASILTIAAFTVERYIGICHPLRSHTMSQLGRVIRSIAVIWIVATACA
IPIAIQYGIVYQATESGEDDLSTAACLIKKRLKLVFEISSVLFFVAPMLLISVLYVCIAIQLKRSTRLACSVPSIAAHNY
SSTNDGSRNKAVIKMLVAVVIAFFVCFAPHQAQRLMAIHGDPKSEVTVKLFNILYNISGISYYISTCVNPILYHIMSNRF
REALQVTLASCCGGKAGAGGGRWRSRSQSARSQHTHTLELTDNTFISETSVAITSSSNVNNLTRIYKVDPRTKKTSTVQE
INGIRRASGKGRFLPSSSPSSSSSPSKRYVGISKFRPLFRPHIRQPEVIENPIDVYVANRSPGSRKRSQSDSLLSGGSIS
NCSMTHVEPEFTQKELSEVMGRMKKVEA
>Clivit_EVm006045t1 type=protein; aalen=276,93%,partial3; clen=885; offs=56-883; organism=HBG_Clibanarius_vittatus; evgclass=noclass; oid=HBG_Clibanarius_vittatus_trinHBG_Clibanarius_vittatus_Loc78574c1g1t1; codepot=Code/0.033;
MEVAAQDPTSSPAILTTLMAPFFPNLTFNPNLTLYDQANRTEDGGGESEIFPHGKTMTLVMTVIYLLITITGVLGNVATC
VVIVRNRIMHTATNYYLFSMAISDLLLLAFGMPDELYILWRGSPYIFGPEFCFIRGFTAEISTNASILTIAAFTVERYIG
ICHPLRSHTMSQLGRVVRSIAVIWIVATACAVPIAIQYGIVYEKNEYGQDIPSTAACQMKELLYLAFEMSTLLFFVAPLL
LITVLYILIAVQLKRSSRLTRAVPSIRATSRSTTND
>CarmaC_EVm005066t1 type=protein; aalen=569,66%,complete; clen=2581; offs=341-2050; organism=Carcinus_maenas; evgclass=main; oid=Carcinus_maenas_CNS_velvLoc24809ct1; codepot=Code/0.12; cov=39.0_g9472_i0;
MEEAAMGILANSTPSSILTLTPTSTLLPPLLTSTTTHENTIINSSTLSPGVGNGSYGLEEAEEDGDQLVHGMTMTVVMTV
IYFLITVTGVLGNVATCIVIVRNRIMHTATNYYLFSLAISDLLLLAFGMPDEIYMLWRGRPYIFGAYFCFVRGFTAEIST
NASILTIAAFTVERYIGICHPLRSQTMSQLGRVVRSIAVIWGVAIACAIPIAIQYGIVYEHILPSGEDDPSSSACLIKNP
LYLAFEISTVLFFVAPLLLITVLYLCIAVQLKRSTRLARTVPSITSPNSSCTNDGSRNKAVIKMLVAVVIAFFLCFFPHQ
TQRLVALHGDASNPAVVKLFNILHNISGISYYISTCVNPILYHIMSNRFRKALKVTLGSCLEGEKAGVGGGGGRCLSSSR
FHPSHPSHSLEPVTDHSLVFDSTTTTVATTAFTSSTSSAVAVAVTPQRKNLKGPSDHPNHRRRLLQTLMAVRKGRYTMAK
QESLKTNSPSPAHATPFSSLKLRGIDGVETPEDLFVSNSTATKDGRKRSQSGSVMSGGSISDCSLIHVEQEFTQKELQEV
MGRMKNVEV
>Canbo1_EVm004256t1 type=protein; aalen=499,79%,complete; clen=1878; offs=193-1692; organism=Cancer_borealis; evgclass=noclass; oid=Cancer_borealis_Cancer_borealis_GEFB01028557.1; codepot=Code/0.098; TSA: Cancer borealis DS01-Cborealis_contig_28225
MEEAAMEALTNSTPSSILTLTPTSSFLSTIFTPTSTHEHTSGTNLSLAGGNSSYGMVLEEEEDGGDDHQLVHGMAMTVMM
TVIYFLITVIGVLGNVATCVVIVRNRIMHTATNYYLFSLAISDLLLLAIGMPDEIYMLWRGRPYIFGASFCFIRGFTAEI
STNASILTIAAFTVERYIGICHPLRSQTMSQLGRVVRSIAVIWVVATACAVPIAIQYGILYEHVLPSGEVDPSSSACLIK
NPINLVFEISTLLFFVAPLLLITVLYVCIAVQLKRSTRLARTVPSITSPNSSCTNDGSRNKAVIKMLVAVVIAFFLCFAP
HQTQRLVALHGDASNPAVVKLFNILHNISGISYYISTCVNPILYHIMSNRFRKALKVTLGSCFEGEKAGVGGGGFQDSDA
TFDHLKNGLSSHHFPLHMSRHHRALSMHQRPFLASGSRLRSDGGAMRASSFHHGSQQRPTFLSQCRGHQPIPRSQHPLCP
SPLAEEHSLPTNGTSHTWV
>GeclatEVm011081t1 type=protein; aalen=272,93%,partial5; clen=872; offs=3-821; organism=Gecarcinus_lateralis; evgclass=noclass; oid=GlaE_velvLoc77097ct1; codepot=Code/0.056; cov=15.7_g44905_i0;
SSACLIKNPINLVFEISTVLFFVAPLLLITVLYLCIAVQLKRSTRLARAVPSITSPNSSCTNDGSRNKAVIKMLVAVVIA
FFLCFAPHQTQRLVALHGDASNPAVVKLFNILHNISGISYYISTCVNPILYHIMSNRFRKALKVTLGSCFEGEKAGLGGG
GGFQDSDATFDHLKNGLSSHHFPLHLSRHHRAMLMHQRSFVARSSSGRSRGDMTGGGAMRSSSFHHGSQQHPGFLSQCRG
RPSVPRSQHPLCPSPLEEENSLPTNGTSHTWV
