# Supplementary material for: In silico analysis of crustacean hyperglycemic hormone family G protein-coupled receptor candidates
Source: Front Endocrinol (Lausanne). 2024 Jan 9;14:1322800. doi: 10.3389/fendo.2023.1322800 (PMC10828670; doi:10.3389/fendo.2023.1322800)
Supplement: Supplementary Data Sheet 1 — G. lateralis ESG transcriptome data set. [file DataSheet_1.zip › Supplementary Data/SuppData4/a2/aligned.fa]

>Gl_GPCRA13_Proctolinr/1-430
------MYN----------------------------STSSTAALTSTAAPF--------
-----LAAVLTS--------------IAPQSTSTLDPALDSPT-----------------
-------PTLANETDSG-------------AVEM--------------------------
-------------------HEYAP--------------------FLAV-SRYVVQRVLVP
VVLVVGVVGNTVTIVVLTR-RQMRSSTNSYLTALAISDLLYLVFIFSLSIRHHPGMNRPH
HWLYWHYFRYAL---------WLTDASSSTSIWLTVTFTIERYIAVCHPIKG--KVFCTE
SRAKRVIVAVFVLCFTLTATTPHEWVILLATDPT----SGQ-THLTLDYSSLGS----NS
TYKTVFYWFTAVMFILLPLVLLAVFNSVLIHIVKQSRA-----------TRRT-------
------------------MTNT--------------------------------------
------------------------------------------------------------
------------------------------------------------------------
-----AAERD---SH----------SQSQENKITVMLIAVVLLALLCQLPVAVMLVYQS-
--LH----QSK--P-----GSTSYYIELGLGNIFNLLS--AINAACNF-VLYCAMSDKYR
RTFLRTF------------------------------CSR--------------------
----------WYRQPS-----------------------------------PLHSWM-AT
AYSNVEDGSPRFS--------------------------RVSSMRMS-------------
-------------RRSSHRHLRG-------------------------------------
-------------------------------------------PP---------------
--------------------------------------ATTATMV---------------
------------------------------------------------------------
---------------------------------
>Bommo_BNGR_A2
-----MMEPNNSE-----------------------------------------------
------------------------------------------------------------
-------------------------------YEN--------------------------
-------------------NSYIT----FFGPVGMAFYDNGQVLEDSL-TVKIILSIILA
VIMILSLIGNGCTCAVIARNRSMRTPTNCYLFNLAITDLFMALF-VPIDIYI--------
---IWIPEFYPLGEVGCRLHFVLWDCLSNCSLLIITAFTVERYLVITRPFLR--QKLSLN
SRVFKLVGVIWFVSCSFCI--PDLLYIDMIEEKK------------YVFCYVA-----MS
HIVSVFVAAEIFVFYVIPMTIIIILYILITIELKFKKK----L------RSSP-------
------------------ASNG--------------------------------------
------------------------------------------------------------
------------------------------------------------------------
--------------------------QQNRDKAVIMLAAVALSFFLFWSPYCYLRIMLIW
PGVY----EKH---------------YNAWKIVNYLCYNSYASSALNP-ILYSLMSRKFR
RAFKDFF-----------------------------------------------------
-----------TRRK---------------------------------------------
------------------------------------------------------------
------------PDSTNRNDIA--------------------------------------
------------------------------------------------------------
---------------------------------------------KASLSKNETK-----
------------------------------------------------------------
----------------------------LELKM
>ParnanEVm004003t1
------MEQGQEADFG-LQIPP--LSLNNLDSYEYLDADELQSLFSNIS-----------
-FLPNDHNL---------------FPLPENWTSNLEGLFTASNG---------SSVVF--
----PSSTWLLNGRDSG--------------SRN-----------------------HFR
PWSELNVTEK---------DAYLR---NVHGS-----------RSQDE-NLAVPMTIFYL
MLFFAGIPGNLLTCLIILWNSYMRAPPNFFLFNLAIADIITLIVVMPMEIFL--------
---IWNQYPWPFGELGCSFVTVTSELVTHVSIITMIAFTIERYTAICHPMQP--SLHSGK
SQTICNIVVIWIVCLIPSF--GWTHFTNVKYLRYGP--HQE-KIEESAMCIVSPDEV-TP
LM-TYLTMITTIVLYIFPIIFLPILYTKIAFAMRESEN----L-----------------
------------------------------------------------------------
------------------------------------------------------------
------------------------------------------------------------
-----NCENS---TIS-------HPSRRNRRTVIRMQIAVIACFLICWTPFHVQRMMFVI
ATLT----EKW--S------KSLTRIQETLHIISGGCY--YLSSTVNP-FLYSLLSKRFR
RGFHDVLRY---------------------------ACGRFVDVNYGLSTGGKGATPAGP
ANGQVGPMDGTGRNT-----SVQATIRPQ-----------------------------KI
RLQNMRMRHAAINHAEEATTNPI---------------STLPCSTLKACN----------
-------------DASSNNNQAKR------------------------------------
-------------KQKYKLLYVSQHRCNN-------------------------------
-----------------------LP-------------ASSTASVEFSLKNYATTKSCPT
QLLTEAKAINEIS-----------------------------------CFHGGNGATMAA
FSRTKSLKRFPRE--------------TLENQM
>ParnanEVm004022t1
------MEEED--------------------------FDNISSTEVS-------------
------------------------------------------------------------
-----------TTPDA--------------------------------------------
-------------------ATYIA---RHLGA-----------QHLPL-TTIIPISVVYA
IIFVVGVLGNVSTIVVILRNKYMHTPTNVYLANLAISDLLTHLVAMPFELYW--------
---LWRQYPWVFGEVICDAKMLTTETVTYSSILTIMAFTVERYLAICRPLAI-PRRHSKM
TRAVWALLAIWIASVSFSL--PWIYYNKVNYLTN-EY-TKE-VMEDSAWCAVPWNED-AK
TP-FYLMISSTVVAFIIPFSLVTILYYRIGVAMKKSSA----L------KRCAA------
------------------HGSGM-------------------------------------
------------------------------------------------------------
------------------------------------------------------------
-----ECEAE---IT----------YNKGRQAVVRMLAAVVVVFFVCWTPFHAQRLMFVI
VTLQ----GKW--T------HTNGKAHHVLFLASGVGY--YLSSCVNP-LLYSVMSKRFR
RGFSDMFKRGGGGGAQSVNSAVAAAAAAAALAAAASPCNGNGNGNGMHPCNGGG------
-----GGGRTSGREVA----RYELKMAPRHVIP-----------PQCKEDILKKAFRNHD
DLSSISFGSRSLNYADCQSVKP-----------------KLPPSSFSNHSDQ--------
-------------NLSSRYGTASM------------------------------------
-------------LSKSPKLVVSWKRPNEKNGYSIDGSKVQIKVDGSHDNS---------
--------------------------------------LSSRSQSPV-LNKSSKPAK--K
KLLRFSPNLATSEGESVSADGDSNISCGVRKLKSDGDTPD--------CFSEELAEMIAD
SVRIDAMKSGFK---------------------
>CalfinEVm012346t1
------------------------------------------------------------
------------------------------------------------------------
------------------------------------------------------------
------------------------------------------------------------
------------------------------------------------------------
-----------------------NESLIYASILTIVAFTIERYQAICHPLTL--NSRTGV
GRARRVILIIWISSVVSAF--PWSIFAKVNYIQY----EGQ-DLEQSAWCSMPFHEEDLD
TTPLYFTVASTFLYFVVPFTIVFVLYLRIGLTMKDNKM-----------QRCAA------
------------------SSDEN-------------------------------------
------------------------------------------------------------
------------------------------------------------------------
-----KCLAE---RS----------YSQGKKTVIRMLIAVVVAFFICWIPFHSQRLMFVV
VTLY----GEW--T------GPLQRAQHVLFMVSGVFY--YFNSILNP-ILYTILSKRFR
RGFNDMSGN-------------------------CWVYQTFAKAV---------------
------------------------------------------------------------
------------------SRK------------------SEECS----------------
------------------------------------------------------------
------------------------------------------------------------
------------------------------------------------------------
--------------------------------------------------SHNFAE----
---------------------------------
>EuraffEVm007388t1
------MEENV------------------------------------TL-----------
------------------------YWDPGNFTNQTDHV----------------------
----------LQGEDL--------------------------------------------
-------------------KNFIA---EILGD-----------SRLQL-KTLIPLTTIYL
LFMVVGVFGNLATCLVILNNEYMRTATNVYLLNLAIADIATLVIMMPGELYL--------
---MWQQYPWPFGELACDIKITVTEGVIYASILTIVAFTIERYLAICHPLSP--GARSST
GKAKRVVGAVWAASFLSAA--PWAYFTKINYVQY----NGE-NVLESAWCSIPFHEKESQ
AS-LYLMAASTVVYFIIPLVLVVALYLRIGLTMKRSKM-----------QRCAA------
------------------SCEGN-------------------------------------
------------------------------------------------------------
------------------------------------------------------------
-----DCKAE---RT----------LTQGRRTVVRMLVAVVVAFFTCWSPFHSQRLMFVS
VTLY----GEW--T------DRLRASQHVLFMCSGVFY--YFNTILNP-VLYSVMSKRFR
RGFSDIRRG-------------------------TFICSAQPKSLD--------------
-----------SRRRI----DR-----PRHWIP-------------------------KD
QRDQILLRALGRSD--IEDRE------------------ALPCSQSSNSGDR--------
-------------TSSNREERRRN------------------------------------
------------------------------------------------------------
--------------------------------------QTFRFQEPTQISRGAKSLT--E
TQLTRSQVLTST---AVLLAGDE---------------------------TQTYSE----
-GRLSHSDINPGR---LCHWSTIQ---INDTGF
>Procl2_EVm008858t1
------------------------------------------------------------
------------------------------------------------------------
------------------------------------------------------------
-----------------------------------------------------------M
VIAVGGVVGNALTGLVGARNHTMRTSTNYYLVNLAVADLLTLCLTLPVEVYQ--------
---MWVQYPWPLGEAACRLRAMVPETLTHVSVLTILAVSGERYVAITDPVYA--RTTHTL
TRTARVLPVIWLTSMLAAV--PLGYFQKVNLVKS-P--LGS-DLPQSAWCAIPYDDP-SP
RY-CWLLWASSVGAFMLPMAVLIVLYCKIGMVLSIDPP-----------TRTPA------
------------------AGAG--------------------------------------
------------------------------------------------------------
------------------------------------------------------------
-------------------------AMHTRKVGIRMLVAVVVAFFLCWAPFHAQRLMFVT
ITTY----GQW--T------PYHRSVNTKLFYCTGICY--YLNSAVNP-ILYSVMSVRFR
IAFRRSL------------------------------CGGKA------------------
----------WARKQ-----LYLSNTHG----------------HLH-----------LS
NNSNILNRTREIST-------------------------TTSTRRVL-------------
-------------DTNYRNGI---------------------------------------
------------------------------------------------------------
------------------------------------------------------------
-----NYVFVQMEIQA--------------------------------------------
---------------------------------
>Panar2_EVm006839t1
------------------------------------------------------------
------------------------------------------------------------
------------------------------------------------------------
------------------------------------------------------------
-------------------------------------------------MYQ--------
---MWVQYPWPWGDAACKVRAVVPETFAHVSVLTILAVSGERYVAITDPVYA--RTTHTM
SRTARVLPVIWLIAFLAAT--PWGYYQKVNLLPG-P--LGS-VLAESAWCAIPFHDT-ST
TW-SWLMWVSSVGAFILPMAILVTLYCRIGVVLSIDPP-----------SRTPA------
------------------AGTA--------------------------------------
------------------------------------------------------------
------------------------------------------------------------
-------------------------AMHSRKLGIRMLVAVVAAFFLCWAPFHAQRLLFVI
VTSY----GHW--T------PSLRTVNTNFYYCTGICY--YLNSAVNP-ILYSVMSVRFR
MAFRRSL------------------------------CGGKE------------------
----------WARRQ-----VYLSTTQG----------------HLP-----------LS
NNSNILNRTREFS--------------------------TTSTKRVI-------------
-------------ETSNRNGF---------------------------------------
------------------------------------------------------------
------------------------------------------------------------
-----NYVFEHMEMEA--------------------------------------------
---------------------------------
>ParausEVm007429t1
-------------------------------------MANTSTVISV-------------
--------------------------SNTSIGVLD---------------------IFN-
----GSIFVNDSIIDV--------------------------------------------
-------------------NEYIK---AELGP-----------QRIVY-STLLPLTIIYA
LIAIGGIVGNSLTCLVVARNHSMRTSTNYYLVNLAVADLIALGFALPVEVYS--------
---LWVQYPWPLGDAGCRARAVVAEALTFVSILTILAVSGERYVAITDPVIA--RTTHTL
TRTTRVLPAIWLVALLAAS--PWGYYQQVNHLS--P--GGN-VLLESAWCAISFHDK-SR
SW-AWVMWVSSVAGFILPMLALIVLYYKIGVVLSIDPP-----------SRTPS------
------------------AGNG--------------------------------------
------------------------------------------------------------
------------------------------------------------------------
-------------------------AMQTRKMGIRMLVAVVVVFFLCWAPFHAQRLMFVI
VTVY----GTW--D------TYLRAVNQKLYYFTGICY--YLNSAINP-VLYSVMSVRFR
IAFRRSL------------------------------CGGKK------------------
----------WARRQ-----QYLSNTYGA---------------HLH------------S
NTSNILNRTREVS--------------------------TTSSKYITRVGSK--------
--------RLGAPEFCSRNGF---------------------------------------
------------------------------------------------------------
------------------------------------------------------------
-----NYVFEHMEMES--------------------------------------------
---------------------------------
>CalsaE_EVm007399t1
-------------------------------------MASSTADASTFV-----------
--------------------------DIPMVNATDDYLLETS------------------
-----YNDSVNGTFDV--------------------------------------------
-------------------CSYIE---SKLGK-----------PRLRY-PILLPMTAMYC
VIAVGGAVGNVLTCLVVAKNRTMRTSTNYYLVNLAVADLLTLFLALPMEVYL--------
---MWVQYPWPWGEAACRLRAMMPELVAHVSVLTILAVSGERYVAITNPVYA--RTTHTL
ARTARVVPVIWLLSLVAAV--PWGYYYQVNQLQD-P--AGV-DLPESSWCSIPYQDK-ES
RW-SWLIWLSTVGAFILPMTILIFLYCRIGMVLSMDPP-----------ARTPT------
------------------AGNG--------------------------------------
------------------------------------------------------------
------------------------------------------------------------
-------------------------AIHTRRMGIRMLVAVVVAFFLCWAPFHAQRLMFGI
VTSK----DQW--T------DTLLSVHTQLFCFTGACY--YLNSAVNP-LLYSVMSVRFR
NALRRSL------------------------------CGGRD------------------
----------WARRQQ---LYFSNTTHG----------------HLQ-----------LS
NNSNILLRTREFS--------------------------LTSSRRFH-------------
-------------ETSNRNGV---------------------------------------
------------------------------------------------------------
------------------------------------------------------------
-----HYGFEHMDMEA--------------------------------------------
---------------------------------
>CarmaC_EVm008233t1
------MG-----------------------------SSSTSTGPATFV-----------
--------------------------DLSVVNVTDDYFLEAS------------------
-----LNGSVNGTFDA--------------------------------------------
-------------------SSYIE---GRLGK-----------PRLRY-PILLPMTVLYC
IIAVGGAVGNILTCLVVAKNRTMRTSTNYYLVNLAVADLLTLFFALPMEVYL--------
---MWVQYPWPWGEAACRLRAMMPELVAHVSVLTILAVSGERYVAITNPVYA--RTTHTL
ARTARVLPVIWLLSLVAAV--PWGYYYQVNQLQD-P--GGV-DLPQSSWCSIPYHDK-AS
SW-SWLIWLSTVGAFILPMTILIFLYCRIGMVLSMDPP-----------ARTPT------
------------------AGNG--------------------------------------
------------------------------------------------------------
------------------------------------------------------------
-------------------------AIHTRRMGIRMLVAVVVAFFLCWAPFHAQRLMFGI
VTSK----DQW--T------ATLLSVNTQLFCFTGFCY--YLNSAVNP-LLYSVMSVRFR
NALRRSL------------------------------CGGRD------------------
----------WARRQQ---LYFSNTTHG----------------HLQ-----------LS
NNSNILLRTREFS--------------------------LTSSRRFH-------------
-------------DTSNRNGV---------------------------------------
------------------------------------------------------------
------------------------------------------------------------
-----HYGFENMDMEA--------------------------------------------
---------------------------------
>Clitri_EVm003408t1
-------------------------------------MTEAAKMVMN-------------
--------------------------MNEVTLAALNVTLNATTTVVDEGFNAIGGDGFNA
TGGDGFNATGNDTIDV--------------------------------------------
-------------------DSYVA---SKLGP-----------KRLKY-STLLTVTALYT
VIAVGGLVGNILTCLVIAKNRSMRTSTNYYLVNLAVADILTLTLALPVEVYQ--------
---IWEQYPWPWGDAACRVRAMIPETVAHVSVLTILAVSGERYVAITNPVYA--RTTHTL
ARTARVVPVIWFISLLAAA--PWGYYQQVNLLPY-P--NQTKFIPESAWCAIPFMGR-DS
GF-SWLMWMSSVGAFILPMTILVTLYCRIGMVLAIDPP-----------TRTPT------
------------------AGDG--------------------------------------
------------------------------------------------------------
------------------------------------------------------------
-------------------------AMHTRKLGIRMLVAVVVAFFLCWAPFHAQRLMFAI
VTSS----NTW--T------PALLAANDKLYFFTGVCY--YLNSAINP-ILYSVMSVRFR
NALRRSL------------------------------CGGRD------------------
----------WARQ------HYLSNT----------------------------------
-----MVRTRELS--------------------------TASTR----------------
------------------------------------------------------------
------------------------------------------------------------
------------------------------------------------------------
------------------------------------------------------------
---------------------------------
>Emetal_EVm002332t1
------MGQLSLPPTTALSFPPPGPLLGNATGEGGGVGTWAAEGAATPA-----------
--------------------------LNRSLSLALNLTLNSS------------------
-----LGAEQDVHFDL--------------------------------------------
-------------------DQYIV---DKLGD-----------RRLPY-STLLPMTALYC
LLAVGGVVGNALTCLVVARNRTMRTSTNYYLVNLAVADLLTLSLVLPLEVYL--------
---MWEQYPWPWGATACRVRAMLPETVAHVSVLTILAVSGERYVAITDPVHA--RTAHTL
ARTARVLPVIWLLSLLGAA--PWGYYQQVNVLRT-P--GGA-LIPQSAWCAIPFMER-DS
DF-SWLLWVSSVSSFILPMAALVTLYCRIGMVLAMDPP-----------TRTPT------
------------------AGDG--------------------------------------
------------------------------------------------------------
------------------------------------------------------------
-------------------------AMHTRKLGIRMLVAVVVAFFLCWAPFHAQRLMFAI
VTSN----KTW--T------NDLLSVNTKLFLFTGACY--YLNSAVNP-ILYSVMSVRFR
HALRRSV------------------------------CGGRD------------------
----------WARRQH---HHYRSTT----------------------------------
-----LVRTRELS--------------------------TASTRRLQ-------------
-------------DLSQRNGTV--------------------------------------
------------------------------------------------------------
------------------------------------------------------------
----LHYGLEKMDMEV--------------------------------------------
---------------------------------
>LercypEVm003881t1
------MAG--------------------------------NSMATN-------------
--------------------------LASNASSNLTDF----------------------
--------------DE--------------------------------------------
-------------------MVYLA---GVLGP-----------QRQPL-QKLIPLTIIYI
VMSITGLIGNLSVCCVILRIPSMRSATNYYLFSLAVSDLLILLLGLPNDLHV--------
---YWQQYPWIFGQALCRIRALVSEMTSYSSVLIIVAFSMERYIAICHPLYS--YTMSGL
RRANKIIAAVWIVSSAAAT--PYAVFTKIHYVRH-PL-TNE-EMPESAFCVI------YP
AP-HLLFEFSSLFFFLIPMTIMIFLYLRMGLRIRKTTS----F------GKNT-------
------------------------------------------------------------
------------------------------------------------------------
------------------------------------------------------------
-----AVHGE---SRQ----------VHSKKVILKMLAAVVVAFFVCWAPFHGQRLLYVA
YYEYQ-WKFVS--D------EVYQQINEKLFYITGCFY--YFSSTVNP-ILYNVLSVKYR
NAFKETL------------------------------CGRKADSTAIHNPGA--------
---------LNMRNF-----YSAINMRPN----------------------GHREAE-LM
ALKTTRSSK------------------------------LVNDHYSSQAG----------
--------GNKRIQVTDQPNDAQI-IVEPRGRL---------------------------
----------------------------------------QASRGATSDDS---------
-------------------------------RCGA---TSEEVKASSTPPSLV-------
-QVR-SDTVEEITAGSIRIGG---------------------------------------
DARTTTTKKRL--------VSIIEFQADFTTAE
>LepsalEVm006518t1
-------------------------------------MLNISLLVLT-------------
--------------------------CEDYITLSEDDF----------------------
--------------DE--------------------------------------------
-------------------EIFLK---LCLGD-----------KRQPL-EYLIPFTLLYI
CMFITGILGNILVIYVIFYHKNLRSPTNAFLVSLAVSDISLLFVGLPNDLHI--------
---FWQQYPWLFGTSVCKIRAMVSEMTSNSSVLTIVAFTIERYIAICHPLQS--YKISSL
SRSNKLITYIWIVSILASI--PYAYFTQIHYMKN-PHSNQN--IMGSAFCSAVNMP----
---RYIFELSLLFFFLIPMIIMLALYSLMGSKMRKKNNE---L------GSNL-------
------------------------------------------------------------
------------------------------------------------------------
------------------------------------------------------------
--------TE---SVQ----------SQQKRSVFKMLAAVVIAFFICWAPFHTQRLLYVV
HYSY----WKIMSD------GLYQQINEKLFYITGCFY--YVSSTVNP-VLYNLLSVKFR
NAFRQTL------------------------------CGRKAERLS--------------
-----------QRNT-----TCSQNSF---------------------------------
------------------------------------------------------------
------------------------------------------------------------
------------------------------------------------------------
---------------------------------------VMRKPTSDSLPKNY-------
-----LKTIREVDVSGRR------------------------------------------
-------------------------------GS
>ParnanEVm004348t1
------MEDYSIYEEYQLTGNV---TLEQYQCENCPEEDSISTFQEM-------------
--------------------------FGNNGTQNVTFYPCDNYL----------------
----EEVEATNSTLDV--------------------------------------------
-------------------QTFLE---LCMAV-----------KRHPY-EILIPLTVIHC
IMFITGISGNATVCYIIVRNPGMHTSTNFFLFSLAVADIAILFVGLPNDLYV--------
---YWQQYPWIFGEKMCKTRALVSEMTSYSSVLTIVAFSMERYLAICHPLYS--YTMSGL
RRASKIIAVVWALALAAAI--PYMVFTKVHYVNH-PH-TNQ-TIPESAFCTI------TP
TP-RFLFESSFLFFFLIPMTIMIFLYVRMGLRIRKTAT----F------GKNT-------
------------------------------------------------------------
------------------------------------------------------------
------------------------------------------------------------
-----AVHGE---SKQ----------AQSKKAILKMLAAVVLAFFICWAPFHAQRLLYVI
YYDYS-WKFAT--E------DVYQQINEKLFYITGCFY--YFSSTVNP-ILYNVLSVKYR
NAFKETL------------------------------CGKRPETALLAGGERG-------
-----------GRMI--GQYSLAASVYEN-----------------GGQLGGSRGRL-LA
SKNSTRHLS------------------------------LIPTNGHAING----------
--------NKLPLMPTDHATASKL---------------FNRA------KTIETNLSAVN
LEDEEE--------------VVEFCR------RDVEMVEMHANVGGSHDIL---------
-------------------------------RITTKSPKKQLTQDSSQLNEDET------
-KVR-EVKAPQVCSGSTKPSNTDGTTAAINNIP---------------------------
LKRLDNSNLS-----------------------
>BlagerEVm005313t1
------ME-----------------------------RTEVSLMMNT-------------
-------------------------------TSEMEYA----------------------
-------------------------------NES--------------------------
--VAFNETL----------EDYLT---RMLGP-----------KHLSL-RVVLPITIIYV
FIFVSGIVGNVAVCLVIARNKSMRTATNYYLFSLAVSDLTLLVLGLPYDLSV--------
---YWQQYPWMLGETLCKLRALGSEMSNYTSILTIVAFSTERYLAICQPIQS--YTTSSP
RIAIRVIAVLWVVSLLCAM--PFAIYTKINYVEY-PPGSEQ-LAAESAFCAMLEHA--MP
EN-WPMYELSAFVFFLGPMLIIVVLYARMGITIRSRTL----------------------
------------------------------------------------------------
------------------------------------------------------------
------------------------------------------------------------
-----KFPGE---TKH---------LDSRTKPIIRMLAAVVITFFLCWAPFHMQRLFYM-
---Y----GKE--S------ANYDKINEMAYFITGCLY--FFSCTVNP-VLYNVMSAKYR
LAFRKTL------------------------------CCGQRKGGP--------------
-----------TREP----STLRDTTVVY------------------VNSHLERGRS-IS
SHREVRPMR------------------------------SFSRNCKNVNIP---------
--------NNVMMDRTSHHN-----LLHHNSTLKTHPQDYNNE------KLLDPNC-DLP
YNDQVSD-------------VI------------VTLSPTSKGKTNSFTTS---------
-------------------------------KTWSKALLRIAKPSKSQVNDDICDVT---
-----EPCLKQID-----------------------------------------------
DSRQNNS--------------------------
>AmpampEVm009554t1
------MD-----------------------------FDNATGMATN-------------
--------------------------MTSTPNVTDPFY----------------------
-----------QYSDA--------------------------------------------
-------------------ASFLQ---NTVGP-----------KYLPL-QVVLPITIVYI
IIFVTGVVGNVAVCLVIIRNPGLQTATNYYLFSLAVSDLAVLVLGLPNDLKV--------
---YWQQYPWGLGVALCKIRALVSEMTSYVSVLIIVAFSLERYLAICHPLLS--YTMAGL
RRAMRIIAAIWLIALCAAA--PFAFYTDVHYIEF-PRDSGI-FL--ETICVM-------P
NE-WPLI-FSSFVFFIVPMTSLLFVYLCIGVQIRRAAT----I------GNHLE------
---------------------GT-------------------------------------
------------------------------------------------------------
------------------------------------------------------------
-----VSGGE---ARQ----------RGNRKAILRMLVAVVIGFFVCFAPHHAQRLLYI-
---Y----GKQ--L------PNYREINEYMYYITGCFY--YF------------------
------------------------------------------------------------
------------------------------------------------------------
------------------------------------------------------------
------------------------------------------------------------
------------------------------------------------------------
------------------------------------------------------------
------------------------------------------------------------
---------------------------------
>LasentEVm002833t1
------MM----------------------------------------------------
--------------------------CYSPIS----------------------------
-----------ETMDM--------------------------------------------
-------------------DCYLE---KTMGA-----------KHLPL-DVVIPITVVYM
IIFISGVVGNVAVFVVIIKNARMHTATNYYLFSLGVSDIIILLLGLPNDLKL--------
---YWQQYPWVLGEAFCKIRTLVTEMTSYSSVLTIVALSMERYLAICHPLHA--YIMSGL
RRALKVIGFVWAISFVSAL--PFAVYTTVNYLDY-PPGSGK-IIPGSAFCALLDKH--RP
TD-WPLYEISSFVFFILPMGIIVFLYIRMGSRIRRRSNY---F------GKVA-------
---------------------G--------------------------------------
------------------------------------------------------------
------------------------------------------------------------
-----SVHGE---TKQ----------RSSKRAIIRMLAAVVVAFFVCWAPFHAQRLLYV-
---Y----GQK--L------RHYREINEKMYYITGCFY--YFSSTINP-ILYNEIGRA--
------------------------------------------------------------
------------------------------------------------------------
------------------------------------------------------------
------------------------------------------------------------
------------------------------------------------------------
------------------------------------------------------------
------------------------------------------------------------
---------------------------------
>EuraffEVm007811t1
------MDE----------------------------MDELSGVEVN-------------
--------------------------LENNRS----------------------------
-------------------------------YEN--------------------------
--FIENLTD----------EEYLA---TFLGP-----------KQLNL-QVLIPITVIYS
FIFLTGVAGNLCVCLVIIRHKSLHTATNYYLFSLALADLVILVLGLPYELTS--------
---YWQQYPWVFGEPLCKIRALISEMTSYASVLTIVAFSMERYLAICHPLYQ--YAMSGF
NRAVKIISLIWILSFSAAF--PYLHFTRVNFIDR-PMGSGK-YIEESALCALLDSNI-VP
KD-YPLHQLSSVVFFLFPLCVLMFLYIRMGLSLHETSL-----------ARTRD------
------------------------------------------------------------
------------------------------------------------------------
------------------------------------------------------------
----SRVHGA---TT----------LNRSKDMVLRMLVAVVVAFFLCWAPFHAQRLGYV-
---Y----FKH--T------RTFGLVNEYLFYISGFFY--YFSATVNP-VLYNVMSLKYR
HAFKATL------------------------------CGTPNTTGV--------------
-----------SRTY-----TFRSTLNRT-----------------------------LD
TDANIEMSS------------------------------FNPSNRTSLS-----------
--------GMRLLDNKSFRSFTGG------------------------------------
-QDQKEG------------------------------DKYKRKGRGEMDMSCHV------
--------------------------------------IQEEEPSSSTRTKLM-------
--ICSNSELDNNCLISTR-------------------------------KDRKLTDGI--
PSRQSTNKLT-----------------------
>LercypEVm001349t1
-------------------------------------MANSSNSVVT-------------
--------------------------PSRSMSA---------------------------
-----------DAMDTD-SKVW-GMPTY---DHN--------------------------
--QLDNLTD----------EDYLA---AVLGP-----------KNVGL-PLLIPITVLYL
GIFVTGVVGNVAVCLVIVKNKSMHTATNYYLFSLAISDLILLLLGLPNDLAI--------
---YWQQYPWLFGEILCKGRSLVSEMTSYSSVLTIVAFSMERYLAICHPLYS--HTMSGF
KRAVRIIALVWIVSLLASI--PYAVFTRLNYIDR-PLGSKH-FLPESAFCALLDDNI-YP
KN-YPVYELSSFIFFIFPMGILVILYIRMGLRIRDTNG----I------QRNFSKR--P-
-----RPD------------------------------------------LIPGQKASSS
QLLKSITRHSCLCKRGPTPSTSQATEDDAEAPLNPNRHRDSSCPANCMLHPAPTGQPALI
RNGCVSTDSASVTSIVSIEEQGEQDTGFICCSSSHKVRQKNAGPKVDKDEEYVACKVCSS
LVNLTQIKSQ---PKSDDTDSFTPRVRSDKRSITILLAAVVLAFFICWAPFHAQRLCYV-
---Y----FKE--S------KFFRTLNEYLYYISGFLY--YFSATVNP-VLYNLMSLKYR
HAFKQTL------------------------------CRSRKNRKGCLSLKS--------
-----------TRNPVNQSYTFRSSAKTV------------------LEVNSSENHC-IV
SKKNIRHKSKKALH--------------RFGLRRWQRDSLFNLNNLHEVGDGL-------
-------GDENSFNHSNRRRSKGF---------------YARSDFRAAMRSAQNAFSDIA
EEDSYQSSSNQSCLKMTLPVVASFSN------VPEESDLQHSQKGQGMDETIGT------
-----------------------VPE----ADEHAGPWMVPRIPEAVSIKAIVQRTNRPQ
RSVRAEGDLEATCSEASTPDSSILQSLHVSNLQRAHSALELNSVSYGSHKNHRHHHHY--
HRRSVNHKLH------------------DETQC
>ParnanEVm005746t1
------------------------------------------------------------
------------------------------------------------------------
------------------------------------------------------------
---------------------------MVLGP-----------QRIGL-TPLVPITFFYV
VIFITGVIGNVAVCLVIVKNKSMHTATNYYLFSLAISDLMILLLGLPNDLAI--------
---YWQQYPWILGELLCRLRSWVSEMTSYSSVLIIVAFSMERYLAICHPLYS--HTMSGF
KRAVRIIILVWFISMLSAI--PYALFTRLNYVDR-PLGSGH-FLPQSAFCALLDNNI-YP
KN-YPVYELSSFLFFIFPMCILVILYIRMGLRIRETSG----I------QRNLP------
-----RSSAAA-------TACGNLQQQAAANLSSSNNSIAPNHLRLNIEAVIQSEQRQLN
CVKKSVLRMLVQC---------SCVQHQHQHQLQDFEHRDQS-PTNCILHPTSSNNS---
NSNCIQVESNTL------------------------------------------CDACCT
LIALQQQNQQQLHQRPDDTDSFTPRVRSDKRSITVLLAAVVLAFFLCWAPFHAQRLGYV-
---Y----FKE--S------KIFRTLNEYLYYISGFLY--YLSATMNP-ILYNLMSLKYR
HAFKQTL------------------------------CGKKRRRPTHQGGGR--------
------------------------------------------------------------
------------------------------------------------------------
------------------------------------------------------------
----------------------------------------PSQSGGG-------------
----------------------------------------------------------PT
TRIR---------------------------------------------EDQPHHQAN--
NQRSYTFRSS------------------SRTGG
>LercypEVm012009t2
------MTSSS--------------------------LPSLS------------------
------------------------------------------------------------
--------------DGNGEGAW-GSVSYAT-FNG--------------------------
--SGANLSR----------EIFLE---MMLGP-----------KQVAM-SVLVPMTIIYA
VLFITGVIGNFCVCIVIIKCKSMHTATNYYLFSLAISDLIILLLGLPNELAG--------
---FWHQYPYFQGEVFCKFRSYVSELASYASVLTIVSFSVERYLAICHPLHV--FLMGDF
KRVIRVVSVDWVVAGLAAV--PSLIFTTINYVDY-PSGSGN-YLDESAFCALLDINI-FP
KG-YPMHELSTILFFLIPVAILMVLYISMGLALSGQDS----------------------
------------------------------------------------------------
------------------------------------------------------------
------------------------------------------------------------
------------------------------------------------------------
------------------------------------------------------------
---RSTI-----------------------------------------------------
------------------------------------------------------------
------------------------------------------------------------
------------------------------------------------------------
------------------------------------------------------------
------------------------------------------------------------
------------------------------------------------------------
---------------------------------
>ParnanEVm006002t1
------MD-----------------------------LDTLSLEGDD-------------
--------------------------PISNVTKSGGTY----------------------
--------------DKNNDRAW-GSSSYGS-DVN--------------------------
--STANMTT----------NEILQ---LFLGP-----------RQVDF-SVLIPITIIYV
LMFVTGVIGNVAVCFVIIRNKSMHTATNYYLFSLAISDLVILLLGLPNELAG--------
---FWHQYPYLQGEVFCKFRSYASELASYASVLTIVSFSVERYLAICHPLHV--FSLGDF
QRAVRVISFDWIVAGLAAI--PYLLFTTINYLDY-PLGSGN-FLQESAFCALLDINI-VP
KG-YPIHELATILFFIIPVGILMFLYISMAVTLHGSING---I------NAAPP------
------------------------------------------------------------
------------------------------------------------------------
------------------------------------------------------------
----GSVHGE---RQ----------INSSRKQIIRMLAVVVIAFFLCWAPFHAQRLGYV-
---Y----FKE--S------PVFRIINEYLMYLSGICY--YVSSTINP-ILYNVMSAKYR
AAFRRTL------------------------------CGLQTSRNP--------------
-----------LPLP-----TTVA----------------------------------LA
GGQHRGHKSNNAS-----------------------------------------------
--------GNFLSRRQETFEYVNAPLIHRNGTINSI------------------------
K-----------------------------------------------------------
--------------------------------------IVESINLATKTEDNNS----CQ
PS---GQELSAVDPYADC------------------------------------------
GERRNNARLY--------FKSL-----GHTTQV
>EuraffEVm008522t1
------MEGGEFYPKSTMERGD---------------TYSGSTLETG-------------
--------------------------VYSNSN----------------------------
----------WGNGDEPLNSSWENGAVYSP-WENGGE------------------PGNLS
SYPESNLTL----------DQFLA---EVLGP-----------KQLDG-PLLLPVTVFYV
IIFLTGLVGNISVCIVVGRNLSLHTAMNYYLLCLAISDLFIIILGVPHELTI--------
---YWNQYPFPFGQAFCKLRSFASEMFSYVNVLTILSFSLERYQAICHPLSS--LPFTER
SRVLLVFISCLLISAVFSL--PHLLFTKLNYLEY-PWGSGN-QVVESAFCAMLDVNI-EP
QW-YPVHELSFLVFFLVPVILLSVSYIRIGIMINRSAKLN--L------RRSR-------
------------------------------------------------------------
------------------------------------------------------------
------------------------------------------------------------
-----HRQSR-------------GSPLDNRKQIIRMLVAVVIVFFVSWAPFHVQRLGYV-
---Y----FKE--S------ESFRTVNEYLFYLSGCLY--FLSCTLNP-ILYHIMNVKYR
KAFVKTF------------------------------CTQGPDPGS--------------
-----------IQVP-----TWISAQTS--------------------------------
------------------------------------------------------------
--------TTIIPNSRDVGSVR--------------------------------------
------------------------------------------------------------
----------------------------------LKLIIRRNWQAETTLALDS-------
------------------------------------------------------------
-DRISEHAL------------------------
>EuraffEVm009214t1
------MN-----------------------------QTKITAFGGA-------------
--------------------------VHD-------------------------------
--------------DSE--------------LQD--------------------------
--GNETMSI----------EEFLN---TVLGP-----------RQLEG-PLLIPVTVFYV
LVFLTGLVGNLSVCLVIARNRSLHNAMNYYLISLAVADLTILILGLPNELSI--------
---YWHQYPFPFGELFCKLRSFISETSSYASVLTIMAFSLERYIAICRPLQA--LPWSDC
TRVSGVSSLCWFLAMLFSL--PHLLFTKLNYVDY-PWQSGH-MLPESAFCALLDDNI-YP
QW-YPVHEISFLLFFLVPVILLSFLYTSMACVVRKSARAE--L------RRSV-------
------------------------------------------------------------
------------------------------------------------------------
------------------------------------------------------------
-----HRHST-------------GAPTDHRQQIIRMLFSVVVIFFFSWAPFHVQRLGYV-
---Y----FKE--S------PSFRTVNEHLFYLSGCLY--FLSSTLNP-LLYNLMSAKYR
EAFKNTF------------------------------CGGNKEVDR--------------
-----------TKIP-----AWVTQTS---------------------------------
------------------------------------------------------------
--------TTTLLNTGSRRASHD--ILGGSR-----------------------------
----------------------------------------QGERSGSMDLE---------
------------------------------------------------------------
------------------------------------------------------------
LSRISRDRFSRKMSYDARFETVIE---EKEDAC
>CalfinEVm005618t1
------MQN---------------------------------------------------
------------------------------------------------------------
----------H-------------------------------------------------
-------------------------------------------------LVLMVVTIFYL
LLFLGGVLGNLLVCVVIIKSKELHSAMNYYLLSLAVADLTLITTGLPNELEI--------
---YWHQYPYPFSEAFCKLRSFISESASYANVLTILSFSLERYLVICKPMNLSILPFSDL
TRAILVIAICWVVSFIAAV--PYLISTRVIYLLH----EDI-FVPQSAFCTMSEENI-YP
QG-YPVHELSFVVFFLVPILLLTFLYISMVQTILMTRGKNNSL------IKHA-------
------------------------------------------------------------
------------------------------------------------------------
------------------------------------------------------------
-----GTGSS---IT----------IADNRNHIICMLIAVIVSFFISWAPFHIQRLGYV-
---Y----FTH--S------YVYRTVNEYLMYLSGFFY--YLSATLNP-ILYNLMSVKYR
HAFTTVIL-----------------------------CKQQQNSKA--------------
------------------------------------------------------------
------------------------------------------------------------
-------------------------LVQATCQI---------------------------
------------------------------------------------------------
-----------------------------------HLHLRDFYSQATSDPRNK-------
--VRSPSELKGLNL----------------------------------------------
---------------------------------
>CalfinEVm006945t3
------------------------------------------------------------
------------------------------------------------------------
------------------------------------------------------------
-----------------------------MGP-----------KQMDDKVVLVLVTVFYL
LVFVSGLVGNLSVCLVIFRSHGLHSAMNYYLVSLAIADMTIIILGLPNELSI--------
---YWHQYPYPFGEAFCKIRSFLSESASYANVLTILSFSLERYLAICRPLYV--FPLSDL
KRAALVSSLCWATAMLASV--PHLLFTRISYLDF-PWQSKN-FVPESAFCAMMDENI-YP
QW-YPVHELSFIVFFLLPVILLTFLYISMVRVVRQAGKNN--I------RKST-------
------------------------------------------------------------
------------------------------------------------------------
------------------------------------------------------------
-----YRGCN---EKG-------GPPKDNRKQIIRMLISVVVLFFLSWAPFHFQRLGYV-
---Y----FKH--L------SLYRTINQYLFYLSGCFY--FLSSTLNP-VLYNLMSTKYR
NAFKSVVF-----------------------------CTPPESPHNC-------------
----------H-------------------------------------------------
------------------------------------------------------------
------------------------------------------------------------
------------------------------------------------------------
------------------------------------------------------------
------------------------------------------------------------
---------------------------------
>CalfinEVm008407t1
MRLTDKMN-----------------------------KSSITAFGGA-------------
--------------------------TYNG------------------------------
--------------DQG--------------NQS--------------------------
--SDIPMEL----------EEYLL---AVMGP-----------KQMDDKAVLVLVTVFYL
LVFVSGLIGNLSVCLVIFRSHGLHSAMNYYLVSLAIADMTIIILGLPNELSI--------
---YWHQYPYPFGEAFCKIRSFLSESASYANVLTILSFSLERYLAICRPLYV--FPLSDL
KRAALVSSLCWATAMLASV--PHLLFTRISYLDF-PWQSKN-FVPESAFCAMMDENI-YP
QW-YPVHELSFIVFFLLPVILLTFLYISMVRVIRKAGKNN--I------RKST-------
------------------------------------------------------------
------------------------------------------------------------
------------------------------------------------------------
-----YRGCN---DKG-------GPPKDNRKQIIRMLISVVVLFFLSWAPFHF-------
------------------------------------------------------------
------------------------------------------------------------
------------------------------------------------------------
------------------------------------------------------------
------------------------------------------------------------
------------------------------------------------------------
------------------------------------------------------------
------------------------------------------------------------
---------------------------------
>DromelEVm007404t1
------MA-------------------------VKMLPTNSSGVLATDLQLFHN-----E
KFLLNLTQVLNI--------------SADNLTSLLQGLEP--------------------
------------------------------------------------------------
-------------------EELLPTVT----------------PMTPL-SLLATLSVGYA
LIFIAGVLGNLITCIVISRNNFMHTATNFYLFNLAISDMILLCSGMPQDLYN--------
---LWHPDNYPFSDSICILESVLSETAANATVLTITAFTVERYIAICHPFRQ--HTMSKL
SRAVKFIFAIWIAALLLAL--PQAIQFSVVMQGM------------GTSCTM------KN
DFFAHVFAVSGFLFFGGPMTAICVLYVLIGVKLKRSRL----L------QALP-------
------------------------------------------------------------
------------------------------------------------------------
------------------------------------------------------------
----------------------------RR------------------------------
------------------------------------CY--DVNRGISA------------
------------------------------------------------------------
------------------------------------------------------------
------------------------------------------------------------
------------------------------------------------------------
------------------------------------------------------------
------------------------------------------------------------
------------------------------------------------------------
---------------------------------
>DromelEVm004854t1
------MS----------------------------------------------------
------------------------------------------------------------
------------------------------------------------------------
-------------------AGNMS---HDLGP-----------PRDPL-AIVIPVTVVYS
LIFITGVVGNISTCIVIKKNRSMHTATNYYLFSLAISDFLLLLSGVPQEVSY--------
---IWSKYPYVFGEYICIGRGLLAETSANATVLTITAFTVERYIAICHPFLG--QAMSKL
SRAIRIIVLVWIMAIVTAI--PQAAQFGIEHYS------------GVEQCGI------VR
VIVKHSFQLSTFIFFLAPMSIILVLYLLIGVHLYRSTL----VEGPASVARRQQLKSVPS
DTILYRYGGSGTAMSFNGGGSGAG---TAGLMG---------------------------
------------------------------------------------------------
------------------------------------------------------------
-----GSGAQ--LSSVR-----GRLNHYGTRRVLRMLVAVVVCFFLCWAPFHAQRLIAI-
---YAPARGAK--L-----RDQHEFVYTVMTYVSGVLY--YLSTCINP-LLYNIMSHKFR
EAFKAVL------------------------------FGKKVSKGS--------------
---------LNSRNNI--------------------------------------------
------------------------------------------------------------
---------------ESRRLRRAL------------------------------------
------------------------------------------------------------
--------------------------------------TNSSQTQRFSIESAEQP-----
-----KPSIMQNPTNKPP-------------------------------VAAQYAMIG--
-VQVN----------------------------
>BlagerEVm003549t1
-----MLDEAVTD------------------SYVVLWTDNASSTWSAVP-----------
------------------------------------------------------------
------------------------------------------------------------
--PLCNATSA---------PAPAN---STWGP-----------KRDPL-YIVVPITVVYA
VILLTGLVGNVSTCIVIARNKHMHTATNYYLFSLAISDLLLLVSGLPQEMYF--------
---NWSRYPYVFGEAFCVLQGFAAETSANATVLTITAFTVERYVAICHPFQS--HTFSKL
SRAVRIIVLIWVFALGLAV--PQAILFGLVED------GGT----KVVQCTV------TS
ELVQHAFEISTIVFFVTPMTLLSVLYALIGLKLRRSKL----L------PAAGK------
-----R------------ASIGSS------------------------------------
------------------------------------------------------------
------------------------------------------------------------
-----GAGAEQR-TNC---------KGHAQNHVIRMLVAVVVAFFICWAPFHAQRLLAM-
---Y----ARN--NATSNPSPVLLTVYKTLTYASGVFY--YMSTTVNP-VLYHIMSHKFR
EAFKSTLAQ---------------------------PCGFKRKNGNKCRTYS--VL---K
SQQQINRNLTLLRQQSR---PCISSAKDLRNAPNIFAAERHHQRAMQSEAVAKHKSD-LT
EEQNISLIESSKCGGRTIPTDSSVDTITSNSYPMYSYRSRIPSNSSQTTLTTSLGKISLN
EGNNNCAPETSLPRTQSRNQSMSL------------------------------------
---------------------------NDCFPKKCIKDPDEAKAKGSTHASTFGVLAKKL
RSLPLPGNAK---------SAIIVPQH----KAEADDRCNHRLSSHVSIDSAKSTIS---
-----NSSLQDLDETE--------------------------------FVGAELAHYM--
-GELNRQRAVR----------------------
>LasentEVm003349t1
------ME-------------------------------NASVLNSSLS-----------
------------------------------------------------------------
--------------DM--------------------------------------------
-----NVTGTA-------YTPYTP---QDWGP-----------KRDSL-RIVIPITTLYI
IIFILGILGNVSTCIVIAKNKYMHTATNYYLFSLAISDLVLLISGLPQEIYL--------
---VWSRYPYIFGETFCIIRGFAAEISANASILTITAFTVERYVAICHPFRA--HSLSKL
SRALKFIYVIWLIAILMAI--PQAMQFGVVYEVL-P--SGE-KVEEHAMCSI------KR
VIVHHAFEISAFLMFVTPMTIITVLYVLIGIRLRRSNV----MT-----SRNN-------
------------------SSCGA-------------------------------------
------------------------------------------------------------
------------------------------------------------------------
-------------SM----------SHSERETRIPFLFPLCLLILL--------------
---------------------------PSLSHSSPLFL--KLVCCTCAWVCYQVYAK---
------------------------------------------------------------
------------------------------------------------------------
------------------------------------------------------------
------------------------------------------------------------
------------------------------------------------------------
------------------------------------------------------------
------------------------------------------------------------
---------------------------------
>ThyineEVm006963t1
------MN-----------------------------QEGFSLNSTSIPQLFHVTIMAHH
IVSLNISAFVKVPNIFPFIKNYGPFYLEEEATSKLQTVKDHV------------------
----------TDSIDIG--------------YQDNNNVHTYQTELIRLPDIKEIVTDSNI
FVDICNLGECYNSVKLPNKTEFDQ---NYSGIP-------DEYPVSDY-WMLIIMSLLYI
IVFVLGMVGNFITCTVITSTRKMHTATNYYLFNLAISDVLLLVTGIPNELGE--------
---LWHRTPYLFGVAICVIRGLAAEMSANASILTISAFTVERYIGICHSLGSTVRAQSQL
RRAVRIISFLWVIAFIFAL--PQSMQYGIIFSD---------DDPSTAECSI------AH
EF-PYAFELSTFLFFFTPMSLLLILYIKIVLKLKDTSK----L------IRRI-------
------------------SNVST-------------------------------------
------------------------------------------------------------
------------------------------------------------------------
-------YSV---TSE---------GHLRNRSIIKMLVAVVVAFFICWAPFHAQRLLAI-
---Y----GDD--T-----NKNTINIYNILTHVSGVFY--YLSTCVNP-ILYHIMSHRFR
KAFKSTLKS---------------------------CCRSKRKDGTAFY-----------
--------------------TVTNSTVVK----------------------QTLLVE-LT
QYHIVSEITTYCVR----------------------------------------------
------------------------------------------------------------
-------------------------------------------PKKST------------
------------------------------------------------------------
------------------------------------------------------------
---------------------------------
>ThyineEVm008424t3
------MENLQLL-----------------------PSTNISMLVSEMD-----------
---------------YPFINE---------------------------------------
----------SASIDFN--------------YK---------------------------
-----NNTVS---------ESVHN---EIIGE-------------DNQ-NTVIAMTIIYI
IISILSIIGNFVTCIVISKNRVMHTATNYYLFSMAISDLILLITGMPNEMLH--------
---LWYPQRYIFGEVFCVIRGLAAETSANASILTICAFTIERYIGICHPLKS--IKMSKL
GRVIQFIIVIWIAALVSAF--PLAVQYGIVYKKK--------NDPNTAQCNL------KH
FY-QVLFELSTFVFFCAPMFLLLILYLKIGLELRRSSN----M------ARSK-------
-------------------SIGS-------------------------------------
------------------------------------------------------------
------------------------------------------------------------
-----QPPSS---SQ----------ESSRNKAVIKMLVAIVIAFFICWAPFHAQRLLTI-
---Y----GDS--R-----SEITREIFMFLTHISGVFY--YLSTCINP-ILYHIMSNRFR
NTLKATIHG---------------------------CIGKPSSNLDTDA-----------
----------LYRQQ-----MLNSKGSIR----------------------QSHDLD-MT
IHTSVERNTESVRQ----------------------------------------------
-----------QSRRSSRSTTAD-------------------------------------
------------------------------------------------------------
--------------------------------------PLRKPSGGYKISNASTTSS---
------------------------------------------------------------
---------W----------------------V
>ThyineEVm013361t2
------------------------------------------------------------
------------------------------------------------------------
------------------------------------------------------------
------------------------------------------------------------
---------------------------------MAISDLLLLVVGMPNEMHT--------
---LWYPTKYIFGEVFCIIRGLAAETSTNASILTICAFTVERYIGICHPLRS--HTMSNL
GRVTRFIIIIWISAVIFAV--PQAAQYGIVYEPL-H--NTTLLDFDNPQCNI------KL
AL-GPLFEISTFLFFCTPMVLILVLYVKIGLELHRSSS----L------ARAA-------
-------------------TIGS-------------------------------------
------------------------------------------------------------
------------------------------------------------------------
-----QFSSS---TL----------DRSRNKAVIKMLVAVVIAFFVCWAPFHAQRLLSI-
---Y----GNP--D-----NQTIL------------------------------------
------------------------------------------------------------
------------------------------------------------------------
------------------------------------------------------------
------------------------------------------------------------
------------------------------------------------------------
------------------------------------------------------------
------------------------------------------------------------
---------------------------------
>HyaaztEVm008474t1
------MTECSN------------------------------------------------
------------------------------------------------------------
------------------------------------------------------------
---------------------------HTGGDP-----HGEDEDSYAL-QIQVTMTCVYS
LITICGILGNVLTCVVIASNRIMYTATNYYLFNMAVSDLLLLVMGMPHEMQI--------
---LWSPCPYVLGGVFCVARGLAAETSTNTSVLTIASFTVERYIGICHPIRS--HTLARL
SRVMKIIAMLWVVGCLGAV--PQAIQYGI----------------EDGECKV------VN
AI-NYTFEVSTFLFFVTPMTLITVVYVKIGLELYGGQR-----------PRASH------
------------------RGSLS-------------------------------------
------------------------------------------------------------
------------------------------------------------------------
-----HSSSA---AL----------DRSRSRGVIKMLVAVVVAFFVCFAPHHAQRLLAF-
---Y----GDS--S-----NHVQVIVYKFLTHISGVFF--YMSTCINP-ILYHIMSKRFR
QAFKETMRR---------------------------CCGYGRSQL---------------
----------------------------------------------------QYQLS-VG
EHS---------------------------------------------------------
------------------------------------------------------------
------------------------------------------------------------
-----------------------------------------KPTTATLLDDARV------
------------------------------------------------------------
---------------------------------
>ProracEVm003435t1
------------------------------------------------------------
------------------------------------------------------------
------------------------------------------------------------
-------------------------------------------MEVAL-NVKILMTLLYA
SISVVGILGNIGVCVVVVQNRIMRTATNYYLCSMALSDLLLLVTGMPHEIFM--------
---VWVGVPYIFGFTFCVIRGFTAELSTNASILTIAAFTVERYIGICHPLKS--HMMSHL
SRVKKFIVVIWILGGIFAL--PQCLQYGIT---------------NLGECNI------IV
GW-PYTFEISTFLFFIVPMTLITVLYIKIVIELRRSPH----L------GRYG-------
------------------SAVG--------------------------------------
------------------------------------------------------------
------------------------------------------------------------
--------EG---TV----------GGDRSRSVINMLVAVVLAFFICFAPFHAQRLVAF-
---Y----GDP--N-----NEIQRHIYTFLTNVSGITF--YLSTCINP-VLYHILSRRFR
QAFQDTVMR---------------------------CCVWSKC-----------------
-------------SR-----CCLS------------------------------------
------------------------------------------------------------
------------------------------------------------------------
-------------------------------------------PPTSADCGLGY------
------------------------------------------------------------
-----NRSMSHNATS---------------------------------IYQHRMH-----
---------------------------------
>ChequaEVm007057t1
------MEEMNDT-----------------------VMETSTQDMST-S-----------
PPTLTTTATDTTQ-------------VVTLFTTLVTTLVPP-------------------
-----------STTD--------------------------------------------V
VTPETNVT--------------LS---EES-E--------KDALPHDK-TMIVAMTVIYV
LITITGVLGNVATCVVIVRNRIMHTATNYYLFSMAISDLLLLAFGMPDEMYL--------
---LWWGKPYIFGEEFCFLRGFTAEISTNASILTIAAFTVERYIGICHPLRS--HTMSQL
GRVIRSIAVIWVVATVCAV--PIAIQYGIVYEQT-P--DGK-DDPNSSGCYI------KK
RF-KFVFEISSVLFFVAPMLLITVLYVCIALQLKKSSR----L------ARSV-------
------------------PSIGS-------------------------------------
------------------------------------------------------------
------------------------------------------------------------
-----HNCSS---TN----------DGSRNKAVIKMLGMV--------------------
------------------------------------------------------------
------------------------------------------------------------
------------------------------------------------------------
--------------TTHSSCD------------------AYSHSSC--------------
----------------DAYSH---------------------------------------
------------------------------------------------------------
------------------------------------------------------------
------------------------------------------------------------
---------------------------------
>Procl2_EVm005527t1
------MEEVNDT-----------------------WTTLTTTGMSTTT-----------
PTTQ---------------------------GALLPTFPPGD------------------
----------ASTPT--------------------------------------------V
PPPGANLT--------------SA---SESGG--------GQELPHNL-TMIVVMTVIYI
LITITGVLGNVATCIVIVRNRIMHTATNYYLFSMAVSDLLLLALGMPDEFYL--------
---LWWGEPYIFGSVFCFIRGFTAEISTNASILTIAAFTVERYIGICHPLRS--HTMSQL
GRVIRSIAIIWIVATVCAV--PIAMQYGIVYQKT-P--DGQ-DIPNTSGCYL------KK
RI-WVFFEVSTVLFFVAPMLLITVLYVCIAVQLKKSSR----L------ARSV-------
------------------PSIGC-------------------------------------
------------------------------------------------------------
------------------------------------------------------------
-----HNCAS---TN----------DGSRNKAVIKMLVAVVIAFFVCFAPHQAQRLMAL-
---H----ADP--T-----NPVAVQLFNVLFNISGVSY--YISTCVNP-ILYHIMSNRFR
EALQATLES---------------------------CYGGRGSSSGGRW-----------
----------RARSQ-----SSRS----------------------------QHTLE-LT
EHSFITDSTTNLTTSTGASSD------------------A--------------------
-------------SRSDHKTH----LKQALNGARKD---AGKGKMA--------------
-------------------------------------------SRKTRNGS------YKF
RPLFKPKLRR--------AEIVESPVDMTVSIA-ASPAGRKRSQSDSLLSGGSIS-----
-----NCSMKHVEEE---------------------------------FTRKELSEVM--
-GRMNTMEV------------------------
>Glyacu_EVm003214t1
------------------------------------------------------------
------------------------------------------------------------
------------------------------------------------------------
------------------------------------------------------------
---------------------------------------------MPDEIYL--------
---LWWGSPYIFGAEFCFIRGFTAEISTNASILTIAAFTVERYIGICHPLRS--HTMSQL
GRVIRSIAVIWIVATACAI--PIAIQYGIVYQAT-E--SGE-DDLSTAACLI------KK
RL-KLVFEISSVLFFVAPMLLISVLYVCIAIQLKRSTR----L------ACSV-------
------------------PSIAA-------------------------------------
------------------------------------------------------------
------------------------------------------------------------
-----HNYSS---TN----------DGSRNKAVIKMLVAVVIAFFVCFAPHQAQRLMAI-
---H----GDP--K-----SEVTVKLFNILYNISGISY--YISTCVNP-ILYHIMSNRFR
EALQVTLAS---------------------------CCGGKAGAGGGRW-----------
----------RSRSQ-----SARSQ--------------------------HTHTLE-LT
DNTFISETSVAITSSSNVN------------------------NLTRIYKV---------
-------------DPRTKKTS----TVQEINGIRRA---SGKGRFLP-------------
----------------------------------------SSSPSSSSSPSKRYVGISKF
RPLFRPHIRQ--------PEVIENPIDVYVAN--RSPGSRKRSQSDSLLSGGSIS-----
-----NCSMTHVEPE---------------------------------FTQKELSEVM--
-GRMKKVEA------------------------
>Clivit_EVm006045t1
-------------------------------------MEVAAQDPTS-S-----------
PAIL---------------------------TTLMAPFFPNL------------------
----------TFNPNL-------------------------------------------T
LYDQANRT--------------ED---GGG-E--------SEIFPHGK-TMTLVMTVIYL
LITITGVLGNVATCVVIVRNRIMHTATNYYLFSMAISDLLLLAFGMPDELYI--------
---LWRGSPYIFGPEFCFIRGFTAEISTNASILTIAAFTVERYIGICHPLRS--HTMSQL
GRVVRSIAVIWIVATACAV--PIAIQYGIVYEKN-E--YGQ-DIPSTAACQM------KE
LL-YLAFEMSTLLFFVAPLLLITVLYILIAVQLKRSSR----L------TRAV-------
------------------PSIRA-------------------------------------
------------------------------------------------------------
------------------------------------------------------------
-----TSRST---TN----------D----------------------------------
------------------------------------------------------------
------------------------------------------------------------
------------------------------------------------------------
------------------------------------------------------------
------------------------------------------------------------
------------------------------------------------------------
------------------------------------------------------------
------------------------------------------------------------
---------------------------------
>CarmaC_EVm005066t1
------MEEAA--------------------------MGILANSTPS-S-----------
ILTLTPTSTLLPP-------------LLTSTTTHENTIINS-------------------
-----------STLS--------------------------------------------P
GVGNGSYG--------------LE---EAEED--------GDQLVHGM-TMTVVMTVIYF
LITVTGVLGNVATCIVIVRNRIMHTATNYYLFSLAISDLLLLAFGMPDEIYM--------
---LWRGRPYIFGAYFCFVRGFTAEISTNASILTIAAFTVERYIGICHPLRS--QTMSQL
GRVVRSIAVIWGVAIACAI--PIAIQYGIVYEHILP--SGE-DDPSSSACLI------KN
PL-YLAFEISTVLFFVAPLLLITVLYLCIAVQLKRSTR----L------ARTV-------
------------------PSITS-------------------------------------
------------------------------------------------------------
------------------------------------------------------------
-----PNSSC---TN----------DGSRNKAVIKMLVAVVIAFFLCFFPHQTQRLVAL-
---H----GDA--S-----NPAVVKLFNILHNISGISY--YISTCVNP-ILYHIMSNRFR
KALKVTLGS---------------------------CLEGEKAGVGGGGGRC--------
--------LSSSRFH-----PSHP----------------------------SHSLEPVT
DHSLVFDST-----TTTVATT------------------AFTSSTSSAVAVAVTPQ----
--------RKNLKGPSDHPNHRRR-LLQTLMAVRK-----GRYTMAK-------------
----------------------------------------Q-ESLKTNSPSP-----AHA
TPFSSLKLRG--------IDGVETPEDLFVSNSTATKDGRKRSQSGSVMSGGSIS-----
-----DCSLIHVEQE---------------------------------FTQKELQEVM--
-GRMKNVEV------------------------
>Canbo1_EVm004256t1
------MEEAA--------------------------MEALTNSTPS-S-----------
ILTLTPTSSFLST-------------IFTPTSTHEHT-----------------------
-----------SGTNLS------------------------------------------L
AGGNSSYGM----------VLEEE---EDGGD--------DHQLVHGM-AMTVMMTVIYF
LITVIGVLGNVATCVVIVRNRIMHTATNYYLFSLAISDLLLLAIGMPDEIYM--------
---LWRGRPYIFGASFCFIRGFTAEISTNASILTIAAFTVERYIGICHPLRS--QTMSQL
GRVVRSIAVIWVVATACAV--PIAIQYGILYEHVLP--SGE-VDPSSSACLI------KN
PI-NLVFEISTLLFFVAPLLLITVLYVCIAVQLKRSTR----L------ARTV-------
------------------PSITS-------------------------------------
------------------------------------------------------------
------------------------------------------------------------
-----PNSSC---TN----------DGSRNKAVIKMLVAVVIAFFLCFAPHQTQRLVAL-
---H----GDA--S-----NPAVVKLFNILHNISGISY--YISTCVNP-ILYHIMSNRFR
KALKVTLGS---------------------------CFEGEKAGVGGGG-----------
----------------------------------------------------------FQ
DSDATFDHL-----KNGLSSH------------------HFPLHMSRHHRALSMHQ----
--------RPFLASGSRLRS--------------------DGGAMR--------------
-------------------------------------------ASSFHHGS-------QQ
RPTFLSQCRGHQPIPRSQHPLCPSPL----------------AEEHSLPTNGT-------
-------SHTWV------------------------------------------------
---------------------------------
>GeclatEVm011081t1
------------------------------------------------------------
------------------------------------------------------------
------------------------------------------------------------
------------------------------------------------------------
------------------------------------------------------------
------------------------------------------------------------
----------------------------------------------SSACLI------KN
PI-NLVFEISTVLFFVAPLLLITVLYLCIAVQLKRSTR----L------ARAV-------
------------------PSITS-------------------------------------
------------------------------------------------------------
------------------------------------------------------------
-----PNSSC---TN----------DGSRNKAVIKMLVAVVIAFFLCFAPHQTQRLVAL-
---H----GDA--S-----NPAVVKLFNILHNISGISY--YISTCVNP-ILYHIMSNRFR
KALKVTLGS---------------------------CFEGEKAGLGGGGG----------
----------------------------------------------------------FQ
DSDATFDHL-----KNGLSSH------------------HFPLHLSRHHRAMLMHQ----
--------RSFVARSSSGRSRGDM---------------TGGGAMR--------------
-------------------------------------------SSSFHHGS-------QQ
HPGFLSQCRGRPSVPRSQHPLCPSPL----------------EEENSLPTNGT-------
-------SHTWV------------------------------------------------
---------------------------------
