# Supplementary material for: In silico analysis of crustacean hyperglycemic hormone family G protein-coupled receptor candidates
Source: Front Endocrinol (Lausanne). 2024 Jan 9;14:1322800. doi: 10.3389/fendo.2023.1322800 (PMC10828670; doi:10.3389/fendo.2023.1322800)
Supplement: Supplementary Data Sheet 1 — G. lateralis ESG transcriptome data set. [file DataSheet_1.zip › Supplementary Data/SuppData4/a2/aligned.fa.clipkit]

>Gl_GPCRA13_Proctolinr/1-430
YN-------STSSTAALTSTAF-----LAVT---IAPQSTSTLDPALDS---TLANETDS
G--VEM--------HEYAP--------FLAV-SRYVVQRVLPVVLVVGVVGNTVTIVVLT
R-RQMRSSTNSYLTALISDLLYLVFIFLSIRHYWHYFRYAL---------WLTDASSSTS
ILVTFTIERYIACHIKGKVFCTESAKRVIVAVVLCFTLTAHEWVILLATDPT---SGQTH
LTLDYSLGS---NSTYTVFYWFTAVMFILLPLVLLAVFSVLIHIVKQSRA-TRRT---MT
NT------------------------AAERD-SH--------SQSQENKITVMIAVLLLL
CQLPVAVYQS---LHQSKPGSTSYYIELGLGNIFLLSAINAACFVYCAMDKYRRTFLRTF
---CSR--------------WYQPS------------PLHSWMATAYSNVEDGSPRFS--
------RVSSMRMS---------RRSSHRHLRG--------------------PP-----
---------------------ATTATMV--------------------------------
------------------
>Bommo_BNGR_A2
EPNNSE------------------------------------------------------
---YEN--------NSYIT-FFPGQVLEDSL-TVKIILSIIAVIMILSLIGNGCTCAVIA
RNRSMRTPTNCYLFNLITDLFMALF-VIDIYIIWIPEFYPLGEVGCRLHFVLWDCLSNCS
LITAFTVERYLVTRFLRQKLSLNSVFKLVGVIFVSCSFCIDLLYIDMIEEKK--------
--YVFYVA----MSHISVFVAAEIFVFYVIPMTIIIILILITIELKFKKKLRSSP---AS
NG-----------------------------------------QQNRDKAVIMAAALSFL
FWSPYCYMLIWPGVYEKH--------YNAWKIVNLCYYASSALPIYSLMRKFRRAFKDFF
---------------------TRK------------------------------------
----------------------PDSTNRNDIA----------------------------
----------------------------KASLSKNETK----------------------
---------------EKM
>ParnanEVm004003t1
EQGQEALYDADELQSLFSNIS---FLNDNL----LPENWTSNLEGLFTAF-SWLLNGRDS
G--SRNWSELNVTEDAYLRNVHS---RSQDE-NLAVPMTIFLMLFFAGIPGNLLTCLIIL
WNSYMRAPPNFFLFNLIADIITLIVVMMEIFLIWNQYPWPFGELGCSFVTVTSELVTHVS
ITIAFTIERYTACHMQPSLHSGKSTICNIVVIIVCLIPSFWTHFTNVKYLRYP--HQEKI
EESAMIVSPDEVTPLMTYLTMITTIVLYIFPIIFLPILTKIAFAMRESENL---------
--------------------------NCENS-TIS-----HPSRRNRRTVIRMIAIACLI
CWTPFHVMFVIATLTEKWS-KSLTRIQETLHIISGCYYLSSTVPFYSLLKRFRRGFHDVL
RYACGRFVDVNYGLSTGGQGTGNT--SVQATIRPQ--------KIRLQNMRMRHAAINHA
EEATNSTLPCSTLKACN------DASSNNNQAKR-------------N------------
-------------LP------ASSTASVEFSLKNYATTSTLLTAKAINEIS----CFHGG
NGAMAFSTKSLKRP-EQM
>ParnanEVm004022t1
EEED-----FDNISSTEVS------------------------------------TTPDA
--------------ATYIARHLA---QHLPL-TTIIPISVVAIIFVVGVLGNVSTIVVIL
RNKYMHTPTNVYLANLISDLLTHLVAMFELYWLWRQYPWVFGEVICDAKMLTTETVTYSS
ITMAFTVERYLACRLAIRRHSKMTAVWALLAIIASVSFSLWIYYNKVNYLTNEY-TKEVM
EDSAWAVPWNEDAKTPFYLMISSTVVAFIIPFSLVTILYRIGVAMKKSSALKRCAA--HG
SGM-----------------------ECEAE-IT--------YNKGRQAVVRMAAVVVFV
CWTPFHAMFVIVTLQGKWT-HTNGKAHHVLFLASVGYYLSSCVPLYSVMKRFRRGFSDMF
KRPCNGNGNGNGMHPCGG-TSGEVA-RYELKMAPRPCLKKAFRHDDLSSISFGSRSLNYA
DCQVK-KLPPSSFSNHSD-----NLSSRYGTASM-------------NSKQIKVDGSHDN
---------------------LSSRSQSPV-LNKSSKPKKLLRSPNLATSEGESVCFSEE
LAEIASVIDAMKSF----
>CalfinEVm012346t1
------------------------------------------------------------
------------------------------------------------------------
----------------------------------------------------NESLIYAS
ITVAFTIERYQACHLTLNSRTGVGARRVILIIISSVVSAFWSIFAKVNYIQY---EGQDL
EQSAWSMPFHEELDTTLYFTVASTFLYFVVPFTIVFVLLRIGLTMKDNKM-QRCAA--SS
DEN-----------------------KCLAE-RS--------YSQGKKTVIRMIAVVAFI
CWIPFHSMFVVVTLYGEWT-GPLQRAQHVLFMVSVFYYFNSILPIYTILKRFRRGFNDMS
GNVYQTFAKAV-------------------------------------------------
---RK-SEECS-------------------------------------------------
---------------------------------------------------------SHN
FAE---------------
>EuraffEVm007388t1
EENV---------------TL-------------DPGNFTNQTDHV--------LQGEDL
--------------KNFIAEILD---SRLQL-KTLIPLTTILLFMVVGVFGNLATCLVIL
NNEYMRTATNVYLLNLIADIATLVIMMGELYLMWQQYPWPFGELACDIKITVTEGVIYAS
ITVAFTIERYLACHLSPGARSSTGAKRVVGAVAASFLSAAWAYFTKINYVQY---NGENV
LESAWSIPFHEKSQASLYLMAASTVVYFIIPLVLVVALLRIGLTMKRSKM-QRCAA--SC
EGN-----------------------DCKAE-RT--------LTQGRRTVVRMVAVVAFT
CWSPFHSMFVSVTLYGEWT-DRLRASQHVLFMCSVFYYFNTILPVYSVMKRFRRGFSDIR
RGICSAQPKSLD---------SRRI-DR-----PRP-------KDQRDQILLRALGRSD-
-IERE-ALPCSQSSNSGD-----TSSNREERRRN--------------------------
---------------------QTFRFQEPTQISRGAKSTEQLTSQVLTST---AV--TQT
YSE---GLSHSDIPIDGF
>Procl2_EVm008858t1
------------------------------------------------------------
-----------------------------------------MVIAVGGVVGNALTGLVGA
RNHTMRTSTNYYLVNLVADLLTLCLTLVEVYQMWVQYPWPLGEAACRLRAMVPETLTHVS
VTLAVSGERYVATDVYARTTHTLTTARVLPVILTSMLAAVLGYFQKVNLVKSP--LGSDL
PQSAWAIPYDDPSPRYCWLLWASSVGAFMLPMAVLIVLCKIGMVLSIDPP-TRTPA--AG
AG----------------------------------------AMHTRKVGIRMVAVVAFL
CWAPFHAMFVTITTYGQWT-PYHRSVNTKLFYCTICYYLNSAVPIYSVMVRFRIAFRRSL
---CGGKA------------WAKQ--LYLSNTHG--H------LSNNSNILNRTREIST-
------TTSTRRVL---------DTNYRNGI-----------------------------
-------------------------------------------NYVFVQMEIQA------
------------------
>Panar2_EVm006839t1
------------------------------------------------------------
------------------------------------------------------------
-----------------------------MYQMWVQYPWPWGDAACKVRAVVPETFAHVS
VTLAVSGERYVATDVYARTTHTMSTARVLPVILIAFLAATWGYYQKVNLLPGP--LGSVL
AESAWAIPFHDTSTTWSWLMWVSSVGAFILPMAILVTLCRIGVVLSIDPP-SRTPA--AG
TA----------------------------------------AMHSRKLGIRMVAVAAFL
CWAPFHALFVIVTSYGHWT-PSLRTVNTNFYYCTICYYLNSAVPIYSVMVRFRMAFRRSL
---CGGKE------------WARQ--VYLSTTQG--P------LSNNSNILNRTREFS--
------TTSTKRVI---------ETSNRNGF-----------------------------
-------------------------------------------NYVFEHMEMEA------
------------------
>ParausEVm007429t1
---------MANTSTVISV---------------SNTSIGVLD------FNSVNDSIIDV
--------------NEYIKAELP---QRIVY-STLLPLTIIALIAIGGIVGNSLTCLVVA
RNHSMRTSTNYYLVNLVADLIALGFALVEVYSLWVQYPWPLGDAGCRARAVVAEALTFVS
ITLAVSGERYVATDVIARTTHTLTTTRVLPAILVALLAASWGYYQQVNHLS-P--GGNVL
LESAWAISFHDKSRSWAWVMWVSSVAGFILPMLALIVLYKIGVVLSIDPP-SRTPS--AG
NG----------------------------------------AMQTRKMGIRMVAVVVFL
CWAPFHAMFVIVTVYGTWD-TYLRAVNQKLYYFTICYYLNSAIPVYSVMVRFRIAFRRSL
---CGGKK------------WARQ--QYLSNTYGA-H-------SNTSNILNRTREVS--
------TTSSKYITRVGS-RLGPEFCSRNGF-----------------------------
-------------------------------------------NYVFEHMEMES------
------------------
>CalsaE_EVm007399t1
---------MASSTADASTFV-------------DIPMVNATDDYLLET--YSVNGTFDV
--------------CSYIESKLK---PRLRY-PILLPMTAMCVIAVGGAVGNVLTCLVVA
KNRTMRTSTNYYLVNLVADLLTLFLALMEVYLMWVQYPWPWGEAACRLRAMMPELVAHVS
VTLAVSGERYVATNVYARTTHTLATARVVPVILLSLVAAVWGYYYQVNQLQDP--AGVDL
PESSWSIPYQDKESRWSWLIWLSTVGAFILPMTILIFLCRIGMVLSMDPP-ARTPT--AG
NG----------------------------------------AIHTRRMGIRMVAVVAFL
CWAPFHAMFGIVTSKDQWT-DTLLSVHTQLFCFTACYYLNSAVPLYSVMVRFRNALRRSL
---CGGRD------------WARQQLYFSNTTHG--Q------LSNNSNILLRTREFS--
------LTSSRRFH---------ETSNRNGV-----------------------------
-------------------------------------------HYGFEHMDMEA------
------------------
>CarmaC_EVm008233t1
G--------SSSTSTGPATFV-------------DLSVVNVTDDYFLEA--LSVNGTFDA
--------------SSYIEGRLK---PRLRY-PILLPMTVLCIIAVGGAVGNILTCLVVA
KNRTMRTSTNYYLVNLVADLLTLFFALMEVYLMWVQYPWPWGEAACRLRAMMPELVAHVS
VTLAVSGERYVATNVYARTTHTLATARVLPVILLSLVAAVWGYYYQVNQLQDP--GGVDL
PQSSWSIPYHDKASSWSWLIWLSTVGAFILPMTILIFLCRIGMVLSMDPP-ARTPT--AG
NG----------------------------------------AIHTRRMGIRMVAVVAFL
CWAPFHAMFGIVTSKDQWT-ATLLSVNTQLFCFTFCYYLNSAVPLYSVMVRFRNALRRSL
---CGGRD------------WARQQLYFSNTTHG--Q------LSNNSNILLRTREFS--
------LTSSRRFH---------DTSNRNGV-----------------------------
-------------------------------------------HYGFENMDMEA------
------------------
>Clitri_EVm003408t1
---------MTEAAKMVMN---------------MNEVTLAALNVTLNAFNFTGNDTIDV
--------------DSYVASKLP---KRLKY-STLLTVTALTVIAVGGLVGNILTCLVIA
KNRSMRTSTNYYLVNLVADILTLTLALVEVYQIWEQYPWPWGDAACRVRAMIPETVAHVS
VTLAVSGERYVATNVYARTTHTLATARVVPVIFISLLAAAWGYYQQVNLLPYP--NQTFI
PESAWAIPFMGRDSGFSWLMWMSSVGAFILPMTILVTLCRIGMVLAIDPP-TRTPT--AG
DG----------------------------------------AMHTRKLGIRMVAVVAFL
CWAPFHAMFAIVTSSNTWT-PALLAANDKLYFFTVCYYLNSAIPIYSVMVRFRNALRRSL
---CGGRD------------WAQ---HYLSNT------------------MVRTRELS--
------TASTR-------------------------------------------------
------------------------------------------------------------
------------------
>Emetal_EVm002332t1
GQLSLPLEVGTWAAEGAATPA-------------LNRSLSLALNLTLNS--LEQDVHFDL
--------------DQYIVDKLD---RRLPY-STLLPMTALCLLAVGGVVGNALTCLVVA
RNRTMRTSTNYYLVNLVADLLTLSLVLLEVYLMWEQYPWPWGATACRVRAMLPETVAHVS
VTLAVSGERYVATDVHARTAHTLATARVLPVILLSLLGAAWGYYQQVNVLRTP--GGALI
PQSAWAIPFMERDSDFSWLLWVSSVSSFILPMAALVTLCRIGMVLAMDPP-TRTPT--AG
DG----------------------------------------AMHTRKLGIRMVAVVAFL
CWAPFHAMFAIVTSNKTWT-NDLLSVNTKLFLFTACYYLNSAVPIYSVMVRFRHALRRSV
---CGGRD------------WARQHHHYRSTT------------------LVRTRELS--
------TASTRRLQ---------DLSQRNGTV----------------------------
-------------------------------------------HYGLEKMDMEV------
------------------
>LercypEVm003881t1
AG-----------NSMATN---------------LASNASSNLTDF------------DE
--------------MVYLAGVLP---QRQPL-QKLIPLTIIIVMSITGLIGNLSVCCVIL
RIPSMRSATNYYLFSLVSDLLILLLGLNDLHVYWQQYPWIFGQALCRIRALVSEMTSYSS
VIVAFSMERYIACHLYSYTMSGLRANKIIAAVIVSSAAATYAVFTKIHYVRHPL-TNEEM
PESAFVI-----YPAPHLLFEFSSLFFFLIPMTIMIFLLRMGLRIRKTTSFGKNT-----
--------------------------AVHGE-SRQ--------VHSKKVILKMAAVVAFV
CWAPFHGLYVAYYEYFVSD-EVYQQINEKLFYITCFYYFSSTVPIYNVLVKYRNAFKETL
---CGRKADSTAIHNPA--LNMNF--YSAINMRPN--GHREAELMALKTTRSSK------
------LVNDHYSSQAG--GNKIQVTDQPNDAQIIVERGRL---------QASRGATSDD
------------------R--TSEEVKASSTPPSLV----QVRSDTVEEITAGSI-----
-----DATTTTKKLITAE
>LepsalEVm006518t1
---------MLNISLLVLT---------------CEDYITLSEDDF------------DE
--------------EIFLKLCLD---KRQPL-EYLIPFTLLICMFITGILGNILVIYVIF
YHKNLRSPTNAFLVSLVSDISLLFVGLNDLHIFWQQYPWLFGTSVCKIRAMVSEMTSNSS
VTVAFTIERYIACHLQSYKISSLSSNKLITYIIVSILASIYAYFTQIHYMKNPHSNQN-I
MGSAFSAVNMP-----RYIFELSLLFFFLIPMIIMLALSLMGSKMRKKNNLGSNL-----
-----------------------------TE-SVQ--------SQQKRSVFKMAAVIAFI
CWAPFHTLYVVHYSYWKID-GLYQQINEKLFYITCFYYVSSTVPVYNLLVKFRNAFRQTL
---CGRKAERLS---------QNT--TCSQNSF---------------------------
------------------------------------------------------------
----------------------VMRKPTSDSLPKNY-------LKTIREVDVSGR-----
----------------GS
>ParnanEVm004348t1
EDYSIYLEEEDSISTFQEM---------------FGNNGTQNVTFYPCD--EATNSTLDV
--------------QTFLELCMV---KRHPY-EILIPLTVICIMFITGISGNATVCYIIV
RNPGMHTSTNFFLFSLVADIAILFVGLNDLYVYWQQYPWIFGEKMCKTRALVSEMTSYSS
VTVAFSMERYLACHLYSYTMSGLRASKIIAVVALALAAAIYMVFTKVHYVNHPH-TNQTI
PESAFTI-----TPTPRFLFESSFLFFFLIPMTIMIFLVRMGLRIRKTATFGKNT-----
--------------------------AVHGE-SKQ--------AQSKKAILKMAAVLAFI
CWAPFHALYVIYYDYFATE-DVYQQINEKLFYITCFYYFSSTVPIYNVLVKYRNAFKETL
---CGKRPETALLAGGR----GMI-YSLAASVYEN-GGSRGRLLASKNSTRHLS------
------LIPTNGHAING--NKLLMPTDHATASKL-------NR--SD-VEHANVGGSHDI
------------------RKSKKQLTQDSSQLNEDET---KVREVKAPQVCSGST-----
-----LKLDNSNL-----
>BlagerEVm005313t1
E--------RTEVSLMMNT--------------------TSEMEYA--------------
---NES-VAFNETLEDYLTRMLP---KHLSL-RVVLPITIIVFIFVSGIVGNVAVCLVIA
RNKSMRTATNYYLFSLVSDLTLLVLGLYDLSVYWQQYPWMLGETLCKLRALGSEMSNYTS
ITVAFSTERYLACQIQSYTTSSPRAIRVIAVLVVSLLCAMFAIYTKINYVEYPPGSEQLA
AESAFAMLEHA-MPENWPMYELSAFVFFLGPMLIIVVLARMGITIRSRTL----------
--------------------------KFPGE-TKH-------LDSRTKPIIRMAAVITFL
CWAPFHMFYM----YGKES-ANYDKINEMAYFITCLYFFSCTVPVYNVMAKYRLAFRKTL
---CCGQRKGGP---------TEP-STLRDTTVVY--LERGRSISSHREVRPMR------
------SFSRNCKNVNIP-NNVMDRTSHHN----LLHNSTLNN---D-SPSKGKTNSFTT
------------------KKALRIAKPSKSQVNDDICDT----EPCLKQID---------
-----DSQNNS-------
>AmpampEVm009554t1
D--------FDNATGMATN---------------MTSTPNVTDPFY---------QYSDA
--------------ASFLQNTVP---KYLPL-QVVLPITIVIIIFVTGVVGNVAVCLVII
RNPGLQTATNYYLFSLVSDLAVLVLGLNDLKVYWQQYPWGLGVALCKIRALVSEMTSYVS
VIVAFSLERYLACHLLSYTMAGLRAMRIIAAILIALCAAAFAFYTDVHYIEFPRDSGIFL
--ETIVM------PNEWPLI-FSSFVFFIVPMTSLLFVLCIGVQIRRAATIGNHLE----
-GT-----------------------VSGGE-ARQ--------RGNRKAILRMVAVIGFV
CFAPHHALYI----YGKQL-PNYREINEYMYYITCFYYF---------------------
------------------------------------------------------------
------------------------------------------------------------
------------------------------------------------------------
------------------
>LasentEVm002833t1
M---------------------------------CYSPIS---------------ETMDM
--------------DCYLEKTMA---KHLPL-DVVIPITVVMIIFISGVVGNVAVFVVII
KNARMHTATNYYLFSLVSDIIILLLGLNDLKLYWQQYPWVLGEAFCKIRTLVTEMTSYSS
VTVALSMERYLACHLHAYIMSGLRALKVIGFVAISFVSALFAVYTTVNYLDYPPGSGKII
PGSAFALLDKH-RPTDWPLYEISSFVFFILPMGIIVFLIRMGSRIRRRSNFGKVA-----
-G------------------------SVHGE-TKQ--------RSSKRAIIRMAAVVAFV
CWAPFHALYV----YGQKL-RHYREINEKMYYITCFYYFSSTIPIYNEIRA---------
------------------------------------------------------------
------------------------------------------------------------
------------------------------------------------------------
------------------
>EuraffEVm007811t1
DE-------MDELSGVEVN---------------LENNRS--------------------
---YEN-FIENLTDEEYLATFLP---KQLNL-QVLIPITVISFIFLTGVAGNLCVCLVII
RHKSLHTATNYYLFSLLADLVILVLGLYELTSYWQQYPWVFGEPLCKIRALISEMTSYAS
VTVAFSMERYLACHLYQYAMSGFNAVKIISLIILSFSAAFYLHFTRVNFIDRPMGSGKYI
EESALALLDSNIVPKDYPLHQLSSVVFFLFPLCVLMFLIRMGLSLHETSL-ARTRD----
--------------------------RVHGA-TT--------LNRSKDMVLRMVAVVAFL
CWAPFHAGYV----YFKHT-RTFGLVNEYLFYISFFYYFSATVPVYNVMLKYRHAFKATL
---CGTPNTTGV---------STY--TFRSTLNRT--------LDTDANIEMSS------
------FNPSNRTSLS---GMRLDNKSFRSFTGG------------D-DKKRKGRGEMDM
---------------------IQEEEPSSSTRTKLM-----ICNSELDNNCLIST-KDRK
LTDI-PSQSTNKL-----
>LercypEVm001349t1
---------MANSSNSVVT---------------PSRSMSA--------------DAMDT
DWYDHN-QLDNLTDEDYLAAVLP---KNVGL-PLLIPITVLLGIFVTGVVGNVAVCLVIV
KNKSMHTATNYYLFSLISDLILLLLGLNDLAIYWQQYPWLFGEILCKGRSLVSEMTSYSS
VTVAFSMERYLACHLYSHTMSGFKAVRIIALVIVSLLASIYAVFTRLNYIDRPLGSKHFL
PESAFALLDDNIYPKNYPVYELSSFIFFIFPMGILVILIRMGLRIRDTNGIQRNFSPR--
----IKSRCLHRDSPNCLHPCSCCLLQIKSQ-PKSDTDSFPRVRSDKRSITILAAVLAFI
CWAPFHACYV----YFKES-KFFRTLNEYLYYISFLYYFSATVPVYNLMLKYRHAFKQTL
---CRSRKNRKGCLSLS----TNPVYTFRSSAKTV--SSENHCIVSKKNIRHKSKKALH-
-----SLFNLNNLHEVGDLDENFNHSNRRRSKGF-------ARFRSD-DLHSQKGQGMDE
-------------VPE-ADGPMVPRIPEAVSIKAIVQRNQSVREGDLEATCSEASHKNHR
HHHY-HRSVNHKL--EQC
>ParnanEVm005746t1
------------------------------------------------------------
-------------------MVLP---QRIGL-TPLVPITFFVVIFITGVIGNVAVCLVIV
KNKSMHTATNYYLFSLISDLMILLLGLNDLAIYWQQYPWILGELLCRLRSWVSEMTSYSS
VIVAFSMERYLACHLYSHTMSGFKAVRIIILVFISMLSAIYALFTRLNYVDRPLGSGHFL
PQSAFALLDNNIYPKNYPVYELSSFLFFIFPMCILVILIRMGLRIRETSGIQRNLP-RTA
CGNAIKSRCLHRDSPNCLHPCSCCLLQQNQQQQRPDTDSFPRVRSDKRSITVLAAVLAFL
CWAPFHAGYV----YFKES-KIFRTLNEYLYYISFLYYLSATMPIYNLMLKYRHAFKQTL
---CGKKRRRPTHQGGR-------------------------------------------
--------------------------------------------------PSQSGGG---
---------------------------------------TRIR-------------EDQP
HHQN-NQSYTFRS--RGG
>LercypEVm012009t2
TSSS-----LPSLS--------------------------------------------DG
NWYFNG-SGANLSREIFLEMMLP---KQVAM-SVLVPMTIIAVLFITGVIGNFCVCIVII
KCKSMHTATNYYLFSLISDLIILLLGLNELAGFWHQYPYFQGEVFCKFRSYVSELASYAS
VTVSFSVERYLACHLHVFLMGDFKVIRVVSVDVVAGLAAVSLIFTTINYVDYPSGSGNYL
DESAFALLDINIFPKGYPMHELSTILFFLIPVAILMVLISMGLALSGQDS----------
------------------------------------------------------------
--------------------------------------------------------RSTI
------------------------------------------------------------
------------------------------------------------------------
------------------------------------------------------------
------------------
>ParnanEVm006002t1
D--------LDTLSLEGDD---------------PISNVTKSGGTY------------DK
NWYDVN-STANMTTNEILQLFLP---RQVDF-SVLIPITIIVLMFVTGVIGNVAVCFVII
RNKSMHTATNYYLFSLISDLVILLLGLNELAGFWHQYPYLQGEVFCKFRSYASELASYAS
VTVSFSVERYLACHLHVFSLGDFQAVRVISFDIVAGLAAIYLLFTTINYLDYPLGSGNFL
QESAFALLDINIVPKGYPIHELATILFFIIPVGILMFLISMAVTLHGSININAAPP----
--------------------------SVHGE-RQ--------INSSRKQIIRMAVVIAFL
CWAPFHAGYV----YFKES-PVFRIINEYLMYLSICYYVSSTIPIYNVMAKYRAAFRRTL
---CGLQTSRNP---------LLP--TTVA-------------LAGGQHRGHKSNNAS--
-------------------GNFSRRQETFEYVNALIHNGTI-------------------
---------------------IVESINLATKTEDNNS--QS--GQELSAVDPYAD-----
-----GERNNARL--TQV
>EuraffEVm008522t1
EGGEFY---TYSGSTLETG---------------VYSNSN--------------WGNGDE
PWYWENYPESNLTLDQFLAEVLP---KQLDG-PLLLPVTVFVIIFLTGLVGNISVCIVVG
RNLSLHTAMNYYLLCLISDLFIIILGVHELTIYWNQYPFPFGQAFCKLRSFASEMFSYVN
VTLSFSLERYQACHLSSLPFTERSVLLVFISCLISAVFSLHLLFTKLNYLEYPWGSGNQV
VESAFAMLDVNIEPQWYPVHELSFLVFFLVPVILLSVSIRIGIMINRSAKLRRSR-----
--------------------------HRQSR---------GSPLDNRKQIIRMVAVIVFV
SWAPFHVGYV----YFKES-ESFRTVNEYLFYLSCLYFLSCTLPIYHIMVKYRKAFVKTF
---CTQGPDPGS---------IVP--TWISAQTS--------------------------
-------------------TTIPNSRDVGSVR----------------------------
-------------------KLIRRNWQAETTLALDS------------------------
------DISEHAL-----
>EuraffEVm009214t1
N--------QTKITAFGGA---------------VHD---------------------DS
E--LQD-GNETMSIEEFLNTVLP---RQLEG-PLLIPVTVFVLVFLTGLVGNLSVCLVIA
RNRSLHNAMNYYLISLVADLTILILGLNELSIYWHQYPFPFGELFCKLRSFISETSSYAS
VTMAFSLERYIACRLQALPWSDCTVSGVSSLCFLAMLFSLHLLFTKLNYVDYPWQSGHML
PESAFALLDDNIYPQWYPVHEISFLLFFLVPVILLSFLTSMACVVRKSARLRRSV-----
--------------------------HRHST---------GAPTDHRQQIIRMFSVVIFF
SWAPFHVGYV----YFKES-PSFRTVNEHLFYLSCLYFLSSTLPLYNLMAKYREAFKNTF
---CGGNKEVDR---------TIP--AWVTQTS---------------------------
-------------------TTTLNTGSRRASHD-ILGSR-----------QGERSGSMDL
------------------------------------------------------------
-----LSISRDRFRIEAC
>CalfinEVm005618t1
QN----------------------------------------------------H-----
--------------------------------LVLMVVTIFLLLFLGGVLGNLLVCVVII
KSKELHSAMNYYLLSLVADLTLITTGLNELEIYWHQYPYPFSEAFCKLRSFISESASYAN
VTLSFSLERYLVCKMNLLPFSDLTAILVIAICVVSFIAAVYLISTRVIYLLH---EDIFV
PQSAFTMSEENIYPQGYPVHELSFVVFFLVPILLLTFLISMVQTILMTRGLIKHA-----
--------------------------GTGSS-IT--------IADNRNHIICMIAIVSFI
SWAPFHIGYV----YFTHS-YVYRTVNEYLMYLSFFYYLSATLPIYNLMVKYRHAFTTVI
L--CKQQQNSKA------------------------------------------------
----------------------------------LVQTCQI-------------------
-------------------HLLRDFYSQATSDPRNK-----VRPSELKGLNL--------
------------------
>CalfinEVm006945t3
------------------------------------------------------------
---------------------MP---KQMDDKVVLVLVTVFLLVFVSGLVGNLSVCLVIF
RSHGLHSAMNYYLVSLIADMTIIILGLNELSIYWHQYPYPFGEAFCKIRSFLSESASYAN
VTLSFSLERYLACRLYVFPLSDLKAALVSSLCATAMLASVHLLFTRISYLDFPWQSKNFV
PESAFAMMDENIYPQWYPVHELSFIVFFLLPVILLTFLISMVRVVRQAGKIRKST-----
--------------------------YRGCN-EKG-----GPPKDNRKQIIRMISVVLFL
SWAPFHFGYV----YFKHL-SLYRTINQYLFYLSCFYFLSSTLPVYNLMTKYRNAFKSVV
F--CTPPESPHNC-------H---------------------------------------
------------------------------------------------------------
------------------------------------------------------------
------------------
>CalfinEVm008407t1
N--------KSSITAFGGA---------------TYNG--------------------DQ
G--NQS-SDIPMELEEYLLAVMP---KQMDDKAVLVLVTVFLLVFVSGLIGNLSVCLVIF
RSHGLHSAMNYYLVSLIADMTIIILGLNELSIYWHQYPYPFGEAFCKIRSFLSESASYAN
VTLSFSLERYLACRLYVFPLSDLKAALVSSLCATAMLASVHLLFTRISYLDFPWQSKNFV
PESAFAMMDENIYPQWYPVHELSFIVFFLLPVILLTFLISMVRVIRKAGKIRKST-----
--------------------------YRGCN-DKG-----GPPKDNRKQIIRMISVVLFL
SWAPFHF-----------------------------------------------------
------------------------------------------------------------
------------------------------------------------------------
------------------------------------------------------------
------------------
>DromelEVm007404t1
A-------LPTNSSGVLATDLFHKFLNLQVN---SADNLTSLLQGLEP------------
--------------EELLP-------PMTPL-SLLATLSVGALIFIAGVLGNLITCIVIS
RNNFMHTATNFYLFNLISDMILLCSGMQDLYNLWHPDNYPFSDSICILESVLSETAANAT
VTTAFTVERYIACHFRQHTMSKLSAVKFIFAIIAALLLALQAIQFSVVMQGM--------
--GTSTM-----KNDFAHVFAVSGFLFFGGPMTAICVLVLIGVKLKRSRLLQALP-----
---------------------------------------------RR-------------
-----------------------------------CYDVNRGIA----------------
------------------------------------------------------------
------------------------------------------------------------
------------------------------------------------------------
------------------
>DromelEVm004854t1
S-----------------------------------------------------------
--------------AGNMSHDLP---PRDPL-AIVIPVTVVSLIFITGVVGNISTCIVIK
KNRSMHTATNYYLFSLISDFLLLLSGVQEVSYIWSKYPYVFGEYICIGRGLLAETSANAT
VTTAFTVERYIACHFLGQAMSKLSAIRIIVLVIMAIVTAIQAAQFGIEHYS---------
-GVEQGI-----VRVIKHSFQLSTFIFFLAPMSIILVLLLIGVHLYRSTLVARRQQPRGG
SGAA----------------------GSGAQ-SSV-----RLNHYGTRRVLRMVAVVCFL
CWAPFHAIAI----YGAKLRDQHEFVYTVMTYVSVLYYLSTCIPLYNIMHKFREAFKAVL
---FGKKVSKGS-------LNSNNI-----------------------------------
-------------------------ESRRLRRAL--------------------------
---------------------TNSSQTQRFSIESAEQP-----KPSIMQNPTNKP-VAAQ
YAMG--VVN---------
>BlagerEVm003549t1
DEAVTD-YWTDNASSTWSAVP---------------------------------------
-------PLCNATSPAPANSTWP---KRDPL-YIVVPITVVAVILLTGLVGNVSTCIVIA
RNKHMHTATNYYLFSLISDLLLLVSGLQEMYFNWSRYPYVFGEAFCVLQGFAAETSANAT
VTTAFTVERYVACHFQSHTFSKLSAVRIIVLIVFALGLAVQAILFGLVED-----GGT--
-KVVQTV-----TSELQHAFEISTIVFFVTPMTLLSVLALIGLKLRRSKLLPAAGK-RAS
IGS-----------------------GAGAEQTNC-------KGHAQNHVIRMVAVVAFI
CWAPFHALAM----YARNNSPVLLTVYKTLTYASVFYYMSTTVPVYHIMHKFREAFKSTL
AQPCGFKRKNGNKCRTS-QTLLQQS-PCISSAKDLPQAKHKSDLTEEQNISLIESSKCGG
RTITDSRIPSNSSQTTLTSETSPRTQSRNQSMSL-------------NDPEAKAKGSTHA
VKLPGN----SIIVPQ--KDDCNHRLSSHVSIDSAKSTS----NSSLQDLDETE-FVGAE
LAHM--GLNRQRAR----
>LasentEVm003349t1
E----------NASVLNSSLS-------------------------------------DM
----------NVTGTPYTPQDWP---KRDSL-RIVIPITTLIIIFILGILGNVSTCIVIA
KNKYMHTATNYYLFSLISDLVLLISGLQEIYLVWSRYPYIFGETFCIIRGFAAEISANAS
ITTAFTVERYVACHFRAHSLSKLSALKFIYVILIAILMAIQAMQFGVVYEVLP--SGEKV
EEHAMSI-----KRVIHHAFEISAFLMFVTPMTIITVLVLIGIRLRRSNVMSRNN---SS
CGA-----------------------------SM--------SHSERETRIPFFPCLLLL
---------------------------PSLSHSSLFLKLVCCTAVYQVYK----------
------------------------------------------------------------
------------------------------------------------------------
------------------------------------------------------------
------------------
>ThyineEVm006963t1
N--------QEGFSLNSTSIPFHIVSNIAFKPFILEEEATSKLQTVKDH-----TDSIDI
G--YQDVDICNLGETEFDQNYSIDEYPVSDY-WMLIIMSLLIIVFVLGMVGNFITCTVIT
STRKMHTATNYYLFNLISDVLLLVTGINELGELWHRTPYLFGVAICVIRGLAAEMSANAS
ITSAFTVERYIGCHLGSRAQSQLRAVRIISFLVIAFIFALQSMQYGIIFSD-------DD
PSTAESI-----AHEFPYAFELSTFLFFFTPMSLLLILIKIVLKLKDTSKLIRRI---SN
VST-------------------------YSV-TSE-------GHLRNRSIIKMVAVVAFI
CWAPFHALAI----YGDDTNKNTINIYNILTHVSVFYYLSTCVPIYHIMHRFRKAFKSTL
KSCCRSKRKDGTAFY-----------TVTNSTVVK--QTLLVELTQYHIVSEITTYCVR-
-----------------------------------------------------PKKST--
------------------------------------------------------------
------------------
>ThyineEVm008424t3
ENLQLL--PSTNISMLVSEMD----------PFI--------------------SASIDF
N--YK-----NNTVESVHNEIIE-----DNQ-NTVIAMTIIIIISILSIIGNFVTCIVIS
KNRVMHTATNYYLFSMISDLILLITGMNEMLHLWYPQRYIFGEVFCVIRGLAAETSANAS
ITCAFTIERYIGCHLKSIKMSKLGVIQFIIVIIAALVSAFLAVQYGIVYKKK------ND
PNTAQNL-----KHFYQVLFELSTFVFFCAPMFLLLILLKIGLELRRSSNMARSK----S
IGS-----------------------QPPSS-SQ--------ESSRNKAVIKMVAVIAFI
CWAPFHALTI----YGDSRSEITREIFMFLTHISVFYYLSTCIPIYHIMNRFRNTLKATI
HGCIGKPSSNLDTDA-----LYQQ--MLNSKGSIR--QSHDLDMTIHTSVERNTESVRQ-
----------------------SRRSSRSTTAD---------------------------
---------------------PLRKPSGGYKISNASTTS---------------------
-----------------V
>ThyineEVm013361t2
------------------------------------------------------------
------------------------------------------------------------
---------------MISDLLLLVVGMNEMHTLWYPTKYIFGEVFCIIRGLAAETSTNAS
ITCAFTVERYIGCHLRSHTMSNLGVTRFIIIIISAVIFAVQAAQYGIVYEPLH--NTTLD
FDNPQNI-----KLALGPLFEISTFLFFCTPMVLILVLVKIGLELHRSSSLARAA----T
IGS-----------------------QFSSS-TL--------DRSRNKAVIKMVAVIAFV
CWAPFHALSI----YGNPDNQTIL------------------------------------
------------------------------------------------------------
------------------------------------------------------------
------------------------------------------------------------
------------------
>HyaaztEVm008474t1
TECSN-------------------------------------------------------
-------------------HTGDEDEDSYAL-QIQVTMTCVSLITICGILGNVLTCVVIA
SNRIMYTATNYYLFNMVSDLLLLVMGMHEMQILWSPCPYVLGGVFCVARGLAAETSTNTS
VTASFTVERYIGCHIRSHTLARLSVMKIIAMLVVGCLGAVQAIQYGI-------------
-EDGEKV-----VNAINYTFEVSTFLFFVTPMTLITVVVKIGLELYGGQR-PRASH--RG
SLS-----------------------HSSSA-AL--------DRSRSRGVIKMVAVVAFV
CFAPHHALAF----YGDSSNHVQVIVYKFLTHISVFFYMSTCIPIYHIMKRFRQAFKETM
RRCCGYGRSQL---------------------------QYQLSVGEHS------------
------------------------------------------------------------
------------------------KPTTATLLDDARV-----------------------
------------------
>ProracEVm003435t1
------------------------------------------------------------
--------------------------MEVAL-NVKILMTLLASISVVGILGNIGVCVVVV
QNRIMRTATNYYLCSMLSDLLLLVTGMHEIFMVWVGVPYIFGFTFCVIRGFTAELSTNAS
ITAAFTVERYIGCHLKSHMMSHLSVKKFIVVIILGGIFALQCLQYGIT------------
-NLGENI-----IVGWPYTFEISTFLFFIVPMTLITVLIKIVIELRRSPHLGRYG---SA
VG---------------------------EG-TV--------GGDRSRSVINMVAVLAFI
CFAPFHAVAF----YGDPNNEIQRHIYTFLTNVSITFYLSTCIPVYHILRRFRQAFQDTV
MRCCVWSKC-------------SR--CCLS------------------------------
-----------------------------------------------------PPTSADC
-------------------------------------------NRSMSHNATS--IYQHR
MH----------------
>ChequaEVm007057t1
EEMNDT--VMETSTQDMST-S--PPTTTATT---VVTLFTTLVTTLVPP------STTD-
------TPETNVT----LSEESEKDALPHDK-TMIVAMTVIVLITITGVLGNVATCVVIV
RNRIMHTATNYYLFSMISDLLLLAFGMDEMYLLWWGKPYIFGEEFCFLRGFTAEISTNAS
ITAAFTVERYIGCHLRSHTMSQLGVIRSIAVIVVATVCAVIAIQYGIVYEQTP--DGKDD
PNSSGYI-----KKRFKFVFEISSVLFFVAPMLLITVLVCIALQLKKSSRLARSV---PS
IGS-----------------------HNCSS-TN--------DGSRNKAVIKMGM-----
------------------------------------------------------------
-----------------------------------------------------------T
THSCD-AYSHSSC-------------DAYSH-----------------------------
------------------------------------------------------------
------------------
>Procl2_EVm005527t1
EEVNDT--WTTLTTTGMSTTT--PTT-------------GALLPTFPPG-----ASTPT-
------PPGANLT----SASESGGQELPHNL-TMIVVMTVIILITITGVLGNVATCIVIV
RNRIMHTATNYYLFSMVSDLLLLALGMDEFYLLWWGEPYIFGSVFCFIRGFTAEISTNAS
ITAAFTVERYIGCHLRSHTMSQLGVIRSIAIIIVATVCAVIAMQYGIVYQKTP--DGQDI
PNTSGYL-----KKRIWVFFEVSTVLFFVAPMLLITVLVCIAVQLKKSSRLARSV---PS
IGC-----------------------HNCAS-TN--------DGSRNKAVIKMVAVIAFV
CFAPHQAMAL----HADPTNPVAVQLFNVLFNISVSYYISTCVPIYHIMNRFREALQATL
ESCYGGRGSSSGGRW-----RASQ--SSRS--------QHTLELTEHSFITDSTTNLTTS
TGASD-A----------------SRSDHKTH---LKQLNGAGKMA--------SRKTRNG
-KFPKL----EVESPVVSISPGRKRSQSDSLLSGGSIS-----NCSMKHVEEE--FTRKE
LSEM--GMNTMEV-----
>Glyacu_EVm003214t1
------------------------------------------------------------
------------------------------------------------------------
--------------------------MDEIYLLWWGSPYIFGAEFCFIRGFTAEISTNAS
ITAAFTVERYIGCHLRSHTMSQLGVIRSIAVIIVATACAIIAIQYGIVYQATE--SGEDD
LSTAALI-----KKRLKLVFEISSVLFFVAPMLLISVLVCIAIQLKRSTRLACSV---PS
IAA-----------------------HNYSS-TN--------DGSRNKAVIKMVAVIAFV
CFAPHQAMAI----HGDPKSEVTVKLFNILYNISISYYISTCVPIYHIMNRFREALQVTL
ASCCGGKAGAGGGRW-----RSSQ--SARSQ------HTHTLELTDNTFISETSVAITSS
SNV-------NLTRIYKV-----DPRTKKTS---TVQINGIGKFL-----SSSPSSSSSP
VKFPHI----EIENPIVANSPSRKRSQSDSLLSGGSIS-----NCSMTHVEPE--FTQKE
LSEM--GMKKVEA-----
>Clivit_EVm006045t1
---------MEVAAQDPTS-S--PAI-------------TTLMAPFFPN-----TFNPNL
------YDQANRT----EDGGGESEIFPHGK-TMTLVMTVILLITITGVLGNVATCVVIV
RNRIMHTATNYYLFSMISDLLLLAFGMDELYILWRGSPYIFGPEFCFIRGFTAEISTNAS
ITAAFTVERYIGCHLRSHTMSQLGVVRSIAVIIVATACAVIAIQYGIVYEKNE--YGQDI
PSTAAQM-----KELLYLAFEMSTLLFFVAPLLLITVLILIAVQLKRSSRLTRAV---PS
IRA-----------------------TSRST-TN--------D-----------------
------------------------------------------------------------
------------------------------------------------------------
------------------------------------------------------------
------------------------------------------------------------
------------------
>CarmaC_EVm005066t1
EEAA-----MGILANSTPS-S--ILTTPSTL---LLTSTTTHENTIINS------STLS-
------VGNGSYG----LEEAEDGDQLVHGM-TMTVVMTVIFLITVTGVLGNVATCIVIV
RNRIMHTATNYYLFSLISDLLLLAFGMDEIYMLWRGRPYIFGAYFCFVRGFTAEISTNAS
ITAAFTVERYIGCHLRSQTMSQLGVVRSIAVIGVAIACAIIAIQYGIVYEHIP--SGEDD
PSSSALI-----KNPLYLAFEISTVLFFVAPLLLITVLLCIAVQLKRSTRLARTV---PS
ITS-----------------------PNSSC-TN--------DGSRNKAVIKMVAVIAFL
CFFPHQTVAL----HGDASNPAVVKLFNILHNISISYYISTCVPIYHIMNRFRKALKVTL
GSCLEGEKAGVGGGGGC--SSSFH--PSHP--------SHSLEVTDHSLVFDST-----T
TTVTT-AFTSSTSSAVAVVRKNKGPSDHPNHRRRLLQLMAVGRMA-----Q-ESLKTNSP
-HALKL----DVETPEVSNTKGRKRSQSGSVMSGGSIS-----DCSLIHVEQE--FTQKE
LQEM--GMKNVEV-----
>Canbo1_EVm004256t1
EEAA-----MEALTNSTPS-S--ILTTPSSL---IFTPTSTHEHT----------SGTNL
S-----GGNSSYGMVLEEEEDGDDHQLVHGM-AMTVMMTVIFLITVIGVLGNVATCVVIV
RNRIMHTATNYYLFSLISDLLLLAIGMDEIYMLWRGRPYIFGASFCFIRGFTAEISTNAS
ITAAFTVERYIGCHLRSQTMSQLGVVRSIAVIVVATACAVIAIQYGILYEHVP--SGEVD
PSSSALI-----KNPINLVFEISTLLFFVAPLLLITVLVCIAVQLKRSTRLARTV---PS
ITS-----------------------PNSSC-TN--------DGSRNKAVIKMVAVIAFL
CFAPHQTVAL----HGDASNPAVVKLFNILHNISISYYISTCVPIYHIMNRFRKALKVTL
GSCFEGEKAGVGGGG----------------------------FQDSDATFDHL-----K
NGLSH-HFPLHMSRHHRASRPFASGSRLRS-----------DGMR--------ASSFHHG
-QQSQCPRSQPCPSPL---------AEEHSLPTNGT---------SHTWV----------
------------------
>GeclatEVm011081t1
------------------------------------------------------------
------------------------------------------------------------
------------------------------------------------------------
------------------------------------------------------------
--SSALI-----KNPINLVFEISTVLFFVAPLLLITVLLCIAVQLKRSTRLARAV---PS
ITS-----------------------PNSSC-TN--------DGSRNKAVIKMVAVIAFL
CFAPHQTVAL----HGDASNPAVVKLFNILHNISISYYISTCVPIYHIMNRFRKALKVTL
GSCFEGEKAGLGGGGG---------------------------FQDSDATFDHL-----K
NGLSH-HFPLHLSRHHRALRSFARSSSGRSRGDM-------GGMR--------SSSFHHG
-QQSQCPRSQPCPSPL---------EEENSLPTNGT---------SHTWV----------
------------------
