# Supplementary material for: In silico analysis of crustacean hyperglycemic hormone family G protein-coupled receptor candidates
Source: Front Endocrinol (Lausanne). 2024 Jan 9;14:1322800. doi: 10.3389/fendo.2023.1322800 (PMC10828670; doi:10.3389/fendo.2023.1322800)
Supplement: Supplementary Data Sheet 1 — G. lateralis ESG transcriptome data set. [file DataSheet_1.zip › Supplementary Data/SuppData4/a2/CHHr.A2.bionj]

(((((((Gl_GPCRA13_Proctolinr/1-430:2.4678597,DromelEVm007404t1:0.71236598):0.028851926,Bommo_BNGR_A2:1.5812714):0.093435556,((DromelEVm004854t1:0.58895129,(BlagerEVm003549t1:0.52047551,LasentEVm003349t1:0.43895033):0.010502696):0.09110631,(((ProracEVm003435t1:0.4451873,(((Procl2_EVm005527t1:0.2048595,((Glyacu_EVm003214t1:0.27524704,((Canbo1_EVm004256t1:-0.20078233,GeclatEVm011081t1:0.26978809):0.31835777,CarmaC_EVm005066t1:0.11809074):0.1162701):0.092508696,Clivit_EVm006045t1:-0.0061026588):0.12194619):0.033282846,ChequaEVm007057t1:0.096037671):0.359992,(ThyineEVm008424t3:0.31567216,ThyineEVm013361t2:0.19941407):0.14311329):0.046429366):0.016916811,HyaaztEVm008474t1:0.44123682):0.060954452,ThyineEVm006963t1:0.70755899):0.17425497):0.21451899):0.32421148,((ParnanEVm004003t1:1.2696106,(ParnanEVm004022t1:0.75021911,(CalfinEVm012346t1:0.40210405,EuraffEVm007388t1:0.31599721):0.32895684):0.16137838):0.24754748,((Procl2_EVm008858t1:0.12173418,(((Panar2_EVm006839t1:0.2483283,Emetal_EVm002332t1:0.24599779):0.05230638,Clitri_EVm003408t1:0.072324388):0.094387576,(CalsaE_EVm007399t1:0.043922562,CarmaC_EVm008233t1:0.051940512):0.18438156):0.06127464):0.017327428,ParausEVm007429t1:0.30713308):0.85594893):0.066077277):0.42099386,(((LercypEVm003881t1:0.38482779,ParnanEVm004348t1:0.48541117):-0.043850541,LepsalEVm006518t1:0.6992569):0.14577529,LasentEVm002833t1:0.33651021):0.052959621):0.084632166,((CalfinEVm005618t1:0.52653873,(EuraffEVm008522t1:0.50340831,(EuraffEVm009214t1:0.26514977,(CalfinEVm006945t3:-0.04083465,CalfinEVm008407t1:0.061038636):0.28624773):0.040784702):0.077482909):0.27297869,(LercypEVm012009t2:0.042948857,ParnanEVm006002t1:0.35521799):0.30373952):0.17767546):-0.094911642,(EuraffEVm007811t1:0.63975006,(LercypEVm001349t1:0.30942315,ParnanEVm005746t1:0.015369803):0.24357747):0.038047291,(AmpampEVm009554t1:0.45709348,BlagerEVm005313t1:0.59628582):0.17690198);
