# Supplementary material for: In silico analysis of crustacean hyperglycemic hormone family G protein-coupled receptor candidates
Source: Front Endocrinol (Lausanne). 2024 Jan 9;14:1322800. doi: 10.3389/fendo.2023.1322800 (PMC10828670; doi:10.3389/fendo.2023.1322800)
Supplement: Supplementary Data Sheet 1 — G. lateralis ESG transcriptome data set. [file DataSheet_1.zip › Supplementary Data/SuppData4/a2/CHHr.A2.contree]

(Gl_GPCRA13_Proctolinr/1-430:3.0996087216,Bommo_BNGR_A2:1.8875747224,((((ParnanEVm004003t1:1.3084202520,(ParnanEVm004022t1:0.8251820169,(CalfinEVm012346t1:0.5307667744,EuraffEVm007388t1:0.4079938718)100:0.4055958033)85:0.2111867500)99:0.3302215499,(((Procl2_EVm008858t1:0.2156529768,ParausEVm007429t1:0.3509972168)41:0.0534521236,Panar2_EVm006839t1:0.1578482290)74:0.0616152352,((CalsaE_EVm007399t1:0.0633768960,CarmaC_EVm008233t1:0.0474232166)100:0.2665428242,(Clitri_EVm003408t1:0.2040648593,Emetal_EVm002332t1:0.2434256644)91:0.1163986473)98:0.1088557325)100:0.9650527099)76:0.1736903563,((((LercypEVm003881t1:0.4396614454,LepsalEVm006518t1:0.9373559044)59:0.0865012330,ParnanEVm004348t1:0.3942782164)100:0.4114321786,(BlagerEVm005313t1:0.8184441232,(AmpampEVm009554t1:0.7313831045,LasentEVm002833t1:0.4551618787)55:0.0299409948)81:0.1133696038)61:0.1215675949,((EuraffEVm007811t1:0.6867001210,(LercypEVm001349t1:0.1999515863,ParnanEVm005746t1:0.2386406900)93:0.3581820062)46:0.1019027098,((LercypEVm012009t2:0.3257390604,ParnanEVm006002t1:0.2383744906)100:0.4645263951,(EuraffEVm008522t1:0.5455154728,(EuraffEVm009214t1:0.3392981601,(CalfinEVm005618t1:0.8198615005,(CalfinEVm006945t3:0.0324666987,CalfinEVm008407t1:0.0000020324)100:0.2320162659)83:0.2764693848)65:0.1533010318)100:0.5493394747)91:0.2564882737)51:0.0932204179)93:0.6061367725)73:0.3101817018,(DromelEVm007404t1:1.1052545495,(((DromelEVm004854t1:0.9341165549,BlagerEVm003549t1:0.4618213199)83:0.1416586655,LasentEVm003349t1:0.7320749249)63:0.1000464207,(ThyineEVm006963t1:0.8650492799,((ThyineEVm008424t3:0.5527443702,ThyineEVm013361t2:0.2990561215)93:0.1979017396,((HyaaztEVm008474t1:0.6010192094,ProracEVm003435t1:0.7467772567)75:0.2256663409,(ChequaEVm007057t1:0.1432092390,(Procl2_EVm005527t1:0.1849416615,(Glyacu_EVm003214t1:0.1683234386,(Clivit_EVm006045t1:0.2979144380,(CarmaC_EVm005066t1:0.1165749397,(Canbo1_EVm004256t1:0.0314279586,GeclatEVm011081t1:0.0297566230)100:0.2325479140)100:0.2382738954)62:0.0725748055)86:0.0871523965)57:0.0474222905)100:0.5155872874)56:0.0664511650)93:0.1360700347)99:0.3229716079)65:0.1475316947)90:0.2436742298)49:0.2556299209);
