# Supplementary material for: In silico analysis of crustacean hyperglycemic hormone family G protein-coupled receptor candidates
Source: Front Endocrinol (Lausanne). 2024 Jan 9;14:1322800. doi: 10.3389/fendo.2023.1322800 (PMC10828670; doi:10.3389/fendo.2023.1322800)
Supplement: Supplementary Data Sheet 1 — G. lateralis ESG transcriptome data set. [file DataSheet_1.zip › Supplementary Data/SuppData4/a2/CHHr.A2.iqtree]

IQ-TREE 2.2.0 COVID-edition built Nov 20 2021

Input file name: aligned.fa.clipkit
Type of analysis: ModelFinder + tree reconstruction + ultrafast bootstrap (10000 replicates)
Random seed number: 346459

REFERENCES
----------

To cite IQ-TREE please use:

Bui Quang Minh, Heiko A. Schmidt, Olga Chernomor, Dominik Schrempf,
Michael D. Woodhams, Arndt von Haeseler, and Robert Lanfear (2020)
IQ-TREE 2: New models and efficient methods for phylogenetic inference
in the genomic era. Mol. Biol. Evol., in press.
https://doi.org/10.1093/molbev/msaa015

To cite ModelFinder please use: 

Subha Kalyaanamoorthy, Bui Quang Minh, Thomas KF Wong, Arndt von Haeseler,
and Lars S Jermiin (2017) ModelFinder: Fast model selection for
accurate phylogenetic estimates. Nature Methods, 14:587–589.
https://doi.org/10.1038/nmeth.4285

Since you used ultrafast bootstrap (UFBoot) please also cite: 

Diep Thi Hoang, Olga Chernomor, Arndt von Haeseler, Bui Quang Minh,
and Le Sy Vinh (2018) UFBoot2: Improving the ultrafast bootstrap
approximation. Mol. Biol. Evol., 35:518–522.
https://doi.org/10.1093/molbev/msx281

SEQUENCE ALIGNMENT
------------------

Input data: 45 sequences with 618 amino-acid sites
Number of constant sites: 72 (= 11.6505% of all sites)
Number of invariant (constant or ambiguous constant) sites: 72 (= 11.6505% of all sites)
Number of parsimony informative sites: 546
Number of distinct site patterns: 602

ModelFinder
-----------

Best-fit model according to BIC: LG+I+G4

List of models sorted by BIC scores: 

Model                  LogL         AIC      w-AIC        AICc     w-AICc         BIC      w-BIC
LG+I+G4          -27307.811   54793.622 - 1.83e-09   54823.963 - 5.23e-06   55187.579 +    0.999
LG+R5            -27296.040   54782.079 - 5.88e-07   54817.022 - 0.000168   55202.595 - 0.000548
LG+R6            -27291.900   54777.800 - 4.99e-06   54814.361 - 0.000635   55207.169 - 5.57e-05
LG+R4            -27305.533   54797.066 - 3.27e-10   54830.432 - 2.06e-07   55208.729 - 2.55e-05
LG+G4            -27325.995   54827.990 -  6.3e-17   54857.601 - 2.59e-13   55217.521 - 3.15e-07
WAG+F+I+G4       -27268.976   54753.953 +    0.753   54800.208 +    0.752   55232.013 - 2.24e-10
LG+F+I+G4        -27270.091   54756.182 +    0.247   54802.437 +    0.247   55234.243 - 7.36e-11
VT+F+I+G4        -27278.397   54772.794 -  6.1e-05   54819.049 -  6.1e-05   55250.855 - 1.82e-14
VT+I+G4          -27339.702   54857.404 - 2.59e-23   54887.745 - 7.38e-20   55251.361 - 1.41e-14
LG+R3            -27341.788   54865.575 - 4.35e-25   54897.408 - 5.88e-22   55268.386 - 2.84e-18
WAG+I+G4         -27394.503   54967.006 -  4.1e-47   54997.347 - 1.17e-43   55360.963 - 2.24e-38
JTT+I+G4         -27402.573   54983.145 - 1.28e-50   55013.486 - 3.66e-47   55377.103 -    7e-42
JTTDCMut+I+G4    -27408.620   54995.239 - 3.03e-53   55025.580 - 8.66e-50   55389.196 - 1.66e-44
PMB+I+G4         -27420.151   55018.302 - 2.98e-58   55048.642 -  8.5e-55   55412.259 - 1.63e-49
JTT+F+I+G4       -27361.317   54938.633 - 5.94e-41   54984.889 - 5.94e-41   55416.694 - 1.77e-50
JTTDCMut+F+I+G4  -27365.624   54947.249 -    8e-43   54993.504 - 7.99e-43   55425.309 - 2.38e-52
PMB+F+I+G4       -27394.696   55005.391 - 1.89e-55   55051.647 - 1.89e-55   55483.452 - 5.65e-65
Blosum62+F+I+G4  -27396.666   55009.332 - 2.64e-56   55055.588 - 2.64e-56   55487.393 - 7.87e-66
Blosum62+I+G4    -27463.481   55104.962 - 4.53e-77   55135.303 - 1.29e-73   55498.919 - 2.47e-68
LG+R2            -27480.310   55138.620 - 2.23e-84   55168.960 - 6.35e-81   55532.577 - 1.21e-75
DCMut+F+I+G4     -27460.408   55136.815 - 5.49e-84   55183.071 - 5.48e-84   55614.876 - 1.63e-93
Dayhoff+F+I+G4   -27460.736   55137.471 - 3.95e-84   55183.727 - 3.95e-84   55615.532 - 1.18e-93
DCMut+I+G4       -27721.859   55621.717 - 2.78e-189   55652.058 - 7.93e-186   56015.675 - 1.52e-180
Dayhoff+I+G4     -27722.329   55622.658 - 1.74e-189   55652.999 - 4.96e-186   56016.616 - 9.48e-181
LG+I             -28141.404   56458.809 -        0   56488.419 -        0   56848.340 -        0
LG               -28294.658   56763.316 -        0   56792.207 -        0   57148.421 -        0

AIC, w-AIC   : Akaike information criterion scores and weights.
AICc, w-AICc : Corrected AIC scores and weights.
BIC, w-BIC   : Bayesian information criterion scores and weights.

Plus signs denote the 95% confidence sets.
Minus signs denote significant exclusion.

SUBSTITUTION PROCESS
--------------------

Model of substitution: LG+I+G4

State frequencies: (model)

Model of rate heterogeneity: Invar+Gamma with 4 categories
Proportion of invariable sites: 0.0253
Gamma shape alpha: 1.2563

 Category  Relative_rate  Proportion
  0         0              0.0253
  1         0.1899         0.2437
  2         0.5563         0.2437
  3         1.0590         0.2437
  4         2.2985         0.2437
Relative rates are computed as MEAN of the portion of the Gamma distribution falling in the category.

MAXIMUM LIKELIHOOD TREE
-----------------------

Log-likelihood of the tree: -27306.3424 (s.e. 632.9862)
Unconstrained log-likelihood (without tree): -3943.5913
Number of free parameters (#branches + #model parameters): 89
Akaike information criterion (AIC) score: 54790.6849
Corrected Akaike information criterion (AICc) score: 54821.0258
Bayesian information criterion (BIC) score: 55184.6423

Total tree length (sum of branch lengths): 33.8237
Sum of internal branch lengths: 9.9011 (29.2727% of tree length)

NOTE: Tree is UNROOTED although outgroup taxon 'Gl_GPCRA13_Proctolinr/1-430' is drawn at root
Numbers in parentheses are  / aBayes support / ultrafast bootstrap support (%)

+----------------------------------------------------------Gl_GPCRA13_Proctolinr/1-430
|
+-----------------------------------Bommo_BNGR_A2
|
|                 +------------------------ParnanEVm004003t1
|           +-----| (/1/99)
|           |     |   +--------------ParnanEVm004022t1
|           |     +---| (/0.983/85)
|           |         |      +---------CalfinEVm012346t1
|           |         +------| (/1/100)
|           |                +------EuraffEVm007388t1
|        +--| (/0.992/76)
|        |  |                       +---Procl2_EVm008858t1
|        |  |                    +--| (/0.667/41)
|        |  |                    |  +-----ParausEVm007429t1
|        |  |                 +--| (/0.647/74)
|        |  |                 |  +--Panar2_EVm006839t1
|        |  +-----------------| (/1/100)
|        |                    |       +--CalsaE_EVm007399t1
|        |                    |  +----| (/1/100)
|        |                    |  |    +--CarmaC_EVm008233t1
|        |                    +--| (/1/98)
|        |                       |  +--Clitri_EVm003408t1
|        |                       +--| (/1/91)
|        |                          +---Emetal_EVm002332t1
|   +----| (/1/73)
|   |    |                         +-------LercypEVm003881t1
|   |    |                      +--| (/0.693/59)
|   |    |                      |  +-----------------LepsalEVm006518t1
|   |    |               +------| (/1/100)
|   |    |               |      +------ParnanEVm004348t1
|   |    |            +--| (/1/61)
|   |    |            |  |  +---------------BlagerEVm005313t1
|   |    |            |  +--| (/1/81)
|   |    |            |     |  +-------------AmpampEVm009554t1
|   |    |            |     +--| (/0.424/55)
|   |    |            |        +-------LasentEVm002833t1
|   |    |         +--| (/0.735/37)
|   |    |         |  |  +------------EuraffEVm007811t1
|   |    |         |  +--| (/0.939/46)
|   |    |         |     |     +--LercypEVm001349t1
|   |    |         |     +-----| (/1/93)
|   |    |         |           +---ParnanEVm005746t1
|   |    +---------| (/1/93)
|   |              |           +-----LercypEVm012009t2
|   |              |  +--------| (/1/100)
|   |              |  |        +---ParnanEVm006002t1
|   |              +--| (/0.999/91)
|   |                 |         +---------EuraffEVm008522t1
|   |                 +---------| (/1/100)
|   |                           |  +-----EuraffEVm009214t1
|   |                           +--| (/0.99/65)
|   |                              |    +--------------CalfinEVm005618t1
|   |                              +----| (/1/83)
|   |                                   |   +--CalfinEVm006945t3
|   |                                   +---| (/1/100)
|   |                                       +**CalfinEVm008407t1
+---| (/0.533/49)
    |   +--------------------DromelEVm007404t1
    +---| (/0.999/90)
        |        +-----------------DromelEVm004854t1
        |     +--| (/0.897/83)
        |     |  +-------BlagerEVm003549t1
        |  +--| (/0.845/63)
        |  |  +-------------LasentEVm003349t1
        +--| (/0.994/65)
           |     +---------------ThyineEVm006963t1
           +-----| (/1/99)
                 |     +---------ThyineEVm008424t3
                 |  +--| (/0.999/93)
                 |  |  +----ThyineEVm013361t2
                 +--| (/0.998/93)
                    |      +----------HyaaztEVm008474t1
                    |  +---| (/0.976/75)
                    |  |   +-------------ProracEVm003435t1
                    +--| (/0.566/56)
                       |        +--ChequaEVm007057t1
                       +--------| (/1/100)
                                |  +--Procl2_EVm005527t1
                                +--| (/0.574/57)
                                   |  +--Glyacu_EVm003214t1
                                   +--| (/1/86)
                                      |  +----Clivit_EVm006045t1
                                      +--| (/0.749/62)
                                         |   +--CarmaC_EVm005066t1
                                         +---| (/1/100)
                                             |   +--Canbo1_EVm004256t1
                                             +---| (/1/100)
                                                 +--GeclatEVm011081t1

Tree in newick format:

(Gl_GPCRA13_Proctolinr/1-430:3.1207945849,Bommo_BNGR_A2:1.9006711328,((((ParnanEVm004003t1:1.3059728298,(ParnanEVm004022t1:0.8316025034,(CalfinEVm012346t1:0.5382779234,EuraffEVm007388t1:0.4050273052)/1/100:0.4134172432)/0.983/85:0.2203812751)/1/99:0.3426831878,(((Procl2_EVm008858t1:0.2162494643,ParausEVm007429t1:0.3523603874)/0.667/41:0.0536635993,Panar2_EVm006839t1:0.1584271706)/0.647/74:0.0614365582,((CalsaE_EVm007399t1:0.0634807282,CarmaC_EVm008233t1:0.0476214091)/1/100:0.2671931635,(Clitri_EVm003408t1:0.2049396101,Emetal_EVm002332t1:0.2444592536)/1/91:0.1170087929)/1/98:0.1101834381)/1/100:0.9575595585)/0.992/76:0.1787477653,(((((LercypEVm003881t1:0.4373481373,LepsalEVm006518t1:0.9480586800)/0.693/59:0.0899798603,ParnanEVm004348t1:0.3958787179)/1/100:0.4075612257,(BlagerEVm005313t1:0.8326523277,(AmpampEVm009554t1:0.7291730932,LasentEVm002833t1:0.4586735184)/0.424/55:0.0291398760)/1/81:0.1217736836)/1/61:0.1624065174,(EuraffEVm007811t1:0.6958127221,(LercypEVm001349t1:0.2019755571,ParnanEVm005746t1:0.2393023542)/1/93:0.3564248041)/0.939/46:0.1044031681)/0.735/37:0.1349412878,((LercypEVm012009t2:0.3244091956,ParnanEVm006002t1:0.2396299879)/1/100:0.4815098559,(EuraffEVm008522t1:0.5359199938,(EuraffEVm009214t1:0.3392025043,(CalfinEVm005618t1:0.8228259259,(CalfinEVm006945t3:0.0325697962,CalfinEVm008407t1:0.0000028107)/1/100:0.2341283072)/1/83:0.2798748456)/0.99/65:0.1620386214)/1/100:0.5326197734)/0.999/91:0.1769460276)/1/93:0.5565871914)/1/73:0.2991354317,(DromelEVm007404t1:1.0969880627,(((DromelEVm004854t1:0.9448854193,BlagerEVm003549t1:0.4566411444)/0.897/83:0.1409357670,LasentEVm003349t1:0.7405420633)/0.845/63:0.1000907432,(ThyineEVm006963t1:0.8685906642,((ThyineEVm008424t3:0.5557266670,ThyineEVm013361t2:0.3018932135)/0.999/93:0.2025999630,((HyaaztEVm008474t1:0.6074695051,ProracEVm003435t1:0.7491956173)/0.976/75:0.2273541612,(ChequaEVm007057t1:0.1435852214,(Procl2_EVm005527t1:0.1858855025,(Glyacu_EVm003214t1:0.1694456452,(Clivit_EVm006045t1:0.2997239967,(CarmaC_EVm005066t1:0.1171912380,(Canbo1_EVm004256t1:0.0315440348,GeclatEVm011081t1:0.0299558535)/1/100:0.2335996044)/1/100:0.2394206243)/0.749/62:0.0728984861)/1/86:0.0873020781)/0.574/57:0.0479317670)/1/100:0.5182978971)/0.566/56:0.0652448407)/0.998/93:0.1386087067)/1/99:0.3293028508)/0.994/65:0.1528752558)/0.999/90:0.2456856121)/0.533/49:0.2471908917);

CONSENSUS TREE
--------------

Consensus tree is constructed from 10000 bootstrap trees
Log-likelihood of consensus tree: -27307.143757
Robinson-Foulds distance between ML tree and consensus tree: 2

Branches with support >0.000000% are kept (extended consensus)
Branch lengths are optimized by maximum likelihood on original alignment
Numbers in parentheses are bootstrap supports (%)

+-------------------------------------------------------Gl_GPCRA13_Proctolinr/1-430
|
+---------------------------------Bommo_BNGR_A2
|
|                +----------------------ParnanEVm004003t1
|           +----| (99)
|           |    |  +-------------ParnanEVm004022t1
|           |    +--| (85)
|           |       |      +--------CalfinEVm012346t1
|           |       +------| (100)
|           |              +------EuraffEVm007388t1
|        +--| (76)
|        |  |                      +--Procl2_EVm008858t1
|        |  |                   +--| (41)
|        |  |                   |  +-----ParausEVm007429t1
|        |  |                +--| (74)
|        |  |                |  +--Panar2_EVm006839t1
|        |  +----------------| (100)
|        |                   |      +--CalsaE_EVm007399t1
|        |                   |  +---| (100)
|        |                   |  |   +--CarmaC_EVm008233t1
|        |                   +--| (98)
|        |                      |  +--Clitri_EVm003408t1
|        |                      +--| (91)
|        |                         +---Emetal_EVm002332t1
|   +----| (73)
|   |    |                      +------LercypEVm003881t1
|   |    |                   +--| (59)
|   |    |                   |  +---------------LepsalEVm006518t1
|   |    |            +------| (100)
|   |    |            |      +------ParnanEVm004348t1
|   |    |         +--| (61)
|   |    |         |  |  +-------------BlagerEVm005313t1
|   |    |         |  +--| (81)
|   |    |         |     |  +------------AmpampEVm009554t1
|   |    |         |     +--| (55)
|   |    |         |        +-------LasentEVm002833t1
|   |    +---------| (93)
|   |              |     +-----------EuraffEVm007811t1
|   |              |  +--| (46)
|   |              |  |  |     +--LercypEVm001349t1
|   |              |  |  +-----| (93)
|   |              |  |        +---ParnanEVm005746t1
|   |              +--| (51)
|   |                 |           +----LercypEVm012009t2
|   |                 |   +-------| (100)
|   |                 |   |       +---ParnanEVm006002t1
|   |                 +---| (91)
|   |                     |        +--------EuraffEVm008522t1
|   |                     +--------| (100)
|   |                              |  +-----EuraffEVm009214t1
|   |                              +--| (65)
|   |                                 |   +-------------CalfinEVm005618t1
|   |                                 +---| (83)
|   |                                     |   +--CalfinEVm006945t3
|   |                                     +---| (100)
|   |                                         +--CalfinEVm008407t1
+---| (49)
    |   +------------------DromelEVm007404t1
    +---| (90)
        |        +---------------DromelEVm004854t1
        |     +--| (83)
        |     |  +-------BlagerEVm003549t1
        |  +--| (63)
        |  |  +------------LasentEVm003349t1
        +--| (65)
           |    +--------------ThyineEVm006963t1
           +----| (99)
                |     +--------ThyineEVm008424t3
                |  +--| (93)
                |  |  +----ThyineEVm013361t2
                +--| (93)
                   |      +---------HyaaztEVm008474t1
                   |  +---| (75)
                   |  |   +------------ProracEVm003435t1
                   +--| (56)
                      |        +--ChequaEVm007057t1
                      +--------| (100)
                               |  +--Procl2_EVm005527t1
                               +--| (57)
                                  |  +--Glyacu_EVm003214t1
                                  +--| (86)
                                     |  +----Clivit_EVm006045t1
                                     +--| (62)
                                        |   +--CarmaC_EVm005066t1
                                        +---| (100)
                                            |   +--Canbo1_EVm004256t1
                                            +---| (100)
                                                +--GeclatEVm011081t1


Consensus tree in newick format: 

(Gl_GPCRA13_Proctolinr/1-430:3.0996087216,Bommo_BNGR_A2:1.8875747224,((((ParnanEVm004003t1:1.3084202520,(ParnanEVm004022t1:0.8251820169,(CalfinEVm012346t1:0.5307667744,EuraffEVm007388t1:0.4079938718)100:0.4055958033)85:0.2111867500)99:0.3302215499,(((Procl2_EVm008858t1:0.2156529768,ParausEVm007429t1:0.3509972168)41:0.0534521236,Panar2_EVm006839t1:0.1578482290)74:0.0616152352,((CalsaE_EVm007399t1:0.0633768960,CarmaC_EVm008233t1:0.0474232166)100:0.2665428242,(Clitri_EVm003408t1:0.2040648593,Emetal_EVm002332t1:0.2434256644)91:0.1163986473)98:0.1088557325)100:0.9650527099)76:0.1736903563,((((LercypEVm003881t1:0.4396614454,LepsalEVm006518t1:0.9373559044)59:0.0865012330,ParnanEVm004348t1:0.3942782164)100:0.4114321786,(BlagerEVm005313t1:0.8184441232,(AmpampEVm009554t1:0.7313831045,LasentEVm002833t1:0.4551618787)55:0.0299409948)81:0.1133696038)61:0.1215675949,((EuraffEVm007811t1:0.6867001210,(LercypEVm001349t1:0.1999515863,ParnanEVm005746t1:0.2386406900)93:0.3581820062)46:0.1019027098,((LercypEVm012009t2:0.3257390604,ParnanEVm006002t1:0.2383744906)100:0.4645263951,(EuraffEVm008522t1:0.5455154728,(EuraffEVm009214t1:0.3392981601,(CalfinEVm005618t1:0.8198615005,(CalfinEVm006945t3:0.0324666987,CalfinEVm008407t1:0.0000020324)100:0.2320162659)83:0.2764693848)65:0.1533010318)100:0.5493394747)91:0.2564882737)51:0.0932204179)93:0.6061367725)73:0.3101817018,(DromelEVm007404t1:1.1052545495,(((DromelEVm004854t1:0.9341165549,BlagerEVm003549t1:0.4618213199)83:0.1416586655,LasentEVm003349t1:0.7320749249)63:0.1000464207,(ThyineEVm006963t1:0.8650492799,((ThyineEVm008424t3:0.5527443702,ThyineEVm013361t2:0.2990561215)93:0.1979017396,((HyaaztEVm008474t1:0.6010192094,ProracEVm003435t1:0.7467772567)75:0.2256663409,(ChequaEVm007057t1:0.1432092390,(Procl2_EVm005527t1:0.1849416615,(Glyacu_EVm003214t1:0.1683234386,(Clivit_EVm006045t1:0.2979144380,(CarmaC_EVm005066t1:0.1165749397,(Canbo1_EVm004256t1:0.0314279586,GeclatEVm011081t1:0.0297566230)100:0.2325479140)100:0.2382738954)62:0.0725748055)86:0.0871523965)57:0.0474222905)100:0.5155872874)56:0.0664511650)93:0.1360700347)99:0.3229716079)65:0.1475316947)90:0.2436742298)49:0.2556299209);

TIME STAMP
----------

Date and time: Tue Apr 25 11:37:53 2023
Total CPU time used: 32483.66615 seconds (9h:1m:23s)
Total wall-clock time used: 1791.943339 seconds (0h:29m:51s)
