# Supplementary material for: In silico analysis of crustacean hyperglycemic hormone family G protein-coupled receptor candidates
Source: Front Endocrinol (Lausanne). 2024 Jan 9;14:1322800. doi: 10.3389/fendo.2023.1322800 (PMC10828670; doi:10.3389/fendo.2023.1322800)
Supplement: Supplementary Data Sheet 1 — G. lateralis ESG transcriptome data set. [file DataSheet_1.zip › Supplementary Data/SuppData4/a2/CHHr.A2.log]

IQ-TREE multicore version 2.2.0 COVID-edition for Linux 64-bit built Nov 20 2021 built Nov 20 2021
Developed by Bui Quang Minh, James Barbetti, Nguyen Lam Tung,
Olga Chernomor, Heiko Schmidt, Dominik Schrempf, Michael Woodhams, Ly Trong Nhan.

Host:    c414.oscer.ou.edu (AVX2, FMA3, 1007 GB RAM)
Command: iqtree -s aligned.fa.clipkit -pre CHHr.A2 -nt 24 -m TESTNEW -msub nuclear -bb 10000 -bnni -nstop 250 -abayes
Seed:    346459 (Using SPRNG - Scalable Parallel Random Number Generator)
Time:    Tue Apr 25 11:07:52 2023
Kernel:  AVX+FMA - 24 threads (96 CPU cores detected)

Reading alignment file aligned.fa.clipkit ... Fasta format detected
Reading fasta file: done in 0.000406172 secs using 16.5% CPU
Alignment most likely contains protein sequences
Constructing alignment: done in 0.00245952 secs using 2231% CPU
Alignment has 45 sequences with 618 columns, 602 distinct patterns
546 parsimony-informative, 0 singleton sites, 72 constant sites
                             Gap/Ambiguity  Composition  p-value
Analyzing sequences: done in 3.46564e-05 secs using 1876% CPU
   1  Gl_GPCRA13_Proctolinr/1-430   38.03%    passed     13.00%
   2  Bommo_BNGR_A2                 49.51%    failed      1.65%
   3  ParnanEVm004003t1             19.90%    passed     22.44%
   4  ParnanEVm004022t1             22.98%    passed     43.83%
   5  CalfinEVm012346t1             62.30%    passed     84.06%
   6  EuraffEVm007388t1             28.80%    passed     41.68%
   7  Procl2_EVm008858t1            45.95%    failed      3.47%
   8  Panar2_EVm006839t1            53.88%    failed      1.37%
   9  ParausEVm007429t1             36.41%    passed     28.03%
  10  CalsaE_EVm007399t1            36.25%    failed      4.77%
  11  CarmaC_EVm008233t1            36.08%    passed      7.24%
  12  Clitri_EVm003408t1            41.91%    failed      0.39%
  13  Emetal_EVm002332t1            36.25%    failed      0.00%
  14  LercypEVm003881t1             27.35%    passed     98.35%
  15  LepsalEVm006518t1             41.26%    passed     13.08%
  16  ParnanEVm004348t1             24.43%    passed     70.13%
  17  BlagerEVm005313t1             28.96%    passed     56.90%
  18  AmpampEVm009554t1             51.78%    passed     47.09%
  19  LasentEVm002833t1             51.46%    passed     49.49%
  20  EuraffEVm007811t1             28.80%    passed     46.77%
  21  LercypEVm001349t1             15.37%    failed      0.73%
  22  ParnanEVm005746t1             39.32%    passed     10.04%
  23  LercypEVm012009t2             61.17%    passed     56.60%
  24  ParnanEVm006002t1             30.42%    passed     59.25%
  25  EuraffEVm008522t1             35.92%    passed     23.95%
  26  EuraffEVm009214t1             37.70%    passed     57.73%
  27  CalfinEVm005618t1             46.93%    passed     26.14%
  28  CalfinEVm006945t3             50.49%    passed     14.97%
  29  CalfinEVm008407t1             54.53%    passed     77.27%
  30  DromelEVm007404t1             60.03%    passed     45.52%
  31  DromelEVm004854t1             41.75%    passed     61.96%
  32  BlagerEVm003549t1             21.20%    passed     22.52%
  33  LasentEVm003349t1             55.50%    passed     86.10%
  34  ThyineEVm006963t1             34.79%    passed     32.74%
  35  ThyineEVm008424t3             34.63%    passed      5.22%
  36  ThyineEVm013361t2             67.31%    passed     98.96%
  37  HyaaztEVm008474t1             48.06%    passed     47.89%
  38  ProracEVm003435t1             49.68%    passed     24.82%
  39  ChequaEVm007057t1             50.65%    passed     19.17%
  40  Procl2_EVm005527t1            22.98%    passed     45.38%
  41  Glyacu_EVm003214t1            39.32%    passed      9.33%
  42  Clivit_EVm006045t1            57.93%    passed     70.62%
  43  CarmaC_EVm005066t1            19.09%    passed     29.12%
  44  Canbo1_EVm004256t1            27.99%    passed     26.12%
  45  GeclatEVm011081t1             61.65%    passed      8.25%
WARNING: 13 sequences contain more than 50% gaps/ambiguity
****  TOTAL                         40.59%  7 sequences failed composition chi2 test (p-value<5%; df=19)
Checking for duplicate sequences: done in 0.000360254 secs using 2090% CPU

Creating fast initial parsimony tree by random order stepwise addition...
0.006 seconds, parsimony score: 5826 (based on 546 sites)
Perform fast likelihood tree search using LG+I+G model...
Estimate model parameters (epsilon = 5.000)
Perform nearest neighbor interchange...
Optimizing NNI: done in 0.211514 secs using 2394% CPU
Estimate model parameters (epsilon = 1.000)
1. Initial log-likelihood: -27307.902
Optimal log-likelihood: -27307.819
Proportion of invariable sites: 0.025
Gamma shape alpha: 1.269
Parameters optimization took 1 rounds (0.040 sec)
Time for fast ML tree search: 0.402 seconds

NOTE: ModelFinder requires 67 MB RAM!
ModelFinder will test up to 234 protein models (sample size: 618) ...
 No. Model         -LnL         df  AIC          AICc         BIC
  1  LG            28294.658    87  56763.316    56792.207    57148.421
  2  LG+I          28141.404    88  56458.809    56488.419    56848.340
  3  LG+G4         27325.995    88  54827.990    54857.601    55217.521
  4  LG+I+G4       27307.811    89  54793.622    54823.963    55187.579
  5  LG+R2         27480.310    89  55138.620    55168.960    55532.577
  6  LG+R3         27341.788    91  54865.575    54897.408    55268.386
  7  LG+R4         27305.533    93  54797.066    54830.432    55208.729
  8  LG+R5         27296.040    95  54782.079    54817.022    55202.595
  9  LG+R6         27291.900    97  54777.800    54814.361    55207.169
 17  LG+F+I+G4     27270.091    108 54756.182    54802.437    55234.243
 30  WAG+I+G4      27394.503    89  54967.006    54997.347    55360.963
 43  WAG+F+I+G4    27268.976    108 54753.953    54800.208    55232.013
 56  JTT+I+G4      27402.573    89  54983.145    55013.486    55377.103
 69  JTT+F+I+G4    27361.317    108 54938.633    54984.889    55416.694
 82  JTTDCMut+I+G4 27408.620    89  54995.239    55025.580    55389.196
 95  JTTDCMut+F+I+G4 27365.624    108 54947.249    54993.504    55425.309
108  DCMut+I+G4    27721.859    89  55621.717    55652.058    56015.675
121  DCMut+F+I+G4  27460.408    108 55136.815    55183.071    55614.876
134  VT+I+G4       27339.702    89  54857.404    54887.745    55251.361
147  VT+F+I+G4     27278.397    108 54772.794    54819.049    55250.855
160  PMB+I+G4      27420.151    89  55018.302    55048.642    55412.259
173  PMB+F+I+G4    27394.696    108 55005.391    55051.647    55483.452
186  Blosum62+I+G4 27463.481    89  55104.962    55135.303    55498.919
199  Blosum62+F+I+G4 27396.666    108 55009.332    55055.588    55487.393
212  Dayhoff+I+G4  27722.329    89  55622.658    55652.999    56016.616
225  Dayhoff+F+I+G4 27460.736    108 55137.471    55183.727    55615.532
Akaike Information Criterion:           WAG+F+I+G4
Corrected Akaike Information Criterion: WAG+F+I+G4
Bayesian Information Criterion:         LG+I+G4
Best-fit model: LG+I+G4 chosen according to BIC

All model information printed to CHHr.A2.model.gz
CPU time for ModelFinder: 216.368 seconds (0h:3m:36s)
Wall-clock time for ModelFinder: 9.167 seconds (0h:0m:9s)
Generating 10000 samples for ultrafast bootstrap (seed: 346459)...

NOTE: 41 MB RAM (0 GB) is required!
Estimate model parameters (epsilon = 0.100)
Thoroughly optimizing +I+G parameters from 10 start values...
Init pinv, alpha: 0.000, 1.265 / Estimate: 0.025, 1.255 / LogL: -27307.812
Init pinv, alpha: 0.013, 1.265 / Estimate: 0.025, 1.262 / LogL: -27307.812
Init pinv, alpha: 0.026, 1.265 / Estimate: 0.026, 1.263 / LogL: -27307.806
Init pinv, alpha: 0.039, 1.265 / Estimate: 0.026, 1.259 / LogL: -27307.808
Init pinv, alpha: 0.052, 1.265 / Estimate: 0.026, 1.258 / LogL: -27307.817
Init pinv, alpha: 0.065, 1.265 / Estimate: 0.026, 1.257 / LogL: -27307.821
Init pinv, alpha: 0.078, 1.265 / Estimate: 0.026, 1.259 / LogL: -27307.809
Init pinv, alpha: 0.091, 1.265 / Estimate: 0.026, 1.258 / LogL: -27307.811
Init pinv, alpha: 0.104, 1.265 / Estimate: 0.026, 1.259 / LogL: -27307.810
Init pinv, alpha: 0.117, 1.265 / Estimate: 0.026, 1.258 / LogL: -27307.812
Optimal pinv,alpha: 0.026, 1.263 / LogL: -27307.806

Parameters optimization took 1.400 sec
Wrote distance file to... 
Computing ML distances based on estimated model parameters...
Calculating distance matrix: done in 0.0160912 secs using 2397% CPU
Computing ML distances took 0.016290 sec (of wall-clock time) 0.390052 sec (of CPU time)
Setting up auxiliary I and S matrices: done in 0.0024427 secs using 64.52% CPU
Constructing RapidNJ tree: done in 0.0965973 secs using 533.4% CPU
Computing RapidNJ tree took 0.099272 sec (of wall-clock time) 0.518160 sec (of CPU time)
Log-likelihood of RapidNJ tree: -27447.865
--------------------------------------------------------------------
|             INITIALIZING CANDIDATE TREE SET                      |
--------------------------------------------------------------------
Generating 98 parsimony trees... 0.091 second
Computing log-likelihood of 98 initial trees ... 2.122 seconds
Current best score: -27307.806

Do NNI search on 20 best initial trees
Optimizing NNI: done in 0.107589 secs using 2213% CPU
Estimate model parameters (epsilon = 0.100)
BETTER TREE FOUND at iteration 1: -27307.806
Optimizing NNI: done in 0.419152 secs using 2391% CPU
Estimate model parameters (epsilon = 0.100)
BETTER TREE FOUND at iteration 2: -27306.343
Optimizing NNI: done in 0.428233 secs using 2397% CPU
Optimizing NNI: done in 0.368113 secs using 2396% CPU
Optimizing NNI: done in 0.38141 secs using 2398% CPU
Optimizing NNI: done in 0.445584 secs using 2398% CPU
Optimizing NNI: done in 0.334296 secs using 2397% CPU
Optimizing NNI: done in 0.483152 secs using 2397% CPU
Optimizing NNI: done in 0.395634 secs using 2397% CPU
Optimizing NNI: done in 0.398586 secs using 2397% CPU
Iteration 10 / LogL: -27308.623 / Time: 0h:0m:8s
Optimizing NNI: done in 0.662493 secs using 2398% CPU
Optimizing NNI: done in 0.616646 secs using 2396% CPU
Optimizing NNI: done in 0.566021 secs using 2398% CPU
Optimizing NNI: done in 0.62141 secs using 2398% CPU
Optimizing NNI: done in 0.49744 secs using 2397% CPU
Optimizing NNI: done in 0.528849 secs using 2397% CPU
Optimizing NNI: done in 0.594116 secs using 2398% CPU
Optimizing NNI: done in 0.554301 secs using 2399% CPU
Optimizing NNI: done in 0.578129 secs using 2398% CPU
Optimizing NNI: done in 0.503682 secs using 2397% CPU
Iteration 20 / LogL: -27310.613 / Time: 0h:0m:13s
Finish initializing candidate tree set (8)
Current best tree score: -27306.343 / CPU time: 11.874
Number of iterations: 20
--------------------------------------------------------------------
|               OPTIMIZING CANDIDATE TREE SET                      |
--------------------------------------------------------------------
Optimizing NNI: done in 0.503473 secs using 2398% CPU
Optimizing NNI: done in 0.637877 secs using 2398% CPU
Optimizing NNI: done in 0.558527 secs using 2397% CPU
Optimizing NNI: done in 0.611525 secs using 2399% CPU
Optimizing NNI: done in 0.372338 secs using 2397% CPU
Optimizing NNI: done in 0.342642 secs using 2397% CPU
Optimizing NNI: done in 0.398527 secs using 2399% CPU
Optimizing NNI: done in 0.666897 secs using 2399% CPU
Optimizing NNI: done in 0.614842 secs using 2397% CPU
Optimizing NNI: done in 0.454293 secs using 2398% CPU
Iteration 30 / LogL: -27306.482 / Time: 0h:0m:21s (0h:2m:41s left)
Optimizing NNI: done in 0.659519 secs using 2398% CPU
Optimizing NNI: done in 0.394687 secs using 2398% CPU
Optimizing NNI: done in 0.462911 secs using 2399% CPU
Optimizing NNI: done in 0.49615 secs using 2398% CPU
Optimizing NNI: done in 0.627562 secs using 2398% CPU
Optimizing NNI: done in 0.516839 secs using 2398% CPU
Optimizing NNI: done in 0.510426 secs using 2399% CPU
Optimizing NNI: done in 0.708785 secs using 2399% CPU
Optimizing NNI: done in 0.714407 secs using 2397% CPU
Optimizing NNI: done in 0.472718 secs using 2398% CPU
Iteration 40 / LogL: -27308.944 / Time: 0h:0m:27s (0h:2m:27s left)
Optimizing NNI: done in 0.408064 secs using 2397% CPU
Optimizing NNI: done in 0.270536 secs using 2399% CPU
Optimizing NNI: done in 0.412822 secs using 2398% CPU
Optimizing NNI: done in 0.453981 secs using 2398% CPU
Optimizing NNI: done in 0.546647 secs using 2397% CPU
Optimizing NNI: done in 0.545062 secs using 2398% CPU
Optimizing NNI: done in 0.404831 secs using 2398% CPU
Optimizing NNI: done in 0.628554 secs using 2397% CPU
Optimizing NNI: done in 0.595836 secs using 2398% CPU
Optimizing NNI: done in 0.56071 secs using 2398% CPU
Iteration 50 / LogL: -27307.344 / Time: 0h:0m:32s (0h:2m:13s left)
Optimizing NNI: done in 0.56484 secs using 2398% CPU
Optimizing NNI: done in 0.452955 secs using 2398% CPU
Optimizing NNI: done in 0.640731 secs using 2399% CPU
Optimizing NNI: done in 0.541255 secs using 2398% CPU
Optimizing NNI: done in 0.586603 secs using 2398% CPU
Optimizing NNI: done in 0.604812 secs using 2399% CPU
Optimizing NNI: done in 0.66948 secs using 2399% CPU
Optimizing NNI: done in 0.585667 secs using 2398% CPU
Optimizing NNI: done in 0.449996 secs using 2398% CPU
Optimizing NNI: done in 0.518932 secs using 2399% CPU
Iteration 60 / LogL: -27306.428 / Time: 0h:0m:38s (0h:2m:5s left)
Optimizing NNI: done in 0.677305 secs using 2397% CPU
Optimizing NNI: done in 0.580881 secs using 2398% CPU
Optimizing NNI: done in 0.673904 secs using 2398% CPU
Optimizing NNI: done in 0.636755 secs using 2397% CPU
Optimizing NNI: done in 0.562362 secs using 2398% CPU
Optimizing NNI: done in 0.672251 secs using 2398% CPU
Optimizing NNI: done in 0.575215 secs using 2397% CPU
Optimizing NNI: done in 0.792819 secs using 2398% CPU
Optimizing NNI: done in 1.20615 secs using 2399% CPU
Optimizing NNI: done in 0.593798 secs using 2399% CPU
Iteration 70 / LogL: -27306.373 / Time: 0h:0m:46s (0h:2m:1s left)
Optimizing NNI: done in 0.511139 secs using 2397% CPU
Optimizing NNI: done in 0.647673 secs using 2398% CPU
Optimizing NNI: done in 0.749535 secs using 2398% CPU
Optimizing NNI: done in 0.437678 secs using 2398% CPU
Optimizing NNI: done in 0.660202 secs using 2398% CPU
Optimizing NNI: done in 0.573685 secs using 2397% CPU
Optimizing NNI: done in 0.516589 secs using 2398% CPU
Optimizing NNI: done in 0.514872 secs using 2398% CPU
Optimizing NNI: done in 0.585424 secs using 2397% CPU
Optimizing NNI: done in 0.643679 secs using 2396% CPU
Iteration 80 / LogL: -27306.714 / Time: 0h:0m:53s (0h:1m:56s left)
Optimizing NNI: done in 0.362054 secs using 2397% CPU
Optimizing NNI: done in 0.319821 secs using 2397% CPU
Optimizing NNI: done in 0.515257 secs using 2398% CPU
Optimizing NNI: done in 0.45289 secs using 2398% CPU
Optimizing NNI: done in 0.412317 secs using 2396% CPU
Optimizing NNI: done in 0.358545 secs using 2398% CPU
Optimizing NNI: done in 0.527366 secs using 2398% CPU
Optimizing NNI: done in 0.611359 secs using 2398% CPU
Optimizing NNI: done in 0.496771 secs using 2397% CPU
Optimizing NNI: done in 0.401584 secs using 2398% CPU
Iteration 90 / LogL: -27306.787 / Time: 0h:0m:58s (0h:1m:46s left)
Optimizing NNI: done in 0.444583 secs using 2397% CPU
Optimizing NNI: done in 0.416891 secs using 2398% CPU
Optimizing NNI: done in 0.446714 secs using 2398% CPU
Optimizing NNI: done in 0.613124 secs using 2398% CPU
Optimizing NNI: done in 0.482744 secs using 2397% CPU
Optimizing NNI: done in 0.467741 secs using 2398% CPU
Optimizing NNI: done in 0.472926 secs using 2398% CPU
Optimizing NNI: done in 0.378062 secs using 2396% CPU
Optimizing NNI: done in 0.665862 secs using 2398% CPU
Optimizing NNI: done in 0.276955 secs using 2398% CPU
Iteration 100 / LogL: -27311.631 / Time: 0h:1m:3s (0h:1m:37s left)
Optimizing NNI: done in 0.423574 secs using 2397% CPU
Optimizing NNI: done in 0.492885 secs using 2397% CPU
Optimizing NNI: done in 0.525952 secs using 2397% CPU
Optimizing NNI: done in 0.543773 secs using 2398% CPU
Optimizing NNI: done in 0.58482 secs using 2398% CPU
Optimizing NNI: done in 0.44076 secs using 2396% CPU
Optimizing NNI: done in 0.420526 secs using 2399% CPU
Optimizing NNI: done in 0.432645 secs using 2398% CPU
Optimizing NNI: done in 0.580753 secs using 2397% CPU
Optimizing NNI: done in 0.382614 secs using 2398% CPU
Iteration 110 / LogL: -27307.155 / Time: 0h:1m:8s (0h:1m:29s left)
Optimizing NNI: done in 0.587212 secs using 2399% CPU
Optimizing NNI: done in 0.387272 secs using 2396% CPU
Optimizing NNI: done in 0.493228 secs using 2398% CPU
Optimizing NNI: done in 0.530041 secs using 2396% CPU
Optimizing NNI: done in 0.490424 secs using 2396% CPU
Optimizing NNI: done in 0.4897 secs using 2397% CPU
Optimizing NNI: done in 0.419537 secs using 2397% CPU
Optimizing NNI: done in 0.528142 secs using 2397% CPU
Optimizing NNI: done in 0.476766 secs using 2398% CPU
Optimizing NNI: done in 0.403718 secs using 2398% CPU
Iteration 120 / LogL: -27311.858 / Time: 0h:1m:14s (0h:1m:22s left)
Optimizing NNI: done in 0.638154 secs using 2397% CPU
Optimizing NNI: done in 0.455558 secs using 2398% CPU
Optimizing NNI: done in 0.571155 secs using 2398% CPU
Optimizing NNI: done in 0.524631 secs using 2398% CPU
Optimizing NNI: done in 0.692246 secs using 2397% CPU
Optimizing NNI: done in 0.488495 secs using 2398% CPU
Optimizing NNI: done in 0.333528 secs using 2398% CPU
Optimizing NNI: done in 0.439996 secs using 2397% CPU
Optimizing NNI: done in 0.390962 secs using 2399% CPU
Optimizing NNI: done in 0.541366 secs using 2398% CPU
Iteration 130 / LogL: -27311.174 / Time: 0h:1m:19s (0h:1m:15s left)
Optimizing NNI: done in 0.719192 secs using 2396% CPU
Optimizing NNI: done in 0.470708 secs using 2397% CPU
Optimizing NNI: done in 0.454979 secs using 2397% CPU
Optimizing NNI: done in 0.391319 secs using 2398% CPU
Optimizing NNI: done in 0.31926 secs using 2397% CPU
Optimizing NNI: done in 0.4469 secs using 2396% CPU
Optimizing NNI: done in 0.314839 secs using 2396% CPU
Optimizing NNI: done in 0.310953 secs using 2396% CPU
Optimizing NNI: done in 0.565892 secs using 2398% CPU
Optimizing NNI: done in 0.45028 secs using 2399% CPU
Iteration 140 / LogL: -27308.032 / Time: 0h:1m:24s (0h:1m:8s left)
Optimizing NNI: done in 0.461828 secs using 2398% CPU
Optimizing NNI: done in 0.465052 secs using 2397% CPU
Optimizing NNI: done in 0.3394 secs using 2398% CPU
Optimizing NNI: done in 0.673005 secs using 2398% CPU
Optimizing NNI: done in 0.643575 secs using 2397% CPU
Optimizing NNI: done in 0.480565 secs using 2398% CPU
Optimizing NNI: done in 0.485806 secs using 2388% CPU
Optimizing NNI: done in 0.462287 secs using 2398% CPU
Optimizing NNI: done in 0.800696 secs using 2396% CPU
Optimizing NNI: done in 0.51177 secs using 2397% CPU
Iteration 150 / LogL: -27309.380 / Time: 0h:1m:30s (0h:1m:1s left)
Optimizing NNI: done in 0.63423 secs using 2398% CPU
Optimizing NNI: done in 0.695735 secs using 2397% CPU
Optimizing NNI: done in 0.397732 secs using 2398% CPU
Optimizing NNI: done in 0.602896 secs using 2397% CPU
Optimizing NNI: done in 0.616855 secs using 2398% CPU
Optimizing NNI: done in 0.408371 secs using 2398% CPU
Optimizing NNI: done in 0.468668 secs using 2397% CPU
Optimizing NNI: done in 0.413137 secs using 2396% CPU
Optimizing NNI: done in 0.638979 secs using 2398% CPU
Optimizing NNI: done in 0.47 secs using 2398% CPU
Iteration 160 / LogL: -27306.728 / Time: 0h:1m:36s (0h:0m:55s left)
Optimizing NNI: done in 0.457904 secs using 2396% CPU
Optimizing NNI: done in 0.473879 secs using 2399% CPU
Optimizing NNI: done in 0.475573 secs using 2396% CPU
Optimizing NNI: done in 0.664942 secs using 2398% CPU
Optimizing NNI: done in 0.511034 secs using 2397% CPU
Optimizing NNI: done in 0.467242 secs using 2399% CPU
Optimizing NNI: done in 0.400641 secs using 2398% CPU
Optimizing NNI: done in 0.499533 secs using 2398% CPU
Optimizing NNI: done in 0.494219 secs using 2396% CPU
Optimizing NNI: done in 0.50652 secs using 2399% CPU
Iteration 170 / LogL: -27308.226 / Time: 0h:1m:41s (0h:0m:49s left)
Optimizing NNI: done in 0.440691 secs using 2396% CPU
Optimizing NNI: done in 0.549977 secs using 2397% CPU
Optimizing NNI: done in 0.599752 secs using 2398% CPU
Optimizing NNI: done in 0.51829 secs using 2399% CPU
Optimizing NNI: done in 0.511375 secs using 2398% CPU
Optimizing NNI: done in 0.53132 secs using 2398% CPU
Optimizing NNI: done in 0.523087 secs using 2396% CPU
Optimizing NNI: done in 0.441369 secs using 2398% CPU
Optimizing NNI: done in 0.510701 secs using 2397% CPU
Optimizing NNI: done in 0.573432 secs using 2398% CPU
Iteration 180 / LogL: -27311.333 / Time: 0h:1m:47s (0h:0m:43s left)
Optimizing NNI: done in 0.725396 secs using 2398% CPU
Optimizing NNI: done in 0.538926 secs using 2399% CPU
Optimizing NNI: done in 0.603871 secs using 2398% CPU
Optimizing NNI: done in 0.648812 secs using 2398% CPU
Optimizing NNI: done in 0.53911 secs using 2395% CPU
Optimizing NNI: done in 0.615896 secs using 2398% CPU
Optimizing NNI: done in 0.602562 secs using 2398% CPU
Optimizing NNI: done in 0.698417 secs using 2399% CPU
Optimizing NNI: done in 0.39549 secs using 2398% CPU
Optimizing NNI: done in 0.387444 secs using 2398% CPU
Iteration 190 / LogL: -27306.574 / Time: 0h:1m:53s (0h:0m:37s left)
Optimizing NNI: done in 0.466015 secs using 2398% CPU
Optimizing NNI: done in 0.396881 secs using 2400% CPU
Optimizing NNI: done in 0.402973 secs using 2397% CPU
Optimizing NNI: done in 0.490637 secs using 2399% CPU
Optimizing NNI: done in 0.550636 secs using 2398% CPU
Optimizing NNI: done in 0.515323 secs using 2396% CPU
Optimizing NNI: done in 0.533279 secs using 2398% CPU
Optimizing NNI: done in 0.424692 secs using 2398% CPU
Optimizing NNI: done in 0.402781 secs using 2399% CPU
Optimizing NNI: done in 0.494837 secs using 2398% CPU
Iteration 200 / LogL: -27307.252 / Time: 0h:1m:58s (0h:0m:31s left)
Optimizing NNI: done in 0.406056 secs using 2398% CPU
Optimizing NNI: done in 0.667782 secs using 2398% CPU
Optimizing NNI: done in 0.404544 secs using 2398% CPU
Optimizing NNI: done in 0.364719 secs using 2398% CPU
Optimizing NNI: done in 0.555466 secs using 2396% CPU
Optimizing NNI: done in 0.535677 secs using 2398% CPU
Optimizing NNI: done in 0.394709 secs using 2398% CPU
Optimizing NNI: done in 0.535906 secs using 2397% CPU
Optimizing NNI: done in 0.536948 secs using 2398% CPU
Optimizing NNI: done in 0.484016 secs using 2398% CPU
Iteration 210 / LogL: -27306.603 / Time: 0h:2m:4s (0h:0m:25s left)
Optimizing NNI: done in 0.513734 secs using 2398% CPU
Optimizing NNI: done in 0.44037 secs using 2398% CPU
Optimizing NNI: done in 0.412849 secs using 2397% CPU
Optimizing NNI: done in 0.563731 secs using 2399% CPU
Optimizing NNI: done in 0.395657 secs using 2398% CPU
Optimizing NNI: done in 0.557026 secs using 2397% CPU
Optimizing NNI: done in 0.442239 secs using 2398% CPU
Optimizing NNI: done in 0.520526 secs using 2396% CPU
Optimizing NNI: done in 0.458215 secs using 2398% CPU
Optimizing NNI: done in 0.606981 secs using 2397% CPU
Iteration 220 / LogL: -27306.393 / Time: 0h:2m:9s (0h:0m:18s left)
Optimizing NNI: done in 0.521405 secs using 2397% CPU
Optimizing NNI: done in 0.61281 secs using 2389% CPU
Optimizing NNI: done in 0.509185 secs using 2397% CPU
Optimizing NNI: done in 0.428441 secs using 2397% CPU
Optimizing NNI: done in 0.402466 secs using 2397% CPU
Optimizing NNI: done in 0.58067 secs using 2398% CPU
Optimizing NNI: done in 0.357444 secs using 2397% CPU
Optimizing NNI: done in 0.458562 secs using 2396% CPU
Optimizing NNI: done in 0.506648 secs using 2397% CPU
Optimizing NNI: done in 0.305316 secs using 2398% CPU
Iteration 230 / LogL: -27311.744 / Time: 0h:2m:15s (0h:0m:12s left)
Optimizing NNI: done in 0.353218 secs using 2398% CPU
Optimizing NNI: done in 0.538452 secs using 2398% CPU
Optimizing NNI: done in 0.440877 secs using 2397% CPU
Optimizing NNI: done in 0.50462 secs using 2399% CPU
Optimizing NNI: done in 0.604167 secs using 2398% CPU
Optimizing NNI: done in 0.443315 secs using 2398% CPU
Optimizing NNI: done in 0.375394 secs using 2399% CPU
Optimizing NNI: done in 0.616382 secs using 2398% CPU
Optimizing NNI: done in 0.379878 secs using 2396% CPU
Optimizing NNI: done in 0.46093 secs using 2398% CPU
Iteration 240 / LogL: -27306.415 / Time: 0h:2m:20s (0h:0m:7s left)
Optimizing NNI: done in 0.505671 secs using 2398% CPU
Optimizing NNI: done in 0.495784 secs using 2399% CPU
Optimizing NNI: done in 0.631415 secs using 2395% CPU
Optimizing NNI: done in 0.407383 secs using 2398% CPU
Optimizing NNI: done in 0.503006 secs using 2398% CPU
Optimizing NNI: done in 0.780382 secs using 2397% CPU
Optimizing NNI: done in 0.583402 secs using 2398% CPU
Optimizing NNI: done in 0.544069 secs using 2399% CPU
Optimizing NNI: done in 0.492948 secs using 2397% CPU
Optimizing NNI: done in 0.57425 secs using 2397% CPU
Iteration 250 / LogL: -27306.676 / Time: 0h:2m:26s (0h:0m:1s left)
Optimizing NNI: done in 0.45484 secs using 2398% CPU
Optimizing NNI: done in 0.485423 secs using 2398% CPU
Optimizing NNI: done in 0.948328 secs using 2397% CPU
Refining ufboot trees with NNI 1 branch...
Optimizing NNI: done in 0.0652084 secs using 2395% CPU
Optimizing NNI: done in 0.070985 secs using 2396% CPU
Optimizing NNI: done in 0.0703864 secs using 2399% CPU
Optimizing NNI: done in 0.0329483 secs using 2394% CPU
Optimizing NNI: done in 0.0769282 secs using 2396% CPU
Optimizing NNI: done in 0.0585064 secs using 2397% CPU
Optimizing NNI: done in 0.0691314 secs using 2396% CPU
Optimizing NNI: done in 0.125202 secs using 2398% CPU
Optimizing NNI: done in 0.0934319 secs using 2397% CPU
Optimizing NNI: done in 0.113301 secs using 2399% CPU
Optimizing NNI: done in 0.0646908 secs using 2395% CPU
Optimizing NNI: done in 0.0560687 secs using 2393% CPU
Optimizing NNI: done in 0.063028 secs using 2398% CPU
Optimizing NNI: done in 0.0744751 secs using 2399% CPU
Optimizing NNI: done in 0.0619813 secs using 2386% CPU
Optimizing NNI: done in 0.108729 secs using 2397% CPU
Optimizing NNI: done in 0.106187 secs using 2397% CPU
Optimizing NNI: done in 0.0673591 secs using 2397% CPU
Optimizing NNI: done in 0.0947117 secs using 2397% CPU
Optimizing NNI: done in 0.131003 secs using 2398% CPU
Optimizing NNI: done in 0.086943 secs using 2398% CPU
Optimizing NNI: done in 0.0699751 secs using 2397% CPU
Optimizing NNI: done in 0.0835378 secs using 2397% CPU
Optimizing NNI: done in 0.0805241 secs using 2396% CPU
Optimizing NNI: done in 0.0659124 secs using 2397% CPU
Optimizing NNI: done in 0.0959509 secs using 2398% CPU
Optimizing NNI: done in 0.087965 secs using 2396% CPU
Optimizing NNI: done in 0.0674401 secs using 2396% CPU
Optimizing NNI: done in 0.0717115 secs using 2394% CPU
Optimizing NNI: done in 0.0631446 secs using 2399% CPU
Optimizing NNI: done in 0.0655683 secs using 2396% CPU
Optimizing NNI: done in 0.0572336 secs using 2397% CPU
Optimizing NNI: done in 0.0540974 secs using 2396% CPU
Optimizing NNI: done in 0.108051 secs using 2398% CPU
Optimizing NNI: done in 0.0748035 secs using 2395% CPU
Optimizing NNI: done in 0.0549641 secs using 2398% CPU
Optimizing NNI: done in 0.0965788 secs using 2398% CPU
Optimizing NNI: done in 0.0784884 secs using 2398% CPU
Optimizing NNI: done in 0.0703437 secs using 2396% CPU
Optimizing NNI: done in 0.114421 secs using 2396% CPU
Optimizing NNI: done in 0.0587092 secs using 2393% CPU
Optimizing NNI: done in 0.0550655 secs using 2396% CPU
Optimizing NNI: done in 0.0568848 secs using 2397% CPU
Optimizing NNI: done in 0.054943 secs using 2398% CPU
Optimizing NNI: done in 0.0588307 secs using 2397% CPU
Optimizing NNI: done in 0.0582887 secs using 2395% CPU
Optimizing NNI: done in 0.157256 secs using 2397% CPU
Optimizing NNI: done in 0.0585555 secs using 2398% CPU
Optimizing NNI: done in 0.0883 secs using 2399% CPU
Optimizing NNI: done in 0.0704924 secs using 2397% CPU
Optimizing NNI: done in 0.1015 secs using 2396% CPU
Optimizing NNI: done in 0.0639616 secs using 2397% CPU
Optimizing NNI: done in 0.0929068 secs using 2398% CPU
Optimizing NNI: done in 0.0882397 secs using 2394% CPU
Optimizing NNI: done in 0.0619365 secs using 2397% CPU
Optimizing NNI: done in 0.0758192 secs using 2397% CPU
Optimizing NNI: done in 0.0911774 secs using 2397% CPU
Optimizing NNI: done in 0.0591829 secs using 2397% CPU
Optimizing NNI: done in 0.0818099 secs using 2399% CPU
Optimizing NNI: done in 0.0661303 secs using 2397% CPU
Optimizing NNI: done in 0.0684009 secs using 2397% CPU
Optimizing NNI: done in 0.0592016 secs using 2397% CPU
Optimizing NNI: done in 0.0758106 secs using 2397% CPU
Optimizing NNI: done in 0.0913461 secs using 2399% CPU
Optimizing NNI: done in 0.0653652 secs using 2399% CPU
Optimizing NNI: done in 0.0978661 secs using 2398% CPU
Optimizing NNI: done in 0.0787769 secs using 2399% CPU
Optimizing NNI: done in 0.122004 secs using 2397% CPU
Optimizing NNI: done in 0.0645755 secs using 2397% CPU
Optimizing NNI: done in 0.0818164 secs using 2399% CPU
Optimizing NNI: done in 0.0911178 secs using 2395% CPU
Optimizing NNI: done in 0.0613911 secs using 2395% CPU
Optimizing NNI: done in 0.0591875 secs using 2395% CPU
Optimizing NNI: done in 0.053536 secs using 2395% CPU
Optimizing NNI: done in 0.0544572 secs using 2397% CPU
Optimizing NNI: done in 0.0601018 secs using 2397% CPU
Optimizing NNI: done in 0.0544223 secs using 2397% CPU
Optimizing NNI: done in 0.0636486 secs using 2397% CPU
Optimizing NNI: done in 0.0656053 secs using 2397% CPU
Optimizing NNI: done in 0.0922645 secs using 2393% CPU
Optimizing NNI: done in 0.0689122 secs using 2399% CPU
Optimizing NNI: done in 0.122203 secs using 2398% CPU
Optimizing NNI: done in 0.0592277 secs using 2397% CPU
Optimizing NNI: done in 0.0953651 secs using 2391% CPU
Optimizing NNI: done in 0.0768822 secs using 2397% CPU
Optimizing NNI: done in 0.0707566 secs using 2399% CPU
Optimizing NNI: done in 0.0901696 secs using 2396% CPU
Optimizing NNI: done in 0.0792359 secs using 2396% CPU
Optimizing NNI: done in 0.0651654 secs using 2399% CPU
Optimizing NNI: done in 0.0831415 secs using 2398% CPU
Optimizing NNI: done in 0.0579112 secs using 2399% CPU
Optimizing NNI: done in 0.0641986 secs using 2396% CPU
Optimizing NNI: done in 0.103464 secs using 2398% CPU
Optimizing NNI: done in 0.0652063 secs using 2395% CPU
Optimizing NNI: done in 0.11716 secs using 2398% CPU
Optimizing NNI: done in 0.0745211 secs using 2399% CPU
Optimizing NNI: done in 0.0768437 secs using 2399% CPU
Optimizing NNI: done in 0.059204 secs using 2398% CPU
Optimizing NNI: done in 0.114766 secs using 2397% CPU
Optimizing NNI: done in 0.0753899 secs using 2397% CPU
100 samples done
Optimizing NNI: done in 0.062596 secs using 2397% CPU
Optimizing NNI: done in 0.092672 secs using 2398% CPU
Optimizing NNI: done in 0.0785457 secs using 2395% CPU
Optimizing NNI: done in 0.0685401 secs using 2397% CPU
Optimizing NNI: done in 0.0829015 secs using 2396% CPU
Optimizing NNI: done in 0.0858575 secs using 2398% CPU
Optimizing NNI: done in 0.0884824 secs using 2398% CPU
Optimizing NNI: done in 0.0708239 secs using 2398% CPU
Optimizing NNI: done in 0.061144 secs using 2395% CPU
Optimizing NNI: done in 0.121438 secs using 2399% CPU
Optimizing NNI: done in 0.0953131 secs using 2395% CPU
Optimizing NNI: done in 0.102957 secs using 2397% CPU
Optimizing NNI: done in 0.120351 secs using 2398% CPU
Optimizing NNI: done in 0.0728222 secs using 2399% CPU
Optimizing NNI: done in 0.0695932 secs using 2397% CPU
Optimizing NNI: done in 0.0694547 secs using 2399% CPU
Optimizing NNI: done in 0.102584 secs using 2396% CPU
Optimizing NNI: done in 0.103515 secs using 2399% CPU
Optimizing NNI: done in 0.0603066 secs using 2398% CPU
Optimizing NNI: done in 0.113274 secs using 2397% CPU
Optimizing NNI: done in 0.0932912 secs using 2398% CPU
Optimizing NNI: done in 0.0653229 secs using 2397% CPU
Optimizing NNI: done in 0.123331 secs using 2398% CPU
Optimizing NNI: done in 0.0556738 secs using 2395% CPU
Optimizing NNI: done in 0.0568655 secs using 2397% CPU
Optimizing NNI: done in 0.079755 secs using 2386% CPU
Optimizing NNI: done in 0.0947012 secs using 2399% CPU
Optimizing NNI: done in 0.0670367 secs using 2397% CPU
Optimizing NNI: done in 0.0692558 secs using 2396% CPU
Optimizing NNI: done in 0.118865 secs using 2398% CPU
Optimizing NNI: done in 0.105625 secs using 2399% CPU
Optimizing NNI: done in 0.08929 secs using 2399% CPU
Optimizing NNI: done in 0.058843 secs using 2394% CPU
Optimizing NNI: done in 0.0852002 secs using 2395% CPU
Optimizing NNI: done in 0.0617999 secs using 2397% CPU
Optimizing NNI: done in 0.096724 secs using 2397% CPU
Optimizing NNI: done in 0.107405 secs using 2395% CPU
Optimizing NNI: done in 0.0562037 secs using 2397% CPU
Optimizing NNI: done in 0.0724817 secs using 2397% CPU
Optimizing NNI: done in 0.0602525 secs using 2399% CPU
Optimizing NNI: done in 0.0801155 secs using 2398% CPU
Optimizing NNI: done in 0.0589877 secs using 2399% CPU
Optimizing NNI: done in 0.0875782 secs using 2397% CPU
Optimizing NNI: done in 0.0580951 secs using 2399% CPU
Optimizing NNI: done in 0.0889241 secs using 2397% CPU
Optimizing NNI: done in 0.0680791 secs using 2396% CPU
Optimizing NNI: done in 0.107877 secs using 2397% CPU
Optimizing NNI: done in 0.0478364 secs using 2398% CPU
Optimizing NNI: done in 0.061091 secs using 2399% CPU
Optimizing NNI: done in 0.0532664 secs using 2396% CPU
Optimizing NNI: done in 0.0656095 secs using 2396% CPU
Optimizing NNI: done in 0.0862353 secs using 2398% CPU
Optimizing NNI: done in 0.0585611 secs using 2393% CPU
Optimizing NNI: done in 0.0797477 secs using 2396% CPU
Optimizing NNI: done in 0.0634177 secs using 2399% CPU
Optimizing NNI: done in 0.089902 secs using 2397% CPU
Optimizing NNI: done in 0.0591732 secs using 2392% CPU
Optimizing NNI: done in 0.0992921 secs using 2399% CPU
Optimizing NNI: done in 0.114314 secs using 2397% CPU
Optimizing NNI: done in 0.107752 secs using 2399% CPU
Optimizing NNI: done in 0.0876613 secs using 2397% CPU
Optimizing NNI: done in 0.123626 secs using 2397% CPU
Optimizing NNI: done in 0.0595037 secs using 2395% CPU
Optimizing NNI: done in 0.079905 secs using 2397% CPU
Optimizing NNI: done in 0.102869 secs using 2398% CPU
Optimizing NNI: done in 0.0963769 secs using 2398% CPU
Optimizing NNI: done in 0.0576035 secs using 2398% CPU
Optimizing NNI: done in 0.107555 secs using 2397% CPU
Optimizing NNI: done in 0.0842575 secs using 2394% CPU
Optimizing NNI: done in 0.0836488 secs using 2398% CPU
Optimizing NNI: done in 0.108745 secs using 2395% CPU
Optimizing NNI: done in 0.0706102 secs using 2394% CPU
Optimizing NNI: done in 0.0862905 secs using 2398% CPU
Optimizing NNI: done in 0.117222 secs using 2398% CPU
Optimizing NNI: done in 0.128597 secs using 2397% CPU
Optimizing NNI: done in 0.0795331 secs using 2398% CPU
Optimizing NNI: done in 0.117705 secs using 2396% CPU
Optimizing NNI: done in 0.103278 secs using 2398% CPU
Optimizing NNI: done in 0.0718923 secs using 2399% CPU
Optimizing NNI: done in 0.0826012 secs using 2399% CPU
Optimizing NNI: done in 0.0990253 secs using 2396% CPU
Optimizing NNI: done in 0.0840062 secs using 2398% CPU
Optimizing NNI: done in 0.0683851 secs using 2396% CPU
Optimizing NNI: done in 0.0669069 secs using 2397% CPU
Optimizing NNI: done in 0.11305 secs using 2397% CPU
Optimizing NNI: done in 0.0556546 secs using 2398% CPU
Optimizing NNI: done in 0.08897 secs using 2397% CPU
Optimizing NNI: done in 0.0850837 secs using 2398% CPU
Optimizing NNI: done in 0.0883927 secs using 2398% CPU
Optimizing NNI: done in 0.0594888 secs using 2397% CPU
Optimizing NNI: done in 0.0641423 secs using 2397% CPU
Optimizing NNI: done in 0.0779147 secs using 2398% CPU
Optimizing NNI: done in 0.104806 secs using 2397% CPU
Optimizing NNI: done in 0.0843714 secs using 2395% CPU
Optimizing NNI: done in 0.0954983 secs using 2399% CPU
Optimizing NNI: done in 0.0815639 secs using 2398% CPU
Optimizing NNI: done in 0.0614863 secs using 2398% CPU
Optimizing NNI: done in 0.14411 secs using 2398% CPU
Optimizing NNI: done in 0.154901 secs using 2397% CPU
Optimizing NNI: done in 0.0618259 secs using 2397% CPU
200 samples done
Optimizing NNI: done in 0.0635641 secs using 2392% CPU
Optimizing NNI: done in 0.0861892 secs using 2398% CPU
Optimizing NNI: done in 0.112101 secs using 2392% CPU
Optimizing NNI: done in 0.0922921 secs using 2397% CPU
Optimizing NNI: done in 0.114232 secs using 2399% CPU
Optimizing NNI: done in 0.0748713 secs using 2396% CPU
Optimizing NNI: done in 0.0661967 secs using 2399% CPU
Optimizing NNI: done in 0.128601 secs using 2397% CPU
Optimizing NNI: done in 0.0591866 secs using 2397% CPU
Optimizing NNI: done in 0.103132 secs using 2385% CPU
Optimizing NNI: done in 0.0980852 secs using 2396% CPU
Optimizing NNI: done in 0.0652639 secs using 2397% CPU
Optimizing NNI: done in 0.10099 secs using 2398% CPU
Optimizing NNI: done in 0.0686972 secs using 2393% CPU
Optimizing NNI: done in 0.0608302 secs using 2399% CPU
Optimizing NNI: done in 0.0961612 secs using 2398% CPU
Optimizing NNI: done in 0.0726712 secs using 2397% CPU
Optimizing NNI: done in 0.0377277 secs using 2398% CPU
Optimizing NNI: done in 0.0898966 secs using 2398% CPU
Optimizing NNI: done in 0.0893319 secs using 2398% CPU
Optimizing NNI: done in 0.059226 secs using 2399% CPU
Optimizing NNI: done in 0.0746764 secs using 2397% CPU
Optimizing NNI: done in 0.107046 secs using 2397% CPU
Optimizing NNI: done in 0.0886129 secs using 2399% CPU
Optimizing NNI: done in 0.0690362 secs using 2397% CPU
Optimizing NNI: done in 0.0629056 secs using 2395% CPU
Optimizing NNI: done in 0.0566231 secs using 2399% CPU
Optimizing NNI: done in 0.0602024 secs using 2395% CPU
Optimizing NNI: done in 0.109301 secs using 2398% CPU
Optimizing NNI: done in 0.0595434 secs using 2399% CPU
Optimizing NNI: done in 0.0804388 secs using 2398% CPU
Optimizing NNI: done in 0.0623285 secs using 2395% CPU
Optimizing NNI: done in 0.0603342 secs using 2397% CPU
Optimizing NNI: done in 0.104756 secs using 2384% CPU
Optimizing NNI: done in 0.0557517 secs using 2398% CPU
Optimizing NNI: done in 0.0688173 secs using 2396% CPU
Optimizing NNI: done in 0.0733138 secs using 2397% CPU
Optimizing NNI: done in 0.0643722 secs using 2399% CPU
Optimizing NNI: done in 0.0734238 secs using 2396% CPU
Optimizing NNI: done in 0.0645089 secs using 2397% CPU
Optimizing NNI: done in 0.0915616 secs using 2398% CPU
Optimizing NNI: done in 0.0714059 secs using 2397% CPU
Optimizing NNI: done in 0.111718 secs using 2398% CPU
Optimizing NNI: done in 0.0941258 secs using 2398% CPU
Optimizing NNI: done in 0.135167 secs using 2398% CPU
Optimizing NNI: done in 0.102274 secs using 2399% CPU
Optimizing NNI: done in 0.0514316 secs using 2398% CPU
Optimizing NNI: done in 0.0690486 secs using 2398% CPU
Optimizing NNI: done in 0.0953778 secs using 2397% CPU
Optimizing NNI: done in 0.0795115 secs using 2397% CPU
Optimizing NNI: done in 0.0649698 secs using 2397% CPU
Optimizing NNI: done in 0.0616711 secs using 2395% CPU
Optimizing NNI: done in 0.104387 secs using 2397% CPU
Optimizing NNI: done in 0.128044 secs using 2395% CPU
Optimizing NNI: done in 0.0920732 secs using 2398% CPU
Optimizing NNI: done in 0.0957652 secs using 2395% CPU
Optimizing NNI: done in 0.0677405 secs using 2397% CPU
Optimizing NNI: done in 0.0576915 secs using 2398% CPU
Optimizing NNI: done in 0.0581945 secs using 2397% CPU
Optimizing NNI: done in 0.0612757 secs using 2397% CPU
Optimizing NNI: done in 0.0501217 secs using 2394% CPU
Optimizing NNI: done in 0.076301 secs using 2396% CPU
Optimizing NNI: done in 0.082834 secs using 2398% CPU
Optimizing NNI: done in 0.0891355 secs using 2396% CPU
Optimizing NNI: done in 0.0931344 secs using 2396% CPU
Optimizing NNI: done in 0.094382 secs using 2396% CPU
Optimizing NNI: done in 0.0634762 secs using 2397% CPU
Optimizing NNI: done in 0.066318 secs using 2397% CPU
Optimizing NNI: done in 0.0902189 secs using 2399% CPU
Optimizing NNI: done in 0.0709474 secs using 2399% CPU
Optimizing NNI: done in 0.0515822 secs using 2394% CPU
Optimizing NNI: done in 0.084015 secs using 2397% CPU
Optimizing NNI: done in 0.0925022 secs using 2397% CPU
Optimizing NNI: done in 0.06688 secs using 2399% CPU
Optimizing NNI: done in 0.0689257 secs using 2397% CPU
Optimizing NNI: done in 0.0807647 secs using 2396% CPU
Optimizing NNI: done in 0.0603265 secs using 2397% CPU
Optimizing NNI: done in 0.0528287 secs using 2398% CPU
Optimizing NNI: done in 0.0636041 secs using 2397% CPU
Optimizing NNI: done in 0.0648477 secs using 2397% CPU
Optimizing NNI: done in 0.0454192 secs using 2398% CPU
Optimizing NNI: done in 0.0967098 secs using 2396% CPU
Optimizing NNI: done in 0.0346627 secs using 2394% CPU
Optimizing NNI: done in 0.0544074 secs using 2397% CPU
Optimizing NNI: done in 0.0637799 secs using 2397% CPU
Optimizing NNI: done in 0.0599223 secs using 2397% CPU
Optimizing NNI: done in 0.0660748 secs using 2397% CPU
Optimizing NNI: done in 0.170941 secs using 2397% CPU
Optimizing NNI: done in 0.109048 secs using 2395% CPU
Optimizing NNI: done in 0.103293 secs using 2397% CPU
Optimizing NNI: done in 0.0679657 secs using 2397% CPU
Optimizing NNI: done in 0.0829698 secs using 2398% CPU
Optimizing NNI: done in 0.0592788 secs using 2397% CPU
Optimizing NNI: done in 0.0612213 secs using 2397% CPU
Optimizing NNI: done in 0.0944699 secs using 2397% CPU
Optimizing NNI: done in 0.103306 secs using 2399% CPU
Optimizing NNI: done in 0.100766 secs using 2389% CPU
Optimizing NNI: done in 0.0752463 secs using 2398% CPU
Optimizing NNI: done in 0.0770944 secs using 2396% CPU
Optimizing NNI: done in 0.0678782 secs using 2399% CPU
300 samples done
Optimizing NNI: done in 0.0593768 secs using 2399% CPU
Optimizing NNI: done in 0.0714173 secs using 2397% CPU
Optimizing NNI: done in 0.0914156 secs using 2399% CPU
Optimizing NNI: done in 0.0964049 secs using 2398% CPU
Optimizing NNI: done in 0.11352 secs using 2396% CPU
Optimizing NNI: done in 0.0520328 secs using 2396% CPU
Optimizing NNI: done in 0.0354586 secs using 2397% CPU
Optimizing NNI: done in 0.0712553 secs using 2398% CPU
Optimizing NNI: done in 0.0966503 secs using 2396% CPU
Optimizing NNI: done in 0.0666034 secs using 2397% CPU
Optimizing NNI: done in 0.070694 secs using 2396% CPU
Optimizing NNI: done in 0.0842769 secs using 2398% CPU
Optimizing NNI: done in 0.0691735 secs using 2397% CPU
Optimizing NNI: done in 0.0625367 secs using 2399% CPU
Optimizing NNI: done in 0.0508371 secs using 2398% CPU
Optimizing NNI: done in 0.0517739 secs using 2398% CPU
Optimizing NNI: done in 0.0566929 secs using 2398% CPU
Optimizing NNI: done in 0.0959219 secs using 2396% CPU
Optimizing NNI: done in 0.081734 secs using 2395% CPU
Optimizing NNI: done in 0.109312 secs using 2399% CPU
Optimizing NNI: done in 0.0582492 secs using 2395% CPU
Optimizing NNI: done in 0.0987064 secs using 2395% CPU
Optimizing NNI: done in 0.104284 secs using 2397% CPU
Optimizing NNI: done in 0.0632656 secs using 2399% CPU
Optimizing NNI: done in 0.0563372 secs using 2397% CPU
Optimizing NNI: done in 0.058497 secs using 2397% CPU
Optimizing NNI: done in 0.0601326 secs using 2399% CPU
Optimizing NNI: done in 0.0581621 secs using 2397% CPU
Optimizing NNI: done in 0.0696275 secs using 2396% CPU
Optimizing NNI: done in 0.0906841 secs using 2397% CPU
Optimizing NNI: done in 0.0490989 secs using 2398% CPU
Optimizing NNI: done in 0.0917267 secs using 2397% CPU
Optimizing NNI: done in 0.0629916 secs using 2398% CPU
Optimizing NNI: done in 0.087434 secs using 2398% CPU
Optimizing NNI: done in 0.0693687 secs using 2396% CPU
Optimizing NNI: done in 0.0723012 secs using 2395% CPU
Optimizing NNI: done in 0.105241 secs using 2396% CPU
Optimizing NNI: done in 0.0749819 secs using 2397% CPU
Optimizing NNI: done in 0.0661488 secs using 2396% CPU
Optimizing NNI: done in 0.0863562 secs using 2399% CPU
Optimizing NNI: done in 0.0940309 secs using 2398% CPU
Optimizing NNI: done in 0.0557586 secs using 2395% CPU
Optimizing NNI: done in 0.0904282 secs using 2398% CPU
Optimizing NNI: done in 0.0734558 secs using 2396% CPU
Optimizing NNI: done in 0.0921121 secs using 2398% CPU
Optimizing NNI: done in 0.0549037 secs using 2398% CPU
Optimizing NNI: done in 0.0595706 secs using 2398% CPU
Optimizing NNI: done in 0.0879005 secs using 2399% CPU
Optimizing NNI: done in 0.0694498 secs using 2396% CPU
Optimizing NNI: done in 0.0522559 secs using 2395% CPU
Optimizing NNI: done in 0.0578128 secs using 2399% CPU
Optimizing NNI: done in 0.0889051 secs using 2399% CPU
Optimizing NNI: done in 0.0576268 secs using 2397% CPU
Optimizing NNI: done in 0.0907874 secs using 2398% CPU
Optimizing NNI: done in 0.0781522 secs using 2394% CPU
Optimizing NNI: done in 0.0659989 secs using 2396% CPU
Optimizing NNI: done in 0.0525254 secs using 2394% CPU
Optimizing NNI: done in 0.0671329 secs using 2396% CPU
Optimizing NNI: done in 0.086608 secs using 2397% CPU
Optimizing NNI: done in 0.0938909 secs using 2397% CPU
Optimizing NNI: done in 0.132758 secs using 2398% CPU
Optimizing NNI: done in 0.0647647 secs using 2395% CPU
Optimizing NNI: done in 0.064235 secs using 2396% CPU
Optimizing NNI: done in 0.0711779 secs using 2395% CPU
Optimizing NNI: done in 0.0666718 secs using 2399% CPU
Optimizing NNI: done in 0.0683478 secs using 2397% CPU
Optimizing NNI: done in 0.108388 secs using 2398% CPU
Optimizing NNI: done in 0.0655577 secs using 2391% CPU
Optimizing NNI: done in 0.0557834 secs using 2399% CPU
Optimizing NNI: done in 0.0731892 secs using 2399% CPU
Optimizing NNI: done in 0.0586213 secs using 2395% CPU
Optimizing NNI: done in 0.0974592 secs using 2398% CPU
Optimizing NNI: done in 0.133772 secs using 2398% CPU
Optimizing NNI: done in 0.0699679 secs using 2397% CPU
Optimizing NNI: done in 0.0735442 secs using 2397% CPU
Optimizing NNI: done in 0.0696638 secs using 2396% CPU
Optimizing NNI: done in 0.0597691 secs using 2395% CPU
Optimizing NNI: done in 0.0543423 secs using 2395% CPU
Optimizing NNI: done in 0.0668037 secs using 2399% CPU
Optimizing NNI: done in 0.0963898 secs using 2395% CPU
Optimizing NNI: done in 0.0646175 secs using 2397% CPU
Optimizing NNI: done in 0.100574 secs using 2398% CPU
Optimizing NNI: done in 0.062534 secs using 2395% CPU
Optimizing NNI: done in 0.135513 secs using 2399% CPU
Optimizing NNI: done in 0.0698865 secs using 2394% CPU
Optimizing NNI: done in 0.0788816 secs using 2396% CPU
Optimizing NNI: done in 0.07621 secs using 2399% CPU
Optimizing NNI: done in 0.136126 secs using 2397% CPU
Optimizing NNI: done in 0.0851821 secs using 2397% CPU
Optimizing NNI: done in 0.0588325 secs using 2398% CPU
Optimizing NNI: done in 0.0652245 secs using 2395% CPU
Optimizing NNI: done in 0.0711885 secs using 2397% CPU
Optimizing NNI: done in 0.0694847 secs using 2396% CPU
Optimizing NNI: done in 0.13842 secs using 2396% CPU
Optimizing NNI: done in 0.0566341 secs using 2398% CPU
Optimizing NNI: done in 0.0622404 secs using 2397% CPU
Optimizing NNI: done in 0.106666 secs using 2397% CPU
Optimizing NNI: done in 0.0604793 secs using 2397% CPU
Optimizing NNI: done in 0.101574 secs using 2397% CPU
Optimizing NNI: done in 0.065853 secs using 2397% CPU
400 samples done
Optimizing NNI: done in 0.0681315 secs using 2397% CPU
Optimizing NNI: done in 0.0676159 secs using 2397% CPU
Optimizing NNI: done in 0.066284 secs using 2397% CPU
Optimizing NNI: done in 0.0869873 secs using 2398% CPU
Optimizing NNI: done in 0.0604557 secs using 2395% CPU
Optimizing NNI: done in 0.0957924 secs using 2399% CPU
Optimizing NNI: done in 0.107734 secs using 2395% CPU
Optimizing NNI: done in 0.0576965 secs using 2395% CPU
Optimizing NNI: done in 0.0631014 secs using 2399% CPU
Optimizing NNI: done in 0.0913778 secs using 2399% CPU
Optimizing NNI: done in 0.0789068 secs using 2399% CPU
Optimizing NNI: done in 0.120376 secs using 2398% CPU
Optimizing NNI: done in 0.0887156 secs using 2398% CPU
Optimizing NNI: done in 0.0615858 secs using 2395% CPU
Optimizing NNI: done in 0.0625679 secs using 2395% CPU
Optimizing NNI: done in 0.0365792 secs using 2397% CPU
Optimizing NNI: done in 0.0567237 secs using 2395% CPU
Optimizing NNI: done in 0.0665394 secs using 2399% CPU
Optimizing NNI: done in 0.0722789 secs using 2397% CPU
Optimizing NNI: done in 0.0677098 secs using 2397% CPU
Optimizing NNI: done in 0.0720334 secs using 2395% CPU
Optimizing NNI: done in 0.106301 secs using 2395% CPU
Optimizing NNI: done in 0.11076 secs using 2398% CPU
Optimizing NNI: done in 0.0557045 secs using 2397% CPU
Optimizing NNI: done in 0.0651249 secs using 2399% CPU
Optimizing NNI: done in 0.0940827 secs using 2397% CPU
Optimizing NNI: done in 0.0703986 secs using 2399% CPU
Optimizing NNI: done in 0.0685759 secs using 2397% CPU
Optimizing NNI: done in 0.0589245 secs using 2398% CPU
Optimizing NNI: done in 0.0652896 secs using 2397% CPU
Optimizing NNI: done in 0.0675866 secs using 2397% CPU
Optimizing NNI: done in 0.0730643 secs using 2396% CPU
Optimizing NNI: done in 0.0633588 secs using 2398% CPU
Optimizing NNI: done in 0.113881 secs using 2398% CPU
Optimizing NNI: done in 0.0960086 secs using 2395% CPU
Optimizing NNI: done in 0.0641195 secs using 2395% CPU
Optimizing NNI: done in 0.0908104 secs using 2399% CPU
Optimizing NNI: done in 0.0687775 secs using 2395% CPU
Optimizing NNI: done in 0.053777 secs using 2393% CPU
Optimizing NNI: done in 0.0643924 secs using 2396% CPU
Optimizing NNI: done in 0.0636581 secs using 2399% CPU
Optimizing NNI: done in 0.0583042 secs using 2399% CPU
Optimizing NNI: done in 0.060362 secs using 2397% CPU
Optimizing NNI: done in 0.0685143 secs using 2391% CPU
Optimizing NNI: done in 0.0605328 secs using 2397% CPU
Optimizing NNI: done in 0.0583459 secs using 2397% CPU
Optimizing NNI: done in 0.0811164 secs using 2396% CPU
Optimizing NNI: done in 0.0649391 secs using 2397% CPU
Optimizing NNI: done in 0.108123 secs using 2398% CPU
Optimizing NNI: done in 0.0614295 secs using 2397% CPU
Optimizing NNI: done in 0.0642359 secs using 2399% CPU
Optimizing NNI: done in 0.0651397 secs using 2395% CPU
Optimizing NNI: done in 0.0639833 secs using 2397% CPU
Optimizing NNI: done in 0.0610241 secs using 2399% CPU
Optimizing NNI: done in 0.0828064 secs using 2399% CPU
Optimizing NNI: done in 0.07231 secs using 2395% CPU
Optimizing NNI: done in 0.0903891 secs using 2395% CPU
Optimizing NNI: done in 0.0852417 secs using 2394% CPU
Optimizing NNI: done in 0.0705337 secs using 2396% CPU
Optimizing NNI: done in 0.0668917 secs using 2397% CPU
Optimizing NNI: done in 0.0864593 secs using 2396% CPU
Optimizing NNI: done in 0.0660373 secs using 2396% CPU
Optimizing NNI: done in 0.0938728 secs using 2396% CPU
Optimizing NNI: done in 0.0566742 secs using 2397% CPU
Optimizing NNI: done in 0.0822045 secs using 2398% CPU
Optimizing NNI: done in 0.089221 secs using 2396% CPU
Optimizing NNI: done in 0.11333 secs using 2397% CPU
Optimizing NNI: done in 0.0959059 secs using 2395% CPU
Optimizing NNI: done in 0.0925482 secs using 2397% CPU
Optimizing NNI: done in 0.0677953 secs using 2396% CPU
Optimizing NNI: done in 0.124984 secs using 2397% CPU
Optimizing NNI: done in 0.0589872 secs using 2399% CPU
Optimizing NNI: done in 0.066822 secs using 2397% CPU
Optimizing NNI: done in 0.0958207 secs using 2399% CPU
Optimizing NNI: done in 0.0325307 secs using 2394% CPU
Optimizing NNI: done in 0.0575302 secs using 2397% CPU
Optimizing NNI: done in 0.064772 secs using 2399% CPU
Optimizing NNI: done in 0.0993554 secs using 2398% CPU
Optimizing NNI: done in 0.070099 secs using 2397% CPU
Optimizing NNI: done in 0.0981061 secs using 2398% CPU
Optimizing NNI: done in 0.0370432 secs using 2397% CPU
Optimizing NNI: done in 0.099053 secs using 2398% CPU
Optimizing NNI: done in 0.0624277 secs using 2394% CPU
Optimizing NNI: done in 0.102452 secs using 2398% CPU
Optimizing NNI: done in 0.0740827 secs using 2397% CPU
Optimizing NNI: done in 0.0584921 secs using 2398% CPU
Optimizing NNI: done in 0.0885187 secs using 2398% CPU
Optimizing NNI: done in 0.0517932 secs using 2396% CPU
Optimizing NNI: done in 0.091598 secs using 2398% CPU
Optimizing NNI: done in 0.0824524 secs using 2395% CPU
Optimizing NNI: done in 0.104936 secs using 2398% CPU
Optimizing NNI: done in 0.055276 secs using 2395% CPU
Optimizing NNI: done in 0.0599682 secs using 2395% CPU
Optimizing NNI: done in 0.0926162 secs using 2398% CPU
Optimizing NNI: done in 0.0640097 secs using 2398% CPU
Optimizing NNI: done in 0.0985222 secs using 2399% CPU
Optimizing NNI: done in 0.0860119 secs using 2398% CPU
Optimizing NNI: done in 0.0910956 secs using 2398% CPU
Optimizing NNI: done in 0.0535286 secs using 2398% CPU
Optimizing NNI: done in 0.0712111 secs using 2397% CPU
500 samples done
Optimizing NNI: done in 0.0720058 secs using 2396% CPU
Optimizing NNI: done in 0.102141 secs using 2399% CPU
Optimizing NNI: done in 0.0673511 secs using 2397% CPU
Optimizing NNI: done in 0.0596441 secs using 2398% CPU
Optimizing NNI: done in 0.0875223 secs using 2395% CPU
Optimizing NNI: done in 0.0699715 secs using 2397% CPU
Optimizing NNI: done in 0.0773428 secs using 2399% CPU
Optimizing NNI: done in 0.10172 secs using 2397% CPU
Optimizing NNI: done in 0.0552475 secs using 2395% CPU
Optimizing NNI: done in 0.0660675 secs using 2396% CPU
Optimizing NNI: done in 0.0703797 secs using 2399% CPU
Optimizing NNI: done in 0.102961 secs using 2396% CPU
Optimizing NNI: done in 0.111134 secs using 2396% CPU
Optimizing NNI: done in 0.0973389 secs using 2396% CPU
Optimizing NNI: done in 0.0685955 secs using 2392% CPU
Optimizing NNI: done in 0.0553456 secs using 2396% CPU
Optimizing NNI: done in 0.0711031 secs using 2399% CPU
Optimizing NNI: done in 0.0694479 secs using 2399% CPU
Optimizing NNI: done in 0.129166 secs using 2398% CPU
Optimizing NNI: done in 0.0790996 secs using 2396% CPU
Optimizing NNI: done in 0.0742294 secs using 2399% CPU
Optimizing NNI: done in 0.100365 secs using 2396% CPU
Optimizing NNI: done in 0.0671871 secs using 2399% CPU
Optimizing NNI: done in 0.0801612 secs using 2398% CPU
Optimizing NNI: done in 0.0648458 secs using 2399% CPU
Optimizing NNI: done in 0.0612988 secs using 2399% CPU
Optimizing NNI: done in 0.0895894 secs using 2398% CPU
Optimizing NNI: done in 0.0628882 secs using 2395% CPU
Optimizing NNI: done in 0.120824 secs using 2396% CPU
Optimizing NNI: done in 0.120043 secs using 2397% CPU
Optimizing NNI: done in 0.107214 secs using 2397% CPU
Optimizing NNI: done in 0.0745665 secs using 2399% CPU
Optimizing NNI: done in 0.096907 secs using 2398% CPU
Optimizing NNI: done in 0.101949 secs using 2388% CPU
Optimizing NNI: done in 0.0645114 secs using 2394% CPU
Optimizing NNI: done in 0.121763 secs using 2397% CPU
Optimizing NNI: done in 0.0930907 secs using 2395% CPU
Optimizing NNI: done in 0.0986237 secs using 2397% CPU
Optimizing NNI: done in 0.0638981 secs using 2397% CPU
Optimizing NNI: done in 0.092622 secs using 2395% CPU
Optimizing NNI: done in 0.0857814 secs using 2398% CPU
Optimizing NNI: done in 0.0627905 secs using 2397% CPU
Optimizing NNI: done in 0.054836 secs using 2391% CPU
Optimizing NNI: done in 0.0984738 secs using 2397% CPU
Optimizing NNI: done in 0.103209 secs using 2397% CPU
Optimizing NNI: done in 0.0590177 secs using 2395% CPU
Optimizing NNI: done in 0.0588805 secs using 2395% CPU
Optimizing NNI: done in 0.0891513 secs using 2397% CPU
Optimizing NNI: done in 0.0812321 secs using 2398% CPU
Optimizing NNI: done in 0.10478 secs using 2396% CPU
Optimizing NNI: done in 0.0826637 secs using 2368% CPU
Optimizing NNI: done in 0.0592477 secs using 2398% CPU
Optimizing NNI: done in 0.116731 secs using 2395% CPU
Optimizing NNI: done in 0.0787255 secs using 2396% CPU
Optimizing NNI: done in 0.0628054 secs using 2397% CPU
Optimizing NNI: done in 0.0624567 secs using 2398% CPU
Optimizing NNI: done in 0.066017 secs using 2397% CPU
Optimizing NNI: done in 0.0595656 secs using 2395% CPU
Optimizing NNI: done in 0.0815279 secs using 2398% CPU
Optimizing NNI: done in 0.0653382 secs using 2399% CPU
Optimizing NNI: done in 0.0647132 secs using 2393% CPU
Optimizing NNI: done in 0.118551 secs using 2395% CPU
Optimizing NNI: done in 0.0690818 secs using 2396% CPU
Optimizing NNI: done in 0.0766505 secs using 2396% CPU
Optimizing NNI: done in 0.0882538 secs using 2396% CPU
Optimizing NNI: done in 0.10569 secs using 2398% CPU
Optimizing NNI: done in 0.0683447 secs using 2397% CPU
Optimizing NNI: done in 0.116991 secs using 2398% CPU
Optimizing NNI: done in 0.0915327 secs using 2396% CPU
Optimizing NNI: done in 0.0790638 secs using 2399% CPU
Optimizing NNI: done in 0.1068 secs using 2396% CPU
Optimizing NNI: done in 0.0775768 secs using 2394% CPU
Optimizing NNI: done in 0.0693258 secs using 2394% CPU
Optimizing NNI: done in 0.15109 secs using 2397% CPU
Optimizing NNI: done in 0.0850216 secs using 2394% CPU
Optimizing NNI: done in 0.0313351 secs using 2394% CPU
Optimizing NNI: done in 0.0976183 secs using 2397% CPU
Optimizing NNI: done in 0.0942088 secs using 2397% CPU
Optimizing NNI: done in 0.0608851 secs using 2399% CPU
Optimizing NNI: done in 0.0658053 secs using 2399% CPU
Optimizing NNI: done in 0.0765939 secs using 2398% CPU
Optimizing NNI: done in 0.0645236 secs using 2399% CPU
Optimizing NNI: done in 0.0699946 secs using 2399% CPU
Optimizing NNI: done in 0.0910792 secs using 2398% CPU
Optimizing NNI: done in 0.0772817 secs using 2398% CPU
Optimizing NNI: done in 0.0817225 secs using 2396% CPU
Optimizing NNI: done in 0.0703838 secs using 2397% CPU
Optimizing NNI: done in 0.0673753 secs using 2397% CPU
Optimizing NNI: done in 0.0654387 secs using 2399% CPU
Optimizing NNI: done in 0.0705116 secs using 2397% CPU
Optimizing NNI: done in 0.0637096 secs using 2397% CPU
Optimizing NNI: done in 0.0642959 secs using 2399% CPU
Optimizing NNI: done in 0.100067 secs using 2398% CPU
Optimizing NNI: done in 0.0725695 secs using 2397% CPU
Optimizing NNI: done in 0.0738905 secs using 2399% CPU
Optimizing NNI: done in 0.0755278 secs using 2396% CPU
Optimizing NNI: done in 0.0669925 secs using 2396% CPU
Optimizing NNI: done in 0.074365 secs using 2396% CPU
Optimizing NNI: done in 0.0737272 secs using 2397% CPU
Optimizing NNI: done in 0.122085 secs using 2398% CPU
600 samples done
Optimizing NNI: done in 0.0695025 secs using 2399% CPU
Optimizing NNI: done in 0.0632299 secs using 2392% CPU
Optimizing NNI: done in 0.0943688 secs using 2399% CPU
Optimizing NNI: done in 0.087631 secs using 2397% CPU
Optimizing NNI: done in 0.101237 secs using 2396% CPU
Optimizing NNI: done in 0.123903 secs using 2399% CPU
Optimizing NNI: done in 0.0616195 secs using 2397% CPU
Optimizing NNI: done in 0.0377192 secs using 2398% CPU
Optimizing NNI: done in 0.0914641 secs using 2395% CPU
Optimizing NNI: done in 0.102599 secs using 2398% CPU
Optimizing NNI: done in 0.0875972 secs using 2398% CPU
Optimizing NNI: done in 0.0735393 secs using 2399% CPU
Optimizing NNI: done in 0.0978682 secs using 2399% CPU
Optimizing NNI: done in 0.141387 secs using 2399% CPU
Optimizing NNI: done in 0.0688755 secs using 2377% CPU
Optimizing NNI: done in 0.0641543 secs using 2397% CPU
Optimizing NNI: done in 0.103321 secs using 2396% CPU
Optimizing NNI: done in 0.0897615 secs using 2398% CPU
Optimizing NNI: done in 0.0630524 secs using 2394% CPU
Optimizing NNI: done in 0.12746 secs using 2397% CPU
Optimizing NNI: done in 0.144557 secs using 2397% CPU
Optimizing NNI: done in 0.0609973 secs using 2399% CPU
Optimizing NNI: done in 0.0710907 secs using 2399% CPU
Optimizing NNI: done in 0.067925 secs using 2399% CPU
Optimizing NNI: done in 0.079118 secs using 2399% CPU
Optimizing NNI: done in 0.099176 secs using 2394% CPU
Optimizing NNI: done in 0.0658389 secs using 2399% CPU
Optimizing NNI: done in 0.0702216 secs using 2397% CPU
Optimizing NNI: done in 0.0583945 secs using 2397% CPU
Optimizing NNI: done in 0.0583134 secs using 2398% CPU
Optimizing NNI: done in 0.05881 secs using 2399% CPU
Optimizing NNI: done in 0.0930606 secs using 2397% CPU
Optimizing NNI: done in 0.0614863 secs using 2397% CPU
Optimizing NNI: done in 0.119038 secs using 2398% CPU
Optimizing NNI: done in 0.0964052 secs using 2396% CPU
Optimizing NNI: done in 0.0945614 secs using 2399% CPU
Optimizing NNI: done in 0.0908444 secs using 2396% CPU
Optimizing NNI: done in 0.0883615 secs using 2398% CPU
Optimizing NNI: done in 0.0873157 secs using 2398% CPU
Optimizing NNI: done in 0.123053 secs using 2399% CPU
Optimizing NNI: done in 0.0713666 secs using 2396% CPU
Optimizing NNI: done in 0.0571436 secs using 2395% CPU
Optimizing NNI: done in 0.104719 secs using 2396% CPU
Optimizing NNI: done in 0.0916409 secs using 2398% CPU
Optimizing NNI: done in 0.0720142 secs using 2397% CPU
Optimizing NNI: done in 0.0935312 secs using 2398% CPU
Optimizing NNI: done in 0.0850403 secs using 2395% CPU
Optimizing NNI: done in 0.0725909 secs using 2399% CPU
Optimizing NNI: done in 0.101253 secs using 2399% CPU
Optimizing NNI: done in 0.109778 secs using 2397% CPU
Optimizing NNI: done in 0.0877544 secs using 2397% CPU
Optimizing NNI: done in 0.0662881 secs using 2397% CPU
Optimizing NNI: done in 0.0826305 secs using 2399% CPU
Optimizing NNI: done in 0.0875952 secs using 2398% CPU
Optimizing NNI: done in 0.0710224 secs using 2398% CPU
Optimizing NNI: done in 0.0775872 secs using 2397% CPU
Optimizing NNI: done in 0.0579345 secs using 2395% CPU
Optimizing NNI: done in 0.059106 secs using 2393% CPU
Optimizing NNI: done in 0.0562239 secs using 2395% CPU
Optimizing NNI: done in 0.0697276 secs using 2396% CPU
Optimizing NNI: done in 0.111969 secs using 2397% CPU
Optimizing NNI: done in 0.0980055 secs using 2399% CPU
Optimizing NNI: done in 0.0557493 secs using 2396% CPU
Optimizing NNI: done in 0.0745792 secs using 2399% CPU
Optimizing NNI: done in 0.0648604 secs using 2397% CPU
Optimizing NNI: done in 0.0854612 secs using 2395% CPU
Optimizing NNI: done in 0.0850355 secs using 2399% CPU
Optimizing NNI: done in 0.0773641 secs using 2398% CPU
Optimizing NNI: done in 0.100086 secs using 2395% CPU
Optimizing NNI: done in 0.0638389 secs using 2399% CPU
Optimizing NNI: done in 0.0752139 secs using 2391% CPU
Optimizing NNI: done in 0.0580459 secs using 2399% CPU
Optimizing NNI: done in 0.0359293 secs using 2397% CPU
Optimizing NNI: done in 0.0569966 secs using 2399% CPU
Optimizing NNI: done in 0.0774867 secs using 2399% CPU
Optimizing NNI: done in 0.0589035 secs using 2398% CPU
Optimizing NNI: done in 0.0930939 secs using 2398% CPU
Optimizing NNI: done in 0.0722549 secs using 2397% CPU
Optimizing NNI: done in 0.0979962 secs using 2394% CPU
Optimizing NNI: done in 0.0840954 secs using 2397% CPU
Optimizing NNI: done in 0.0634253 secs using 2397% CPU
Optimizing NNI: done in 0.0653349 secs using 2399% CPU
Optimizing NNI: done in 0.13065 secs using 2398% CPU
Optimizing NNI: done in 0.103838 secs using 2398% CPU
Optimizing NNI: done in 0.0659437 secs using 2396% CPU
Optimizing NNI: done in 0.0662599 secs using 2399% CPU
Optimizing NNI: done in 0.0820572 secs using 2397% CPU
Optimizing NNI: done in 0.0748224 secs using 2396% CPU
Optimizing NNI: done in 0.0982691 secs using 2397% CPU
Optimizing NNI: done in 0.0733697 secs using 2398% CPU
Optimizing NNI: done in 0.091819 secs using 2397% CPU
Optimizing NNI: done in 0.0629876 secs using 2399% CPU
Optimizing NNI: done in 0.0714162 secs using 2399% CPU
Optimizing NNI: done in 0.116571 secs using 2397% CPU
Optimizing NNI: done in 0.116109 secs using 2398% CPU
Optimizing NNI: done in 0.0937196 secs using 2399% CPU
Optimizing NNI: done in 0.0695743 secs using 2396% CPU
Optimizing NNI: done in 0.0924216 secs using 2399% CPU
Optimizing NNI: done in 0.0933304 secs using 2396% CPU
Optimizing NNI: done in 0.10201 secs using 2396% CPU
700 samples done
Optimizing NNI: done in 0.0645142 secs using 2399% CPU
Optimizing NNI: done in 0.0591811 secs using 2398% CPU
Optimizing NNI: done in 0.0886711 secs using 2398% CPU
Optimizing NNI: done in 0.056452 secs using 2397% CPU
Optimizing NNI: done in 0.0682791 secs using 2397% CPU
Optimizing NNI: done in 0.0647485 secs using 2399% CPU
Optimizing NNI: done in 0.0961736 secs using 2398% CPU
Optimizing NNI: done in 0.0827594 secs using 2396% CPU
Optimizing NNI: done in 0.103743 secs using 2395% CPU
Optimizing NNI: done in 0.0635398 secs using 2399% CPU
Optimizing NNI: done in 0.134552 secs using 2397% CPU
Optimizing NNI: done in 0.0569742 secs using 2397% CPU
Optimizing NNI: done in 0.0569248 secs using 2399% CPU
Optimizing NNI: done in 0.0683732 secs using 2399% CPU
Optimizing NNI: done in 0.0893464 secs using 2390% CPU
Optimizing NNI: done in 0.0774973 secs using 2397% CPU
Optimizing NNI: done in 0.109351 secs using 2394% CPU
Optimizing NNI: done in 0.0624116 secs using 2396% CPU
Optimizing NNI: done in 0.0610512 secs using 2395% CPU
Optimizing NNI: done in 0.0870394 secs using 2399% CPU
Optimizing NNI: done in 0.122154 secs using 2397% CPU
Optimizing NNI: done in 0.12624 secs using 2397% CPU
Optimizing NNI: done in 0.0690957 secs using 2399% CPU
Optimizing NNI: done in 0.103604 secs using 2398% CPU
Optimizing NNI: done in 0.0942675 secs using 2398% CPU
Optimizing NNI: done in 0.0507724 secs using 2394% CPU
Optimizing NNI: done in 0.107851 secs using 2396% CPU
Optimizing NNI: done in 0.0530175 secs using 2398% CPU
Optimizing NNI: done in 0.0898987 secs using 2398% CPU
Optimizing NNI: done in 0.0670582 secs using 2396% CPU
Optimizing NNI: done in 0.0634166 secs using 2397% CPU
Optimizing NNI: done in 0.095386 secs using 2398% CPU
Optimizing NNI: done in 0.0653329 secs using 2397% CPU
Optimizing NNI: done in 0.0837546 secs using 2395% CPU
Optimizing NNI: done in 0.103686 secs using 2398% CPU
Optimizing NNI: done in 0.0597328 secs using 2399% CPU
Optimizing NNI: done in 0.091319 secs using 2395% CPU
Optimizing NNI: done in 0.0989542 secs using 2398% CPU
Optimizing NNI: done in 0.0896556 secs using 2398% CPU
Optimizing NNI: done in 0.0541759 secs using 2399% CPU
Optimizing NNI: done in 0.103119 secs using 2398% CPU
Optimizing NNI: done in 0.060643 secs using 2397% CPU
Optimizing NNI: done in 0.0621077 secs using 2397% CPU
Optimizing NNI: done in 0.0653132 secs using 2399% CPU
Optimizing NNI: done in 0.100542 secs using 2397% CPU
Optimizing NNI: done in 0.0502421 secs using 2396% CPU
Optimizing NNI: done in 0.0631723 secs using 2399% CPU
Optimizing NNI: done in 0.0652102 secs using 2394% CPU
Optimizing NNI: done in 0.0923476 secs using 2397% CPU
Optimizing NNI: done in 0.0816617 secs using 2398% CPU
Optimizing NNI: done in 0.0519156 secs using 2396% CPU
Optimizing NNI: done in 0.0874484 secs using 2397% CPU
Optimizing NNI: done in 0.0499108 secs using 2396% CPU
Optimizing NNI: done in 0.0626176 secs using 2399% CPU
Optimizing NNI: done in 0.128705 secs using 2398% CPU
Optimizing NNI: done in 0.0870933 secs using 2398% CPU
Optimizing NNI: done in 0.079252 secs using 2398% CPU
Optimizing NNI: done in 0.0981104 secs using 2399% CPU
Optimizing NNI: done in 0.0596745 secs using 2397% CPU
Optimizing NNI: done in 0.0630352 secs using 2397% CPU
Optimizing NNI: done in 0.0972144 secs using 2398% CPU
Optimizing NNI: done in 0.098199 secs using 2398% CPU
Optimizing NNI: done in 0.0605035 secs using 2397% CPU
Optimizing NNI: done in 0.0782369 secs using 2399% CPU
Optimizing NNI: done in 0.0635704 secs using 2395% CPU
Optimizing NNI: done in 0.0659044 secs using 2397% CPU
Optimizing NNI: done in 0.0741699 secs using 2395% CPU
Optimizing NNI: done in 0.0714806 secs using 2399% CPU
Optimizing NNI: done in 0.0644174 secs using 2397% CPU
Optimizing NNI: done in 0.0613471 secs using 2397% CPU
Optimizing NNI: done in 0.0859232 secs using 2398% CPU
Optimizing NNI: done in 0.0693885 secs using 2396% CPU
Optimizing NNI: done in 0.126094 secs using 2398% CPU
Optimizing NNI: done in 0.0629511 secs using 2396% CPU
Optimizing NNI: done in 0.0341578 secs using 2394% CPU
Optimizing NNI: done in 0.0578463 secs using 2399% CPU
Optimizing NNI: done in 0.0633555 secs using 2396% CPU
Optimizing NNI: done in 0.0863273 secs using 2398% CPU
Optimizing NNI: done in 0.102921 secs using 2398% CPU
Optimizing NNI: done in 0.0874297 secs using 2398% CPU
Optimizing NNI: done in 0.0860003 secs using 2398% CPU
Optimizing NNI: done in 0.184334 secs using 2397% CPU
Optimizing NNI: done in 0.124487 secs using 2396% CPU
Optimizing NNI: done in 0.0651965 secs using 2397% CPU
Optimizing NNI: done in 0.101864 secs using 2397% CPU
Optimizing NNI: done in 0.0644575 secs using 2397% CPU
Optimizing NNI: done in 0.0615768 secs using 2394% CPU
Optimizing NNI: done in 0.0636264 secs using 2397% CPU
Optimizing NNI: done in 0.072653 secs using 2395% CPU
Optimizing NNI: done in 0.0601005 secs using 2397% CPU
Optimizing NNI: done in 0.055375 secs using 2398% CPU
Optimizing NNI: done in 0.0651307 secs using 2396% CPU
Optimizing NNI: done in 0.0585312 secs using 2399% CPU
Optimizing NNI: done in 0.0731742 secs using 2399% CPU
Optimizing NNI: done in 0.136602 secs using 2398% CPU
Optimizing NNI: done in 0.161194 secs using 2396% CPU
Optimizing NNI: done in 0.0383147 secs using 2379% CPU
Optimizing NNI: done in 0.0635097 secs using 2384% CPU
Optimizing NNI: done in 0.0925961 secs using 2397% CPU
Optimizing NNI: done in 0.0564774 secs using 2398% CPU
800 samples done
Optimizing NNI: done in 0.0599696 secs using 2397% CPU
Optimizing NNI: done in 0.0553298 secs using 2399% CPU
Optimizing NNI: done in 0.0658793 secs using 2397% CPU
Optimizing NNI: done in 0.0862034 secs using 2398% CPU
Optimizing NNI: done in 0.0983993 secs using 2398% CPU
Optimizing NNI: done in 0.0714593 secs using 2395% CPU
Optimizing NNI: done in 0.0903041 secs using 2398% CPU
Optimizing NNI: done in 0.0907546 secs using 2397% CPU
Optimizing NNI: done in 0.101165 secs using 2397% CPU
Optimizing NNI: done in 0.0775471 secs using 2395% CPU
Optimizing NNI: done in 0.0957308 secs using 2398% CPU
Optimizing NNI: done in 0.0532182 secs using 2398% CPU
Optimizing NNI: done in 0.0558735 secs using 2399% CPU
Optimizing NNI: done in 0.0743544 secs using 2399% CPU
Optimizing NNI: done in 0.0593281 secs using 2397% CPU
Optimizing NNI: done in 0.0575067 secs using 2393% CPU
Optimizing NNI: done in 0.0570959 secs using 2397% CPU
Optimizing NNI: done in 0.0542596 secs using 2397% CPU
Optimizing NNI: done in 0.067494 secs using 2395% CPU
Optimizing NNI: done in 0.0910679 secs using 2398% CPU
Optimizing NNI: done in 0.0781439 secs using 2399% CPU
Optimizing NNI: done in 0.0633748 secs using 2395% CPU
Optimizing NNI: done in 0.0326356 secs using 2396% CPU
Optimizing NNI: done in 0.0826181 secs using 2399% CPU
Optimizing NNI: done in 0.100813 secs using 2398% CPU
Optimizing NNI: done in 0.0981842 secs using 2397% CPU
Optimizing NNI: done in 0.0650975 secs using 2394% CPU
Optimizing NNI: done in 0.0723687 secs using 2396% CPU
Optimizing NNI: done in 0.0712545 secs using 2399% CPU
Optimizing NNI: done in 0.0673817 secs using 2397% CPU
Optimizing NNI: done in 0.108052 secs using 2398% CPU
Optimizing NNI: done in 0.138198 secs using 2392% CPU
Optimizing NNI: done in 0.0988197 secs using 2393% CPU
Optimizing NNI: done in 0.0992836 secs using 2393% CPU
Optimizing NNI: done in 0.120013 secs using 2397% CPU
Optimizing NNI: done in 0.0619916 secs using 2395% CPU
Optimizing NNI: done in 0.0563441 secs using 2397% CPU
Optimizing NNI: done in 0.0612229 secs using 2399% CPU
Optimizing NNI: done in 0.0942075 secs using 2399% CPU
Optimizing NNI: done in 0.0641025 secs using 2399% CPU
Optimizing NNI: done in 0.0953388 secs using 2397% CPU
Optimizing NNI: done in 0.0675351 secs using 2394% CPU
Optimizing NNI: done in 0.103356 secs using 2396% CPU
Optimizing NNI: done in 0.0873143 secs using 2398% CPU
Optimizing NNI: done in 0.0982171 secs using 2395% CPU
Optimizing NNI: done in 0.0574432 secs using 2397% CPU
Optimizing NNI: done in 0.0634714 secs using 2392% CPU
Optimizing NNI: done in 0.0678005 secs using 2396% CPU
Optimizing NNI: done in 0.0590924 secs using 2397% CPU
Optimizing NNI: done in 0.0941739 secs using 2398% CPU
Optimizing NNI: done in 0.0598613 secs using 2395% CPU
Optimizing NNI: done in 0.0867368 secs using 2396% CPU
Optimizing NNI: done in 0.0996663 secs using 2393% CPU
Optimizing NNI: done in 0.0614887 secs using 2387% CPU
Optimizing NNI: done in 0.0757872 secs using 2399% CPU
Optimizing NNI: done in 0.0683251 secs using 2398% CPU
Optimizing NNI: done in 0.0949726 secs using 2399% CPU
Optimizing NNI: done in 0.0907213 secs using 2399% CPU
Optimizing NNI: done in 0.11462 secs using 2397% CPU
Optimizing NNI: done in 0.0924153 secs using 2398% CPU
Optimizing NNI: done in 0.0639685 secs using 2399% CPU
Optimizing NNI: done in 0.102928 secs using 2393% CPU
Optimizing NNI: done in 0.111764 secs using 2397% CPU
Optimizing NNI: done in 0.056493 secs using 2395% CPU
Optimizing NNI: done in 0.0803036 secs using 2395% CPU
Optimizing NNI: done in 0.0823769 secs using 2399% CPU
Optimizing NNI: done in 0.0542731 secs using 2397% CPU
Optimizing NNI: done in 0.0548721 secs using 2396% CPU
Optimizing NNI: done in 0.0611957 secs using 2397% CPU
Optimizing NNI: done in 0.0694899 secs using 2397% CPU
Optimizing NNI: done in 0.0545117 secs using 2395% CPU
Optimizing NNI: done in 0.0696495 secs using 2399% CPU
Optimizing NNI: done in 0.0662696 secs using 2397% CPU
Optimizing NNI: done in 0.0579956 secs using 2398% CPU
Optimizing NNI: done in 0.0578518 secs using 2397% CPU
Optimizing NNI: done in 0.0928873 secs using 2398% CPU
Optimizing NNI: done in 0.0583801 secs using 2399% CPU
Optimizing NNI: done in 0.0838806 secs using 2398% CPU
Optimizing NNI: done in 0.0737396 secs using 2396% CPU
Optimizing NNI: done in 0.0603126 secs using 2395% CPU
Optimizing NNI: done in 0.0619195 secs using 2395% CPU
Optimizing NNI: done in 0.0569081 secs using 2399% CPU
Optimizing NNI: done in 0.0595701 secs using 2397% CPU
Optimizing NNI: done in 0.0565611 secs using 2399% CPU
Optimizing NNI: done in 0.0725709 secs using 2396% CPU
Optimizing NNI: done in 0.0986224 secs using 2396% CPU
Optimizing NNI: done in 0.102906 secs using 2397% CPU
Optimizing NNI: done in 0.0325214 secs using 2397% CPU
Optimizing NNI: done in 0.0864714 secs using 2396% CPU
Optimizing NNI: done in 0.0869674 secs using 2396% CPU
Optimizing NNI: done in 0.0641296 secs using 2399% CPU
Optimizing NNI: done in 0.118776 secs using 2397% CPU
Optimizing NNI: done in 0.0654032 secs using 2397% CPU
Optimizing NNI: done in 0.0604725 secs using 2399% CPU
Optimizing NNI: done in 0.0748019 secs using 2392% CPU
Optimizing NNI: done in 0.0542989 secs using 2395% CPU
Optimizing NNI: done in 0.0637906 secs using 2395% CPU
Optimizing NNI: done in 0.0957714 secs using 2397% CPU
Optimizing NNI: done in 0.0680998 secs using 2397% CPU
Optimizing NNI: done in 0.0882271 secs using 2399% CPU
900 samples done
Optimizing NNI: done in 0.0580088 secs using 2399% CPU
Optimizing NNI: done in 0.0589723 secs using 2397% CPU
Optimizing NNI: done in 0.0739247 secs using 2396% CPU
Optimizing NNI: done in 0.0927967 secs using 2398% CPU
Optimizing NNI: done in 0.106445 secs using 2398% CPU
Optimizing NNI: done in 0.062923 secs using 2397% CPU
Optimizing NNI: done in 0.105539 secs using 2397% CPU
Optimizing NNI: done in 0.056562 secs using 2398% CPU
Optimizing NNI: done in 0.0797108 secs using 2398% CPU
Optimizing NNI: done in 0.0869578 secs using 2396% CPU
Optimizing NNI: done in 0.0665159 secs using 2397% CPU
Optimizing NNI: done in 0.0690947 secs using 2399% CPU
Optimizing NNI: done in 0.0588666 secs using 2395% CPU
Optimizing NNI: done in 0.103671 secs using 2397% CPU
Optimizing NNI: done in 0.0556894 secs using 2398% CPU
Optimizing NNI: done in 0.0932531 secs using 2398% CPU
Optimizing NNI: done in 0.0740702 secs using 2397% CPU
Optimizing NNI: done in 0.106667 secs using 2387% CPU
Optimizing NNI: done in 0.09536 secs using 2396% CPU
Optimizing NNI: done in 0.0656587 secs using 2396% CPU
Optimizing NNI: done in 0.0809106 secs using 2395% CPU
Optimizing NNI: done in 0.0945342 secs using 2398% CPU
Optimizing NNI: done in 0.0942223 secs using 2398% CPU
Optimizing NNI: done in 0.0552579 secs using 2398% CPU
Optimizing NNI: done in 0.0821411 secs using 2399% CPU
Optimizing NNI: done in 0.0563125 secs using 2395% CPU
Optimizing NNI: done in 0.0707445 secs using 2396% CPU
Optimizing NNI: done in 0.0868874 secs using 2399% CPU
Optimizing NNI: done in 0.11139 secs using 2397% CPU
Optimizing NNI: done in 0.0937174 secs using 2397% CPU
Optimizing NNI: done in 0.0872454 secs using 2398% CPU
Optimizing NNI: done in 0.0556824 secs using 2395% CPU
Optimizing NNI: done in 0.11537 secs using 2397% CPU
Optimizing NNI: done in 0.0689002 secs using 2399% CPU
Optimizing NNI: done in 0.0832539 secs using 2398% CPU
Optimizing NNI: done in 0.0863999 secs using 2397% CPU
Optimizing NNI: done in 0.0690317 secs using 2397% CPU
Optimizing NNI: done in 0.0899192 secs using 2398% CPU
Optimizing NNI: done in 0.0964621 secs using 2397% CPU
Optimizing NNI: done in 0.0545626 secs using 2393% CPU
Optimizing NNI: done in 0.101684 secs using 2396% CPU
Optimizing NNI: done in 0.10451 secs using 2398% CPU
Optimizing NNI: done in 0.0619699 secs using 2399% CPU
Optimizing NNI: done in 0.0541789 secs using 2395% CPU
Optimizing NNI: done in 0.0636836 secs using 2395% CPU
Optimizing NNI: done in 0.0721854 secs using 2389% CPU
Optimizing NNI: done in 0.0838021 secs using 2399% CPU
Optimizing NNI: done in 0.0716761 secs using 2399% CPU
Optimizing NNI: done in 0.0944176 secs using 2395% CPU
Optimizing NNI: done in 0.0892802 secs using 2396% CPU
Optimizing NNI: done in 0.0642187 secs using 2397% CPU
Optimizing NNI: done in 0.0626927 secs using 2397% CPU
Optimizing NNI: done in 0.115021 secs using 2398% CPU
Optimizing NNI: done in 0.0806375 secs using 2399% CPU
Optimizing NNI: done in 0.0822016 secs using 2397% CPU
Optimizing NNI: done in 0.0896327 secs using 2398% CPU
Optimizing NNI: done in 0.0632291 secs using 2399% CPU
Optimizing NNI: done in 0.0720442 secs using 2397% CPU
Optimizing NNI: done in 0.0747154 secs using 2396% CPU
Optimizing NNI: done in 0.0771985 secs using 2397% CPU
Optimizing NNI: done in 0.0572715 secs using 2397% CPU
Optimizing NNI: done in 0.0755585 secs using 2399% CPU
Optimizing NNI: done in 0.0617318 secs using 2395% CPU
Optimizing NNI: done in 0.0535463 secs using 2397% CPU
Optimizing NNI: done in 0.0560099 secs using 2397% CPU
Optimizing NNI: done in 0.033501 secs using 2397% CPU
Optimizing NNI: done in 0.0504086 secs using 2398% CPU
Optimizing NNI: done in 0.0610527 secs using 2397% CPU
Optimizing NNI: done in 0.0899691 secs using 2397% CPU
Optimizing NNI: done in 0.0629762 secs using 2397% CPU
Optimizing NNI: done in 0.110451 secs using 2396% CPU
Optimizing NNI: done in 0.0622038 secs using 2397% CPU
Optimizing NNI: done in 0.0696449 secs using 2399% CPU
Optimizing NNI: done in 0.0628825 secs using 2395% CPU
Optimizing NNI: done in 0.0634673 secs using 2397% CPU
Optimizing NNI: done in 0.0902172 secs using 2398% CPU
Optimizing NNI: done in 0.0618479 secs using 2396% CPU
Optimizing NNI: done in 0.0651316 secs using 2397% CPU
Optimizing NNI: done in 0.0624543 secs using 2395% CPU
Optimizing NNI: done in 0.0578157 secs using 2399% CPU
Optimizing NNI: done in 0.0997616 secs using 2395% CPU
Optimizing NNI: done in 0.06994 secs using 2395% CPU
Optimizing NNI: done in 0.0947432 secs using 2398% CPU
Optimizing NNI: done in 0.0835605 secs using 2396% CPU
Optimizing NNI: done in 0.0663508 secs using 2397% CPU
Optimizing NNI: done in 0.0883632 secs using 2397% CPU
Optimizing NNI: done in 0.119572 secs using 2397% CPU
Optimizing NNI: done in 0.0808948 secs using 2398% CPU
Optimizing NNI: done in 0.0635628 secs using 2399% CPU
Optimizing NNI: done in 0.0935632 secs using 2398% CPU
Optimizing NNI: done in 0.0900288 secs using 2397% CPU
Optimizing NNI: done in 0.0689395 secs using 2397% CPU
Optimizing NNI: done in 0.0646105 secs using 2394% CPU
Optimizing NNI: done in 0.0962302 secs using 2398% CPU
Optimizing NNI: done in 0.0548086 secs using 2397% CPU
Optimizing NNI: done in 0.0609041 secs using 2397% CPU
Optimizing NNI: done in 0.0871212 secs using 2397% CPU
Optimizing NNI: done in 0.0800792 secs using 2398% CPU
Optimizing NNI: done in 0.120471 secs using 2398% CPU
Optimizing NNI: done in 0.0827266 secs using 2394% CPU
1000 samples done
Optimizing NNI: done in 0.0580406 secs using 2388% CPU
Optimizing NNI: done in 0.0885171 secs using 2397% CPU
Optimizing NNI: done in 0.0894882 secs using 2397% CPU
Optimizing NNI: done in 0.0912662 secs using 2397% CPU
Optimizing NNI: done in 0.0635739 secs using 2394% CPU
Optimizing NNI: done in 0.0615667 secs using 2399% CPU
Optimizing NNI: done in 0.089676 secs using 2396% CPU
Optimizing NNI: done in 0.0643922 secs using 2395% CPU
Optimizing NNI: done in 0.0591365 secs using 2397% CPU
Optimizing NNI: done in 0.0574537 secs using 2397% CPU
Optimizing NNI: done in 0.095244 secs using 2398% CPU
Optimizing NNI: done in 0.0829458 secs using 2394% CPU
Optimizing NNI: done in 0.0674343 secs using 2399% CPU
Optimizing NNI: done in 0.0602733 secs using 2398% CPU
Optimizing NNI: done in 0.0596423 secs using 2398% CPU
Optimizing NNI: done in 0.0681518 secs using 2394% CPU
Optimizing NNI: done in 0.0585705 secs using 2397% CPU
Optimizing NNI: done in 0.0687533 secs using 2397% CPU
Optimizing NNI: done in 0.086789 secs using 2399% CPU
Optimizing NNI: done in 0.101502 secs using 2396% CPU
Optimizing NNI: done in 0.0709264 secs using 2395% CPU
Optimizing NNI: done in 0.0764848 secs using 2397% CPU
Optimizing NNI: done in 0.0530306 secs using 2397% CPU
Optimizing NNI: done in 0.0560674 secs using 2396% CPU
Optimizing NNI: done in 0.106766 secs using 2396% CPU
Optimizing NNI: done in 0.0604314 secs using 2397% CPU
Optimizing NNI: done in 0.0658162 secs using 2385% CPU
Optimizing NNI: done in 0.0775029 secs using 2392% CPU
Optimizing NNI: done in 0.112145 secs using 2398% CPU
Optimizing NNI: done in 0.100012 secs using 2391% CPU
Optimizing NNI: done in 0.0707598 secs using 2398% CPU
Optimizing NNI: done in 0.0518568 secs using 2398% CPU
Optimizing NNI: done in 0.0588592 secs using 2393% CPU
Optimizing NNI: done in 0.127672 secs using 2399% CPU
Optimizing NNI: done in 0.0539916 secs using 2395% CPU
Optimizing NNI: done in 0.0664335 secs using 2395% CPU
Optimizing NNI: done in 0.125304 secs using 2399% CPU
Optimizing NNI: done in 0.108824 secs using 2396% CPU
Optimizing NNI: done in 0.0731029 secs using 2391% CPU
Optimizing NNI: done in 0.102731 secs using 2395% CPU
Optimizing NNI: done in 0.0726157 secs using 2399% CPU
Optimizing NNI: done in 0.124459 secs using 2397% CPU
Optimizing NNI: done in 0.115233 secs using 2396% CPU
Optimizing NNI: done in 0.0764321 secs using 2399% CPU
Optimizing NNI: done in 0.106891 secs using 2398% CPU
Optimizing NNI: done in 0.110828 secs using 2395% CPU
Optimizing NNI: done in 0.120227 secs using 2398% CPU
Optimizing NNI: done in 0.0810913 secs using 2397% CPU
Optimizing NNI: done in 0.0757635 secs using 2397% CPU
Optimizing NNI: done in 0.0701184 secs using 2398% CPU
Optimizing NNI: done in 0.0649921 secs using 2395% CPU
Optimizing NNI: done in 0.065474 secs using 2398% CPU
Optimizing NNI: done in 0.0534768 secs using 2398% CPU
Optimizing NNI: done in 0.0644084 secs using 2399% CPU
Optimizing NNI: done in 0.0892373 secs using 2396% CPU
Optimizing NNI: done in 0.0814627 secs using 2397% CPU
Optimizing NNI: done in 0.110331 secs using 2397% CPU
Optimizing NNI: done in 0.0951203 secs using 2397% CPU
Optimizing NNI: done in 0.0772249 secs using 2396% CPU
Optimizing NNI: done in 0.140862 secs using 2398% CPU
Optimizing NNI: done in 0.106018 secs using 2399% CPU
Optimizing NNI: done in 0.0842957 secs using 2397% CPU
Optimizing NNI: done in 0.148146 secs using 2397% CPU
Optimizing NNI: done in 0.06853 secs using 2398% CPU
Optimizing NNI: done in 0.079173 secs using 2397% CPU
Optimizing NNI: done in 0.0779168 secs using 2396% CPU
Optimizing NNI: done in 0.116756 secs using 2398% CPU
Optimizing NNI: done in 0.112333 secs using 2396% CPU
Optimizing NNI: done in 0.0774256 secs using 2397% CPU
Optimizing NNI: done in 0.113319 secs using 2398% CPU
Optimizing NNI: done in 0.116212 secs using 2399% CPU
Optimizing NNI: done in 0.0360213 secs using 2397% CPU
Optimizing NNI: done in 0.117126 secs using 2397% CPU
Optimizing NNI: done in 0.0739673 secs using 2396% CPU
Optimizing NNI: done in 0.0916278 secs using 2398% CPU
Optimizing NNI: done in 0.115117 secs using 2394% CPU
Optimizing NNI: done in 0.0758141 secs using 2399% CPU
Optimizing NNI: done in 0.122058 secs using 2397% CPU
Optimizing NNI: done in 0.0754835 secs using 2397% CPU
Optimizing NNI: done in 0.0934068 secs using 2395% CPU
Optimizing NNI: done in 0.0785767 secs using 2399% CPU
Optimizing NNI: done in 0.102597 secs using 2397% CPU
Optimizing NNI: done in 0.103772 secs using 2396% CPU
Optimizing NNI: done in 0.0834188 secs using 2399% CPU
Optimizing NNI: done in 0.114847 secs using 2390% CPU
Optimizing NNI: done in 0.0824881 secs using 2397% CPU
Optimizing NNI: done in 0.110061 secs using 2399% CPU
Optimizing NNI: done in 0.0866207 secs using 2399% CPU
Optimizing NNI: done in 0.0582166 secs using 2395% CPU
Optimizing NNI: done in 0.0682663 secs using 2396% CPU
Optimizing NNI: done in 0.0702054 secs using 2393% CPU
Optimizing NNI: done in 0.0566845 secs using 2397% CPU
Optimizing NNI: done in 0.072518 secs using 2399% CPU
Optimizing NNI: done in 0.0549779 secs using 2398% CPU
Optimizing NNI: done in 0.0977466 secs using 2398% CPU
Optimizing NNI: done in 0.0573298 secs using 2397% CPU
Optimizing NNI: done in 0.0851232 secs using 2399% CPU
Optimizing NNI: done in 0.0819526 secs using 2398% CPU
Optimizing NNI: done in 0.0644708 secs using 2395% CPU
Optimizing NNI: done in 0.0614546 secs using 2394% CPU
1100 samples done
Optimizing NNI: done in 0.0989731 secs using 2397% CPU
Optimizing NNI: done in 0.0574632 secs using 2397% CPU
Optimizing NNI: done in 0.0728144 secs using 2399% CPU
Optimizing NNI: done in 0.0527592 secs using 2395% CPU
Optimizing NNI: done in 0.118842 secs using 2399% CPU
Optimizing NNI: done in 0.097715 secs using 2398% CPU
Optimizing NNI: done in 0.0648676 secs using 2394% CPU
Optimizing NNI: done in 0.0572298 secs using 2397% CPU
Optimizing NNI: done in 0.0652419 secs using 2394% CPU
Optimizing NNI: done in 0.0958422 secs using 2398% CPU
Optimizing NNI: done in 0.114504 secs using 2398% CPU
Optimizing NNI: done in 0.0665013 secs using 2397% CPU
Optimizing NNI: done in 0.108425 secs using 2397% CPU
Optimizing NNI: done in 0.113377 secs using 2397% CPU
Optimizing NNI: done in 0.0650218 secs using 2397% CPU
Optimizing NNI: done in 0.0935991 secs using 2398% CPU
Optimizing NNI: done in 0.0576149 secs using 2393% CPU
Optimizing NNI: done in 0.0692865 secs using 2396% CPU
Optimizing NNI: done in 0.0636287 secs using 2398% CPU
Optimizing NNI: done in 0.0784381 secs using 2398% CPU
Optimizing NNI: done in 0.0720202 secs using 2393% CPU
Optimizing NNI: done in 0.12538 secs using 2397% CPU
Optimizing NNI: done in 0.0723937 secs using 2394% CPU
Optimizing NNI: done in 0.0642475 secs using 2399% CPU
Optimizing NNI: done in 0.070833 secs using 2395% CPU
Optimizing NNI: done in 0.0498189 secs using 2398% CPU
Optimizing NNI: done in 0.0933347 secs using 2397% CPU
Optimizing NNI: done in 0.0838483 secs using 2396% CPU
Optimizing NNI: done in 0.0922501 secs using 2399% CPU
Optimizing NNI: done in 0.0588597 secs using 2398% CPU
Optimizing NNI: done in 0.078542 secs using 2395% CPU
Optimizing NNI: done in 0.0606888 secs using 2395% CPU
Optimizing NNI: done in 0.0644649 secs using 2399% CPU
Optimizing NNI: done in 0.0992341 secs using 2396% CPU
Optimizing NNI: done in 0.0956923 secs using 2397% CPU
Optimizing NNI: done in 0.0621624 secs using 2386% CPU
Optimizing NNI: done in 0.0568491 secs using 2397% CPU
Optimizing NNI: done in 0.0382648 secs using 2395% CPU
Optimizing NNI: done in 0.0656932 secs using 2389% CPU
Optimizing NNI: done in 0.0600081 secs using 2395% CPU
Optimizing NNI: done in 0.0721036 secs using 2391% CPU
Optimizing NNI: done in 0.0596116 secs using 2397% CPU
Optimizing NNI: done in 0.106254 secs using 2399% CPU
Optimizing NNI: done in 0.0587677 secs using 2392% CPU
Optimizing NNI: done in 0.0724045 secs using 2397% CPU
Optimizing NNI: done in 0.112506 secs using 2397% CPU
Optimizing NNI: done in 0.121788 secs using 2398% CPU
Optimizing NNI: done in 0.0571731 secs using 2395% CPU
Optimizing NNI: done in 0.0770535 secs using 2396% CPU
Optimizing NNI: done in 0.065803 secs using 2397% CPU
Optimizing NNI: done in 0.0636913 secs using 2398% CPU
Optimizing NNI: done in 0.118395 secs using 2383% CPU
Optimizing NNI: done in 0.10876 secs using 2399% CPU
Optimizing NNI: done in 0.074082 secs using 2379% CPU
Optimizing NNI: done in 0.0540663 secs using 2398% CPU
Optimizing NNI: done in 0.073457 secs using 2399% CPU
Optimizing NNI: done in 0.152317 secs using 2399% CPU
Optimizing NNI: done in 0.0848924 secs using 2394% CPU
Optimizing NNI: done in 0.0554619 secs using 2397% CPU
Optimizing NNI: done in 0.061876 secs using 2393% CPU
Optimizing NNI: done in 0.0714312 secs using 2399% CPU
Optimizing NNI: done in 0.0483942 secs using 2398% CPU
Optimizing NNI: done in 0.101512 secs using 2394% CPU
Optimizing NNI: done in 0.0614813 secs using 2388% CPU
Optimizing NNI: done in 0.0592194 secs using 2397% CPU
Optimizing NNI: done in 0.0941031 secs using 2398% CPU
Optimizing NNI: done in 0.057556 secs using 2393% CPU
Optimizing NNI: done in 0.0637464 secs using 2396% CPU
Optimizing NNI: done in 0.0839292 secs using 2393% CPU
Optimizing NNI: done in 0.0605886 secs using 2395% CPU
Optimizing NNI: done in 0.0588937 secs using 2397% CPU
Optimizing NNI: done in 0.0971096 secs using 2399% CPU
Optimizing NNI: done in 0.0553925 secs using 2397% CPU
Optimizing NNI: done in 0.10472 secs using 2399% CPU
Optimizing NNI: done in 0.0797219 secs using 2399% CPU
Optimizing NNI: done in 0.0608925 secs using 2396% CPU
Optimizing NNI: done in 0.124269 secs using 2398% CPU
Optimizing NNI: done in 0.0670807 secs using 2391% CPU
Optimizing NNI: done in 0.118873 secs using 2397% CPU
Optimizing NNI: done in 0.0724006 secs using 2399% CPU
Optimizing NNI: done in 0.085483 secs using 2395% CPU
Optimizing NNI: done in 0.0874482 secs using 2395% CPU
Optimizing NNI: done in 0.129094 secs using 2398% CPU
Optimizing NNI: done in 0.113898 secs using 2397% CPU
Optimizing NNI: done in 0.113758 secs using 2395% CPU
Optimizing NNI: done in 0.0574398 secs using 2397% CPU
Optimizing NNI: done in 0.0679973 secs using 2397% CPU
Optimizing NNI: done in 0.0725072 secs using 2394% CPU
Optimizing NNI: done in 0.0659172 secs using 2399% CPU
Optimizing NNI: done in 0.073354 secs using 2399% CPU
Optimizing NNI: done in 0.0608776 secs using 2388% CPU
Optimizing NNI: done in 0.0731789 secs using 2399% CPU
Optimizing NNI: done in 0.0739793 secs using 2397% CPU
Optimizing NNI: done in 0.0576589 secs using 2399% CPU
Optimizing NNI: done in 0.109091 secs using 2398% CPU
Optimizing NNI: done in 0.110708 secs using 2396% CPU
Optimizing NNI: done in 0.134424 secs using 2399% CPU
Optimizing NNI: done in 0.0746963 secs using 2393% CPU
Optimizing NNI: done in 0.107106 secs using 2397% CPU
Optimizing NNI: done in 0.12335 secs using 2396% CPU
1200 samples done
Optimizing NNI: done in 0.0815306 secs using 2398% CPU
Optimizing NNI: done in 0.0692308 secs using 2397% CPU
Optimizing NNI: done in 0.0688006 secs using 2394% CPU
Optimizing NNI: done in 0.101037 secs using 2397% CPU
Optimizing NNI: done in 0.0762324 secs using 2383% CPU
Optimizing NNI: done in 0.0640898 secs using 2395% CPU
Optimizing NNI: done in 0.0661399 secs using 2397% CPU
Optimizing NNI: done in 0.0638792 secs using 2395% CPU
Optimizing NNI: done in 0.068254 secs using 2396% CPU
Optimizing NNI: done in 0.111533 secs using 2398% CPU
Optimizing NNI: done in 0.0929869 secs using 2399% CPU
Optimizing NNI: done in 0.0634171 secs using 2399% CPU
Optimizing NNI: done in 0.0600529 secs using 2398% CPU
Optimizing NNI: done in 0.0664129 secs using 2398% CPU
Optimizing NNI: done in 0.0704255 secs using 2394% CPU
Optimizing NNI: done in 0.103858 secs using 2396% CPU
Optimizing NNI: done in 0.0616415 secs using 2398% CPU
Optimizing NNI: done in 0.0683472 secs using 2399% CPU
Optimizing NNI: done in 0.0910518 secs using 2398% CPU
Optimizing NNI: done in 0.0872235 secs using 2397% CPU
Optimizing NNI: done in 0.0621799 secs using 2395% CPU
Optimizing NNI: done in 0.0913059 secs using 2399% CPU
Optimizing NNI: done in 0.0848807 secs using 2398% CPU
Optimizing NNI: done in 0.0602533 secs using 2395% CPU
Optimizing NNI: done in 0.0569978 secs using 2397% CPU
Optimizing NNI: done in 0.0697491 secs using 2399% CPU
Optimizing NNI: done in 0.0536932 secs using 2396% CPU
Optimizing NNI: done in 0.0773182 secs using 2395% CPU
Optimizing NNI: done in 0.0961906 secs using 2399% CPU
Optimizing NNI: done in 0.0968874 secs using 2398% CPU
Optimizing NNI: done in 0.0647883 secs using 2395% CPU
Optimizing NNI: done in 0.0679806 secs using 2399% CPU
Optimizing NNI: done in 0.0897601 secs using 2396% CPU
Optimizing NNI: done in 0.0825342 secs using 2395% CPU
Optimizing NNI: done in 0.0868927 secs using 2399% CPU
Optimizing NNI: done in 0.0795018 secs using 2396% CPU
Optimizing NNI: done in 0.103779 secs using 2396% CPU
Optimizing NNI: done in 0.0659012 secs using 2398% CPU
Optimizing NNI: done in 0.0587951 secs using 2395% CPU
Optimizing NNI: done in 0.0629478 secs using 2399% CPU
Optimizing NNI: done in 0.104033 secs using 2397% CPU
Optimizing NNI: done in 0.0644026 secs using 2397% CPU
Optimizing NNI: done in 0.0626049 secs using 2397% CPU
Optimizing NNI: done in 0.0708567 secs using 2396% CPU
Optimizing NNI: done in 0.0497539 secs using 2398% CPU
Optimizing NNI: done in 0.0788916 secs using 2398% CPU
Optimizing NNI: done in 0.0506047 secs using 2396% CPU
Optimizing NNI: done in 0.117369 secs using 2398% CPU
Optimizing NNI: done in 0.180616 secs using 2395% CPU
Optimizing NNI: done in 0.0730093 secs using 2393% CPU
Optimizing NNI: done in 0.0888165 secs using 2399% CPU
Optimizing NNI: done in 0.0727492 secs using 2394% CPU
Optimizing NNI: done in 0.0777769 secs using 2399% CPU
Optimizing NNI: done in 0.079669 secs using 2399% CPU
Optimizing NNI: done in 0.101061 secs using 2399% CPU
Optimizing NNI: done in 0.105819 secs using 2397% CPU
Optimizing NNI: done in 0.14302 secs using 2397% CPU
Optimizing NNI: done in 0.158367 secs using 2396% CPU
Optimizing NNI: done in 0.178437 secs using 2370% CPU
Optimizing NNI: done in 0.0943033 secs using 2397% CPU
Optimizing NNI: done in 0.120723 secs using 2398% CPU
Optimizing NNI: done in 0.0968188 secs using 2397% CPU
Optimizing NNI: done in 0.120505 secs using 2399% CPU
Optimizing NNI: done in 0.0855536 secs using 2398% CPU
Optimizing NNI: done in 0.123961 secs using 2397% CPU
Optimizing NNI: done in 0.0807348 secs using 2395% CPU
Optimizing NNI: done in 0.150446 secs using 2398% CPU
Optimizing NNI: done in 0.0806959 secs using 2398% CPU
Optimizing NNI: done in 0.0674663 secs using 2397% CPU
Optimizing NNI: done in 0.0575319 secs using 2396% CPU
Optimizing NNI: done in 0.0568742 secs using 2398% CPU
Optimizing NNI: done in 0.0891986 secs using 2396% CPU
Optimizing NNI: done in 0.0680183 secs using 2399% CPU
Optimizing NNI: done in 0.0868027 secs using 2398% CPU
Optimizing NNI: done in 0.0695525 secs using 2392% CPU
Optimizing NNI: done in 0.0764158 secs using 2399% CPU
Optimizing NNI: done in 0.0631781 secs using 2398% CPU
Optimizing NNI: done in 0.0585839 secs using 2396% CPU
Optimizing NNI: done in 0.0980282 secs using 2397% CPU
Optimizing NNI: done in 0.0701124 secs using 2393% CPU
Optimizing NNI: done in 0.106135 secs using 2392% CPU
Optimizing NNI: done in 0.0689836 secs using 2396% CPU
Optimizing NNI: done in 0.0764255 secs using 2395% CPU
Optimizing NNI: done in 0.088942 secs using 2395% CPU
Optimizing NNI: done in 0.0876932 secs using 2399% CPU
Optimizing NNI: done in 0.0594111 secs using 2394% CPU
Optimizing NNI: done in 0.0613428 secs using 2388% CPU
Optimizing NNI: done in 0.082061 secs using 2398% CPU
Optimizing NNI: done in 0.0656121 secs using 2394% CPU
Optimizing NNI: done in 0.0898567 secs using 2396% CPU
Optimizing NNI: done in 0.0777826 secs using 2398% CPU
Optimizing NNI: done in 0.0537703 secs using 2397% CPU
Optimizing NNI: done in 0.0749018 secs using 2399% CPU
Optimizing NNI: done in 0.0570985 secs using 2397% CPU
Optimizing NNI: done in 0.0577431 secs using 2398% CPU
Optimizing NNI: done in 0.0794507 secs using 2395% CPU
Optimizing NNI: done in 0.109505 secs using 2396% CPU
Optimizing NNI: done in 0.0734849 secs using 2397% CPU
Optimizing NNI: done in 0.075115 secs using 2396% CPU
Optimizing NNI: done in 0.0876961 secs using 2389% CPU
1300 samples done
Optimizing NNI: done in 0.0874933 secs using 2399% CPU
Optimizing NNI: done in 0.0656268 secs using 2397% CPU
Optimizing NNI: done in 0.169267 secs using 2394% CPU
Optimizing NNI: done in 0.0676419 secs using 2395% CPU
Optimizing NNI: done in 0.113638 secs using 2396% CPU
Optimizing NNI: done in 0.120814 secs using 2397% CPU
Optimizing NNI: done in 0.108965 secs using 2393% CPU
Optimizing NNI: done in 0.0568865 secs using 2397% CPU
Optimizing NNI: done in 0.0780354 secs using 2398% CPU
Optimizing NNI: done in 0.0731269 secs using 2393% CPU
Optimizing NNI: done in 0.0628985 secs using 2399% CPU
Optimizing NNI: done in 0.0958238 secs using 2395% CPU
Optimizing NNI: done in 0.105573 secs using 2397% CPU
Optimizing NNI: done in 0.0756346 secs using 2384% CPU
Optimizing NNI: done in 0.068311 secs using 2398% CPU
Optimizing NNI: done in 0.078082 secs using 2398% CPU
Optimizing NNI: done in 0.0954767 secs using 2395% CPU
Optimizing NNI: done in 0.0647681 secs using 2397% CPU
Optimizing NNI: done in 0.0744043 secs using 2393% CPU
Optimizing NNI: done in 0.105259 secs using 2397% CPU
Optimizing NNI: done in 0.0733739 secs using 2399% CPU
Optimizing NNI: done in 0.0681927 secs using 2397% CPU
Optimizing NNI: done in 0.0689479 secs using 2399% CPU
Optimizing NNI: done in 0.105339 secs using 2393% CPU
Optimizing NNI: done in 0.0821702 secs using 2393% CPU
Optimizing NNI: done in 0.0718945 secs using 2396% CPU
Optimizing NNI: done in 0.0941696 secs using 2395% CPU
Optimizing NNI: done in 0.118891 secs using 2396% CPU
Optimizing NNI: done in 0.0634411 secs using 2395% CPU
Optimizing NNI: done in 0.0828982 secs using 2399% CPU
Optimizing NNI: done in 0.0755111 secs using 2394% CPU
Optimizing NNI: done in 0.10534 secs using 2398% CPU
Optimizing NNI: done in 0.0695121 secs using 2397% CPU
Optimizing NNI: done in 0.0997793 secs using 2398% CPU
Optimizing NNI: done in 0.131226 secs using 2399% CPU
Optimizing NNI: done in 0.0702297 secs using 2399% CPU
Optimizing NNI: done in 0.112907 secs using 2398% CPU
Optimizing NNI: done in 0.122267 secs using 2397% CPU
Optimizing NNI: done in 0.0807597 secs using 2396% CPU
Optimizing NNI: done in 0.0939828 secs using 2398% CPU
Optimizing NNI: done in 0.081122 secs using 2394% CPU
Optimizing NNI: done in 0.0849987 secs using 2399% CPU
Optimizing NNI: done in 0.188506 secs using 2397% CPU
Optimizing NNI: done in 0.0930914 secs using 2397% CPU
Optimizing NNI: done in 0.0959698 secs using 2397% CPU
Optimizing NNI: done in 0.112446 secs using 2387% CPU
Optimizing NNI: done in 0.106763 secs using 2399% CPU
Optimizing NNI: done in 0.114386 secs using 2397% CPU
Optimizing NNI: done in 0.0932724 secs using 2399% CPU
Optimizing NNI: done in 0.0689176 secs using 2393% CPU
Optimizing NNI: done in 0.0938956 secs using 2399% CPU
Optimizing NNI: done in 0.0944822 secs using 2398% CPU
Optimizing NNI: done in 0.0628267 secs using 2397% CPU
Optimizing NNI: done in 0.111629 secs using 2397% CPU
Optimizing NNI: done in 0.073608 secs using 2394% CPU
Optimizing NNI: done in 0.0699594 secs using 2395% CPU
Optimizing NNI: done in 0.0561025 secs using 2397% CPU
Optimizing NNI: done in 0.0607113 secs using 2396% CPU
Optimizing NNI: done in 0.0588907 secs using 2395% CPU
Optimizing NNI: done in 0.060451 secs using 2397% CPU
Optimizing NNI: done in 0.0646262 secs using 2398% CPU
Optimizing NNI: done in 0.0640046 secs using 2397% CPU
Optimizing NNI: done in 0.0702251 secs using 2386% CPU
Optimizing NNI: done in 0.0662066 secs using 2397% CPU
Optimizing NNI: done in 0.0657647 secs using 2396% CPU
Optimizing NNI: done in 0.0651619 secs using 2397% CPU
Optimizing NNI: done in 0.0668207 secs using 2399% CPU
Optimizing NNI: done in 0.0718476 secs using 2386% CPU
Optimizing NNI: done in 0.0671031 secs using 2389% CPU
Optimizing NNI: done in 0.107596 secs using 2396% CPU
Optimizing NNI: done in 0.070028 secs using 2394% CPU
Optimizing NNI: done in 0.0636227 secs using 2395% CPU
Optimizing NNI: done in 0.112364 secs using 2396% CPU
Optimizing NNI: done in 0.0732019 secs using 2397% CPU
Optimizing NNI: done in 0.0970349 secs using 2399% CPU
Optimizing NNI: done in 0.0794702 secs using 2396% CPU
Optimizing NNI: done in 0.0649431 secs using 2398% CPU
Optimizing NNI: done in 0.0652896 secs using 2395% CPU
Optimizing NNI: done in 0.0633952 secs using 2397% CPU
Optimizing NNI: done in 0.0811205 secs using 2395% CPU
Optimizing NNI: done in 0.0619331 secs using 2397% CPU
Optimizing NNI: done in 0.0694249 secs using 2396% CPU
Optimizing NNI: done in 0.0325724 secs using 2397% CPU
Optimizing NNI: done in 0.0547251 secs using 2394% CPU
Optimizing NNI: done in 0.0882525 secs using 2393% CPU
Optimizing NNI: done in 0.0855923 secs using 2397% CPU
Optimizing NNI: done in 0.055122 secs using 2398% CPU
Optimizing NNI: done in 0.0673241 secs using 2399% CPU
Optimizing NNI: done in 0.0894783 secs using 2398% CPU
Optimizing NNI: done in 0.0915304 secs using 2397% CPU
Optimizing NNI: done in 0.0668034 secs using 2399% CPU
Optimizing NNI: done in 0.121395 secs using 2398% CPU
Optimizing NNI: done in 0.0738846 secs using 2393% CPU
Optimizing NNI: done in 0.108544 secs using 2395% CPU
Optimizing NNI: done in 0.0589227 secs using 2397% CPU
Optimizing NNI: done in 0.0820862 secs using 2399% CPU
Optimizing NNI: done in 0.0605304 secs using 2390% CPU
Optimizing NNI: done in 0.112525 secs using 2399% CPU
Optimizing NNI: done in 0.0942465 secs using 2396% CPU
Optimizing NNI: done in 0.0587852 secs using 2397% CPU
1400 samples done
Optimizing NNI: done in 0.103708 secs using 2398% CPU
Optimizing NNI: done in 0.0661207 secs using 2399% CPU
Optimizing NNI: done in 0.12448 secs using 2396% CPU
Optimizing NNI: done in 0.0544799 secs using 2394% CPU
Optimizing NNI: done in 0.0994576 secs using 2398% CPU
Optimizing NNI: done in 0.0948618 secs using 2397% CPU
Optimizing NNI: done in 0.0713031 secs using 2396% CPU
Optimizing NNI: done in 0.0920619 secs using 2398% CPU
Optimizing NNI: done in 0.065281 secs using 2394% CPU
Optimizing NNI: done in 0.101405 secs using 2396% CPU
Optimizing NNI: done in 0.0988301 secs using 2394% CPU
Optimizing NNI: done in 0.0727544 secs using 2397% CPU
Optimizing NNI: done in 0.0987613 secs using 2399% CPU
Optimizing NNI: done in 0.0949301 secs using 2395% CPU
Optimizing NNI: done in 0.057067 secs using 2395% CPU
Optimizing NNI: done in 0.0686073 secs using 2394% CPU
Optimizing NNI: done in 0.0829101 secs using 2392% CPU
Optimizing NNI: done in 0.0741437 secs using 2397% CPU
Optimizing NNI: done in 0.0725838 secs using 2399% CPU
Optimizing NNI: done in 0.107983 secs using 2397% CPU
Optimizing NNI: done in 0.0981199 secs using 2399% CPU
Optimizing NNI: done in 0.0953942 secs using 2397% CPU
Optimizing NNI: done in 0.0762754 secs using 2397% CPU
Optimizing NNI: done in 0.076045 secs using 2393% CPU
Optimizing NNI: done in 0.108368 secs using 2397% CPU
Optimizing NNI: done in 0.0846453 secs using 2398% CPU
Optimizing NNI: done in 0.0988024 secs using 2397% CPU
Optimizing NNI: done in 0.105653 secs using 2394% CPU
Optimizing NNI: done in 0.118503 secs using 2397% CPU
Optimizing NNI: done in 0.0774018 secs using 2398% CPU
Optimizing NNI: done in 0.0947958 secs using 2398% CPU
Optimizing NNI: done in 0.0832681 secs using 2399% CPU
Optimizing NNI: done in 0.0977648 secs using 2398% CPU
Optimizing NNI: done in 0.101563 secs using 2391% CPU
Optimizing NNI: done in 0.11463 secs using 2398% CPU
Optimizing NNI: done in 0.0955355 secs using 2398% CPU
Optimizing NNI: done in 0.0639588 secs using 2391% CPU
Optimizing NNI: done in 0.081847 secs using 2390% CPU
Optimizing NNI: done in 0.0960046 secs using 2398% CPU
Optimizing NNI: done in 0.0786548 secs using 2397% CPU
Optimizing NNI: done in 0.0693726 secs using 2398% CPU
Optimizing NNI: done in 0.0917278 secs using 2396% CPU
Optimizing NNI: done in 0.102255 secs using 2397% CPU
Optimizing NNI: done in 0.0918771 secs using 2395% CPU
Optimizing NNI: done in 0.0673287 secs using 2397% CPU
Optimizing NNI: done in 0.0581643 secs using 2393% CPU
Optimizing NNI: done in 0.0689465 secs using 2397% CPU
Optimizing NNI: done in 0.0647717 secs using 2394% CPU
Optimizing NNI: done in 0.0609672 secs using 2398% CPU
Optimizing NNI: done in 0.0813645 secs using 2396% CPU
Optimizing NNI: done in 0.131583 secs using 2395% CPU
Optimizing NNI: done in 0.115255 secs using 2397% CPU
Optimizing NNI: done in 0.0652486 secs using 2396% CPU
Optimizing NNI: done in 0.122867 secs using 2398% CPU
Optimizing NNI: done in 0.0778146 secs using 2397% CPU
Optimizing NNI: done in 0.0695413 secs using 2397% CPU
Optimizing NNI: done in 0.0840571 secs using 2395% CPU
Optimizing NNI: done in 0.107195 secs using 2397% CPU
Optimizing NNI: done in 0.0936988 secs using 2397% CPU
Optimizing NNI: done in 0.112338 secs using 2396% CPU
Optimizing NNI: done in 0.0714027 secs using 2396% CPU
Optimizing NNI: done in 0.0734838 secs using 2393% CPU
Optimizing NNI: done in 0.0669636 secs using 2397% CPU
Optimizing NNI: done in 0.0961953 secs using 2398% CPU
Optimizing NNI: done in 0.101649 secs using 2396% CPU
Optimizing NNI: done in 0.0608647 secs using 2394% CPU
Optimizing NNI: done in 0.0819655 secs using 2395% CPU
Optimizing NNI: done in 0.0895786 secs using 2394% CPU
Optimizing NNI: done in 0.0828315 secs using 2398% CPU
Optimizing NNI: done in 0.0595467 secs using 2397% CPU
Optimizing NNI: done in 0.0788902 secs using 2397% CPU
Optimizing NNI: done in 0.0520208 secs using 2394% CPU
Optimizing NNI: done in 0.0863643 secs using 2399% CPU
Optimizing NNI: done in 0.0813545 secs using 2397% CPU
Optimizing NNI: done in 0.115201 secs using 2397% CPU
Optimizing NNI: done in 0.116868 secs using 2397% CPU
Optimizing NNI: done in 0.066026 secs using 2397% CPU
Optimizing NNI: done in 0.0627166 secs using 2397% CPU
Optimizing NNI: done in 0.0549785 secs using 2397% CPU
Optimizing NNI: done in 0.0334151 secs using 2397% CPU
Optimizing NNI: done in 0.0579039 secs using 2398% CPU
Optimizing NNI: done in 0.0854191 secs using 2397% CPU
Optimizing NNI: done in 0.0635643 secs using 2395% CPU
Optimizing NNI: done in 0.0905833 secs using 2396% CPU
Optimizing NNI: done in 0.0631097 secs using 2397% CPU
Optimizing NNI: done in 0.0545233 secs using 2391% CPU
Optimizing NNI: done in 0.0873275 secs using 2396% CPU
Optimizing NNI: done in 0.0992137 secs using 2393% CPU
Optimizing NNI: done in 0.0642857 secs using 2394% CPU
Optimizing NNI: done in 0.0748342 secs using 2387% CPU
Optimizing NNI: done in 0.0616485 secs using 2395% CPU
Optimizing NNI: done in 0.0922094 secs using 2385% CPU
Optimizing NNI: done in 0.0919408 secs using 2397% CPU
Optimizing NNI: done in 0.0566965 secs using 2398% CPU
Optimizing NNI: done in 0.0631049 secs using 2395% CPU
Optimizing NNI: done in 0.0617075 secs using 2392% CPU
Optimizing NNI: done in 0.0768312 secs using 2397% CPU
Optimizing NNI: done in 0.0611936 secs using 2397% CPU
Optimizing NNI: done in 0.0615227 secs using 2395% CPU
Optimizing NNI: done in 0.0601356 secs using 2397% CPU
1500 samples done
Optimizing NNI: done in 0.0961472 secs using 2397% CPU
Optimizing NNI: done in 0.0845292 secs using 2398% CPU
Optimizing NNI: done in 0.0792949 secs using 2395% CPU
Optimizing NNI: done in 0.0721219 secs using 2396% CPU
Optimizing NNI: done in 0.0668771 secs using 2394% CPU
Optimizing NNI: done in 0.107962 secs using 2397% CPU
Optimizing NNI: done in 0.0591203 secs using 2395% CPU
Optimizing NNI: done in 0.0900405 secs using 2398% CPU
Optimizing NNI: done in 0.0798567 secs using 2399% CPU
Optimizing NNI: done in 0.0370173 secs using 2383% CPU
Optimizing NNI: done in 0.0717301 secs using 2393% CPU
Optimizing NNI: done in 0.0844902 secs using 2396% CPU
Optimizing NNI: done in 0.0683932 secs using 2388% CPU
Optimizing NNI: done in 0.108226 secs using 2396% CPU
Optimizing NNI: done in 0.0732946 secs using 2397% CPU
Optimizing NNI: done in 0.0905015 secs using 2394% CPU
Optimizing NNI: done in 0.0579077 secs using 2397% CPU
Optimizing NNI: done in 0.0781053 secs using 2396% CPU
Optimizing NNI: done in 0.11298 secs using 2396% CPU
Optimizing NNI: done in 0.096987 secs using 2398% CPU
Optimizing NNI: done in 0.105449 secs using 2394% CPU
Optimizing NNI: done in 0.0743247 secs using 2387% CPU
Optimizing NNI: done in 0.0703146 secs using 2397% CPU
Optimizing NNI: done in 0.0792534 secs using 2396% CPU
Optimizing NNI: done in 0.0756149 secs using 2397% CPU
Optimizing NNI: done in 0.0781946 secs using 2399% CPU
Optimizing NNI: done in 0.0760188 secs using 2384% CPU
Optimizing NNI: done in 0.110406 secs using 2395% CPU
Optimizing NNI: done in 0.0824991 secs using 2396% CPU
Optimizing NNI: done in 0.0754397 secs using 2398% CPU
Optimizing NNI: done in 0.0614748 secs using 2397% CPU
Optimizing NNI: done in 0.0702226 secs using 2394% CPU
Optimizing NNI: done in 0.0646057 secs using 2399% CPU
Optimizing NNI: done in 0.100234 secs using 2396% CPU
Optimizing NNI: done in 0.0754805 secs using 2397% CPU
Optimizing NNI: done in 0.098291 secs using 2396% CPU
Optimizing NNI: done in 0.0715117 secs using 2399% CPU
Optimizing NNI: done in 0.037031 secs using 2395% CPU
Optimizing NNI: done in 0.148584 secs using 2398% CPU
Optimizing NNI: done in 0.0686827 secs using 2396% CPU
Optimizing NNI: done in 0.106631 secs using 2398% CPU
Optimizing NNI: done in 0.0474941 secs using 2396% CPU
Optimizing NNI: done in 0.0643104 secs using 2397% CPU
Optimizing NNI: done in 0.142591 secs using 2396% CPU
Optimizing NNI: done in 0.085949 secs using 2395% CPU
Optimizing NNI: done in 0.080958 secs using 2396% CPU
Optimizing NNI: done in 0.109763 secs using 2393% CPU
Optimizing NNI: done in 0.0869235 secs using 2396% CPU
Optimizing NNI: done in 0.0537335 secs using 2396% CPU
Optimizing NNI: done in 0.0933095 secs using 2397% CPU
Optimizing NNI: done in 0.0603679 secs using 2398% CPU
Optimizing NNI: done in 0.0561351 secs using 2397% CPU
Optimizing NNI: done in 0.0768684 secs using 2397% CPU
Optimizing NNI: done in 0.094936 secs using 2397% CPU
Optimizing NNI: done in 0.106184 secs using 2389% CPU
Optimizing NNI: done in 0.0790658 secs using 2396% CPU
Optimizing NNI: done in 0.0599987 secs using 2398% CPU
Optimizing NNI: done in 0.0698181 secs using 2396% CPU
Optimizing NNI: done in 0.11801 secs using 2398% CPU
Optimizing NNI: done in 0.0663449 secs using 2397% CPU
Optimizing NNI: done in 0.104591 secs using 2398% CPU
Optimizing NNI: done in 0.123424 secs using 2394% CPU
Optimizing NNI: done in 0.0702066 secs using 2395% CPU
Optimizing NNI: done in 0.0673157 secs using 2397% CPU
Optimizing NNI: done in 0.0657941 secs using 2397% CPU
Optimizing NNI: done in 0.070259 secs using 2399% CPU
Optimizing NNI: done in 0.127964 secs using 2397% CPU
Optimizing NNI: done in 0.0617662 secs using 2386% CPU
Optimizing NNI: done in 0.0865249 secs using 2398% CPU
Optimizing NNI: done in 0.122043 secs using 2397% CPU
Optimizing NNI: done in 0.0679198 secs using 2399% CPU
Optimizing NNI: done in 0.115428 secs using 2399% CPU
Optimizing NNI: done in 0.0811908 secs using 2397% CPU
Optimizing NNI: done in 0.0716675 secs using 2399% CPU
Optimizing NNI: done in 0.101869 secs using 2398% CPU
Optimizing NNI: done in 0.103743 secs using 2397% CPU
Optimizing NNI: done in 0.104954 secs using 2398% CPU
Optimizing NNI: done in 0.104577 secs using 2398% CPU
Optimizing NNI: done in 0.0851722 secs using 2396% CPU
Optimizing NNI: done in 0.0726283 secs using 2397% CPU
Optimizing NNI: done in 0.0843396 secs using 2396% CPU
Optimizing NNI: done in 0.0610283 secs using 2391% CPU
Optimizing NNI: done in 0.0664439 secs using 2396% CPU
Optimizing NNI: done in 0.0646106 secs using 2395% CPU
Optimizing NNI: done in 0.121733 secs using 2396% CPU
Optimizing NNI: done in 0.103142 secs using 2398% CPU
Optimizing NNI: done in 0.0668737 secs using 2399% CPU
Optimizing NNI: done in 0.0609749 secs using 2398% CPU
Optimizing NNI: done in 0.0724505 secs using 2399% CPU
Optimizing NNI: done in 0.103536 secs using 2398% CPU
Optimizing NNI: done in 0.0767913 secs using 2399% CPU
Optimizing NNI: done in 0.0680518 secs using 2398% CPU
Optimizing NNI: done in 0.10663 secs using 2396% CPU
Optimizing NNI: done in 0.0394461 secs using 2391% CPU
Optimizing NNI: done in 0.0633738 secs using 2399% CPU
Optimizing NNI: done in 0.0593982 secs using 2392% CPU
Optimizing NNI: done in 0.0660595 secs using 2397% CPU
Optimizing NNI: done in 0.0345338 secs using 2395% CPU
Optimizing NNI: done in 0.0613141 secs using 2397% CPU
Optimizing NNI: done in 0.0583249 secs using 2392% CPU
1600 samples done
Optimizing NNI: done in 0.0629055 secs using 2395% CPU
Optimizing NNI: done in 0.0931794 secs using 2398% CPU
Optimizing NNI: done in 0.122714 secs using 2398% CPU
Optimizing NNI: done in 0.0961894 secs using 2399% CPU
Optimizing NNI: done in 0.0552818 secs using 2393% CPU
Optimizing NNI: done in 0.0777927 secs using 2399% CPU
Optimizing NNI: done in 0.128425 secs using 2379% CPU
Optimizing NNI: done in 0.101346 secs using 2398% CPU
Optimizing NNI: done in 0.0910032 secs using 2396% CPU
Optimizing NNI: done in 0.0673525 secs using 2399% CPU
Optimizing NNI: done in 0.141536 secs using 2397% CPU
Optimizing NNI: done in 0.0584492 secs using 2398% CPU
Optimizing NNI: done in 0.0556629 secs using 2397% CPU
Optimizing NNI: done in 0.09544 secs using 2397% CPU
Optimizing NNI: done in 0.0810191 secs using 2397% CPU
Optimizing NNI: done in 0.0966774 secs using 2394% CPU
Optimizing NNI: done in 0.0759887 secs using 2397% CPU
Optimizing NNI: done in 0.0972579 secs using 2395% CPU
Optimizing NNI: done in 0.0530296 secs using 2396% CPU
Optimizing NNI: done in 0.0816386 secs using 2396% CPU
Optimizing NNI: done in 0.101057 secs using 2399% CPU
Optimizing NNI: done in 0.0619695 secs using 2399% CPU
Optimizing NNI: done in 0.0712549 secs using 2398% CPU
Optimizing NNI: done in 0.0608757 secs using 2399% CPU
Optimizing NNI: done in 0.101437 secs using 2396% CPU
Optimizing NNI: done in 0.104 secs using 2398% CPU
Optimizing NNI: done in 0.0908457 secs using 2396% CPU
Optimizing NNI: done in 0.0540682 secs using 2397% CPU
Optimizing NNI: done in 0.0966112 secs using 2394% CPU
Optimizing NNI: done in 0.0961452 secs using 2399% CPU
Optimizing NNI: done in 0.0622582 secs using 2394% CPU
Optimizing NNI: done in 0.0862104 secs using 2398% CPU
Optimizing NNI: done in 0.0601654 secs using 2398% CPU
Optimizing NNI: done in 0.0598539 secs using 2397% CPU
Optimizing NNI: done in 0.0778102 secs using 2396% CPU
Optimizing NNI: done in 0.102458 secs using 2394% CPU
Optimizing NNI: done in 0.0820074 secs using 2396% CPU
Optimizing NNI: done in 0.0596621 secs using 2386% CPU
Optimizing NNI: done in 0.0634206 secs using 2394% CPU
Optimizing NNI: done in 0.0817176 secs using 2395% CPU
Optimizing NNI: done in 0.0617024 secs using 2395% CPU
Optimizing NNI: done in 0.0820758 secs using 2396% CPU
Optimizing NNI: done in 0.0887214 secs using 2399% CPU
Optimizing NNI: done in 0.0615601 secs using 2392% CPU
Optimizing NNI: done in 0.0858438 secs using 2397% CPU
Optimizing NNI: done in 0.088781 secs using 2399% CPU
Optimizing NNI: done in 0.056068 secs using 2397% CPU
Optimizing NNI: done in 0.0831325 secs using 2394% CPU
Optimizing NNI: done in 0.0692905 secs using 2398% CPU
Optimizing NNI: done in 0.0677881 secs using 2397% CPU
Optimizing NNI: done in 0.0907025 secs using 2395% CPU
Optimizing NNI: done in 0.0833397 secs using 2399% CPU
Optimizing NNI: done in 0.0577767 secs using 2398% CPU
Optimizing NNI: done in 0.0825464 secs using 2397% CPU
Optimizing NNI: done in 0.0710828 secs using 2397% CPU
Optimizing NNI: done in 0.0837877 secs using 2398% CPU
Optimizing NNI: done in 0.0561463 secs using 2398% CPU
Optimizing NNI: done in 0.105195 secs using 2398% CPU
Optimizing NNI: done in 0.0895772 secs using 2397% CPU
Optimizing NNI: done in 0.052634 secs using 2391% CPU
Optimizing NNI: done in 0.0846979 secs using 2390% CPU
Optimizing NNI: done in 0.0734066 secs using 2397% CPU
Optimizing NNI: done in 0.1033 secs using 2398% CPU
Optimizing NNI: done in 0.071337 secs using 2398% CPU
Optimizing NNI: done in 0.062233 secs using 2397% CPU
Optimizing NNI: done in 0.0603756 secs using 2398% CPU
Optimizing NNI: done in 0.0592121 secs using 2396% CPU
Optimizing NNI: done in 0.0926072 secs using 2397% CPU
Optimizing NNI: done in 0.0601516 secs using 2397% CPU
Optimizing NNI: done in 0.103321 secs using 2380% CPU
Optimizing NNI: done in 0.0597082 secs using 2396% CPU
Optimizing NNI: done in 0.0515801 secs using 2396% CPU
Optimizing NNI: done in 0.0692418 secs using 2399% CPU
Optimizing NNI: done in 0.098755 secs using 2393% CPU
Optimizing NNI: done in 0.0838058 secs using 2395% CPU
Optimizing NNI: done in 0.0633616 secs using 2397% CPU
Optimizing NNI: done in 0.0599403 secs using 2395% CPU
Optimizing NNI: done in 0.0684609 secs using 2396% CPU
Optimizing NNI: done in 0.094236 secs using 2399% CPU
Optimizing NNI: done in 0.0618576 secs using 2396% CPU
Optimizing NNI: done in 0.0862426 secs using 2394% CPU
Optimizing NNI: done in 0.0595006 secs using 2395% CPU
Optimizing NNI: done in 0.0325898 secs using 2397% CPU
Optimizing NNI: done in 0.088864 secs using 2394% CPU
Optimizing NNI: done in 0.0517798 secs using 2398% CPU
Optimizing NNI: done in 0.0785257 secs using 2394% CPU
Optimizing NNI: done in 0.0668323 secs using 2394% CPU
Optimizing NNI: done in 0.0492488 secs using 2396% CPU
Optimizing NNI: done in 0.0803604 secs using 2396% CPU
Optimizing NNI: done in 0.0684149 secs using 2394% CPU
Optimizing NNI: done in 0.0681539 secs using 2394% CPU
Optimizing NNI: done in 0.0577935 secs using 2398% CPU
Optimizing NNI: done in 0.094967 secs using 2399% CPU
Optimizing NNI: done in 0.0935375 secs using 2394% CPU
Optimizing NNI: done in 0.0592345 secs using 2395% CPU
Optimizing NNI: done in 0.0545764 secs using 2398% CPU
Optimizing NNI: done in 0.0694981 secs using 2398% CPU
Optimizing NNI: done in 0.0695948 secs using 2396% CPU
Optimizing NNI: done in 0.0906401 secs using 2399% CPU
Optimizing NNI: done in 0.0626984 secs using 2397% CPU
1700 samples done
Optimizing NNI: done in 0.0741566 secs using 2399% CPU
Optimizing NNI: done in 0.0592727 secs using 2395% CPU
Optimizing NNI: done in 0.0552045 secs using 2397% CPU
Optimizing NNI: done in 0.0742843 secs using 2397% CPU
Optimizing NNI: done in 0.0675059 secs using 2395% CPU
Optimizing NNI: done in 0.0687314 secs using 2397% CPU
Optimizing NNI: done in 0.0736524 secs using 2396% CPU
Optimizing NNI: done in 0.0959652 secs using 2391% CPU
Optimizing NNI: done in 0.0813267 secs using 2396% CPU
Optimizing NNI: done in 0.0548361 secs using 2397% CPU
Optimizing NNI: done in 0.059971 secs using 2393% CPU
Optimizing NNI: done in 0.0615107 secs using 2398% CPU
Optimizing NNI: done in 0.0711143 secs using 2391% CPU
Optimizing NNI: done in 0.0946008 secs using 2399% CPU
Optimizing NNI: done in 0.108134 secs using 2398% CPU
Optimizing NNI: done in 0.126838 secs using 2397% CPU
Optimizing NNI: done in 0.0508103 secs using 2396% CPU
Optimizing NNI: done in 0.075077 secs using 2396% CPU
Optimizing NNI: done in 0.0617118 secs using 2394% CPU
Optimizing NNI: done in 0.0784753 secs using 2399% CPU
Optimizing NNI: done in 0.0784522 secs using 2398% CPU
Optimizing NNI: done in 0.0515787 secs using 2396% CPU
Optimizing NNI: done in 0.0598845 secs using 2395% CPU
Optimizing NNI: done in 0.0916275 secs using 2394% CPU
Optimizing NNI: done in 0.0586608 secs using 2397% CPU
Optimizing NNI: done in 0.0686047 secs using 2397% CPU
Optimizing NNI: done in 0.098031 secs using 2398% CPU
Optimizing NNI: done in 0.0603999 secs using 2398% CPU
Optimizing NNI: done in 0.0842369 secs using 2398% CPU
Optimizing NNI: done in 0.0695931 secs using 2390% CPU
Optimizing NNI: done in 0.0653605 secs using 2399% CPU
Optimizing NNI: done in 0.0644607 secs using 2398% CPU
Optimizing NNI: done in 0.113242 secs using 2396% CPU
Optimizing NNI: done in 0.0789378 secs using 2397% CPU
Optimizing NNI: done in 0.0647105 secs using 2395% CPU
Optimizing NNI: done in 0.0988941 secs using 2398% CPU
Optimizing NNI: done in 0.0634954 secs using 2399% CPU
Optimizing NNI: done in 0.120129 secs using 2397% CPU
Optimizing NNI: done in 0.0715975 secs using 2395% CPU
Optimizing NNI: done in 0.0650777 secs using 2397% CPU
Optimizing NNI: done in 0.0628655 secs using 2398% CPU
Optimizing NNI: done in 0.0810011 secs using 2396% CPU
Optimizing NNI: done in 0.0621935 secs using 2398% CPU
Optimizing NNI: done in 0.0910378 secs using 2393% CPU
Optimizing NNI: done in 0.118756 secs using 2397% CPU
Optimizing NNI: done in 0.0955613 secs using 2396% CPU
Optimizing NNI: done in 0.0758999 secs using 2395% CPU
Optimizing NNI: done in 0.0669357 secs using 2397% CPU
Optimizing NNI: done in 0.0864938 secs using 2395% CPU
Optimizing NNI: done in 0.0653502 secs using 2394% CPU
Optimizing NNI: done in 0.081014 secs using 2399% CPU
Optimizing NNI: done in 0.0513612 secs using 2394% CPU
Optimizing NNI: done in 0.0593422 secs using 2397% CPU
Optimizing NNI: done in 0.092981 secs using 2396% CPU
Optimizing NNI: done in 0.0663996 secs using 2399% CPU
Optimizing NNI: done in 0.0608514 secs using 2397% CPU
Optimizing NNI: done in 0.0560319 secs using 2396% CPU
Optimizing NNI: done in 0.0916037 secs using 2396% CPU
Optimizing NNI: done in 0.0720022 secs using 2398% CPU
Optimizing NNI: done in 0.0624393 secs using 2397% CPU
Optimizing NNI: done in 0.060641 secs using 2397% CPU
Optimizing NNI: done in 0.0845443 secs using 2398% CPU
Optimizing NNI: done in 0.065262 secs using 2397% CPU
Optimizing NNI: done in 0.0604448 secs using 2393% CPU
Optimizing NNI: done in 0.0606135 secs using 2398% CPU
Optimizing NNI: done in 0.0881516 secs using 2393% CPU
Optimizing NNI: done in 0.0606827 secs using 2398% CPU
Optimizing NNI: done in 0.060416 secs using 2395% CPU
Optimizing NNI: done in 0.057163 secs using 2397% CPU
Optimizing NNI: done in 0.0511717 secs using 2396% CPU
Optimizing NNI: done in 0.110796 secs using 2399% CPU
Optimizing NNI: done in 0.0749365 secs using 2398% CPU
Optimizing NNI: done in 0.0554217 secs using 2397% CPU
Optimizing NNI: done in 0.063814 secs using 2398% CPU
Optimizing NNI: done in 0.091918 secs using 2398% CPU
Optimizing NNI: done in 0.0632846 secs using 2398% CPU
Optimizing NNI: done in 0.0596904 secs using 2395% CPU
Optimizing NNI: done in 0.0587306 secs using 2395% CPU
Optimizing NNI: done in 0.0645129 secs using 2394% CPU
Optimizing NNI: done in 0.0681259 secs using 2397% CPU
Optimizing NNI: done in 0.106962 secs using 2398% CPU
Optimizing NNI: done in 0.104703 secs using 2397% CPU
Optimizing NNI: done in 0.0617706 secs using 2399% CPU
Optimizing NNI: done in 0.0849514 secs using 2395% CPU
Optimizing NNI: done in 0.0735958 secs using 2397% CPU
Optimizing NNI: done in 0.0719268 secs using 2390% CPU
Optimizing NNI: done in 0.0679402 secs using 2398% CPU
Optimizing NNI: done in 0.0947782 secs using 2387% CPU
Optimizing NNI: done in 0.0870126 secs using 2399% CPU
Optimizing NNI: done in 0.0868977 secs using 2399% CPU
Optimizing NNI: done in 0.0669556 secs using 2399% CPU
Optimizing NNI: done in 0.0696411 secs using 2393% CPU
Optimizing NNI: done in 0.0806517 secs using 2398% CPU
Optimizing NNI: done in 0.0810527 secs using 2396% CPU
Optimizing NNI: done in 0.0938328 secs using 2395% CPU
Optimizing NNI: done in 0.0679609 secs using 2397% CPU
Optimizing NNI: done in 0.0692375 secs using 2397% CPU
Optimizing NNI: done in 0.065017 secs using 2399% CPU
Optimizing NNI: done in 0.0830059 secs using 2382% CPU
Optimizing NNI: done in 0.0700453 secs using 2397% CPU
1800 samples done
Optimizing NNI: done in 0.10789 secs using 2398% CPU
Optimizing NNI: done in 0.072505 secs using 2397% CPU
Optimizing NNI: done in 0.10861 secs using 2399% CPU
Optimizing NNI: done in 0.0682693 secs using 2397% CPU
Optimizing NNI: done in 0.0615042 secs using 2395% CPU
Optimizing NNI: done in 0.0871549 secs using 2397% CPU
Optimizing NNI: done in 0.0599667 secs using 2398% CPU
Optimizing NNI: done in 0.100157 secs using 2396% CPU
Optimizing NNI: done in 0.0729456 secs using 2399% CPU
Optimizing NNI: done in 0.0671151 secs using 2397% CPU
Optimizing NNI: done in 0.0707548 secs using 2396% CPU
Optimizing NNI: done in 0.0641752 secs using 2395% CPU
Optimizing NNI: done in 0.0629865 secs using 2392% CPU
Optimizing NNI: done in 0.127694 secs using 2397% CPU
Optimizing NNI: done in 0.0904438 secs using 2397% CPU
Optimizing NNI: done in 0.095374 secs using 2398% CPU
Optimizing NNI: done in 0.0752439 secs using 2395% CPU
Optimizing NNI: done in 0.0658766 secs using 2394% CPU
Optimizing NNI: done in 0.0938241 secs using 2397% CPU
Optimizing NNI: done in 0.0655292 secs using 2395% CPU
Optimizing NNI: done in 0.0776382 secs using 2398% CPU
Optimizing NNI: done in 0.102636 secs using 2395% CPU
Optimizing NNI: done in 0.0348022 secs using 2397% CPU
Optimizing NNI: done in 0.0580852 secs using 2398% CPU
Optimizing NNI: done in 0.0577846 secs using 2397% CPU
Optimizing NNI: done in 0.0998684 secs using 2397% CPU
Optimizing NNI: done in 0.0950953 secs using 2399% CPU
Optimizing NNI: done in 0.0577787 secs using 2396% CPU
Optimizing NNI: done in 0.0722028 secs using 2399% CPU
Optimizing NNI: done in 0.0712889 secs using 2385% CPU
Optimizing NNI: done in 0.0721929 secs using 2396% CPU
Optimizing NNI: done in 0.0699274 secs using 2398% CPU
Optimizing NNI: done in 0.059873 secs using 2399% CPU
Optimizing NNI: done in 0.110948 secs using 2397% CPU
Optimizing NNI: done in 0.13093 secs using 2397% CPU
Optimizing NNI: done in 0.0653763 secs using 2397% CPU
Optimizing NNI: done in 0.0709016 secs using 2397% CPU
Optimizing NNI: done in 0.0927427 secs using 2398% CPU
Optimizing NNI: done in 0.115872 secs using 2395% CPU
Optimizing NNI: done in 0.0753784 secs using 2397% CPU
Optimizing NNI: done in 0.11184 secs using 2396% CPU
Optimizing NNI: done in 0.0706216 secs using 2396% CPU
Optimizing NNI: done in 0.0957633 secs using 2398% CPU
Optimizing NNI: done in 0.0664087 secs using 2393% CPU
Optimizing NNI: done in 0.0860578 secs using 2398% CPU
Optimizing NNI: done in 0.071265 secs using 2397% CPU
Optimizing NNI: done in 0.0694536 secs using 2395% CPU
Optimizing NNI: done in 0.0571746 secs using 2395% CPU
Optimizing NNI: done in 0.0643927 secs using 2398% CPU
Optimizing NNI: done in 0.101349 secs using 2397% CPU
Optimizing NNI: done in 0.112758 secs using 2397% CPU
Optimizing NNI: done in 0.0933933 secs using 2397% CPU
Optimizing NNI: done in 0.0794445 secs using 2399% CPU
Optimizing NNI: done in 0.109971 secs using 2398% CPU
Optimizing NNI: done in 0.0671267 secs using 2399% CPU
Optimizing NNI: done in 0.0898491 secs using 2393% CPU
Optimizing NNI: done in 0.0541823 secs using 2397% CPU
Optimizing NNI: done in 0.0953617 secs using 2397% CPU
Optimizing NNI: done in 0.0599983 secs using 2397% CPU
Optimizing NNI: done in 0.12008 secs using 2395% CPU
Optimizing NNI: done in 0.0743856 secs using 2398% CPU
Optimizing NNI: done in 0.0306554 secs using 2397% CPU
Optimizing NNI: done in 0.0572105 secs using 2397% CPU
Optimizing NNI: done in 0.0842582 secs using 2398% CPU
Optimizing NNI: done in 0.118202 secs using 2397% CPU
Optimizing NNI: done in 0.0645843 secs using 2395% CPU
Optimizing NNI: done in 0.0689153 secs using 2391% CPU
Optimizing NNI: done in 0.0562998 secs using 2395% CPU
Optimizing NNI: done in 0.0547763 secs using 2398% CPU
Optimizing NNI: done in 0.0498116 secs using 2396% CPU
Optimizing NNI: done in 0.0959679 secs using 2398% CPU
Optimizing NNI: done in 0.112357 secs using 2395% CPU
Optimizing NNI: done in 0.0795988 secs using 2394% CPU
Optimizing NNI: done in 0.10342 secs using 2396% CPU
Optimizing NNI: done in 0.0613784 secs using 2398% CPU
Optimizing NNI: done in 0.102524 secs using 2397% CPU
Optimizing NNI: done in 0.0812143 secs using 2396% CPU
Optimizing NNI: done in 0.0753183 secs using 2399% CPU
Optimizing NNI: done in 0.0601837 secs using 2395% CPU
Optimizing NNI: done in 0.0727826 secs using 2399% CPU
Optimizing NNI: done in 0.0786598 secs using 2399% CPU
Optimizing NNI: done in 0.0515346 secs using 2398% CPU
Optimizing NNI: done in 0.0557616 secs using 2398% CPU
Optimizing NNI: done in 0.0878545 secs using 2398% CPU
Optimizing NNI: done in 0.0965124 secs using 2398% CPU
Optimizing NNI: done in 0.108846 secs using 2398% CPU
Optimizing NNI: done in 0.0699439 secs using 2398% CPU
Optimizing NNI: done in 0.0705753 secs using 2397% CPU
Optimizing NNI: done in 0.0821518 secs using 2399% CPU
Optimizing NNI: done in 0.081996 secs using 2396% CPU
Optimizing NNI: done in 0.0567073 secs using 2392% CPU
Optimizing NNI: done in 0.0535092 secs using 2396% CPU
Optimizing NNI: done in 0.0913374 secs using 2392% CPU
Optimizing NNI: done in 0.103973 secs using 2394% CPU
Optimizing NNI: done in 0.081563 secs using 2398% CPU
Optimizing NNI: done in 0.0990259 secs using 2398% CPU
Optimizing NNI: done in 0.0670749 secs using 2394% CPU
Optimizing NNI: done in 0.12942 secs using 2397% CPU
Optimizing NNI: done in 0.0887394 secs using 2395% CPU
Optimizing NNI: done in 0.0642708 secs using 2397% CPU
1900 samples done
Optimizing NNI: done in 0.0894311 secs using 2396% CPU
Optimizing NNI: done in 0.0578866 secs using 2397% CPU
Optimizing NNI: done in 0.116193 secs using 2397% CPU
Optimizing NNI: done in 0.0944243 secs using 2397% CPU
Optimizing NNI: done in 0.0632612 secs using 2396% CPU
Optimizing NNI: done in 0.0860405 secs using 2398% CPU
Optimizing NNI: done in 0.0664831 secs using 2395% CPU
Optimizing NNI: done in 0.0835479 secs using 2395% CPU
Optimizing NNI: done in 0.0572274 secs using 2398% CPU
Optimizing NNI: done in 0.0545552 secs using 2398% CPU
Optimizing NNI: done in 0.131546 secs using 2397% CPU
Optimizing NNI: done in 0.0910171 secs using 2386% CPU
Optimizing NNI: done in 0.0547008 secs using 2396% CPU
Optimizing NNI: done in 0.0673067 secs using 2398% CPU
Optimizing NNI: done in 0.0591649 secs using 2391% CPU
Optimizing NNI: done in 0.071096 secs using 2398% CPU
Optimizing NNI: done in 0.0632407 secs using 2397% CPU
Optimizing NNI: done in 0.0585541 secs using 2398% CPU
Optimizing NNI: done in 0.115806 secs using 2398% CPU
Optimizing NNI: done in 0.0815283 secs using 2399% CPU
Optimizing NNI: done in 0.0580774 secs using 2397% CPU
Optimizing NNI: done in 0.0880184 secs using 2397% CPU
Optimizing NNI: done in 0.0889509 secs using 2398% CPU
Optimizing NNI: done in 0.0700062 secs using 2399% CPU
Optimizing NNI: done in 0.060283 secs using 2395% CPU
Optimizing NNI: done in 0.0528435 secs using 2394% CPU
Optimizing NNI: done in 0.0701629 secs using 2397% CPU
Optimizing NNI: done in 0.0649859 secs using 2395% CPU
Optimizing NNI: done in 0.065797 secs using 2396% CPU
Optimizing NNI: done in 0.105947 secs using 2398% CPU
Optimizing NNI: done in 0.0963051 secs using 2397% CPU
Optimizing NNI: done in 0.0649142 secs using 2395% CPU
Optimizing NNI: done in 0.0943963 secs using 2392% CPU
Optimizing NNI: done in 0.0678542 secs using 2396% CPU
Optimizing NNI: done in 0.0692363 secs using 2396% CPU
Optimizing NNI: done in 0.114592 secs using 2397% CPU
Optimizing NNI: done in 0.12587 secs using 2396% CPU
Optimizing NNI: done in 0.0710721 secs using 2398% CPU
Optimizing NNI: done in 0.109596 secs using 2391% CPU
Optimizing NNI: done in 0.0986062 secs using 2399% CPU
Optimizing NNI: done in 0.067393 secs using 2398% CPU
Optimizing NNI: done in 0.0858576 secs using 2399% CPU
Optimizing NNI: done in 0.0631148 secs using 2397% CPU
Optimizing NNI: done in 0.0569471 secs using 2398% CPU
Optimizing NNI: done in 0.063615 secs using 2395% CPU
Optimizing NNI: done in 0.0673938 secs using 2391% CPU
Optimizing NNI: done in 0.0881575 secs using 2397% CPU
Optimizing NNI: done in 0.0969357 secs using 2398% CPU
Optimizing NNI: done in 0.155306 secs using 2397% CPU
Optimizing NNI: done in 0.0753958 secs using 2396% CPU
Optimizing NNI: done in 0.0634422 secs using 2397% CPU
Optimizing NNI: done in 0.089393 secs using 2396% CPU
Optimizing NNI: done in 0.0891028 secs using 2398% CPU
Optimizing NNI: done in 0.0871074 secs using 2399% CPU
Optimizing NNI: done in 0.0922573 secs using 2398% CPU
Optimizing NNI: done in 0.0958102 secs using 2397% CPU
Optimizing NNI: done in 0.0663537 secs using 2395% CPU
Optimizing NNI: done in 0.0899164 secs using 2398% CPU
Optimizing NNI: done in 0.0652997 secs using 2397% CPU
Optimizing NNI: done in 0.0584535 secs using 2395% CPU
Optimizing NNI: done in 0.0620691 secs using 2397% CPU
Optimizing NNI: done in 0.0618495 secs using 2397% CPU
Optimizing NNI: done in 0.0684372 secs using 2397% CPU
Optimizing NNI: done in 0.0933654 secs using 2396% CPU
Optimizing NNI: done in 0.0741111 secs using 2376% CPU
Optimizing NNI: done in 0.0859553 secs using 2395% CPU
Optimizing NNI: done in 0.0598162 secs using 2397% CPU
Optimizing NNI: done in 0.0726265 secs using 2398% CPU
Optimizing NNI: done in 0.119868 secs using 2399% CPU
Optimizing NNI: done in 0.0681064 secs using 2397% CPU
Optimizing NNI: done in 0.0321136 secs using 2397% CPU
Optimizing NNI: done in 0.0575472 secs using 2397% CPU
Optimizing NNI: done in 0.0604291 secs using 2393% CPU
Optimizing NNI: done in 0.0476787 secs using 2398% CPU
Optimizing NNI: done in 0.0604739 secs using 2398% CPU
Optimizing NNI: done in 0.0856888 secs using 2396% CPU
Optimizing NNI: done in 0.131975 secs using 2398% CPU
Optimizing NNI: done in 0.0875211 secs using 2397% CPU
Optimizing NNI: done in 0.0916937 secs using 2398% CPU
Optimizing NNI: done in 0.0652142 secs using 2398% CPU
Optimizing NNI: done in 0.112892 secs using 2395% CPU
Optimizing NNI: done in 0.143805 secs using 2392% CPU
Optimizing NNI: done in 0.0600705 secs using 2398% CPU
Optimizing NNI: done in 0.0844392 secs using 2398% CPU
Optimizing NNI: done in 0.0671378 secs using 2399% CPU
Optimizing NNI: done in 0.104207 secs using 2397% CPU
Optimizing NNI: done in 0.107236 secs using 2397% CPU
Optimizing NNI: done in 0.0645825 secs using 2394% CPU
Optimizing NNI: done in 0.0968506 secs using 2395% CPU
Optimizing NNI: done in 0.063246 secs using 2392% CPU
Optimizing NNI: done in 0.0914397 secs using 2395% CPU
Optimizing NNI: done in 0.0586548 secs using 2393% CPU
Optimizing NNI: done in 0.0824232 secs using 2399% CPU
Optimizing NNI: done in 0.0746835 secs using 2396% CPU
Optimizing NNI: done in 0.0933317 secs using 2397% CPU
Optimizing NNI: done in 0.117118 secs using 2397% CPU
Optimizing NNI: done in 0.104308 secs using 2395% CPU
Optimizing NNI: done in 0.0617195 secs using 2398% CPU
Optimizing NNI: done in 0.0877901 secs using 2398% CPU
Optimizing NNI: done in 0.0574936 secs using 2398% CPU
2000 samples done
Optimizing NNI: done in 0.0670244 secs using 2397% CPU
Optimizing NNI: done in 0.0576329 secs using 2396% CPU
Optimizing NNI: done in 0.0615586 secs using 2398% CPU
Optimizing NNI: done in 0.0873952 secs using 2397% CPU
Optimizing NNI: done in 0.0664696 secs using 2397% CPU
Optimizing NNI: done in 0.0681167 secs using 2397% CPU
Optimizing NNI: done in 0.0938636 secs using 2398% CPU
Optimizing NNI: done in 0.0649858 secs using 2397% CPU
Optimizing NNI: done in 0.0629686 secs using 2397% CPU
Optimizing NNI: done in 0.0744619 secs using 2399% CPU
Optimizing NNI: done in 0.0562378 secs using 2398% CPU
Optimizing NNI: done in 0.0877379 secs using 2399% CPU
Optimizing NNI: done in 0.0998607 secs using 2396% CPU
Optimizing NNI: done in 0.0653533 secs using 2397% CPU
Optimizing NNI: done in 0.0782564 secs using 2396% CPU
Optimizing NNI: done in 0.0555305 secs using 2395% CPU
Optimizing NNI: done in 0.107331 secs using 2396% CPU
Optimizing NNI: done in 0.0649386 secs using 2392% CPU
Optimizing NNI: done in 0.0628604 secs using 2395% CPU
Optimizing NNI: done in 0.0581759 secs using 2396% CPU
Optimizing NNI: done in 0.0826662 secs using 2399% CPU
Optimizing NNI: done in 0.0811762 secs using 2399% CPU
Optimizing NNI: done in 0.0622621 secs using 2397% CPU
Optimizing NNI: done in 0.0699155 secs using 2397% CPU
Optimizing NNI: done in 0.0731401 secs using 2370% CPU
Optimizing NNI: done in 0.0977223 secs using 2386% CPU
Optimizing NNI: done in 0.0691874 secs using 2398% CPU
Optimizing NNI: done in 0.0856163 secs using 2397% CPU
Optimizing NNI: done in 0.0912997 secs using 2396% CPU
Optimizing NNI: done in 0.0943111 secs using 2397% CPU
Optimizing NNI: done in 0.113758 secs using 2397% CPU
Optimizing NNI: done in 0.101179 secs using 2398% CPU
Optimizing NNI: done in 0.0891033 secs using 2398% CPU
Optimizing NNI: done in 0.0880975 secs using 2398% CPU
Optimizing NNI: done in 0.0520744 secs using 2392% CPU
Optimizing NNI: done in 0.0569584 secs using 2398% CPU
Optimizing NNI: done in 0.0924199 secs using 2395% CPU
Optimizing NNI: done in 0.0657504 secs using 2399% CPU
Optimizing NNI: done in 0.058101 secs using 2393% CPU
Optimizing NNI: done in 0.0627671 secs using 2398% CPU
Optimizing NNI: done in 0.092248 secs using 2397% CPU
Optimizing NNI: done in 0.0679271 secs using 2398% CPU
Optimizing NNI: done in 0.0909635 secs using 2399% CPU
Optimizing NNI: done in 0.0900093 secs using 2398% CPU
Optimizing NNI: done in 0.0539356 secs using 2379% CPU
Optimizing NNI: done in 0.0557939 secs using 2398% CPU
Optimizing NNI: done in 0.0886558 secs using 2396% CPU
Optimizing NNI: done in 0.0550433 secs using 2393% CPU
Optimizing NNI: done in 0.086954 secs using 2398% CPU
Optimizing NNI: done in 0.0492552 secs using 2398% CPU
Optimizing NNI: done in 0.0672376 secs using 2397% CPU
Optimizing NNI: done in 0.0690368 secs using 2397% CPU
Optimizing NNI: done in 0.0568668 secs using 2373% CPU
Optimizing NNI: done in 0.0735391 secs using 2392% CPU
Optimizing NNI: done in 0.0643347 secs using 2397% CPU
Optimizing NNI: done in 0.0547498 secs using 2394% CPU
Optimizing NNI: done in 0.0548998 secs using 2387% CPU
Optimizing NNI: done in 0.0667633 secs using 2397% CPU
Optimizing NNI: done in 0.0665954 secs using 2398% CPU
Optimizing NNI: done in 0.0576882 secs using 2396% CPU
Optimizing NNI: done in 0.0602594 secs using 2393% CPU
Optimizing NNI: done in 0.0482707 secs using 2389% CPU
Optimizing NNI: done in 0.0578408 secs using 2396% CPU
Optimizing NNI: done in 0.0649305 secs using 2392% CPU
Optimizing NNI: done in 0.0689164 secs using 2397% CPU
Optimizing NNI: done in 0.0842899 secs using 2397% CPU
Optimizing NNI: done in 0.045668 secs using 2396% CPU
Optimizing NNI: done in 0.084367 secs using 2398% CPU
Optimizing NNI: done in 0.070158 secs using 2397% CPU
Optimizing NNI: done in 0.0775454 secs using 2397% CPU
Optimizing NNI: done in 0.0991182 secs using 2398% CPU
Optimizing NNI: done in 0.0831572 secs using 2392% CPU
Optimizing NNI: done in 0.0730603 secs using 2397% CPU
Optimizing NNI: done in 0.0869582 secs using 2399% CPU
Optimizing NNI: done in 0.0514536 secs using 2394% CPU
Optimizing NNI: done in 0.0722828 secs using 2394% CPU
Optimizing NNI: done in 0.0487062 secs using 2398% CPU
Optimizing NNI: done in 0.0575532 secs using 2397% CPU
Optimizing NNI: done in 0.0474771 secs using 2396% CPU
Optimizing NNI: done in 0.0880283 secs using 2399% CPU
Optimizing NNI: done in 0.0867347 secs using 2398% CPU
Optimizing NNI: done in 0.074199 secs using 2399% CPU
Optimizing NNI: done in 0.14243 secs using 2399% CPU
Optimizing NNI: done in 0.0301238 secs using 2397% CPU
Optimizing NNI: done in 0.0652997 secs using 2394% CPU
Optimizing NNI: done in 0.0992501 secs using 2393% CPU
Optimizing NNI: done in 0.113193 secs using 2396% CPU
Optimizing NNI: done in 0.0624153 secs using 2398% CPU
Optimizing NNI: done in 0.0955241 secs using 2398% CPU
Optimizing NNI: done in 0.0575381 secs using 2391% CPU
Optimizing NNI: done in 0.0614725 secs using 2397% CPU
Optimizing NNI: done in 0.0621922 secs using 2397% CPU
Optimizing NNI: done in 0.0547397 secs using 2396% CPU
Optimizing NNI: done in 0.0322023 secs using 2387% CPU
Optimizing NNI: done in 0.117354 secs using 2396% CPU
Optimizing NNI: done in 0.0665679 secs using 2397% CPU
Optimizing NNI: done in 0.0804605 secs using 2399% CPU
Optimizing NNI: done in 0.0885264 secs using 2394% CPU
Optimizing NNI: done in 0.069828 secs using 2397% CPU
Optimizing NNI: done in 0.106981 secs using 2394% CPU
2100 samples done
Optimizing NNI: done in 0.0853108 secs using 2398% CPU
Optimizing NNI: done in 0.0625569 secs using 2397% CPU
Optimizing NNI: done in 0.0725641 secs using 2396% CPU
Optimizing NNI: done in 0.104704 secs using 2398% CPU
Optimizing NNI: done in 0.0324269 secs using 2390% CPU
Optimizing NNI: done in 0.0963048 secs using 2397% CPU
Optimizing NNI: done in 0.0574217 secs using 2398% CPU
Optimizing NNI: done in 0.0950341 secs using 2398% CPU
Optimizing NNI: done in 0.0581175 secs using 2390% CPU
Optimizing NNI: done in 0.0944599 secs using 2380% CPU
Optimizing NNI: done in 0.0572912 secs using 2398% CPU
Optimizing NNI: done in 0.0802057 secs using 2396% CPU
Optimizing NNI: done in 0.0539982 secs using 2389% CPU
Optimizing NNI: done in 0.108133 secs using 2398% CPU
Optimizing NNI: done in 0.0761144 secs using 2396% CPU
Optimizing NNI: done in 0.0610283 secs using 2384% CPU
Optimizing NNI: done in 0.0822688 secs using 2398% CPU
Optimizing NNI: done in 0.0595366 secs using 2396% CPU
Optimizing NNI: done in 0.0973213 secs using 2398% CPU
Optimizing NNI: done in 0.0877115 secs using 2399% CPU
Optimizing NNI: done in 0.0622128 secs using 2398% CPU
Optimizing NNI: done in 0.0900768 secs using 2397% CPU
Optimizing NNI: done in 0.0818909 secs using 2395% CPU
Optimizing NNI: done in 0.0923368 secs using 2397% CPU
Optimizing NNI: done in 0.0584026 secs using 2398% CPU
Optimizing NNI: done in 0.0552566 secs using 2396% CPU
Optimizing NNI: done in 0.120612 secs using 2396% CPU
Optimizing NNI: done in 0.065997 secs using 2384% CPU
Optimizing NNI: done in 0.0941474 secs using 2397% CPU
Optimizing NNI: done in 0.0629983 secs using 2395% CPU
Optimizing NNI: done in 0.0863097 secs using 2398% CPU
Optimizing NNI: done in 0.0818777 secs using 2396% CPU
Optimizing NNI: done in 0.092242 secs using 2399% CPU
Optimizing NNI: done in 0.0924263 secs using 2397% CPU
Optimizing NNI: done in 0.091527 secs using 2390% CPU
Optimizing NNI: done in 0.0747403 secs using 2396% CPU
Optimizing NNI: done in 0.0615013 secs using 2397% CPU
Optimizing NNI: done in 0.0771919 secs using 2395% CPU
Optimizing NNI: done in 0.061496 secs using 2395% CPU
Optimizing NNI: done in 0.11994 secs using 2397% CPU
Optimizing NNI: done in 0.0883173 secs using 2398% CPU
Optimizing NNI: done in 0.0705353 secs using 2384% CPU
Optimizing NNI: done in 0.0537479 secs using 2392% CPU
Optimizing NNI: done in 0.0864427 secs using 2397% CPU
Optimizing NNI: done in 0.0678589 secs using 2393% CPU
Optimizing NNI: done in 0.0654332 secs using 2398% CPU
Optimizing NNI: done in 0.0597308 secs using 2393% CPU
Optimizing NNI: done in 0.0622183 secs using 2395% CPU
Optimizing NNI: done in 0.0582401 secs using 2396% CPU
Optimizing NNI: done in 0.0675791 secs using 2381% CPU
Optimizing NNI: done in 0.0623255 secs using 2398% CPU
Optimizing NNI: done in 0.0563048 secs using 2389% CPU
Optimizing NNI: done in 0.0536743 secs using 2398% CPU
Optimizing NNI: done in 0.103447 secs using 2398% CPU
Optimizing NNI: done in 0.0617764 secs using 2397% CPU
Optimizing NNI: done in 0.0852471 secs using 2396% CPU
Optimizing NNI: done in 0.0954114 secs using 2395% CPU
Optimizing NNI: done in 0.0826945 secs using 2396% CPU
Optimizing NNI: done in 0.0688459 secs using 2395% CPU
Optimizing NNI: done in 0.0748833 secs using 2396% CPU
Optimizing NNI: done in 0.0667393 secs using 2398% CPU
Optimizing NNI: done in 0.0846544 secs using 2395% CPU
Optimizing NNI: done in 0.0743642 secs using 2382% CPU
Optimizing NNI: done in 0.0607024 secs using 2397% CPU
Optimizing NNI: done in 0.0766524 secs using 2397% CPU
Optimizing NNI: done in 0.0654145 secs using 2386% CPU
Optimizing NNI: done in 0.106849 secs using 2397% CPU
Optimizing NNI: done in 0.063086 secs using 2395% CPU
Optimizing NNI: done in 0.104888 secs using 2394% CPU
Optimizing NNI: done in 0.091783 secs using 2396% CPU
Optimizing NNI: done in 0.0594568 secs using 2398% CPU
Optimizing NNI: done in 0.0653952 secs using 2397% CPU
Optimizing NNI: done in 0.0563287 secs using 2393% CPU
Optimizing NNI: done in 0.0738037 secs using 2398% CPU
Optimizing NNI: done in 0.0984201 secs using 2399% CPU
Optimizing NNI: done in 0.0655322 secs using 2388% CPU
Optimizing NNI: done in 0.0590468 secs using 2398% CPU
Optimizing NNI: done in 0.0643383 secs using 2398% CPU
Optimizing NNI: done in 0.0695181 secs using 2399% CPU
Optimizing NNI: done in 0.0534618 secs using 2396% CPU
Optimizing NNI: done in 0.0710721 secs using 2394% CPU
Optimizing NNI: done in 0.0795105 secs using 2393% CPU
Optimizing NNI: done in 0.05868 secs using 2396% CPU
Optimizing NNI: done in 0.0913409 secs using 2398% CPU
Optimizing NNI: done in 0.0930474 secs using 2398% CPU
Optimizing NNI: done in 0.0754709 secs using 2396% CPU
Optimizing NNI: done in 0.0604356 secs using 2398% CPU
Optimizing NNI: done in 0.0636098 secs using 2398% CPU
Optimizing NNI: done in 0.138067 secs using 2395% CPU
Optimizing NNI: done in 0.085861 secs using 2395% CPU
Optimizing NNI: done in 0.061912 secs using 2398% CPU
Optimizing NNI: done in 0.0571338 secs using 2396% CPU
Optimizing NNI: done in 0.0964977 secs using 2397% CPU
Optimizing NNI: done in 0.0927052 secs using 2398% CPU
Optimizing NNI: done in 0.0609289 secs using 2395% CPU
Optimizing NNI: done in 0.0945414 secs using 2396% CPU
Optimizing NNI: done in 0.0495107 secs using 2398% CPU
Optimizing NNI: done in 0.0926263 secs using 2398% CPU
Optimizing NNI: done in 0.0826791 secs using 2399% CPU
Optimizing NNI: done in 0.061341 secs using 2397% CPU
2200 samples done
Optimizing NNI: done in 0.072957 secs using 2397% CPU
Optimizing NNI: done in 0.059032 secs using 2397% CPU
Optimizing NNI: done in 0.0604079 secs using 2395% CPU
Optimizing NNI: done in 0.0893318 secs using 2395% CPU
Optimizing NNI: done in 0.0628847 secs using 2397% CPU
Optimizing NNI: done in 0.0573214 secs using 2396% CPU
Optimizing NNI: done in 0.0570973 secs using 2395% CPU
Optimizing NNI: done in 0.067462 secs using 2397% CPU
Optimizing NNI: done in 0.0873322 secs using 2386% CPU
Optimizing NNI: done in 0.074811 secs using 2394% CPU
Optimizing NNI: done in 0.0654113 secs using 2396% CPU
Optimizing NNI: done in 0.0740991 secs using 2396% CPU
Optimizing NNI: done in 0.0633595 secs using 2395% CPU
Optimizing NNI: done in 0.0842153 secs using 2397% CPU
Optimizing NNI: done in 0.0637452 secs using 2397% CPU
Optimizing NNI: done in 0.0835628 secs using 2397% CPU
Optimizing NNI: done in 0.122026 secs using 2384% CPU
Optimizing NNI: done in 0.068055 secs using 2395% CPU
Optimizing NNI: done in 0.0821984 secs using 2397% CPU
Optimizing NNI: done in 0.0815867 secs using 2397% CPU
Optimizing NNI: done in 0.081529 secs using 2397% CPU
Optimizing NNI: done in 0.0556638 secs using 2394% CPU
Optimizing NNI: done in 0.143197 secs using 2398% CPU
Optimizing NNI: done in 0.0314969 secs using 2396% CPU
Optimizing NNI: done in 0.0632086 secs using 2396% CPU
Optimizing NNI: done in 0.0586132 secs using 2396% CPU
Optimizing NNI: done in 0.0805217 secs using 2398% CPU
Optimizing NNI: done in 0.0549595 secs using 2398% CPU
Optimizing NNI: done in 0.0560696 secs using 2396% CPU
Optimizing NNI: done in 0.0599377 secs using 2395% CPU
Optimizing NNI: done in 0.0605423 secs using 2398% CPU
Optimizing NNI: done in 0.0497199 secs using 2397% CPU
Optimizing NNI: done in 0.106369 secs using 2399% CPU
Optimizing NNI: done in 0.0717315 secs using 2397% CPU
Optimizing NNI: done in 0.0550815 secs using 2398% CPU
Optimizing NNI: done in 0.0485827 secs using 2396% CPU
Optimizing NNI: done in 0.0625789 secs using 2398% CPU
Optimizing NNI: done in 0.0846741 secs using 2396% CPU
Optimizing NNI: done in 0.163017 secs using 2395% CPU
Optimizing NNI: done in 0.0760317 secs using 2396% CPU
Optimizing NNI: done in 0.0909893 secs using 2395% CPU
Optimizing NNI: done in 0.0628512 secs using 2395% CPU
Optimizing NNI: done in 0.0673975 secs using 2397% CPU
Optimizing NNI: done in 0.103714 secs using 2394% CPU
Optimizing NNI: done in 0.0564991 secs using 2398% CPU
Optimizing NNI: done in 0.0634702 secs using 2397% CPU
Optimizing NNI: done in 0.0824866 secs using 2397% CPU
Optimizing NNI: done in 0.0741969 secs using 2396% CPU
Optimizing NNI: done in 0.0689845 secs using 2398% CPU
Optimizing NNI: done in 0.0748876 secs using 2397% CPU
Optimizing NNI: done in 0.0643735 secs using 2398% CPU
Optimizing NNI: done in 0.0774292 secs using 2395% CPU
Optimizing NNI: done in 0.0506019 secs using 2396% CPU
Optimizing NNI: done in 0.0863525 secs using 2398% CPU
Optimizing NNI: done in 0.0637499 secs using 2397% CPU
Optimizing NNI: done in 0.0568019 secs using 2396% CPU
Optimizing NNI: done in 0.0944739 secs using 2396% CPU
Optimizing NNI: done in 0.0845444 secs using 2399% CPU
Optimizing NNI: done in 0.103844 secs using 2395% CPU
Optimizing NNI: done in 0.104725 secs using 2388% CPU
Optimizing NNI: done in 0.0539785 secs using 2395% CPU
Optimizing NNI: done in 0.0574276 secs using 2397% CPU
Optimizing NNI: done in 0.0945071 secs using 2399% CPU
Optimizing NNI: done in 0.090968 secs using 2395% CPU
Optimizing NNI: done in 0.0672387 secs using 2397% CPU
Optimizing NNI: done in 0.0773563 secs using 2397% CPU
Optimizing NNI: done in 0.0828664 secs using 2395% CPU
Optimizing NNI: done in 0.095007 secs using 2398% CPU
Optimizing NNI: done in 0.0903192 secs using 2394% CPU
Optimizing NNI: done in 0.064276 secs using 2395% CPU
Optimizing NNI: done in 0.0661118 secs using 2395% CPU
Optimizing NNI: done in 0.0628497 secs using 2395% CPU
Optimizing NNI: done in 0.051173 secs using 2396% CPU
Optimizing NNI: done in 0.0848965 secs using 2397% CPU
Optimizing NNI: done in 0.084095 secs using 2396% CPU
Optimizing NNI: done in 0.0685684 secs using 2398% CPU
Optimizing NNI: done in 0.0551244 secs using 2398% CPU
Optimizing NNI: done in 0.0833838 secs using 2399% CPU
Optimizing NNI: done in 0.096342 secs using 2392% CPU
Optimizing NNI: done in 0.0557623 secs using 2398% CPU
Optimizing NNI: done in 0.0640089 secs using 2387% CPU
Optimizing NNI: done in 0.0664031 secs using 2397% CPU
Optimizing NNI: done in 0.0556287 secs using 2398% CPU
Optimizing NNI: done in 0.079211 secs using 2385% CPU
Optimizing NNI: done in 0.0793768 secs using 2399% CPU
Optimizing NNI: done in 0.148639 secs using 2396% CPU
Optimizing NNI: done in 0.0656718 secs using 2396% CPU
Optimizing NNI: done in 0.068781 secs using 2398% CPU
Optimizing NNI: done in 0.071309 secs using 2394% CPU
Optimizing NNI: done in 0.0572205 secs using 2397% CPU
Optimizing NNI: done in 0.0734675 secs using 2399% CPU
Optimizing NNI: done in 0.0895775 secs using 2395% CPU
Optimizing NNI: done in 0.0576409 secs using 2396% CPU
Optimizing NNI: done in 0.0595484 secs using 2397% CPU
Optimizing NNI: done in 0.0635204 secs using 2387% CPU
Optimizing NNI: done in 0.0562975 secs using 2391% CPU
Optimizing NNI: done in 0.0550693 secs using 2380% CPU
Optimizing NNI: done in 0.0926423 secs using 2397% CPU
Optimizing NNI: done in 0.0801516 secs using 2399% CPU
Optimizing NNI: done in 0.0515319 secs using 2398% CPU
2300 samples done
Optimizing NNI: done in 0.0792167 secs using 2396% CPU
Optimizing NNI: done in 0.0483283 secs using 2394% CPU
Optimizing NNI: done in 0.0617874 secs using 2399% CPU
Optimizing NNI: done in 0.0489343 secs using 2392% CPU
Optimizing NNI: done in 0.0640765 secs using 2392% CPU
Optimizing NNI: done in 0.0548395 secs using 2399% CPU
Optimizing NNI: done in 0.0699446 secs using 2397% CPU
Optimizing NNI: done in 0.0655723 secs using 2397% CPU
Optimizing NNI: done in 0.0861527 secs using 2399% CPU
Optimizing NNI: done in 0.0557479 secs using 2395% CPU
Optimizing NNI: done in 0.0582375 secs using 2373% CPU
Optimizing NNI: done in 0.0725031 secs using 2397% CPU
Optimizing NNI: done in 0.0681081 secs using 2397% CPU
Optimizing NNI: done in 0.0702137 secs using 2399% CPU
Optimizing NNI: done in 0.0828411 secs using 2399% CPU
Optimizing NNI: done in 0.0874523 secs using 2393% CPU
Optimizing NNI: done in 0.0648593 secs using 2397% CPU
Optimizing NNI: done in 0.0509074 secs using 2397% CPU
Optimizing NNI: done in 0.0787956 secs using 2399% CPU
Optimizing NNI: done in 0.062345 secs using 2397% CPU
Optimizing NNI: done in 0.0558578 secs using 2397% CPU
Optimizing NNI: done in 0.0470068 secs using 2398% CPU
Optimizing NNI: done in 0.0519571 secs using 2399% CPU
Optimizing NNI: done in 0.0614181 secs using 2380% CPU
Optimizing NNI: done in 0.0578972 secs using 2392% CPU
Optimizing NNI: done in 0.0623423 secs using 2395% CPU
Optimizing NNI: done in 0.080611 secs using 2399% CPU
Optimizing NNI: done in 0.0634539 secs using 2394% CPU
Optimizing NNI: done in 0.0612933 secs using 2397% CPU
Optimizing NNI: done in 0.0592588 secs using 2399% CPU
Optimizing NNI: done in 0.0663457 secs using 2382% CPU
Optimizing NNI: done in 0.0585784 secs using 2397% CPU
Optimizing NNI: done in 0.0722389 secs using 2396% CPU
Optimizing NNI: done in 0.0645533 secs using 2397% CPU
Optimizing NNI: done in 0.0578316 secs using 2397% CPU
Optimizing NNI: done in 0.0803897 secs using 2393% CPU
Optimizing NNI: done in 0.0479172 secs using 2396% CPU
Optimizing NNI: done in 0.0647995 secs using 2397% CPU
Optimizing NNI: done in 0.0545082 secs using 2395% CPU
Optimizing NNI: done in 0.0501055 secs using 2394% CPU
Optimizing NNI: done in 0.0525009 secs using 2391% CPU
Optimizing NNI: done in 0.0762972 secs using 2398% CPU
Optimizing NNI: done in 0.129631 secs using 2395% CPU
Optimizing NNI: done in 0.0741582 secs using 2399% CPU
Optimizing NNI: done in 0.0803719 secs using 2397% CPU
Optimizing NNI: done in 0.060727 secs using 2381% CPU
Optimizing NNI: done in 0.106336 secs using 2397% CPU
Optimizing NNI: done in 0.0547359 secs using 2395% CPU
Optimizing NNI: done in 0.0711815 secs using 2396% CPU
Optimizing NNI: done in 0.0736583 secs using 2399% CPU
Optimizing NNI: done in 0.0688103 secs using 2397% CPU
Optimizing NNI: done in 0.078894 secs using 2398% CPU
Optimizing NNI: done in 0.0970444 secs using 2390% CPU
Optimizing NNI: done in 0.134968 secs using 2398% CPU
Optimizing NNI: done in 0.062003 secs using 2399% CPU
Optimizing NNI: done in 0.0631158 secs using 2395% CPU
Optimizing NNI: done in 0.0550577 secs using 2399% CPU
Optimizing NNI: done in 0.0543971 secs using 2399% CPU
Optimizing NNI: done in 0.0546721 secs using 2395% CPU
Optimizing NNI: done in 0.0653903 secs using 2399% CPU
Optimizing NNI: done in 0.0619754 secs using 2397% CPU
Optimizing NNI: done in 0.065863 secs using 2397% CPU
Optimizing NNI: done in 0.0640737 secs using 2398% CPU
Optimizing NNI: done in 0.0664035 secs using 2397% CPU
Optimizing NNI: done in 0.116211 secs using 2399% CPU
Optimizing NNI: done in 0.057281 secs using 2392% CPU
Optimizing NNI: done in 0.0801324 secs using 2399% CPU
Optimizing NNI: done in 0.0679371 secs using 2394% CPU
Optimizing NNI: done in 0.0583505 secs using 2399% CPU
Optimizing NNI: done in 0.0744598 secs using 2398% CPU
Optimizing NNI: done in 0.0685122 secs using 2396% CPU
Optimizing NNI: done in 0.0554767 secs using 2391% CPU
Optimizing NNI: done in 0.123094 secs using 2398% CPU
Optimizing NNI: done in 0.0547504 secs using 2385% CPU
Optimizing NNI: done in 0.0507579 secs using 2397% CPU
Optimizing NNI: done in 0.0769169 secs using 2397% CPU
Optimizing NNI: done in 0.0755447 secs using 2399% CPU
Optimizing NNI: done in 0.0792446 secs using 2398% CPU
Optimizing NNI: done in 0.0734425 secs using 2398% CPU
Optimizing NNI: done in 0.109484 secs using 2398% CPU
Optimizing NNI: done in 0.0528167 secs using 2398% CPU
Optimizing NNI: done in 0.0722895 secs using 2397% CPU
Optimizing NNI: done in 0.0543456 secs using 2397% CPU
Optimizing NNI: done in 0.0598492 secs using 2399% CPU
Optimizing NNI: done in 0.0485033 secs using 2394% CPU
Optimizing NNI: done in 0.109264 secs using 2398% CPU
Optimizing NNI: done in 0.0895647 secs using 2398% CPU
Optimizing NNI: done in 0.0676504 secs using 2397% CPU
Optimizing NNI: done in 0.0959177 secs using 2395% CPU
Optimizing NNI: done in 0.0805011 secs using 2396% CPU
Optimizing NNI: done in 0.0559172 secs using 2389% CPU
Optimizing NNI: done in 0.0533031 secs using 2397% CPU
Optimizing NNI: done in 0.086351 secs using 2398% CPU
Optimizing NNI: done in 0.0744318 secs using 2398% CPU
Optimizing NNI: done in 0.0571994 secs using 2397% CPU
Optimizing NNI: done in 0.0869028 secs using 2396% CPU
Optimizing NNI: done in 0.068937 secs using 2369% CPU
Optimizing NNI: done in 0.0788728 secs using 2396% CPU
Optimizing NNI: done in 0.0628779 secs using 2395% CPU
Optimizing NNI: done in 0.0556369 secs using 2389% CPU
2400 samples done
Optimizing NNI: done in 0.0603338 secs using 2398% CPU
Optimizing NNI: done in 0.0747782 secs using 2396% CPU
Optimizing NNI: done in 0.0767241 secs using 2397% CPU
Optimizing NNI: done in 0.0671861 secs using 2386% CPU
Optimizing NNI: done in 0.0754043 secs using 2398% CPU
Optimizing NNI: done in 0.0823867 secs using 2398% CPU
Optimizing NNI: done in 0.0936881 secs using 2392% CPU
Optimizing NNI: done in 0.0564133 secs using 2395% CPU
Optimizing NNI: done in 0.0776185 secs using 2396% CPU
Optimizing NNI: done in 0.0829632 secs using 2398% CPU
Optimizing NNI: done in 0.0699181 secs using 2391% CPU
Optimizing NNI: done in 0.112555 secs using 2397% CPU
Optimizing NNI: done in 0.0665734 secs using 2394% CPU
Optimizing NNI: done in 0.0625214 secs using 2397% CPU
Optimizing NNI: done in 0.0627351 secs using 2397% CPU
Optimizing NNI: done in 0.0913452 secs using 2398% CPU
Optimizing NNI: done in 0.0634418 secs using 2395% CPU
Optimizing NNI: done in 0.0852095 secs using 2398% CPU
Optimizing NNI: done in 0.097213 secs using 2396% CPU
Optimizing NNI: done in 0.108235 secs using 2398% CPU
Optimizing NNI: done in 0.0913175 secs using 2397% CPU
Optimizing NNI: done in 0.0920506 secs using 2398% CPU
Optimizing NNI: done in 0.0936493 secs using 2399% CPU
Optimizing NNI: done in 0.0861246 secs using 2399% CPU
Optimizing NNI: done in 0.094285 secs using 2393% CPU
Optimizing NNI: done in 0.118165 secs using 2399% CPU
Optimizing NNI: done in 0.0505189 secs using 2398% CPU
Optimizing NNI: done in 0.115335 secs using 2393% CPU
Optimizing NNI: done in 0.0507719 secs using 2394% CPU
Optimizing NNI: done in 0.113708 secs using 2394% CPU
Optimizing NNI: done in 0.0801262 secs using 2389% CPU
Optimizing NNI: done in 0.0626778 secs using 2395% CPU
Optimizing NNI: done in 0.0620063 secs using 2398% CPU
Optimizing NNI: done in 0.0826468 secs using 2395% CPU
Optimizing NNI: done in 0.080867 secs using 2399% CPU
Optimizing NNI: done in 0.0749701 secs using 2397% CPU
Optimizing NNI: done in 0.061384 secs using 2397% CPU
Optimizing NNI: done in 0.0859592 secs using 2395% CPU
Optimizing NNI: done in 0.0554378 secs using 2398% CPU
Optimizing NNI: done in 0.0926799 secs using 2396% CPU
Optimizing NNI: done in 0.0539756 secs using 2398% CPU
Optimizing NNI: done in 0.091362 secs using 2398% CPU
Optimizing NNI: done in 0.0937261 secs using 2398% CPU
Optimizing NNI: done in 0.0825906 secs using 2399% CPU
Optimizing NNI: done in 0.0684153 secs using 2383% CPU
Optimizing NNI: done in 0.0656243 secs using 2397% CPU
Optimizing NNI: done in 0.085555 secs using 2384% CPU
Optimizing NNI: done in 0.0596098 secs using 2397% CPU
Optimizing NNI: done in 0.104716 secs using 2397% CPU
Optimizing NNI: done in 0.0472006 secs using 2398% CPU
Optimizing NNI: done in 0.0544058 secs using 2396% CPU
Optimizing NNI: done in 0.0583321 secs using 2397% CPU
Optimizing NNI: done in 0.0572299 secs using 2398% CPU
Optimizing NNI: done in 0.0535624 secs using 2392% CPU
Optimizing NNI: done in 0.0860538 secs using 2395% CPU
Optimizing NNI: done in 0.0971349 secs using 2397% CPU
Optimizing NNI: done in 0.0596847 secs using 2397% CPU
Optimizing NNI: done in 0.0607122 secs using 2398% CPU
Optimizing NNI: done in 0.0630448 secs using 2394% CPU
Optimizing NNI: done in 0.0595663 secs using 2395% CPU
Optimizing NNI: done in 0.0512417 secs using 2396% CPU
Optimizing NNI: done in 0.0535421 secs using 2398% CPU
Optimizing NNI: done in 0.0763444 secs using 2397% CPU
Optimizing NNI: done in 0.0560594 secs using 2398% CPU
Optimizing NNI: done in 0.0620867 secs using 2397% CPU
Optimizing NNI: done in 0.07703 secs using 2395% CPU
Optimizing NNI: done in 0.0684688 secs using 2398% CPU
Optimizing NNI: done in 0.104088 secs using 2398% CPU
Optimizing NNI: done in 0.0680845 secs using 2398% CPU
Optimizing NNI: done in 0.0561642 secs using 2396% CPU
Optimizing NNI: done in 0.0532095 secs using 2398% CPU
Optimizing NNI: done in 0.0775888 secs using 2392% CPU
Optimizing NNI: done in 0.0635678 secs using 2399% CPU
Optimizing NNI: done in 0.0538385 secs using 2393% CPU
Optimizing NNI: done in 0.0731648 secs using 2395% CPU
Optimizing NNI: done in 0.0854994 secs using 2398% CPU
Optimizing NNI: done in 0.0623613 secs using 2395% CPU
Optimizing NNI: done in 0.0991184 secs using 2396% CPU
Optimizing NNI: done in 0.0547521 secs using 2393% CPU
Optimizing NNI: done in 0.0461832 secs using 2394% CPU
Optimizing NNI: done in 0.0473549 secs using 2396% CPU
Optimizing NNI: done in 0.0847041 secs using 2396% CPU
Optimizing NNI: done in 0.0928454 secs using 2395% CPU
Optimizing NNI: done in 0.0509224 secs using 2398% CPU
Optimizing NNI: done in 0.0836806 secs using 2398% CPU
Optimizing NNI: done in 0.0605329 secs using 2398% CPU
Optimizing NNI: done in 0.0765636 secs using 2397% CPU
Optimizing NNI: done in 0.0653181 secs using 2392% CPU
Optimizing NNI: done in 0.059726 secs using 2393% CPU
Optimizing NNI: done in 0.0540769 secs using 2398% CPU
Optimizing NNI: done in 0.0817842 secs using 2399% CPU
Optimizing NNI: done in 0.0504221 secs using 2384% CPU
Optimizing NNI: done in 0.0505711 secs using 2385% CPU
Optimizing NNI: done in 0.0620314 secs using 2398% CPU
Optimizing NNI: done in 0.0803023 secs using 2397% CPU
Optimizing NNI: done in 0.0854508 secs using 2396% CPU
Optimizing NNI: done in 0.118593 secs using 2388% CPU
Optimizing NNI: done in 0.119826 secs using 2398% CPU
Optimizing NNI: done in 0.0828119 secs using 2390% CPU
Optimizing NNI: done in 0.0859907 secs using 2393% CPU
2500 samples done
Optimizing NNI: done in 0.0564508 secs using 2398% CPU
Optimizing NNI: done in 0.0545959 secs using 2398% CPU
Optimizing NNI: done in 0.0953763 secs using 2399% CPU
Optimizing NNI: done in 0.0667042 secs using 2395% CPU
Optimizing NNI: done in 0.0509006 secs using 2396% CPU
Optimizing NNI: done in 0.0595091 secs using 2398% CPU
Optimizing NNI: done in 0.0559851 secs using 2398% CPU
Optimizing NNI: done in 0.0586919 secs using 2395% CPU
Optimizing NNI: done in 0.0539117 secs using 2395% CPU
Optimizing NNI: done in 0.0882432 secs using 2397% CPU
Optimizing NNI: done in 0.0545079 secs using 2392% CPU
Optimizing NNI: done in 0.0815356 secs using 2395% CPU
Optimizing NNI: done in 0.108638 secs using 2395% CPU
Optimizing NNI: done in 0.0973879 secs using 2395% CPU
Optimizing NNI: done in 0.0696616 secs using 2396% CPU
Optimizing NNI: done in 0.0561079 secs using 2396% CPU
Optimizing NNI: done in 0.0719628 secs using 2397% CPU
Optimizing NNI: done in 0.0559023 secs using 2394% CPU
Optimizing NNI: done in 0.0751927 secs using 2399% CPU
Optimizing NNI: done in 0.0932277 secs using 2396% CPU
Optimizing NNI: done in 0.0768192 secs using 2395% CPU
Optimizing NNI: done in 0.0800896 secs using 2397% CPU
Optimizing NNI: done in 0.0965706 secs using 2389% CPU
Optimizing NNI: done in 0.0653009 secs using 2395% CPU
Optimizing NNI: done in 0.0822716 secs using 2397% CPU
Optimizing NNI: done in 0.0679192 secs using 2389% CPU
Optimizing NNI: done in 0.0984005 secs using 2398% CPU
Optimizing NNI: done in 0.129865 secs using 2396% CPU
Optimizing NNI: done in 0.0533485 secs using 2396% CPU
Optimizing NNI: done in 0.0885688 secs using 2399% CPU
Optimizing NNI: done in 0.0983386 secs using 2391% CPU
Optimizing NNI: done in 0.064415 secs using 2395% CPU
Optimizing NNI: done in 0.0665608 secs using 2395% CPU
Optimizing NNI: done in 0.108502 secs using 2398% CPU
Optimizing NNI: done in 0.0845869 secs using 2395% CPU
Optimizing NNI: done in 0.062852 secs using 2397% CPU
Optimizing NNI: done in 0.0479124 secs using 2396% CPU
Optimizing NNI: done in 0.0330055 secs using 2387% CPU
Optimizing NNI: done in 0.0616991 secs using 2389% CPU
Optimizing NNI: done in 0.139277 secs using 2396% CPU
Optimizing NNI: done in 0.0536173 secs using 2398% CPU
Optimizing NNI: done in 0.053065 secs using 2396% CPU
Optimizing NNI: done in 0.0937523 secs using 2388% CPU
Optimizing NNI: done in 0.0314223 secs using 2397% CPU
Optimizing NNI: done in 0.0721175 secs using 2393% CPU
Optimizing NNI: done in 0.063889 secs using 2397% CPU
Optimizing NNI: done in 0.0608726 secs using 2396% CPU
Optimizing NNI: done in 0.0840246 secs using 2398% CPU
Optimizing NNI: done in 0.0592513 secs using 2398% CPU
Optimizing NNI: done in 0.0698414 secs using 2399% CPU
Optimizing NNI: done in 0.104249 secs using 2396% CPU
Optimizing NNI: done in 0.0510118 secs using 2394% CPU
Optimizing NNI: done in 0.0771005 secs using 2395% CPU
Optimizing NNI: done in 0.0569385 secs using 2394% CPU
Optimizing NNI: done in 0.0638839 secs using 2397% CPU
Optimizing NNI: done in 0.0369705 secs using 2396% CPU
Optimizing NNI: done in 0.070016 secs using 2385% CPU
Optimizing NNI: done in 0.0596269 secs using 2396% CPU
Optimizing NNI: done in 0.0855494 secs using 2399% CPU
Optimizing NNI: done in 0.0565915 secs using 2395% CPU
Optimizing NNI: done in 0.0566743 secs using 2395% CPU
Optimizing NNI: done in 0.0682884 secs using 2395% CPU
Optimizing NNI: done in 0.070018 secs using 2378% CPU
Optimizing NNI: done in 0.0603279 secs using 2398% CPU
Optimizing NNI: done in 0.0604392 secs using 2398% CPU
Optimizing NNI: done in 0.0542193 secs using 2395% CPU
Optimizing NNI: done in 0.109552 secs using 2302% CPU
Optimizing NNI: done in 0.087568 secs using 2398% CPU
Optimizing NNI: done in 0.0611971 secs using 2395% CPU
Optimizing NNI: done in 0.0683672 secs using 2397% CPU
Optimizing NNI: done in 0.0696334 secs using 2398% CPU
Optimizing NNI: done in 0.0915384 secs using 2393% CPU
Optimizing NNI: done in 0.061023 secs using 2398% CPU
Optimizing NNI: done in 0.0653318 secs using 2392% CPU
Optimizing NNI: done in 0.0577232 secs using 2397% CPU
Optimizing NNI: done in 0.0701534 secs using 2386% CPU
Optimizing NNI: done in 0.0538734 secs using 2396% CPU
Optimizing NNI: done in 0.12818 secs using 2390% CPU
Optimizing NNI: done in 0.0624132 secs using 2398% CPU
Optimizing NNI: done in 0.0861093 secs using 2399% CPU
Optimizing NNI: done in 0.0555689 secs using 2398% CPU
Optimizing NNI: done in 0.0519282 secs using 2398% CPU
Optimizing NNI: done in 0.0659046 secs using 2395% CPU
Optimizing NNI: done in 0.0795659 secs using 2396% CPU
Optimizing NNI: done in 0.107943 secs using 2397% CPU
Optimizing NNI: done in 0.0613697 secs using 2396% CPU
Optimizing NNI: done in 0.0662875 secs using 2395% CPU
Optimizing NNI: done in 0.109735 secs using 2394% CPU
Optimizing NNI: done in 0.119175 secs using 2395% CPU
Optimizing NNI: done in 0.0935622 secs using 2398% CPU
Optimizing NNI: done in 0.0619936 secs using 2394% CPU
Optimizing NNI: done in 0.078062 secs using 2384% CPU
Optimizing NNI: done in 0.0652013 secs using 2395% CPU
Optimizing NNI: done in 0.0840075 secs using 2396% CPU
Optimizing NNI: done in 0.0625185 secs using 2381% CPU
Optimizing NNI: done in 0.0798623 secs using 2397% CPU
Optimizing NNI: done in 0.0898916 secs using 2396% CPU
Optimizing NNI: done in 0.0777625 secs using 2398% CPU
Optimizing NNI: done in 0.0564138 secs using 2398% CPU
Optimizing NNI: done in 0.06942 secs using 2395% CPU
2600 samples done
Optimizing NNI: done in 0.0596332 secs using 2395% CPU
Optimizing NNI: done in 0.0532791 secs using 2394% CPU
Optimizing NNI: done in 0.0917073 secs using 2396% CPU
Optimizing NNI: done in 0.0719879 secs using 2397% CPU
Optimizing NNI: done in 0.0775521 secs using 2396% CPU
Optimizing NNI: done in 0.0592565 secs using 2397% CPU
Optimizing NNI: done in 0.0586466 secs using 2395% CPU
Optimizing NNI: done in 0.0737759 secs using 2397% CPU
Optimizing NNI: done in 0.080342 secs using 2396% CPU
Optimizing NNI: done in 0.0587133 secs using 2379% CPU
Optimizing NNI: done in 0.0559515 secs using 2396% CPU
Optimizing NNI: done in 0.0917726 secs using 2398% CPU
Optimizing NNI: done in 0.0588583 secs using 2398% CPU
Optimizing NNI: done in 0.0602836 secs using 2393% CPU
Optimizing NNI: done in 0.0553661 secs using 2395% CPU
Optimizing NNI: done in 0.0932929 secs using 2398% CPU
Optimizing NNI: done in 0.0963404 secs using 2396% CPU
Optimizing NNI: done in 0.0877943 secs using 2395% CPU
Optimizing NNI: done in 0.0604429 secs using 2395% CPU
Optimizing NNI: done in 0.0710276 secs using 2394% CPU
Optimizing NNI: done in 0.060845 secs using 2398% CPU
Optimizing NNI: done in 0.064876 secs using 2397% CPU
Optimizing NNI: done in 0.0804192 secs using 2397% CPU
Optimizing NNI: done in 0.0565447 secs using 2397% CPU
Optimizing NNI: done in 0.0619413 secs using 2398% CPU
Optimizing NNI: done in 0.086361 secs using 2399% CPU
Optimizing NNI: done in 0.063235 secs using 2396% CPU
Optimizing NNI: done in 0.0881307 secs using 2398% CPU
Optimizing NNI: done in 0.061177 secs using 2398% CPU
Optimizing NNI: done in 0.0700018 secs using 2398% CPU
Optimizing NNI: done in 0.0732817 secs using 2396% CPU
Optimizing NNI: done in 0.0336558 secs using 2393% CPU
Optimizing NNI: done in 0.0563897 secs using 2398% CPU
Optimizing NNI: done in 0.0499042 secs using 2396% CPU
Optimizing NNI: done in 0.0565221 secs using 2394% CPU
Optimizing NNI: done in 0.0565905 secs using 2396% CPU
Optimizing NNI: done in 0.0753057 secs using 2398% CPU
Optimizing NNI: done in 0.0575072 secs using 2398% CPU
Optimizing NNI: done in 0.0675078 secs using 2398% CPU
Optimizing NNI: done in 0.101714 secs using 2397% CPU
Optimizing NNI: done in 0.135151 secs using 2388% CPU
Optimizing NNI: done in 0.0305243 secs using 2393% CPU
Optimizing NNI: done in 0.0559806 secs using 2395% CPU
Optimizing NNI: done in 0.080066 secs using 2399% CPU
Optimizing NNI: done in 0.0818838 secs using 2393% CPU
Optimizing NNI: done in 0.0710172 secs using 2397% CPU
Optimizing NNI: done in 0.0990302 secs using 2395% CPU
Optimizing NNI: done in 0.0920749 secs using 2399% CPU
Optimizing NNI: done in 0.0788812 secs using 2397% CPU
Optimizing NNI: done in 0.0677148 secs using 2397% CPU
Optimizing NNI: done in 0.0567465 secs using 2393% CPU
Optimizing NNI: done in 0.105208 secs using 2399% CPU
Optimizing NNI: done in 0.0965309 secs using 2398% CPU
Optimizing NNI: done in 0.127672 secs using 2395% CPU
Optimizing NNI: done in 0.121095 secs using 2382% CPU
Optimizing NNI: done in 0.0582877 secs using 2397% CPU
Optimizing NNI: done in 0.0875953 secs using 2396% CPU
Optimizing NNI: done in 0.100384 secs using 2398% CPU
Optimizing NNI: done in 0.0530781 secs using 2398% CPU
Optimizing NNI: done in 0.0885241 secs using 2397% CPU
Optimizing NNI: done in 0.057986 secs using 2393% CPU
Optimizing NNI: done in 0.0650815 secs using 2398% CPU
Optimizing NNI: done in 0.0639041 secs using 2395% CPU
Optimizing NNI: done in 0.069106 secs using 2397% CPU
Optimizing NNI: done in 0.0644604 secs using 2398% CPU
Optimizing NNI: done in 0.155438 secs using 2397% CPU
Optimizing NNI: done in 0.0950192 secs using 2397% CPU
Optimizing NNI: done in 0.0606388 secs using 2394% CPU
Optimizing NNI: done in 0.0895262 secs using 2398% CPU
Optimizing NNI: done in 0.0801839 secs using 2395% CPU
Optimizing NNI: done in 0.0707698 secs using 2397% CPU
Optimizing NNI: done in 0.0899772 secs using 2397% CPU
Optimizing NNI: done in 0.0527564 secs using 2394% CPU
Optimizing NNI: done in 0.056436 secs using 2396% CPU
Optimizing NNI: done in 0.0815987 secs using 2399% CPU
Optimizing NNI: done in 0.0669783 secs using 2397% CPU
Optimizing NNI: done in 0.0486958 secs using 2396% CPU
Optimizing NNI: done in 0.0543511 secs using 2393% CPU
Optimizing NNI: done in 0.0583233 secs using 2394% CPU
Optimizing NNI: done in 0.0917125 secs using 2396% CPU
Optimizing NNI: done in 0.0605155 secs using 2398% CPU
Optimizing NNI: done in 0.0591987 secs using 2395% CPU
Optimizing NNI: done in 0.0620985 secs using 2396% CPU
Optimizing NNI: done in 0.0501028 secs using 2398% CPU
Optimizing NNI: done in 0.0736453 secs using 2399% CPU
Optimizing NNI: done in 0.0960497 secs using 2381% CPU
Optimizing NNI: done in 0.0817358 secs using 2394% CPU
Optimizing NNI: done in 0.08999 secs using 2398% CPU
Optimizing NNI: done in 0.0606894 secs using 2392% CPU
Optimizing NNI: done in 0.0848067 secs using 2398% CPU
Optimizing NNI: done in 0.0677823 secs using 2398% CPU
Optimizing NNI: done in 0.0992807 secs using 2395% CPU
Optimizing NNI: done in 0.0545427 secs using 2398% CPU
Optimizing NNI: done in 0.135947 secs using 2394% CPU
Optimizing NNI: done in 0.113849 secs using 2391% CPU
Optimizing NNI: done in 0.0659961 secs using 2394% CPU
Optimizing NNI: done in 0.0618675 secs using 2396% CPU
Optimizing NNI: done in 0.0670109 secs using 2370% CPU
Optimizing NNI: done in 0.0802749 secs using 2397% CPU
Optimizing NNI: done in 0.074325 secs using 2398% CPU
2700 samples done
Optimizing NNI: done in 0.0554343 secs using 2398% CPU
Optimizing NNI: done in 0.0713048 secs using 2396% CPU
Optimizing NNI: done in 0.103608 secs using 2396% CPU
Optimizing NNI: done in 0.0704998 secs using 2398% CPU
Optimizing NNI: done in 0.0738694 secs using 2398% CPU
Optimizing NNI: done in 0.0727188 secs using 2399% CPU
Optimizing NNI: done in 0.12437 secs using 2399% CPU
Optimizing NNI: done in 0.0899805 secs using 2389% CPU
Optimizing NNI: done in 0.104867 secs using 2398% CPU
Optimizing NNI: done in 0.0712851 secs using 2398% CPU
Optimizing NNI: done in 0.0794477 secs using 2397% CPU
Optimizing NNI: done in 0.0672543 secs using 2397% CPU
Optimizing NNI: done in 0.0560486 secs using 2386% CPU
Optimizing NNI: done in 0.0619606 secs using 2398% CPU
Optimizing NNI: done in 0.0681607 secs using 2395% CPU
Optimizing NNI: done in 0.062655 secs using 2392% CPU
Optimizing NNI: done in 0.0897349 secs using 2398% CPU
Optimizing NNI: done in 0.0733743 secs using 2392% CPU
Optimizing NNI: done in 0.0805663 secs using 2398% CPU
Optimizing NNI: done in 0.103995 secs using 2398% CPU
Optimizing NNI: done in 0.129772 secs using 2398% CPU
Optimizing NNI: done in 0.0634146 secs using 2395% CPU
Optimizing NNI: done in 0.0607941 secs using 2398% CPU
Optimizing NNI: done in 0.0663217 secs using 2392% CPU
Optimizing NNI: done in 0.069484 secs using 2398% CPU
Optimizing NNI: done in 0.0588616 secs using 2398% CPU
Optimizing NNI: done in 0.0590039 secs using 2391% CPU
Optimizing NNI: done in 0.0664571 secs using 2397% CPU
Optimizing NNI: done in 0.0516272 secs using 2392% CPU
Optimizing NNI: done in 0.08698 secs using 2396% CPU
Optimizing NNI: done in 0.0660529 secs using 2392% CPU
Optimizing NNI: done in 0.0787241 secs using 2399% CPU
Optimizing NNI: done in 0.051805 secs using 2396% CPU
Optimizing NNI: done in 0.0677704 secs using 2378% CPU
Optimizing NNI: done in 0.0716085 secs using 2397% CPU
Optimizing NNI: done in 0.0768993 secs using 2398% CPU
Optimizing NNI: done in 0.0672303 secs using 2397% CPU
Optimizing NNI: done in 0.0611295 secs using 2395% CPU
Optimizing NNI: done in 0.0976483 secs using 2398% CPU
Optimizing NNI: done in 0.0925213 secs using 2398% CPU
Optimizing NNI: done in 0.0808887 secs using 2389% CPU
Optimizing NNI: done in 0.0859433 secs using 2394% CPU
Optimizing NNI: done in 0.0654518 secs using 2398% CPU
Optimizing NNI: done in 0.060603 secs using 2398% CPU
Optimizing NNI: done in 0.0800717 secs using 2397% CPU
Optimizing NNI: done in 0.0334955 secs using 2393% CPU
Optimizing NNI: done in 0.0672673 secs using 2395% CPU
Optimizing NNI: done in 0.0686728 secs using 2398% CPU
Optimizing NNI: done in 0.0617798 secs using 2396% CPU
Optimizing NNI: done in 0.0968469 secs using 2399% CPU
Optimizing NNI: done in 0.0616681 secs using 2398% CPU
Optimizing NNI: done in 0.0634595 secs using 2397% CPU
Optimizing NNI: done in 0.0676662 secs using 2395% CPU
Optimizing NNI: done in 0.0799899 secs using 2396% CPU
Optimizing NNI: done in 0.083893 secs using 2399% CPU
Optimizing NNI: done in 0.0781345 secs using 2367% CPU
Optimizing NNI: done in 0.0700689 secs using 2397% CPU
Optimizing NNI: done in 0.124235 secs using 2397% CPU
Optimizing NNI: done in 0.0928729 secs using 2386% CPU
Optimizing NNI: done in 0.0452939 secs using 2398% CPU
Optimizing NNI: done in 0.0602892 secs using 2397% CPU
Optimizing NNI: done in 0.0704269 secs using 2399% CPU
Optimizing NNI: done in 0.0592974 secs using 2397% CPU
Optimizing NNI: done in 0.0480107 secs using 2396% CPU
Optimizing NNI: done in 0.0590516 secs using 2395% CPU
Optimizing NNI: done in 0.0532899 secs using 2398% CPU
Optimizing NNI: done in 0.08219 secs using 2396% CPU
Optimizing NNI: done in 0.0666895 secs using 2396% CPU
Optimizing NNI: done in 0.0790536 secs using 2397% CPU
Optimizing NNI: done in 0.134533 secs using 2398% CPU
Optimizing NNI: done in 0.0632405 secs using 2395% CPU
Optimizing NNI: done in 0.0769377 secs using 2398% CPU
Optimizing NNI: done in 0.0544784 secs using 2398% CPU
Optimizing NNI: done in 0.0652694 secs using 2398% CPU
Optimizing NNI: done in 0.0767391 secs using 2397% CPU
Optimizing NNI: done in 0.0737049 secs using 2396% CPU
Optimizing NNI: done in 0.0563477 secs using 2398% CPU
Optimizing NNI: done in 0.0971318 secs using 2398% CPU
Optimizing NNI: done in 0.0588414 secs using 2397% CPU
Optimizing NNI: done in 0.127759 secs using 2398% CPU
Optimizing NNI: done in 0.0745835 secs using 2393% CPU
Optimizing NNI: done in 0.0806998 secs using 2395% CPU
Optimizing NNI: done in 0.0556447 secs using 2398% CPU
Optimizing NNI: done in 0.0545679 secs using 2394% CPU
Optimizing NNI: done in 0.0860156 secs using 2395% CPU
Optimizing NNI: done in 0.0567195 secs using 2396% CPU
Optimizing NNI: done in 0.0629855 secs using 2398% CPU
Optimizing NNI: done in 0.0594485 secs using 2398% CPU
Optimizing NNI: done in 0.0863878 secs using 2399% CPU
Optimizing NNI: done in 0.0986606 secs using 2396% CPU
Optimizing NNI: done in 0.0585645 secs using 2398% CPU
Optimizing NNI: done in 0.0717741 secs using 2398% CPU
Optimizing NNI: done in 0.0987598 secs using 2398% CPU
Optimizing NNI: done in 0.0545196 secs using 2394% CPU
Optimizing NNI: done in 0.0957617 secs using 2397% CPU
Optimizing NNI: done in 0.089191 secs using 2398% CPU
Optimizing NNI: done in 0.0849548 secs using 2394% CPU
Optimizing NNI: done in 0.0647594 secs using 2390% CPU
Optimizing NNI: done in 0.0558384 secs using 2396% CPU
Optimizing NNI: done in 0.097658 secs using 2397% CPU
2800 samples done
Optimizing NNI: done in 0.0845165 secs using 2375% CPU
Optimizing NNI: done in 0.0850855 secs using 2397% CPU
Optimizing NNI: done in 0.0656584 secs using 2399% CPU
Optimizing NNI: done in 0.0897671 secs using 2398% CPU
Optimizing NNI: done in 0.0594191 secs using 2395% CPU
Optimizing NNI: done in 0.0611237 secs using 2398% CPU
Optimizing NNI: done in 0.107779 secs using 2395% CPU
Optimizing NNI: done in 0.0628209 secs using 2398% CPU
Optimizing NNI: done in 0.125431 secs using 2393% CPU
Optimizing NNI: done in 0.078945 secs using 2398% CPU
Optimizing NNI: done in 0.0630515 secs using 2397% CPU
Optimizing NNI: done in 0.0710711 secs using 2397% CPU
Optimizing NNI: done in 0.0609882 secs using 2397% CPU
Optimizing NNI: done in 0.0676847 secs using 2394% CPU
Optimizing NNI: done in 0.0560933 secs using 2397% CPU
Optimizing NNI: done in 0.0543923 secs using 2398% CPU
Optimizing NNI: done in 0.11872 secs using 2396% CPU
Optimizing NNI: done in 0.09186 secs using 2398% CPU
Optimizing NNI: done in 0.0625336 secs using 2397% CPU
Optimizing NNI: done in 0.0681895 secs using 2396% CPU
Optimizing NNI: done in 0.0794009 secs using 2392% CPU
Optimizing NNI: done in 0.112537 secs using 2398% CPU
Optimizing NNI: done in 0.0614687 secs using 2396% CPU
Optimizing NNI: done in 0.0575014 secs using 2398% CPU
Optimizing NNI: done in 0.0674607 secs using 2382% CPU
Optimizing NNI: done in 0.0852426 secs using 2394% CPU
Optimizing NNI: done in 0.0936743 secs using 2389% CPU
Optimizing NNI: done in 0.064936 secs using 2397% CPU
Optimizing NNI: done in 0.133375 secs using 2396% CPU
Optimizing NNI: done in 0.0557157 secs using 2393% CPU
Optimizing NNI: done in 0.060391 secs using 2394% CPU
Optimizing NNI: done in 0.0662662 secs using 2399% CPU
Optimizing NNI: done in 0.084227 secs using 2398% CPU
Optimizing NNI: done in 0.0660244 secs using 2399% CPU
Optimizing NNI: done in 0.0579598 secs using 2398% CPU
Optimizing NNI: done in 0.0596343 secs using 2395% CPU
Optimizing NNI: done in 0.0580541 secs using 2398% CPU
Optimizing NNI: done in 0.0501643 secs using 2398% CPU
Optimizing NNI: done in 0.0792938 secs using 2396% CPU
Optimizing NNI: done in 0.0746134 secs using 2396% CPU
Optimizing NNI: done in 0.0497397 secs using 2398% CPU
Optimizing NNI: done in 0.0865238 secs using 2395% CPU
Optimizing NNI: done in 0.0516013 secs using 2395% CPU
Optimizing NNI: done in 0.0650119 secs using 2396% CPU
Optimizing NNI: done in 0.0719417 secs using 2379% CPU
Optimizing NNI: done in 0.0689679 secs using 2394% CPU
Optimizing NNI: done in 0.0758895 secs using 2398% CPU
Optimizing NNI: done in 0.105124 secs using 2398% CPU
Optimizing NNI: done in 0.0648988 secs using 2397% CPU
Optimizing NNI: done in 0.055124 secs using 2398% CPU
Optimizing NNI: done in 0.136464 secs using 2396% CPU
Optimizing NNI: done in 0.081076 secs using 2394% CPU
Optimizing NNI: done in 0.0810977 secs using 2395% CPU
Optimizing NNI: done in 0.0880459 secs using 2394% CPU
Optimizing NNI: done in 0.0616253 secs using 2395% CPU
Optimizing NNI: done in 0.0585215 secs using 2397% CPU
Optimizing NNI: done in 0.0531885 secs using 2397% CPU
Optimizing NNI: done in 0.070729 secs using 2395% CPU
Optimizing NNI: done in 0.0709925 secs using 2378% CPU
Optimizing NNI: done in 0.0601267 secs using 2397% CPU
Optimizing NNI: done in 0.0540282 secs using 2399% CPU
Optimizing NNI: done in 0.0525313 secs using 2398% CPU
Optimizing NNI: done in 0.0604968 secs using 2397% CPU
Optimizing NNI: done in 0.0665549 secs using 2396% CPU
Optimizing NNI: done in 0.0441601 secs using 2396% CPU
Optimizing NNI: done in 0.0585024 secs using 2398% CPU
Optimizing NNI: done in 0.0666023 secs using 2397% CPU
Optimizing NNI: done in 0.0921301 secs using 2398% CPU
Optimizing NNI: done in 0.0972053 secs using 2389% CPU
Optimizing NNI: done in 0.0625967 secs using 2397% CPU
Optimizing NNI: done in 0.104187 secs using 2397% CPU
Optimizing NNI: done in 0.0761634 secs using 2398% CPU
Optimizing NNI: done in 0.0628767 secs using 2399% CPU
Optimizing NNI: done in 0.0722744 secs using 2391% CPU
Optimizing NNI: done in 0.0827347 secs using 2397% CPU
Optimizing NNI: done in 0.0623361 secs using 2398% CPU
Optimizing NNI: done in 0.0596677 secs using 2397% CPU
Optimizing NNI: done in 0.0602476 secs using 2399% CPU
Optimizing NNI: done in 0.100547 secs using 2396% CPU
Optimizing NNI: done in 0.0708794 secs using 2392% CPU
Optimizing NNI: done in 0.0543901 secs using 2395% CPU
Optimizing NNI: done in 0.0892064 secs using 2397% CPU
Optimizing NNI: done in 0.058264 secs using 2398% CPU
Optimizing NNI: done in 0.0687311 secs using 2398% CPU
Optimizing NNI: done in 0.0689939 secs using 2394% CPU
Optimizing NNI: done in 0.061897 secs using 2399% CPU
Optimizing NNI: done in 0.0762501 secs using 2395% CPU
Optimizing NNI: done in 0.0905431 secs using 2398% CPU
Optimizing NNI: done in 0.0616768 secs using 2394% CPU
Optimizing NNI: done in 0.0630684 secs using 2395% CPU
Optimizing NNI: done in 0.0667038 secs using 2396% CPU
Optimizing NNI: done in 0.0646235 secs using 2394% CPU
Optimizing NNI: done in 0.079152 secs using 2397% CPU
Optimizing NNI: done in 0.0583805 secs using 2397% CPU
Optimizing NNI: done in 0.0544016 secs using 2396% CPU
Optimizing NNI: done in 0.0539338 secs using 2396% CPU
Optimizing NNI: done in 0.0740365 secs using 2397% CPU
Optimizing NNI: done in 0.0613641 secs using 2385% CPU
Optimizing NNI: done in 0.0647133 secs using 2395% CPU
Optimizing NNI: done in 0.0600506 secs using 2397% CPU
2900 samples done
Optimizing NNI: done in 0.0560287 secs using 2395% CPU
Optimizing NNI: done in 0.0526999 secs using 2391% CPU
Optimizing NNI: done in 0.060862 secs using 2393% CPU
Optimizing NNI: done in 0.106852 secs using 2396% CPU
Optimizing NNI: done in 0.0650363 secs using 2394% CPU
Optimizing NNI: done in 0.0634842 secs using 2397% CPU
Optimizing NNI: done in 0.0946843 secs using 2383% CPU
Optimizing NNI: done in 0.067664 secs using 2399% CPU
Optimizing NNI: done in 0.104144 secs using 2397% CPU
Optimizing NNI: done in 0.0893425 secs using 2396% CPU
Optimizing NNI: done in 0.0918218 secs using 2399% CPU
Optimizing NNI: done in 0.0627141 secs using 2387% CPU
Optimizing NNI: done in 0.0739676 secs using 2393% CPU
Optimizing NNI: done in 0.0787695 secs using 2395% CPU
Optimizing NNI: done in 0.0555855 secs using 2393% CPU
Optimizing NNI: done in 0.0985528 secs using 2395% CPU
Optimizing NNI: done in 0.0801381 secs using 2281% CPU
Optimizing NNI: done in 0.0922671 secs using 2398% CPU
Optimizing NNI: done in 0.10507 secs using 2395% CPU
Optimizing NNI: done in 0.0851164 secs using 2395% CPU
Optimizing NNI: done in 0.0633979 secs using 2397% CPU
Optimizing NNI: done in 0.144632 secs using 2392% CPU
Optimizing NNI: done in 0.0899423 secs using 2389% CPU
Optimizing NNI: done in 0.0558161 secs using 2374% CPU
Optimizing NNI: done in 0.101496 secs using 2396% CPU
Optimizing NNI: done in 0.0714244 secs using 2396% CPU
Optimizing NNI: done in 0.0594389 secs using 2397% CPU
Optimizing NNI: done in 0.0998607 secs using 2396% CPU
Optimizing NNI: done in 0.100426 secs using 2397% CPU
Optimizing NNI: done in 0.107435 secs using 2394% CPU
Optimizing NNI: done in 0.123595 secs using 2395% CPU
Optimizing NNI: done in 0.0885991 secs using 2397% CPU
Optimizing NNI: done in 0.09571 secs using 2397% CPU
Optimizing NNI: done in 0.0725999 secs using 2396% CPU
Optimizing NNI: done in 0.0780942 secs using 2395% CPU
Optimizing NNI: done in 0.082996 secs using 2395% CPU
Optimizing NNI: done in 0.0278842 secs using 2394% CPU
Optimizing NNI: done in 0.0537934 secs using 2395% CPU
Optimizing NNI: done in 0.0798229 secs using 2389% CPU
Optimizing NNI: done in 0.0757391 secs using 2396% CPU
Optimizing NNI: done in 0.124596 secs using 2398% CPU
Optimizing NNI: done in 0.0621778 secs using 2391% CPU
Optimizing NNI: done in 0.0909872 secs using 2395% CPU
Optimizing NNI: done in 0.0580341 secs using 2398% CPU
Optimizing NNI: done in 0.0866825 secs using 2398% CPU
Optimizing NNI: done in 0.0941707 secs using 2395% CPU
Optimizing NNI: done in 0.069785 secs using 2395% CPU
Optimizing NNI: done in 0.0709142 secs using 2397% CPU
Optimizing NNI: done in 0.0480317 secs using 2398% CPU
Optimizing NNI: done in 0.0753851 secs using 2399% CPU
Optimizing NNI: done in 0.0581935 secs using 2395% CPU
Optimizing NNI: done in 0.0823994 secs using 2398% CPU
Optimizing NNI: done in 0.0585572 secs using 2390% CPU
Optimizing NNI: done in 0.0586762 secs using 2397% CPU
Optimizing NNI: done in 0.0603396 secs using 2392% CPU
Optimizing NNI: done in 0.0924444 secs using 2399% CPU
Optimizing NNI: done in 0.0848636 secs using 2396% CPU
Optimizing NNI: done in 0.0657004 secs using 2395% CPU
Optimizing NNI: done in 0.0632122 secs using 2398% CPU
Optimizing NNI: done in 0.0542424 secs using 2398% CPU
Optimizing NNI: done in 0.0888087 secs using 2397% CPU
Optimizing NNI: done in 0.0610891 secs using 2386% CPU
Optimizing NNI: done in 0.0602361 secs using 2399% CPU
Optimizing NNI: done in 0.0882922 secs using 2394% CPU
Optimizing NNI: done in 0.069279 secs using 2399% CPU
Optimizing NNI: done in 0.0793843 secs using 2394% CPU
Optimizing NNI: done in 0.0542203 secs using 2399% CPU
Optimizing NNI: done in 0.088163 secs using 2398% CPU
Optimizing NNI: done in 0.0811015 secs using 2396% CPU
Optimizing NNI: done in 0.0871255 secs using 2397% CPU
Optimizing NNI: done in 0.0659235 secs using 2395% CPU
Optimizing NNI: done in 0.055705 secs using 2399% CPU
Optimizing NNI: done in 0.0687986 secs using 2399% CPU
Optimizing NNI: done in 0.0839201 secs using 2399% CPU
Optimizing NNI: done in 0.06235 secs using 2397% CPU
Optimizing NNI: done in 0.0906468 secs using 2397% CPU
Optimizing NNI: done in 0.0864026 secs using 2398% CPU
Optimizing NNI: done in 0.072981 secs using 2382% CPU
Optimizing NNI: done in 0.0503338 secs using 2397% CPU
Optimizing NNI: done in 0.118925 secs using 2393% CPU
Optimizing NNI: done in 0.0732402 secs using 2399% CPU
Optimizing NNI: done in 0.0495154 secs using 2394% CPU
Optimizing NNI: done in 0.0614727 secs using 2387% CPU
Optimizing NNI: done in 0.0611204 secs using 2393% CPU
Optimizing NNI: done in 0.140511 secs using 2397% CPU
Optimizing NNI: done in 0.159148 secs using 2398% CPU
Optimizing NNI: done in 0.0684956 secs using 2399% CPU
Optimizing NNI: done in 0.0818345 secs using 2377% CPU
Optimizing NNI: done in 0.0842983 secs using 2399% CPU
Optimizing NNI: done in 0.0980018 secs using 2389% CPU
Optimizing NNI: done in 0.10594 secs using 2399% CPU
Optimizing NNI: done in 0.0634091 secs using 2396% CPU
Optimizing NNI: done in 0.0979131 secs using 2387% CPU
Optimizing NNI: done in 0.110635 secs using 2397% CPU
Optimizing NNI: done in 0.060766 secs using 2397% CPU
Optimizing NNI: done in 0.121207 secs using 2392% CPU
Optimizing NNI: done in 0.0532358 secs using 2397% CPU
Optimizing NNI: done in 0.0637174 secs using 2397% CPU
Optimizing NNI: done in 0.086808 secs using 2396% CPU
Optimizing NNI: done in 0.0837325 secs using 2398% CPU
3000 samples done
Optimizing NNI: done in 0.0532363 secs using 2393% CPU
Optimizing NNI: done in 0.060621 secs using 2390% CPU
Optimizing NNI: done in 0.077945 secs using 2399% CPU
Optimizing NNI: done in 0.106 secs using 2396% CPU
Optimizing NNI: done in 0.0644549 secs using 2397% CPU
Optimizing NNI: done in 0.0697838 secs using 2399% CPU
Optimizing NNI: done in 0.075682 secs using 2395% CPU
Optimizing NNI: done in 0.0748234 secs using 2396% CPU
Optimizing NNI: done in 0.0775841 secs using 2399% CPU
Optimizing NNI: done in 0.0933915 secs using 2398% CPU
Optimizing NNI: done in 0.10273 secs using 2398% CPU
Optimizing NNI: done in 0.0569973 secs using 2395% CPU
Optimizing NNI: done in 0.083614 secs using 2398% CPU
Optimizing NNI: done in 0.0553625 secs using 2396% CPU
Optimizing NNI: done in 0.0579611 secs using 2395% CPU
Optimizing NNI: done in 0.0779801 secs using 2396% CPU
Optimizing NNI: done in 0.128301 secs using 2386% CPU
Optimizing NNI: done in 0.0583926 secs using 2397% CPU
Optimizing NNI: done in 0.0666532 secs using 2396% CPU
Optimizing NNI: done in 0.0834622 secs using 2398% CPU
Optimizing NNI: done in 0.0842948 secs using 2398% CPU
Optimizing NNI: done in 0.0624498 secs using 2398% CPU
Optimizing NNI: done in 0.0597845 secs using 2397% CPU
Optimizing NNI: done in 0.0537748 secs using 2397% CPU
Optimizing NNI: done in 0.0931633 secs using 2392% CPU
Optimizing NNI: done in 0.0666855 secs using 2399% CPU
Optimizing NNI: done in 0.062628 secs using 2397% CPU
Optimizing NNI: done in 0.0638421 secs using 2399% CPU
Optimizing NNI: done in 0.091049 secs using 2398% CPU
Optimizing NNI: done in 0.0967596 secs using 2393% CPU
Optimizing NNI: done in 0.0977475 secs using 2394% CPU
Optimizing NNI: done in 0.0569385 secs using 2398% CPU
Optimizing NNI: done in 0.0489188 secs using 2398% CPU
Optimizing NNI: done in 0.0602726 secs using 2397% CPU
Optimizing NNI: done in 0.0830127 secs using 2395% CPU
Optimizing NNI: done in 0.140647 secs using 2388% CPU
Optimizing NNI: done in 0.0582806 secs using 2399% CPU
Optimizing NNI: done in 0.0796523 secs using 2395% CPU
Optimizing NNI: done in 0.0846533 secs using 2397% CPU
Optimizing NNI: done in 0.0593044 secs using 2396% CPU
Optimizing NNI: done in 0.0815204 secs using 2398% CPU
Optimizing NNI: done in 0.0968209 secs using 2396% CPU
Optimizing NNI: done in 0.0847663 secs using 2388% CPU
Optimizing NNI: done in 0.0701739 secs using 2397% CPU
Optimizing NNI: done in 0.0962047 secs using 2392% CPU
Optimizing NNI: done in 0.0620645 secs using 2397% CPU
Optimizing NNI: done in 0.0771943 secs using 2397% CPU
Optimizing NNI: done in 0.0658372 secs using 2399% CPU
Optimizing NNI: done in 0.0899498 secs using 2386% CPU
Optimizing NNI: done in 0.0626628 secs using 2394% CPU
Optimizing NNI: done in 0.0323922 secs using 2397% CPU
Optimizing NNI: done in 0.0630696 secs using 2397% CPU
Optimizing NNI: done in 0.0781728 secs using 2381% CPU
Optimizing NNI: done in 0.075852 secs using 2384% CPU
Optimizing NNI: done in 0.116255 secs using 2397% CPU
Optimizing NNI: done in 0.126851 secs using 2398% CPU
Optimizing NNI: done in 0.102418 secs using 2396% CPU
Optimizing NNI: done in 0.0605925 secs using 2399% CPU
Optimizing NNI: done in 0.0562816 secs using 2393% CPU
Optimizing NNI: done in 0.0949468 secs using 2398% CPU
Optimizing NNI: done in 0.0969858 secs using 2398% CPU
Optimizing NNI: done in 0.0900863 secs using 2397% CPU
Optimizing NNI: done in 0.0789739 secs using 2398% CPU
Optimizing NNI: done in 0.0840459 secs using 2394% CPU
Optimizing NNI: done in 0.0298588 secs using 2397% CPU
Optimizing NNI: done in 0.0684101 secs using 2397% CPU
Optimizing NNI: done in 0.0837661 secs using 2396% CPU
Optimizing NNI: done in 0.0625767 secs using 2399% CPU
Optimizing NNI: done in 0.0910081 secs using 2393% CPU
Optimizing NNI: done in 0.0635775 secs using 2374% CPU
Optimizing NNI: done in 0.0934707 secs using 2398% CPU
Optimizing NNI: done in 0.072122 secs using 2396% CPU
Optimizing NNI: done in 0.0712364 secs using 2395% CPU
Optimizing NNI: done in 0.0560842 secs using 2397% CPU
Optimizing NNI: done in 0.0835139 secs using 2397% CPU
Optimizing NNI: done in 0.0811987 secs using 2397% CPU
Optimizing NNI: done in 0.0956409 secs using 2396% CPU
Optimizing NNI: done in 0.0586199 secs using 2399% CPU
Optimizing NNI: done in 0.0935225 secs using 2397% CPU
Optimizing NNI: done in 0.0555177 secs using 2391% CPU
Optimizing NNI: done in 0.0691702 secs using 2397% CPU
Optimizing NNI: done in 0.0499943 secs using 2398% CPU
Optimizing NNI: done in 0.0893468 secs using 2397% CPU
Optimizing NNI: done in 0.0614069 secs using 2395% CPU
Optimizing NNI: done in 0.0665435 secs using 2393% CPU
Optimizing NNI: done in 0.0971599 secs using 2398% CPU
Optimizing NNI: done in 0.0830307 secs using 2399% CPU
Optimizing NNI: done in 0.0904553 secs using 2398% CPU
Optimizing NNI: done in 0.0548439 secs using 2395% CPU
Optimizing NNI: done in 0.0654672 secs using 2399% CPU
Optimizing NNI: done in 0.0704174 secs using 2397% CPU
Optimizing NNI: done in 0.103945 secs using 2397% CPU
Optimizing NNI: done in 0.0646615 secs using 2397% CPU
Optimizing NNI: done in 0.0755322 secs using 2380% CPU
Optimizing NNI: done in 0.071494 secs using 2395% CPU
Optimizing NNI: done in 0.0649245 secs using 2387% CPU
Optimizing NNI: done in 0.0555612 secs using 2397% CPU
Optimizing NNI: done in 0.0567972 secs using 2395% CPU
Optimizing NNI: done in 0.0565023 secs using 2399% CPU
Optimizing NNI: done in 0.0552984 secs using 2399% CPU
3100 samples done
Optimizing NNI: done in 0.0822546 secs using 2397% CPU
Optimizing NNI: done in 0.0524514 secs using 2399% CPU
Optimizing NNI: done in 0.0633527 secs using 2396% CPU
Optimizing NNI: done in 0.0593685 secs using 2395% CPU
Optimizing NNI: done in 0.0782008 secs using 2395% CPU
Optimizing NNI: done in 0.0864685 secs using 2393% CPU
Optimizing NNI: done in 0.138674 secs using 2397% CPU
Optimizing NNI: done in 0.0640813 secs using 2394% CPU
Optimizing NNI: done in 0.058665 secs using 2397% CPU
Optimizing NNI: done in 0.0821773 secs using 2396% CPU
Optimizing NNI: done in 0.0487703 secs using 2399% CPU
Optimizing NNI: done in 0.0793035 secs using 2398% CPU
Optimizing NNI: done in 0.0915153 secs using 2398% CPU
Optimizing NNI: done in 0.0462222 secs using 2396% CPU
Optimizing NNI: done in 0.100524 secs using 2397% CPU
Optimizing NNI: done in 0.0564635 secs using 2389% CPU
Optimizing NNI: done in 0.0584973 secs using 2395% CPU
Optimizing NNI: done in 0.0639175 secs using 2395% CPU
Optimizing NNI: done in 0.0730666 secs using 2399% CPU
Optimizing NNI: done in 0.0750273 secs using 2396% CPU
Optimizing NNI: done in 0.0962166 secs using 2392% CPU
Optimizing NNI: done in 0.0854251 secs using 2392% CPU
Optimizing NNI: done in 0.0642621 secs using 2398% CPU
Optimizing NNI: done in 0.0536048 secs using 2397% CPU
Optimizing NNI: done in 0.0690563 secs using 2397% CPU
Optimizing NNI: done in 0.0498733 secs using 2399% CPU
Optimizing NNI: done in 0.0644866 secs using 2396% CPU
Optimizing NNI: done in 0.0554027 secs using 2392% CPU
Optimizing NNI: done in 0.0808926 secs using 2395% CPU
Optimizing NNI: done in 0.0628164 secs using 2394% CPU
Optimizing NNI: done in 0.055724 secs using 2391% CPU
Optimizing NNI: done in 0.060666 secs using 2397% CPU
Optimizing NNI: done in 0.0792851 secs using 2396% CPU
Optimizing NNI: done in 0.101933 secs using 2397% CPU
Optimizing NNI: done in 0.0902835 secs using 2398% CPU
Optimizing NNI: done in 0.0670338 secs using 2392% CPU
Optimizing NNI: done in 0.0879834 secs using 2398% CPU
Optimizing NNI: done in 0.0777832 secs using 2399% CPU
Optimizing NNI: done in 0.0640651 secs using 2397% CPU
Optimizing NNI: done in 0.0600071 secs using 2398% CPU
Optimizing NNI: done in 0.102764 secs using 2394% CPU
Optimizing NNI: done in 0.0709195 secs using 2399% CPU
Optimizing NNI: done in 0.0630048 secs using 2399% CPU
Optimizing NNI: done in 0.083505 secs using 2399% CPU
Optimizing NNI: done in 0.0606646 secs using 2397% CPU
Optimizing NNI: done in 0.0651058 secs using 2396% CPU
Optimizing NNI: done in 0.054447 secs using 2398% CPU
Optimizing NNI: done in 0.0597858 secs using 2397% CPU
Optimizing NNI: done in 0.0608576 secs using 2397% CPU
Optimizing NNI: done in 0.0928289 secs using 2396% CPU
Optimizing NNI: done in 0.0551595 secs using 2390% CPU
Optimizing NNI: done in 0.0630636 secs using 2397% CPU
Optimizing NNI: done in 0.0968015 secs using 2398% CPU
Optimizing NNI: done in 0.0702702 secs using 2399% CPU
Optimizing NNI: done in 0.100691 secs using 2397% CPU
Optimizing NNI: done in 0.0598504 secs using 2371% CPU
Optimizing NNI: done in 0.060996 secs using 2395% CPU
Optimizing NNI: done in 0.145911 secs using 2396% CPU
Optimizing NNI: done in 0.0617258 secs using 2393% CPU
Optimizing NNI: done in 0.0595549 secs using 2399% CPU
Optimizing NNI: done in 0.0940889 secs using 2397% CPU
Optimizing NNI: done in 0.0626035 secs using 2387% CPU
Optimizing NNI: done in 0.0780951 secs using 2398% CPU
Optimizing NNI: done in 0.0957054 secs using 2395% CPU
Optimizing NNI: done in 0.0588918 secs using 2399% CPU
Optimizing NNI: done in 0.0562939 secs using 2397% CPU
Optimizing NNI: done in 0.063474 secs using 2397% CPU
Optimizing NNI: done in 0.0714737 secs using 2398% CPU
Optimizing NNI: done in 0.100043 secs using 2396% CPU
Optimizing NNI: done in 0.0893845 secs using 2392% CPU
Optimizing NNI: done in 0.0529575 secs using 2397% CPU
Optimizing NNI: done in 0.0584211 secs using 2398% CPU
Optimizing NNI: done in 0.0783813 secs using 2396% CPU
Optimizing NNI: done in 0.0492259 secs using 2396% CPU
Optimizing NNI: done in 0.0592573 secs using 2394% CPU
Optimizing NNI: done in 0.0733463 secs using 2397% CPU
Optimizing NNI: done in 0.0752195 secs using 2397% CPU
Optimizing NNI: done in 0.0995893 secs using 2393% CPU
Optimizing NNI: done in 0.0929686 secs using 2398% CPU
Optimizing NNI: done in 0.0820478 secs using 2384% CPU
Optimizing NNI: done in 0.0960434 secs using 2394% CPU
Optimizing NNI: done in 0.0517602 secs using 2395% CPU
Optimizing NNI: done in 0.0557527 secs using 2397% CPU
Optimizing NNI: done in 0.0703725 secs using 2397% CPU
Optimizing NNI: done in 0.0728159 secs using 2397% CPU
Optimizing NNI: done in 0.0561221 secs using 2399% CPU
Optimizing NNI: done in 0.0533988 secs using 2398% CPU
Optimizing NNI: done in 0.0820986 secs using 2398% CPU
Optimizing NNI: done in 0.0887808 secs using 2399% CPU
Optimizing NNI: done in 0.0744478 secs using 2373% CPU
Optimizing NNI: done in 0.0731625 secs using 2397% CPU
Optimizing NNI: done in 0.0787291 secs using 2396% CPU
Optimizing NNI: done in 0.0903881 secs using 2397% CPU
Optimizing NNI: done in 0.138166 secs using 2383% CPU
Optimizing NNI: done in 0.0595992 secs using 2380% CPU
Optimizing NNI: done in 0.0869047 secs using 2399% CPU
Optimizing NNI: done in 0.0628717 secs using 2395% CPU
Optimizing NNI: done in 0.0507883 secs using 2393% CPU
Optimizing NNI: done in 0.056864 secs using 2395% CPU
Optimizing NNI: done in 0.0760117 secs using 2399% CPU
3200 samples done
Optimizing NNI: done in 0.0815904 secs using 2394% CPU
Optimizing NNI: done in 0.0948838 secs using 2399% CPU
Optimizing NNI: done in 0.0728436 secs using 2396% CPU
Optimizing NNI: done in 0.0755539 secs using 2394% CPU
Optimizing NNI: done in 0.0832238 secs using 2398% CPU
Optimizing NNI: done in 0.0637556 secs using 2395% CPU
Optimizing NNI: done in 0.0755634 secs using 2399% CPU
Optimizing NNI: done in 0.0612882 secs using 2397% CPU
Optimizing NNI: done in 0.0863185 secs using 2397% CPU
Optimizing NNI: done in 0.0870331 secs using 2398% CPU
Optimizing NNI: done in 0.0854633 secs using 2393% CPU
Optimizing NNI: done in 0.0674907 secs using 2397% CPU
Optimizing NNI: done in 0.101096 secs using 2397% CPU
Optimizing NNI: done in 0.0590661 secs using 2383% CPU
Optimizing NNI: done in 0.106965 secs using 2393% CPU
Optimizing NNI: done in 0.0620074 secs using 2396% CPU
Optimizing NNI: done in 0.116944 secs using 2386% CPU
Optimizing NNI: done in 0.0998694 secs using 2389% CPU
Optimizing NNI: done in 0.0553581 secs using 2395% CPU
Optimizing NNI: done in 0.0741835 secs using 2389% CPU
Optimizing NNI: done in 0.0936986 secs using 2398% CPU
Optimizing NNI: done in 0.0586548 secs using 2397% CPU
Optimizing NNI: done in 0.0611762 secs using 2397% CPU
Optimizing NNI: done in 0.0631384 secs using 2391% CPU
Optimizing NNI: done in 0.0641969 secs using 2397% CPU
Optimizing NNI: done in 0.0986502 secs using 2398% CPU
Optimizing NNI: done in 0.0706028 secs using 2395% CPU
Optimizing NNI: done in 0.0602234 secs using 2395% CPU
Optimizing NNI: done in 0.0681001 secs using 2396% CPU
Optimizing NNI: done in 0.0588875 secs using 2399% CPU
Optimizing NNI: done in 0.115733 secs using 2398% CPU
Optimizing NNI: done in 0.0726053 secs using 2399% CPU
Optimizing NNI: done in 0.104941 secs using 2397% CPU
Optimizing NNI: done in 0.134335 secs using 2398% CPU
Optimizing NNI: done in 0.0576995 secs using 2395% CPU
Optimizing NNI: done in 0.0553605 secs using 2395% CPU
Optimizing NNI: done in 0.0580828 secs using 2397% CPU
Optimizing NNI: done in 0.0573768 secs using 2399% CPU
Optimizing NNI: done in 0.0626509 secs using 2397% CPU
Optimizing NNI: done in 0.0666086 secs using 2399% CPU
Optimizing NNI: done in 0.0536381 secs using 2398% CPU
Optimizing NNI: done in 0.0821501 secs using 2399% CPU
Optimizing NNI: done in 0.105815 secs using 2398% CPU
Optimizing NNI: done in 0.0885446 secs using 2396% CPU
Optimizing NNI: done in 0.0665081 secs using 2396% CPU
Optimizing NNI: done in 0.0549183 secs using 2397% CPU
Optimizing NNI: done in 0.0935478 secs using 2398% CPU
Optimizing NNI: done in 0.0956662 secs using 2388% CPU
Optimizing NNI: done in 0.0913654 secs using 2396% CPU
Optimizing NNI: done in 0.0576031 secs using 2399% CPU
Optimizing NNI: done in 0.111117 secs using 2396% CPU
Optimizing NNI: done in 0.0651299 secs using 2397% CPU
Optimizing NNI: done in 0.12315 secs using 2399% CPU
Optimizing NNI: done in 0.110635 secs using 2397% CPU
Optimizing NNI: done in 0.0675401 secs using 2399% CPU
Optimizing NNI: done in 0.126391 secs using 2399% CPU
Optimizing NNI: done in 0.121011 secs using 2387% CPU
Optimizing NNI: done in 0.0796238 secs using 2398% CPU
Optimizing NNI: done in 0.129662 secs using 2397% CPU
Optimizing NNI: done in 0.0750266 secs using 2398% CPU
Optimizing NNI: done in 0.112585 secs using 2398% CPU
Optimizing NNI: done in 0.151777 secs using 2397% CPU
Optimizing NNI: done in 0.0703539 secs using 2388% CPU
Optimizing NNI: done in 0.087634 secs using 2397% CPU
Optimizing NNI: done in 0.125042 secs using 2399% CPU
Optimizing NNI: done in 0.0875321 secs using 2399% CPU
Optimizing NNI: done in 0.0873391 secs using 2397% CPU
Optimizing NNI: done in 0.15955 secs using 2398% CPU
Optimizing NNI: done in 0.072406 secs using 2398% CPU
Optimizing NNI: done in 0.082833 secs using 2395% CPU
Optimizing NNI: done in 0.0696088 secs using 2397% CPU
Optimizing NNI: done in 0.10049 secs using 2395% CPU
Optimizing NNI: done in 0.0710196 secs using 2399% CPU
Optimizing NNI: done in 0.0630139 secs using 2395% CPU
Optimizing NNI: done in 0.0889627 secs using 2399% CPU
Optimizing NNI: done in 0.0493964 secs using 2396% CPU
Optimizing NNI: done in 0.054154 secs using 2395% CPU
Optimizing NNI: done in 0.0484739 secs using 2394% CPU
Optimizing NNI: done in 0.0822482 secs using 2399% CPU
Optimizing NNI: done in 0.0290354 secs using 2394% CPU
Optimizing NNI: done in 0.0559911 secs using 2397% CPU
Optimizing NNI: done in 0.0638057 secs using 2399% CPU
Optimizing NNI: done in 0.0573102 secs using 2397% CPU
Optimizing NNI: done in 0.0826625 secs using 2399% CPU
Optimizing NNI: done in 0.0793659 secs using 2399% CPU
Optimizing NNI: done in 0.0857391 secs using 2377% CPU
Optimizing NNI: done in 0.0835789 secs using 2395% CPU
Optimizing NNI: done in 0.0834998 secs using 2398% CPU
Optimizing NNI: done in 0.0706155 secs using 2396% CPU
Optimizing NNI: done in 0.089686 secs using 2397% CPU
Optimizing NNI: done in 0.0578261 secs using 2395% CPU
Optimizing NNI: done in 0.061582 secs using 2395% CPU
Optimizing NNI: done in 0.0835704 secs using 2398% CPU
Optimizing NNI: done in 0.062319 secs using 2397% CPU
Optimizing NNI: done in 0.102765 secs using 2395% CPU
Optimizing NNI: done in 0.0620352 secs using 2394% CPU
Optimizing NNI: done in 0.0839827 secs using 2395% CPU
Optimizing NNI: done in 0.116269 secs using 2391% CPU
Optimizing NNI: done in 0.0611272 secs using 2397% CPU
Optimizing NNI: done in 0.162519 secs using 2396% CPU
3300 samples done
Optimizing NNI: done in 0.056151 secs using 2399% CPU
Optimizing NNI: done in 0.0556268 secs using 2399% CPU
Optimizing NNI: done in 0.0637098 secs using 2398% CPU
Optimizing NNI: done in 0.0657509 secs using 2397% CPU
Optimizing NNI: done in 0.0676406 secs using 2399% CPU
Optimizing NNI: done in 0.0766471 secs using 2396% CPU
Optimizing NNI: done in 0.0843464 secs using 2387% CPU
Optimizing NNI: done in 0.0612189 secs using 2397% CPU
Optimizing NNI: done in 0.0505288 secs using 2396% CPU
Optimizing NNI: done in 0.0937857 secs using 2398% CPU
Optimizing NNI: done in 0.0714748 secs using 2396% CPU
Optimizing NNI: done in 0.0322008 secs using 2397% CPU
Optimizing NNI: done in 0.0945849 secs using 2397% CPU
Optimizing NNI: done in 0.0665006 secs using 2396% CPU
Optimizing NNI: done in 0.0943964 secs using 2397% CPU
Optimizing NNI: done in 0.0585465 secs using 2387% CPU
Optimizing NNI: done in 0.0604116 secs using 2394% CPU
Optimizing NNI: done in 0.054928 secs using 2397% CPU
Optimizing NNI: done in 0.0783986 secs using 2399% CPU
Optimizing NNI: done in 0.0669809 secs using 2392% CPU
Optimizing NNI: done in 0.0816822 secs using 2399% CPU
Optimizing NNI: done in 0.0875123 secs using 2398% CPU
Optimizing NNI: done in 0.141306 secs using 2391% CPU
Optimizing NNI: done in 0.0557098 secs using 2393% CPU
Optimizing NNI: done in 0.0808334 secs using 2398% CPU
Optimizing NNI: done in 0.0542783 secs using 2397% CPU
Optimizing NNI: done in 0.0785565 secs using 2395% CPU
Optimizing NNI: done in 0.0534104 secs using 2398% CPU
Optimizing NNI: done in 0.0582004 secs using 2397% CPU
Optimizing NNI: done in 0.0718097 secs using 2397% CPU
Optimizing NNI: done in 0.056106 secs using 2399% CPU
Optimizing NNI: done in 0.0608915 secs using 2398% CPU
Optimizing NNI: done in 0.135709 secs using 2390% CPU
Optimizing NNI: done in 0.0889555 secs using 2397% CPU
Optimizing NNI: done in 0.0691454 secs using 2396% CPU
Optimizing NNI: done in 0.116548 secs using 2398% CPU
Optimizing NNI: done in 0.059761 secs using 2395% CPU
Optimizing NNI: done in 0.0780556 secs using 2385% CPU
Optimizing NNI: done in 0.0612866 secs using 2399% CPU
Optimizing NNI: done in 0.0556321 secs using 2393% CPU
Optimizing NNI: done in 0.0550908 secs using 2397% CPU
Optimizing NNI: done in 0.0700896 secs using 2397% CPU
Optimizing NNI: done in 0.0865433 secs using 2398% CPU
Optimizing NNI: done in 0.0655352 secs using 2399% CPU
Optimizing NNI: done in 0.0810983 secs using 2381% CPU
Optimizing NNI: done in 0.0545164 secs using 2395% CPU
Optimizing NNI: done in 0.077334 secs using 2396% CPU
Optimizing NNI: done in 0.0832392 secs using 2396% CPU
Optimizing NNI: done in 0.0556943 secs using 2397% CPU
Optimizing NNI: done in 0.0621847 secs using 2399% CPU
Optimizing NNI: done in 0.0984698 secs using 2396% CPU
Optimizing NNI: done in 0.118474 secs using 2390% CPU
Optimizing NNI: done in 0.0787578 secs using 2371% CPU
Optimizing NNI: done in 0.0925158 secs using 2397% CPU
Optimizing NNI: done in 0.0584011 secs using 2399% CPU
Optimizing NNI: done in 0.0696069 secs using 2399% CPU
Optimizing NNI: done in 0.055286 secs using 2399% CPU
Optimizing NNI: done in 0.110334 secs using 2398% CPU
Optimizing NNI: done in 0.0996673 secs using 2398% CPU
Optimizing NNI: done in 0.115018 secs using 2397% CPU
Optimizing NNI: done in 0.113882 secs using 2398% CPU
Optimizing NNI: done in 0.128909 secs using 2398% CPU
Optimizing NNI: done in 0.0881629 secs using 2396% CPU
Optimizing NNI: done in 0.0984611 secs using 2394% CPU
Optimizing NNI: done in 0.0634616 secs using 2397% CPU
Optimizing NNI: done in 0.115786 secs using 2397% CPU
Optimizing NNI: done in 0.0522714 secs using 2394% CPU
Optimizing NNI: done in 0.0755426 secs using 2396% CPU
Optimizing NNI: done in 0.103695 secs using 2396% CPU
Optimizing NNI: done in 0.0546574 secs using 2399% CPU
Optimizing NNI: done in 0.0627529 secs using 2394% CPU
Optimizing NNI: done in 0.0553479 secs using 2398% CPU
Optimizing NNI: done in 0.107605 secs using 2397% CPU
Optimizing NNI: done in 0.117234 secs using 2387% CPU
Optimizing NNI: done in 0.0651038 secs using 2394% CPU
Optimizing NNI: done in 0.0675251 secs using 2394% CPU
Optimizing NNI: done in 0.0609962 secs using 2398% CPU
Optimizing NNI: done in 0.0873926 secs using 2398% CPU
Optimizing NNI: done in 0.0648881 secs using 2396% CPU
Optimizing NNI: done in 0.0717851 secs using 2384% CPU
Optimizing NNI: done in 0.052373 secs using 2393% CPU
Optimizing NNI: done in 0.0756113 secs using 2399% CPU
Optimizing NNI: done in 0.0570236 secs using 2397% CPU
Optimizing NNI: done in 0.0571703 secs using 2397% CPU
Optimizing NNI: done in 0.0686739 secs using 2395% CPU
Optimizing NNI: done in 0.0925687 secs using 2394% CPU
Optimizing NNI: done in 0.0550864 secs using 2397% CPU
Optimizing NNI: done in 0.0713616 secs using 2393% CPU
Optimizing NNI: done in 0.0904245 secs using 2397% CPU
Optimizing NNI: done in 0.101933 secs using 2389% CPU
Optimizing NNI: done in 0.0758628 secs using 2398% CPU
Optimizing NNI: done in 0.0643945 secs using 2397% CPU
Optimizing NNI: done in 0.0655188 secs using 2394% CPU
Optimizing NNI: done in 0.0831812 secs using 2394% CPU
Optimizing NNI: done in 0.0623867 secs using 2399% CPU
Optimizing NNI: done in 0.0689503 secs using 2394% CPU
Optimizing NNI: done in 0.0578872 secs using 2397% CPU
Optimizing NNI: done in 0.0698419 secs using 2393% CPU
Optimizing NNI: done in 0.0746256 secs using 2391% CPU
Optimizing NNI: done in 0.0832972 secs using 2395% CPU
3400 samples done
Optimizing NNI: done in 0.101171 secs using 2398% CPU
Optimizing NNI: done in 0.0647038 secs using 2399% CPU
Optimizing NNI: done in 0.0543135 secs using 2395% CPU
Optimizing NNI: done in 0.0738596 secs using 2384% CPU
Optimizing NNI: done in 0.0554971 secs using 2397% CPU
Optimizing NNI: done in 0.0668499 secs using 2397% CPU
Optimizing NNI: done in 0.118313 secs using 2394% CPU
Optimizing NNI: done in 0.0538761 secs using 2397% CPU
Optimizing NNI: done in 0.12369 secs using 2398% CPU
Optimizing NNI: done in 0.111545 secs using 2399% CPU
Optimizing NNI: done in 0.0903639 secs using 2394% CPU
Optimizing NNI: done in 0.0993555 secs using 2388% CPU
Optimizing NNI: done in 0.078883 secs using 2392% CPU
Optimizing NNI: done in 0.0600008 secs using 2395% CPU
Optimizing NNI: done in 0.0552063 secs using 2389% CPU
Optimizing NNI: done in 0.0654419 secs using 2397% CPU
Optimizing NNI: done in 0.0597512 secs using 2395% CPU
Optimizing NNI: done in 0.0954153 secs using 2398% CPU
Optimizing NNI: done in 0.13188 secs using 2398% CPU
Optimizing NNI: done in 0.0964987 secs using 2398% CPU
Optimizing NNI: done in 0.0819755 secs using 2397% CPU
Optimizing NNI: done in 0.0986529 secs using 2399% CPU
Optimizing NNI: done in 0.0568586 secs using 2399% CPU
Optimizing NNI: done in 0.0576632 secs using 2393% CPU
Optimizing NNI: done in 0.0594297 secs using 2399% CPU
Optimizing NNI: done in 0.0696447 secs using 2399% CPU
Optimizing NNI: done in 0.082611 secs using 2398% CPU
Optimizing NNI: done in 0.0972751 secs using 2396% CPU
Optimizing NNI: done in 0.115215 secs using 2398% CPU
Optimizing NNI: done in 0.0571106 secs using 2384% CPU
Optimizing NNI: done in 0.0549573 secs using 2397% CPU
Optimizing NNI: done in 0.0582105 secs using 2397% CPU
Optimizing NNI: done in 0.0862083 secs using 2398% CPU
Optimizing NNI: done in 0.0674367 secs using 2397% CPU
Optimizing NNI: done in 0.0842471 secs using 2398% CPU
Optimizing NNI: done in 0.0745813 secs using 2397% CPU
Optimizing NNI: done in 0.0789217 secs using 2395% CPU
Optimizing NNI: done in 0.0880478 secs using 2394% CPU
Optimizing NNI: done in 0.119206 secs using 2398% CPU
Optimizing NNI: done in 0.0647921 secs using 2388% CPU
Optimizing NNI: done in 0.0978481 secs using 2397% CPU
Optimizing NNI: done in 0.0562239 secs using 2397% CPU
Optimizing NNI: done in 0.0615181 secs using 2397% CPU
Optimizing NNI: done in 0.0868562 secs using 2398% CPU
Optimizing NNI: done in 0.054485 secs using 2393% CPU
Optimizing NNI: done in 0.0937438 secs using 2397% CPU
Optimizing NNI: done in 0.0983948 secs using 2396% CPU
Optimizing NNI: done in 0.0921758 secs using 2398% CPU
Optimizing NNI: done in 0.103601 secs using 2395% CPU
Optimizing NNI: done in 0.0838585 secs using 2390% CPU
Optimizing NNI: done in 0.104561 secs using 2394% CPU
NOTE: 5.622 seconds to dump checkpoint file, increase to 113.000
Optimizing NNI: done in 0.0587815 secs using 2398% CPU
Optimizing NNI: done in 0.0621336 secs using 2398% CPU
Optimizing NNI: done in 0.101741 secs using 2398% CPU
Optimizing NNI: done in 0.068421 secs using 2397% CPU
Optimizing NNI: done in 0.0603697 secs using 2397% CPU
Optimizing NNI: done in 0.0679889 secs using 2395% CPU
Optimizing NNI: done in 0.081861 secs using 2397% CPU
Optimizing NNI: done in 0.0655746 secs using 2396% CPU
Optimizing NNI: done in 0.0604817 secs using 2398% CPU
Optimizing NNI: done in 0.119284 secs using 2392% CPU
Optimizing NNI: done in 0.121026 secs using 2398% CPU
Optimizing NNI: done in 0.0600535 secs using 2397% CPU
Optimizing NNI: done in 0.0637209 secs using 2397% CPU
Optimizing NNI: done in 0.0601998 secs using 2395% CPU
Optimizing NNI: done in 0.0603387 secs using 2395% CPU
Optimizing NNI: done in 0.0721544 secs using 2398% CPU
Optimizing NNI: done in 0.0915739 secs using 2397% CPU
Optimizing NNI: done in 0.0771687 secs using 2398% CPU
Optimizing NNI: done in 0.0599955 secs using 2399% CPU
Optimizing NNI: done in 0.0720079 secs using 2398% CPU
Optimizing NNI: done in 0.0907964 secs using 2396% CPU
Optimizing NNI: done in 0.120731 secs using 2397% CPU
Optimizing NNI: done in 0.124576 secs using 2397% CPU
Optimizing NNI: done in 0.0689096 secs using 2394% CPU
Optimizing NNI: done in 0.0649889 secs using 2397% CPU
Optimizing NNI: done in 0.0843705 secs using 2399% CPU
Optimizing NNI: done in 0.0878854 secs using 2398% CPU
Optimizing NNI: done in 0.0860273 secs using 2396% CPU
Optimizing NNI: done in 0.0871932 secs using 2399% CPU
Optimizing NNI: done in 0.0546049 secs using 2399% CPU
Optimizing NNI: done in 0.0713838 secs using 2397% CPU
Optimizing NNI: done in 0.071913 secs using 2399% CPU
Optimizing NNI: done in 0.0759815 secs using 2396% CPU
Optimizing NNI: done in 0.0572534 secs using 2398% CPU
Optimizing NNI: done in 0.0883906 secs using 2396% CPU
Optimizing NNI: done in 0.100807 secs using 2399% CPU
Optimizing NNI: done in 0.0535836 secs using 2399% CPU
Optimizing NNI: done in 0.0796361 secs using 2398% CPU
Optimizing NNI: done in 0.0615965 secs using 2395% CPU
Optimizing NNI: done in 0.090241 secs using 2397% CPU
Optimizing NNI: done in 0.061037 secs using 2397% CPU
Optimizing NNI: done in 0.0625878 secs using 2395% CPU
Optimizing NNI: done in 0.0569161 secs using 2398% CPU
Optimizing NNI: done in 0.0601205 secs using 2397% CPU
Optimizing NNI: done in 0.0910565 secs using 2392% CPU
Optimizing NNI: done in 0.0739147 secs using 2398% CPU
Optimizing NNI: done in 0.104441 secs using 2398% CPU
Optimizing NNI: done in 0.0599995 secs using 2396% CPU
Optimizing NNI: done in 0.0749828 secs using 2399% CPU
3500 samples done
Optimizing NNI: done in 0.0826514 secs using 2399% CPU
Optimizing NNI: done in 0.0803999 secs using 2387% CPU
Optimizing NNI: done in 0.0973529 secs using 2395% CPU
Optimizing NNI: done in 0.16708 secs using 2398% CPU
Optimizing NNI: done in 0.131697 secs using 2396% CPU
Optimizing NNI: done in 0.108708 secs using 2398% CPU
Optimizing NNI: done in 0.116475 secs using 2397% CPU
Optimizing NNI: done in 0.0692526 secs using 2397% CPU
Optimizing NNI: done in 0.0810782 secs using 2398% CPU
Optimizing NNI: done in 0.0798719 secs using 2396% CPU
Optimizing NNI: done in 0.0800931 secs using 2397% CPU
Optimizing NNI: done in 0.0815488 secs using 2398% CPU
Optimizing NNI: done in 0.0998933 secs using 2398% CPU
Optimizing NNI: done in 0.133186 secs using 2397% CPU
Optimizing NNI: done in 0.126684 secs using 2397% CPU
Optimizing NNI: done in 0.140264 secs using 2398% CPU
Optimizing NNI: done in 0.070854 secs using 2395% CPU
Optimizing NNI: done in 0.0960434 secs using 2399% CPU
Optimizing NNI: done in 0.0570157 secs using 2397% CPU
Optimizing NNI: done in 0.0673361 secs using 2391% CPU
Optimizing NNI: done in 0.0532311 secs using 2397% CPU
Optimizing NNI: done in 0.118947 secs using 2394% CPU
Optimizing NNI: done in 0.0881548 secs using 2396% CPU
Optimizing NNI: done in 0.097266 secs using 2398% CPU
Optimizing NNI: done in 0.0613336 secs using 2397% CPU
Optimizing NNI: done in 0.0651801 secs using 2399% CPU
Optimizing NNI: done in 0.0608911 secs using 2398% CPU
Optimizing NNI: done in 0.074986 secs using 2396% CPU
Optimizing NNI: done in 0.102474 secs using 2398% CPU
Optimizing NNI: done in 0.0790058 secs using 2394% CPU
Optimizing NNI: done in 0.0602337 secs using 2398% CPU
Optimizing NNI: done in 0.0872133 secs using 2399% CPU
Optimizing NNI: done in 0.0566285 secs using 2399% CPU
Optimizing NNI: done in 0.0587601 secs using 2398% CPU
Optimizing NNI: done in 0.133369 secs using 2393% CPU
Optimizing NNI: done in 0.0975637 secs using 2399% CPU
Optimizing NNI: done in 0.0541172 secs using 2395% CPU
Optimizing NNI: done in 0.0923903 secs using 2397% CPU
Optimizing NNI: done in 0.130521 secs using 2396% CPU
Optimizing NNI: done in 0.0461619 secs using 2394% CPU
Optimizing NNI: done in 0.0638837 secs using 2399% CPU
Optimizing NNI: done in 0.053863 secs using 2395% CPU
Optimizing NNI: done in 0.0691452 secs using 2399% CPU
Optimizing NNI: done in 0.0532247 secs using 2398% CPU
Optimizing NNI: done in 0.0859246 secs using 2397% CPU
Optimizing NNI: done in 0.0616334 secs using 2395% CPU
Optimizing NNI: done in 0.0308106 secs using 2394% CPU
Optimizing NNI: done in 0.073596 secs using 2396% CPU
Optimizing NNI: done in 0.0587599 secs using 2396% CPU
Optimizing NNI: done in 0.0855294 secs using 2395% CPU
Optimizing NNI: done in 0.0877958 secs using 2397% CPU
Optimizing NNI: done in 0.0860904 secs using 2399% CPU
Optimizing NNI: done in 0.0313587 secs using 2390% CPU
Optimizing NNI: done in 0.0334076 secs using 2397% CPU
Optimizing NNI: done in 0.0500453 secs using 2398% CPU
Optimizing NNI: done in 0.0698173 secs using 2399% CPU
Optimizing NNI: done in 0.07302 secs using 2390% CPU
Optimizing NNI: done in 0.0687016 secs using 2394% CPU
Optimizing NNI: done in 0.0581636 secs using 2393% CPU
Optimizing NNI: done in 0.115288 secs using 2390% CPU
Optimizing NNI: done in 0.0685022 secs using 2398% CPU
Optimizing NNI: done in 0.05893 secs using 2397% CPU
Optimizing NNI: done in 0.0311131 secs using 2398% CPU
Optimizing NNI: done in 0.137593 secs using 2396% CPU
Optimizing NNI: done in 0.0872838 secs using 2399% CPU
Optimizing NNI: done in 0.0883116 secs using 2399% CPU
Optimizing NNI: done in 0.0693713 secs using 2390% CPU
Optimizing NNI: done in 0.0656313 secs using 2394% CPU
Optimizing NNI: done in 0.101735 secs using 2375% CPU
Optimizing NNI: done in 0.0670626 secs using 2397% CPU
Optimizing NNI: done in 0.0702204 secs using 2396% CPU
Optimizing NNI: done in 0.0722532 secs using 2396% CPU
Optimizing NNI: done in 0.0553896 secs using 2399% CPU
Optimizing NNI: done in 0.05575 secs using 2399% CPU
Optimizing NNI: done in 0.0653997 secs using 2399% CPU
Optimizing NNI: done in 0.0614552 secs using 2395% CPU
Optimizing NNI: done in 0.0967087 secs using 2395% CPU
Optimizing NNI: done in 0.0645976 secs using 2397% CPU
Optimizing NNI: done in 0.0994506 secs using 2380% CPU
Optimizing NNI: done in 0.057293 secs using 2391% CPU
Optimizing NNI: done in 0.0601685 secs using 2395% CPU
Optimizing NNI: done in 0.100895 secs using 2393% CPU
Optimizing NNI: done in 0.0928275 secs using 2399% CPU
Optimizing NNI: done in 0.0741805 secs using 2398% CPU
Optimizing NNI: done in 0.0720773 secs using 2397% CPU
Optimizing NNI: done in 0.0530352 secs using 2397% CPU
Optimizing NNI: done in 0.0710039 secs using 2396% CPU
Optimizing NNI: done in 0.0716652 secs using 2398% CPU
Optimizing NNI: done in 0.0725888 secs using 2393% CPU
Optimizing NNI: done in 0.0803347 secs using 2399% CPU
Optimizing NNI: done in 0.0877959 secs using 2396% CPU
Optimizing NNI: done in 0.091316 secs using 2399% CPU
Optimizing NNI: done in 0.0782674 secs using 2394% CPU
Optimizing NNI: done in 0.0826959 secs using 2398% CPU
Optimizing NNI: done in 0.0788476 secs using 2395% CPU
Optimizing NNI: done in 0.0798325 secs using 2397% CPU
Optimizing NNI: done in 0.109754 secs using 2397% CPU
Optimizing NNI: done in 0.157111 secs using 2397% CPU
Optimizing NNI: done in 0.0786607 secs using 2395% CPU
Optimizing NNI: done in 0.0920477 secs using 2398% CPU
3600 samples done
Optimizing NNI: done in 0.109545 secs using 2396% CPU
Optimizing NNI: done in 0.0664004 secs using 2394% CPU
Optimizing NNI: done in 0.0855044 secs using 2398% CPU
Optimizing NNI: done in 0.0637491 secs using 2399% CPU
Optimizing NNI: done in 0.073041 secs using 2394% CPU
Optimizing NNI: done in 0.083396 secs using 2399% CPU
Optimizing NNI: done in 0.108867 secs using 2397% CPU
Optimizing NNI: done in 0.0572294 secs using 2399% CPU
Optimizing NNI: done in 0.0659654 secs using 2397% CPU
Optimizing NNI: done in 0.0944591 secs using 2398% CPU
Optimizing NNI: done in 0.0972986 secs using 2398% CPU
Optimizing NNI: done in 0.0571448 secs using 2395% CPU
Optimizing NNI: done in 0.0960786 secs using 2397% CPU
Optimizing NNI: done in 0.0718726 secs using 2394% CPU
Optimizing NNI: done in 0.0593949 secs using 2397% CPU
Optimizing NNI: done in 0.0690456 secs using 2399% CPU
Optimizing NNI: done in 0.101258 secs using 2397% CPU
Optimizing NNI: done in 0.10156 secs using 2399% CPU
Optimizing NNI: done in 0.114127 secs using 2397% CPU
Optimizing NNI: done in 0.0846052 secs using 2399% CPU
Optimizing NNI: done in 0.0841662 secs using 2394% CPU
Optimizing NNI: done in 0.0893021 secs using 2398% CPU
Optimizing NNI: done in 0.0619726 secs using 2373% CPU
Optimizing NNI: done in 0.0708873 secs using 2382% CPU
Optimizing NNI: done in 0.0664787 secs using 2397% CPU
Optimizing NNI: done in 0.0858422 secs using 2395% CPU
Optimizing NNI: done in 0.0887915 secs using 2397% CPU
Optimizing NNI: done in 0.134762 secs using 2398% CPU
Optimizing NNI: done in 0.0715387 secs using 2397% CPU
Optimizing NNI: done in 0.0645667 secs using 2394% CPU
Optimizing NNI: done in 0.12493 secs using 2398% CPU
Optimizing NNI: done in 0.0742925 secs using 2397% CPU
Optimizing NNI: done in 0.117661 secs using 2396% CPU
Optimizing NNI: done in 0.122841 secs using 2398% CPU
Optimizing NNI: done in 0.0674221 secs using 2397% CPU
Optimizing NNI: done in 0.0842841 secs using 2397% CPU
Optimizing NNI: done in 0.115386 secs using 2397% CPU
Optimizing NNI: done in 0.0746427 secs using 2383% CPU
Optimizing NNI: done in 0.0786958 secs using 2395% CPU
Optimizing NNI: done in 0.099676 secs using 2399% CPU
Optimizing NNI: done in 0.084958 secs using 2394% CPU
Optimizing NNI: done in 0.0959632 secs using 2399% CPU
Optimizing NNI: done in 0.0779338 secs using 2398% CPU
Optimizing NNI: done in 0.120684 secs using 2397% CPU
Optimizing NNI: done in 0.0642495 secs using 2393% CPU
Optimizing NNI: done in 0.0684738 secs using 2397% CPU
Optimizing NNI: done in 0.0628702 secs using 2397% CPU
Optimizing NNI: done in 0.057924 secs using 2399% CPU
Optimizing NNI: done in 0.0599065 secs using 2399% CPU
Optimizing NNI: done in 0.0691443 secs using 2396% CPU
Optimizing NNI: done in 0.0640284 secs using 2392% CPU
Optimizing NNI: done in 0.0702406 secs using 2399% CPU
Optimizing NNI: done in 0.0521528 secs using 2392% CPU
Optimizing NNI: done in 0.0557109 secs using 2396% CPU
Optimizing NNI: done in 0.081257 secs using 2399% CPU
Optimizing NNI: done in 0.0856086 secs using 2398% CPU
Optimizing NNI: done in 0.107826 secs using 2396% CPU
Optimizing NNI: done in 0.0700528 secs using 2397% CPU
Optimizing NNI: done in 0.062144 secs using 2398% CPU
Optimizing NNI: done in 0.0634636 secs using 2399% CPU
Optimizing NNI: done in 0.0661763 secs using 2391% CPU
Optimizing NNI: done in 0.0711987 secs using 2395% CPU
Optimizing NNI: done in 0.0806001 secs using 2397% CPU
Optimizing NNI: done in 0.0735064 secs using 2397% CPU
Optimizing NNI: done in 0.0869112 secs using 2395% CPU
Optimizing NNI: done in 0.0747088 secs using 2398% CPU
Optimizing NNI: done in 0.175513 secs using 2399% CPU
Optimizing NNI: done in 0.0650071 secs using 2394% CPU
Optimizing NNI: done in 0.0646397 secs using 2397% CPU
Optimizing NNI: done in 0.0938885 secs using 2396% CPU
Optimizing NNI: done in 0.0346681 secs using 2394% CPU
Optimizing NNI: done in 0.0953443 secs using 2397% CPU
Optimizing NNI: done in 0.0982612 secs using 2398% CPU
Optimizing NNI: done in 0.112588 secs using 2394% CPU
Optimizing NNI: done in 0.0834761 secs using 2399% CPU
Optimizing NNI: done in 0.0693165 secs using 2397% CPU
Optimizing NNI: done in 0.122046 secs using 2398% CPU
Optimizing NNI: done in 0.0928932 secs using 2389% CPU
Optimizing NNI: done in 0.048756 secs using 2398% CPU
Optimizing NNI: done in 0.0621035 secs using 2392% CPU
Optimizing NNI: done in 0.0568772 secs using 2397% CPU
Optimizing NNI: done in 0.0597148 secs using 2395% CPU
Optimizing NNI: done in 0.0568882 secs using 2393% CPU
Optimizing NNI: done in 0.102769 secs using 2399% CPU
Optimizing NNI: done in 0.095299 secs using 2397% CPU
Optimizing NNI: done in 0.061977 secs using 2395% CPU
Optimizing NNI: done in 0.0603338 secs using 2397% CPU
Optimizing NNI: done in 0.0557119 secs using 2398% CPU
Optimizing NNI: done in 0.084437 secs using 2397% CPU
Optimizing NNI: done in 0.0481916 secs using 2396% CPU
Optimizing NNI: done in 0.0760079 secs using 2395% CPU
Optimizing NNI: done in 0.0628525 secs using 2396% CPU
Optimizing NNI: done in 0.065987 secs using 2399% CPU
Optimizing NNI: done in 0.0983438 secs using 2391% CPU
Optimizing NNI: done in 0.081971 secs using 2394% CPU
Optimizing NNI: done in 0.0606044 secs using 2395% CPU
Optimizing NNI: done in 0.0736197 secs using 2395% CPU
Optimizing NNI: done in 0.0571577 secs using 2398% CPU
Optimizing NNI: done in 0.0943082 secs using 2394% CPU
Optimizing NNI: done in 0.0551159 secs using 2398% CPU
3700 samples done
Optimizing NNI: done in 0.11016 secs using 2397% CPU
Optimizing NNI: done in 0.129208 secs using 2398% CPU
Optimizing NNI: done in 0.0633451 secs using 2397% CPU
Optimizing NNI: done in 0.115383 secs using 2396% CPU
Optimizing NNI: done in 0.0306797 secs using 2394% CPU
Optimizing NNI: done in 0.0624035 secs using 2397% CPU
Optimizing NNI: done in 0.0661606 secs using 2397% CPU
Optimizing NNI: done in 0.0904104 secs using 2394% CPU
Optimizing NNI: done in 0.0644426 secs using 2394% CPU
Optimizing NNI: done in 0.0893846 secs using 2397% CPU
Optimizing NNI: done in 0.0894166 secs using 2397% CPU
Optimizing NNI: done in 0.0794287 secs using 2395% CPU
Optimizing NNI: done in 0.0778317 secs using 2398% CPU
Optimizing NNI: done in 0.0822893 secs using 2395% CPU
Optimizing NNI: done in 0.0925598 secs using 2398% CPU
Optimizing NNI: done in 0.0684227 secs using 2396% CPU
Optimizing NNI: done in 0.0803682 secs using 2397% CPU
Optimizing NNI: done in 0.0904993 secs using 2397% CPU
Optimizing NNI: done in 0.112692 secs using 2396% CPU
Optimizing NNI: done in 0.106793 secs using 2399% CPU
Optimizing NNI: done in 0.0647415 secs using 2394% CPU
Optimizing NNI: done in 0.0690804 secs using 2399% CPU
Optimizing NNI: done in 0.0703691 secs using 2397% CPU
Optimizing NNI: done in 0.0748221 secs using 2396% CPU
Optimizing NNI: done in 0.0677018 secs using 2397% CPU
Optimizing NNI: done in 0.13482 secs using 2393% CPU
Optimizing NNI: done in 0.0656674 secs using 2394% CPU
Optimizing NNI: done in 0.123125 secs using 2396% CPU
Optimizing NNI: done in 0.0879732 secs using 2396% CPU
Optimizing NNI: done in 0.106406 secs using 2394% CPU
Optimizing NNI: done in 0.0570253 secs using 2393% CPU
Optimizing NNI: done in 0.0858835 secs using 2396% CPU
Optimizing NNI: done in 0.0762241 secs using 2396% CPU
Optimizing NNI: done in 0.103956 secs using 2397% CPU
Optimizing NNI: done in 0.0810886 secs using 2395% CPU
Optimizing NNI: done in 0.081343 secs using 2388% CPU
Optimizing NNI: done in 0.0372561 secs using 2395% CPU
Optimizing NNI: done in 0.115032 secs using 2395% CPU
Optimizing NNI: done in 0.0935625 secs using 2399% CPU
Optimizing NNI: done in 0.0819232 secs using 2398% CPU
Optimizing NNI: done in 0.101733 secs using 2397% CPU
Optimizing NNI: done in 0.0648562 secs using 2399% CPU
Optimizing NNI: done in 0.0632594 secs using 2394% CPU
Optimizing NNI: done in 0.0603068 secs using 2397% CPU
Optimizing NNI: done in 0.0693493 secs using 2397% CPU
Optimizing NNI: done in 0.0854934 secs using 2399% CPU
Optimizing NNI: done in 0.0537157 secs using 2396% CPU
Optimizing NNI: done in 0.0962879 secs using 2398% CPU
Optimizing NNI: done in 0.072856 secs using 2398% CPU
Optimizing NNI: done in 0.0973737 secs using 2395% CPU
Optimizing NNI: done in 0.0651506 secs using 2399% CPU
Optimizing NNI: done in 0.0838753 secs using 2396% CPU
Optimizing NNI: done in 0.0967034 secs using 2398% CPU
Optimizing NNI: done in 0.0773772 secs using 2396% CPU
Optimizing NNI: done in 0.0799212 secs using 2399% CPU
Optimizing NNI: done in 0.0927507 secs using 2397% CPU
Optimizing NNI: done in 0.0755368 secs using 2398% CPU
Optimizing NNI: done in 0.104708 secs using 2394% CPU
Optimizing NNI: done in 0.0805438 secs using 2398% CPU
Optimizing NNI: done in 0.067933 secs using 2397% CPU
Optimizing NNI: done in 0.0936215 secs using 2397% CPU
Optimizing NNI: done in 0.0650791 secs using 2399% CPU
Optimizing NNI: done in 0.0638546 secs using 2397% CPU
Optimizing NNI: done in 0.0677623 secs using 2394% CPU
Optimizing NNI: done in 0.111973 secs using 2397% CPU
Optimizing NNI: done in 0.0956774 secs using 2398% CPU
Optimizing NNI: done in 0.0578185 secs using 2395% CPU
Optimizing NNI: done in 0.0660005 secs using 2399% CPU
Optimizing NNI: done in 0.0866269 secs using 2397% CPU
Optimizing NNI: done in 0.100513 secs using 2392% CPU
Optimizing NNI: done in 0.0777326 secs using 2395% CPU
Optimizing NNI: done in 0.0575964 secs using 2397% CPU
Optimizing NNI: done in 0.0588641 secs using 2395% CPU
Optimizing NNI: done in 0.0761323 secs using 2396% CPU
Optimizing NNI: done in 0.0596854 secs using 2398% CPU
Optimizing NNI: done in 0.0922185 secs using 2399% CPU
Optimizing NNI: done in 0.066799 secs using 2397% CPU
Optimizing NNI: done in 0.0708589 secs using 2398% CPU
Optimizing NNI: done in 0.103517 secs using 2399% CPU
Optimizing NNI: done in 0.0337512 secs using 2397% CPU
Optimizing NNI: done in 0.0883466 secs using 2392% CPU
Optimizing NNI: done in 0.116168 secs using 2399% CPU
Optimizing NNI: done in 0.106352 secs using 2388% CPU
Optimizing NNI: done in 0.0534783 secs using 2399% CPU
Optimizing NNI: done in 0.0580028 secs using 2399% CPU
Optimizing NNI: done in 0.14179 secs using 2397% CPU
Optimizing NNI: done in 0.060856 secs using 2399% CPU
Optimizing NNI: done in 0.109851 secs using 2396% CPU
Optimizing NNI: done in 0.0641037 secs using 2395% CPU
Optimizing NNI: done in 0.0578037 secs using 2399% CPU
Optimizing NNI: done in 0.0555907 secs using 2395% CPU
Optimizing NNI: done in 0.0526787 secs using 2396% CPU
Optimizing NNI: done in 0.0954691 secs using 2398% CPU
Optimizing NNI: done in 0.0584583 secs using 2398% CPU
Optimizing NNI: done in 0.0638864 secs using 2395% CPU
Optimizing NNI: done in 0.110132 secs using 2397% CPU
Optimizing NNI: done in 0.0904554 secs using 2398% CPU
Optimizing NNI: done in 0.12136 secs using 2396% CPU
Optimizing NNI: done in 0.111517 secs using 2395% CPU
Optimizing NNI: done in 0.0445527 secs using 2398% CPU
3800 samples done
Optimizing NNI: done in 0.121179 secs using 2397% CPU
Optimizing NNI: done in 0.121608 secs using 2342% CPU
Optimizing NNI: done in 0.0571833 secs using 2398% CPU
Optimizing NNI: done in 0.105419 secs using 2393% CPU
Optimizing NNI: done in 0.0569448 secs using 2399% CPU
Optimizing NNI: done in 0.0643224 secs using 2395% CPU
Optimizing NNI: done in 0.0850524 secs using 2399% CPU
Optimizing NNI: done in 0.0791687 secs using 2399% CPU
Optimizing NNI: done in 0.0877957 secs using 2397% CPU
Optimizing NNI: done in 0.0597724 secs using 2397% CPU
Optimizing NNI: done in 0.123384 secs using 2398% CPU
Optimizing NNI: done in 0.0559375 secs using 2397% CPU
Optimizing NNI: done in 0.0928111 secs using 2380% CPU
Optimizing NNI: done in 0.0533266 secs using 2398% CPU
Optimizing NNI: done in 0.0610937 secs using 2395% CPU
Optimizing NNI: done in 0.0772904 secs using 2395% CPU
Optimizing NNI: done in 0.0907626 secs using 2393% CPU
Optimizing NNI: done in 0.0882827 secs using 2391% CPU
Optimizing NNI: done in 0.0662215 secs using 2399% CPU
Optimizing NNI: done in 0.0859504 secs using 2393% CPU
Optimizing NNI: done in 0.0629109 secs using 2395% CPU
Optimizing NNI: done in 0.056137 secs using 2396% CPU
Optimizing NNI: done in 0.0555179 secs using 2398% CPU
Optimizing NNI: done in 0.0742855 secs using 2395% CPU
Optimizing NNI: done in 0.0645182 secs using 2394% CPU
Optimizing NNI: done in 0.0767359 secs using 2398% CPU
Optimizing NNI: done in 0.114774 secs using 2397% CPU
Optimizing NNI: done in 0.114055 secs using 2388% CPU
Optimizing NNI: done in 0.0561631 secs using 2396% CPU
Optimizing NNI: done in 0.0728296 secs using 2397% CPU
Optimizing NNI: done in 0.0674437 secs using 2395% CPU
Optimizing NNI: done in 0.0797723 secs using 2399% CPU
Optimizing NNI: done in 0.101745 secs using 2398% CPU
Optimizing NNI: done in 0.116026 secs using 2394% CPU
Optimizing NNI: done in 0.0585129 secs using 2397% CPU
Optimizing NNI: done in 0.054315 secs using 2395% CPU
Optimizing NNI: done in 0.0471738 secs using 2398% CPU
Optimizing NNI: done in 0.109404 secs using 2396% CPU
Optimizing NNI: done in 0.117349 secs using 2398% CPU
Optimizing NNI: done in 0.0943857 secs using 2397% CPU
Optimizing NNI: done in 0.0571843 secs using 2397% CPU
Optimizing NNI: done in 0.0753054 secs using 2397% CPU
Optimizing NNI: done in 0.0524473 secs using 2393% CPU
Optimizing NNI: done in 0.0828155 secs using 2398% CPU
Optimizing NNI: done in 0.0714623 secs using 2375% CPU
Optimizing NNI: done in 0.0590336 secs using 2395% CPU
Optimizing NNI: done in 0.0535148 secs using 2398% CPU
Optimizing NNI: done in 0.0665979 secs using 2396% CPU
Optimizing NNI: done in 0.0837831 secs using 2398% CPU
Optimizing NNI: done in 0.0578021 secs using 2323% CPU
Optimizing NNI: done in 0.0612345 secs using 2395% CPU
Optimizing NNI: done in 0.0797308 secs using 2390% CPU
Optimizing NNI: done in 0.034101 secs using 2397% CPU
Optimizing NNI: done in 0.0645693 secs using 2386% CPU
Optimizing NNI: done in 0.081435 secs using 2396% CPU
Optimizing NNI: done in 0.0640611 secs using 2399% CPU
Optimizing NNI: done in 0.0813083 secs using 2395% CPU
Optimizing NNI: done in 0.0330368 secs using 2394% CPU
Optimizing NNI: done in 0.0689894 secs using 2395% CPU
Optimizing NNI: done in 0.072947 secs using 2399% CPU
Optimizing NNI: done in 0.0758826 secs using 2396% CPU
Optimizing NNI: done in 0.0610518 secs using 2398% CPU
Optimizing NNI: done in 0.0610889 secs using 2398% CPU
Optimizing NNI: done in 0.0621286 secs using 2388% CPU
Optimizing NNI: done in 0.068254 secs using 2395% CPU
Optimizing NNI: done in 0.0782426 secs using 2398% CPU
Optimizing NNI: done in 0.0667892 secs using 2396% CPU
Optimizing NNI: done in 0.0723877 secs using 2399% CPU
Optimizing NNI: done in 0.0859994 secs using 2397% CPU
Optimizing NNI: done in 0.0690489 secs using 2399% CPU
Optimizing NNI: done in 0.0644939 secs using 2397% CPU
Optimizing NNI: done in 0.0568062 secs using 2393% CPU
Optimizing NNI: done in 0.0683664 secs using 2397% CPU
Optimizing NNI: done in 0.101854 secs using 2396% CPU
Optimizing NNI: done in 0.0952829 secs using 2397% CPU
Optimizing NNI: done in 0.0942659 secs using 2399% CPU
Optimizing NNI: done in 0.0791472 secs using 2398% CPU
Optimizing NNI: done in 0.0721099 secs using 2396% CPU
Optimizing NNI: done in 0.0623547 secs using 2398% CPU
Optimizing NNI: done in 0.0543133 secs using 2394% CPU
Optimizing NNI: done in 0.0705846 secs using 2397% CPU
Optimizing NNI: done in 0.0752258 secs using 2397% CPU
Optimizing NNI: done in 0.0644737 secs using 2397% CPU
Optimizing NNI: done in 0.0505897 secs using 2390% CPU
Optimizing NNI: done in 0.0646585 secs using 2395% CPU
Optimizing NNI: done in 0.0313499 secs using 2397% CPU
Optimizing NNI: done in 0.0884071 secs using 2398% CPU
Optimizing NNI: done in 0.0728628 secs using 2399% CPU
Optimizing NNI: done in 0.0725859 secs using 2399% CPU
Optimizing NNI: done in 0.0699548 secs using 2390% CPU
Optimizing NNI: done in 0.0619831 secs using 2397% CPU
Optimizing NNI: done in 0.111018 secs using 2397% CPU
Optimizing NNI: done in 0.0586327 secs using 2395% CPU
Optimizing NNI: done in 0.0642916 secs using 2394% CPU
Optimizing NNI: done in 0.0839377 secs using 2394% CPU
Optimizing NNI: done in 0.0808284 secs using 2393% CPU
Optimizing NNI: done in 0.0687221 secs using 2394% CPU
Optimizing NNI: done in 0.0828014 secs using 2398% CPU
Optimizing NNI: done in 0.14334 secs using 2398% CPU
Optimizing NNI: done in 0.0939562 secs using 2394% CPU
3900 samples done
Optimizing NNI: done in 0.0679576 secs using 2395% CPU
Optimizing NNI: done in 0.107158 secs using 2397% CPU
Optimizing NNI: done in 0.107861 secs using 2397% CPU
Optimizing NNI: done in 0.0676563 secs using 2398% CPU
Optimizing NNI: done in 0.0650814 secs using 2392% CPU
Optimizing NNI: done in 0.114899 secs using 2397% CPU
Optimizing NNI: done in 0.083193 secs using 2397% CPU
Optimizing NNI: done in 0.130582 secs using 2399% CPU
Optimizing NNI: done in 0.0779258 secs using 2392% CPU
Optimizing NNI: done in 0.0681351 secs using 2396% CPU
Optimizing NNI: done in 0.0664604 secs using 2397% CPU
Optimizing NNI: done in 0.0553662 secs using 2398% CPU
Optimizing NNI: done in 0.0643111 secs using 2398% CPU
Optimizing NNI: done in 0.0694553 secs using 2391% CPU
Optimizing NNI: done in 0.101251 secs using 2397% CPU
Optimizing NNI: done in 0.0663927 secs using 2395% CPU
Optimizing NNI: done in 0.0674365 secs using 2397% CPU
Optimizing NNI: done in 0.118639 secs using 2398% CPU
Optimizing NNI: done in 0.0500085 secs using 2391% CPU
Optimizing NNI: done in 0.0804515 secs using 2395% CPU
Optimizing NNI: done in 0.103367 secs using 2391% CPU
Optimizing NNI: done in 0.0639585 secs using 2397% CPU
Optimizing NNI: done in 0.0754511 secs using 2399% CPU
Optimizing NNI: done in 0.0629081 secs using 2397% CPU
Optimizing NNI: done in 0.0551534 secs using 2399% CPU
Optimizing NNI: done in 0.0727567 secs using 2393% CPU
Optimizing NNI: done in 0.0935569 secs using 2397% CPU
Optimizing NNI: done in 0.0633168 secs using 2391% CPU
Optimizing NNI: done in 0.0575747 secs using 2399% CPU
Optimizing NNI: done in 0.0481794 secs using 2398% CPU
Optimizing NNI: done in 0.0614511 secs using 2397% CPU
Optimizing NNI: done in 0.0807393 secs using 2399% CPU
Optimizing NNI: done in 0.0886081 secs using 2398% CPU
Optimizing NNI: done in 0.111289 secs using 2398% CPU
Optimizing NNI: done in 0.0716139 secs using 2397% CPU
Optimizing NNI: done in 0.0991064 secs using 2398% CPU
Optimizing NNI: done in 0.0482907 secs using 2398% CPU
Optimizing NNI: done in 0.114671 secs using 2399% CPU
Optimizing NNI: done in 0.0643139 secs using 2397% CPU
Optimizing NNI: done in 0.064089 secs using 2395% CPU
Optimizing NNI: done in 0.0670155 secs using 2397% CPU
Optimizing NNI: done in 0.0753252 secs using 2397% CPU
Optimizing NNI: done in 0.0608822 secs using 2396% CPU
Optimizing NNI: done in 0.0648744 secs using 2399% CPU
Optimizing NNI: done in 0.0535679 secs using 2398% CPU
Optimizing NNI: done in 0.0901369 secs using 2395% CPU
Optimizing NNI: done in 0.0845408 secs using 2395% CPU
Optimizing NNI: done in 0.0627087 secs using 2397% CPU
Optimizing NNI: done in 0.0851177 secs using 2393% CPU
Optimizing NNI: done in 0.0956309 secs using 2395% CPU
Optimizing NNI: done in 0.0947464 secs using 2398% CPU
Optimizing NNI: done in 0.136008 secs using 2398% CPU
Optimizing NNI: done in 0.0599732 secs using 2395% CPU
Optimizing NNI: done in 0.0535556 secs using 2395% CPU
Optimizing NNI: done in 0.0769955 secs using 2397% CPU
Optimizing NNI: done in 0.0895953 secs using 2397% CPU
Optimizing NNI: done in 0.0653605 secs using 2397% CPU
Optimizing NNI: done in 0.0797976 secs using 2395% CPU
Optimizing NNI: done in 0.0625653 secs using 2397% CPU
Optimizing NNI: done in 0.0757436 secs using 2395% CPU
Optimizing NNI: done in 0.108812 secs using 2394% CPU
Optimizing NNI: done in 0.0888934 secs using 2399% CPU
Optimizing NNI: done in 0.0647872 secs using 2395% CPU
Optimizing NNI: done in 0.0702195 secs using 2387% CPU
Optimizing NNI: done in 0.0770204 secs using 2399% CPU
Optimizing NNI: done in 0.0685183 secs using 2397% CPU
Optimizing NNI: done in 0.0848687 secs using 2399% CPU
Optimizing NNI: done in 0.0819981 secs using 2398% CPU
Optimizing NNI: done in 0.165888 secs using 2399% CPU
Optimizing NNI: done in 0.1326 secs using 2399% CPU
Optimizing NNI: done in 0.0793938 secs using 2399% CPU
Optimizing NNI: done in 0.185734 secs using 2394% CPU
Optimizing NNI: done in 0.100295 secs using 2383% CPU
Optimizing NNI: done in 0.0585135 secs using 2395% CPU
Optimizing NNI: done in 0.0999164 secs using 2396% CPU
Optimizing NNI: done in 0.0908576 secs using 2399% CPU
Optimizing NNI: done in 0.0513765 secs using 2392% CPU
Optimizing NNI: done in 0.0821294 secs using 2395% CPU
Optimizing NNI: done in 0.0649751 secs using 2389% CPU
Optimizing NNI: done in 0.123926 secs using 2394% CPU
Optimizing NNI: done in 0.112888 secs using 2397% CPU
Optimizing NNI: done in 0.0892509 secs using 2398% CPU
Optimizing NNI: done in 0.136045 secs using 2396% CPU
Optimizing NNI: done in 0.050847 secs using 2396% CPU
Optimizing NNI: done in 0.0608995 secs using 2397% CPU
Optimizing NNI: done in 0.0303785 secs using 2394% CPU
Optimizing NNI: done in 0.064265 secs using 2398% CPU
Optimizing NNI: done in 0.0497907 secs using 2396% CPU
Optimizing NNI: done in 0.112639 secs using 2399% CPU
Optimizing NNI: done in 0.0761393 secs using 2395% CPU
Optimizing NNI: done in 0.08633 secs using 2399% CPU
Optimizing NNI: done in 0.0851754 secs using 2395% CPU
Optimizing NNI: done in 0.0766825 secs using 2399% CPU
Optimizing NNI: done in 0.125981 secs using 2398% CPU
Optimizing NNI: done in 0.108861 secs using 2398% CPU
Optimizing NNI: done in 0.0650763 secs using 2397% CPU
Optimizing NNI: done in 0.0973743 secs using 2398% CPU
Optimizing NNI: done in 0.0888089 secs using 2395% CPU
Optimizing NNI: done in 0.106171 secs using 2396% CPU
Optimizing NNI: done in 0.0814333 secs using 2399% CPU
4000 samples done
Optimizing NNI: done in 0.0810435 secs using 2396% CPU
Optimizing NNI: done in 0.11516 secs using 2395% CPU
Optimizing NNI: done in 0.0832637 secs using 2398% CPU
Optimizing NNI: done in 0.123315 secs using 2398% CPU
Optimizing NNI: done in 0.0678372 secs using 2393% CPU
Optimizing NNI: done in 0.0453563 secs using 2396% CPU
Optimizing NNI: done in 0.112827 secs using 2394% CPU
Optimizing NNI: done in 0.0534643 secs using 2396% CPU
Optimizing NNI: done in 0.108248 secs using 2396% CPU
Optimizing NNI: done in 0.063606 secs using 2394% CPU
Optimizing NNI: done in 0.0686371 secs using 2396% CPU
Optimizing NNI: done in 0.0806821 secs using 2395% CPU
Optimizing NNI: done in 0.0823273 secs using 2395% CPU
Optimizing NNI: done in 0.116462 secs using 2399% CPU
Optimizing NNI: done in 0.0639167 secs using 2389% CPU
Optimizing NNI: done in 0.0793279 secs using 2398% CPU
Optimizing NNI: done in 0.0617946 secs using 2397% CPU
Optimizing NNI: done in 0.1146 secs using 2395% CPU
Optimizing NNI: done in 0.0673505 secs using 2395% CPU
Optimizing NNI: done in 0.0552476 secs using 2398% CPU
Optimizing NNI: done in 0.0965947 secs using 2396% CPU
Optimizing NNI: done in 0.0933309 secs using 2395% CPU
Optimizing NNI: done in 0.0910541 secs using 2395% CPU
Optimizing NNI: done in 0.0814074 secs using 2396% CPU
Optimizing NNI: done in 0.14188 secs using 2397% CPU
Optimizing NNI: done in 0.0611808 secs using 2398% CPU
Optimizing NNI: done in 0.0836107 secs using 2394% CPU
Optimizing NNI: done in 0.0654798 secs using 2397% CPU
Optimizing NNI: done in 0.0638025 secs using 2394% CPU
Optimizing NNI: done in 0.101691 secs using 2373% CPU
Optimizing NNI: done in 0.125215 secs using 2398% CPU
Optimizing NNI: done in 0.0753276 secs using 2398% CPU
Optimizing NNI: done in 0.0877681 secs using 2394% CPU
Optimizing NNI: done in 0.0694447 secs using 2396% CPU
Optimizing NNI: done in 0.0999753 secs using 2395% CPU
Optimizing NNI: done in 0.0991076 secs using 2395% CPU
Optimizing NNI: done in 0.0771203 secs using 2397% CPU
Optimizing NNI: done in 0.0315654 secs using 2397% CPU
Optimizing NNI: done in 0.0596085 secs using 2395% CPU
Optimizing NNI: done in 0.107989 secs using 2394% CPU
Optimizing NNI: done in 0.0703842 secs using 2399% CPU
Optimizing NNI: done in 0.131322 secs using 2391% CPU
Optimizing NNI: done in 0.0783314 secs using 2397% CPU
Optimizing NNI: done in 0.0642952 secs using 2396% CPU
Optimizing NNI: done in 0.0745027 secs using 2396% CPU
Optimizing NNI: done in 0.126556 secs using 2391% CPU
Optimizing NNI: done in 0.0579111 secs using 2393% CPU
Optimizing NNI: done in 0.0865488 secs using 2395% CPU
Optimizing NNI: done in 0.0636645 secs using 2399% CPU
Optimizing NNI: done in 0.0717505 secs using 2394% CPU
Optimizing NNI: done in 0.0978207 secs using 2398% CPU
Optimizing NNI: done in 0.14145 secs using 2398% CPU
Optimizing NNI: done in 0.0804794 secs using 2397% CPU
Optimizing NNI: done in 0.0578066 secs using 2398% CPU
Optimizing NNI: done in 0.0735785 secs using 2399% CPU
Optimizing NNI: done in 0.0862213 secs using 2399% CPU
Optimizing NNI: done in 0.11919 secs using 2396% CPU
Optimizing NNI: done in 0.081991 secs using 2389% CPU
Optimizing NNI: done in 0.100125 secs using 2398% CPU
Optimizing NNI: done in 0.0963471 secs using 2396% CPU
Optimizing NNI: done in 0.0769275 secs using 2394% CPU
Optimizing NNI: done in 0.0990493 secs using 2397% CPU
Optimizing NNI: done in 0.0575407 secs using 2395% CPU
Optimizing NNI: done in 0.122544 secs using 2392% CPU
Optimizing NNI: done in 0.107585 secs using 2394% CPU
Optimizing NNI: done in 0.0750212 secs using 2397% CPU
Optimizing NNI: done in 0.112993 secs using 2398% CPU
Optimizing NNI: done in 0.0775633 secs using 2397% CPU
Optimizing NNI: done in 0.063215 secs using 2395% CPU
Optimizing NNI: done in 0.0717834 secs using 2394% CPU
Optimizing NNI: done in 0.0634012 secs using 2395% CPU
Optimizing NNI: done in 0.0601467 secs using 2397% CPU
Optimizing NNI: done in 0.0617406 secs using 2399% CPU
Optimizing NNI: done in 0.0955176 secs using 2397% CPU
Optimizing NNI: done in 0.0643976 secs using 2396% CPU
Optimizing NNI: done in 0.0683196 secs using 2382% CPU
Optimizing NNI: done in 0.0656936 secs using 2399% CPU
Optimizing NNI: done in 0.0663067 secs using 2399% CPU
Optimizing NNI: done in 0.0747321 secs using 2391% CPU
Optimizing NNI: done in 0.0733907 secs using 2395% CPU
Optimizing NNI: done in 0.0693316 secs using 2398% CPU
Optimizing NNI: done in 0.100571 secs using 2396% CPU
Optimizing NNI: done in 0.0804693 secs using 2399% CPU
Optimizing NNI: done in 0.0770179 secs using 2396% CPU
Optimizing NNI: done in 0.0699656 secs using 2399% CPU
Optimizing NNI: done in 0.0738331 secs using 2394% CPU
Optimizing NNI: done in 0.108132 secs using 2397% CPU
Optimizing NNI: done in 0.104076 secs using 2398% CPU
Optimizing NNI: done in 0.145493 secs using 2396% CPU
Optimizing NNI: done in 0.0943887 secs using 2397% CPU
Optimizing NNI: done in 0.120414 secs using 2397% CPU
Optimizing NNI: done in 0.120798 secs using 2398% CPU
Optimizing NNI: done in 0.0630356 secs using 2397% CPU
Optimizing NNI: done in 0.100632 secs using 2397% CPU
Optimizing NNI: done in 0.110826 secs using 2397% CPU
Optimizing NNI: done in 0.0582498 secs using 2397% CPU
Optimizing NNI: done in 0.108444 secs using 2399% CPU
Optimizing NNI: done in 0.0674229 secs using 2397% CPU
Optimizing NNI: done in 0.100843 secs using 2390% CPU
Optimizing NNI: done in 0.097434 secs using 2396% CPU
4100 samples done
Optimizing NNI: done in 0.0918969 secs using 2397% CPU
Optimizing NNI: done in 0.106507 secs using 2397% CPU
Optimizing NNI: done in 0.0723747 secs using 2396% CPU
Optimizing NNI: done in 0.0843124 secs using 2395% CPU
Optimizing NNI: done in 0.105573 secs using 2399% CPU
Optimizing NNI: done in 0.0917272 secs using 2391% CPU
Optimizing NNI: done in 0.138397 secs using 2398% CPU
Optimizing NNI: done in 0.0765445 secs using 2396% CPU
Optimizing NNI: done in 0.0813786 secs using 2396% CPU
Optimizing NNI: done in 0.0702155 secs using 2396% CPU
Optimizing NNI: done in 0.0696532 secs using 2396% CPU
Optimizing NNI: done in 0.0874809 secs using 2397% CPU
Optimizing NNI: done in 0.0947272 secs using 2397% CPU
Optimizing NNI: done in 0.06888 secs using 2398% CPU
Optimizing NNI: done in 0.053107 secs using 2396% CPU
Optimizing NNI: done in 0.0578761 secs using 2397% CPU
Optimizing NNI: done in 0.0599701 secs using 2397% CPU
Optimizing NNI: done in 0.0747419 secs using 2397% CPU
Optimizing NNI: done in 0.0673174 secs using 2394% CPU
Optimizing NNI: done in 0.0638144 secs using 2395% CPU
Optimizing NNI: done in 0.0707497 secs using 2397% CPU
Optimizing NNI: done in 0.0647518 secs using 2392% CPU
Optimizing NNI: done in 0.0521531 secs using 2398% CPU
Optimizing NNI: done in 0.0517942 secs using 2398% CPU
Optimizing NNI: done in 0.0812372 secs using 2392% CPU
Optimizing NNI: done in 0.068483 secs using 2399% CPU
Optimizing NNI: done in 0.0605237 secs using 2396% CPU
Optimizing NNI: done in 0.053315 secs using 2398% CPU
Optimizing NNI: done in 0.0690356 secs using 2396% CPU
Optimizing NNI: done in 0.0702018 secs using 2393% CPU
Optimizing NNI: done in 0.0842963 secs using 2391% CPU
Optimizing NNI: done in 0.0692413 secs using 2394% CPU
Optimizing NNI: done in 0.0951784 secs using 2394% CPU
Optimizing NNI: done in 0.054105 secs using 2396% CPU
Optimizing NNI: done in 0.0538974 secs using 2398% CPU
Optimizing NNI: done in 0.087795 secs using 2398% CPU
Optimizing NNI: done in 0.118585 secs using 2399% CPU
Optimizing NNI: done in 0.0971874 secs using 2398% CPU
Optimizing NNI: done in 0.0571932 secs using 2398% CPU
Optimizing NNI: done in 0.0893532 secs using 2398% CPU
Optimizing NNI: done in 0.088274 secs using 2398% CPU
Optimizing NNI: done in 0.0753002 secs using 2399% CPU
Optimizing NNI: done in 0.0969666 secs using 2396% CPU
Optimizing NNI: done in 0.0636876 secs using 2395% CPU
Optimizing NNI: done in 0.0750904 secs using 2397% CPU
Optimizing NNI: done in 0.104585 secs using 2396% CPU
Optimizing NNI: done in 0.111213 secs using 2396% CPU
Optimizing NNI: done in 0.0684537 secs using 2395% CPU
Optimizing NNI: done in 0.0772704 secs using 2397% CPU
Optimizing NNI: done in 0.0620543 secs using 2398% CPU
Optimizing NNI: done in 0.100728 secs using 2394% CPU
Optimizing NNI: done in 0.096535 secs using 2396% CPU
Optimizing NNI: done in 0.062268 secs using 2397% CPU
Optimizing NNI: done in 0.0684022 secs using 2398% CPU
Optimizing NNI: done in 0.0615348 secs using 2397% CPU
Optimizing NNI: done in 0.0648649 secs using 2399% CPU
Optimizing NNI: done in 0.0529775 secs using 2394% CPU
Optimizing NNI: done in 0.0791172 secs using 2395% CPU
Optimizing NNI: done in 0.0953706 secs using 2397% CPU
Optimizing NNI: done in 0.054919 secs using 2398% CPU
Optimizing NNI: done in 0.0568882 secs using 2399% CPU
Optimizing NNI: done in 0.0591489 secs using 2395% CPU
Optimizing NNI: done in 0.0580212 secs using 2395% CPU
Optimizing NNI: done in 0.0925077 secs using 2393% CPU
Optimizing NNI: done in 0.0681815 secs using 2397% CPU
Optimizing NNI: done in 0.0753064 secs using 2394% CPU
Optimizing NNI: done in 0.0896645 secs using 2395% CPU
Optimizing NNI: done in 0.0760533 secs using 2396% CPU
Optimizing NNI: done in 0.056808 secs using 2394% CPU
Optimizing NNI: done in 0.102599 secs using 2397% CPU
Optimizing NNI: done in 0.0731535 secs using 2396% CPU
Optimizing NNI: done in 0.0607121 secs using 2399% CPU
Optimizing NNI: done in 0.0636262 secs using 2398% CPU
Optimizing NNI: done in 0.0571453 secs using 2398% CPU
Optimizing NNI: done in 0.0974381 secs using 2397% CPU
Optimizing NNI: done in 0.0838634 secs using 2398% CPU
Optimizing NNI: done in 0.0607439 secs using 2394% CPU
Optimizing NNI: done in 0.0957566 secs using 2398% CPU
Optimizing NNI: done in 0.0633366 secs using 2395% CPU
Optimizing NNI: done in 0.0746217 secs using 2399% CPU
Optimizing NNI: done in 0.0607853 secs using 2385% CPU
Optimizing NNI: done in 0.0717358 secs using 2398% CPU
Optimizing NNI: done in 0.109646 secs using 2395% CPU
Optimizing NNI: done in 0.0646561 secs using 2395% CPU
Optimizing NNI: done in 0.0615718 secs using 2396% CPU
Optimizing NNI: done in 0.1025 secs using 2396% CPU
Optimizing NNI: done in 0.0901949 secs using 2397% CPU
Optimizing NNI: done in 0.0642223 secs using 2395% CPU
Optimizing NNI: done in 0.0827873 secs using 2396% CPU
Optimizing NNI: done in 0.0827232 secs using 2397% CPU
Optimizing NNI: done in 0.0650767 secs using 2398% CPU
Optimizing NNI: done in 0.0951968 secs using 2398% CPU
Optimizing NNI: done in 0.0680336 secs using 2395% CPU
Optimizing NNI: done in 0.0932311 secs using 2394% CPU
Optimizing NNI: done in 0.0944964 secs using 2398% CPU
Optimizing NNI: done in 0.0835701 secs using 2396% CPU
Optimizing NNI: done in 0.102948 secs using 2397% CPU
Optimizing NNI: done in 0.0724794 secs using 2396% CPU
Optimizing NNI: done in 0.0738774 secs using 2396% CPU
Optimizing NNI: done in 0.0543296 secs using 2396% CPU
4200 samples done
Optimizing NNI: done in 0.0626114 secs using 2390% CPU
Optimizing NNI: done in 0.0605604 secs using 2395% CPU
Optimizing NNI: done in 0.0573362 secs using 2398% CPU
Optimizing NNI: done in 0.0600349 secs using 2398% CPU
Optimizing NNI: done in 0.0950584 secs using 2398% CPU
Optimizing NNI: done in 0.0696746 secs using 2396% CPU
Optimizing NNI: done in 0.0860058 secs using 2397% CPU
Optimizing NNI: done in 0.117737 secs using 2396% CPU
Optimizing NNI: done in 0.0710885 secs using 2394% CPU
Optimizing NNI: done in 0.0903313 secs using 2383% CPU
Optimizing NNI: done in 0.0554019 secs using 2395% CPU
Optimizing NNI: done in 0.0607114 secs using 2398% CPU
Optimizing NNI: done in 0.0634597 secs using 2398% CPU
Optimizing NNI: done in 0.084601 secs using 2399% CPU
Optimizing NNI: done in 0.0721175 secs using 2398% CPU
Optimizing NNI: done in 0.0859645 secs using 2398% CPU
Optimizing NNI: done in 0.0775342 secs using 2397% CPU
Optimizing NNI: done in 0.0625414 secs using 2395% CPU
Optimizing NNI: done in 0.0563333 secs using 2398% CPU
Optimizing NNI: done in 0.05191 secs using 2396% CPU
Optimizing NNI: done in 0.0615169 secs using 2398% CPU
Optimizing NNI: done in 0.0632771 secs using 2395% CPU
Optimizing NNI: done in 0.0599249 secs using 2397% CPU
Optimizing NNI: done in 0.0560726 secs using 2396% CPU
Optimizing NNI: done in 0.10909 secs using 2397% CPU
Optimizing NNI: done in 0.0967574 secs using 2396% CPU
Optimizing NNI: done in 0.0718267 secs using 2398% CPU
Optimizing NNI: done in 0.0670545 secs using 2391% CPU
Optimizing NNI: done in 0.063076 secs using 2392% CPU
Optimizing NNI: done in 0.0657537 secs using 2397% CPU
Optimizing NNI: done in 0.0997972 secs using 2397% CPU
Optimizing NNI: done in 0.0747616 secs using 2394% CPU
Optimizing NNI: done in 0.0635344 secs using 2398% CPU
Optimizing NNI: done in 0.0841727 secs using 2397% CPU
Optimizing NNI: done in 0.0883349 secs using 2395% CPU
Optimizing NNI: done in 0.0845598 secs using 2398% CPU
Optimizing NNI: done in 0.0785731 secs using 2397% CPU
Optimizing NNI: done in 0.100044 secs using 2381% CPU
Optimizing NNI: done in 0.0598849 secs using 2398% CPU
Optimizing NNI: done in 0.0608997 secs using 2396% CPU
Optimizing NNI: done in 0.0785251 secs using 2399% CPU
Optimizing NNI: done in 0.087875 secs using 2396% CPU
Optimizing NNI: done in 0.0678421 secs using 2397% CPU
Optimizing NNI: done in 0.0774313 secs using 2397% CPU
Optimizing NNI: done in 0.0689463 secs using 2396% CPU
Optimizing NNI: done in 0.0729279 secs using 2397% CPU
Optimizing NNI: done in 0.0508644 secs using 2398% CPU
Optimizing NNI: done in 0.0504871 secs using 2398% CPU
Optimizing NNI: done in 0.0617148 secs using 2398% CPU
Optimizing NNI: done in 0.0821672 secs using 2395% CPU
Optimizing NNI: done in 0.100748 secs using 2397% CPU
Optimizing NNI: done in 0.0645646 secs using 2398% CPU
Optimizing NNI: done in 0.0596029 secs using 2397% CPU
Optimizing NNI: done in 0.0575899 secs using 2396% CPU
Optimizing NNI: done in 0.0871479 secs using 2398% CPU
Optimizing NNI: done in 0.0660885 secs using 2385% CPU
Optimizing NNI: done in 0.0735323 secs using 2398% CPU
Optimizing NNI: done in 0.095919 secs using 2396% CPU
Optimizing NNI: done in 0.0545089 secs using 2393% CPU
Optimizing NNI: done in 0.029939 secs using 2397% CPU
Optimizing NNI: done in 0.0559543 secs using 2396% CPU
Optimizing NNI: done in 0.077995 secs using 2396% CPU
Optimizing NNI: done in 0.0555503 secs using 2394% CPU
Optimizing NNI: done in 0.0847037 secs using 2398% CPU
Optimizing NNI: done in 0.0652257 secs using 2397% CPU
Optimizing NNI: done in 0.0648648 secs using 2397% CPU
Optimizing NNI: done in 0.0883937 secs using 2395% CPU
Optimizing NNI: done in 0.0659123 secs using 2397% CPU
Optimizing NNI: done in 0.0938906 secs using 2397% CPU
Optimizing NNI: done in 0.0809894 secs using 2394% CPU
Optimizing NNI: done in 0.0870635 secs using 2395% CPU
Optimizing NNI: done in 0.0571488 secs using 2397% CPU
Optimizing NNI: done in 0.0696153 secs using 2390% CPU
Optimizing NNI: done in 0.0723077 secs using 2397% CPU
Optimizing NNI: done in 0.0605841 secs using 2393% CPU
Optimizing NNI: done in 0.0814971 secs using 2395% CPU
Optimizing NNI: done in 0.0554812 secs using 2398% CPU
Optimizing NNI: done in 0.0725431 secs using 2397% CPU
Optimizing NNI: done in 0.0847149 secs using 2396% CPU
Optimizing NNI: done in 0.0639219 secs using 2397% CPU
Optimizing NNI: done in 0.107736 secs using 2389% CPU
Optimizing NNI: done in 0.0976868 secs using 2397% CPU
Optimizing NNI: done in 0.0920421 secs using 2397% CPU
Optimizing NNI: done in 0.074507 secs using 2397% CPU
Optimizing NNI: done in 0.0692749 secs using 2397% CPU
Optimizing NNI: done in 0.0662489 secs using 2395% CPU
Optimizing NNI: done in 0.0975614 secs using 2397% CPU
Optimizing NNI: done in 0.0986424 secs using 2396% CPU
Optimizing NNI: done in 0.10797 secs using 2397% CPU
Optimizing NNI: done in 0.0708215 secs using 2394% CPU
Optimizing NNI: done in 0.10339 secs using 2394% CPU
Optimizing NNI: done in 0.0349805 secs using 2391% CPU
Optimizing NNI: done in 0.10153 secs using 2396% CPU
Optimizing NNI: done in 0.0552707 secs using 2393% CPU
Optimizing NNI: done in 0.0860471 secs using 2395% CPU
Optimizing NNI: done in 0.0644895 secs using 2389% CPU
Optimizing NNI: done in 0.0739448 secs using 2394% CPU
Optimizing NNI: done in 0.0921929 secs using 2397% CPU
Optimizing NNI: done in 0.0516734 secs using 2396% CPU
Optimizing NNI: done in 0.0594256 secs using 2397% CPU
4300 samples done
Optimizing NNI: done in 0.0531102 secs using 2398% CPU
Optimizing NNI: done in 0.0760646 secs using 2396% CPU
Optimizing NNI: done in 0.133571 secs using 2397% CPU
Optimizing NNI: done in 0.088398 secs using 2387% CPU
Optimizing NNI: done in 0.0682241 secs using 2397% CPU
Optimizing NNI: done in 0.0658117 secs using 2397% CPU
Optimizing NNI: done in 0.0578985 secs using 2384% CPU
Optimizing NNI: done in 0.0563012 secs using 2391% CPU
Optimizing NNI: done in 0.0624385 secs using 2397% CPU
Optimizing NNI: done in 0.0939835 secs using 2397% CPU
Optimizing NNI: done in 0.0653627 secs using 2398% CPU
Optimizing NNI: done in 0.0875841 secs using 2398% CPU
Optimizing NNI: done in 0.0862196 secs using 2398% CPU
Optimizing NNI: done in 0.0617532 secs using 2395% CPU
Optimizing NNI: done in 0.0576029 secs using 2399% CPU
Optimizing NNI: done in 0.06732 secs using 2383% CPU
Optimizing NNI: done in 0.0570456 secs using 2395% CPU
Optimizing NNI: done in 0.0591985 secs using 2397% CPU
Optimizing NNI: done in 0.100469 secs using 2397% CPU
Optimizing NNI: done in 0.0654964 secs using 2397% CPU
Optimizing NNI: done in 0.0941971 secs using 2397% CPU
Optimizing NNI: done in 0.0514971 secs using 2394% CPU
Optimizing NNI: done in 0.0522512 secs using 2391% CPU
Optimizing NNI: done in 0.0593765 secs using 2397% CPU
Optimizing NNI: done in 0.118277 secs using 2391% CPU
Optimizing NNI: done in 0.0988995 secs using 2389% CPU
Optimizing NNI: done in 0.051459 secs using 2398% CPU
Optimizing NNI: done in 0.0613029 secs using 2399% CPU
Optimizing NNI: done in 0.0628199 secs using 2397% CPU
Optimizing NNI: done in 0.095123 secs using 2392% CPU
Optimizing NNI: done in 0.0680609 secs using 2397% CPU
Optimizing NNI: done in 0.132392 secs using 2397% CPU
Optimizing NNI: done in 0.0743641 secs using 2396% CPU
Optimizing NNI: done in 0.101017 secs using 2393% CPU
Optimizing NNI: done in 0.0910688 secs using 2388% CPU
Optimizing NNI: done in 0.0559741 secs using 2398% CPU
Optimizing NNI: done in 0.110965 secs using 2397% CPU
Optimizing NNI: done in 0.0891967 secs using 2397% CPU
Optimizing NNI: done in 0.0670094 secs using 2394% CPU
Optimizing NNI: done in 0.0789218 secs using 2398% CPU
Optimizing NNI: done in 0.0870553 secs using 2397% CPU
Optimizing NNI: done in 0.0622043 secs using 2397% CPU
Optimizing NNI: done in 0.0593492 secs using 2393% CPU
Optimizing NNI: done in 0.0583019 secs using 2395% CPU
Optimizing NNI: done in 0.126227 secs using 2397% CPU
Optimizing NNI: done in 0.102653 secs using 2397% CPU
Optimizing NNI: done in 0.0829667 secs using 2383% CPU
Optimizing NNI: done in 0.0918817 secs using 2396% CPU
Optimizing NNI: done in 0.0984878 secs using 2397% CPU
Optimizing NNI: done in 0.0905547 secs using 2398% CPU
Optimizing NNI: done in 0.0796126 secs using 2391% CPU
Optimizing NNI: done in 0.0809765 secs using 2396% CPU
Optimizing NNI: done in 0.0945502 secs using 2396% CPU
Optimizing NNI: done in 0.113696 secs using 2394% CPU
Optimizing NNI: done in 0.0559494 secs using 2393% CPU
Optimizing NNI: done in 0.0627141 secs using 2395% CPU
Optimizing NNI: done in 0.0856558 secs using 2399% CPU
Optimizing NNI: done in 0.0631644 secs using 2397% CPU
Optimizing NNI: done in 0.0811452 secs using 2396% CPU
Optimizing NNI: done in 0.0590686 secs using 2396% CPU
Optimizing NNI: done in 0.0943866 secs using 2388% CPU
Optimizing NNI: done in 0.0589528 secs using 2396% CPU
Optimizing NNI: done in 0.0805933 secs using 2395% CPU
Optimizing NNI: done in 0.059035 secs using 2393% CPU
Optimizing NNI: done in 0.0806214 secs using 2397% CPU
Optimizing NNI: done in 0.0921821 secs using 2396% CPU
Optimizing NNI: done in 0.0697513 secs using 2394% CPU
Optimizing NNI: done in 0.0712922 secs using 2397% CPU
Optimizing NNI: done in 0.0325768 secs using 2394% CPU
Optimizing NNI: done in 0.0846625 secs using 2397% CPU
Optimizing NNI: done in 0.0600835 secs using 2394% CPU
Optimizing NNI: done in 0.0547045 secs using 2394% CPU
Optimizing NNI: done in 0.0982232 secs using 2398% CPU
Optimizing NNI: done in 0.0965632 secs using 2398% CPU
Optimizing NNI: done in 0.0723302 secs using 2397% CPU
Optimizing NNI: done in 0.0564196 secs using 2398% CPU
Optimizing NNI: done in 0.0881109 secs using 2396% CPU
Optimizing NNI: done in 0.0857777 secs using 2398% CPU
Optimizing NNI: done in 0.0598702 secs using 2397% CPU
Optimizing NNI: done in 0.082247 secs using 2398% CPU
Optimizing NNI: done in 0.0515151 secs using 2394% CPU
Optimizing NNI: done in 0.0832304 secs using 2394% CPU
Optimizing NNI: done in 0.0805055 secs using 2395% CPU
Optimizing NNI: done in 0.0932621 secs using 2390% CPU
Optimizing NNI: done in 0.0926114 secs using 2396% CPU
Optimizing NNI: done in 0.0616068 secs using 2397% CPU
Optimizing NNI: done in 0.0627145 secs using 2395% CPU
Optimizing NNI: done in 0.0592109 secs using 2395% CPU
Optimizing NNI: done in 0.0971336 secs using 2393% CPU
Optimizing NNI: done in 0.104631 secs using 2397% CPU
Optimizing NNI: done in 0.0782886 secs using 2397% CPU
Optimizing NNI: done in 0.0898302 secs using 2398% CPU
Optimizing NNI: done in 0.141769 secs using 2398% CPU
Optimizing NNI: done in 0.0549592 secs using 2397% CPU
Optimizing NNI: done in 0.0562323 secs using 2397% CPU
Optimizing NNI: done in 0.0617374 secs using 2397% CPU
Optimizing NNI: done in 0.0790627 secs using 2396% CPU
Optimizing NNI: done in 0.0664501 secs using 2397% CPU
Optimizing NNI: done in 0.104148 secs using 2394% CPU
Optimizing NNI: done in 0.0608527 secs using 2394% CPU
4400 samples done
Optimizing NNI: done in 0.0871831 secs using 2396% CPU
Optimizing NNI: done in 0.060503 secs using 2395% CPU
Optimizing NNI: done in 0.0853502 secs using 2397% CPU
Optimizing NNI: done in 0.0891095 secs using 2393% CPU
Optimizing NNI: done in 0.0603631 secs using 2394% CPU
Optimizing NNI: done in 0.0321472 secs using 2396% CPU
Optimizing NNI: done in 0.0345245 secs using 2397% CPU
Optimizing NNI: done in 0.0818037 secs using 2398% CPU
Optimizing NNI: done in 0.102849 secs using 2398% CPU
Optimizing NNI: done in 0.0917542 secs using 2387% CPU
Optimizing NNI: done in 0.065213 secs using 2398% CPU
Optimizing NNI: done in 0.115488 secs using 2397% CPU
Optimizing NNI: done in 0.097925 secs using 2398% CPU
Optimizing NNI: done in 0.116841 secs using 2396% CPU
Optimizing NNI: done in 0.052757 secs using 2396% CPU
Optimizing NNI: done in 0.0605605 secs using 2393% CPU
Optimizing NNI: done in 0.0890981 secs using 2399% CPU
Optimizing NNI: done in 0.0658392 secs using 2398% CPU
Optimizing NNI: done in 0.132375 secs using 2398% CPU
Optimizing NNI: done in 0.0582343 secs using 2393% CPU
Optimizing NNI: done in 0.0954397 secs using 2396% CPU
Optimizing NNI: done in 0.0637569 secs using 2398% CPU
Optimizing NNI: done in 0.0744564 secs using 2396% CPU
Optimizing NNI: done in 0.0776239 secs using 2396% CPU
Optimizing NNI: done in 0.0784374 secs using 2398% CPU
Optimizing NNI: done in 0.0560395 secs using 2396% CPU
Optimizing NNI: done in 0.0670303 secs using 2399% CPU
Optimizing NNI: done in 0.0679566 secs using 2397% CPU
Optimizing NNI: done in 0.0862839 secs using 2399% CPU
Optimizing NNI: done in 0.087737 secs using 2395% CPU
Optimizing NNI: done in 0.0659686 secs using 2377% CPU
Optimizing NNI: done in 0.0912519 secs using 2394% CPU
Optimizing NNI: done in 0.0713951 secs using 2399% CPU
Optimizing NNI: done in 0.051894 secs using 2398% CPU
Optimizing NNI: done in 0.077941 secs using 2397% CPU
Optimizing NNI: done in 0.123473 secs using 2398% CPU
Optimizing NNI: done in 0.0625505 secs using 2397% CPU
Optimizing NNI: done in 0.106443 secs using 2393% CPU
Optimizing NNI: done in 0.0588463 secs using 2396% CPU
Optimizing NNI: done in 0.0556546 secs using 2396% CPU
Optimizing NNI: done in 0.0766869 secs using 2397% CPU
Optimizing NNI: done in 0.0615209 secs using 2398% CPU
Optimizing NNI: done in 0.0916528 secs using 2397% CPU
Optimizing NNI: done in 0.0567925 secs using 2398% CPU
Optimizing NNI: done in 0.0690919 secs using 2399% CPU
Optimizing NNI: done in 0.0901531 secs using 2398% CPU
Optimizing NNI: done in 0.0696416 secs using 2397% CPU
Optimizing NNI: done in 0.0693136 secs using 2394% CPU
Optimizing NNI: done in 0.0871469 secs using 2398% CPU
Optimizing NNI: done in 0.0792821 secs using 2387% CPU
Optimizing NNI: done in 0.07512 secs using 2399% CPU
Optimizing NNI: done in 0.0615568 secs using 2398% CPU
Optimizing NNI: done in 0.07203 secs using 2397% CPU
Optimizing NNI: done in 0.0907968 secs using 2395% CPU
Optimizing NNI: done in 0.0803688 secs using 2392% CPU
Optimizing NNI: done in 0.0357169 secs using 2394% CPU
Optimizing NNI: done in 0.0648792 secs using 2392% CPU
Optimizing NNI: done in 0.0327116 secs using 2397% CPU
Optimizing NNI: done in 0.0650561 secs using 2397% CPU
Optimizing NNI: done in 0.0728676 secs using 2389% CPU
Optimizing NNI: done in 0.0646167 secs using 2399% CPU
Optimizing NNI: done in 0.0814123 secs using 2389% CPU
Optimizing NNI: done in 0.0854718 secs using 2393% CPU
Optimizing NNI: done in 0.0899439 secs using 2398% CPU
Optimizing NNI: done in 0.0554729 secs using 2398% CPU
Optimizing NNI: done in 0.0855286 secs using 2395% CPU
Optimizing NNI: done in 0.0536619 secs using 2392% CPU
Optimizing NNI: done in 0.0684923 secs using 2397% CPU
Optimizing NNI: done in 0.0634694 secs using 2395% CPU
Optimizing NNI: done in 0.0641943 secs using 2394% CPU
Optimizing NNI: done in 0.0527638 secs using 2390% CPU
Optimizing NNI: done in 0.0602631 secs using 2393% CPU
Optimizing NNI: done in 0.0731016 secs using 2395% CPU
Optimizing NNI: done in 0.159572 secs using 2394% CPU
Optimizing NNI: done in 0.0608977 secs using 2398% CPU
Optimizing NNI: done in 0.0887411 secs using 2396% CPU
Optimizing NNI: done in 0.135585 secs using 2396% CPU
Optimizing NNI: done in 0.0587687 secs using 2389% CPU
Optimizing NNI: done in 0.0520795 secs using 2398% CPU
Optimizing NNI: done in 0.107349 secs using 2390% CPU
Optimizing NNI: done in 0.0901178 secs using 2399% CPU
Optimizing NNI: done in 0.0624408 secs using 2398% CPU
Optimizing NNI: done in 0.0644472 secs using 2395% CPU
Optimizing NNI: done in 0.0645254 secs using 2398% CPU
Optimizing NNI: done in 0.0814846 secs using 2399% CPU
Optimizing NNI: done in 0.0651335 secs using 2397% CPU
Optimizing NNI: done in 0.0612509 secs using 2398% CPU
Optimizing NNI: done in 0.117448 secs using 2392% CPU
Optimizing NNI: done in 0.0615622 secs using 2397% CPU
Optimizing NNI: done in 0.0830428 secs using 2395% CPU
Optimizing NNI: done in 0.0729068 secs using 2386% CPU
Optimizing NNI: done in 0.0669113 secs using 2396% CPU
Optimizing NNI: done in 0.0613282 secs using 2393% CPU
Optimizing NNI: done in 0.0853181 secs using 2394% CPU
Optimizing NNI: done in 0.0822756 secs using 2395% CPU
Optimizing NNI: done in 0.0787332 secs using 2396% CPU
Optimizing NNI: done in 0.0839685 secs using 2397% CPU
Optimizing NNI: done in 0.0655344 secs using 2395% CPU
Optimizing NNI: done in 0.091748 secs using 2396% CPU
Optimizing NNI: done in 0.0626792 secs using 2395% CPU
4500 samples done
Optimizing NNI: done in 0.0854357 secs using 2394% CPU
Optimizing NNI: done in 0.0623687 secs using 2397% CPU
Optimizing NNI: done in 0.0652061 secs using 2397% CPU
Optimizing NNI: done in 0.0793108 secs using 2396% CPU
Optimizing NNI: done in 0.0680053 secs using 2398% CPU
Optimizing NNI: done in 0.0816666 secs using 2395% CPU
Optimizing NNI: done in 0.0700018 secs using 2385% CPU
Optimizing NNI: done in 0.0583198 secs using 2398% CPU
Optimizing NNI: done in 0.0658043 secs using 2399% CPU
Optimizing NNI: done in 0.0892139 secs using 2395% CPU
Optimizing NNI: done in 0.0630694 secs using 2397% CPU
Optimizing NNI: done in 0.121795 secs using 2397% CPU
Optimizing NNI: done in 0.0720103 secs using 2397% CPU
Optimizing NNI: done in 0.0554207 secs using 2396% CPU
Optimizing NNI: done in 0.0609312 secs using 2398% CPU
Optimizing NNI: done in 0.0792349 secs using 2399% CPU
Optimizing NNI: done in 0.068183 secs using 2397% CPU
Optimizing NNI: done in 0.088364 secs using 2388% CPU
Optimizing NNI: done in 0.064784 secs using 2398% CPU
Optimizing NNI: done in 0.0612049 secs using 2398% CPU
Optimizing NNI: done in 0.0619799 secs using 2394% CPU
Optimizing NNI: done in 0.0501935 secs using 2396% CPU
Optimizing NNI: done in 0.0772218 secs using 2397% CPU
Optimizing NNI: done in 0.0853839 secs using 2399% CPU
Optimizing NNI: done in 0.0687217 secs using 2394% CPU
Optimizing NNI: done in 0.103169 secs using 2397% CPU
Optimizing NNI: done in 0.0562068 secs using 2396% CPU
Optimizing NNI: done in 0.0737852 secs using 2399% CPU
Optimizing NNI: done in 0.0863097 secs using 2398% CPU
Optimizing NNI: done in 0.0647587 secs using 2395% CPU
Optimizing NNI: done in 0.0911937 secs using 2399% CPU
Optimizing NNI: done in 0.103606 secs using 2398% CPU
Optimizing NNI: done in 0.0573404 secs using 2397% CPU
Optimizing NNI: done in 0.0982345 secs using 2394% CPU
Optimizing NNI: done in 0.0627689 secs using 2398% CPU
Optimizing NNI: done in 0.0691053 secs using 2392% CPU
Optimizing NNI: done in 0.0857643 secs using 2395% CPU
Optimizing NNI: done in 0.0550424 secs using 2398% CPU
Optimizing NNI: done in 0.058429 secs using 2393% CPU
Optimizing NNI: done in 0.0561154 secs using 2395% CPU
Optimizing NNI: done in 0.0870413 secs using 2399% CPU
Optimizing NNI: done in 0.0580207 secs using 2396% CPU
Optimizing NNI: done in 0.054505 secs using 2394% CPU
Optimizing NNI: done in 0.0846648 secs using 2393% CPU
Optimizing NNI: done in 0.112879 secs using 2396% CPU
Optimizing NNI: done in 0.0575455 secs using 2398% CPU
Optimizing NNI: done in 0.0612909 secs using 2397% CPU
Optimizing NNI: done in 0.0344223 secs using 2363% CPU
Optimizing NNI: done in 0.0789536 secs using 2399% CPU
Optimizing NNI: done in 0.0626954 secs using 2395% CPU
Optimizing NNI: done in 0.129305 secs using 2399% CPU
Optimizing NNI: done in 0.0603963 secs using 2397% CPU
Optimizing NNI: done in 0.0628164 secs using 2389% CPU
Optimizing NNI: done in 0.0762764 secs using 2396% CPU
Optimizing NNI: done in 0.0897052 secs using 2397% CPU
Optimizing NNI: done in 0.0808757 secs using 2397% CPU
Optimizing NNI: done in 0.0674067 secs using 2396% CPU
Optimizing NNI: done in 0.0670148 secs using 2399% CPU
Optimizing NNI: done in 0.059081 secs using 2397% CPU
Optimizing NNI: done in 0.0682384 secs using 2394% CPU
Optimizing NNI: done in 0.0867714 secs using 2397% CPU
Optimizing NNI: done in 0.0964479 secs using 2395% CPU
Optimizing NNI: done in 0.0838404 secs using 2399% CPU
Optimizing NNI: done in 0.0710261 secs using 2397% CPU
Optimizing NNI: done in 0.0564304 secs using 2398% CPU
Optimizing NNI: done in 0.10731 secs using 2397% CPU
Optimizing NNI: done in 0.0577521 secs using 2396% CPU
Optimizing NNI: done in 0.0839472 secs using 2396% CPU
Optimizing NNI: done in 0.133125 secs using 2397% CPU
Optimizing NNI: done in 0.0552918 secs using 2389% CPU
Optimizing NNI: done in 0.0778109 secs using 2397% CPU
Optimizing NNI: done in 0.0796666 secs using 2399% CPU
Optimizing NNI: done in 0.0515854 secs using 2396% CPU
Optimizing NNI: done in 0.0960757 secs using 2383% CPU
Optimizing NNI: done in 0.0307195 secs using 2394% CPU
Optimizing NNI: done in 0.0628604 secs using 2395% CPU
Optimizing NNI: done in 0.0851645 secs using 2396% CPU
Optimizing NNI: done in 0.0628997 secs using 2397% CPU
Optimizing NNI: done in 0.108623 secs using 2399% CPU
Optimizing NNI: done in 0.0689609 secs using 2392% CPU
Optimizing NNI: done in 0.0702222 secs using 2397% CPU
Optimizing NNI: done in 0.108756 secs using 2393% CPU
Optimizing NNI: done in 0.0734335 secs using 2397% CPU
Optimizing NNI: done in 0.115156 secs using 2396% CPU
Optimizing NNI: done in 0.076107 secs using 2394% CPU
Optimizing NNI: done in 0.0645121 secs using 2392% CPU
Optimizing NNI: done in 0.0788391 secs using 2397% CPU
Optimizing NNI: done in 0.0692583 secs using 2397% CPU
Optimizing NNI: done in 0.0616012 secs using 2398% CPU
Optimizing NNI: done in 0.164456 secs using 2398% CPU
Optimizing NNI: done in 0.100826 secs using 2399% CPU
Optimizing NNI: done in 0.108678 secs using 2384% CPU
Optimizing NNI: done in 0.0706495 secs using 2391% CPU
Optimizing NNI: done in 0.033118 secs using 2396% CPU
Optimizing NNI: done in 0.0664635 secs using 2398% CPU
Optimizing NNI: done in 0.0623015 secs using 2398% CPU
Optimizing NNI: done in 0.033967 secs using 2397% CPU
Optimizing NNI: done in 0.121994 secs using 2398% CPU
Optimizing NNI: done in 0.130516 secs using 2389% CPU
Optimizing NNI: done in 0.0703313 secs using 2375% CPU
4600 samples done
Optimizing NNI: done in 0.060444 secs using 2398% CPU
Optimizing NNI: done in 0.0336919 secs using 2394% CPU
Optimizing NNI: done in 0.0617663 secs using 2392% CPU
Optimizing NNI: done in 0.0873548 secs using 2399% CPU
Optimizing NNI: done in 0.0695585 secs using 2398% CPU
Optimizing NNI: done in 0.0648604 secs using 2395% CPU
Optimizing NNI: done in 0.0671267 secs using 2398% CPU
Optimizing NNI: done in 0.0665369 secs using 2377% CPU
Optimizing NNI: done in 0.0627189 secs using 2398% CPU
Optimizing NNI: done in 0.134121 secs using 2398% CPU
Optimizing NNI: done in 0.112993 secs using 2387% CPU
Optimizing NNI: done in 0.0894239 secs using 2397% CPU
Optimizing NNI: done in 0.0614189 secs using 2397% CPU
Optimizing NNI: done in 0.0648429 secs using 2390% CPU
Optimizing NNI: done in 0.0510723 secs using 2392% CPU
Optimizing NNI: done in 0.0926851 secs using 2394% CPU
Optimizing NNI: done in 0.137933 secs using 2398% CPU
Optimizing NNI: done in 0.0722963 secs using 2391% CPU
Optimizing NNI: done in 0.0861836 secs using 2398% CPU
Optimizing NNI: done in 0.116994 secs using 2389% CPU
Optimizing NNI: done in 0.0577294 secs using 2397% CPU
Optimizing NNI: done in 0.10574 secs using 2391% CPU
Optimizing NNI: done in 0.0866573 secs using 2397% CPU
Optimizing NNI: done in 0.0590188 secs using 2397% CPU
Optimizing NNI: done in 0.0909775 secs using 2396% CPU
Optimizing NNI: done in 0.142621 secs using 2397% CPU
Optimizing NNI: done in 0.096919 secs using 2397% CPU
Optimizing NNI: done in 0.0582683 secs using 2396% CPU
Optimizing NNI: done in 0.0730587 secs using 2397% CPU
Optimizing NNI: done in 0.115978 secs using 2396% CPU
Optimizing NNI: done in 0.0759446 secs using 2396% CPU
Optimizing NNI: done in 0.0936027 secs using 2390% CPU
Optimizing NNI: done in 0.106206 secs using 2396% CPU
Optimizing NNI: done in 0.111038 secs using 2398% CPU
Optimizing NNI: done in 0.0793844 secs using 2398% CPU
Optimizing NNI: done in 0.101142 secs using 2397% CPU
Optimizing NNI: done in 0.114891 secs using 2398% CPU
Optimizing NNI: done in 0.0606715 secs using 2381% CPU
Optimizing NNI: done in 0.0699799 secs using 2389% CPU
Optimizing NNI: done in 0.0590743 secs using 2392% CPU
Optimizing NNI: done in 0.0776292 secs using 2399% CPU
Optimizing NNI: done in 0.0893387 secs using 2392% CPU
Optimizing NNI: done in 0.0626203 secs using 2398% CPU
Optimizing NNI: done in 0.0917394 secs using 2395% CPU
Optimizing NNI: done in 0.082198 secs using 2399% CPU
Optimizing NNI: done in 0.0644725 secs using 2399% CPU
Optimizing NNI: done in 0.0857814 secs using 2369% CPU
Optimizing NNI: done in 0.0819705 secs using 2399% CPU
Optimizing NNI: done in 0.0526098 secs using 2398% CPU
Optimizing NNI: done in 0.0547868 secs using 2397% CPU
Optimizing NNI: done in 0.0495074 secs using 2396% CPU
Optimizing NNI: done in 0.0686616 secs using 2394% CPU
Optimizing NNI: done in 0.0558095 secs using 2398% CPU
Optimizing NNI: done in 0.11305 secs using 2395% CPU
Optimizing NNI: done in 0.0776107 secs using 2396% CPU
Optimizing NNI: done in 0.0376927 secs using 2392% CPU
Optimizing NNI: done in 0.0890671 secs using 2396% CPU
Optimizing NNI: done in 0.0944513 secs using 2392% CPU
Optimizing NNI: done in 0.0979757 secs using 2397% CPU
Optimizing NNI: done in 0.0668036 secs using 2397% CPU
Optimizing NNI: done in 0.0808573 secs using 2397% CPU
Optimizing NNI: done in 0.0888517 secs using 2394% CPU
Optimizing NNI: done in 0.0917779 secs using 2392% CPU
Optimizing NNI: done in 0.0598272 secs using 2393% CPU
Optimizing NNI: done in 0.0599388 secs using 2398% CPU
Optimizing NNI: done in 0.0590489 secs using 2398% CPU
Optimizing NNI: done in 0.0635703 secs using 2397% CPU
Optimizing NNI: done in 0.0667944 secs using 2398% CPU
Optimizing NNI: done in 0.0569571 secs using 2395% CPU
Optimizing NNI: done in 0.0672235 secs using 2397% CPU
Optimizing NNI: done in 0.0698517 secs using 2397% CPU
Optimizing NNI: done in 0.0612664 secs using 2398% CPU
Optimizing NNI: done in 0.0598318 secs using 2398% CPU
Optimizing NNI: done in 0.0667018 secs using 2390% CPU
Optimizing NNI: done in 0.074691 secs using 2396% CPU
Optimizing NNI: done in 0.0868073 secs using 2397% CPU
Optimizing NNI: done in 0.0535755 secs using 2396% CPU
Optimizing NNI: done in 0.0841669 secs using 2396% CPU
Optimizing NNI: done in 0.0538115 secs using 2396% CPU
Optimizing NNI: done in 0.0602858 secs using 2398% CPU
Optimizing NNI: done in 0.0662806 secs using 2398% CPU
Optimizing NNI: done in 0.0587262 secs using 2398% CPU
Optimizing NNI: done in 0.061812 secs using 2398% CPU
Optimizing NNI: done in 0.103957 secs using 2398% CPU
Optimizing NNI: done in 0.0998066 secs using 2398% CPU
Optimizing NNI: done in 0.0879921 secs using 2391% CPU
Optimizing NNI: done in 0.0613402 secs using 2398% CPU
Optimizing NNI: done in 0.0552847 secs using 2396% CPU
Optimizing NNI: done in 0.0656972 secs using 2399% CPU
Optimizing NNI: done in 0.0984215 secs using 2398% CPU
Optimizing NNI: done in 0.055945 secs using 2398% CPU
Optimizing NNI: done in 0.0969949 secs using 2399% CPU
Optimizing NNI: done in 0.075293 secs using 2395% CPU
Optimizing NNI: done in 0.0620858 secs using 2396% CPU
Optimizing NNI: done in 0.0932838 secs using 2393% CPU
Optimizing NNI: done in 0.0530254 secs using 2398% CPU
Optimizing NNI: done in 0.0568637 secs using 2395% CPU
Optimizing NNI: done in 0.0627454 secs using 2389% CPU
Optimizing NNI: done in 0.0807617 secs using 2397% CPU
Optimizing NNI: done in 0.062945 secs using 2398% CPU
4700 samples done
Optimizing NNI: done in 0.0535523 secs using 2398% CPU
Optimizing NNI: done in 0.0561926 secs using 2395% CPU
Optimizing NNI: done in 0.116323 secs using 2395% CPU
Optimizing NNI: done in 0.0968185 secs using 2394% CPU
Optimizing NNI: done in 0.125554 secs using 2398% CPU
Optimizing NNI: done in 0.0628542 secs using 2394% CPU
Optimizing NNI: done in 0.0709699 secs using 2397% CPU
Optimizing NNI: done in 0.0671529 secs using 2397% CPU
Optimizing NNI: done in 0.0791 secs using 2397% CPU
Optimizing NNI: done in 0.116825 secs using 2397% CPU
Optimizing NNI: done in 0.106652 secs using 2396% CPU
Optimizing NNI: done in 0.107526 secs using 2391% CPU
Optimizing NNI: done in 0.0976096 secs using 2395% CPU
Optimizing NNI: done in 0.0993374 secs using 2398% CPU
Optimizing NNI: done in 0.0541158 secs using 2386% CPU
Optimizing NNI: done in 0.0644453 secs using 2397% CPU
Optimizing NNI: done in 0.0583226 secs using 2398% CPU
Optimizing NNI: done in 0.0752551 secs using 2395% CPU
Optimizing NNI: done in 0.0702523 secs using 2394% CPU
Optimizing NNI: done in 0.069796 secs using 2397% CPU
Optimizing NNI: done in 0.0600296 secs using 2399% CPU
Optimizing NNI: done in 0.0665013 secs using 2394% CPU
Optimizing NNI: done in 0.0758719 secs using 2395% CPU
Optimizing NNI: done in 0.0597625 secs using 2398% CPU
Optimizing NNI: done in 0.0822607 secs using 2398% CPU
Optimizing NNI: done in 0.0638149 secs using 2397% CPU
Optimizing NNI: done in 0.083633 secs using 2398% CPU
Optimizing NNI: done in 0.0930392 secs using 2396% CPU
Optimizing NNI: done in 0.0903982 secs using 2398% CPU
Optimizing NNI: done in 0.102721 secs using 2393% CPU
Optimizing NNI: done in 0.0601396 secs using 2398% CPU
Optimizing NNI: done in 0.0580667 secs using 2398% CPU
Optimizing NNI: done in 0.0985849 secs using 2397% CPU
Optimizing NNI: done in 0.0685428 secs using 2394% CPU
Optimizing NNI: done in 0.0684334 secs using 2398% CPU
Optimizing NNI: done in 0.0823429 secs using 2395% CPU
Optimizing NNI: done in 0.0596841 secs using 2396% CPU
Optimizing NNI: done in 0.133615 secs using 2393% CPU
Optimizing NNI: done in 0.0691366 secs using 2380% CPU
Optimizing NNI: done in 0.0663769 secs using 2396% CPU
Optimizing NNI: done in 0.102346 secs using 2396% CPU
Optimizing NNI: done in 0.10985 secs using 2399% CPU
Optimizing NNI: done in 0.0767673 secs using 2397% CPU
Optimizing NNI: done in 0.063874 secs using 2396% CPU
Optimizing NNI: done in 0.0736716 secs using 2395% CPU
Optimizing NNI: done in 0.0649548 secs using 2397% CPU
Optimizing NNI: done in 0.093763 secs using 2397% CPU
Optimizing NNI: done in 0.0793847 secs using 2396% CPU
Optimizing NNI: done in 0.0969333 secs using 2393% CPU
Optimizing NNI: done in 0.0773152 secs using 2397% CPU
Optimizing NNI: done in 0.0971803 secs using 2397% CPU
Optimizing NNI: done in 0.10357 secs using 2387% CPU
Optimizing NNI: done in 0.0568392 secs using 2396% CPU
Optimizing NNI: done in 0.102726 secs using 2398% CPU
Optimizing NNI: done in 0.120247 secs using 2395% CPU
Optimizing NNI: done in 0.0686992 secs using 2395% CPU
Optimizing NNI: done in 0.0986256 secs using 2398% CPU
Optimizing NNI: done in 0.100118 secs using 2397% CPU
Optimizing NNI: done in 0.101274 secs using 2379% CPU
Optimizing NNI: done in 0.0898827 secs using 2397% CPU
Optimizing NNI: done in 0.0887772 secs using 2397% CPU
Optimizing NNI: done in 0.11439 secs using 2397% CPU
Optimizing NNI: done in 0.0765935 secs using 2396% CPU
Optimizing NNI: done in 0.124885 secs using 2395% CPU
Optimizing NNI: done in 0.0843118 secs using 2396% CPU
Optimizing NNI: done in 0.102315 secs using 2398% CPU
Optimizing NNI: done in 0.0653626 secs using 2395% CPU
Optimizing NNI: done in 0.103617 secs using 2397% CPU
Optimizing NNI: done in 0.0701513 secs using 2385% CPU
Optimizing NNI: done in 0.0686161 secs using 2396% CPU
Optimizing NNI: done in 0.0720263 secs using 2396% CPU
Optimizing NNI: done in 0.0601861 secs using 2397% CPU
Optimizing NNI: done in 0.108045 secs using 2398% CPU
Optimizing NNI: done in 0.0584524 secs using 2396% CPU
Optimizing NNI: done in 0.0698997 secs using 2397% CPU
Optimizing NNI: done in 0.0733132 secs using 2398% CPU
Optimizing NNI: done in 0.125337 secs using 2383% CPU
Optimizing NNI: done in 0.113679 secs using 2397% CPU
Optimizing NNI: done in 0.065645 secs using 2395% CPU
Optimizing NNI: done in 0.100445 secs using 2397% CPU
Optimizing NNI: done in 0.0706769 secs using 2395% CPU
Optimizing NNI: done in 0.0716552 secs using 2397% CPU
Optimizing NNI: done in 0.0864654 secs using 2398% CPU
Optimizing NNI: done in 0.0883872 secs using 2397% CPU
Optimizing NNI: done in 0.0556395 secs using 2395% CPU
Optimizing NNI: done in 0.0780142 secs using 2396% CPU
Optimizing NNI: done in 0.114808 secs using 2389% CPU
Optimizing NNI: done in 0.0694992 secs using 2395% CPU
Optimizing NNI: done in 0.0898191 secs using 2397% CPU
Optimizing NNI: done in 0.107454 secs using 2384% CPU
Optimizing NNI: done in 0.0744589 secs using 2396% CPU
Optimizing NNI: done in 0.11043 secs using 2399% CPU
Optimizing NNI: done in 0.0734431 secs using 2395% CPU
Optimizing NNI: done in 0.11583 secs using 2397% CPU
Optimizing NNI: done in 0.0625222 secs using 2397% CPU
Optimizing NNI: done in 0.0915093 secs using 2393% CPU
Optimizing NNI: done in 0.0659335 secs using 2395% CPU
Optimizing NNI: done in 0.0733332 secs using 2397% CPU
Optimizing NNI: done in 0.0889639 secs using 2399% CPU
Optimizing NNI: done in 0.0691038 secs using 2398% CPU
4800 samples done
Optimizing NNI: done in 0.0593608 secs using 2390% CPU
Optimizing NNI: done in 0.122373 secs using 2397% CPU
Optimizing NNI: done in 0.0951958 secs using 2396% CPU
Optimizing NNI: done in 0.0742027 secs using 2396% CPU
Optimizing NNI: done in 0.13383 secs using 2397% CPU
Optimizing NNI: done in 0.0651661 secs using 2397% CPU
Optimizing NNI: done in 0.065442 secs using 2398% CPU
Optimizing NNI: done in 0.0659996 secs using 2394% CPU
Optimizing NNI: done in 0.0568379 secs using 2398% CPU
Optimizing NNI: done in 0.063776 secs using 2397% CPU
Optimizing NNI: done in 0.10649 secs using 2396% CPU
Optimizing NNI: done in 0.0667459 secs using 2398% CPU
Optimizing NNI: done in 0.0865421 secs using 2398% CPU
Optimizing NNI: done in 0.0627964 secs using 2396% CPU
Optimizing NNI: done in 0.0592223 secs using 2398% CPU
Optimizing NNI: done in 0.0774987 secs using 2396% CPU
Optimizing NNI: done in 0.0899979 secs using 2386% CPU
Optimizing NNI: done in 0.0529862 secs using 2398% CPU
Optimizing NNI: done in 0.0624734 secs using 2398% CPU
Optimizing NNI: done in 0.0691093 secs using 2394% CPU
Optimizing NNI: done in 0.0623772 secs using 2397% CPU
Optimizing NNI: done in 0.0618048 secs using 2397% CPU
Optimizing NNI: done in 0.0848788 secs using 2399% CPU
Optimizing NNI: done in 0.0601897 secs using 2397% CPU
Optimizing NNI: done in 0.0717252 secs using 2396% CPU
Optimizing NNI: done in 0.0789752 secs using 2395% CPU
Optimizing NNI: done in 0.0624758 secs using 2398% CPU
Optimizing NNI: done in 0.138404 secs using 2396% CPU
Optimizing NNI: done in 0.0543459 secs using 2393% CPU
Optimizing NNI: done in 0.0839634 secs using 2398% CPU
Optimizing NNI: done in 0.0926974 secs using 2399% CPU
Optimizing NNI: done in 0.0937904 secs using 2397% CPU
Optimizing NNI: done in 0.0792867 secs using 2396% CPU
Optimizing NNI: done in 0.0559275 secs using 2376% CPU
Optimizing NNI: done in 0.0586376 secs using 2397% CPU
Optimizing NNI: done in 0.0937433 secs using 2396% CPU
Optimizing NNI: done in 0.091689 secs using 2393% CPU
Optimizing NNI: done in 0.0822737 secs using 2399% CPU
Optimizing NNI: done in 0.0813713 secs using 2399% CPU
Optimizing NNI: done in 0.0675798 secs using 2387% CPU
Optimizing NNI: done in 0.102301 secs using 2397% CPU
Optimizing NNI: done in 0.102633 secs using 2395% CPU
Optimizing NNI: done in 0.122002 secs using 2397% CPU
Optimizing NNI: done in 0.115827 secs using 2398% CPU
Optimizing NNI: done in 0.0923176 secs using 2399% CPU
Optimizing NNI: done in 0.0697694 secs using 2397% CPU
Optimizing NNI: done in 0.0959125 secs using 2399% CPU
Optimizing NNI: done in 0.0847771 secs using 2396% CPU
Optimizing NNI: done in 0.0972493 secs using 2396% CPU
Optimizing NNI: done in 0.065544 secs using 2393% CPU
Optimizing NNI: done in 0.0777832 secs using 2399% CPU
Optimizing NNI: done in 0.0631865 secs using 2397% CPU
Optimizing NNI: done in 0.0753608 secs using 2371% CPU
Optimizing NNI: done in 0.0727263 secs using 2397% CPU
Optimizing NNI: done in 0.0693226 secs using 2397% CPU
Optimizing NNI: done in 0.0843804 secs using 2398% CPU
Optimizing NNI: done in 0.0751664 secs using 2398% CPU
Optimizing NNI: done in 0.0964542 secs using 2398% CPU
Optimizing NNI: done in 0.0642791 secs using 2397% CPU
Optimizing NNI: done in 0.0708827 secs using 2396% CPU
Optimizing NNI: done in 0.0620107 secs using 2395% CPU
Optimizing NNI: done in 0.0603252 secs using 2395% CPU
Optimizing NNI: done in 0.0757458 secs using 2397% CPU
Optimizing NNI: done in 0.0578022 secs using 2395% CPU
Optimizing NNI: done in 0.0673686 secs using 2393% CPU
Optimizing NNI: done in 0.065489 secs using 2398% CPU
Optimizing NNI: done in 0.0665605 secs using 2398% CPU
Optimizing NNI: done in 0.0775182 secs using 2399% CPU
Optimizing NNI: done in 0.0690926 secs using 2396% CPU
Optimizing NNI: done in 0.0888889 secs using 2397% CPU
Optimizing NNI: done in 0.0859511 secs using 2397% CPU
Optimizing NNI: done in 0.0638107 secs using 2398% CPU
Optimizing NNI: done in 0.0638455 secs using 2395% CPU
Optimizing NNI: done in 0.130973 secs using 2397% CPU
Optimizing NNI: done in 0.0774639 secs using 2397% CPU
Optimizing NNI: done in 0.107264 secs using 2398% CPU
Optimizing NNI: done in 0.0937563 secs using 2384% CPU
Optimizing NNI: done in 0.0866167 secs using 2398% CPU
Optimizing NNI: done in 0.0544755 secs using 2398% CPU
Optimizing NNI: done in 0.0696252 secs using 2396% CPU
Optimizing NNI: done in 0.0661965 secs using 2397% CPU
Optimizing NNI: done in 0.0903813 secs using 2398% CPU
Optimizing NNI: done in 0.130201 secs using 2389% CPU
Optimizing NNI: done in 0.122934 secs using 2399% CPU
Optimizing NNI: done in 0.0585439 secs using 2397% CPU
Optimizing NNI: done in 0.0926276 secs using 2398% CPU
Optimizing NNI: done in 0.0713864 secs using 2396% CPU
Optimizing NNI: done in 0.104745 secs using 2397% CPU
Optimizing NNI: done in 0.071919 secs using 2397% CPU
Optimizing NNI: done in 0.065654 secs using 2397% CPU
Optimizing NNI: done in 0.0917036 secs using 2398% CPU
Optimizing NNI: done in 0.0790609 secs using 2399% CPU
Optimizing NNI: done in 0.0978184 secs using 2399% CPU
Optimizing NNI: done in 0.068479 secs using 2396% CPU
Optimizing NNI: done in 0.0917498 secs using 2397% CPU
Optimizing NNI: done in 0.106846 secs using 2398% CPU
Optimizing NNI: done in 0.0865778 secs using 2394% CPU
Optimizing NNI: done in 0.0713764 secs using 2396% CPU
Optimizing NNI: done in 0.0740182 secs using 2397% CPU
Optimizing NNI: done in 0.0735197 secs using 2391% CPU
4900 samples done
Optimizing NNI: done in 0.0688421 secs using 2394% CPU
Optimizing NNI: done in 0.0956641 secs using 2396% CPU
Optimizing NNI: done in 0.0671405 secs using 2392% CPU
Optimizing NNI: done in 0.0727498 secs using 2391% CPU
Optimizing NNI: done in 0.0592279 secs using 2398% CPU
Optimizing NNI: done in 0.102581 secs using 2397% CPU
Optimizing NNI: done in 0.0688216 secs using 2396% CPU
Optimizing NNI: done in 0.0568467 secs using 2396% CPU
Optimizing NNI: done in 0.113951 secs using 2396% CPU
Optimizing NNI: done in 0.0774305 secs using 2394% CPU
Optimizing NNI: done in 0.0656349 secs using 2398% CPU
Optimizing NNI: done in 0.0360582 secs using 2397% CPU
Optimizing NNI: done in 0.0668426 secs using 2397% CPU
Optimizing NNI: done in 0.0619848 secs using 2397% CPU
Optimizing NNI: done in 0.14378 secs using 2397% CPU
Optimizing NNI: done in 0.0912625 secs using 2394% CPU
Optimizing NNI: done in 0.0709655 secs using 2394% CPU
Optimizing NNI: done in 0.0807567 secs using 2395% CPU
Optimizing NNI: done in 0.0592054 secs using 2394% CPU
Optimizing NNI: done in 0.108786 secs using 2398% CPU
Optimizing NNI: done in 0.114272 secs using 2399% CPU
Optimizing NNI: done in 0.129431 secs using 2397% CPU
Optimizing NNI: done in 0.141168 secs using 2398% CPU
Optimizing NNI: done in 0.0835376 secs using 2399% CPU
Optimizing NNI: done in 0.11285 secs using 2385% CPU
Optimizing NNI: done in 0.068736 secs using 2397% CPU
Optimizing NNI: done in 0.0858066 secs using 2397% CPU
Optimizing NNI: done in 0.119375 secs using 2398% CPU
Optimizing NNI: done in 0.0863755 secs using 2395% CPU
Optimizing NNI: done in 0.0534647 secs using 2398% CPU
Optimizing NNI: done in 0.082973 secs using 2395% CPU
Optimizing NNI: done in 0.0868474 secs using 2398% CPU
Optimizing NNI: done in 0.0818937 secs using 2394% CPU
Optimizing NNI: done in 0.0951198 secs using 2397% CPU
Optimizing NNI: done in 0.0724388 secs using 2397% CPU
Optimizing NNI: done in 0.0860525 secs using 2386% CPU
Optimizing NNI: done in 0.084784 secs using 2399% CPU
Optimizing NNI: done in 0.076875 secs using 2391% CPU
Optimizing NNI: done in 0.102562 secs using 2396% CPU
Optimizing NNI: done in 0.0825632 secs using 2396% CPU
Optimizing NNI: done in 0.0662848 secs using 2392% CPU
Optimizing NNI: done in 0.0851896 secs using 2399% CPU
Optimizing NNI: done in 0.0621451 secs using 2397% CPU
Optimizing NNI: done in 0.0994872 secs using 2395% CPU
Optimizing NNI: done in 0.107515 secs using 2397% CPU
Optimizing NNI: done in 0.111001 secs using 2398% CPU
Optimizing NNI: done in 0.0820829 secs using 2397% CPU
Optimizing NNI: done in 0.0636797 secs using 2397% CPU
Optimizing NNI: done in 0.0729248 secs using 2394% CPU
Optimizing NNI: done in 0.063833 secs using 2397% CPU
Optimizing NNI: done in 0.107051 secs using 2396% CPU
Optimizing NNI: done in 0.0419799 secs using 2397% CPU
Optimizing NNI: done in 0.0669459 secs using 2395% CPU
Optimizing NNI: done in 0.0720458 secs using 2396% CPU
Optimizing NNI: done in 0.099989 secs using 2396% CPU
Optimizing NNI: done in 0.0796416 secs using 2397% CPU
Optimizing NNI: done in 0.0651784 secs using 2398% CPU
Optimizing NNI: done in 0.0897607 secs using 2383% CPU
Optimizing NNI: done in 0.082077 secs using 2397% CPU
Optimizing NNI: done in 0.0900831 secs using 2398% CPU
Optimizing NNI: done in 0.0689423 secs using 2399% CPU
Optimizing NNI: done in 0.0879313 secs using 2393% CPU
Optimizing NNI: done in 0.061644 secs using 2396% CPU
Optimizing NNI: done in 0.0597767 secs using 2393% CPU
Optimizing NNI: done in 0.061639 secs using 2394% CPU
Optimizing NNI: done in 0.0718095 secs using 2396% CPU
Optimizing NNI: done in 0.143329 secs using 2396% CPU
Optimizing NNI: done in 0.106851 secs using 2397% CPU
Optimizing NNI: done in 0.0603615 secs using 2398% CPU
Optimizing NNI: done in 0.0733427 secs using 2398% CPU
Optimizing NNI: done in 0.0663413 secs using 2399% CPU
Optimizing NNI: done in 0.076781 secs using 2398% CPU
Optimizing NNI: done in 0.086872 secs using 2398% CPU
Optimizing NNI: done in 0.147688 secs using 2395% CPU
Optimizing NNI: done in 0.03334 secs using 2394% CPU
Optimizing NNI: done in 0.0620123 secs using 2398% CPU
Optimizing NNI: done in 0.0682914 secs using 2391% CPU
Optimizing NNI: done in 0.0877043 secs using 2398% CPU
Optimizing NNI: done in 0.0628125 secs using 2369% CPU
Optimizing NNI: done in 0.0788972 secs using 2395% CPU
Optimizing NNI: done in 0.0675048 secs using 2394% CPU
Optimizing NNI: done in 0.0668469 secs using 2395% CPU
Optimizing NNI: done in 0.0697227 secs using 2397% CPU
Optimizing NNI: done in 0.096827 secs using 2381% CPU
Optimizing NNI: done in 0.0543587 secs using 2395% CPU
Optimizing NNI: done in 0.128478 secs using 2393% CPU
Optimizing NNI: done in 0.0639593 secs using 2397% CPU
Optimizing NNI: done in 0.08452 secs using 2398% CPU
Optimizing NNI: done in 0.0615035 secs using 2398% CPU
Optimizing NNI: done in 0.0805174 secs using 2396% CPU
Optimizing NNI: done in 0.0651691 secs using 2395% CPU
Optimizing NNI: done in 0.0599421 secs using 2397% CPU
Optimizing NNI: done in 0.0692294 secs using 2392% CPU
Optimizing NNI: done in 0.0585143 secs using 2393% CPU
Optimizing NNI: done in 0.0621585 secs using 2398% CPU
Optimizing NNI: done in 0.0652092 secs using 2394% CPU
Optimizing NNI: done in 0.0748052 secs using 2399% CPU
Optimizing NNI: done in 0.051637 secs using 2396% CPU
Optimizing NNI: done in 0.0593877 secs using 2399% CPU
Optimizing NNI: done in 0.0829346 secs using 2396% CPU
5000 samples done
Optimizing NNI: done in 0.0712529 secs using 2396% CPU
Optimizing NNI: done in 0.0788414 secs using 2397% CPU
Optimizing NNI: done in 0.0798476 secs using 2395% CPU
Optimizing NNI: done in 0.0992216 secs using 2391% CPU
Optimizing NNI: done in 0.082091 secs using 2395% CPU
Optimizing NNI: done in 0.121748 secs using 2398% CPU
Optimizing NNI: done in 0.110748 secs using 2398% CPU
Optimizing NNI: done in 0.0655776 secs using 2397% CPU
Optimizing NNI: done in 0.0781942 secs using 2392% CPU
Optimizing NNI: done in 0.05752 secs using 2395% CPU
Optimizing NNI: done in 0.0861454 secs using 2396% CPU
Optimizing NNI: done in 0.062512 secs using 2395% CPU
Optimizing NNI: done in 0.105426 secs using 2398% CPU
Optimizing NNI: done in 0.116649 secs using 2397% CPU
Optimizing NNI: done in 0.103999 secs using 2386% CPU
Optimizing NNI: done in 0.110904 secs using 2395% CPU
Optimizing NNI: done in 0.0701717 secs using 2394% CPU
Optimizing NNI: done in 0.0611086 secs using 2394% CPU
Optimizing NNI: done in 0.0877985 secs using 2395% CPU
Optimizing NNI: done in 0.0582619 secs using 2393% CPU
Optimizing NNI: done in 0.0683262 secs using 2395% CPU
Optimizing NNI: done in 0.0724113 secs using 2399% CPU
Optimizing NNI: done in 0.0621278 secs using 2394% CPU
Optimizing NNI: done in 0.0599509 secs using 2367% CPU
Optimizing NNI: done in 0.0866052 secs using 2396% CPU
Optimizing NNI: done in 0.0592915 secs using 2397% CPU
Optimizing NNI: done in 0.0702065 secs using 2394% CPU
Optimizing NNI: done in 0.0945973 secs using 2396% CPU
Optimizing NNI: done in 0.0730265 secs using 2396% CPU
Optimizing NNI: done in 0.061144 secs using 2397% CPU
Optimizing NNI: done in 0.0695209 secs using 2394% CPU
Optimizing NNI: done in 0.130291 secs using 2397% CPU
Optimizing NNI: done in 0.0712864 secs using 2394% CPU
Optimizing NNI: done in 0.0800562 secs using 2399% CPU
Optimizing NNI: done in 0.0935433 secs using 2398% CPU
Optimizing NNI: done in 0.127221 secs using 2398% CPU
Optimizing NNI: done in 0.0931983 secs using 2398% CPU
Optimizing NNI: done in 0.0444392 secs using 2393% CPU
Optimizing NNI: done in 0.0706 secs using 2394% CPU
Optimizing NNI: done in 0.0727442 secs using 2397% CPU
Optimizing NNI: done in 0.0758958 secs using 2397% CPU
Optimizing NNI: done in 0.108761 secs using 2398% CPU
Optimizing NNI: done in 0.102384 secs using 2398% CPU
Optimizing NNI: done in 0.135626 secs using 2397% CPU
Optimizing NNI: done in 0.0952309 secs using 2396% CPU
Optimizing NNI: done in 0.0564488 secs using 2391% CPU
Optimizing NNI: done in 0.0915476 secs using 2396% CPU
Optimizing NNI: done in 0.0609938 secs using 2398% CPU
Optimizing NNI: done in 0.0974172 secs using 2398% CPU
Optimizing NNI: done in 0.0674282 secs using 2394% CPU
Optimizing NNI: done in 0.055741 secs using 2394% CPU
Optimizing NNI: done in 0.0570869 secs using 2397% CPU
Optimizing NNI: done in 0.0610123 secs using 2399% CPU
Optimizing NNI: done in 0.0551093 secs using 2397% CPU
Optimizing NNI: done in 0.0966985 secs using 2399% CPU
Optimizing NNI: done in 0.063113 secs using 2395% CPU
Optimizing NNI: done in 0.0673736 secs using 2392% CPU
Optimizing NNI: done in 0.0854957 secs using 2395% CPU
Optimizing NNI: done in 0.0583442 secs using 2397% CPU
Optimizing NNI: done in 0.115506 secs using 2395% CPU
Optimizing NNI: done in 0.0732065 secs using 2390% CPU
Optimizing NNI: done in 0.107031 secs using 2398% CPU
Optimizing NNI: done in 0.0826983 secs using 2395% CPU
Optimizing NNI: done in 0.0830867 secs using 2399% CPU
Optimizing NNI: done in 0.130794 secs using 2389% CPU
Optimizing NNI: done in 0.062096 secs using 2395% CPU
Optimizing NNI: done in 0.103617 secs using 2396% CPU
Optimizing NNI: done in 0.0925721 secs using 2394% CPU
Optimizing NNI: done in 0.0910395 secs using 2399% CPU
Optimizing NNI: done in 0.0625486 secs using 2394% CPU
Optimizing NNI: done in 0.096312 secs using 2392% CPU
Optimizing NNI: done in 0.0864624 secs using 2398% CPU
Optimizing NNI: done in 0.116512 secs using 2395% CPU
Optimizing NNI: done in 0.100711 secs using 2397% CPU
Optimizing NNI: done in 0.124102 secs using 2396% CPU
Optimizing NNI: done in 0.0888274 secs using 2398% CPU
Optimizing NNI: done in 0.0995585 secs using 2397% CPU
Optimizing NNI: done in 0.0750483 secs using 2397% CPU
Optimizing NNI: done in 0.103171 secs using 2396% CPU
Optimizing NNI: done in 0.103701 secs using 2399% CPU
Optimizing NNI: done in 0.119302 secs using 2395% CPU
Optimizing NNI: done in 0.0709994 secs using 2399% CPU
Optimizing NNI: done in 0.12557 secs using 2397% CPU
Optimizing NNI: done in 0.102635 secs using 2397% CPU
Optimizing NNI: done in 0.0705556 secs using 2397% CPU
Optimizing NNI: done in 0.0724041 secs using 2397% CPU
Optimizing NNI: done in 0.0960956 secs using 2394% CPU
Optimizing NNI: done in 0.100909 secs using 2397% CPU
Optimizing NNI: done in 0.0653258 secs using 2397% CPU
Optimizing NNI: done in 0.0739491 secs using 2395% CPU
Optimizing NNI: done in 0.106598 secs using 2399% CPU
Optimizing NNI: done in 0.0697245 secs using 2397% CPU
Optimizing NNI: done in 0.0571133 secs using 2395% CPU
Optimizing NNI: done in 0.0534459 secs using 2397% CPU
Optimizing NNI: done in 0.110674 secs using 2398% CPU
Optimizing NNI: done in 0.0917552 secs using 2399% CPU
Optimizing NNI: done in 0.0644113 secs using 2396% CPU
Optimizing NNI: done in 0.0729182 secs using 2396% CPU
Optimizing NNI: done in 0.0709442 secs using 2394% CPU
Optimizing NNI: done in 0.0575361 secs using 2398% CPU
5100 samples done
Optimizing NNI: done in 0.065247 secs using 2397% CPU
Optimizing NNI: done in 0.0653476 secs using 2395% CPU
Optimizing NNI: done in 0.0569481 secs using 2395% CPU
Optimizing NNI: done in 0.0894712 secs using 2396% CPU
Optimizing NNI: done in 0.0785348 secs using 2398% CPU
Optimizing NNI: done in 0.0805484 secs using 2397% CPU
Optimizing NNI: done in 0.0637206 secs using 2395% CPU
Optimizing NNI: done in 0.0621204 secs using 2397% CPU
Optimizing NNI: done in 0.0833978 secs using 2396% CPU
Optimizing NNI: done in 0.101437 secs using 2396% CPU
Optimizing NNI: done in 0.079043 secs using 2398% CPU
Optimizing NNI: done in 0.0641451 secs using 2394% CPU
Optimizing NNI: done in 0.0728335 secs using 2397% CPU
Optimizing NNI: done in 0.0718996 secs using 2398% CPU
Optimizing NNI: done in 0.144871 secs using 2397% CPU
Optimizing NNI: done in 0.0919754 secs using 2398% CPU
Optimizing NNI: done in 0.066494 secs using 2391% CPU
Optimizing NNI: done in 0.0651648 secs using 2399% CPU
Optimizing NNI: done in 0.0924604 secs using 2399% CPU
Optimizing NNI: done in 0.106898 secs using 2389% CPU
Optimizing NNI: done in 0.0713523 secs using 2397% CPU
Optimizing NNI: done in 0.101331 secs using 2394% CPU
Optimizing NNI: done in 0.0626694 secs using 2395% CPU
Optimizing NNI: done in 0.0741047 secs using 2397% CPU
Optimizing NNI: done in 0.0983807 secs using 2399% CPU
Optimizing NNI: done in 0.0691776 secs using 2399% CPU
Optimizing NNI: done in 0.072428 secs using 2393% CPU
Optimizing NNI: done in 0.0647772 secs using 2397% CPU
Optimizing NNI: done in 0.0818228 secs using 2399% CPU
Optimizing NNI: done in 0.0668213 secs using 2395% CPU
Optimizing NNI: done in 0.055641 secs using 2397% CPU
Optimizing NNI: done in 0.104983 secs using 2398% CPU
Optimizing NNI: done in 0.0735788 secs using 2389% CPU
Optimizing NNI: done in 0.106781 secs using 2392% CPU
Optimizing NNI: done in 0.0588991 secs using 2395% CPU
Optimizing NNI: done in 0.0781806 secs using 2399% CPU
Optimizing NNI: done in 0.109743 secs using 2398% CPU
Optimizing NNI: done in 0.0553602 secs using 2396% CPU
Optimizing NNI: done in 0.0973868 secs using 2391% CPU
Optimizing NNI: done in 0.0929338 secs using 2395% CPU
Optimizing NNI: done in 0.0638568 secs using 2399% CPU
Optimizing NNI: done in 0.0713245 secs using 2397% CPU
Optimizing NNI: done in 0.0820375 secs using 2396% CPU
Optimizing NNI: done in 0.0894257 secs using 2399% CPU
Optimizing NNI: done in 0.0577872 secs using 2398% CPU
Optimizing NNI: done in 0.0983984 secs using 2397% CPU
Optimizing NNI: done in 0.0655812 secs using 2394% CPU
Optimizing NNI: done in 0.0775248 secs using 2399% CPU
Optimizing NNI: done in 0.0849464 secs using 2398% CPU
Optimizing NNI: done in 0.0774332 secs using 2396% CPU
Optimizing NNI: done in 0.0535361 secs using 2398% CPU
Optimizing NNI: done in 0.0930452 secs using 2397% CPU
Optimizing NNI: done in 0.147334 secs using 2393% CPU
Optimizing NNI: done in 0.0657056 secs using 2389% CPU
Optimizing NNI: done in 0.0711824 secs using 2397% CPU
Optimizing NNI: done in 0.0340987 secs using 2397% CPU
Optimizing NNI: done in 0.0668362 secs using 2397% CPU
Optimizing NNI: done in 0.0881849 secs using 2399% CPU
Optimizing NNI: done in 0.120442 secs using 2396% CPU
Optimizing NNI: done in 0.0660619 secs using 2396% CPU
Optimizing NNI: done in 0.0624641 secs using 2397% CPU
Optimizing NNI: done in 0.0583635 secs using 2393% CPU
Optimizing NNI: done in 0.0651183 secs using 2397% CPU
Optimizing NNI: done in 0.0926202 secs using 2395% CPU
Optimizing NNI: done in 0.0698864 secs using 2399% CPU
Optimizing NNI: done in 0.110912 secs using 2397% CPU
Optimizing NNI: done in 0.0792139 secs using 2396% CPU
Optimizing NNI: done in 0.0874097 secs using 2398% CPU
Optimizing NNI: done in 0.0931082 secs using 2396% CPU
Optimizing NNI: done in 0.0633238 secs using 2392% CPU
Optimizing NNI: done in 0.0686715 secs using 2398% CPU
Optimizing NNI: done in 0.0709762 secs using 2395% CPU
Optimizing NNI: done in 0.100276 secs using 2394% CPU
Optimizing NNI: done in 0.104491 secs using 2394% CPU
Optimizing NNI: done in 0.0746595 secs using 2398% CPU
Optimizing NNI: done in 0.0848346 secs using 2396% CPU
Optimizing NNI: done in 0.100175 secs using 2397% CPU
Optimizing NNI: done in 0.0749441 secs using 2393% CPU
Optimizing NNI: done in 0.0820396 secs using 2395% CPU
Optimizing NNI: done in 0.118509 secs using 2397% CPU
Optimizing NNI: done in 0.109866 secs using 2397% CPU
Optimizing NNI: done in 0.107843 secs using 2396% CPU
Optimizing NNI: done in 0.12356 secs using 2392% CPU
Optimizing NNI: done in 0.0803092 secs using 2394% CPU
Optimizing NNI: done in 0.0657331 secs using 2398% CPU
Optimizing NNI: done in 0.108649 secs using 2399% CPU
Optimizing NNI: done in 0.111782 secs using 2398% CPU
Optimizing NNI: done in 0.110619 secs using 2396% CPU
Optimizing NNI: done in 0.072653 secs using 2398% CPU
Optimizing NNI: done in 0.0786803 secs using 2395% CPU
Optimizing NNI: done in 0.0936536 secs using 2398% CPU
Optimizing NNI: done in 0.075427 secs using 2397% CPU
Optimizing NNI: done in 0.0821583 secs using 2398% CPU
Optimizing NNI: done in 0.128273 secs using 2397% CPU
Optimizing NNI: done in 0.078805 secs using 2396% CPU
Optimizing NNI: done in 0.108619 secs using 2399% CPU
Optimizing NNI: done in 0.0942392 secs using 2395% CPU
Optimizing NNI: done in 0.0535626 secs using 2393% CPU
Optimizing NNI: done in 0.130439 secs using 2396% CPU
Optimizing NNI: done in 0.0744561 secs using 2398% CPU
5200 samples done
Optimizing NNI: done in 0.148644 secs using 2396% CPU
Optimizing NNI: done in 0.103503 secs using 2395% CPU
Optimizing NNI: done in 0.0797858 secs using 2399% CPU
Optimizing NNI: done in 0.0912171 secs using 2396% CPU
Optimizing NNI: done in 0.0652921 secs using 2397% CPU
Optimizing NNI: done in 0.0688268 secs using 2394% CPU
Optimizing NNI: done in 0.0607152 secs using 2396% CPU
Optimizing NNI: done in 0.0572059 secs using 2398% CPU
Optimizing NNI: done in 0.102535 secs using 2396% CPU
Optimizing NNI: done in 0.0611722 secs using 2397% CPU
Optimizing NNI: done in 0.0753483 secs using 2396% CPU
Optimizing NNI: done in 0.0686844 secs using 2397% CPU
Optimizing NNI: done in 0.059646 secs using 2395% CPU
Optimizing NNI: done in 0.0606174 secs using 2397% CPU
Optimizing NNI: done in 0.111795 secs using 2398% CPU
Optimizing NNI: done in 0.0819982 secs using 2399% CPU
Optimizing NNI: done in 0.0897287 secs using 2398% CPU
Optimizing NNI: done in 0.065961 secs using 2397% CPU
Optimizing NNI: done in 0.0616697 secs using 2395% CPU
Optimizing NNI: done in 0.0348819 secs using 2391% CPU
Optimizing NNI: done in 0.0345849 secs using 2397% CPU
Optimizing NNI: done in 0.07128 secs using 2395% CPU
Optimizing NNI: done in 0.0617862 secs using 2399% CPU
Optimizing NNI: done in 0.0636066 secs using 2397% CPU
Optimizing NNI: done in 0.0861305 secs using 2398% CPU
Optimizing NNI: done in 0.0974494 secs using 2395% CPU
Optimizing NNI: done in 0.061627 secs using 2397% CPU
Optimizing NNI: done in 0.122597 secs using 2395% CPU
Optimizing NNI: done in 0.07862 secs using 2386% CPU
Optimizing NNI: done in 0.0961668 secs using 2398% CPU
Optimizing NNI: done in 0.0900178 secs using 2399% CPU
Optimizing NNI: done in 0.070853 secs using 2397% CPU
Optimizing NNI: done in 0.0570387 secs using 2393% CPU
Optimizing NNI: done in 0.0688938 secs using 2398% CPU
Optimizing NNI: done in 0.0688083 secs using 2394% CPU
Optimizing NNI: done in 0.0845811 secs using 2398% CPU
Optimizing NNI: done in 0.0526905 secs using 2398% CPU
Optimizing NNI: done in 0.0698709 secs using 2392% CPU
Optimizing NNI: done in 0.0897201 secs using 2394% CPU
Optimizing NNI: done in 0.0848596 secs using 2396% CPU
Optimizing NNI: done in 0.105728 secs using 2395% CPU
Optimizing NNI: done in 0.0908757 secs using 2394% CPU
Optimizing NNI: done in 0.06881 secs using 2397% CPU
Optimizing NNI: done in 0.0604902 secs using 2393% CPU
Optimizing NNI: done in 0.0577672 secs using 2396% CPU
Optimizing NNI: done in 0.115609 secs using 2397% CPU
Optimizing NNI: done in 0.108583 secs using 2397% CPU
Optimizing NNI: done in 0.0695229 secs using 2398% CPU
Optimizing NNI: done in 0.0824927 secs using 2396% CPU
Optimizing NNI: done in 0.11395 secs using 2398% CPU
Optimizing NNI: done in 0.0640509 secs using 2396% CPU
Optimizing NNI: done in 0.0676115 secs using 2399% CPU
Optimizing NNI: done in 0.0678214 secs using 2398% CPU
Optimizing NNI: done in 0.136717 secs using 2397% CPU
Optimizing NNI: done in 0.0733068 secs using 2398% CPU
Optimizing NNI: done in 0.0713307 secs using 2398% CPU
Optimizing NNI: done in 0.0715822 secs using 2397% CPU
Optimizing NNI: done in 0.0888706 secs using 2397% CPU
Optimizing NNI: done in 0.0620738 secs using 2395% CPU
Optimizing NNI: done in 0.100377 secs using 2398% CPU
Optimizing NNI: done in 0.0617766 secs using 2398% CPU
Optimizing NNI: done in 0.0549834 secs using 2396% CPU
Optimizing NNI: done in 0.137168 secs using 2392% CPU
Optimizing NNI: done in 0.0675099 secs using 2389% CPU
Optimizing NNI: done in 0.0588758 secs using 2398% CPU
Optimizing NNI: done in 0.0549249 secs using 2398% CPU
Optimizing NNI: done in 0.0868479 secs using 2396% CPU
Optimizing NNI: done in 0.0864406 secs using 2397% CPU
Optimizing NNI: done in 0.103404 secs using 2398% CPU
Optimizing NNI: done in 0.0694224 secs using 2397% CPU
Optimizing NNI: done in 0.0880641 secs using 2388% CPU
Optimizing NNI: done in 0.107434 secs using 2397% CPU
Optimizing NNI: done in 0.0829495 secs using 2397% CPU
Optimizing NNI: done in 0.0671662 secs using 2397% CPU
Optimizing NNI: done in 0.111312 secs using 2396% CPU
Optimizing NNI: done in 0.112792 secs using 2398% CPU
Optimizing NNI: done in 0.0958888 secs using 2394% CPU
Optimizing NNI: done in 0.0661917 secs using 2398% CPU
Optimizing NNI: done in 0.065602 secs using 2395% CPU
Optimizing NNI: done in 0.0654212 secs using 2397% CPU
Optimizing NNI: done in 0.0957458 secs using 2397% CPU
Optimizing NNI: done in 0.0881603 secs using 2398% CPU
Optimizing NNI: done in 0.0797366 secs using 2397% CPU
Optimizing NNI: done in 0.0558082 secs using 2395% CPU
Optimizing NNI: done in 0.057157 secs using 2398% CPU
Optimizing NNI: done in 0.0787895 secs using 2397% CPU
Optimizing NNI: done in 0.108379 secs using 2398% CPU
Optimizing NNI: done in 0.0640751 secs using 2398% CPU
Optimizing NNI: done in 0.0955457 secs using 2397% CPU
Optimizing NNI: done in 0.0601199 secs using 2396% CPU
Optimizing NNI: done in 0.0884554 secs using 2398% CPU
Optimizing NNI: done in 0.1016 secs using 2390% CPU
Optimizing NNI: done in 0.0596623 secs using 2393% CPU
Optimizing NNI: done in 0.0597316 secs using 2398% CPU
Optimizing NNI: done in 0.0814614 secs using 2395% CPU
Optimizing NNI: done in 0.0687946 secs using 2396% CPU
Optimizing NNI: done in 0.0621274 secs using 2397% CPU
Optimizing NNI: done in 0.0643613 secs using 2381% CPU
Optimizing NNI: done in 0.101955 secs using 2398% CPU
Optimizing NNI: done in 0.0598512 secs using 2393% CPU
5300 samples done
Optimizing NNI: done in 0.0947306 secs using 2395% CPU
Optimizing NNI: done in 0.0929665 secs using 2393% CPU
Optimizing NNI: done in 0.0666194 secs using 2397% CPU
Optimizing NNI: done in 0.0749375 secs using 2399% CPU
Optimizing NNI: done in 0.0587702 secs using 2398% CPU
Optimizing NNI: done in 0.064544 secs using 2395% CPU
Optimizing NNI: done in 0.0794894 secs using 2397% CPU
Optimizing NNI: done in 0.0846006 secs using 2399% CPU
Optimizing NNI: done in 0.0635437 secs using 2397% CPU
Optimizing NNI: done in 0.0687301 secs using 2397% CPU
Optimizing NNI: done in 0.0827621 secs using 2396% CPU
Optimizing NNI: done in 0.0950467 secs using 2394% CPU
Optimizing NNI: done in 0.0818573 secs using 2398% CPU
Optimizing NNI: done in 0.0876739 secs using 2398% CPU
Optimizing NNI: done in 0.0583176 secs using 2397% CPU
Optimizing NNI: done in 0.0579842 secs using 2395% CPU
Optimizing NNI: done in 0.0578987 secs using 2398% CPU
Optimizing NNI: done in 0.077836 secs using 2397% CPU
Optimizing NNI: done in 0.057883 secs using 2397% CPU
Optimizing NNI: done in 0.0580539 secs using 2398% CPU
Optimizing NNI: done in 0.0538324 secs using 2395% CPU
Optimizing NNI: done in 0.0300846 secs using 2390% CPU
Optimizing NNI: done in 0.0519988 secs using 2394% CPU
Optimizing NNI: done in 0.0581188 secs using 2398% CPU
Optimizing NNI: done in 0.0530861 secs using 2398% CPU
Optimizing NNI: done in 0.087583 secs using 2397% CPU
Optimizing NNI: done in 0.0571946 secs using 2397% CPU
Optimizing NNI: done in 0.0551096 secs using 2396% CPU
Optimizing NNI: done in 0.0799464 secs using 2389% CPU
Optimizing NNI: done in 0.111385 secs using 2395% CPU
Optimizing NNI: done in 0.0587034 secs using 2398% CPU
Optimizing NNI: done in 0.0813181 secs using 2397% CPU
Optimizing NNI: done in 0.0457711 secs using 2398% CPU
Optimizing NNI: done in 0.0480501 secs using 2398% CPU
Optimizing NNI: done in 0.0646397 secs using 2398% CPU
Optimizing NNI: done in 0.0722691 secs using 2397% CPU
Optimizing NNI: done in 0.0612536 secs using 2398% CPU
Optimizing NNI: done in 0.030767 secs using 2397% CPU
Optimizing NNI: done in 0.0523501 secs using 2398% CPU
Optimizing NNI: done in 0.0906887 secs using 2398% CPU
Optimizing NNI: done in 0.0819765 secs using 2396% CPU
Optimizing NNI: done in 0.0680111 secs using 2391% CPU
Optimizing NNI: done in 0.0790083 secs using 2398% CPU
Optimizing NNI: done in 0.0559249 secs using 2396% CPU
Optimizing NNI: done in 0.0823856 secs using 2396% CPU
Optimizing NNI: done in 0.0561218 secs using 2393% CPU
Optimizing NNI: done in 0.0503455 secs using 2392% CPU
Optimizing NNI: done in 0.0569963 secs using 2395% CPU
Optimizing NNI: done in 0.09307 secs using 2396% CPU
Optimizing NNI: done in 0.0630643 secs using 2398% CPU
Optimizing NNI: done in 0.0724855 secs using 2397% CPU
Optimizing NNI: done in 0.130882 secs using 2396% CPU
Optimizing NNI: done in 0.0936636 secs using 2397% CPU
Optimizing NNI: done in 0.0522138 secs using 2396% CPU
Optimizing NNI: done in 0.0544892 secs using 2396% CPU
Optimizing NNI: done in 0.0814312 secs using 2399% CPU
Optimizing NNI: done in 0.0682562 secs using 2395% CPU
Optimizing NNI: done in 0.117235 secs using 2397% CPU
Optimizing NNI: done in 0.0526382 secs using 2396% CPU
Optimizing NNI: done in 0.0639987 secs using 2397% CPU
Optimizing NNI: done in 0.0715703 secs using 2397% CPU
Optimizing NNI: done in 0.0680054 secs using 2394% CPU
Optimizing NNI: done in 0.0958713 secs using 2399% CPU
Optimizing NNI: done in 0.0536272 secs using 2396% CPU
Optimizing NNI: done in 0.0864769 secs using 2398% CPU
Optimizing NNI: done in 0.0930337 secs using 2389% CPU
Optimizing NNI: done in 0.0963881 secs using 2394% CPU
Optimizing NNI: done in 0.090343 secs using 2398% CPU
Optimizing NNI: done in 0.0855147 secs using 2395% CPU
Optimizing NNI: done in 0.086038 secs using 2395% CPU
Optimizing NNI: done in 0.0720496 secs using 2396% CPU
Optimizing NNI: done in 0.0967449 secs using 2396% CPU
Optimizing NNI: done in 0.0590869 secs using 2393% CPU
Optimizing NNI: done in 0.0531409 secs using 2398% CPU
Optimizing NNI: done in 0.0561565 secs using 2398% CPU
Optimizing NNI: done in 0.0583485 secs using 2397% CPU
Optimizing NNI: done in 0.0781913 secs using 2397% CPU
Optimizing NNI: done in 0.050559 secs using 2396% CPU
Optimizing NNI: done in 0.0622756 secs using 2394% CPU
Optimizing NNI: done in 0.050053 secs using 2394% CPU
Optimizing NNI: done in 0.0624763 secs using 2397% CPU
Optimizing NNI: done in 0.0484393 secs using 2394% CPU
Optimizing NNI: done in 0.0776912 secs using 2397% CPU
Optimizing NNI: done in 0.075619 secs using 2399% CPU
Optimizing NNI: done in 0.0842838 secs using 2394% CPU
Optimizing NNI: done in 0.0592721 secs using 2395% CPU
Optimizing NNI: done in 0.0474832 secs using 2396% CPU
Optimizing NNI: done in 0.0735611 secs using 2393% CPU
Optimizing NNI: done in 0.0582123 secs using 2396% CPU
Optimizing NNI: done in 0.0708428 secs using 2397% CPU
Optimizing NNI: done in 0.0665799 secs using 2399% CPU
Optimizing NNI: done in 0.0614883 secs using 2394% CPU
Optimizing NNI: done in 0.0799288 secs using 2385% CPU
Optimizing NNI: done in 0.0781571 secs using 2396% CPU
Optimizing NNI: done in 0.0800177 secs using 2384% CPU
Optimizing NNI: done in 0.0599476 secs using 2395% CPU
Optimizing NNI: done in 0.053963 secs using 2393% CPU
Optimizing NNI: done in 0.0887098 secs using 2397% CPU
Optimizing NNI: done in 0.0600412 secs using 2397% CPU
Optimizing NNI: done in 0.0671557 secs using 2396% CPU
5400 samples done
Optimizing NNI: done in 0.0662136 secs using 2397% CPU
Optimizing NNI: done in 0.0493613 secs using 2396% CPU
Optimizing NNI: done in 0.0597871 secs using 2398% CPU
Optimizing NNI: done in 0.0605816 secs using 2398% CPU
Optimizing NNI: done in 0.0785249 secs using 2396% CPU
Optimizing NNI: done in 0.0569389 secs using 2395% CPU
Optimizing NNI: done in 0.0597803 secs using 2398% CPU
Optimizing NNI: done in 0.0805501 secs using 2395% CPU
Optimizing NNI: done in 0.101748 secs using 2395% CPU
Optimizing NNI: done in 0.0857104 secs using 2384% CPU
Optimizing NNI: done in 0.0612851 secs using 2397% CPU
Optimizing NNI: done in 0.0561867 secs using 2398% CPU
Optimizing NNI: done in 0.0513672 secs using 2398% CPU
Optimizing NNI: done in 0.0747806 secs using 2396% CPU
Optimizing NNI: done in 0.0779484 secs using 2397% CPU
Optimizing NNI: done in 0.056366 secs using 2396% CPU
Optimizing NNI: done in 0.0569851 secs using 2393% CPU
Optimizing NNI: done in 0.0534216 secs using 2398% CPU
Optimizing NNI: done in 0.0520849 secs using 2396% CPU
Optimizing NNI: done in 0.0643426 secs using 2397% CPU
Optimizing NNI: done in 0.0546708 secs using 2395% CPU
Optimizing NNI: done in 0.0512799 secs using 2396% CPU
Optimizing NNI: done in 0.0297218 secs using 2397% CPU
Optimizing NNI: done in 0.0568216 secs using 2396% CPU
Optimizing NNI: done in 0.0594599 secs using 2394% CPU
Optimizing NNI: done in 0.0502248 secs using 2396% CPU
Optimizing NNI: done in 0.0801443 secs using 2398% CPU
Optimizing NNI: done in 0.0856567 secs using 2394% CPU
Optimizing NNI: done in 0.0584564 secs using 2398% CPU
Optimizing NNI: done in 0.0884103 secs using 2394% CPU
Optimizing NNI: done in 0.0839697 secs using 2394% CPU
Optimizing NNI: done in 0.0284428 secs using 2397% CPU
Optimizing NNI: done in 0.0857271 secs using 2398% CPU
Optimizing NNI: done in 0.0803509 secs using 2391% CPU
Optimizing NNI: done in 0.0638799 secs using 2397% CPU
Optimizing NNI: done in 0.102619 secs using 2394% CPU
Optimizing NNI: done in 0.0927716 secs using 2395% CPU
Optimizing NNI: done in 0.0646703 secs using 2399% CPU
Optimizing NNI: done in 0.0590957 secs using 2395% CPU
Optimizing NNI: done in 0.0497297 secs using 2396% CPU
Optimizing NNI: done in 0.0764087 secs using 2397% CPU
Optimizing NNI: done in 0.0788071 secs using 2395% CPU
Optimizing NNI: done in 0.0733015 secs using 2396% CPU
Optimizing NNI: done in 0.0819497 secs using 2399% CPU
Optimizing NNI: done in 0.0585809 secs using 2398% CPU
Optimizing NNI: done in 0.0559767 secs using 2393% CPU
Optimizing NNI: done in 0.0932909 secs using 2394% CPU
Optimizing NNI: done in 0.0292101 secs using 2396% CPU
Optimizing NNI: done in 0.0501548 secs using 2396% CPU
Optimizing NNI: done in 0.0781403 secs using 2397% CPU
Optimizing NNI: done in 0.074906 secs using 2399% CPU
Optimizing NNI: done in 0.050643 secs using 2395% CPU
Optimizing NNI: done in 0.0550659 secs using 2398% CPU
Optimizing NNI: done in 0.0548821 secs using 2398% CPU
Optimizing NNI: done in 0.0609057 secs using 2397% CPU
Optimizing NNI: done in 0.0780932 secs using 2395% CPU
Optimizing NNI: done in 0.0750446 secs using 2393% CPU
Optimizing NNI: done in 0.0541568 secs using 2393% CPU
Optimizing NNI: done in 0.0912889 secs using 2397% CPU
Optimizing NNI: done in 0.0615323 secs using 2392% CPU
Optimizing NNI: done in 0.0863364 secs using 2399% CPU
Optimizing NNI: done in 0.0693771 secs using 2395% CPU
Optimizing NNI: done in 0.0603222 secs using 2395% CPU
Optimizing NNI: done in 0.0888939 secs using 2396% CPU
Optimizing NNI: done in 0.0549851 secs using 2397% CPU
Optimizing NNI: done in 0.0534656 secs using 2396% CPU
Optimizing NNI: done in 0.112502 secs using 2397% CPU
Optimizing NNI: done in 0.0629517 secs using 2398% CPU
Optimizing NNI: done in 0.079403 secs using 2396% CPU
Optimizing NNI: done in 0.059303 secs using 2395% CPU
Optimizing NNI: done in 0.0737473 secs using 2396% CPU
Optimizing NNI: done in 0.0585393 secs using 2395% CPU
Optimizing NNI: done in 0.0862326 secs using 2398% CPU
Optimizing NNI: done in 0.0592538 secs using 2398% CPU
Optimizing NNI: done in 0.0831885 secs using 2397% CPU
Optimizing NNI: done in 0.0572475 secs using 2393% CPU
Optimizing NNI: done in 0.08765 secs using 2399% CPU
Optimizing NNI: done in 0.0473472 secs using 2396% CPU
Optimizing NNI: done in 0.0848581 secs using 2397% CPU
Optimizing NNI: done in 0.0526111 secs using 2398% CPU
Optimizing NNI: done in 0.0511056 secs using 2394% CPU
Optimizing NNI: done in 0.0695256 secs using 2397% CPU
Optimizing NNI: done in 0.0691692 secs using 2398% CPU
Optimizing NNI: done in 0.051888 secs using 2396% CPU
Optimizing NNI: done in 0.069211 secs using 2397% CPU
Optimizing NNI: done in 0.0607688 secs using 2397% CPU
Optimizing NNI: done in 0.0536119 secs using 2398% CPU
Optimizing NNI: done in 0.0502883 secs using 2396% CPU
Optimizing NNI: done in 0.065284 secs using 2395% CPU
Optimizing NNI: done in 0.0611924 secs using 2398% CPU
Optimizing NNI: done in 0.0926208 secs using 2398% CPU
Optimizing NNI: done in 0.0785023 secs using 2396% CPU
Optimizing NNI: done in 0.0839118 secs using 2398% CPU
Optimizing NNI: done in 0.0861534 secs using 2398% CPU
Optimizing NNI: done in 0.0917185 secs using 2395% CPU
Optimizing NNI: done in 0.0724368 secs using 2399% CPU
Optimizing NNI: done in 0.0597827 secs using 2398% CPU
Optimizing NNI: done in 0.089979 secs using 2390% CPU
Optimizing NNI: done in 0.0883351 secs using 2398% CPU
Optimizing NNI: done in 0.0617865 secs using 2398% CPU
5500 samples done
Optimizing NNI: done in 0.0632945 secs using 2395% CPU
Optimizing NNI: done in 0.0566203 secs using 2398% CPU
Optimizing NNI: done in 0.0807731 secs using 2399% CPU
Optimizing NNI: done in 0.107309 secs using 2398% CPU
Optimizing NNI: done in 0.0808891 secs using 2398% CPU
Optimizing NNI: done in 0.0788256 secs using 2398% CPU
Optimizing NNI: done in 0.061661 secs using 2397% CPU
Optimizing NNI: done in 0.0828982 secs using 2394% CPU
Optimizing NNI: done in 0.0552411 secs using 2396% CPU
Optimizing NNI: done in 0.103947 secs using 2398% CPU
Optimizing NNI: done in 0.0874431 secs using 2397% CPU
Optimizing NNI: done in 0.059768 secs using 2397% CPU
Optimizing NNI: done in 0.0545908 secs using 2398% CPU
Optimizing NNI: done in 0.0956132 secs using 2397% CPU
Optimizing NNI: done in 0.0805017 secs using 2398% CPU
Optimizing NNI: done in 0.0991405 secs using 2399% CPU
Optimizing NNI: done in 0.118234 secs using 2395% CPU
Optimizing NNI: done in 0.051597 secs using 2398% CPU
Optimizing NNI: done in 0.0541934 secs using 2392% CPU
Optimizing NNI: done in 0.0520383 secs using 2396% CPU
Optimizing NNI: done in 0.0651726 secs using 2398% CPU
Optimizing NNI: done in 0.0548104 secs using 2398% CPU
Optimizing NNI: done in 0.0552952 secs using 2398% CPU
Optimizing NNI: done in 0.0620666 secs using 2397% CPU
Optimizing NNI: done in 0.0507394 secs using 2394% CPU
Optimizing NNI: done in 0.0666877 secs using 2398% CPU
Optimizing NNI: done in 0.0589242 secs using 2395% CPU
Optimizing NNI: done in 0.115397 secs using 2399% CPU
Optimizing NNI: done in 0.0530985 secs using 2396% CPU
Optimizing NNI: done in 0.0760661 secs using 2394% CPU
Optimizing NNI: done in 0.0923143 secs using 2397% CPU
Optimizing NNI: done in 0.117521 secs using 2394% CPU
Optimizing NNI: done in 0.0592726 secs using 2393% CPU
Optimizing NNI: done in 0.0589656 secs using 2395% CPU
Optimizing NNI: done in 0.0863633 secs using 2398% CPU
Optimizing NNI: done in 0.0598382 secs using 2397% CPU
Optimizing NNI: done in 0.0918747 secs using 2398% CPU
Optimizing NNI: done in 0.0607161 secs using 2395% CPU
Optimizing NNI: done in 0.063813 secs using 2396% CPU
Optimizing NNI: done in 0.061747 secs using 2396% CPU
Optimizing NNI: done in 0.0592714 secs using 2391% CPU
Optimizing NNI: done in 0.0900354 secs using 2396% CPU
Optimizing NNI: done in 0.0901367 secs using 2395% CPU
Optimizing NNI: done in 0.0732398 secs using 2396% CPU
Optimizing NNI: done in 0.0747299 secs using 2396% CPU
Optimizing NNI: done in 0.0866725 secs using 2395% CPU
Optimizing NNI: done in 0.062892 secs using 2393% CPU
Optimizing NNI: done in 0.0915697 secs using 2398% CPU
Optimizing NNI: done in 0.0524915 secs using 2394% CPU
Optimizing NNI: done in 0.05407 secs using 2396% CPU
Optimizing NNI: done in 0.0688839 secs using 2398% CPU
Optimizing NNI: done in 0.0952431 secs using 2398% CPU
Optimizing NNI: done in 0.0833859 secs using 2399% CPU
Optimizing NNI: done in 0.0578474 secs using 2395% CPU
Optimizing NNI: done in 0.115391 secs using 2399% CPU
Optimizing NNI: done in 0.0648327 secs using 2395% CPU
Optimizing NNI: done in 0.0625468 secs using 2395% CPU
Optimizing NNI: done in 0.0737543 secs using 2397% CPU
Optimizing NNI: done in 0.0858332 secs using 2396% CPU
Optimizing NNI: done in 0.0586124 secs using 2397% CPU
Optimizing NNI: done in 0.0740945 secs using 2398% CPU
Optimizing NNI: done in 0.0624885 secs using 2394% CPU
Optimizing NNI: done in 0.1187 secs using 2396% CPU
Optimizing NNI: done in 0.0696744 secs using 2397% CPU
Optimizing NNI: done in 0.071157 secs using 2398% CPU
Optimizing NNI: done in 0.0814923 secs using 2399% CPU
Optimizing NNI: done in 0.0671129 secs using 2392% CPU
Optimizing NNI: done in 0.053882 secs using 2394% CPU
Optimizing NNI: done in 0.0661881 secs using 2396% CPU
Optimizing NNI: done in 0.142778 secs using 2396% CPU
Optimizing NNI: done in 0.0565411 secs using 2396% CPU
Optimizing NNI: done in 0.0844978 secs using 2396% CPU
Optimizing NNI: done in 0.0840966 secs using 2396% CPU
Optimizing NNI: done in 0.0935654 secs using 2398% CPU
Optimizing NNI: done in 0.111764 secs using 2397% CPU
Optimizing NNI: done in 0.0875407 secs using 2394% CPU
Optimizing NNI: done in 0.0805855 secs using 2399% CPU
Optimizing NNI: done in 0.0584224 secs using 2398% CPU
Optimizing NNI: done in 0.0517571 secs using 2390% CPU
Optimizing NNI: done in 0.0631476 secs using 2394% CPU
Optimizing NNI: done in 0.0553429 secs using 2391% CPU
Optimizing NNI: done in 0.0507148 secs using 2390% CPU
Optimizing NNI: done in 0.056271 secs using 2398% CPU
Optimizing NNI: done in 0.0517811 secs using 2394% CPU
Optimizing NNI: done in 0.102309 secs using 2399% CPU
Optimizing NNI: done in 0.0623302 secs using 2397% CPU
Optimizing NNI: done in 0.0997782 secs using 2397% CPU
Optimizing NNI: done in 0.0601778 secs using 2395% CPU
Optimizing NNI: done in 0.0579219 secs using 2396% CPU
Optimizing NNI: done in 0.0874463 secs using 2398% CPU
Optimizing NNI: done in 0.0564433 secs using 2398% CPU
Optimizing NNI: done in 0.134317 secs using 2397% CPU
Optimizing NNI: done in 0.0489301 secs using 2396% CPU
Optimizing NNI: done in 0.0538957 secs using 2392% CPU
Optimizing NNI: done in 0.0930482 secs using 2399% CPU
Optimizing NNI: done in 0.107526 secs using 2397% CPU
Optimizing NNI: done in 0.0780326 secs using 2395% CPU
Optimizing NNI: done in 0.0547637 secs using 2398% CPU
Optimizing NNI: done in 0.102677 secs using 2396% CPU
Optimizing NNI: done in 0.0643894 secs using 2398% CPU
5600 samples done
Optimizing NNI: done in 0.0565104 secs using 2395% CPU
Optimizing NNI: done in 0.0319549 secs using 2397% CPU
Optimizing NNI: done in 0.080645 secs using 2398% CPU
Optimizing NNI: done in 0.0712404 secs using 2399% CPU
Optimizing NNI: done in 0.0672004 secs using 2397% CPU
Optimizing NNI: done in 0.0671802 secs using 2399% CPU
Optimizing NNI: done in 0.0916546 secs using 2397% CPU
Optimizing NNI: done in 0.0930379 secs using 2398% CPU
Optimizing NNI: done in 0.0654909 secs using 2395% CPU
Optimizing NNI: done in 0.0647201 secs using 2398% CPU
Optimizing NNI: done in 0.111535 secs using 2397% CPU
Optimizing NNI: done in 0.0771846 secs using 2397% CPU
Optimizing NNI: done in 0.10771 secs using 2396% CPU
Optimizing NNI: done in 0.0863024 secs using 2396% CPU
Optimizing NNI: done in 0.101151 secs using 2396% CPU
Optimizing NNI: done in 0.10351 secs using 2398% CPU
Optimizing NNI: done in 0.0708738 secs using 2394% CPU
Optimizing NNI: done in 0.0617318 secs using 2392% CPU
Optimizing NNI: done in 0.0679301 secs using 2397% CPU
Optimizing NNI: done in 0.0616071 secs using 2389% CPU
Optimizing NNI: done in 0.0792303 secs using 2396% CPU
Optimizing NNI: done in 0.0716462 secs using 2395% CPU
Optimizing NNI: done in 0.11026 secs using 2394% CPU
Optimizing NNI: done in 0.106331 secs using 2395% CPU
Optimizing NNI: done in 0.0821635 secs using 2397% CPU
Optimizing NNI: done in 0.111575 secs using 2398% CPU
Optimizing NNI: done in 0.066698 secs using 2392% CPU
Optimizing NNI: done in 0.064587 secs using 2395% CPU
Optimizing NNI: done in 0.0674408 secs using 2397% CPU
Optimizing NNI: done in 0.113496 secs using 2398% CPU
Optimizing NNI: done in 0.0587965 secs using 2398% CPU
Optimizing NNI: done in 0.0584204 secs using 2398% CPU
Optimizing NNI: done in 0.0486577 secs using 2396% CPU
Optimizing NNI: done in 0.111177 secs using 2395% CPU
Optimizing NNI: done in 0.0542818 secs using 2396% CPU
Optimizing NNI: done in 0.0572936 secs using 2395% CPU
Optimizing NNI: done in 0.0617049 secs using 2392% CPU
Optimizing NNI: done in 0.0589434 secs using 2398% CPU
Optimizing NNI: done in 0.0897313 secs using 2396% CPU
Optimizing NNI: done in 0.0662544 secs using 2395% CPU
Optimizing NNI: done in 0.0864855 secs using 2396% CPU
Optimizing NNI: done in 0.0813852 secs using 2399% CPU
Optimizing NNI: done in 0.0706707 secs using 2394% CPU
Optimizing NNI: done in 0.0973272 secs using 2397% CPU
Optimizing NNI: done in 0.0863222 secs using 2398% CPU
Optimizing NNI: done in 0.132001 secs using 2399% CPU
Optimizing NNI: done in 0.0572886 secs using 2389% CPU
Optimizing NNI: done in 0.116043 secs using 2392% CPU
Optimizing NNI: done in 0.0642231 secs using 2395% CPU
Optimizing NNI: done in 0.0878411 secs using 2396% CPU
Optimizing NNI: done in 0.0811085 secs using 2397% CPU
Optimizing NNI: done in 0.0610279 secs using 2398% CPU
Optimizing NNI: done in 0.0730069 secs using 2396% CPU
Optimizing NNI: done in 0.0539284 secs using 2394% CPU
Optimizing NNI: done in 0.0563404 secs using 2398% CPU
Optimizing NNI: done in 0.0934191 secs using 2397% CPU
Optimizing NNI: done in 0.0766292 secs using 2397% CPU
Optimizing NNI: done in 0.0616014 secs using 2396% CPU
Optimizing NNI: done in 0.0651815 secs using 2398% CPU
Optimizing NNI: done in 0.0774452 secs using 2397% CPU
Optimizing NNI: done in 0.0557366 secs using 2396% CPU
Optimizing NNI: done in 0.107198 secs using 2397% CPU
Optimizing NNI: done in 0.0645102 secs using 2395% CPU
Optimizing NNI: done in 0.0873565 secs using 2395% CPU
Optimizing NNI: done in 0.0803582 secs using 2394% CPU
Optimizing NNI: done in 0.0633929 secs using 2398% CPU
Optimizing NNI: done in 0.107337 secs using 2397% CPU
Optimizing NNI: done in 0.0585937 secs using 2393% CPU
Optimizing NNI: done in 0.0935075 secs using 2399% CPU
Optimizing NNI: done in 0.0820135 secs using 2395% CPU
Optimizing NNI: done in 0.0799797 secs using 2399% CPU
Optimizing NNI: done in 0.0542595 secs using 2398% CPU
Optimizing NNI: done in 0.0566618 secs using 2396% CPU
Optimizing NNI: done in 0.0644054 secs using 2397% CPU
Optimizing NNI: done in 0.0665324 secs using 2395% CPU
Optimizing NNI: done in 0.0635731 secs using 2397% CPU
Optimizing NNI: done in 0.0881975 secs using 2398% CPU
Optimizing NNI: done in 0.0642495 secs using 2398% CPU
Optimizing NNI: done in 0.083859 secs using 2396% CPU
Optimizing NNI: done in 0.0583011 secs using 2396% CPU
Optimizing NNI: done in 0.0644388 secs using 2393% CPU
Optimizing NNI: done in 0.0582719 secs using 2396% CPU
Optimizing NNI: done in 0.0525624 secs using 2398% CPU
Optimizing NNI: done in 0.056637 secs using 2396% CPU
Optimizing NNI: done in 0.0508163 secs using 2398% CPU
Optimizing NNI: done in 0.0787937 secs using 2396% CPU
Optimizing NNI: done in 0.08076 secs using 2396% CPU
Optimizing NNI: done in 0.0768221 secs using 2398% CPU
Optimizing NNI: done in 0.100414 secs using 2397% CPU
Optimizing NNI: done in 0.0953778 secs using 2395% CPU
Optimizing NNI: done in 0.0581457 secs using 2397% CPU
Optimizing NNI: done in 0.0598586 secs using 2395% CPU
Optimizing NNI: done in 0.0661029 secs using 2394% CPU
Optimizing NNI: done in 0.0838792 secs using 2399% CPU
Optimizing NNI: done in 0.077737 secs using 2396% CPU
Optimizing NNI: done in 0.0629498 secs using 2397% CPU
Optimizing NNI: done in 0.0791389 secs using 2397% CPU
Optimizing NNI: done in 0.0878686 secs using 2395% CPU
Optimizing NNI: done in 0.10915 secs using 2399% CPU
Optimizing NNI: done in 0.0776239 secs using 2397% CPU
5700 samples done
Optimizing NNI: done in 0.0515453 secs using 2396% CPU
Optimizing NNI: done in 0.0598099 secs using 2396% CPU
Optimizing NNI: done in 0.0591213 secs using 2398% CPU
Optimizing NNI: done in 0.0551915 secs using 2396% CPU
Optimizing NNI: done in 0.075794 secs using 2396% CPU
Optimizing NNI: done in 0.0561525 secs using 2394% CPU
Optimizing NNI: done in 0.104933 secs using 2396% CPU
Optimizing NNI: done in 0.0550354 secs using 2398% CPU
Optimizing NNI: done in 0.0612896 secs using 2397% CPU
Optimizing NNI: done in 0.0569031 secs using 2391% CPU
Optimizing NNI: done in 0.0825543 secs using 2397% CPU
Optimizing NNI: done in 0.0300236 secs using 2393% CPU
Optimizing NNI: done in 0.0609394 secs using 2392% CPU
Optimizing NNI: done in 0.0866567 secs using 2398% CPU
Optimizing NNI: done in 0.0808643 secs using 2395% CPU
Optimizing NNI: done in 0.0526899 secs using 2396% CPU
Optimizing NNI: done in 0.0892804 secs using 2394% CPU
Optimizing NNI: done in 0.0553899 secs using 2398% CPU
Optimizing NNI: done in 0.0558497 secs using 2396% CPU
Optimizing NNI: done in 0.0806023 secs using 2399% CPU
Optimizing NNI: done in 0.0952577 secs using 2397% CPU
Optimizing NNI: done in 0.0593991 secs using 2398% CPU
Optimizing NNI: done in 0.0575698 secs using 2398% CPU
Optimizing NNI: done in 0.0522097 secs using 2392% CPU
Optimizing NNI: done in 0.0493369 secs using 2396% CPU
Optimizing NNI: done in 0.066191 secs using 2395% CPU
Optimizing NNI: done in 0.0903672 secs using 2396% CPU
Optimizing NNI: done in 0.0630172 secs using 2395% CPU
Optimizing NNI: done in 0.065243 secs using 2398% CPU
Optimizing NNI: done in 0.141798 secs using 2394% CPU
Optimizing NNI: done in 0.0818919 secs using 2394% CPU
Optimizing NNI: done in 0.0332807 secs using 2393% CPU
Optimizing NNI: done in 0.0587453 secs using 2396% CPU
Optimizing NNI: done in 0.0879234 secs using 2395% CPU
Optimizing NNI: done in 0.0565142 secs using 2398% CPU
Optimizing NNI: done in 0.0822613 secs using 2399% CPU
Optimizing NNI: done in 0.0963113 secs using 2389% CPU
Optimizing NNI: done in 0.0631885 secs using 2397% CPU
Optimizing NNI: done in 0.0598482 secs using 2395% CPU
Optimizing NNI: done in 0.054519 secs using 2398% CPU
Optimizing NNI: done in 0.057408 secs using 2395% CPU
Optimizing NNI: done in 0.0488022 secs using 2396% CPU
Optimizing NNI: done in 0.0530576 secs using 2396% CPU
Optimizing NNI: done in 0.0612897 secs using 2398% CPU
Optimizing NNI: done in 0.0607311 secs using 2397% CPU
Optimizing NNI: done in 0.1034 secs using 2395% CPU
Optimizing NNI: done in 0.0537242 secs using 2394% CPU
Optimizing NNI: done in 0.0871865 secs using 2395% CPU
Optimizing NNI: done in 0.0605182 secs using 2396% CPU
Optimizing NNI: done in 0.0618843 secs using 2389% CPU
Optimizing NNI: done in 0.0920584 secs using 2384% CPU
Optimizing NNI: done in 0.0563631 secs using 2396% CPU
Optimizing NNI: done in 0.114881 secs using 2395% CPU
Optimizing NNI: done in 0.0613765 secs using 2398% CPU
Optimizing NNI: done in 0.060792 secs using 2397% CPU
Optimizing NNI: done in 0.0732142 secs using 2388% CPU
Optimizing NNI: done in 0.0742318 secs using 2399% CPU
Optimizing NNI: done in 0.0705665 secs using 2394% CPU
Optimizing NNI: done in 0.0588825 secs using 2395% CPU
Optimizing NNI: done in 0.0646197 secs using 2395% CPU
Optimizing NNI: done in 0.05403 secs using 2398% CPU
Optimizing NNI: done in 0.0800846 secs using 2397% CPU
Optimizing NNI: done in 0.0912682 secs using 2390% CPU
Optimizing NNI: done in 0.0541312 secs using 2393% CPU
Optimizing NNI: done in 0.085751 secs using 2393% CPU
Optimizing NNI: done in 0.0824126 secs using 2399% CPU
Optimizing NNI: done in 0.0646993 secs using 2393% CPU
Optimizing NNI: done in 0.0599634 secs using 2396% CPU
Optimizing NNI: done in 0.0866811 secs using 2395% CPU
Optimizing NNI: done in 0.120007 secs using 2398% CPU
Optimizing NNI: done in 0.0671622 secs using 2395% CPU
Optimizing NNI: done in 0.085021 secs using 2398% CPU
Optimizing NNI: done in 0.058204 secs using 2397% CPU
Optimizing NNI: done in 0.0778687 secs using 2397% CPU
Optimizing NNI: done in 0.0861023 secs using 2399% CPU
Optimizing NNI: done in 0.0706504 secs using 2397% CPU
Optimizing NNI: done in 0.111539 secs using 2399% CPU
Optimizing NNI: done in 0.0561803 secs using 2398% CPU
Optimizing NNI: done in 0.0545062 secs using 2393% CPU
Optimizing NNI: done in 0.0742626 secs using 2397% CPU
Optimizing NNI: done in 0.117723 secs using 2398% CPU
Optimizing NNI: done in 0.0594414 secs using 2397% CPU
Optimizing NNI: done in 0.0823862 secs using 2398% CPU
Optimizing NNI: done in 0.0720393 secs using 2394% CPU
Optimizing NNI: done in 0.0880589 secs using 2399% CPU
Optimizing NNI: done in 0.0716726 secs using 2397% CPU
Optimizing NNI: done in 0.131771 secs using 2393% CPU
Optimizing NNI: done in 0.0702518 secs using 2391% CPU
Optimizing NNI: done in 0.0608367 secs using 2398% CPU
Optimizing NNI: done in 0.061343 secs using 2393% CPU
Optimizing NNI: done in 0.123643 secs using 2397% CPU
Optimizing NNI: done in 0.0548829 secs using 2396% CPU
Optimizing NNI: done in 0.0912446 secs using 2394% CPU
Optimizing NNI: done in 0.0722257 secs using 2394% CPU
Optimizing NNI: done in 0.0911367 secs using 2396% CPU
Optimizing NNI: done in 0.11286 secs using 2396% CPU
Optimizing NNI: done in 0.086703 secs using 2396% CPU
Optimizing NNI: done in 0.0630266 secs using 2397% CPU
Optimizing NNI: done in 0.0570409 secs using 2396% CPU
Optimizing NNI: done in 0.0627768 secs using 2397% CPU
5800 samples done
Optimizing NNI: done in 0.0684993 secs using 2398% CPU
Optimizing NNI: done in 0.0802182 secs using 2399% CPU
Optimizing NNI: done in 0.0773828 secs using 2399% CPU
Optimizing NNI: done in 0.0573989 secs using 2396% CPU
Optimizing NNI: done in 0.0571528 secs using 2398% CPU
Optimizing NNI: done in 0.0563964 secs using 2398% CPU
Optimizing NNI: done in 0.0597727 secs using 2395% CPU
Optimizing NNI: done in 0.0619051 secs using 2392% CPU
Optimizing NNI: done in 0.0513395 secs using 2398% CPU
Optimizing NNI: done in 0.0906018 secs using 2396% CPU
Optimizing NNI: done in 0.0510627 secs using 2394% CPU
Optimizing NNI: done in 0.0807315 secs using 2395% CPU
Optimizing NNI: done in 0.0998657 secs using 2391% CPU
Optimizing NNI: done in 0.0821776 secs using 2395% CPU
Optimizing NNI: done in 0.0711137 secs using 2398% CPU
Optimizing NNI: done in 0.0309035 secs using 2396% CPU
Optimizing NNI: done in 0.0675585 secs using 2397% CPU
Optimizing NNI: done in 0.0945242 secs using 2397% CPU
Optimizing NNI: done in 0.0531384 secs using 2398% CPU
Optimizing NNI: done in 0.0683981 secs using 2397% CPU
Optimizing NNI: done in 0.0577818 secs using 2395% CPU
Optimizing NNI: done in 0.0655069 secs using 2394% CPU
Optimizing NNI: done in 0.0481291 secs using 2397% CPU
Optimizing NNI: done in 0.060845 secs using 2394% CPU
Optimizing NNI: done in 0.0994454 secs using 2397% CPU
Optimizing NNI: done in 0.0847273 secs using 2397% CPU
Optimizing NNI: done in 0.0864846 secs using 2399% CPU
Optimizing NNI: done in 0.0786647 secs using 2399% CPU
Optimizing NNI: done in 0.060307 secs using 2397% CPU
Optimizing NNI: done in 0.0600756 secs using 2395% CPU
Optimizing NNI: done in 0.0594713 secs using 2397% CPU
Optimizing NNI: done in 0.0326962 secs using 2396% CPU
Optimizing NNI: done in 0.060196 secs using 2393% CPU
Optimizing NNI: done in 0.0516366 secs using 2396% CPU
Optimizing NNI: done in 0.0882192 secs using 2399% CPU
Optimizing NNI: done in 0.0717084 secs using 2396% CPU
Optimizing NNI: done in 0.0561256 secs using 2398% CPU
Optimizing NNI: done in 0.139653 secs using 2394% CPU
Optimizing NNI: done in 0.0620287 secs using 2394% CPU
Optimizing NNI: done in 0.0840568 secs using 2398% CPU
Optimizing NNI: done in 0.0606219 secs using 2391% CPU
Optimizing NNI: done in 0.0654512 secs using 2398% CPU
Optimizing NNI: done in 0.0906047 secs using 2395% CPU
Optimizing NNI: done in 0.078625 secs using 2396% CPU
Optimizing NNI: done in 0.106201 secs using 2396% CPU
Optimizing NNI: done in 0.058529 secs using 2398% CPU
Optimizing NNI: done in 0.0978043 secs using 2386% CPU
Optimizing NNI: done in 0.0561072 secs using 2395% CPU
Optimizing NNI: done in 0.0603869 secs using 2397% CPU
Optimizing NNI: done in 0.0731625 secs using 2397% CPU
Optimizing NNI: done in 0.0532696 secs using 2396% CPU
Optimizing NNI: done in 0.0812937 secs using 2397% CPU
Optimizing NNI: done in 0.0587141 secs using 2398% CPU
Optimizing NNI: done in 0.05363 secs using 2396% CPU
Optimizing NNI: done in 0.0803931 secs using 2399% CPU
Optimizing NNI: done in 0.0560735 secs using 2396% CPU
Optimizing NNI: done in 0.0609763 secs using 2393% CPU
Optimizing NNI: done in 0.128386 secs using 2397% CPU
Optimizing NNI: done in 0.050548 secs using 2398% CPU
Optimizing NNI: done in 0.0561532 secs using 2398% CPU
Optimizing NNI: done in 0.0856299 secs using 2395% CPU
Optimizing NNI: done in 0.0753824 secs using 2397% CPU
Optimizing NNI: done in 0.081817 secs using 2396% CPU
Optimizing NNI: done in 0.127935 secs using 2396% CPU
Optimizing NNI: done in 0.0916016 secs using 2397% CPU
Optimizing NNI: done in 0.0800029 secs using 2398% CPU
Optimizing NNI: done in 0.066987 secs using 2395% CPU
Optimizing NNI: done in 0.0559128 secs using 2398% CPU
Optimizing NNI: done in 0.085538 secs using 2397% CPU
Optimizing NNI: done in 0.0677182 secs using 2397% CPU
Optimizing NNI: done in 0.0756833 secs using 2393% CPU
Optimizing NNI: done in 0.104591 secs using 2392% CPU
Optimizing NNI: done in 0.0685067 secs using 2396% CPU
Optimizing NNI: done in 0.061773 secs using 2398% CPU
Optimizing NNI: done in 0.0638487 secs using 2398% CPU
Optimizing NNI: done in 0.0797602 secs using 2397% CPU
Optimizing NNI: done in 0.0839861 secs using 2391% CPU
Optimizing NNI: done in 0.0862583 secs using 2395% CPU
Optimizing NNI: done in 0.0635058 secs using 2398% CPU
Optimizing NNI: done in 0.0630161 secs using 2397% CPU
Optimizing NNI: done in 0.0806568 secs using 2394% CPU
Optimizing NNI: done in 0.0880738 secs using 2395% CPU
Optimizing NNI: done in 0.0610321 secs using 2392% CPU
Optimizing NNI: done in 0.0623879 secs using 2397% CPU
Optimizing NNI: done in 0.0980431 secs using 2390% CPU
Optimizing NNI: done in 0.0589035 secs using 2383% CPU
Optimizing NNI: done in 0.0657203 secs using 2397% CPU
Optimizing NNI: done in 0.0780007 secs using 2397% CPU
Optimizing NNI: done in 0.0620298 secs using 2395% CPU
Optimizing NNI: done in 0.0613911 secs using 2397% CPU
Optimizing NNI: done in 0.105675 secs using 2397% CPU
Optimizing NNI: done in 0.109103 secs using 2384% CPU
Optimizing NNI: done in 0.0886451 secs using 2389% CPU
Optimizing NNI: done in 0.0676976 secs using 2398% CPU
Optimizing NNI: done in 0.0565747 secs using 2394% CPU
Optimizing NNI: done in 0.0558973 secs using 2396% CPU
Optimizing NNI: done in 0.0569283 secs using 2396% CPU
Optimizing NNI: done in 0.0977286 secs using 2397% CPU
Optimizing NNI: done in 0.0698066 secs using 2396% CPU
Optimizing NNI: done in 0.0813986 secs using 2399% CPU
5900 samples done
Optimizing NNI: done in 0.0597287 secs using 2396% CPU
Optimizing NNI: done in 0.0792329 secs using 2396% CPU
Optimizing NNI: done in 0.0605592 secs using 2395% CPU
Optimizing NNI: done in 0.0768397 secs using 2396% CPU
Optimizing NNI: done in 0.108296 secs using 2396% CPU
Optimizing NNI: done in 0.0762893 secs using 2397% CPU
Optimizing NNI: done in 0.0788528 secs using 2396% CPU
Optimizing NNI: done in 0.0518385 secs using 2396% CPU
Optimizing NNI: done in 0.0885158 secs using 2394% CPU
Optimizing NNI: done in 0.0572036 secs using 2398% CPU
Optimizing NNI: done in 0.0491467 secs using 2398% CPU
Optimizing NNI: done in 0.0979431 secs using 2395% CPU
Optimizing NNI: done in 0.0676024 secs using 2397% CPU
Optimizing NNI: done in 0.0464948 secs using 2391% CPU
Optimizing NNI: done in 0.0537873 secs using 2396% CPU
Optimizing NNI: done in 0.0482806 secs using 2396% CPU
Optimizing NNI: done in 0.058416 secs using 2398% CPU
Optimizing NNI: done in 0.106922 secs using 2397% CPU
Optimizing NNI: done in 0.080598 secs using 2393% CPU
Optimizing NNI: done in 0.0561258 secs using 2398% CPU
Optimizing NNI: done in 0.0773453 secs using 2397% CPU
Optimizing NNI: done in 0.0551439 secs using 2394% CPU
Optimizing NNI: done in 0.0471166 secs using 2398% CPU
Optimizing NNI: done in 0.0725344 secs using 2397% CPU
Optimizing NNI: done in 0.0497316 secs using 2398% CPU
Optimizing NNI: done in 0.0652516 secs using 2393% CPU
Optimizing NNI: done in 0.0606259 secs using 2398% CPU
Optimizing NNI: done in 0.0344593 secs using 2394% CPU
Optimizing NNI: done in 0.0649413 secs using 2395% CPU
Optimizing NNI: done in 0.0597156 secs using 2395% CPU
Optimizing NNI: done in 0.0515541 secs using 2398% CPU
Optimizing NNI: done in 0.0915715 secs using 2390% CPU
Optimizing NNI: done in 0.0554954 secs using 2398% CPU
Optimizing NNI: done in 0.0593251 secs using 2397% CPU
Optimizing NNI: done in 0.0670654 secs using 2386% CPU
Optimizing NNI: done in 0.0610273 secs using 2397% CPU
Optimizing NNI: done in 0.0587424 secs using 2396% CPU
Optimizing NNI: done in 0.0542963 secs using 2395% CPU
Optimizing NNI: done in 0.0645332 secs using 2395% CPU
Optimizing NNI: done in 0.0293543 secs using 2393% CPU
Optimizing NNI: done in 0.0551674 secs using 2395% CPU
Optimizing NNI: done in 0.0514406 secs using 2394% CPU
Optimizing NNI: done in 0.0674441 secs using 2397% CPU
Optimizing NNI: done in 0.0504174 secs using 2396% CPU
Optimizing NNI: done in 0.0781704 secs using 2399% CPU
Optimizing NNI: done in 0.0547368 secs using 2396% CPU
Optimizing NNI: done in 0.0523673 secs using 2398% CPU
Optimizing NNI: done in 0.0605394 secs using 2394% CPU
Optimizing NNI: done in 0.0467155 secs using 2396% CPU
Optimizing NNI: done in 0.0678842 secs using 2393% CPU
Optimizing NNI: done in 0.0563042 secs using 2395% CPU
Optimizing NNI: done in 0.0845356 secs using 2398% CPU
Optimizing NNI: done in 0.10057 secs using 2396% CPU
Optimizing NNI: done in 0.086712 secs using 2397% CPU
Optimizing NNI: done in 0.0503611 secs using 2398% CPU
Optimizing NNI: done in 0.0713806 secs using 2394% CPU
Optimizing NNI: done in 0.0621823 secs using 2397% CPU
Optimizing NNI: done in 0.0899379 secs using 2398% CPU
Optimizing NNI: done in 0.0955087 secs using 2393% CPU
Optimizing NNI: done in 0.0624587 secs using 2393% CPU
Optimizing NNI: done in 0.0722952 secs using 2399% CPU
Optimizing NNI: done in 0.0513923 secs using 2396% CPU
Optimizing NNI: done in 0.0589072 secs using 2397% CPU
Optimizing NNI: done in 0.0746297 secs using 2397% CPU
Optimizing NNI: done in 0.0622243 secs using 2397% CPU
Optimizing NNI: done in 0.0545614 secs using 2396% CPU
Optimizing NNI: done in 0.0731809 secs using 2398% CPU
Optimizing NNI: done in 0.117453 secs using 2396% CPU
Optimizing NNI: done in 0.107502 secs using 2396% CPU
Optimizing NNI: done in 0.110312 secs using 2397% CPU
Optimizing NNI: done in 0.0570755 secs using 2396% CPU
Optimizing NNI: done in 0.048659 secs using 2398% CPU
Optimizing NNI: done in 0.0493577 secs using 2390% CPU
Optimizing NNI: done in 0.0880417 secs using 2395% CPU
Optimizing NNI: done in 0.0540778 secs using 2398% CPU
Optimizing NNI: done in 0.0974684 secs using 2399% CPU
Optimizing NNI: done in 0.0776621 secs using 2396% CPU
Optimizing NNI: done in 0.0798463 secs using 2399% CPU
Optimizing NNI: done in 0.0837585 secs using 2396% CPU
Optimizing NNI: done in 0.0942412 secs using 2398% CPU
Optimizing NNI: done in 0.112215 secs using 2395% CPU
Optimizing NNI: done in 0.0574466 secs using 2398% CPU
Optimizing NNI: done in 0.0642993 secs using 2394% CPU
Optimizing NNI: done in 0.0622501 secs using 2398% CPU
Optimizing NNI: done in 0.0597551 secs using 2397% CPU
Optimizing NNI: done in 0.0647012 secs using 2394% CPU
Optimizing NNI: done in 0.0616619 secs using 2396% CPU
Optimizing NNI: done in 0.0578038 secs using 2395% CPU
Optimizing NNI: done in 0.0744527 secs using 2395% CPU
Optimizing NNI: done in 0.0469238 secs using 2394% CPU
Optimizing NNI: done in 0.0627944 secs using 2396% CPU
Optimizing NNI: done in 0.058262 secs using 2396% CPU
Optimizing NNI: done in 0.064541 secs using 2391% CPU
Optimizing NNI: done in 0.0615379 secs using 2395% CPU
Optimizing NNI: done in 0.0642571 secs using 2398% CPU
Optimizing NNI: done in 0.149665 secs using 2398% CPU
Optimizing NNI: done in 0.138951 secs using 2397% CPU
Optimizing NNI: done in 0.0611032 secs using 2398% CPU
Optimizing NNI: done in 0.107254 secs using 2399% CPU
Optimizing NNI: done in 0.0817648 secs using 2396% CPU
6000 samples done
Optimizing NNI: done in 0.0567474 secs using 2397% CPU
Optimizing NNI: done in 0.0778623 secs using 2397% CPU
Optimizing NNI: done in 0.0950301 secs using 2397% CPU
Optimizing NNI: done in 0.0866005 secs using 2396% CPU
Optimizing NNI: done in 0.0575555 secs using 2398% CPU
Optimizing NNI: done in 0.0597997 secs using 2397% CPU
Optimizing NNI: done in 0.0937197 secs using 2396% CPU
Optimizing NNI: done in 0.0872649 secs using 2397% CPU
Optimizing NNI: done in 0.0877934 secs using 2399% CPU
Optimizing NNI: done in 0.0797847 secs using 2399% CPU
Optimizing NNI: done in 0.104773 secs using 2398% CPU
Optimizing NNI: done in 0.0686756 secs using 2398% CPU
Optimizing NNI: done in 0.0580175 secs using 2398% CPU
Optimizing NNI: done in 0.0913131 secs using 2395% CPU
Optimizing NNI: done in 0.0650716 secs using 2398% CPU
Optimizing NNI: done in 0.0685489 secs using 2398% CPU
Optimizing NNI: done in 0.0660932 secs using 2394% CPU
Optimizing NNI: done in 0.0820324 secs using 2396% CPU
Optimizing NNI: done in 0.0579742 secs using 2396% CPU
Optimizing NNI: done in 0.0548274 secs using 2398% CPU
Optimizing NNI: done in 0.0605209 secs using 2398% CPU
Optimizing NNI: done in 0.0639123 secs using 2397% CPU
Optimizing NNI: done in 0.086222 secs using 2398% CPU
Optimizing NNI: done in 0.0768485 secs using 2397% CPU
Optimizing NNI: done in 0.0846848 secs using 2395% CPU
Optimizing NNI: done in 0.0835118 secs using 2376% CPU
Optimizing NNI: done in 0.0600218 secs using 2398% CPU
Optimizing NNI: done in 0.0559826 secs using 2396% CPU
Optimizing NNI: done in 0.0573204 secs using 2395% CPU
Optimizing NNI: done in 0.0667284 secs using 2397% CPU
Optimizing NNI: done in 0.0550817 secs using 2396% CPU
Optimizing NNI: done in 0.0911453 secs using 2394% CPU
Optimizing NNI: done in 0.0829116 secs using 2398% CPU
Optimizing NNI: done in 0.0739731 secs using 2397% CPU
Optimizing NNI: done in 0.0995037 secs using 2398% CPU
Optimizing NNI: done in 0.0601582 secs using 2398% CPU
Optimizing NNI: done in 0.0568414 secs using 2395% CPU
Optimizing NNI: done in 0.0672074 secs using 2398% CPU
Optimizing NNI: done in 0.0587888 secs using 2396% CPU
Optimizing NNI: done in 0.0716969 secs using 2396% CPU
Optimizing NNI: done in 0.0866812 secs using 2388% CPU
Optimizing NNI: done in 0.0937046 secs using 2398% CPU
Optimizing NNI: done in 0.091806 secs using 2398% CPU
Optimizing NNI: done in 0.0502029 secs using 2392% CPU
Optimizing NNI: done in 0.0832365 secs using 2399% CPU
Optimizing NNI: done in 0.113731 secs using 2394% CPU
Optimizing NNI: done in 0.0630461 secs using 2397% CPU
Optimizing NNI: done in 0.0633757 secs using 2398% CPU
Optimizing NNI: done in 0.0549537 secs using 2398% CPU
Optimizing NNI: done in 0.0647861 secs using 2394% CPU
Optimizing NNI: done in 0.0533191 secs using 2398% CPU
Optimizing NNI: done in 0.0623493 secs using 2399% CPU
Optimizing NNI: done in 0.057919 secs using 2391% CPU
Optimizing NNI: done in 0.0782613 secs using 2398% CPU
Optimizing NNI: done in 0.0697268 secs using 2397% CPU
Optimizing NNI: done in 0.0818835 secs using 2398% CPU
Optimizing NNI: done in 0.0616252 secs using 2398% CPU
Optimizing NNI: done in 0.0620834 secs using 2395% CPU
Optimizing NNI: done in 0.082927 secs using 2398% CPU
Optimizing NNI: done in 0.0716812 secs using 2399% CPU
Optimizing NNI: done in 0.0602936 secs using 2397% CPU
Optimizing NNI: done in 0.0565515 secs using 2394% CPU
Optimizing NNI: done in 0.0528351 secs using 2398% CPU
Optimizing NNI: done in 0.11101 secs using 2397% CPU
Optimizing NNI: done in 0.0557823 secs using 2396% CPU
Optimizing NNI: done in 0.0663272 secs using 2395% CPU
Optimizing NNI: done in 0.0933169 secs using 2398% CPU
Optimizing NNI: done in 0.107706 secs using 2394% CPU
Optimizing NNI: done in 0.0593258 secs using 2393% CPU
Optimizing NNI: done in 0.0643273 secs using 2397% CPU
Optimizing NNI: done in 0.0598771 secs using 2397% CPU
Optimizing NNI: done in 0.0768764 secs using 2392% CPU
Optimizing NNI: done in 0.0809886 secs using 2396% CPU
Optimizing NNI: done in 0.0779232 secs using 2397% CPU
Optimizing NNI: done in 0.0690828 secs using 2395% CPU
Optimizing NNI: done in 0.0596109 secs using 2398% CPU
Optimizing NNI: done in 0.0917769 secs using 2395% CPU
Optimizing NNI: done in 0.0629751 secs using 2395% CPU
Optimizing NNI: done in 0.0826714 secs using 2395% CPU
Optimizing NNI: done in 0.0675024 secs using 2396% CPU
Optimizing NNI: done in 0.0626082 secs using 2398% CPU
Optimizing NNI: done in 0.0947584 secs using 2384% CPU
Optimizing NNI: done in 0.0641779 secs using 2397% CPU
Optimizing NNI: done in 0.0847915 secs using 2398% CPU
Optimizing NNI: done in 0.0663596 secs using 2392% CPU
Optimizing NNI: done in 0.0790459 secs using 2399% CPU
Optimizing NNI: done in 0.0545206 secs using 2396% CPU
Optimizing NNI: done in 0.0789485 secs using 2394% CPU
Optimizing NNI: done in 0.0964851 secs using 2397% CPU
Optimizing NNI: done in 0.090916 secs using 2395% CPU
Optimizing NNI: done in 0.105112 secs using 2399% CPU
Optimizing NNI: done in 0.0906037 secs using 2395% CPU
Optimizing NNI: done in 0.0523672 secs using 2398% CPU
Optimizing NNI: done in 0.0806804 secs using 2399% CPU
Optimizing NNI: done in 0.0762406 secs using 2393% CPU
Optimizing NNI: done in 0.0592399 secs using 2398% CPU
Optimizing NNI: done in 0.114943 secs using 2397% CPU
Optimizing NNI: done in 0.0606275 secs using 2393% CPU
Optimizing NNI: done in 0.0614542 secs using 2395% CPU
Optimizing NNI: done in 0.050082 secs using 2398% CPU
6100 samples done
Optimizing NNI: done in 0.0606853 secs using 2397% CPU
Optimizing NNI: done in 0.0604652 secs using 2399% CPU
Optimizing NNI: done in 0.0571194 secs using 2398% CPU
Optimizing NNI: done in 0.0643073 secs using 2397% CPU
Optimizing NNI: done in 0.0976421 secs using 2392% CPU
Optimizing NNI: done in 0.0317917 secs using 2394% CPU
Optimizing NNI: done in 0.0941448 secs using 2395% CPU
Optimizing NNI: done in 0.0582845 secs using 2397% CPU
Optimizing NNI: done in 0.0910827 secs using 2397% CPU
Optimizing NNI: done in 0.0795549 secs using 2398% CPU
Optimizing NNI: done in 0.0732125 secs using 2396% CPU
Optimizing NNI: done in 0.0686627 secs using 2395% CPU
Optimizing NNI: done in 0.0573262 secs using 2397% CPU
Optimizing NNI: done in 0.0656226 secs using 2396% CPU
Optimizing NNI: done in 0.0755059 secs using 2398% CPU
Optimizing NNI: done in 0.0750891 secs using 2398% CPU
Optimizing NNI: done in 0.0529972 secs using 2396% CPU
Optimizing NNI: done in 0.0639089 secs using 2397% CPU
Optimizing NNI: done in 0.0603331 secs using 2395% CPU
Optimizing NNI: done in 0.0662901 secs using 2397% CPU
Optimizing NNI: done in 0.083605 secs using 2395% CPU
Optimizing NNI: done in 0.0515329 secs using 2390% CPU
Optimizing NNI: done in 0.0658094 secs using 2398% CPU
Optimizing NNI: done in 0.0855058 secs using 2398% CPU
Optimizing NNI: done in 0.0840976 secs using 2398% CPU
Optimizing NNI: done in 0.101715 secs using 2399% CPU
Optimizing NNI: done in 0.0581573 secs using 2398% CPU
Optimizing NNI: done in 0.0857827 secs using 2399% CPU
Optimizing NNI: done in 0.0599748 secs using 2398% CPU
Optimizing NNI: done in 0.0639476 secs using 2397% CPU
Optimizing NNI: done in 0.0608523 secs using 2398% CPU
Optimizing NNI: done in 0.0564122 secs using 2398% CPU
Optimizing NNI: done in 0.0660221 secs using 2396% CPU
Optimizing NNI: done in 0.0656691 secs using 2397% CPU
Optimizing NNI: done in 0.149863 secs using 2398% CPU
Optimizing NNI: done in 0.0714034 secs using 2397% CPU
Optimizing NNI: done in 0.0561909 secs using 2395% CPU
Optimizing NNI: done in 0.10891 secs using 2397% CPU
Optimizing NNI: done in 0.054705 secs using 2393% CPU
Optimizing NNI: done in 0.0478102 secs using 2396% CPU
Optimizing NNI: done in 0.0829781 secs using 2396% CPU
Optimizing NNI: done in 0.0853278 secs using 2396% CPU
Optimizing NNI: done in 0.0711026 secs using 2398% CPU
Optimizing NNI: done in 0.0635354 secs using 2397% CPU
Optimizing NNI: done in 0.0695274 secs using 2397% CPU
Optimizing NNI: done in 0.0849137 secs using 2395% CPU
Optimizing NNI: done in 0.0580245 secs using 2398% CPU
Optimizing NNI: done in 0.0581292 secs using 2398% CPU
Optimizing NNI: done in 0.0703898 secs using 2394% CPU
Optimizing NNI: done in 0.0607956 secs using 2398% CPU
Optimizing NNI: done in 0.125032 secs using 2397% CPU
Optimizing NNI: done in 0.0580771 secs using 2395% CPU
Optimizing NNI: done in 0.0503561 secs using 2396% CPU
Optimizing NNI: done in 0.0832764 secs using 2397% CPU
Optimizing NNI: done in 0.0610982 secs using 2398% CPU
Optimizing NNI: done in 0.0673554 secs using 2398% CPU
Optimizing NNI: done in 0.060519 secs using 2392% CPU
Optimizing NNI: done in 0.0530651 secs using 2398% CPU
Optimizing NNI: done in 0.0559258 secs using 2395% CPU
Optimizing NNI: done in 0.0662956 secs using 2396% CPU
Optimizing NNI: done in 0.0632176 secs using 2393% CPU
Optimizing NNI: done in 0.0557656 secs using 2398% CPU
Optimizing NNI: done in 0.061271 secs using 2397% CPU
Optimizing NNI: done in 0.0792347 secs using 2393% CPU
Optimizing NNI: done in 0.06727 secs using 2396% CPU
Optimizing NNI: done in 0.0589025 secs using 2397% CPU
Optimizing NNI: done in 0.0523681 secs using 2396% CPU
Optimizing NNI: done in 0.0903829 secs using 2396% CPU
Optimizing NNI: done in 0.0893917 secs using 2396% CPU
Optimizing NNI: done in 0.1011 secs using 2395% CPU
Optimizing NNI: done in 0.0553716 secs using 2398% CPU
Optimizing NNI: done in 0.0599604 secs using 2393% CPU
Optimizing NNI: done in 0.0871839 secs using 2398% CPU
Optimizing NNI: done in 0.0776843 secs using 2399% CPU
Optimizing NNI: done in 0.0615986 secs using 2398% CPU
Optimizing NNI: done in 0.0927779 secs using 2399% CPU
Optimizing NNI: done in 0.0864584 secs using 2398% CPU
Optimizing NNI: done in 0.0825905 secs using 2395% CPU
Optimizing NNI: done in 0.0922388 secs using 2397% CPU
Optimizing NNI: done in 0.0608666 secs using 2399% CPU
Optimizing NNI: done in 0.055889 secs using 2396% CPU
Optimizing NNI: done in 0.10587 secs using 2397% CPU
Optimizing NNI: done in 0.0869595 secs using 2398% CPU
Optimizing NNI: done in 0.0566507 secs using 2397% CPU
Optimizing NNI: done in 0.060783 secs using 2397% CPU
Optimizing NNI: done in 0.0834805 secs using 2395% CPU
Optimizing NNI: done in 0.102275 secs using 2397% CPU
Optimizing NNI: done in 0.0862123 secs using 2395% CPU
Optimizing NNI: done in 0.0551073 secs using 2396% CPU
Optimizing NNI: done in 0.0908488 secs using 2396% CPU
Optimizing NNI: done in 0.110418 secs using 2395% CPU
Optimizing NNI: done in 0.0601718 secs using 2397% CPU
Optimizing NNI: done in 0.0789379 secs using 2398% CPU
Optimizing NNI: done in 0.0653829 secs using 2396% CPU
Optimizing NNI: done in 0.0916052 secs using 2397% CPU
Optimizing NNI: done in 0.0652758 secs using 2394% CPU
Optimizing NNI: done in 0.0798895 secs using 2395% CPU
Optimizing NNI: done in 0.0863453 secs using 2396% CPU
Optimizing NNI: done in 0.072994 secs using 2396% CPU
Optimizing NNI: done in 0.0541763 secs using 2393% CPU
6200 samples done
Optimizing NNI: done in 0.0992338 secs using 2398% CPU
Optimizing NNI: done in 0.0934191 secs using 2395% CPU
Optimizing NNI: done in 0.0878288 secs using 2397% CPU
Optimizing NNI: done in 0.0898457 secs using 2396% CPU
Optimizing NNI: done in 0.0606416 secs using 2395% CPU
Optimizing NNI: done in 0.0650149 secs using 2394% CPU
Optimizing NNI: done in 0.0716989 secs using 2397% CPU
Optimizing NNI: done in 0.0614187 secs using 2386% CPU
Optimizing NNI: done in 0.0679282 secs using 2396% CPU
Optimizing NNI: done in 0.103676 secs using 2393% CPU
Optimizing NNI: done in 0.0935963 secs using 2396% CPU
Optimizing NNI: done in 0.0770975 secs using 2395% CPU
Optimizing NNI: done in 0.0968672 secs using 2399% CPU
Optimizing NNI: done in 0.0598127 secs using 2398% CPU
Optimizing NNI: done in 0.106921 secs using 2397% CPU
Optimizing NNI: done in 0.0704555 secs using 2397% CPU
Optimizing NNI: done in 0.133514 secs using 2397% CPU
Optimizing NNI: done in 0.0681202 secs using 2395% CPU
Optimizing NNI: done in 0.0334388 secs using 2391% CPU
Optimizing NNI: done in 0.0859458 secs using 2396% CPU
Optimizing NNI: done in 0.0918222 secs using 2397% CPU
Optimizing NNI: done in 0.0851143 secs using 2398% CPU
Optimizing NNI: done in 0.0637497 secs using 2397% CPU
Optimizing NNI: done in 0.0569247 secs using 2395% CPU
Optimizing NNI: done in 0.0865855 secs using 2397% CPU
Optimizing NNI: done in 0.0758413 secs using 2385% CPU
Optimizing NNI: done in 0.0688289 secs using 2396% CPU
Optimizing NNI: done in 0.084981 secs using 2395% CPU
Optimizing NNI: done in 0.0653718 secs using 2385% CPU
Optimizing NNI: done in 0.0796264 secs using 2396% CPU
Optimizing NNI: done in 0.0779121 secs using 2399% CPU
Optimizing NNI: done in 0.102552 secs using 2399% CPU
Optimizing NNI: done in 0.060689 secs using 2398% CPU
Optimizing NNI: done in 0.0763078 secs using 2395% CPU
Optimizing NNI: done in 0.0644428 secs using 2390% CPU
Optimizing NNI: done in 0.0637126 secs using 2395% CPU
Optimizing NNI: done in 0.0677191 secs using 2397% CPU
Optimizing NNI: done in 0.0754663 secs using 2399% CPU
Optimizing NNI: done in 0.0772125 secs using 2399% CPU
Optimizing NNI: done in 0.0992506 secs using 2398% CPU
Optimizing NNI: done in 0.0644078 secs using 2395% CPU
Optimizing NNI: done in 0.0524969 secs using 2396% CPU
Optimizing NNI: done in 0.104996 secs using 2398% CPU
Optimizing NNI: done in 0.0678117 secs using 2399% CPU
Optimizing NNI: done in 0.0821223 secs using 2397% CPU
Optimizing NNI: done in 0.0644932 secs using 2393% CPU
Optimizing NNI: done in 0.0505131 secs using 2396% CPU
Optimizing NNI: done in 0.0637346 secs using 2395% CPU
Optimizing NNI: done in 0.185543 secs using 2399% CPU
Optimizing NNI: done in 0.058402 secs using 2396% CPU
Optimizing NNI: done in 0.0924409 secs using 2399% CPU
Optimizing NNI: done in 0.0654877 secs using 2397% CPU
Optimizing NNI: done in 0.075886 secs using 2396% CPU
Optimizing NNI: done in 0.0890057 secs using 2398% CPU
Optimizing NNI: done in 0.101654 secs using 2396% CPU
Optimizing NNI: done in 0.105541 secs using 2395% CPU
Optimizing NNI: done in 0.095003 secs using 2397% CPU
Optimizing NNI: done in 0.0624301 secs using 2394% CPU
Optimizing NNI: done in 0.0604436 secs using 2397% CPU
Optimizing NNI: done in 0.09015 secs using 2398% CPU
Optimizing NNI: done in 0.0360726 secs using 2397% CPU
Optimizing NNI: done in 0.0606411 secs using 2398% CPU
Optimizing NNI: done in 0.0860078 secs using 2391% CPU
Optimizing NNI: done in 0.0640069 secs using 2394% CPU
Optimizing NNI: done in 0.0976034 secs using 2399% CPU
Optimizing NNI: done in 0.0637842 secs using 2393% CPU
Optimizing NNI: done in 0.0807108 secs using 2399% CPU
Optimizing NNI: done in 0.0670596 secs using 2398% CPU
Optimizing NNI: done in 0.0546493 secs using 2393% CPU
Optimizing NNI: done in 0.0628065 secs using 2396% CPU
Optimizing NNI: done in 0.0706447 secs using 2392% CPU
Optimizing NNI: done in 0.0557183 secs using 2396% CPU
Optimizing NNI: done in 0.0674793 secs using 2395% CPU
Optimizing NNI: done in 0.0612054 secs using 2395% CPU
Optimizing NNI: done in 0.0619088 secs using 2396% CPU
Optimizing NNI: done in 0.05581 secs using 2397% CPU
Optimizing NNI: done in 0.0826348 secs using 2396% CPU
Optimizing NNI: done in 0.0649117 secs using 2397% CPU
Optimizing NNI: done in 0.0632365 secs using 2394% CPU
Optimizing NNI: done in 0.0578763 secs using 2397% CPU
Optimizing NNI: done in 0.0653351 secs using 2391% CPU
Optimizing NNI: done in 0.0554202 secs using 2398% CPU
Optimizing NNI: done in 0.104353 secs using 2392% CPU
Optimizing NNI: done in 0.0887653 secs using 2397% CPU
Optimizing NNI: done in 0.116136 secs using 2399% CPU
Optimizing NNI: done in 0.0873195 secs using 2399% CPU
Optimizing NNI: done in 0.0573183 secs using 2396% CPU
Optimizing NNI: done in 0.0673735 secs using 2396% CPU
Optimizing NNI: done in 0.0905611 secs using 2395% CPU
Optimizing NNI: done in 0.0738853 secs using 2365% CPU
Optimizing NNI: done in 0.0997657 secs using 2399% CPU
Optimizing NNI: done in 0.0829571 secs using 2396% CPU
Optimizing NNI: done in 0.0622734 secs using 2395% CPU
Optimizing NNI: done in 0.0652908 secs using 2395% CPU
Optimizing NNI: done in 0.0827867 secs using 2396% CPU
Optimizing NNI: done in 0.098332 secs using 2388% CPU
Optimizing NNI: done in 0.0939785 secs using 2398% CPU
Optimizing NNI: done in 0.0937965 secs using 2397% CPU
Optimizing NNI: done in 0.0558198 secs using 2389% CPU
Optimizing NNI: done in 0.0499321 secs using 2396% CPU
6300 samples done
Optimizing NNI: done in 0.0751004 secs using 2394% CPU
Optimizing NNI: done in 0.0629334 secs using 2397% CPU
Optimizing NNI: done in 0.062872 secs using 2392% CPU
Optimizing NNI: done in 0.0562455 secs using 2398% CPU
Optimizing NNI: done in 0.0609388 secs using 2397% CPU
Optimizing NNI: done in 0.0717147 secs using 2396% CPU
Optimizing NNI: done in 0.0798768 secs using 2395% CPU
Optimizing NNI: done in 0.0904878 secs using 2393% CPU
Optimizing NNI: done in 0.096653 secs using 2398% CPU
Optimizing NNI: done in 0.0734217 secs using 2378% CPU
Optimizing NNI: done in 0.0487312 secs using 2390% CPU
Optimizing NNI: done in 0.0568851 secs using 2396% CPU
Optimizing NNI: done in 0.0823953 secs using 2397% CPU
Optimizing NNI: done in 0.0523279 secs using 2396% CPU
Optimizing NNI: done in 0.100796 secs using 2398% CPU
Optimizing NNI: done in 0.0631257 secs using 2397% CPU
Optimizing NNI: done in 0.0599682 secs using 2397% CPU
Optimizing NNI: done in 0.0582724 secs using 2393% CPU
Optimizing NNI: done in 0.056454 secs using 2396% CPU
Optimizing NNI: done in 0.0600204 secs using 2396% CPU
Optimizing NNI: done in 0.0610227 secs using 2398% CPU
Optimizing NNI: done in 0.0631032 secs using 2392% CPU
Optimizing NNI: done in 0.0833423 secs using 2396% CPU
Optimizing NNI: done in 0.0587478 secs using 2398% CPU
Optimizing NNI: done in 0.0658486 secs using 2398% CPU
Optimizing NNI: done in 0.0710589 secs using 2396% CPU
Optimizing NNI: done in 0.0559581 secs using 2398% CPU
Optimizing NNI: done in 0.0651459 secs using 2397% CPU
Optimizing NNI: done in 0.0824805 secs using 2395% CPU
Optimizing NNI: done in 0.078863 secs using 2397% CPU
Optimizing NNI: done in 0.0629763 secs using 2396% CPU
Optimizing NNI: done in 0.0811581 secs using 2396% CPU
Optimizing NNI: done in 0.0555746 secs using 2398% CPU
Optimizing NNI: done in 0.0684024 secs using 2395% CPU
Optimizing NNI: done in 0.10689 secs using 2393% CPU
Optimizing NNI: done in 0.0618837 secs using 2393% CPU
Optimizing NNI: done in 0.0795793 secs using 2399% CPU
Optimizing NNI: done in 0.0551866 secs using 2398% CPU
Optimizing NNI: done in 0.0675298 secs using 2395% CPU
Optimizing NNI: done in 0.0932421 secs using 2394% CPU
Optimizing NNI: done in 0.0632779 secs using 2395% CPU
Optimizing NNI: done in 0.0573597 secs using 2393% CPU
Optimizing NNI: done in 0.0482688 secs using 2394% CPU
Optimizing NNI: done in 0.0981623 secs using 2399% CPU
Optimizing NNI: done in 0.0955659 secs using 2397% CPU
Optimizing NNI: done in 0.0751938 secs using 2396% CPU
Optimizing NNI: done in 0.0898283 secs using 2397% CPU
Optimizing NNI: done in 0.114347 secs using 2398% CPU
Optimizing NNI: done in 0.0483853 secs using 2396% CPU
Optimizing NNI: done in 0.0577257 secs using 2398% CPU
Optimizing NNI: done in 0.0631723 secs using 2394% CPU
Optimizing NNI: done in 0.0587726 secs using 2398% CPU
Optimizing NNI: done in 0.0549435 secs using 2398% CPU
Optimizing NNI: done in 0.0502227 secs using 2396% CPU
Optimizing NNI: done in 0.0527682 secs using 2394% CPU
Optimizing NNI: done in 0.0653661 secs using 2387% CPU
Optimizing NNI: done in 0.0601837 secs using 2393% CPU
Optimizing NNI: done in 0.144084 secs using 2398% CPU
Optimizing NNI: done in 0.0631569 secs using 2397% CPU
Optimizing NNI: done in 0.0597022 secs using 2398% CPU
Optimizing NNI: done in 0.0686398 secs using 2395% CPU
Optimizing NNI: done in 0.0468022 secs using 2398% CPU
Optimizing NNI: done in 0.0750301 secs using 2395% CPU
Optimizing NNI: done in 0.0777732 secs using 2397% CPU
Optimizing NNI: done in 0.0482797 secs using 2398% CPU
Optimizing NNI: done in 0.106135 secs using 2395% CPU
Optimizing NNI: done in 0.0704051 secs using 2395% CPU
Optimizing NNI: done in 0.0643384 secs using 2395% CPU
Optimizing NNI: done in 0.0599504 secs using 2395% CPU
Optimizing NNI: done in 0.0586296 secs using 2397% CPU
Optimizing NNI: done in 0.0801101 secs using 2399% CPU
Optimizing NNI: done in 0.0617892 secs using 2392% CPU
Optimizing NNI: done in 0.0546572 secs using 2393% CPU
Optimizing NNI: done in 0.0527732 secs using 2396% CPU
Optimizing NNI: done in 0.0614057 secs using 2395% CPU
Optimizing NNI: done in 0.0892762 secs using 2396% CPU
Optimizing NNI: done in 0.0649237 secs using 2398% CPU
Optimizing NNI: done in 0.0925364 secs using 2395% CPU
Optimizing NNI: done in 0.0663918 secs using 2397% CPU
Optimizing NNI: done in 0.048584 secs using 2398% CPU
Optimizing NNI: done in 0.0939098 secs using 2394% CPU
Optimizing NNI: done in 0.0784552 secs using 2397% CPU
Optimizing NNI: done in 0.0639124 secs using 2396% CPU
Optimizing NNI: done in 0.0571535 secs using 2386% CPU
Optimizing NNI: done in 0.091024 secs using 2396% CPU
Optimizing NNI: done in 0.0611604 secs using 2398% CPU
Optimizing NNI: done in 0.0909934 secs using 2396% CPU
Optimizing NNI: done in 0.0835033 secs using 2394% CPU
Optimizing NNI: done in 0.0867236 secs using 2399% CPU
Optimizing NNI: done in 0.0624323 secs using 2398% CPU
Optimizing NNI: done in 0.0577359 secs using 2396% CPU
Optimizing NNI: done in 0.0901835 secs using 2397% CPU
Optimizing NNI: done in 0.123131 secs using 2389% CPU
Optimizing NNI: done in 0.0691728 secs using 2397% CPU
Optimizing NNI: done in 0.0951869 secs using 2398% CPU
Optimizing NNI: done in 0.071971 secs using 2397% CPU
Optimizing NNI: done in 0.0534077 secs using 2396% CPU
Optimizing NNI: done in 0.0521752 secs using 2392% CPU
Optimizing NNI: done in 0.0826559 secs using 2395% CPU
Optimizing NNI: done in 0.0679513 secs using 2392% CPU
6400 samples done
Optimizing NNI: done in 0.0531711 secs using 2394% CPU
Optimizing NNI: done in 0.0821369 secs using 2397% CPU
Optimizing NNI: done in 0.0647118 secs using 2396% CPU
Optimizing NNI: done in 0.0575558 secs using 2391% CPU
Optimizing NNI: done in 0.0965082 secs using 2398% CPU
Optimizing NNI: done in 0.0626518 secs using 2396% CPU
Optimizing NNI: done in 0.0644508 secs using 2397% CPU
Optimizing NNI: done in 0.105439 secs using 2398% CPU
Optimizing NNI: done in 0.0894719 secs using 2396% CPU
Optimizing NNI: done in 0.0812485 secs using 2396% CPU
Optimizing NNI: done in 0.0784008 secs using 2396% CPU
Optimizing NNI: done in 0.0990013 secs using 2382% CPU
Optimizing NNI: done in 0.0599323 secs using 2395% CPU
Optimizing NNI: done in 0.0974174 secs using 2396% CPU
Optimizing NNI: done in 0.0564295 secs using 2394% CPU
Optimizing NNI: done in 0.0557508 secs using 2392% CPU
Optimizing NNI: done in 0.0570816 secs using 2394% CPU
Optimizing NNI: done in 0.0864554 secs using 2399% CPU
Optimizing NNI: done in 0.0555474 secs using 2396% CPU
Optimizing NNI: done in 0.0579036 secs using 2398% CPU
Optimizing NNI: done in 0.0662086 secs using 2397% CPU
Optimizing NNI: done in 0.055052 secs using 2396% CPU
Optimizing NNI: done in 0.0688593 secs using 2397% CPU
Optimizing NNI: done in 0.0582561 secs using 2398% CPU
Optimizing NNI: done in 0.105562 secs using 2396% CPU
Optimizing NNI: done in 0.0568805 secs using 2398% CPU
Optimizing NNI: done in 0.0798537 secs using 2396% CPU
Optimizing NNI: done in 0.0899899 secs using 2399% CPU
Optimizing NNI: done in 0.0611884 secs using 2398% CPU
Optimizing NNI: done in 0.0557844 secs using 2398% CPU
Optimizing NNI: done in 0.101481 secs using 2396% CPU
Optimizing NNI: done in 0.0632827 secs using 2395% CPU
Optimizing NNI: done in 0.0500905 secs using 2398% CPU
Optimizing NNI: done in 0.0529643 secs using 2396% CPU
Optimizing NNI: done in 0.102619 secs using 2398% CPU
Optimizing NNI: done in 0.0851293 secs using 2395% CPU
Optimizing NNI: done in 0.0304492 secs using 2396% CPU
Optimizing NNI: done in 0.0528968 secs using 2398% CPU
Optimizing NNI: done in 0.0533465 secs using 2392% CPU
Optimizing NNI: done in 0.0678419 secs using 2398% CPU
Optimizing NNI: done in 0.0859559 secs using 2397% CPU
Optimizing NNI: done in 0.058762 secs using 2398% CPU
Optimizing NNI: done in 0.0528689 secs using 2398% CPU
Optimizing NNI: done in 0.112408 secs using 2397% CPU
Optimizing NNI: done in 0.0982326 secs using 2398% CPU
Optimizing NNI: done in 0.0616464 secs using 2393% CPU
Optimizing NNI: done in 0.0560889 secs using 2393% CPU
Optimizing NNI: done in 0.0883146 secs using 2396% CPU
Optimizing NNI: done in 0.0648659 secs using 2398% CPU
Optimizing NNI: done in 0.0595834 secs using 2398% CPU
Optimizing NNI: done in 0.0968937 secs using 2397% CPU
Optimizing NNI: done in 0.0569976 secs using 2396% CPU
Optimizing NNI: done in 0.0666355 secs using 2393% CPU
Optimizing NNI: done in 0.06311 secs using 2395% CPU
Optimizing NNI: done in 0.0695574 secs using 2399% CPU
Optimizing NNI: done in 0.11104 secs using 2397% CPU
Optimizing NNI: done in 0.0695312 secs using 2385% CPU
Optimizing NNI: done in 0.0765947 secs using 2397% CPU
Optimizing NNI: done in 0.0616762 secs using 2384% CPU
Optimizing NNI: done in 0.0908704 secs using 2399% CPU
Optimizing NNI: done in 0.0920192 secs using 2395% CPU
Optimizing NNI: done in 0.0500421 secs using 2396% CPU
Optimizing NNI: done in 0.0698843 secs using 2396% CPU
Optimizing NNI: done in 0.0650086 secs using 2395% CPU
Optimizing NNI: done in 0.0887292 secs using 2397% CPU
Optimizing NNI: done in 0.0695422 secs using 2397% CPU
Optimizing NNI: done in 0.0640078 secs using 2395% CPU
Optimizing NNI: done in 0.0890709 secs using 2398% CPU
Optimizing NNI: done in 0.0864333 secs using 2397% CPU
Optimizing NNI: done in 0.0893878 secs using 2398% CPU
Optimizing NNI: done in 0.086759 secs using 2397% CPU
Optimizing NNI: done in 0.0676136 secs using 2396% CPU
Optimizing NNI: done in 0.102283 secs using 2396% CPU
Optimizing NNI: done in 0.0760738 secs using 2398% CPU
Optimizing NNI: done in 0.0575386 secs using 2396% CPU
Optimizing NNI: done in 0.0715608 secs using 2397% CPU
Optimizing NNI: done in 0.0853641 secs using 2397% CPU
Optimizing NNI: done in 0.0544804 secs using 2398% CPU
Optimizing NNI: done in 0.0934904 secs using 2398% CPU
Optimizing NNI: done in 0.0715126 secs using 2398% CPU
Optimizing NNI: done in 0.068259 secs using 2397% CPU
Optimizing NNI: done in 0.0615125 secs using 2395% CPU
Optimizing NNI: done in 0.0546819 secs using 2396% CPU
Optimizing NNI: done in 0.065584 secs using 2397% CPU
Optimizing NNI: done in 0.0931396 secs using 2393% CPU
Optimizing NNI: done in 0.101863 secs using 2397% CPU
Optimizing NNI: done in 0.0717083 secs using 2397% CPU
Optimizing NNI: done in 0.0546908 secs using 2398% CPU
Optimizing NNI: done in 0.0846627 secs using 2397% CPU
Optimizing NNI: done in 0.0814925 secs using 2397% CPU
Optimizing NNI: done in 0.0925352 secs using 2396% CPU
Optimizing NNI: done in 0.0533711 secs using 2394% CPU
Optimizing NNI: done in 0.0814865 secs using 2395% CPU
Optimizing NNI: done in 0.0503102 secs using 2396% CPU
Optimizing NNI: done in 0.0624093 secs using 2395% CPU
Optimizing NNI: done in 0.0845655 secs using 2397% CPU
Optimizing NNI: done in 0.0543871 secs using 2396% CPU
Optimizing NNI: done in 0.0602366 secs using 2397% CPU
Optimizing NNI: done in 0.11273 secs using 2397% CPU
Optimizing NNI: done in 0.0501039 secs using 2394% CPU
6500 samples done
Optimizing NNI: done in 0.085814 secs using 2394% CPU
Optimizing NNI: done in 0.0836341 secs using 2398% CPU
Optimizing NNI: done in 0.11268 secs using 2397% CPU
Optimizing NNI: done in 0.0700352 secs using 2394% CPU
Optimizing NNI: done in 0.0802905 secs using 2399% CPU
Optimizing NNI: done in 0.0897873 secs using 2395% CPU
Optimizing NNI: done in 0.0633211 secs using 2398% CPU
Optimizing NNI: done in 0.0834762 secs using 2395% CPU
Optimizing NNI: done in 0.0936211 secs using 2398% CPU
Optimizing NNI: done in 0.0929407 secs using 2397% CPU
Optimizing NNI: done in 0.150623 secs using 2397% CPU
Optimizing NNI: done in 0.0770217 secs using 2397% CPU
Optimizing NNI: done in 0.106199 secs using 2392% CPU
Optimizing NNI: done in 0.0513754 secs using 2396% CPU
Optimizing NNI: done in 0.0645162 secs using 2397% CPU
Optimizing NNI: done in 0.0800323 secs using 2397% CPU
Optimizing NNI: done in 0.0637482 secs using 2397% CPU
Optimizing NNI: done in 0.113191 secs using 2393% CPU
Optimizing NNI: done in 0.0555238 secs using 2396% CPU
Optimizing NNI: done in 0.0868293 secs using 2395% CPU
Optimizing NNI: done in 0.0956584 secs using 2398% CPU
Optimizing NNI: done in 0.0571474 secs using 2397% CPU
Optimizing NNI: done in 0.0574805 secs using 2395% CPU
Optimizing NNI: done in 0.0807303 secs using 2392% CPU
Optimizing NNI: done in 0.0540075 secs using 2396% CPU
Optimizing NNI: done in 0.0611815 secs using 2393% CPU
Optimizing NNI: done in 0.0894406 secs using 2398% CPU
Optimizing NNI: done in 0.0751812 secs using 2396% CPU
Optimizing NNI: done in 0.0614656 secs using 2395% CPU
Optimizing NNI: done in 0.0662665 secs using 2395% CPU
Optimizing NNI: done in 0.08224 secs using 2398% CPU
Optimizing NNI: done in 0.106188 secs using 2396% CPU
Optimizing NNI: done in 0.0492648 secs using 2398% CPU
Optimizing NNI: done in 0.0584049 secs using 2391% CPU
Optimizing NNI: done in 0.0589338 secs using 2395% CPU
Optimizing NNI: done in 0.0571179 secs using 2396% CPU
Optimizing NNI: done in 0.0654573 secs using 2390% CPU
Optimizing NNI: done in 0.0553373 secs using 2396% CPU
Optimizing NNI: done in 0.0548013 secs using 2398% CPU
Optimizing NNI: done in 0.112948 secs using 2396% CPU
Optimizing NNI: done in 0.0876948 secs using 2396% CPU
Optimizing NNI: done in 0.0809171 secs using 2398% CPU
Optimizing NNI: done in 0.105071 secs using 2396% CPU
Optimizing NNI: done in 0.0516267 secs using 2398% CPU
Optimizing NNI: done in 0.0651431 secs using 2397% CPU
Optimizing NNI: done in 0.0661012 secs using 2397% CPU
Optimizing NNI: done in 0.0519498 secs using 2396% CPU
Optimizing NNI: done in 0.0656731 secs using 2397% CPU
Optimizing NNI: done in 0.0815712 secs using 2399% CPU
Optimizing NNI: done in 0.0943192 secs using 2399% CPU
Optimizing NNI: done in 0.0566565 secs using 2398% CPU
Optimizing NNI: done in 0.0604282 secs using 2395% CPU
Optimizing NNI: done in 0.13094 secs using 2398% CPU
Optimizing NNI: done in 0.0853365 secs using 2399% CPU
Optimizing NNI: done in 0.0715204 secs using 2397% CPU
Optimizing NNI: done in 0.0646749 secs using 2397% CPU
Optimizing NNI: done in 0.078649 secs using 2396% CPU
Optimizing NNI: done in 0.113871 secs using 2398% CPU
Optimizing NNI: done in 0.0881064 secs using 2399% CPU
Optimizing NNI: done in 0.0562999 secs using 2393% CPU
Optimizing NNI: done in 0.0840966 secs using 2396% CPU
Optimizing NNI: done in 0.143568 secs using 2399% CPU
Optimizing NNI: done in 0.0947343 secs using 2393% CPU
Optimizing NNI: done in 0.0816991 secs using 2399% CPU
Optimizing NNI: done in 0.0977865 secs using 2398% CPU
Optimizing NNI: done in 0.077851 secs using 2392% CPU
Optimizing NNI: done in 0.0578912 secs using 2398% CPU
Optimizing NNI: done in 0.0626985 secs using 2397% CPU
Optimizing NNI: done in 0.0916303 secs using 2398% CPU
Optimizing NNI: done in 0.0609642 secs using 2397% CPU
Optimizing NNI: done in 0.0518187 secs using 2396% CPU
Optimizing NNI: done in 0.0615668 secs using 2395% CPU
Optimizing NNI: done in 0.0496727 secs using 2394% CPU
Optimizing NNI: done in 0.0543302 secs using 2394% CPU
Optimizing NNI: done in 0.105983 secs using 2392% CPU
Optimizing NNI: done in 0.0705102 secs using 2397% CPU
Optimizing NNI: done in 0.0868471 secs using 2399% CPU
Optimizing NNI: done in 0.0532127 secs using 2396% CPU
Optimizing NNI: done in 0.0545358 secs using 2394% CPU
Optimizing NNI: done in 0.0613426 secs using 2397% CPU
Optimizing NNI: done in 0.101945 secs using 2398% CPU
Optimizing NNI: done in 0.0574112 secs using 2394% CPU
Optimizing NNI: done in 0.0758391 secs using 2369% CPU
Optimizing NNI: done in 0.0644475 secs using 2398% CPU
Optimizing NNI: done in 0.083975 secs using 2367% CPU
Optimizing NNI: done in 0.0833296 secs using 2399% CPU
Optimizing NNI: done in 0.0760832 secs using 2396% CPU
Optimizing NNI: done in 0.0694727 secs using 2398% CPU
Optimizing NNI: done in 0.0554907 secs using 2394% CPU
Optimizing NNI: done in 0.0921837 secs using 2398% CPU
Optimizing NNI: done in 0.0655934 secs using 2398% CPU
Optimizing NNI: done in 0.056458 secs using 2398% CPU
Optimizing NNI: done in 0.0609488 secs using 2397% CPU
Optimizing NNI: done in 0.0699253 secs using 2394% CPU
Optimizing NNI: done in 0.0643635 secs using 2394% CPU
Optimizing NNI: done in 0.0588399 secs using 2395% CPU
Optimizing NNI: done in 0.0662479 secs using 2399% CPU
Optimizing NNI: done in 0.0742707 secs using 2397% CPU
Optimizing NNI: done in 0.103784 secs using 2396% CPU
Optimizing NNI: done in 0.0984534 secs using 2395% CPU
6600 samples done
Optimizing NNI: done in 0.081967 secs using 2396% CPU
Optimizing NNI: done in 0.0946268 secs using 2398% CPU
Optimizing NNI: done in 0.10266 secs using 2396% CPU
Optimizing NNI: done in 0.133261 secs using 2395% CPU
Optimizing NNI: done in 0.068308 secs using 2397% CPU
Optimizing NNI: done in 0.0627955 secs using 2392% CPU
Optimizing NNI: done in 0.101556 secs using 2396% CPU
Optimizing NNI: done in 0.076085 secs using 2378% CPU
Optimizing NNI: done in 0.0648924 secs using 2395% CPU
Optimizing NNI: done in 0.0851199 secs using 2397% CPU
Optimizing NNI: done in 0.0738275 secs using 2394% CPU
Optimizing NNI: done in 0.0796011 secs using 2396% CPU
Optimizing NNI: done in 0.0803892 secs using 2397% CPU
Optimizing NNI: done in 0.0712061 secs using 2396% CPU
Optimizing NNI: done in 0.0798078 secs using 2397% CPU
Optimizing NNI: done in 0.0810437 secs using 2396% CPU
Optimizing NNI: done in 0.162481 secs using 2394% CPU
Optimizing NNI: done in 0.061621 secs using 2397% CPU
Optimizing NNI: done in 0.0707389 secs using 2397% CPU
Optimizing NNI: done in 0.0314904 secs using 2397% CPU
Optimizing NNI: done in 0.0699509 secs using 2397% CPU
Optimizing NNI: done in 0.0660159 secs using 2394% CPU
Optimizing NNI: done in 0.0344669 secs using 2394% CPU
Optimizing NNI: done in 0.0746282 secs using 2398% CPU
Optimizing NNI: done in 0.063034 secs using 2397% CPU
Optimizing NNI: done in 0.0615726 secs using 2398% CPU
Optimizing NNI: done in 0.0961395 secs using 2396% CPU
Optimizing NNI: done in 0.0833355 secs using 2396% CPU
Optimizing NNI: done in 0.0770552 secs using 2396% CPU
Optimizing NNI: done in 0.112492 secs using 2397% CPU
Optimizing NNI: done in 0.136352 secs using 2397% CPU
Optimizing NNI: done in 0.0907659 secs using 2399% CPU
Optimizing NNI: done in 0.060375 secs using 2396% CPU
Optimizing NNI: done in 0.0654609 secs using 2397% CPU
Optimizing NNI: done in 0.0689139 secs using 2393% CPU
Optimizing NNI: done in 0.101828 secs using 2387% CPU
Optimizing NNI: done in 0.0748747 secs using 2395% CPU
Optimizing NNI: done in 0.0822979 secs using 2397% CPU
Optimizing NNI: done in 0.103634 secs using 2397% CPU
Optimizing NNI: done in 0.0679283 secs using 2397% CPU
Optimizing NNI: done in 0.0694869 secs using 2398% CPU
Optimizing NNI: done in 0.0990214 secs using 2396% CPU
Optimizing NNI: done in 0.103471 secs using 2395% CPU
Optimizing NNI: done in 0.0682539 secs using 2397% CPU
Optimizing NNI: done in 0.0646309 secs using 2395% CPU
Optimizing NNI: done in 0.0494536 secs using 2398% CPU
Optimizing NNI: done in 0.0863368 secs using 2394% CPU
Optimizing NNI: done in 0.0705348 secs using 2395% CPU
Optimizing NNI: done in 0.0997412 secs using 2397% CPU
Optimizing NNI: done in 0.0510796 secs using 2396% CPU
Optimizing NNI: done in 0.0844102 secs using 2388% CPU
Optimizing NNI: done in 0.0859232 secs using 2397% CPU
Optimizing NNI: done in 0.0618128 secs using 2398% CPU
Optimizing NNI: done in 0.0935113 secs using 2399% CPU
Optimizing NNI: done in 0.0517794 secs using 2398% CPU
Optimizing NNI: done in 0.0535999 secs using 2394% CPU
Optimizing NNI: done in 0.0590757 secs using 2395% CPU
Optimizing NNI: done in 0.0736822 secs using 2397% CPU
Optimizing NNI: done in 0.0978794 secs using 2397% CPU
Optimizing NNI: done in 0.0598222 secs using 2397% CPU
Optimizing NNI: done in 0.0548531 secs using 2396% CPU
Optimizing NNI: done in 0.0654438 secs using 2395% CPU
Optimizing NNI: done in 0.0553855 secs using 2396% CPU
Optimizing NNI: done in 0.0754389 secs using 2397% CPU
Optimizing NNI: done in 0.0807176 secs using 2398% CPU
Optimizing NNI: done in 0.0897719 secs using 2397% CPU
Optimizing NNI: done in 0.0843878 secs using 2399% CPU
Optimizing NNI: done in 0.0591061 secs using 2397% CPU
Optimizing NNI: done in 0.103021 secs using 2397% CPU
Optimizing NNI: done in 0.0937862 secs using 2398% CPU
Optimizing NNI: done in 0.109632 secs using 2383% CPU
Optimizing NNI: done in 0.0574614 secs using 2398% CPU
Optimizing NNI: done in 0.0847104 secs using 2396% CPU
Optimizing NNI: done in 0.097872 secs using 2393% CPU
Optimizing NNI: done in 0.0618288 secs using 2395% CPU
Optimizing NNI: done in 0.0982602 secs using 2398% CPU
Optimizing NNI: done in 0.106086 secs using 2394% CPU
Optimizing NNI: done in 0.0787364 secs using 2399% CPU
Optimizing NNI: done in 0.0756625 secs using 2394% CPU
Optimizing NNI: done in 0.110008 secs using 2397% CPU
Optimizing NNI: done in 0.052273 secs using 2396% CPU
Optimizing NNI: done in 0.0679457 secs using 2397% CPU
Optimizing NNI: done in 0.0551519 secs using 2398% CPU
Optimizing NNI: done in 0.113126 secs using 2396% CPU
Optimizing NNI: done in 0.0692461 secs using 2398% CPU
Optimizing NNI: done in 0.0996604 secs using 2398% CPU
Optimizing NNI: done in 0.053748 secs using 2396% CPU
Optimizing NNI: done in 0.0726309 secs using 2394% CPU
Optimizing NNI: done in 0.0697333 secs using 2397% CPU
Optimizing NNI: done in 0.101254 secs using 2397% CPU
Optimizing NNI: done in 0.0683385 secs using 2395% CPU
Optimizing NNI: done in 0.0551522 secs using 2394% CPU
Optimizing NNI: done in 0.0752142 secs using 2398% CPU
Optimizing NNI: done in 0.0645368 secs using 2395% CPU
Optimizing NNI: done in 0.0628127 secs using 2397% CPU
Optimizing NNI: done in 0.0885052 secs using 2394% CPU
Optimizing NNI: done in 0.0643958 secs using 2397% CPU
Optimizing NNI: done in 0.0939401 secs using 2399% CPU
Optimizing NNI: done in 0.068941 secs using 2395% CPU
Optimizing NNI: done in 0.0847317 secs using 2398% CPU
6700 samples done
Optimizing NNI: done in 0.0737492 secs using 2397% CPU
Optimizing NNI: done in 0.12659 secs using 2395% CPU
Optimizing NNI: done in 0.0576389 secs using 2392% CPU
Optimizing NNI: done in 0.0961484 secs using 2397% CPU
Optimizing NNI: done in 0.0703883 secs using 2390% CPU
Optimizing NNI: done in 0.0801109 secs using 2397% CPU
Optimizing NNI: done in 0.0859183 secs using 2399% CPU
Optimizing NNI: done in 0.0679171 secs using 2394% CPU
Optimizing NNI: done in 0.0590673 secs using 2396% CPU
Optimizing NNI: done in 0.064881 secs using 2397% CPU
Optimizing NNI: done in 0.0814324 secs using 2396% CPU
Optimizing NNI: done in 0.108567 secs using 2398% CPU
Optimizing NNI: done in 0.081991 secs using 2396% CPU
Optimizing NNI: done in 0.0716928 secs using 2396% CPU
Optimizing NNI: done in 0.0713485 secs using 2395% CPU
Optimizing NNI: done in 0.0935739 secs using 2398% CPU
Optimizing NNI: done in 0.035612 secs using 2394% CPU
Optimizing NNI: done in 0.101376 secs using 2394% CPU
Optimizing NNI: done in 0.0656441 secs using 2395% CPU
Optimizing NNI: done in 0.0581876 secs using 2396% CPU
Optimizing NNI: done in 0.0910693 secs using 2398% CPU
Optimizing NNI: done in 0.0619902 secs using 2398% CPU
Optimizing NNI: done in 0.0622233 secs using 2398% CPU
Optimizing NNI: done in 0.0805837 secs using 2385% CPU
Optimizing NNI: done in 0.0719288 secs using 2383% CPU
Optimizing NNI: done in 0.0912932 secs using 2399% CPU
Optimizing NNI: done in 0.0879057 secs using 2396% CPU
Optimizing NNI: done in 0.0907651 secs using 2397% CPU
Optimizing NNI: done in 0.111075 secs using 2395% CPU
Optimizing NNI: done in 0.112232 secs using 2396% CPU
Optimizing NNI: done in 0.0930023 secs using 2395% CPU
Optimizing NNI: done in 0.065898 secs using 2398% CPU
Optimizing NNI: done in 0.102727 secs using 2392% CPU
Optimizing NNI: done in 0.0586976 secs using 2398% CPU
Optimizing NNI: done in 0.137229 secs using 2397% CPU
Optimizing NNI: done in 0.0598323 secs using 2398% CPU
Optimizing NNI: done in 0.0875957 secs using 2397% CPU
Optimizing NNI: done in 0.0916188 secs using 2398% CPU
Optimizing NNI: done in 0.0856929 secs using 2388% CPU
Optimizing NNI: done in 0.0968048 secs using 2398% CPU
Optimizing NNI: done in 0.0731963 secs using 2397% CPU
Optimizing NNI: done in 0.125429 secs using 2397% CPU
Optimizing NNI: done in 0.0631505 secs using 2398% CPU
Optimizing NNI: done in 0.0713429 secs using 2395% CPU
Optimizing NNI: done in 0.032572 secs using 2396% CPU
Optimizing NNI: done in 0.0639241 secs using 2394% CPU
Optimizing NNI: done in 0.0554071 secs using 2398% CPU
Optimizing NNI: done in 0.0893795 secs using 2396% CPU
Optimizing NNI: done in 0.0963141 secs using 2398% CPU
Optimizing NNI: done in 0.0955531 secs using 2391% CPU
Optimizing NNI: done in 0.0890467 secs using 2396% CPU
Optimizing NNI: done in 0.0974754 secs using 2398% CPU
Optimizing NNI: done in 0.0628597 secs using 2398% CPU
Optimizing NNI: done in 0.0743785 secs using 2393% CPU
Optimizing NNI: done in 0.059612 secs using 2389% CPU
Optimizing NNI: done in 0.0885868 secs using 2399% CPU
Optimizing NNI: done in 0.0779343 secs using 2397% CPU
Optimizing NNI: done in 0.0852662 secs using 2398% CPU
Optimizing NNI: done in 0.0839415 secs using 2397% CPU
Optimizing NNI: done in 0.0778144 secs using 2387% CPU
Optimizing NNI: done in 0.0575659 secs using 2395% CPU
Optimizing NNI: done in 0.0892559 secs using 2398% CPU
Optimizing NNI: done in 0.102756 secs using 2398% CPU
Optimizing NNI: done in 0.114666 secs using 2393% CPU
Optimizing NNI: done in 0.0647933 secs using 2398% CPU
Optimizing NNI: done in 0.0625736 secs using 2393% CPU
Optimizing NNI: done in 0.0745295 secs using 2398% CPU
Optimizing NNI: done in 0.0766504 secs using 2396% CPU
Optimizing NNI: done in 0.0748913 secs using 2399% CPU
Optimizing NNI: done in 0.0891186 secs using 2397% CPU
Optimizing NNI: done in 0.0529265 secs using 2398% CPU
Optimizing NNI: done in 0.0785228 secs using 2392% CPU
Optimizing NNI: done in 0.0779012 secs using 2396% CPU
Optimizing NNI: done in 0.0556387 secs using 2393% CPU
Optimizing NNI: done in 0.0877654 secs using 2397% CPU
Optimizing NNI: done in 0.0732673 secs using 2396% CPU
Optimizing NNI: done in 0.0859263 secs using 2398% CPU
Optimizing NNI: done in 0.0516596 secs using 2396% CPU
Optimizing NNI: done in 0.0561204 secs using 2398% CPU
Optimizing NNI: done in 0.0860562 secs using 2395% CPU
Optimizing NNI: done in 0.0317226 secs using 2390% CPU
Optimizing NNI: done in 0.0573902 secs using 2398% CPU
Optimizing NNI: done in 0.0649732 secs using 2397% CPU
Optimizing NNI: done in 0.0601049 secs using 2397% CPU
Optimizing NNI: done in 0.060265 secs using 2393% CPU
Optimizing NNI: done in 0.0877219 secs using 2398% CPU
Optimizing NNI: done in 0.0965105 secs using 2396% CPU
Optimizing NNI: done in 0.0946568 secs using 2398% CPU
Optimizing NNI: done in 0.0508365 secs using 2396% CPU
Optimizing NNI: done in 0.0608877 secs using 2397% CPU
Optimizing NNI: done in 0.0644121 secs using 2398% CPU
Optimizing NNI: done in 0.108548 secs using 2397% CPU
Optimizing NNI: done in 0.0706 secs using 2394% CPU
Optimizing NNI: done in 0.0587851 secs using 2395% CPU
Optimizing NNI: done in 0.0547638 secs using 2396% CPU
Optimizing NNI: done in 0.10192 secs using 2398% CPU
Optimizing NNI: done in 0.0864862 secs using 2395% CPU
Optimizing NNI: done in 0.056496 secs using 2398% CPU
Optimizing NNI: done in 0.0971557 secs using 2390% CPU
Optimizing NNI: done in 0.0876537 secs using 2395% CPU
6800 samples done
Optimizing NNI: done in 0.0691269 secs using 2398% CPU
Optimizing NNI: done in 0.0607858 secs using 2395% CPU
Optimizing NNI: done in 0.0970238 secs using 2396% CPU
Optimizing NNI: done in 0.0913085 secs using 2396% CPU
Optimizing NNI: done in 0.0694974 secs using 2398% CPU
Optimizing NNI: done in 0.0884116 secs using 2399% CPU
Optimizing NNI: done in 0.0878749 secs using 2392% CPU
Optimizing NNI: done in 0.0537715 secs using 2396% CPU
Optimizing NNI: done in 0.090736 secs using 2398% CPU
Optimizing NNI: done in 0.0762744 secs using 2399% CPU
Optimizing NNI: done in 0.0524706 secs using 2396% CPU
Optimizing NNI: done in 0.125833 secs using 2396% CPU
Optimizing NNI: done in 0.0576869 secs using 2398% CPU
Optimizing NNI: done in 0.0615555 secs using 2395% CPU
Optimizing NNI: done in 0.0519697 secs using 2396% CPU
Optimizing NNI: done in 0.0602896 secs using 2398% CPU
Optimizing NNI: done in 0.0590016 secs using 2398% CPU
Optimizing NNI: done in 0.0946286 secs using 2398% CPU
Optimizing NNI: done in 0.0623194 secs using 2398% CPU
Optimizing NNI: done in 0.064601 secs using 2397% CPU
Optimizing NNI: done in 0.054395 secs using 2394% CPU
Optimizing NNI: done in 0.0563614 secs using 2397% CPU
Optimizing NNI: done in 0.0641864 secs using 2397% CPU
Optimizing NNI: done in 0.0603654 secs using 2395% CPU
Optimizing NNI: done in 0.0688425 secs using 2392% CPU
Optimizing NNI: done in 0.0588345 secs using 2398% CPU
[truncated: 176,246 more chars]
