# Supplementary material for: In silico analysis of crustacean hyperglycemic hormone family G protein-coupled receptor candidates
Source: Front Endocrinol (Lausanne). 2024 Jan 9;14:1322800. doi: 10.3389/fendo.2023.1322800 (PMC10828670; doi:10.3389/fendo.2023.1322800)
Supplement: Supplementary Data Sheet 1 — G. lateralis ESG transcriptome data set. [file DataSheet_1.zip › Supplementary Data/SuppData4/a2/CHHr.A2.mldist]

45
Gl_GPCRA13_Proctolinr/1-430 0.0000000 3.9261878 4.4898999 4.4106220 5.4832576 4.4473517 4.0068120 4.6878370 3.9864790 3.9607152 3.9916178 3.9789731 4.0220135 4.2080416 4.1765130 4.9584760 3.6908967 4.2244328 4.0828187 4.1949303 4.0237960 3.2787310 3.7701555 4.8394981 4.2195054 3.7712255 4.3211117 3.9917282 3.8324888 3.1802258 3.6584582 3.4665336 3.3841271 3.7054405 3.7804483 3.8048791 3.8853369 3.3837697 3.5788521 3.6933355 4.6863892 3.4235971 3.7930360 4.1384514 5.4117307 
Bommo_BNGR_A2               3.9261878 0.0000000 2.8051805 2.5305493 3.0418274 2.7352781 2.5941064 3.2864952 2.5759336 2.6487189 2.6254106 2.8310541 3.1349763 3.2654549 3.0218302 3.1883740 2.6864024 3.1695196 3.2022384 3.0454670 2.9147967 2.6182096 3.1810778 3.0995998 3.2223636 3.2669756 3.2889795 3.2363787 3.6144006 2.4742851 2.6235713 2.2718390 2.5363563 2.8897897 2.6560659 3.2731067 2.8037553 2.4704508 2.8278475 2.5764363 3.1887941 2.7102906 2.9180863 2.9565217 3.1765520 
ParnanEVm004003t1           4.4898999 2.8051805 0.0000000 2.1990891 1.8998956 2.3023361 2.6066548 2.7147526 2.8715278 2.8603502 2.8697448 2.5023125 2.7830315 2.7963202 2.3899793 3.1638349 2.9277729 2.7356239 2.3181539 2.7883674 2.9116219 2.7793133 2.6492903 3.1740053 2.9380634 2.5535931 2.7802187 2.5845814 2.6270142 2.9881221 3.2411152 3.0327416 2.4204503 3.3796403 3.1171570 2.7655596 2.9421625 2.7170415 3.0017977 3.5957659 3.4680146 3.0870842 3.7106273 3.8543968 4.4406801 
ParnanEVm004022t1           4.4106220 2.5305493 2.1990891 0.0000000 1.3496955 1.5267576 2.1767505 2.2576174 2.1053352 2.2249481 2.1606944 2.0181944 2.2238872 2.6457529 2.5750983 2.6419458 2.7562029 2.1480592 1.7591380 2.4043389 2.9279041 2.5100703 2.4327883 2.9761020 2.8067559 2.6104413 2.9145287 2.7425418 2.7355223 2.4213763 2.2591414 2.7672438 2.2068519 2.9955764 3.0138657 2.4453463 2.4780226 2.5589801 2.5115725 2.5660980 3.2272538 2.5084196 3.0644190 2.9572594 3.7299514 
CalfinEVm012346t1           5.4832576 3.0418274 1.8998956 1.3496955 0.0000000 0.7181012 2.1183732 2.2786902 2.2733331 2.3421663 2.2677717 2.3802489 2.3949462 2.1641968 2.1983826 2.0221083 2.2220899 2.3419247 2.0463736 2.1948626 2.5005715 2.4774919 2.6593958 2.6060761 2.7783137 3.0555407 3.0740346 3.3690249 3.3970706 2.6161524 2.4775856 2.7001354 2.9262947 2.2991943 2.4077053 2.5465950 2.6232368 2.6401401 2.9329424 2.4376888 2.8294300 2.7422793 2.8055242 2.9245790 3.0440235 
EuraffEVm007388t1           4.4473517 2.7352781 2.3023361 1.5267576 0.7181012 0.0000000 1.8787241 1.9333481 2.0176465 2.0889416 2.1269662 1.8998822 2.0852113 2.4544000 2.2392413 2.3886030 2.2903112 2.0781765 1.7689912 2.3527487 2.5703311 2.1504396 2.2679225 2.8335776 2.6692609 2.4648291 2.6249874 2.3442082 2.3780036 2.5016328 2.6605713 2.8282422 2.3392139 2.8749135 2.7489397 2.3621973 2.5744968 2.5168492 2.6945863 2.8188796 3.3109141 2.7223572 2.8575326 3.0773222 3.5533222 
Procl2_EVm008858t1          4.0068120 2.5941064 2.6066548 2.1767505 2.1183732 1.8787241 0.0000000 0.3263538 0.4337220 0.4630669 0.4579018 0.4306291 0.4849116 2.1122945 2.1942415 2.1787130 2.0972888 1.8974992 1.8152166 2.1021845 2.3041856 1.7778216 2.3156037 2.3932086 2.4296517 2.1027267 2.6361408 2.2087117 2.2643695 2.6398128 2.5021407 2.4032974 2.7720842 2.5358896 2.5683749 2.9629214 2.2836112 2.6016959 2.6287574 2.2795243 2.8776040 2.6595196 2.8257894 2.8136564 3.5925263 
Panar2_EVm006839t1          4.6878370 3.2864952 2.7147526 2.2576174 2.2786902 1.9333481 0.3263538 0.0000000 0.3802793 0.4769274 0.4674548 0.3827774 0.4943261 2.4987876 2.3823746 2.3638641 2.3971969 2.1218340 1.9768628 2.1816327 2.5050783 2.1908002 2.9441757 2.5666500 2.5262455 2.3597645 3.0777660 2.5768458 2.7555271 3.2319621 2.9214170 2.5955129 3.2342949 2.8486205 3.1502665 3.0053124 2.6196857 2.8902698 3.8887411 2.8624348 3.0967255 4.2455605 3.2963251 3.2417584 3.1347956 
ParausEVm007429t1           3.9864790 2.5759336 2.8715278 2.1053352 2.2733331 2.0176465 0.4337220 0.3802793 0.0000000 0.7340206 0.7047749 0.6279613 0.7222590 2.4757250 2.3529262 2.5918811 2.2942864 2.0142339 2.0324106 2.3468633 2.3262544 1.9699437 2.3394995 2.5443578 2.6638289 2.3230907 2.6414531 2.3056165 2.4849701 2.4687575 2.5025949 2.6042333 2.6133230 3.3123092 2.8294444 2.8659765 2.3705074 2.5908713 2.8491317 2.6307666 3.0587230 3.4774619 3.0266704 3.2779588 3.4811916 
CalsaE_EVm007399t1          3.9607152 2.6487189 2.8603502 2.2249481 2.3421663 2.0889416 0.4630669 0.4769274 0.7340206 0.0000000 0.0958631 0.5096569 0.5395343 2.3806565 2.4786566 2.3860401 2.4377047 2.1381024 2.0391621 2.2554002 2.3382231 2.0703619 2.3520249 2.7606806 2.6774154 2.4381728 2.6410685 2.4897348 2.6130316 3.2193112 2.4194440 2.3296421 2.6205708 2.9161383 2.7857076 2.9953230 2.3592553 2.5734366 2.5600816 2.4608646 2.9928345 3.1567304 2.9502482 3.0794689 3.4647188 
CarmaC_EVm008233t1          3.9916178 2.6254106 2.8697448 2.1606944 2.2677717 2.1269662 0.4579018 0.4674548 0.7047749 0.0958631 0.0000000 0.5385538 0.5204430 2.3808693 2.4090326 2.3549386 2.4024170 2.1239464 2.0178369 2.1949915 2.3624718 2.0510899 2.4269538 2.7778137 2.6110928 2.4360358 2.5456900 2.4983612 2.6304040 3.1689026 2.4414674 2.3349184 2.6780868 2.9278297 2.7703826 3.0237210 2.4348792 2.5681280 2.8171946 2.5352607 3.1221090 3.1744946 2.9772300 3.1962441 3.5318183 
Clitri_EVm003408t1          3.9789731 2.8310541 2.5023125 2.0181944 2.3802489 1.8998822 0.4306291 0.3827774 0.6279613 0.5096569 0.5385538 0.0000000 0.3608103 1.9886611 2.2297089 2.2040008 1.9991811 2.1189415 1.9370986 1.9865176 2.1222358 1.9581033 2.3944339 2.4953367 2.5674135 2.2627205 2.4376404 2.2309892 2.3768565 2.9330405 2.3779088 2.3278493 2.6578009 2.8354062 2.7663079 2.8942226 2.3955647 2.7745003 3.1920344 2.6748079 3.2978684 3.5694287 2.9967780 3.1037625 2.9457022 
Emetal_EVm002332t1          4.0220135 3.1349763 2.7830315 2.2238872 2.3949462 2.0852113 0.4849116 0.4943261 0.7222590 0.5395343 0.5204430 0.3608103 0.0000000 2.4870064 2.5560602 2.6746148 2.2835599 2.3816714 2.1038613 2.3556339 2.4942578 2.1783117 2.8098043 3.0189344 3.0443494 2.5555505 2.6634557 2.5541377 2.7487860 2.8806888 2.8651276 2.7842180 2.9436934 3.1970529 3.0905146 3.2341821 2.4429075 2.8935111 3.2090604 2.7334726 3.2080007 3.3452367 3.1105791 3.2520862 3.8185126 
LercypEVm003881t1           4.2080416 3.2654549 2.7963202 2.6457529 2.1641968 2.4544000 2.1122945 2.4987876 2.4757250 2.3806565 2.3808693 1.9886611 2.4870064 0.0000000 1.0795217 0.8702389 1.7406073 0.9776429 0.8385927 1.4582684 1.4606225 0.9573738 1.1865633 1.7969451 1.8966182 1.8375897 1.7121550 1.5035959 1.6062544 2.6149963 2.1311512 2.4948281 2.0604486 2.3709681 2.4044776 1.8763304 2.1648390 2.1917002 2.1355947 2.4613027 2.8458934 1.9631290 2.9299228 2.7647539 3.8635848 
LepsalEVm006518t1           4.1765130 3.0218302 2.3899793 2.5750983 2.1983826 2.2392413 2.1942415 2.3823746 2.3529262 2.4786566 2.4090326 2.2297089 2.5560602 1.0795217 0.0000000 1.1015298 1.5578978 1.5855853 1.2371450 1.8073455 1.5119049 1.2466782 1.6249095 1.8776483 2.2010138 1.8054525 2.0383888 1.7335921 2.0429550 2.4877254 2.2147410 2.2020381 2.0954768 2.2641663 2.1428580 1.8117771 2.1555818 2.0555235 2.4573983 2.4871163 2.3032030 2.5231391 2.8903269 2.8165051 2.8498852 
ParnanEVm004348t1           4.9584760 3.1883740 3.1638349 2.6419458 2.0221083 2.3886030 2.1787130 2.3638641 2.5918811 2.3860401 2.3549386 2.2040008 2.6746148 0.8702389 1.1015298 0.0000000 1.5996758 1.1499687 0.7973111 1.4824832 1.5818157 1.0611909 1.3267504 1.7522733 2.0625206 1.6269664 1.7648927 1.4326665 1.5307065 2.7501323 2.2323809 2.6105274 1.9541167 2.4877154 2.4233520 2.0350708 2.2599171 2.3500845 2.3906470 2.7515797 2.8381632 2.4220779 2.9582776 2.9008133 3.8560171 
BlagerEVm005313t1           3.6908967 2.6864024 2.9277729 2.7562029 2.2220899 2.2903112 2.0972888 2.3971969 2.2942864 2.4377047 2.4024170 1.9991811 2.2835599 1.7406073 1.5578978 1.5996758 0.0000000 1.0533793 0.8304837 1.5378420 1.4884998 1.0447081 1.2141099 1.5367701 1.7234126 1.6240483 1.8324344 1.5687684 1.6099316 2.1916331 2.0936698 2.2900531 1.8045473 2.2356234 2.3415229 1.9661214 2.0140179 2.2518617 1.9808203 2.4890128 2.8965574 2.2532980 2.7749834 2.7558062 3.4164675 
AmpampEVm009554t1           4.2244328 3.1695196 2.7356239 2.1480592 2.3419247 2.0781765 1.8974992 2.1218340 2.0142339 2.1381024 2.1239464 2.1189415 2.3816714 0.9776429 1.5855853 1.1499687 1.0533793 0.0000000 0.7829804 1.1333926 1.1915350 1.0487951 1.3763681 1.4440978 1.5625504 1.6849619 1.6961272 1.4622476 1.6692752 2.5524135 1.7802698 1.8055592 2.0559629 2.4632281 2.0692657 2.1503910 1.9894195 2.2522290 2.4224597 2.1328049 2.3743247 2.4425219 2.3353940 2.3283327 2.5925330 
LasentEVm002833t1           4.0828187 3.2022384 2.3181539 1.7591380 2.0463736 1.7689912 1.8152166 1.9768628 2.0324106 2.0391621 2.0178369 1.9370986 2.1038613 0.8385927 1.2371450 0.7973111 0.8304837 0.7829804 0.0000000 0.9532694 0.8229634 0.8212178 1.0178938 1.0626602 1.5442137 1.4501555 1.5380582 1.3496708 1.4149834 2.4199394 1.6828240 1.7734883 1.8682565 2.0471184 1.7340645 1.9218288 1.9455264 2.0242500 1.9234068 1.9202001 2.3514733 2.0833113 2.1246321 2.1436399 2.6861417 
EuraffEVm007811t1           4.1949303 3.0454670 2.7883674 2.4043389 2.1948626 2.3527487 2.1021845 2.1816327 2.3468633 2.2554002 2.1949915 1.9865176 2.3556339 1.4582684 1.8073455 1.4824832 1.5378420 1.1333926 0.9532694 0.0000000 1.2101268 0.8813212 0.9426756 1.3277025 1.6181436 1.4173452 1.3836789 1.1767278 1.4912595 2.4706292 2.1307827 2.2989295 2.1203646 2.2335427 2.4860989 2.3269123 2.2735419 2.3811985 2.6290245 2.5633974 3.1160546 2.5035374 3.2667168 3.2541395 4.4634092 
LercypEVm001349t1           4.0237960 2.9147967 2.9116219 2.9279041 2.5005715 2.5703311 2.3041856 2.5050783 2.3262544 2.3382231 2.3624718 2.1222358 2.4942578 1.4606225 1.5119049 1.5818157 1.4884998 1.1915350 0.8229634 1.2101268 0.0000000 0.3247929 0.9145770 1.2992772 1.7228255 1.3945133 1.3951351 1.1653420 1.4472239 2.1617432 2.0984351 2.4942190 1.8803937 2.2684300 2.4435225 2.1247773 2.1362220 2.1976211 2.1967437 2.7917277 3.5690272 2.1428285 3.0529594 3.0653209 4.6313206 
ParnanEVm005746t1           3.2787310 2.6182096 2.7793133 2.5100703 2.4774919 2.1504396 1.7778216 2.1908002 1.9699437 2.0703619 2.0510899 1.9581033 2.1783117 0.9573738 1.2466782 1.0611909 1.0447081 1.0487951 0.8212178 0.8813212 0.3247929 0.0000000 0.7547048 0.8639329 1.2508041 1.1131691 1.2468261 1.2306061 1.2719565 2.2383623 1.8830439 1.8946956 1.7542725 2.0019529 1.8706812 2.1795938 2.0006950 2.0866949 1.8825805 2.1393842 2.8013556 1.9782652 2.3510888 2.1855824 2.9118382 
LercypEVm012009t2           3.7701555 3.1810778 2.6492903 2.4327883 2.6593958 2.2679225 2.3156037 2.9441757 2.3394995 2.3520249 2.4269538 2.3944339 2.8098043 1.1865633 1.6249095 1.3267504 1.2141099 1.3763681 1.0178938 0.9426756 0.9145770 0.7547048 0.0000000 0.3981668 1.3940427 1.1692016 1.2048710 0.9856283 1.1472865 2.3610719 1.9328775 1.9817514 1.8484069 2.2273315 2.0189432 2.3199477 1.8210051 1.8960655 1.9651269 1.9543858 2.5997805 2.1522850 2.0414026 2.1931376 3.0108217 
ParnanEVm006002t1           4.8394981 3.0995998 3.1740053 2.9761020 2.6060761 2.8335776 2.3932086 2.5666500 2.5443578 2.7606806 2.7778137 2.4953367 3.0189344 1.7969451 1.8776483 1.7522733 1.5367701 1.4440978 1.0626602 1.3277025 1.2992772 0.8639329 0.3981668 0.0000000 1.5146448 1.3754346 1.2983258 1.0076624 1.1993673 2.6338661 2.4492202 2.2199643 2.1493231 2.4169695 2.5141590 2.4306924 2.1416209 2.2257441 2.2437918 2.6793259 3.3089421 2.3389056 2.9931855 2.8123924 3.5168414 
EuraffEVm008522t1           4.2195054 3.2223636 2.9380634 2.8067559 2.7783137 2.6692609 2.4296517 2.5262455 2.6638289 2.6774154 2.6110928 2.5674135 3.0443494 1.8966182 2.2010138 2.0625206 1.7234126 1.5625504 1.5442137 1.6181436 1.7228255 1.2508041 1.3940427 1.5146448 0.0000000 0.7954892 1.1824384 0.7696695 0.9391232 3.0426033 2.6871546 2.3889915 2.2122544 2.7463496 2.8171032 2.5119663 2.6042067 2.3510562 2.5504695 2.8634728 2.9327481 2.6187774 3.2766256 3.1498215 3.1551782 
EuraffEVm009214t1           3.7712255 3.2669756 2.5535931 2.6104413 3.0555407 2.4648291 2.1027267 2.3597645 2.3230907 2.4381728 2.4360358 2.2627205 2.5555505 1.8375897 1.8054525 1.6269664 1.6240483 1.6849619 1.4501555 1.4173452 1.3945133 1.1131691 1.1692016 1.3754346 0.7954892 0.0000000 1.0097179 0.5513908 0.5716082 2.7664481 2.3724370 2.0897555 2.4061735 2.5116674 2.6038629 2.5543120 2.4906672 2.4596597 2.3261787 2.6525933 2.8755758 2.4933032 2.9231162 2.7639796 2.7419476 
CalfinEVm005618t1           4.3211117 3.2889795 2.7802187 2.9145287 3.0740346 2.6249874 2.6361408 3.0777660 2.6414531 2.6410685 2.5456900 2.4376404 2.6634557 1.7121550 2.0383888 1.7648927 1.8324344 1.6961272 1.5380582 1.3836789 1.3951351 1.2468261 1.2048710 1.2983258 1.1824384 1.0097179 0.0000000 0.6900836 0.6926719 2.5425081 2.7426081 2.1616343 2.6727428 2.2344674 2.6027936 3.0840227 2.5382731 2.6887904 2.2903648 2.8161271 3.5717359 2.1833440 2.9973307 2.7807746 3.8775422 
CalfinEVm006945t3           3.9917282 3.2363787 2.5845814 2.7425418 3.3690249 2.3442082 2.2087117 2.5768458 2.3056165 2.4897348 2.4983612 2.2309892 2.5541377 1.5035959 1.7335921 1.4326665 1.5687684 1.4622476 1.3496708 1.1767278 1.1653420 1.2306061 0.9856283 1.0076624 0.7696695 0.5513908 0.6900836 0.0000000 0.0202040 2.8729628 2.4258365 2.1874540 2.4679622 2.4362231 2.4664278 3.0736471 2.7909696 2.6827672 2.4915016 2.6378422 3.3223541 2.5620412 2.8658896 2.7767108 3.5148811 
CalfinEVm008407t1           3.8324888 3.6144006 2.6270142 2.7355223 3.3970706 2.3780036 2.2643695 2.7555271 2.4849701 2.6130316 2.6304040 2.3768565 2.7487860 1.6062544 2.0429550 1.5307065 1.6099316 1.6692752 1.4149834 1.4912595 1.4472239 1.2719565 1.1472865 1.1993673 0.9391232 0.5716082 0.6926719 0.0202040 0.0000000 2.8613263 2.5444389 2.5098650 2.5448755 2.7541357 2.6872210 2.7313468 2.7702556 2.6405946 2.7727013 2.6591655 3.0682410 3.0475093 2.8713232 2.8811827 2.8301239 
DromelEVm007404t1           3.1802258 2.4742851 2.9881221 2.4213763 2.6161524 2.5016328 2.6398128 3.2319621 2.4687575 3.2193112 3.1689026 2.9330405 2.8806888 2.6149963 2.4877254 2.7501323 2.1916331 2.5524135 2.4199394 2.4706292 2.1617432 2.2383623 2.3610719 2.6338661 3.0426033 2.7664481 2.5425081 2.8729628 2.8613263 0.0000000 1.3299121 1.2683188 1.2818819 1.9223395 1.6076851 1.2289256 1.4892574 1.7838588 1.6244981 1.6822861 1.5469656 1.7135249 1.9597167 2.0036069 2.0544979 
DromelEVm004854t1           3.6584582 2.6235713 3.2411152 2.2591414 2.4775856 2.6605713 2.5021407 2.9214170 2.5025949 2.4194440 2.4414674 2.3779088 2.8651276 2.1311512 2.2147410 2.2323809 2.0936698 1.7802698 1.6828240 2.1307827 2.0984351 1.8830439 1.9328775 2.4492202 2.6871546 2.3724370 2.7426081 2.4258365 2.5444389 1.3299121 0.0000000 1.0833296 1.0750042 1.3341860 1.4568373 1.3713461 1.3375525 1.5420058 1.5677011 1.8229437 2.0342736 1.5124864 1.9886615 1.7836084 2.3844717 
BlagerEVm003549t1           3.4665336 2.2718390 3.0327416 2.7672438 2.7001354 2.8282422 2.4032974 2.5955129 2.6042333 2.3296421 2.3349184 2.3278493 2.7842180 2.4948281 2.2020381 2.6105274 2.2900531 1.8055592 1.7734883 2.2989295 2.4942190 1.8946956 1.9817514 2.2199643 2.3889915 2.0897555 2.1616343 2.1874540 2.5098650 1.2683188 1.0833296 0.0000000 0.9594258 1.5390488 1.6811779 1.0914568 1.2383518 1.4497437 1.4517086 1.7462686 1.8250146 1.3444083 2.1378491 2.0464678 2.9251845 
LasentEVm003349t1           3.3841271 2.5363563 2.4204503 2.2068519 2.9262947 2.3392139 2.7720842 3.2342949 2.6133230 2.6205708 2.6780868 2.6578009 2.9436934 2.0604486 2.0954768 1.9541167 1.8045473 2.0559629 1.8682565 2.1203646 1.8803937 1.7542725 1.8484069 2.1493231 2.2122544 2.4061735 2.6727428 2.4679622 2.5448755 1.2818819 1.0750042 0.9594258 0.0000000 1.6518119 1.3398874 1.2042101 1.3353755 1.2670291 1.1926227 1.3869241 1.4301440 1.1964243 1.4492199 1.4540853 2.4210925 
ThyineEVm006963t1           3.7054405 2.8897897 3.3796403 2.9955764 2.2991943 2.8749135 2.5358896 2.8486205 3.3123092 2.9161383 2.9278297 2.8354062 3.1970529 2.3709681 2.2641663 2.4877154 2.2356234 2.4632281 2.0471184 2.2335427 2.2684300 2.0019529 2.2273315 2.4169695 2.7463496 2.5116674 2.2344674 2.4362231 2.7541357 1.9223395 1.3341860 1.5390488 1.6518119 0.0000000 1.3114535 0.9537951 1.2400116 1.1216161 1.6414298 1.5645917 1.1939533 1.5993059 1.5677677 1.5737523 1.6044553 
ThyineEVm008424t3           3.7804483 2.6560659 3.1171570 3.0138657 2.4077053 2.7489397 2.5683749 3.1502665 2.8294444 2.7857076 2.7703826 2.7663079 3.0905146 2.4044776 2.1428580 2.4233520 2.3415229 2.0692657 1.7340645 2.4860989 2.4435225 1.8706812 2.0189432 2.5141590 2.8171032 2.6038629 2.6027936 2.4664278 2.6872210 1.6076851 1.4568373 1.6811779 1.3398874 1.3114535 0.0000000 0.5150862 1.1827283 1.0527274 0.9699086 1.2085571 1.2146724 1.1300801 1.3834651 1.4059507 1.5523497 
ThyineEVm013361t2           3.8048791 3.2731067 2.7655596 2.4453463 2.5465950 2.3621973 2.9629214 3.0053124 2.8659765 2.9953230 3.0237210 2.8942226 3.2341821 1.8763304 1.8117771 2.0350708 1.9661214 2.1503910 1.9218288 2.3269123 2.1247773 2.1795938 2.3199477 2.4306924 2.5119663 2.5543120 3.0840227 3.0736471 2.7313468 1.2289256 1.3713461 1.0914568 1.2042101 0.9537951 0.5150862 0.0000000 0.7469280 0.8099316 0.7580895 0.8305651 0.8543511 0.9678761 0.9553271 0.8497583 1.0284470 
HyaaztEVm008474t1           3.8853369 2.8037553 2.9421625 2.4780226 2.6232368 2.5744968 2.2836112 2.6196857 2.3705074 2.3592553 2.4348792 2.3955647 2.4429075 2.1648390 2.1555818 2.2599171 2.0140179 1.9894195 1.9455264 2.2735419 2.1362220 2.0006950 1.8210051 2.1416209 2.6042067 2.4906672 2.5382731 2.7909696 2.7702556 1.4892574 1.3375525 1.2383518 1.3353755 1.2400116 1.1827283 0.7469280 0.0000000 0.8779366 1.0192071 1.0417645 1.2103454 1.0646099 1.1214707 1.0599598 1.3932298 
ProracEVm003435t1           3.3837697 2.4704508 2.7170415 2.5589801 2.6401401 2.5168492 2.6016959 2.8902698 2.5908713 2.5734366 2.5681280 2.7745003 2.8935111 2.1917002 2.0555235 2.3500845 2.2518617 2.2522290 2.0242500 2.3811985 2.1976211 2.0866949 1.8960655 2.2257441 2.3510562 2.4596597 2.6887904 2.6827672 2.6405946 1.7838588 1.5420058 1.4497437 1.2670291 1.1216161 1.0527274 0.8099316 0.8779366 0.0000000 0.9413531 1.0814061 1.0639711 0.9743305 1.2367584 1.0452416 1.5746292 
ChequaEVm007057t1           3.5788521 2.8278475 3.0017977 2.5115725 2.9329424 2.6945863 2.6287574 3.8887411 2.8491317 2.5600816 2.8171946 3.1920344 3.2090604 2.1355947 2.4573983 2.3906470 1.9808203 2.4224597 1.9234068 2.6290245 2.1967437 1.8825805 1.9651269 2.2437918 2.5504695 2.3261787 2.2903648 2.4915016 2.7727013 1.6244981 1.5677011 1.4517086 1.1926227 1.6414298 0.9699086 0.7580895 1.0192071 0.9413531 0.0000000 0.3313757 0.2961601 0.4596587 0.5471685 0.5865883 0.7215206 
Procl2_EVm005527t1          3.6933355 2.5764363 3.5957659 2.5660980 2.4376888 2.8188796 2.2795243 2.8624348 2.6307666 2.4608646 2.5352607 2.6748079 2.7334726 2.4613027 2.4871163 2.7515797 2.4890128 2.1328049 1.9202001 2.5633974 2.7917277 2.1393842 1.9543858 2.6793259 2.8634728 2.6525933 2.8161271 2.6378422 2.6591655 1.6822861 1.8229437 1.7462686 1.3869241 1.5645917 1.2085571 0.8305651 1.0417645 1.0814061 0.3313757 0.0000000 0.3796575 0.5114270 0.6195696 0.7293149 0.8496103 
Glyacu_EVm003214t1          4.6863892 3.1887941 3.4680146 3.2272538 2.8294300 3.3109141 2.8776040 3.0967255 3.0587230 2.9928345 3.1221090 3.2978684 3.2080007 2.8458934 2.3032030 2.8381632 2.8965574 2.3743247 2.3514733 3.1160546 3.5690272 2.8013556 2.5997805 3.3089421 2.9327481 2.8755758 3.5717359 3.3223541 3.0682410 1.5469656 2.0342736 1.8250146 1.4301440 1.1939533 1.2146724 0.8543511 1.2103454 1.0639711 0.2961601 0.3796575 0.0000000 0.2930116 0.5475958 0.5866086 0.8261713 
Clivit_EVm006045t1          3.4235971 2.7102906 3.0870842 2.5084196 2.7422793 2.7223572 2.6595196 4.2455605 3.4774619 3.1567304 3.1744946 3.5694287 3.3452367 1.9631290 2.5231391 2.4220779 2.2532980 2.4425219 2.0833113 2.5035374 2.1428285 1.9782652 2.1522850 2.3389056 2.6187774 2.4933032 2.1833440 2.5620412 3.0475093 1.7135249 1.5124864 1.3444083 1.1964243 1.5993059 1.1300801 0.9678761 1.0646099 0.9743305 0.4596587 0.5114270 0.2930116 0.0000000 0.5137591 0.4968511 0.5028040 
CarmaC_EVm005066t1          3.7930360 2.9180863 3.7106273 3.0644190 2.8055242 2.8575326 2.8257894 3.2963251 3.0266704 2.9502482 2.9772300 2.9967780 3.1105791 2.9299228 2.8903269 2.9582776 2.7749834 2.3353940 2.1246321 3.2667168 3.0529594 2.3510888 2.0414026 2.9931855 3.2766256 2.9231162 2.9973307 2.8658896 2.8713232 1.9597167 1.9886615 2.1378491 1.4492199 1.5677677 1.3834651 0.9553271 1.1214707 1.2367584 0.5471685 0.6195696 0.5475958 0.5137591 0.0000000 0.3608556 0.5810472 
Canbo1_EVm004256t1          4.1384514 2.9565217 3.8543968 2.9572594 2.9245790 3.0773222 2.8136564 3.2417584 3.2779588 3.0794689 3.1962441 3.1037625 3.2520862 2.7647539 2.8165051 2.9008133 2.7558062 2.3283327 2.1436399 3.2541395 3.0653209 2.1855824 2.1931376 2.8123924 3.1498215 2.7639796 2.7807746 2.7767108 2.8811827 2.0036069 1.7836084 2.0464678 1.4540853 1.5737523 1.4059507 0.8497583 1.0599598 1.0452416 0.5865883 0.7293149 0.5866086 0.4968511 0.3608556 0.0000000 0.0690058 
GeclatEVm011081t1           5.4117307 3.1765520 4.4406801 3.7299514 3.0440235 3.5533222 3.5925263 3.1347956 3.4811916 3.4647188 3.5318183 2.9457022 3.8185126 3.8635848 2.8498852 3.8560171 3.4164675 2.5925330 2.6861417 4.4634092 4.6313206 2.9118382 3.0108217 3.5168414 3.1551782 2.7419476 3.8775422 3.5148811 2.8301239 2.0544979 2.3844717 2.9251845 2.4210925 1.6044553 1.5523497 1.0284470 1.3932298 1.5746292 0.7215206 0.8496103 0.8261713 0.5028040 0.5810472 0.0690058 0.0000000 
