# Supplementary material for: In silico analysis of crustacean hyperglycemic hormone family G protein-coupled receptor candidates
Source: Front Endocrinol (Lausanne). 2024 Jan 9;14:1322800. doi: 10.3389/fendo.2023.1322800 (PMC10828670; doi:10.3389/fendo.2023.1322800)
Supplement: Supplementary Data Sheet 1 — G. lateralis ESG transcriptome data set. [file DataSheet_1.zip › Supplementary Data/SuppData4/a2/CHHr.A2.parstree]

(Canbo1_EVm004256t1:0.0369846045,GeclatEVm011081t1:0.0249082328,(CarmaC_EVm005066t1:0.0923191927,(Clivit_EVm006045t1:0.0694571376,((ChequaEVm007057t1:0.0565782350,Procl2_EVm005527t1:0.0620577028):0.1081388731,(Glyacu_EVm003214t1:0.1061352017,(HyaaztEVm008474t1:0.1542268858,(ProracEVm003435t1:0.1652669466,((ThyineEVm013361t2:0.0475764622,ThyineEVm008424t3:0.0675971538):0.1742592219,(ThyineEVm006963t1:0.2517776341,(LasentEVm003349t1:0.1348959346,((BlagerEVm003549t1:0.1286018178,DromelEVm004854t1:0.2165864882):0.2021276596,(DromelEVm007404t1:0.1286018178,((((ParnanEVm004003t1:0.3936400867,(ParnanEVm004022t1:0.2675180092,(CalfinEVm012346t1:0.1101501616,EuraffEVm007388t1:0.0675971538):0.1833976834):0.1950318210):0.1833976834,(ParausEVm007429t1:0.0981958279,(Panar2_EVm006839t1:0.0440206737,(((Emetal_EVm002332t1:0.0713239333,Clitri_EVm003408t1:0.0865080840):0.0675971538,(CarmaC_EVm008233t1:0.0283283634,CalsaE_EVm007399t1:0.0300474433):0.0962296005):0.0620577028,Procl2_EVm008858t1:0.0675971538):0.0300474433):0.0788599889):0.2117267236):0.1950318210,(Gl_GPCRA13_Proctolinr/1-430:0.4302152932,(BlagerEVm005313t1:0.2595966168,((LasentEVm002833t1:0.0865080840,AmpampEVm009554t1:0.1306917264):0.0750781106,((ParnanEVm004348t1:0.1997526283,(LercypEVm003881t1:0.1141957642,LepsalEVm006518t1:0.2190316495):0.1286018178):0.1926859250,(((ParnanEVm005746t1:0.0807614119,LercypEVm001349t1:0.0694571376):0.1675015027,EuraffEVm007811t1:0.2517776341):0.1081388731,(((EuraffEVm008522t1:0.1697450311,EuraffEVm009214t1:0.1203223949):0.0865080840,(CalfinEVm005618t1:0.1370103294,(CalfinEVm008407t1:0.0016208838,CalfinEVm006945t3:0.0065168925):0.0713239333):0.0981958279):0.1833976834,(LercypEVm012009t2:0.0547649072,ParnanEVm006002t1:0.0547649072):0.1765299939):0.1586165772):0.1564173775):0.0565782350):0.1265199768):0.1520450504):0.2069072806):0.1021505376,Bommo_BNGR_A2:0.2339206113):0.0884379073):0.2117267236):0.0529581011):0.1348959346):0.1101501616):0.0620577028):0.0657439446):0.2440590880):0.1121691106):0.0440206737):0.1765299939):0.1327897496);
