# Supplementary material for: In silico analysis of crustacean hyperglycemic hormone family G protein-coupled receptor candidates
Source: Front Endocrinol (Lausanne). 2024 Jan 9;14:1322800. doi: 10.3389/fendo.2023.1322800 (PMC10828670; doi:10.3389/fendo.2023.1322800)
Supplement: Supplementary Data Sheet 1 — G. lateralis ESG transcriptome data set. [file DataSheet_1.zip › Supplementary Data/SuppData4/a2/CHHr.A2.splits.nex]

#nexus

BEGIN Taxa;
DIMENSIONS ntax=45;
TAXLABELS
[1] 'Gl_GPCRA13_Proctolinr/1-430'
[2] 'Bommo_BNGR_A2'
[3] 'ParnanEVm004003t1'
[4] 'ParnanEVm004022t1'
[5] 'CalfinEVm012346t1'
[6] 'EuraffEVm007388t1'
[7] 'Procl2_EVm008858t1'
[8] 'Panar2_EVm006839t1'
[9] 'ParausEVm007429t1'
[10] 'CalsaE_EVm007399t1'
[11] 'CarmaC_EVm008233t1'
[12] 'Clitri_EVm003408t1'
[13] 'Emetal_EVm002332t1'
[14] 'LercypEVm003881t1'
[15] 'LepsalEVm006518t1'
[16] 'ParnanEVm004348t1'
[17] 'BlagerEVm005313t1'
[18] 'AmpampEVm009554t1'
[19] 'LasentEVm002833t1'
[20] 'EuraffEVm007811t1'
[21] 'LercypEVm001349t1'
[22] 'ParnanEVm005746t1'
[23] 'LercypEVm012009t2'
[24] 'ParnanEVm006002t1'
[25] 'EuraffEVm008522t1'
[26] 'EuraffEVm009214t1'
[27] 'CalfinEVm005618t1'
[28] 'CalfinEVm006945t3'
[29] 'CalfinEVm008407t1'
[30] 'DromelEVm007404t1'
[31] 'DromelEVm004854t1'
[32] 'BlagerEVm003549t1'
[33] 'LasentEVm003349t1'
[34] 'ThyineEVm006963t1'
[35] 'ThyineEVm008424t3'
[36] 'ThyineEVm013361t2'
[37] 'HyaaztEVm008474t1'
[38] 'ProracEVm003435t1'
[39] 'ChequaEVm007057t1'
[40] 'Procl2_EVm005527t1'
[41] 'Glyacu_EVm003214t1'
[42] 'Clivit_EVm006045t1'
[43] 'CarmaC_EVm005066t1'
[44] 'Canbo1_EVm004256t1'
[45] 'GeclatEVm011081t1'
;
END; [Taxa]

BEGIN Splits;
DIMENSIONS ntax=45 nsplits=372;
FORMAT labels=no weights=yes confidences=no intervals=no;
MATRIX
	100	 2,
	100	 30,
	100	 31,
	100	 32,
	83	 31 32,
	100	 33,
	63	 31 32 33,
	100	 34,
	100	 35,
	100	 36,
	93	 35 36,
	100	 37,
	100	 38,
	100	 39,
	100	 40,
	100	 41,
	100	 42,
	100	 43,
	100	 44,
	100	 45,
	100	 44 45,
	100	 43 44 45,
	62	 42 43 44 45,
	86	 41 42 43 44 45,
	57	 40 41 42 43 44 45,
	100	 39 40 41 42 43 44 45,
	23	 38 39 40 41 42 43 44 45,
	56	 37 38 39 40 41 42 43 44 45,
	93	 35 36 37 38 39 40 41 42 43 44 45,
	99	 34 35 36 37 38 39 40 41 42 43 44 45,
	65	 31 32 33 34 35 36 37 38 39 40 41 42 43 44 45,
	90	 30 31 32 33 34 35 36 37 38 39 40 41 42 43 44 45,
	36	 2 30 31 32 33 34 35 36 37 38 39 40 41 42 43 44 45,
	100	 3,
	100	 4,
	100	 5,
	100	 6,
	100	 5 6,
	85	 4 5 6,
	99	 3 4 5 6,
	100	 7,
	100	 8,
	100	 9,
	28	 8 9,
	74	 7 8 9,
	100	 10,
	100	 11,
	100	 10 11,
	100	 12,
	100	 13,
	91	 12 13,
	98	 10 11 12 13,
	100	 7 8 9 10 11 12 13,
	76	 3 4 5 6 7 8 9 10 11 12 13,
	100	 14,
	100	 16,
	11	 14 16,
	100	 15,
	100	 14 15 16,
	100	 17,
	100	 18,
	100	 19,
	55	 18 19,
	81	 17 18 19,
	61	 14 15 16 17 18 19,
	100	 21,
	100	 22,
	93	 21 22,
	16	 14 15 16 17 18 19 21 22,
	100	 20,
	37	 14 15 16 17 18 19 20 21 22,
	100	 23,
	100	 24,
	100	 23 24,
	100	 25,
	100	 26,
	31	 25 26,
	100	 28,
	100	 29,
	100	 28 29,
	16	 25 26 28 29,
	100	 27,
	100	 25 26 27 28 29,
	91	 23 24 25 26 27 28 29,
	93	 14 15 16 17 18 19 20 21 22 23 24 25 26 27 28 29,
	73	 1 2 30 31 32 33 34 35 36 37 38 39 40 41 42 43 44 45,
	100	 1,
	30	 15 16,
	83	 27 28 29,
	65	 26 27 28 29,
	34	 20 23 24 25 26 27 28 29,
	51	 20 21 22 23 24 25 26 27 28 29,
	6	 17 18 19 20 21 22 23 24 25 26 27 28 29,
	19	 30 33,
	20	 30 31 32 33,
	75	 37 38,
	36	 41 42,
	25	 39 41 42 43 44 45,
	10	 1 2 3 4 5 6 7 8 9 10 11 12 13,
	1	 1 2 3 4 5 6,
	49	 1 2,
	41	 7 9,
	7	 10 11 13,
	59	 14 15,
	26	 14 15 16 20 21 22 23 24 25 26 27 28 29,
	33	 17 19,
	2	 14 15 16 17 19 20 21 22 23 24 25 26 27 28 29,
	1	 34 37 38 39 40 41 42 43 44 45,
	46	 20 21 22,
	2	 37 39 40 41 42 43 44 45,
	24	 7 8,
	9	 7 8 10 11 12 13,
	8	 1 2 3 4 5 6 30 31 32 33 34 35 36 37 38 39 40 41 42 43 44 45,
	4	 1 30 31 32 33 34 35 36 37 38 39 40 41 42 43 44 45,
	34	 35 36 39 40 41 42 43 44 45,
	8	 33 34 35 36 37 38 39 40 41 42 43 44 45,
	16	 39 40,
	6	 30 33 34 35 36 37 38 39 40 41 42 43 44 45,
	0	 30 31 32 33 34,
	3	 35 36 38 39 40 41 42 43 44 45,
	1	 1 2 7 8 9 10 11 12 13,
	18	 8 10 11 12 13,
	7	 14 15 16 17 18 19 20 21 22 23 24,
	6	 1 3 4 5 6 7 8 9 10 11 12 13,
	7	 3 5 6,
	0	 2 4,
	0	 2 3 4,
	8	 2 3 4 5 6,
	1	 10 11 12,
	10	 2 3 4 5 6 7 8 9 10 11 12 13,
	11	 1 14 15 16 17 18 19 20 21 22 23 24 25 26 27 28 29,
	1	 1 17 18 19 20 21 22 23 24 25 26 27 28 29,
	6	 1 20 21 22 23 24 25 26 27 28 29,
	7	 1 21 22,
	7	 1 22,
	2	 1 2 30,
	5	 14 15 16 18 19 20 21 22 23 24 25 26 27 28 29,
	1	 1 30 33 34 35 36 37 38 39 40 41 42 43 44 45,
	0	 1 30 34 35 36 37 38 39 40 41 42 43 44 45,
	1	 1 30,
	6	 2 30,
	1	 7 8 9 10 11,
	5	 34 35 36,
	0	 27 28,
	8	 3 4,
	1	 14 15 16 17 18 19 20,
	4	 35 36 37 38,
	3	 26 28 29,
	4	 14 15 16 19,
	9	 14 15 16 18 19,
	6	 40 42 43 44 45,
	1	 1 31 32 33 34 35 36 37 38 39 40 41 42 43 44 45,
	0	 1 34 35 36 37 38 39 40 41 42 43 44 45,
	3	 39 40 43 44 45,
	1	 1 2 30 33 34 35 36 37 38 39 40 41 42 43 44 45,
	1	 1 2 30 34 35 36 37 38 39 40 41 42 43 44 45,
	1	 25 27 28 29,
	4	 1 20 21 22,
	5	 36 37 38 39 40 41 42 43 44 45,
	9	 32 33,
	6	 30 34 35 36 37 38 39 40 41 42 43 44 45,
	3	 30 31 32,
	5	 39 40 42 43 44 45,
	2	 31 33,
	0	 31 32 33 34,
	5	 14 15 16 18,
	4	 1 14 15 16 20 21 22 23 24 25 26 27 28 29,
	3	 1 7 8 9 10 11 12 13,
	0	 7 8 9 10 11 13,
	1	 14 15 16 17 18 19 20 21 22 25 26 27 28 29,
	3	 8 9 10 11 12 13,
	0	 14 15 16 19 20 21 22 23 24 25 26 27 28 29,
	4	 17 18,
	2	 35 39 40 41 42 43 44 45,
	1	 36 37 38,
	2	 14 15 16 20 21 22,
	1	 2 30 31 32 33,
	1	 39 41,
	2	 30 32,
	0	 14 16 17 18 19 20 21 22 23 24 25 26 27 28 29,
	3	 31 32 34 35 36 37 38 39 40 41 42 43 44 45,
	0	 39 40 41 43 44 45,
	0	 35 36 38,
	0	 34 35 36 37 38,
	2	 14 15 16 17 19,
	0	 34 39 40 41 42 43 44 45,
	1	 34 35 36 39 40 41 42 43 44 45,
	2	 9 10 11 12 13,
	2	 32 33 34 35 36 37 38 39 40 41 42 43 44 45,
	0	 30 35 36 37 38 39 40 41 42 43 44 45,
	1	 7 8 9 12 13,
	0	 30 31 33,
	0	 36 37,
	1	 35 36 37,
	0	 30 31 34 35 36 37 38 39 40 41 42 43 44 45,
	1	 30 31 33 34 35 36 37 38 39 40 41 42 43 44 45,
	1	 1 2 30 31 32 33,
	2	 7 9 10 11 12 13,
	1	 21 22 23 24 25 26 27 28 29,
	0	 7 10 11 12 13,
	1	 2 30 34 35 36 37 38 39 40 41 42 43 44 45,
	0	 14 15 16 17 19 20 21 22,
	1	 40 42,
	1	 41 43 44 45,
	0	 31 34 35 36 37 38 39 40 41 42 43 44 45,
	0	 18 20 21 22 23 24 25 26 27 28 29,
	0	 2 30 33,
	0	 14 15 16 18 19 20 21 22,
	1	 20 23 24,
	2	 2 7 8 9 10 11 12 13,
	0	 1 14 15 16 18 19 20 21 22 23 24 25 26 27 28 29,
	0	 1 2 33,
	0	 2 3,
	0	 1 14 15 16 17 18 19 20 21 22,
	0	 4 5 6 7 8 9 10 11 12 13,
	0	 39 43 44 45,
	0	 14 15 16 17 18 19 20 23 24 25 26 27 28 29,
	0	 14 15 16 17 18 19 21 22 23 24 25 26 27 28 29,
	1	 30 31,
	0	 2 30 35 36 37 38 39 40 41 42 43 44 45,
	0	 14 15 16 20,
	0	 3 4 5 6 14 15 16 17 18 19 20 21 22 23 24 25 26 27 28 29,
	0	 39 41 42,
	0	 2 4 5 6,
	1	 30 32 33,
	0	 17 18 19 21 22,
	0	 1 2 30 31 32 34 35 36 37 38 39 40 41 42 43 44 45,
	0	 1 2 30 35 36 37 38 39 40 41 42 43 44 45,
	0	 2 3 4 5 6 30 31 32 33 34 35 36 37 38 39 40 41 42 43 44 45,
	0	 1 14 15 16 17 18 19 21 22,
	0	 40 41,
	1	 1 30 33,
	0	 3 4 5 6 7 8 9 10 11 12 13 14 15 16 17 18 19 20 21 22,
	0	 14 15 16 17 20 21 22 23 24 25 26 27 28 29,
	0	 2 3 7 8 9 10 11 12 13,
	0	 2 30 33 34 35 36 37 38 39 40 41 42 43 44 45,
	0	 39 40 41 42,
	1	 14 15 16 18 20 21 22 23 24 25 26 27 28 29,
	1	 30 32 33 34 35 36 37 38 39 40 41 42 43 44 45,
	0	 34 37 38,
	0	 14 15 16 18 20 21 22,
	0	 2 30 31 32,
	0	 34 35,
	0	 35 36 37 39 40 41 42 43 44 45,
	0	 35 37,
	0	 4 7 8 9 10 11 12 13,
	0	 2 31 32,
	0	 20 21 22 23 24,
	0	 7 8 9 12,
	0	 1 14 15 16 17 18 19 21 22 23 24 25 26 27 28 29,
	0	 1 33 34 35 36 37 38 39 40 41 42 43 44 45,
	0	 2 30 32,
	0	 32 34 35 36 37 38 39 40 41 42 43 44 45,
	0	 1 33,
	0	 3 7 8 9 10 11 12 13,
	0	 2 30 31,
	0	 1 14 15 16 20 21 22,
	0	 1 14 15 16 18 20 21 22 23 24 25 26 27 28 29,
	0	 40 41 42,
	0	 20 25 26 27 28 29,
	0	 7 8 10 11,
	0	 39 42 43 44 45,
	0	 1 14 15 16 17 20 21 22 23 24 25 26 27 28 29,
	0	 39 40 41,
	0	 14 15 16 19 21 22,
	0	 14 15 16 17 19 21 22,
	0	 2 31,
	0	 2 30 31 34 35 36 37 38 39 40 41 42 43 44 45,
	0	 2 30 31 33 34 35 36 37 38 39 40 41 42 43 44 45,
	0	 1 2 3 7 8 9 10 11 12 13,
	0	 1 2 3,
	0	 31 33 34 35 36 37 38 39 40 41 42 43 44 45,
	0	 1 2 30 32 33 34 35 36 37 38 39 40 41 42 43 44 45,
	0	 34 37,
	0	 34 35 36 37,
	0	 1 2 30 33,
	0	 34 35 36 38 39 40 41 42 43 44 45,
	0	 40 43 44 45,
	0	 1 2 4 5 6,
	0	 1 2 30 31 33 34 35 36 37 38 39 40 41 42 43 44 45,
	0	 1 14 15 16 17 19 20 21 22 23 24 25 26 27 28 29,
	0	 1 2 3 4 5 6 7 8 9 10 11 12 13 30,
	0	 25 26 27,
	0	 30 31 32 34 35 36 37 38 39 40 41 42 43 44 45,
	0	 34 38,
	0	 1 3,
	0	 1 2 30 31 32,
	0	 1 2 30 32,
	0	 8 12 13,
	0	 34 38 39 40 41 42 43 44 45,
	0	 14 15 16 18 19 20,
	0	 3 5 6 7 8 9 10 11 12 13,
	0	 17 20 21 22 23 24 25 26 27 28 29,
	0	 1 2 3 5 6 7 8 9 10 11 12 13,
	0	 8 9 12 13,
	0	 1 30 31 32 33,
	0	 21 22 25 26 27 28 29,
	0	 14 15 16 17 18 19 21 22 25 26 27 28 29,
	0	 7 8 9 10 11 12,
	0	 1 21 22 23 24 25 26 27 28 29,
	0	 1 18 20 21 22 23 24 25 26 27 28 29,
	0	 1 23 24 25 26 27 28 29,
	0	 1 31 32 33,
	0	 1 30 32 33 34 35 36 37 38 39 40 41 42 43 44 45,
	0	 1 2 34 35 36 37 38 39 40 41 42 43 44 45,
	0	 21 22 23 24,
	0	 1 14 15 16 18 19 20 21 22,
	0	 17 18 20 21 22 23 24 25 26 27 28 29,
	0	 1 34,
	0	 31 34,
	0	 31 32 34,
	0	 1 3 4 5 6,
	0	 2 3 4 5 6 7 8 9 10 11 12 13 30,
	0	 1 31 32 34 35 36 37 38 39 40 41 42 43 44 45,
	0	 14 15 16 17 18 19 21 22 23 24,
	0	 17 20,
	0	 34 35 36 38,
	0	 1 21,
	0	 14 15 16 18 19 21 22,
	0	 1 2 30 31,
	0	 39 42,
	0	 39 40 42,
	0	 1 30 31 33 34 35 36 37 38 39 40 41 42 43 44 45,
	0	 7 8 9 13,
	0	 34 36 37 38 39 40 41 42 43 44 45,
	0	 30 31 32 33 35 36 37 38 39 40 41 42 43 44 45,
	0	 14 15 16 20 23 24 25 26 27 28 29,
	0	 1 17,
	0	 14 15 16 17 18 20 21 22 23 24 25 26 27 28 29,
	0	 1 14 15 16 19 20 21 22 23 24 25 26 27 28 29,
	0	 14 15 16 18 19 20 23 24 25 26 27 28 29,
	0	 1 14 15 16 17 18 19 20 21 22 25 26 27 28 29,
	0	 36 38,
	0	 3 14 15 16 17 18 19 20 21 22 23 24 25 26 27 28 29,
	0	 1 2 30 33 35 36 37 38 39 40 41 42 43 44 45,
	0	 4 5,
	0	 18 19 20 21 22 23 24 25 26 27 28 29,
	0	 30 35 36,
	0	 1 2 14 15 16 17 18 19 20 21 22 23 24 25 26 27 28 29,
	0	 1 2 31 32,
	0	 1 2 32,
	0	 1 34 35 36,
	0	 1 35 36,
	0	 1 35,
	0	 14 15 16 23 24 25 26 27 28 29,
	0	 1 14 15 16 17 18 20 21 22 23 24 25 26 27 28 29,
	0	 30 34,
	0	 30 36,
	0	 27 29,
	0	 1 30 32 33,
	0	 1 32,
	0	 2 30 31 33,
	0	 1 32 33 34 35 36 37 38 39 40 41 42 43 44 45,
	0	 2 30 32 33 34 35 36 37 38 39 40 41 42 43 44 45,
	0	 14 15 16 21 22,
	0	 1 30 33 35 36 37 38 39 40 41 42 43 44 45,
	0	 1 2 30 31 34 35 36 37 38 39 40 41 42 43 44 45,
	0	 2 3 4 7 8 9 10 11 12 13,
	0	 1 25 26 27 28 29,
	0	 18 20,
	0	 34 36 37,
	0	 5 6 7 8 9 10 11 12 13,
	0	 1 35 36 37 38 39 40 41 42 43 44 45,
	0	 30 35 36 37 38,
	0	 3 4 5 6 30 31 32 33 34 35 36 37 38 39 40 41 42 43 44 45,
	0	 30 33 35 36 37 38 39 40 41 42 43 44 45,
	0	 31 32 33 35 36 37 38 39 40 41 42 43 44 45,
	0	 1 14 15 16 17 18 19 20 21 22 23 24,
	0	 2 32,
	0	 1 30 31 32,
	0	 1 30 31,
	0	 14 15 16 21 22 23 24 25 26 27 28 29,
;
END; [Splits]
