# Supplementary material for: In silico analysis of crustacean hyperglycemic hormone family G protein-coupled receptor candidates
Source: Front Endocrinol (Lausanne). 2024 Jan 9;14:1322800. doi: 10.3389/fendo.2023.1322800 (PMC10828670; doi:10.3389/fendo.2023.1322800)
Supplement: Supplementary Data Sheet 1 — G. lateralis ESG transcriptome data set. [file DataSheet_1.zip › Supplementary Data/SuppData4/a2/CHHr.A2.treefile]

(Gl_GPCRA13_Proctolinr/1-430:3.1207945849,Bommo_BNGR_A2:1.9006711328,((((ParnanEVm004003t1:1.3059728298,(ParnanEVm004022t1:0.8316025034,(CalfinEVm012346t1:0.5382779234,EuraffEVm007388t1:0.4050273052)/1/100:0.4134172432)/0.983/85:0.2203812751)/1/99:0.3426831878,(((Procl2_EVm008858t1:0.2162494643,ParausEVm007429t1:0.3523603874)/0.667/41:0.0536635993,Panar2_EVm006839t1:0.1584271706)/0.647/74:0.0614365582,((CalsaE_EVm007399t1:0.0634807282,CarmaC_EVm008233t1:0.0476214091)/1/100:0.2671931635,(Clitri_EVm003408t1:0.2049396101,Emetal_EVm002332t1:0.2444592536)/1/91:0.1170087929)/1/98:0.1101834381)/1/100:0.9575595585)/0.992/76:0.1787477653,(((((LercypEVm003881t1:0.4373481373,LepsalEVm006518t1:0.9480586800)/0.693/59:0.0899798603,ParnanEVm004348t1:0.3958787179)/1/100:0.4075612257,(BlagerEVm005313t1:0.8326523277,(AmpampEVm009554t1:0.7291730932,LasentEVm002833t1:0.4586735184)/0.424/55:0.0291398760)/1/81:0.1217736836)/1/61:0.1624065174,(EuraffEVm007811t1:0.6958127221,(LercypEVm001349t1:0.2019755571,ParnanEVm005746t1:0.2393023542)/1/93:0.3564248041)/0.939/46:0.1044031681)/0.735/37:0.1349412878,((LercypEVm012009t2:0.3244091956,ParnanEVm006002t1:0.2396299879)/1/100:0.4815098559,(EuraffEVm008522t1:0.5359199938,(EuraffEVm009214t1:0.3392025043,(CalfinEVm005618t1:0.8228259259,(CalfinEVm006945t3:0.0325697962,CalfinEVm008407t1:0.0000028107)/1/100:0.2341283072)/1/83:0.2798748456)/0.99/65:0.1620386214)/1/100:0.5326197734)/0.999/91:0.1769460276)/1/93:0.5565871914)/1/73:0.2991354317,(DromelEVm007404t1:1.0969880627,(((DromelEVm004854t1:0.9448854193,BlagerEVm003549t1:0.4566411444)/0.897/83:0.1409357670,LasentEVm003349t1:0.7405420633)/0.845/63:0.1000907432,(ThyineEVm006963t1:0.8685906642,((ThyineEVm008424t3:0.5557266670,ThyineEVm013361t2:0.3018932135)/0.999/93:0.2025999630,((HyaaztEVm008474t1:0.6074695051,ProracEVm003435t1:0.7491956173)/0.976/75:0.2273541612,(ChequaEVm007057t1:0.1435852214,(Procl2_EVm005527t1:0.1858855025,(Glyacu_EVm003214t1:0.1694456452,(Clivit_EVm006045t1:0.2997239967,(CarmaC_EVm005066t1:0.1171912380,(Canbo1_EVm004256t1:0.0315440348,GeclatEVm011081t1:0.0299558535)/1/100:0.2335996044)/1/100:0.2394206243)/0.749/62:0.0728984861)/1/86:0.0873020781)/0.574/57:0.0479317670)/1/100:0.5182978971)/0.566/56:0.0652448407)/0.998/93:0.1386087067)/1/99:0.3293028508)/0.994/65:0.1528752558)/0.999/90:0.2456856121)/0.533/49:0.2471908917);
