# Supplementary material for: In silico analysis of crustacean hyperglycemic hormone family G protein-coupled receptor candidates
Source: Front Endocrinol (Lausanne). 2024 Jan 9;14:1322800. doi: 10.3389/fendo.2023.1322800 (PMC10828670; doi:10.3389/fendo.2023.1322800)
Supplement: Supplementary Data Sheet 1 — G. lateralis ESG transcriptome data set. [file DataSheet_1.zip › Supplementary Data/SuppData4/a2/iqtree_15160935_stderr.txt]

Calling DASH (https://sysimm.org/dash/)
------------------
MAFFT-DASH Client v 1.1
------------------
Querying from https://sysimm.org/dash/REST1.0/
Building query for template selection.
Sending query for template selection...
Waiting for response from server...
Querying DASH for domains - [0%]
Querying DASH for domains - [65%]
Querying DASH for domains - [100%]
Querying DASH for sequences - [0%]
Querying DASH for sequences - [65%]
Querying DASH for sequences - [100%]
Downloading alignments - [0%]
Downloading alignments - [100%]
Combining domain alignments - [0%]
Combining domain alignments - [100%]
Filtering structural restraint(hat3) file...
Combining original sequences with DASH sequences...
------------------
Ready to run MAFFT:
  mafft --seedtable hat3.seed --localpair --maxiterate 100 dashsequences
Done.
# of structures = 
83
outputhat23=16
treein = 0
compacttree = 0
stacksize: -1 kb
rescale = 1
All-to-all alignment.
    0 / 83 (by thread   0) 
   10 / 83 (by thread   1) 
   20 / 83 (by thread  10) 
   30 / 83 (by thread  22) 
   40 / 83 (by thread  12) 
   50 / 83 (by thread  12) 
   60 / 83 (by thread  20) 
   70 / 83 (by thread  17) 
   80 / 83 (by thread   6) 
tbfast-pair (aa) Version 7.490
alg=N, model=BLOSUM62, 2.00, -0.00, -0.00, noshift, amax=0.0
24 thread(s)

outputhat23=16
Loading 'hat3.seed' ... 
done.
Writing hat3 for iterative refinement
rescale = 1
Gap Penalty = -1.53, +0.00, +0.00
tbutree = 1, compacttree = 0
Constructing a UPGMA tree ... 

    0 / 83
   10 / 83
   20 / 83
   30 / 83
   40 / 83
   50 / 83
   60 / 83
   70 / 83
   80 / 83

    0 / 38
   10 / 38
   20 / 38
   30 / 38
done.

Progressive alignment ... 

STEP     2 /82 (thread    1) 
STEP     3 /82 (thread    2) 
STEP     4 /82 (thread    3) 
STEP     1 /82 (thread    0) 
STEP    10 /82 (thread    9) 
STEP     5 /82 (thread    4) 
STEP    11 /82 (thread   10) 
STEP    13 /82 (thread   12) 
STEP    14 /82 (thread   14) 
STEP     6 /82 (thread    5) 
STEP    18 /82 (thread    3) 
STEP     9 /82 (thread    8) 
STEP     7 /82 (thread    7) 
STEP     8 /82 (thread    6) 
STEP    22 /82 (thread    4) 
STEP    15 /82 (thread   13) 
STEP    26 /82 (thread    3) 
STEP    12 /82 (thread   11) 
STEP    30 /82 (thread    4) 
STEP    23 /82 (thread   14) 
STEP    17 /82 (thread    0) 
STEP    32 /82 (thread    6) 
STEP    28 /82 (thread    7) 
STEP    34 /82 (thread   13) 
STEP    20 /82 (thread   12) 
STEP    35 /82 (thread   11) 
STEP    36 /82 (thread    6) 
STEP    16 /82 (thread   15) 
STEP    37 /82 (thread   14) 
STEP    24 /82 (thread    9) 
STEP    40 /82 (thread    7) 
STEP    41 /82 (thread   12) 
STEP    21 /82 (thread    2) 
STEP    38 /82 (thread    4) 
STEP    44 /82 (thread   15) 
STEP    19 /82 (thread    1) 
STEP    29 /82 (thread    3) 
STEP    47 /82 (thread    2) 
STEP    42 /82 (thread   14) 
STEP    49 /82 (thread    4) 
STEP    50 /82 (thread    1) 
STEP    39 /82 (thread   11) 
STEP    25 /82 (thread   10) 
STEP    51 /82 (thread   12) 
STEP    53 /82 (thread   15) 
STEP    55 /82 (thread    1) 
STEP    57 /82 (thread   11) 
STEP    43 /82 (thread    6) 
STEP    46 /82 (thread   13) 
STEP    54 /82 (thread    2) 
STEP    52 /82 (thread    3) 
STEP    61 /82 (thread   11) 
STEP    27 /82 (thread    5) 
STEP    65 /82 (thread   13) 
STEP    63 /82 (thread    2) 
STEP    45 /82 (thread    9) 
STEP    68 /82 (thread   13) 
STEP    56 /82 (thread   14) 
STEP    70 /82 (thread    2) 
STEP    31 /82 (thread    8) 
STEP    48 /82 (thread    7) 
STEP    60 /82 (thread   12) 
STEP    58 /82 (thread    4) 
STEP    64 /82 (thread   10) 
STEP    67 /82 (thread    6) 
STEP    33 /82 (thread    0) 
STEP    59 /82 (thread   15) 
STEP    69 /82 (thread    3) 
STEP    74 /82 (thread   13) 
STEP    62 /82 (thread    1) 
STEP    71 /82 (thread    5) 
STEP    66 /82 (thread   11) 
STEP    72 /82 (thread    2) 
Reallocating (by thread 9) ..done. *alloclen = 2752

STEP    73 /82 (thread    9) 
STEP    75 /82 (thread    7) 
STEP    76 /82 (thread   14) 
STEP    77 /82 (thread   12) 
STEP    78 /82 (thread   10) 
STEP    79 /82 (thread    8) 
STEP    80 /82 (thread    4) 
STEP    81 /82 (thread    6) 
STEP    82 /82 (thread    0) 
done.
tbfast (aa) Version 7.490
alg=A, model=BLOSUM62, 1.53, -0.00, -0.00, noshift, amax=0.0
16 thread(s)

minimumweight = 0.000010
autosubalignment = 0.000000
nthread = 8
randomseed = 0
blosum 62 / kimura 200
poffset = 0
niter = 16
sueff_global = 0.100000
nadd = 16
Loading 'hat3' ... done.
rescale = 1


    0 / 83
   10 / 83
   20 / 83
   30 / 83
   40 / 83
   50 / 83
   60 / 83
   70 / 83
   80 / 83
Segment   1/  1    1-1297
001-0000-1 (thread    2) identical     

001-0001-0 (thread    3) identical     

001-0002-0 (thread    2) identical     

001-0003-1 (thread    3) identical     

001-0004-0 (thread    1) identical     

001-0005-0 (thread    4) identical     

001-0006-0 (thread    2) identical     

001-0007-0 (thread    8) identical     

001-0007-1 (thread    6) identical     

001-0009-1 (thread    5) identical     

001-0010-1 (thread    7) identical     
001-0010-1 (thread    7) better     

001-0011-1 (thread    3) identical     

001-0012-1 (thread    4) identical     

001-0013-0 (thread    7) identical     

001-0014-0 (thread    6) identical     
001-0014-0 (thread    6) worse      

001-0015-1 (thread    3) identical     

001-0016-0 (thread    4) identical     

001-0017-0 (thread    1) identical     

001-0018-1 (thread    7) identical     

001-0019-1 (thread    5) identical     

001-0020-1 (thread    8) identical     

001-0021-0 (thread    2) identical     

001-0022-0 (thread    4) identical     

001-0023-1 (thread    1) identical     

001-0024-0 (thread    7) identical     

001-0025-1 (thread    5) identical     

001-0026-1 (thread    2) identical     

001-0027-1 (thread    3) identical     

001-0028-1 (thread    5) identical     
001-0028-1 (thread    5) worse      

001-0029-0 (thread    6) identical     

001-0030-0 (thread    4) identical     

001-0031-0 (thread    2) identical     

001-0032-1 (thread    3) identical     
001-0032-1 (thread    3) worse      

001-0033-1 (thread    6) identical     
001-0033-1 (thread    6) worse      

001-0034-0 (thread    8) identical     

001-0035-0 (thread    4) identical     

001-0036-0 (thread    7) identical     
001-0036-0 (thread    7) worse      

001-0037-1 (thread    6) identical     

001-0038-1 (thread    1) identical     
001-0038-0 (thread    8) identical     

001-0039-1 (thread    1) worse      

001-0040-1 (thread    2) identical     

001-0041-1 (thread    4) identical     

001-0042-1 (thread    6) identical     

001-0043-1 (thread    1) identical     
001-0043-1 (thread    1) worse      

001-0044-0 (thread    3) identical     

001-0045-0 (thread    7) identical     

001-0046-0 (thread    6) identical     

001-0047-1 (thread    1) identical     

001-0048-0 (thread    5) identical     

001-0049-1 (thread    1) identical     

001-0050-0 (thread    5) identical     
001-0050-0 (thread    5) worse      

001-0051-0 (thread    8) identical     

001-0052-0 (thread    5) identical     

001-0053-1 (thread    8) identical     

001-0054-1 (thread    7) identical     
001-0054-1 (thread    7) better     

001-0055-0 (thread    7) identical     
001-0055-0 (thread    7) worse      

001-0056-1 (thread    7) identical     
001-0056-1 (thread    7) better     

001-0057-0 (thread    6) identical     
001-0057-0 (thread    6) worse      

001-0058-1 (thread    6) identical     
001-0058-1 (thread    6) better     

001-0059-0 (thread    6) identical     
001-0059-0 (thread    6) better     

001-0060-1 (thread    6) identical     
001-0060-1 (thread    6) better     

001-0061-0 (thread    6) identical     
001-0061-0 (thread    6) better     

001-0062-1 (thread    6) identical     

001-0063-0 (thread    6) identical     

001-0064-1 (thread    6) identical     

001-0065-0 (thread    6) identical     
001-0065-0 (thread    6) worse      

001-0066-1 (thread    6) identical     
001-0066-1 (thread    6) better     

001-0067-0 (thread    6) identical     
001-0067-0 (thread    6) worse      

001-0068-1 (thread    6) identical     
001-0068-1 (thread    6) better     

001-0069-0 (thread    6) identical     
001-0069-0 (thread    6) better     

001-0070-1 (thread    6) identical     
001-0070-1 (thread    6) worse      

001-0071-0 (thread    6) identical     
001-0071-0 (thread    6) worse      

001-0072-1 (thread    6) identical     
001-0072-1 (thread    6) better     

001-0073-0 (thread    6) identical     

001-0074-1 (thread    6) identical     
001-0074-1 (thread    6) worse      

001-0075-0 (thread    6) identical     
001-0075-0 (thread    6) worse      

001-0076-1 (thread    6) identical     
001-0076-1 (thread    6) worse      

001-0077-0 (thread    6) identical     
001-0077-0 (thread    6) worse      

001-0078-1 (thread    6) identical     
001-0078-1 (thread    6) worse      

001-0079-0 (thread    6) identical     
001-0079-0 (thread    6) worse      

001-0080-1 (thread    6) identical     
001-0080-1 (thread    6) worse      

001-0081-0 (thread    6) identical     
001-0081-0 (thread    6) better     

001-0082-1 (thread    6) identical     
001-0082-1 (thread    6) worse      

001-0083-0 (thread    6) identical     
001-0083-0 (thread    6) better     

001-0084-1 (thread    6) identical     
001-0084-1 (thread    6) better     

001-0085-0 (thread    6) identical     
001-0085-0 (thread    6) better     

001-0086-1 (thread    6) identical     
001-0086-1 (thread    6) worse      

001-0087-0 (thread    6) identical     
001-0087-0 (thread    6) better     

001-0088-1 (thread    6) identical     
001-0088-1 (thread    6) better     

001-0089-0 (thread    6) identical     
001-0089-0 (thread    6) better     

001-0090-1 (thread    6) identical     
001-0090-1 (thread    6) worse      

001-0091-0 (thread    6) identical     
001-0091-0 (thread    6) worse      

001-0092-1 (thread    6) identical     
001-0092-1 (thread    6) worse      

001-0093-0 (thread    6) identical     
001-0093-0 (thread    6) better     

001-0094-1 (thread    6) identical     
001-0094-1 (thread    6) worse      

001-0095-0 (thread    6) identical     
001-0095-0 (thread    6) worse      

001-0096-1 (thread    6) identical     
001-0096-1 (thread    6) better     

001-0097-0 (thread    6) identical     
001-0097-0 (thread    6) better     

001-0098-1 (thread    6) identical     
001-0098-1 (thread    6) better     

001-0099-0 (thread    6) identical     
001-0099-0 (thread    6) better     

001-0100-1 (thread    6) identical     
001-0100-1 (thread    6) worse      

001-0101-0 (thread    6) identical     
001-0101-0 (thread    6) better     

001-0102-1 (thread    6) identical     
001-0102-1 (thread    6) worse      

001-0103-0 (thread    6) identical     

001-0104-1 (thread    6) identical     
001-0104-1 (thread    6) worse      

001-0105-0 (thread    6) identical     
001-0105-0 (thread    6) worse      

001-0106-1 (thread    6) identical     
001-0106-1 (thread    6) better     

001-0107-0 (thread    6) identical     
001-0107-0 (thread    6) better     

001-0108-1 (thread    6) identical     
001-0108-1 (thread    6) worse      

001-0109-0 (thread    6) identical     
001-0109-0 (thread    6) worse      

001-0110-1 (thread    6) identical     
001-0110-1 (thread    6) better     

001-0111-0 (thread    6) identical     
001-0111-0 (thread    6) worse      

001-0112-1 (thread    6) identical     
001-0112-1 (thread    6) worse      

001-0113-0 (thread    6) identical     
001-0113-0 (thread    6) better     

001-0114-1 (thread    6) identical     
001-0114-1 (thread    6) worse      

001-0115-0 (thread    6) identical     
001-0115-0 (thread    6) worse      

001-0116-1 (thread    6) identical     
001-0116-1 (thread    6) worse      

001-0117-0 (thread    6) identical     
001-0117-0 (thread    6) worse      

001-0118-1 (thread    6) identical     
001-0118-1 (thread    6) worse      

001-0119-1 (thread    1) identical     

001-0120-1 (thread    1) identical     
001-0120-1 (thread    1) worse      

001-0121-1 (thread    4) identical     

001-0122-1 (thread    4) identical     
001-0122-0 (thread    6) identical     
001-0122-1 (thread    4) better     

001-0123-0 (thread    6) worse      

001-0124-0 (thread    1) identical     
001-0124-0 (thread    1) better     

001-0125-0 (thread    1) identical     
001-0125-0 (thread    1) better     

001-0126-1 (thread    6) identical     
001-0126-1 (thread    6) worse      

001-0127-0 (thread    4) identical     
001-0127-0 (thread    4) better     

001-0128-0 (thread    6) identical     
001-0128-0 (thread    6) better     

001-0129-0 (thread    6) identical     
001-0129-0 (thread    6) worse      

001-0130-1 (thread    4) identical     
001-0130-1 (thread    4) better     

001-0131-1 (thread    1) identical     
001-0131-1 (thread    1) better     

001-0132-1 (thread    1) identical     
001-0132-1 (thread    1) better     

001-0133-0 (thread    1) identical     
001-0133-0 (thread    1) better     

001-0134-1 (thread    1) identical     
001-0134-1 (thread    1) better     

001-0135-0 (thread    1) identical     
001-0135-0 (thread    1) better     

001-0136-1 (thread    1) identical     
001-0136-1 (thread    1) worse      

001-0137-1 (thread    6) identical     
001-0137-1 (thread    6) worse      

001-0138-1 (thread    6) identical     
001-0138-0 (thread    1) identical     
001-0138-1 (thread    6) worse      

001-0139-0 (thread    1) worse      

001-0140-0 (thread    4) identical     
001-0140-0 (thread    4) better     

001-0141-0 (thread    4) identical     
001-0141-0 (thread    4) worse      

001-0142-1 (thread    4) identical     
001-0142-1 (thread    4) worse      

001-0143-1 (thread    8) identical     
001-0143-1 (thread    8) better     

001-0144-1 (thread    8) identical     
001-0144-1 (thread    8) better     

001-0145-0 (thread    8) identical     
001-0145-0 (thread    8) better     

001-0146-0 (thread    4) identical     
001-0146-0 (thread    4) worse      

001-0147-1 (thread    8) identical     
001-0147-1 (thread    8) worse      

001-0148-0 (thread    4) identical     
001-0148-0 (thread    4) better     

001-0149-0 (thread    4) identical     
001-0149-1 (thread    8) identical     
001-0149-0 (thread    4) worse      

001-0150-1 (thread    8) better     

001-0151-0 (thread    8) identical     
001-0151-0 (thread    8) better     

001-0152-1 (thread    8) identical     
001-0152-1 (thread    8) better     

001-0153-0 (thread    8) identical     
001-0153-0 (thread    8) better     

001-0154-1 (thread    8) identical     
001-0154-1 (thread    8) better     

001-0155-1 (thread    8) identical     
001-0155-1 (thread    8) better     

001-0156-1 (thread    1) identical     
001-0156-1 (thread    1) better     

001-0157-1 (thread    4) identical     
001-0157-1 (thread    4) better     

001-0158-0 (thread    3) identical     

001-0159-0 (thread    5) identical     

001-0160-0 (thread    2) identical     

001-0161-0 (thread    6) identical     
001-0161-0 (thread    6) better     

001-0162-0 (thread    7) identical     

002-0000-0 (thread    7) identical     

002-0001-0 (thread    4) identical     

002-0002-1 (thread    1) identical     

002-0002-1 (thread    3) identical     

002-0004-1 (thread    2) identical     

002-0005-0 (thread    5) identical     

002-0006-1 (thread    6) identical     

002-0007-0 (thread    7) identical     

002-0008-1 (thread    4) identical     

002-0009-1 (thread    3) identical     

002-0010-0 (thread    8) identical     

002-0011-0 (thread    1) identical     

002-0012-0 (thread    2) identical     

002-0013-1 (thread    5) identical     

002-0014-1 (thread    7) identical     

002-0015-0 (thread    4) identical     
002-0015-0 (thread    4) better     

002-0016-0 (thread    2) identical     

002-0017-1 (thread    3) identical     

002-0018-1 (thread    5) identical     

002-0019-1 (thread    1) identical     

002-0020-0 (thread    6) identical     

002-0021-0 (thread    8) identical     

002-0022-0 (thread    2) identical     

002-0023-1 (thread    4) identical     

002-0024-1 (thread    3) identical     

002-0025-0 (thread    5) identical     

002-0026-0 (thread    7) identical     

002-0027-1 (thread    1) identical     

002-0028-0 (thread    2) identical     

002-0029-1 (thread    5) identical     
002-0029-1 (thread    5) worse      

002-0030-1 (thread    8) identical     

002-0031-0 (thread    6) identical     

002-0032-0 (thread    7) identical     

002-0033-1 (thread    1) identical     

002-0034-0 (thread    3) identical     
002-0034-0 (thread    3) worse      

002-0035-1 (thread    5) identical     
002-0035-1 (thread    5) worse      

002-0036-1 (thread    4) identical     

002-0037-0 (thread    3) identical     

002-0038-1 (thread    1) identical     

002-0039-0 (thread    8) identical     

002-0040-1 (thread    5) identical     

002-0041-1 (thread    6) identical     

002-0042-1 (thread    3) identical     

002-0043-0 (thread    7) identical     

002-0044-0 (thread    4) identical     

002-0045-0 (thread    3) identical     
002-0045-0 (thread    2) identical     

002-0046-0 (thread    3) worse      

002-0047-1 (thread    7) identical     

002-0048-1 (thread    8) identical     
002-0048-1 (thread    8) better     

002-0049-0 (thread    8) identical     

002-0050-1 (thread    7) identical     

002-0051-0 (thread    7) identical     

002-0052-1 (thread    7) identical     
002-0052-1 (thread    7) better     

002-0053-1 (thread    2) identical     
002-0053-1 (thread    2) better     

002-0054-0 (thread    3) identical     
002-0054-0 (thread    3) worse      

002-0055-0 (thread    3) identical     

002-0056-1 (thread    6) identical     

002-0057-1 (thread    3) identical     
002-0057-1 (thread    3) worse      

002-0058-1 (thread    2) identical     

002-0059-0 (thread    1) identical     

002-0060-0 (thread    2) identical     
002-0060-0 (thread    2) better     

002-0061-0 (thread    2) identical     
002-0061-0 (thread    2) better     

002-0062-1 (thread    2) identical     
002-0062-1 (thread    2) better     

002-0063-0 (thread    2) identical     

002-0064-1 (thread    1) identical     
002-0064-1 (thread    1) worse      

002-0065-1 (thread    2) identical     

002-0066-0 (thread    1) identical     
002-0066-0 (thread    1) better     

002-0067-0 (thread    1) identical     
002-0067-0 (thread    1) worse      

002-0068-1 (thread    2) identical     
002-0068-1 (thread    2) worse      

002-0069-1 (thread    1) identical     
002-0069-1 (thread    1) worse      

002-0070-1 (thread    3) identical     
002-0070-1 (thread    3) worse      

002-0071-0 (thread    2) identical     
002-0071-0 (thread    2) better     

002-0072-0 (thread    3) identical     
002-0072-0 (thread    3) worse      

002-0073-1 (thread    1) identical     
002-0073-1 (thread    1) better     

002-0074-0 (thread    3) identical     
002-0074-0 (thread    3) worse      

002-0075-1 (thread    1) identical     
002-0075-1 (thread    1) better     

002-0076-1 (thread    1) identical     
002-0076-1 (thread    1) worse      

002-0077-1 (thread    2) identical     
002-0077-1 (thread    2) worse      

002-0078-0 (thread    3) identical     
002-0078-0 (thread    3) worse      

002-0079-0 (thread    1) identical     
002-0079-0 (thread    1) worse      

002-0080-1 (thread    2) identical     
002-0080-1 (thread    2) worse      

002-0081-0 (thread    3) identical     
002-0081-0 (thread    3) worse      

002-0082-1 (thread    1) identical     

002-0083-1 (thread    3) identical     
002-0083-1 (thread    3) worse      

002-0084-0 (thread    2) identical     
002-0084-0 (thread    2) worse      

002-0085-0 (thread    2) identical     
002-0085-0 (thread    2) better     

002-0086-1 (thread    2) identical     
002-0086-1 (thread    2) worse      

002-0087-1 (thread    3) identical     
002-0087-1 (thread    3) better     

002-0088-1 (thread    3) identical     
002-0088-1 (thread    3) worse      

002-0089-0 (thread    1) identical     
002-0089-0 (thread    1) worse      

002-0090-0 (thread    2) identical     
002-0090-0 (thread    2) worse      

002-0091-0 (thread    2) identical     

002-0092-1 (thread    1) identical     
002-0092-1 (thread    1) worse      

002-0093-0 (thread    1) identical     
002-0093-0 (thread    1) better     

002-0094-1 (thread    1) identical     
002-0094-1 (thread    1) better     

002-0095-0 (thread    1) identical     

002-0096-1 (thread    2) identical     
002-0096-1 (thread    2) better     

002-0097-1 (thread    1) identical     
002-0097-1 (thread    1) better     

002-0098-1 (thread    1) identical     
002-0098-1 (thread    1) better     

002-0099-0 (thread    1) identical     
002-0099-0 (thread    1) better     

002-0100-0 (thread    2) identical     
002-0100-0 (thread    2) better     

002-0101-0 (thread    2) identical     
002-0101-0 (thread    2) worse      

002-0102-1 (thread    1) identical     
002-0102-1 (thread    1) worse      

002-0103-1 (thread    2) identical     
002-0103-1 (thread    2) better     

002-0104-0 (thread    1) identical     
002-0104-0 (thread    1) worse      

002-0105-1 (thread    2) identical     

002-0106-0 (thread    1) identical     
002-0106-0 (thread    1) better     

002-0107-0 (thread    1) identical     
002-0107-1 (thread    2) identical     
002-0107-0 (thread    1) better     

002-0108-1 (thread    2) better     

002-0109-0 (thread    2) identical     
002-0109-0 (thread    2) worse      

002-0110-1 (thread    2) identical     
002-0110-1 (thread    2) worse      

002-0111-1 (thread    1) identical     

002-0112-0 (thread    3) identical     
002-0112-0 (thread    3) worse      

002-0113-0 (thread    2) identical     

002-0114-0 (thread    3) identical     
002-0114-1 (thread    1) identical     
002-0114-0 (thread    3) better     

002-0115-1 (thread    1) worse      

002-0116-1 (thread    2) identical     
002-0116-1 (thread    2) worse      

002-0117-1 (thread    1) identical     
002-0117-1 (thread    1) better     

002-0118-1 (thread    1) identical     
002-0118-1 (thread    1) worse      

002-0119-0 (thread    2) identical     

002-0120-0 (thread    3) identical     
002-0120-1 (thread    2) identical     
002-0120-1 (thread    2) worse      

002-0120-0 (thread    3) better     

002-0122-1 (thread    2) identical     
002-0122-1 (thread    2) worse      

002-0123-0 (thread    3) identical     
002-0123-0 (thread    3) worse      

002-0124-0 (thread    1) identical     
002-0124-0 (thread    1) worse      

002-0125-0 (thread    2) identical     
002-0125-0 (thread    2) worse      

002-0126-1 (thread    3) identical     
002-0126-1 (thread    3) worse      

002-0127-0 (thread    1) identical     
002-0127-0 (thread    1) better     

002-0128-1 (thread    1) identical     
002-0128-0 (thread    3) identical     
002-0128-1 (thread    1) better     

002-0129-0 (thread    3) better     

002-0130-0 (thread    1) identical     
002-0130-0 (thread    1) worse      

002-0131-1 (thread    2) identical     
002-0131-1 (thread    2) worse      

002-0132-1 (thread    3) identical     
002-0132-1 (thread    3) worse      

002-0133-1 (thread    2) identical     
002-0133-1 (thread    2) better     

002-0134-0 (thread    3) identical     
002-0134-0 (thread    3) worse      

002-0135-0 (thread    3) identical     
002-0135-0 (thread    3) worse      

002-0136-1 (thread    2) identical     
002-0136-1 (thread    2) worse      

002-0137-1 (thread    3) identical     
002-0137-1 (thread    3) worse      

002-0138-1 (thread    8) identical     

002-0139-0 (thread    1) identical     
002-0139-0 (thread    1) worse      

002-0140-0 (thread    2) identical     
002-0140-0 (thread    2) worse      

002-0141-0 (thread    5) identical     

002-0142-1 (thread    3) identical     
002-0142-1 (thread    3) worse      

002-0143-0 (thread    2) identical     
002-0143-0 (thread    2) worse      

002-0144-0 (thread    7) identical     

002-0145-1 (thread    2) identical     
002-0145-1 (thread    2) worse      

002-0146-1 (thread    1) identical     
002-0146-1 (thread    1) worse      

002-0147-0 (thread    7) identical     
002-0147-0 (thread    7) worse      

002-0148-0 (thread    4) identical     

002-0149-0 (thread    6) identical     

002-0150-0 (thread    3) identical     
002-0150-0 (thread    8) identical     

002-0151-0 (thread    3) better     

002-0152-1 (thread    3) identical     
002-0152-1 (thread    3) better     

002-0153-0 (thread    1) identical     
002-0153-0 (thread    1) worse      

002-0154-0 (thread    3) identical     
002-0154-0 (thread    3) better     

002-0155-1 (thread    1) identical     
002-0155-1 (thread    1) better     

002-0156-1 (thread    3) identical     
002-0156-0 (thread    8) identical     
002-0156-1 (thread    7) identical     
002-0156-1 (thread    5) identical     

002-0156-0 (thread    4) identical     
002-0156-1 (thread    2) identical     
002-0156-1 (thread    6) identical     

002-0158-1 (thread    3) better     

002-0159-0 (thread    8) better     

002-0160-0 (thread    4) better     

002-0161-1 (thread    7) worse      

002-0162-1 (thread    2) worse      

003-0000-0 (thread    7) identical     

003-0001-1 (thread    2) identical     

003-0002-1 (thread    3) identical     

003-0003-1 (thread    5) identical     

003-0004-1 (thread    4) identical     

003-0005-0 (thread    1) identical     

003-0006-0 (thread    6) identical     

003-0007-0 (thread    8) identical     

003-0008-0 (thread    7) identical     

003-0009-1 (thread    2) identical     

003-0010-1 (thread    5) identical     

003-0011-1 (thread    1) identical     

003-0012-0 (thread    3) identical     

003-0013-1 (thread    8) identical     

003-0014-0 (thread    4) identical     

003-0015-0 (thread    7) identical     

003-0016-0 (thread    6) identical     

003-0017-1 (thread    1) identical     

003-0017-0 (thread    5) identical     

003-0019-0 (thread    3) identical     

003-0020-1 (thread    2) identical     

003-0021-1 (thread    8) identical     

003-0022-1 (thread    1) identical     

003-0023-0 (thread    5) identical     

003-0024-0 (thread    6) identical     

003-0025-1 (thread    3) identical     

003-0026-0 (thread    4) identical     

003-0027-1 (thread    8) identical     

003-0028-1 (thread    3) identical     
003-0028-1 (thread    3) worse      

003-0029-0 (thread    2) identical     

003-0030-1 (thread    7) identical     

003-0031-0 (thread    4) identical     

003-0032-1 (thread    8) identical     
003-0032-1 (thread    8) better     

003-0033-1 (thread    2) identical     
003-0033-1 (thread    2) worse      

003-0034-0 (thread    1) identical     

003-0035-1 (thread    2) identical     

003-0036-0 (thread    7) identical     

003-0037-0 (thread    1) identical     

003-0038-0 (thread    6) identical     
003-0038-0 (thread    6) worse      

003-0039-0 (thread    8) identical     

003-0040-1 (thread    2) identical     

003-0041-1 (thread    4) identical     

003-0042-1 (thread    1) identical     

003-0043-0 (thread    7) identical     

003-0044-1 (thread    8) identical     

003-0045-0 (thread    1) identical     
003-0045-0 (thread    1) worse      

003-0046-1 (thread    7) identical     

003-0047-1 (thread    5) identical     
003-0047-1 (thread    5) better     

003-0048-1 (thread    5) identical     

003-0049-0 (thread    5) identical     

003-0050-0 (thread    6) identical     

003-0051-1 (thread    1) identical     

003-0052-0 (thread    7) identical     
003-0052-0 (thread    7) worse      

003-0053-0 (thread    6) identical     

003-0054-1 (thread    1) identical     

003-0055-0 (thread    1) identical     

003-0056-1 (thread    4) identical     

003-0057-1 (thread    5) identical     

003-0058-0 (thread    3) identical     

003-0059-1 (thread    1) identical     
003-0059-1 (thread    1) worse      

003-0060-0 (thread    3) identical     
003-0060-0 (thread    3) worse      

003-0061-1 (thread    5) identical     
003-0061-1 (thread    5) worse      

003-0062-1 (thread    1) identical     
003-0062-1 (thread    1) worse      

003-0063-0 (thread    2) identical     

003-0064-0 (thread    3) identical     

003-0065-1 (thread    5) identical     
003-0065-1 (thread    5) better     

003-0066-1 (thread    2) identical     

003-0067-0 (thread    3) identical     

003-0068-0 (thread    1) identical     

003-0069-1 (thread    5) identical     
003-0069-1 (thread    5) better     

003-0070-1 (thread    3) identical     
003-0070-1 (thread    3) worse      

003-0071-0 (thread    2) identical     

003-0072-1 (thread    5) identical     

003-0073-0 (thread    3) identical     
003-0073-0 (thread    3) worse      

003-0074-0 (thread    1) identical     

003-0075-0 (thread    5) identical     
003-0075-0 (thread    5) worse      

003-0076-1 (thread    2) identical     

003-0077-1 (thread    3) identical     

003-0078-1 (thread    5) identical     
003-0078-1 (thread    5) worse      

003-0079-0 (thread    1) identical     
003-0079-0 (thread    1) worse      

003-0080-0 (thread    2) identical     
003-0080-0 (thread    2) worse      

003-0081-1 (thread    3) identical     
003-0081-1 (thread    3) worse      

003-0082-0 (thread    5) identical     
003-0082-0 (thread    5) worse      

003-0083-1 (thread    1) identical     

003-0084-1 (thread    3) identical     
003-0084-1 (thread    3) worse      

003-0085-0 (thread    2) identical     
003-0085-1 (thread    1) identical     
003-0085-1 (thread    1) worse      

003-0086-0 (thread    2) worse      

003-0087-0 (thread    3) identical     
003-0087-0 (thread    3) better     

003-0088-1 (thread    1) identical     

003-0089-1 (thread    3) identical     
003-0089-1 (thread    3) worse      

003-0090-0 (thread    5) identical     
003-0090-0 (thread    5) better     

003-0091-0 (thread    5) identical     
003-0091-0 (thread    5) worse      

003-0092-1 (thread    3) identical     
003-0092-1 (thread    3) worse      

003-0093-0 (thread    2) identical     
003-0093-0 (thread    3) identical     

003-0094-0 (thread    2) worse      

003-0095-1 (thread    5) identical     
003-0095-1 (thread    5) better     

003-0096-1 (thread    5) identical     

003-0097-1 (thread    3) identical     
003-0097-1 (thread    3) worse      

003-0098-0 (thread    2) identical     
003-0098-0 (thread    2) worse      

003-0099-1 (thread    3) identical     
003-0099-0 (thread    2) identical     
003-0099-1 (thread    3) better     

003-0100-0 (thread    2) better     

003-0101-0 (thread    2) identical     
003-0101-0 (thread    2) worse      

003-0102-1 (thread    2) identical     
003-0102-1 (thread    2) worse      

003-0103-0 (thread    5) identical     
003-0103-0 (thread    5) worse      

003-0104-1 (thread    3) identical     
003-0104-1 (thread    3) worse      

003-0105-0 (thread    2) identical     
003-0105-0 (thread    2) worse      

003-0106-0 (thread    3) identical     
003-0106-0 (thread    3) better     

003-0107-0 (thread    3) identical     
003-0107-0 (thread    3) better     

003-0108-1 (thread    2) identical     
003-0108-1 (thread    2) better     

003-0109-1 (thread    3) identical     
003-0109-1 (thread    5) identical     
003-0109-1 (thread    3) better     

003-0110-1 (thread    5) better     

003-0111-1 (thread    3) identical     
003-0111-1 (thread    3) better     

003-0112-0 (thread    5) identical     
003-0112-0 (thread    5) worse      

003-0113-1 (thread    3) identical     
003-0113-1 (thread    3) worse      

003-0114-0 (thread    5) identical     
003-0114-0 (thread    5) worse      

003-0115-1 (thread    3) identical     

003-0116-0 (thread    2) identical     
003-0116-0 (thread    2) worse      

003-0117-1 (thread    3) identical     
003-0117-1 (thread    3) better     

003-0118-0 (thread    2) identical     
003-0118-0 (thread    2) worse      

003-0119-1 (thread    3) identical     
003-0119-1 (thread    3) worse      

003-0120-1 (thread    3) identical     
003-0120-1 (thread    3) worse      

003-0121-0 (thread    5) identical     
003-0121-0 (thread    5) worse      

003-0122-1 (thread    5) identical     
003-0122-1 (thread    5) worse      

003-0123-0 (thread    2) identical     
003-0123-0 (thread    2) worse      

003-0124-0 (thread    3) identical     
003-0124-0 (thread    3) worse      

003-0125-0 (thread    1) identical     
003-0125-0 (thread    1) worse      

003-0126-0 (thread    3) identical     

003-0127-1 (thread    2) identical     
003-0127-1 (thread    2) worse      

003-0128-0 (thread    5) identical     
003-0128-0 (thread    5) worse      

003-0129-0 (thread    3) identical     
003-0129-0 (thread    3) better     

003-0130-1 (thread    2) identical     
003-0130-1 (thread    2) worse      

003-0131-0 (thread    5) identical     
003-0131-0 (thread    5) worse      

003-0132-1 (thread    1) identical     
003-0132-1 (thread    1) worse      

003-0133-1 (thread    3) identical     
003-0133-1 (thread    5) identical     
003-0133-1 (thread    5) worse      

003-0134-1 (thread    3) better     

003-0135-0 (thread    3) identical     
003-0135-0 (thread    3) worse      

003-0136-0 (thread    1) identical     
003-0136-0 (thread    1) better     

003-0137-0 (thread    1) identical     
003-0137-1 (thread    5) identical     
003-0137-0 (thread    1) worse      

003-0138-1 (thread    5) worse      

003-0139-1 (thread    3) identical     
003-0139-1 (thread    3) worse      

003-0140-0 (thread    2) identical     
003-0140-0 (thread    2) better     

003-0141-0 (thread    2) identical     
003-0141-0 (thread    2) better     

003-0142-1 (thread    1) identical     
003-0142-1 (thread    2) identical     
003-0142-1 (thread    1) worse      

003-0143-1 (thread    2) worse      

003-0144-1 (thread    3) identical     

003-0145-1 (thread    2) identical     
003-0145-1 (thread    2) worse      

003-0146-1 (thread    6) identical     

003-0147-0 (thread    3) identical     
003-0147-0 (thread    3) worse      

003-0148-0 (thread    6) identical     
003-0148-0 (thread    6) better     

003-0149-1 (thread    2) identical     
003-0149-0 (thread    1) identical     
003-0149-1 (thread    2) worse      

003-0150-1 (thread    3) identical     
003-0150-0 (thread    1) better     

003-0151-1 (thread    3) worse      

003-0152-1 (thread    3) identical     
003-0152-1 (thread    3) better     

003-0153-0 (thread    3) identical     
003-0153-0 (thread    3) worse      

003-0154-0 (thread    1) identical     
003-0154-0 (thread    1) better     

003-0155-1 (thread    3) identical     
003-0155-1 (thread    3) worse      

003-0156-1 (thread    1) identical     
003-0156-1 (thread    1) worse      

003-0157-1 (thread    2) identical     

003-0158-0 (thread    7) identical     

003-0159-0 (thread    6) identical     
003-0159-0 (thread    6) worse      

003-0160-0 (thread    5) identical     

003-0161-0 (thread    8) identical     

003-0162-0 (thread    4) identical     

004-0000-1 (thread    1) identical     

004-0001-0 (thread    4) identical     

004-0002-0 (thread    2) identical     

004-0003-1 (thread    7) identical     

004-0004-0 (thread    3) identical     

004-0005-1 (thread    6) identical     

004-0006-0 (thread    5) identical     

004-0007-1 (thread    8) identical     

004-0008-0 (thread    1) identical     

004-0009-1 (thread    4) identical     

004-0010-1 (thread    7) identical     

004-0011-1 (thread    6) identical     

004-0012-0 (thread    2) identical     

004-0013-1 (thread    8) identical     

004-0014-0 (thread    3) identical     

004-0015-0 (thread    7) identical     

004-0016-0 (thread    5) identical     

004-0017-0 (thread    1) identical     
004-0017-0 (thread    1) worse      

004-0018-1 (thread    4) identical     

004-0019-0 (thread    2) identical     

004-0020-1 (thread    6) identical     

004-0021-1 (thread    8) identical     

004-0022-1 (thread    1) identical     

004-0023-0 (thread    5) identical     

004-0024-0 (thread    4) identical     

004-0025-1 (thread    2) identical     

004-0026-0 (thread    3) identical     

004-0027-1 (thread    8) identical     

004-0028-1 (thread    2) identical     
004-0028-1 (thread    2) worse      

004-0029-1 (thread    7) identical     

004-0030-0 (thread    6) identical     

004-0031-0 (thread    3) identical     

004-0032-1 (thread    8) identical     
004-0032-0 (thread    1) identical     

004-0033-1 (thread    8) better     

004-0034-1 (thread    7) identical     
004-0034-1 (thread    7) worse      

004-0035-1 (thread    8) identical     

004-0036-0 (thread    7) identical     

004-0037-0 (thread    4) identical     
004-0037-0 (thread    4) worse      

004-0038-0 (thread    6) identical     

004-0039-1 (thread    8) identical     

004-0040-0 (thread    1) identical     

004-0041-1 (thread    3) identical     

004-0042-0 (thread    7) identical     

004-0043-1 (thread    4) identical     

004-0044-1 (thread    8) identical     
004-0044-1 (thread    8) worse      

004-0045-0 (thread    7) identical     
004-0045-0 (thread    7) worse      

004-0046-1 (thread    4) identical     

004-0047-1 (thread    5) identical     

004-0048-1 (thread    5) identical     

004-0049-0 (thread    6) identical     

004-0050-0 (thread    5) identical     

004-0051-1 (thread    7) identical     

004-0052-0 (thread    5) identical     

004-0053-0 (thread    4) identical     
004-0053-0 (thread    4) worse      

004-0054-1 (thread    7) identical     

004-0055-0 (thread    2) identical     

004-0056-1 (thread    3) identical     

004-0057-0 (thread    7) identical     

004-0058-0 (thread    1) identical     

004-0059-1 (thread    2) identical     
004-0059-1 (thread    2) worse      

004-0060-0 (thread    1) identical     
004-0060-0 (thread    1) worse      

004-0061-1 (thread    7) identical     
004-0061-1 (thread    7) worse      

004-0062-1 (thread    2) identical     
004-0062-1 (thread    2) worse      

004-0063-0 (thread    1) identical     
004-0063-0 (thread    1) worse      

004-0064-1 (thread    7) identical     
004-0064-1 (thread    7) better     

004-0065-0 (thread    7) identical     
004-0065-0 (thread    2) identical     

004-0065-0 (thread    7) better     

004-0067-1 (thread    1) identical     

004-0068-0 (thread    2) identical     

004-0069-1 (thread    7) identical     
004-0069-1 (thread    7) better     

004-0070-1 (thread    1) identical     
004-0070-1 (thread    7) identical     

004-0071-1 (thread    1) better     

004-0072-0 (thread    7) identical     
004-0072-0 (thread    7) worse      

004-0073-1 (thread    1) identical     
004-0073-1 (thread    1) better     

004-0074-0 (thread    7) identical     

004-0075-1 (thread    1) identical     

004-0076-0 (thread    2) identical     

004-0077-1 (thread    1) identical     
004-0077-1 (thread    1) worse      

004-0078-0 (thread    7) identical     

004-0079-0 (thread    2) identical     

004-0080-1 (thread    1) identical     
004-0080-1 (thread    1) worse      

004-0081-0 (thread    7) identical     
004-0081-0 (thread    7) better     

004-0082-1 (thread    2) identical     
004-0082-1 (thread    2) worse      

004-0083-1 (thread    7) identical     
004-0083-1 (thread    7) worse      

004-0084-1 (thread    7) identical     

004-0085-0 (thread    1) identical     
004-0085-0 (thread    1) worse      

004-0086-0 (thread    7) identical     
004-0086-0 (thread    2) identical     
004-0086-0 (thread    7) better     

004-0087-0 (thread    2) worse      

004-0088-1 (thread    1) identical     

004-0089-1 (thread    2) identical     
004-0089-1 (thread    2) worse      

004-0090-0 (thread    7) identical     
004-0090-0 (thread    7) worse      

004-0091-1 (thread    2) identical     

004-0092-0 (thread    7) identical     
004-0092-0 (thread    7) worse      

004-0093-0 (thread    7) identical     

004-0094-1 (thread    2) identical     
004-0094-1 (thread    2) better     

004-0095-1 (thread    7) identical     
004-0095-1 (thread    7) worse      

004-0096-0 (thread    2) identical     

004-0097-1 (thread    7) identical     
004-0097-1 (thread    7) worse      

004-0098-0 (thread    2) identical     
004-0098-0 (thread    2) better     

004-0099-0 (thread    2) identical     
004-0099-0 (thread    2) worse      

004-0100-1 (thread    7) identical     
004-0100-1 (thread    7) better     

004-0101-0 (thread    7) identical     
004-0101-0 (thread    7) worse      

004-0102-1 (thread    7) identical     
004-0102-1 (thread    7) better     

004-0103-0 (thread    7) identical     
004-0103-0 (thread    7) worse      

004-0104-1 (thread    2) identical     
004-0104-1 (thread    2) worse      

004-0105-0 (thread    2) identical     
004-0105-0 (thread    2) worse      

004-0106-1 (thread    7) identical     

004-0107-1 (thread    2) identical     
004-0107-1 (thread    2) worse      

004-0108-0 (thread    7) identical     
004-0108-0 (thread    7) worse      

004-0109-0 (thread    1) identical     
004-0109-1 (thread    2) identical     

004-0110-0 (thread    1) worse      

004-0111-1 (thread    4) identical     
004-0111-0 (thread    7) identical     
004-0111-1 (thread    4) worse      

004-0112-0 (thread    7) worse      

004-0113-1 (thread    2) identical     

004-0114-0 (thread    1) identical     
004-0114-0 (thread    1) worse      

004-0115-0 (thread    7) identical     
004-0115-0 (thread    7) worse      

004-0116-1 (thread    2) identical     
004-0116-1 (thread    2) worse      

004-0117-1 (thread    4) identical     
004-0117-1 (thread    4) worse      

004-0118-1 (thread    7) identical     
004-0118-1 (thread    7) worse      

004-0119-1 (thread    6) identical     

004-0119-0 (thread    2) identical     
004-0120-0 (thread    2) worse      

004-0121-0 (thread    1) identical     
004-0121-0 (thread    1) worse      

004-0122-1 (thread    4) identical     
004-0122-1 (thread    4) better     

004-0123-1 (thread    1) identical     
004-0123-1 (thread    1) better     

004-0124-1 (thread    6) identical     
004-0124-1 (thread    6) worse      

004-0125-0 (thread    2) identical     
004-0125-0 (thread    2) better     

004-0126-0 (thread    6) identical     
004-0126-0 (thread    6) better     

004-0127-1 (thread    1) identical     
004-0127-1 (thread    1) worse      

004-0128-0 (thread    6) identical     
004-0128-0 (thread    6) better     

004-0129-0 (thread    6) identical     
004-0129-0 (thread    6) better     

004-0130-1 (thread    1) identical     
004-0130-1 (thread    1) worse      

004-0131-0 (thread    7) identical     
004-0131-1 (thread    2) identical     
004-0131-0 (thread    7) worse      

004-0132-1 (thread    2) better     

004-0133-0 (thread    2) identical     
004-0133-0 (thread    2) better     

004-0134-1 (thread    7) identical     
004-0134-1 (thread    7) worse      

004-0135-0 (thread    7) identical     
004-0135-0 (thread    7) worse      

004-0136-0 (thread    4) identical     
004-0136-0 (thread    4) worse      

004-0137-1 (thread    2) identical     
004-0137-1 (thread    2) worse      

004-0138-1 (thread    6) identical     
004-0138-1 (thread    6) worse      

004-0139-1 (thread    7) identical     
004-0139-1 (thread    7) worse      

004-0140-0 (thread    4) identical     
004-0140-0 (thread    4) better     

004-0141-0 (thread    4) identical     
004-0141-0 (thread    4) worse      

004-0142-1 (thread    2) identical     
004-0142-1 (thread    2) worse      

004-0143-0 (thread    1) identical     

004-0144-1 (thread    4) identical     
004-0144-1 (thread    4) better     

004-0145-0 (thread    4) identical     
004-0145-0 (thread    4) better     

004-0146-1 (thread    1) identical     
004-0146-1 (thread    1) better     

004-0147-0 (thread    1) identical     

004-0148-1 (thread    4) identical     

004-0149-0 (thread    2) identical     
004-0149-0 (thread    2) worse      

004-0150-1 (thread    1) identical     
004-0150-1 (thread    1) worse      

004-0151-1 (thread    7) identical     

004-0152-1 (thread    7) identical     
004-0152-1 (thread    7) worse      

004-0153-0 (thread    4) identical     
004-0153-0 (thread    5) identical     

004-0154-0 (thread    1) identical     
004-0154-0 (thread    1) worse      

004-0155-0 (thread    4) better     

004-0156-1 (thread    5) identical     
004-0156-1 (thread    5) worse      

004-0157-0 (thread    7) identical     
004-0157-0 (thread    7) worse      

004-0158-1 (thread    1) identical     
004-0158-1 (thread    1) better     

004-0159-1 (thread    2) identical     
004-0159-1 (thread    2) worse      

004-0160-0 (thread    3) identical     

004-0161-0 (thread    6) identical     

004-0162-0 (thread    8) identical     

005-0000-0 (thread    2) identical     

005-0001-1 (thread    3) identical     

005-0002-0 (thread    7) identical     

005-0003-1 (thread    5) identical     

005-0004-0 (thread    4) identical     

005-0005-1 (thread    1) identical     

005-0006-1 (thread    8) identical     

005-0007-0 (thread    6) identical     

005-0008-0 (thread    2) identical     

005-0009-1 (thread    3) identical     

005-0010-1 (thread    5) identical     

005-0011-1 (thread    1) identical     

005-0012-0 (thread    7) identical     

005-0013-1 (thread    6) identical     

005-0014-0 (thread    4) identical     

005-0015-0 (thread    5) identical     

005-0016-1 (thread    1) identical     

005-0017-0 (thread    2) identical     
005-0017-0 (thread    2) worse      

005-0018-0 (thread    8) identical     

005-0019-0 (thread    7) identical     

005-0020-1 (thread    3) identical     

005-0021-1 (thread    6) identical     

005-0022-1 (thread    2) identical     

005-0023-0 (thread    1) identical     

005-0024-1 (thread    7) identical     

005-0025-0 (thread    8) identical     

005-0026-0 (thread    4) identical     

005-0027-1 (thread    6) identical     

005-0028-0 (thread    3) identical     

005-0029-1 (thread    8) identical     
005-0029-1 (thread    8) worse      

005-0030-0 (thread    4) identical     

005-0031-1 (thread    5) identical     

005-0032-0 (thread    2) identical     

005-0033-1 (thread    6) identical     

005-0034-1 (thread    8) identical     
005-0034-1 (thread    8) worse      

005-0035-0 (thread    7) identical     
005-0035-0 (thread    7) worse      

005-0036-0 (thread    4) identical     

005-0037-1 (thread    6) identical     

005-0038-0 (thread    8) identical     

005-0039-1 (thread    1) identical     

005-0040-1 (thread    5) identical     

005-0041-1 (thread    7) identical     

005-0042-1 (thread    6) identical     

005-0043-0 (thread    2) identical     

005-0044-0 (thread    4) identical     

005-0045-1 (thread    1) identical     
005-0045-1 (thread    1) better     

005-0046-1 (thread    2) identical     

005-0047-0 (thread    6) identical     
005-0047-0 (thread    6) worse      

005-0048-1 (thread    6) identical     

005-0049-1 (thread    1) identical     

005-0050-0 (thread    6) identical     

005-0051-0 (thread    6) identical     

005-0052-0 (thread    2) identical     
005-0052-0 (thread    2) worse      

005-0053-1 (thread    6) identical     

005-0054-0 (thread    8) identical     

005-0055-0 (thread    3) identical     

005-0056-0 (thread    8) identical     

005-0057-1 (thread    3) identical     
005-0057-1 (thread    3) better     

005-0058-1 (thread    3) identical     
005-0058-1 (thread    3) worse      

005-0059-0 (thread    3) identical     
005-0059-0 (thread    3) worse      

005-0060-1 (thread    3) identical     

005-0061-0 (thread    3) identical     
005-0061-0 (thread    3) better     

005-0062-1 (thread    3) identical     
005-0062-1 (thread    3) better     

005-0063-0 (thread    3) identical     

005-0064-1 (thread    3) identical     

005-0065-0 (thread    3) identical     

005-0066-1 (thread    3) identical     
005-0066-1 (thread    3) worse      

005-0067-0 (thread    3) identical     

005-0068-1 (thread    3) identical     
005-0068-1 (thread    3) better     

005-0069-0 (thread    3) identical     

005-0070-1 (thread    3) identical     

005-0071-0 (thread    3) identical     
005-0071-0 (thread    3) worse      

005-0072-1 (thread    3) identical     

005-0073-0 (thread    3) identical     

005-0074-1 (thread    3) identical     
005-0074-1 (thread    3) better     

005-0075-0 (thread    3) identical     
005-0075-0 (thread    3) better     

005-0076-1 (thread    3) identical     
005-0076-1 (thread    3) worse      

005-0077-0 (thread    3) identical     
005-0077-0 (thread    3) worse      

005-0078-1 (thread    3) identical     
005-0078-1 (thread    3) worse      

005-0079-0 (thread    3) identical     
005-0079-0 (thread    3) better     

005-0080-1 (thread    3) identical     
005-0080-1 (thread    3) worse      

005-0081-0 (thread    3) identical     
005-0081-0 (thread    3) worse      

005-0082-1 (thread    3) identical     
005-0082-1 (thread    3) worse      

005-0083-0 (thread    3) identical     

005-0084-1 (thread    3) identical     

005-0085-0 (thread    3) identical     
005-0085-0 (thread    3) worse      

005-0086-1 (thread    6) identical     
005-0086-1 (thread    6) better     

005-0087-1 (thread    3) identical     

005-0088-1 (thread    3) identical     
005-0088-1 (thread    3) better     

005-0089-0 (thread    6) identical     
005-0089-0 (thread    6) worse      

005-0090-0 (thread    3) identical     
005-0090-0 (thread    3) worse      

005-0091-1 (thread    6) identical     

005-0092-0 (thread    3) identical     
005-0092-0 (thread    3) worse      

005-0093-0 (thread    3) identical     
005-0093-0 (thread    3) worse      

005-0094-1 (thread    6) identical     
005-0094-1 (thread    6) worse      

005-0095-1 (thread    3) identical     
005-0095-1 (thread    3) better     

005-0096-1 (thread    3) identical     
005-0096-1 (thread    3) worse      

005-0097-0 (thread    6) identical     

005-0098-0 (thread    3) identical     
005-0098-0 (thread    3) worse      

005-0099-1 (thread    6) identical     
005-0099-1 (thread    6) better     

005-0100-0 (thread    3) identical     
005-0100-0 (thread    3) worse      

005-0101-0 (thread    3) identical     
005-0101-0 (thread    3) worse      

005-0102-1 (thread    6) identical     
005-0102-1 (thread    6) worse      

005-0103-1 (thread    3) identical     
005-0103-1 (thread    3) worse      

005-0104-0 (thread    6) identical     
005-0104-0 (thread    6) worse      

005-0105-0 (thread    6) identical     
005-0105-0 (thread    6) worse      

005-0106-1 (thread    3) identical     

005-0107-0 (thread    3) identical     
005-0107-0 (thread    3) better     

005-0108-1 (thread    6) identical     
005-0108-1 (thread    6) worse      

005-0109-1 (thread    3) identical     
005-0109-1 (thread    3) worse      

005-0110-1 (thread    3) identical     

005-0111-0 (thread    6) identical     
005-0111-0 (thread    6) worse      

005-0112-0 (thread    3) identical     
005-0112-0 (thread    3) worse      

005-0113-0 (thread    3) identical     
005-0113-0 (thread    3) better     

005-0114-1 (thread    3) identical     
005-0114-1 (thread    3) worse      

005-0115-1 (thread    6) identical     
005-0115-1 (thread    6) worse      

005-0116-0 (thread    3) identical     
005-0116-1 (thread    6) identical     
005-0116-0 (thread    3) worse      

005-0117-1 (thread    6) better     

005-0118-1 (thread    6) identical     
005-0118-1 (thread    6) worse      

005-0119-0 (thread    3) identical     
005-0119-0 (thread    3) worse      

005-0120-1 (thread    3) identical     
005-0120-1 (thread    3) worse      

005-0121-0 (thread    3) identical     
005-0121-0 (thread    3) better     

005-0122-1 (thread    3) identical     
005-0122-1 (thread    3) worse      

005-0123-0 (thread    6) identical     
005-0123-0 (thread    6) worse      

005-0124-0 (thread    3) identical     
005-0124-0 (thread    3) worse      

005-0125-0 (thread    3) identical     
005-0125-0 (thread    3) worse      

005-0126-1 (thread    6) identical     
005-0126-1 (thread    6) better     

005-0127-0 (thread    6) identical     
005-0127-0 (thread    6) better     

005-0128-1 (thread    6) identical     
005-0128-1 (thread    6) worse      

005-0129-1 (thread    3) identical     
005-0129-1 (thread    3) worse      

005-0130-0 (thread    6) identical     
005-0130-0 (thread    6) worse      

005-0131-1 (thread    3) identical     
005-0131-1 (thread    3) worse      

005-0132-1 (thread    3) identical     
005-0132-1 (thread    3) worse      

005-0133-0 (thread    3) identical     
005-0133-0 (thread    3) worse      

005-0134-0 (thread    6) identical     
005-0134-0 (thread    6) better     

005-0135-0 (thread    6) identical     
005-0135-0 (thread    6) worse      

005-0136-1 (thread    3) identical     
005-0136-1 (thread    3) worse      

005-0137-1 (thread    7) identical     

005-0138-1 (thread    6) identical     
005-0138-1 (thread    6) worse      

005-0139-1 (thread    1) identical     

005-0140-0 (thread    3) identical     
005-0140-1 (thread    7) identical     
005-0140-0 (thread    3) worse      

005-0141-0 (thread    8) identical     

005-0142-1 (thread    7) worse      

005-0143-0 (thread    5) identical     

005-0144-0 (thread    2) identical     

005-0145-0 (thread    4) identical     

005-0146-0 (thread    3) identical     
005-0146-0 (thread    3) worse      

005-0147-1 (thread    5) identical     
005-0147-1 (thread    1) identical     

005-0148-1 (thread    5) better     

005-0149-0 (thread    2) identical     
005-0149-0 (thread    2) worse      

005-0150-0 (thread    3) identical     

005-0151-0 (thread    7) identical     
005-0151-0 (thread    7) worse      

005-0152-0 (thread    3) identical     
005-0152-0 (thread    3) worse      

005-0153-1 (thread    8) identical     
005-0153-1 (thread    8) worse      

005-0154-0 (thread    5) identical     
005-0154-1 (thread    4) identical     
005-0154-1 (thread    7) identical     
005-0154-1 (thread    7) worse      

005-0155-0 (thread    5) worse      

005-0156-1 (thread    4) better     

005-0157-1 (thread    8) identical     
005-0157-1 (thread    8) worse      

005-0158-0 (thread    3) identical     
005-0158-0 (thread    3) worse      

005-0159-1 (thread    7) identical     
005-0159-1 (thread    7) better     

005-0160-1 (thread    1) identical     
005-0160-1 (thread    1) worse      

005-0161-1 (thread    2) identical     

005-0162-0 (thread    6) identical     
005-0162-0 (thread    6) worse      

006-0000-1 (thread    4) identical     

006-0001-1 (thread    3) identical     

006-0001-0 (thread    7) identical     

006-0003-1 (thread    2) identical     

006-0004-1 (thread    1) identical     

006-0005-0 (thread    6) identical     

006-0006-0 (thread    8) identical     

006-0007-0 (thread    5) identical     

006-0008-0 (thread    4) identical     

006-0009-1 (thread    2) identical     

006-0010-1 (thread    3) identical     

006-0011-1 (thread    6) identical     

006-0012-0 (thread    7) identical     

006-0013-1 (thread    5) identical     

006-0014-0 (thread    1) identical     

006-0015-0 (thread    4) identical     
006-0015-0 (thread    4) better     

006-0016-0 (thread    3) identical     

006-0017-0 (thread    7) identical     

006-0018-1 (thread    6) identical     

006-0019-1 (thread    5) identical     

006-0020-1 (thread    2) identical     

006-0021-0 (thread    8) identical     

006-0022-0 (thread    3) identical     

006-0023-1 (thread    4) identical     

006-0024-1 (thread    7) identical     

006-0025-0 (thread    6) identical     

006-0026-1 (thread    5) identical     

006-0027-1 (thread    8) identical     

006-0028-1 (thread    6) identical     
006-0028-1 (thread    6) worse      

006-0029-0 (thread    2) identical     

006-0030-0 (thread    1) identical     

006-0031-0 (thread    3) identical     

006-0032-0 (thread    5) identical     

006-0033-1 (thread    8) identical     
006-0033-1 (thread    8) worse      

006-0034-1 (thread    2) identical     
006-0034-1 (thread    2) worse      

006-0035-0 (thread    7) identical     
006-0035-0 (thread    7) worse      

006-0036-1 (thread    8) identical     

006-0037-0 (thread    1) identical     

006-0038-0 (thread    2) identical     

006-0039-1 (thread    4) identical     

006-0040-1 (thread    3) identical     

006-0041-1 (thread    7) identical     

006-0042-1 (thread    1) identical     

006-0043-1 (thread    4) identical     
006-0043-1 (thread    4) worse      

006-0044-0 (thread    5) identical     

006-0045-0 (thread    8) identical     

006-0046-0 (thread    1) identical     

006-0047-1 (thread    4) identical     

006-0048-0 (thread    6) identical     

006-0049-0 (thread    2) identical     

006-0050-1 (thread    4) identical     

006-0051-0 (thread    6) identical     
006-0051-0 (thread    6) worse      

006-0052-0 (thread    4) identical     

006-0053-1 (thread    6) identical     

006-0054-1 (thread    7) identical     

006-0055-1 (thread    8) identical     
006-0055-1 (thread    8) worse      

006-0056-0 (thread    7) identical     

006-0057-0 (thread    1) identical     
006-0057-0 (thread    1) worse      

006-0058-0 (thread    3) identical     

006-0059-0 (thread    3) identical     
006-0059-0 (thread    3) worse      

006-0060-1 (thread    8) identical     

006-0061-1 (thread    3) identical     

006-0062-1 (thread    1) identical     
006-0062-1 (thread    1) worse      

006-0063-0 (thread    8) identical     
006-0063-0 (thread    8) worse      

006-0064-1 (thread    3) identical     
006-0064-1 (thread    3) worse      

006-0065-1 (thread    8) identical     

006-0066-0 (thread    1) identical     

006-0067-0 (thread    3) identical     

006-0067-1 (thread    2) identical     

006-0069-0 (thread    1) identical     

006-0070-1 (thread    3) identical     

006-0071-1 (thread    8) identical     
006-0071-1 (thread    8) worse      

006-0072-0 (thread    5) identical     

006-0073-0 (thread    2) identical     

006-0074-1 (thread    1) identical     

006-0075-0 (thread    3) identical     
006-0075-0 (thread    3) worse      

006-0076-1 (thread    2) identical     
006-0076-1 (thread    2) worse      

006-0077-1 (thread    3) identical     
006-0077-1 (thread    3) worse      

006-0078-0 (thread    5) identical     

006-0079-1 (thread    6) identical     
006-0079-1 (thread    8) identical     
006-0079-1 (thread    8) worse      

006-0080-1 (thread    6) better     

006-0081-1 (thread    3) identical     
006-0081-1 (thread    3) worse      

006-0082-0 (thread    1) identical     

006-0083-0 (thread    5) identical     

006-0084-0 (thread    2) identical     
006-0084-0 (thread    2) worse      

006-0085-1 (thread    8) identical     
006-0085-1 (thread    8) worse      

006-0086-0 (thread    6) identical     
006-0086-0 (thread    6) worse      

006-0087-0 (thread    2) identical     
006-0087-0 (thread    2) worse      

006-0088-1 (thread    3) identical     
006-0088-1 (thread    3) worse      

006-0089-1 (thread    8) identical     

006-0090-1 (thread    5) identical     

006-0091-0 (thread    1) identical     
006-0091-1 (thread    2) identical     

006-0092-0 (thread    1) worse      

006-0093-0 (thread    5) identical     
006-0093-0 (thread    5) worse      

006-0094-0 (thread    1) identical     
006-0094-0 (thread    1) worse      

006-0095-0 (thread    6) identical     
006-0095-1 (thread    8) identical     

006-0096-0 (thread    6) worse      

006-0097-1 (thread    2) identical     
006-0097-1 (thread    2) worse      

006-0098-1 (thread    5) identical     
006-0098-1 (thread    5) worse      

006-0099-0 (thread    1) identical     

006-0100-1 (thread    8) identical     
006-0100-1 (thread    8) worse      

006-0101-1 (thread    2) identical     
006-0101-1 (thread    2) worse      

006-0102-0 (thread    5) identical     
006-0102-0 (thread    5) worse      

006-0103-0 (thread    6) identical     
006-0103-0 (thread    6) better     

006-0104-1 (thread    2) identical     
006-0104-1 (thread    2) better     

006-0105-0 (thread    8) identical     
006-0105-0 (thread    8) worse      

006-0106-0 (thread    2) identical     
006-0106-0 (thread    2) worse      

006-0107-0 (thread    5) identical     
006-0107-0 (thread    5) worse      

006-0108-1 (thread    1) identical     

006-0109-0 (thread    2) identical     
006-0109-0 (thread    2) worse      

006-0110-1 (thread    8) identical     
006-0110-1 (thread    8) worse      

006-0111-1 (thread    6) identical     

006-0112-1 (thread    2) identical     

006-0113-0 (thread    8) identical     
006-0113-0 (thread    2) identical     
006-0113-0 (thread    8) worse      

006-0114-0 (thread    2) worse      

006-0115-1 (thread    5) identical     
006-0115-1 (thread    5) worse      

006-0116-0 (thread    1) identical     
006-0116-0 (thread    1) better     

006-0117-0 (thread    1) identical     
006-0117-1 (thread    8) identical     

006-0118-0 (thread    1) worse      

006-0119-1 (thread    5) identical     
006-0119-1 (thread    5) worse      

006-0120-1 (thread    6) identical     
006-0120-1 (thread    6) worse      

006-0121-1 (thread    5) identical     
006-0121-1 (thread    5) worse      

006-0122-0 (thread    2) identical     
006-0122-0 (thread    2) better     

006-0123-1 (thread    5) identical     
006-0123-1 (thread    5) worse      

006-0124-1 (thread    8) identical     
006-0124-0 (thread    6) identical     
006-0124-0 (thread    6) better     

006-0125-1 (thread    8) worse      

006-0126-0 (thread    6) identical     
006-0126-0 (thread    6) worse      

006-0127-0 (thread    1) identical     
006-0127-0 (thread    2) identical     
006-0127-0 (thread    1) worse      

006-0128-0 (thread    2) worse      

006-0129-1 (thread    5) identical     

006-0130-1 (thread    8) identical     
006-0130-1 (thread    8) worse      

006-0131-0 (thread    6) identical     
006-0131-0 (thread    6) worse      

006-0132-0 (thread    2) identical     
006-0132-0 (thread    2) better     

006-0133-0 (thread    2) identical     
006-0133-0 (thread    2) worse      

006-0134-1 (thread    6) identical     
006-0134-1 (thread    6) worse      

006-0135-1 (thread    1) identical     
006-0135-1 (thread    1) worse      

006-0136-0 (thread    6) identical     
006-0136-0 (thread    6) worse      

006-0137-1 (thread    5) identical     
006-0137-1 (thread    5) better     

006-0138-1 (thread    2) identical     
006-0138-1 (thread    2) worse      

006-0139-1 (thread    1) identical     
006-0139-0 (thread    3) identical     
006-0139-0 (thread    3) worse      

006-0140-1 (thread    5) identical     
006-0140-1 (thread    1) worse      

006-0141-1 (thread    5) worse      

006-0142-0 (thread    6) identical     
006-0142-0 (thread    6) worse      

006-0143-0 (thread    1) identical     
006-0143-0 (thread    1) worse      

006-0144-0 (thread    8) identical     
006-0144-0 (thread    8) worse      

006-0145-1 (thread    1) identical     
006-0145-1 (thread    3) identical     
006-0145-1 (thread    1) better     

006-0146-1 (thread    3) worse      

006-0147-0 (thread    3) identical     

006-0148-0 (thread    8) identical     
006-0148-0 (thread    8) better     

006-0149-1 (thread    1) identical     
006-0149-1 (thread    1) worse      

006-0150-0 (thread    8) identical     
006-0150-0 (thread    6) identical     
006-0150-1 (thread    5) identical     
006-0150-0 (thread    8) worse      

006-0151-1 (thread    5) worse      

006-0152-0 (thread    6) worse      

006-0153-1 (thread    3) identical     
006-0153-1 (thread    3) worse      

006-0154-1 (thread    5) identical     
006-0154-1 (thread    5) worse      

006-0155-1 (thread    3) identical     
006-0155-1 (thread    3) worse      

006-0156-0 (thread    6) identical     
006-0156-0 (thread    6) worse      

006-0157-0 (thread    8) identical     
006-0157-0 (thread    8) worse      

006-0158-1 (thread    5) identical     
006-0158-1 (thread    5) better     

006-0159-1 (thread    1) identical     
006-0159-1 (thread    1) worse      

006-0160-0 (thread    2) identical     
006-0160-0 (thread    7) identical     
006-0160-0 (thread    2) worse      

006-0161-0 (thread    7) better     

006-0162-0 (thread    4) identical     

007-0000-0 (thread    4) identical     

007-0001-1 (thread    7) identical     

007-0002-0 (thread    3) identical     

007-0003-1 (thread    2) identical     

007-0004-1 (thread    6) identical     

007-0005-0 (thread    1) identical     

007-0006-0 (thread    8) identical     

007-0007-1 (thread    5) identical     

007-0008-0 (thread    4) identical     

007-0009-1 (thread    7) identical     

007-0010-1 (thread    2) identical     

007-0011-1 (thread    1) identical     

007-0012-0 (thread    3) identical     

007-0013-1 (thread    5) identical     

007-0014-0 (thread    6) identical     

007-0015-0 (thread    2) identical     

007-0016-0 (thread    4) identical     

007-0016-0 (thread    8) identical     

007-0018-1 (thread    1) identical     

007-0019-1 (thread    7) identical     

007-0020-0 (thread    3) identical     

007-0021-1 (thread    5) identical     

007-0022-0 (thread    4) identical     

007-0023-0 (thread    1) identical     

007-0024-1 (thread    8) identical     

007-0025-1 (thread    7) identical     

007-0026-1 (thread    5) identical     

007-0027-0 (thread    6) identical     

007-0028-1 (thread    7) identical     
007-0028-1 (thread    7) worse      

007-0029-0 (thread    3) identical     

007-0030-1 (thread    2) identical     

007-0031-0 (thread    4) identical     

007-0032-0 (thread    5) identical     

007-0033-1 (thread    6) identical     
007-0033-1 (thread    6) better     

007-0034-1 (thread    3) identical     
007-0034-1 (thread    3) worse      

007-0035-1 (thread    6) identical     

007-0036-0 (thread    3) identical     

007-0037-0 (thread    2) identical     

007-0038-0 (thread    8) identical     
007-0038-0 (thread    8) worse      

007-0039-1 (thread    6) identical     

007-0040-1 (thread    2) identical     

007-0041-0 (thread    3) identical     

007-0042-1 (thread    4) identical     

007-0043-1 (thread    6) identical     
007-0043-1 (thread    6) worse      

007-0044-0 (thread    4) identical     
007-0044-0 (thread    4) better     

007-0045-1 (thread    6) identical     

007-0046-1 (thread    6) identical     
007-0046-1 (thread    6) better     

007-0047-0 (thread    6) identical     
007-0047-0 (thread    6) worse      

007-0048-1 (thread    1) identical     
007-0048-1 (thread    1) worse      

007-0049-0 (thread    8) identical     

007-0050-1 (thread    6) identical     

007-0051-0 (thread    1) identical     
007-0051-0 (thread    1) worse      

007-0052-0 (thread    6) identical     

007-0053-0 (thread    5) identical     

007-0054-0 (thread    2) identical     

007-0055-1 (thread    1) identical     

007-0056-0 (thread    2) identical     

007-0057-1 (thread    1) identical     

007-0058-1 (thread    3) identical     

007-0059-0 (thread    3) identical     
007-0059-0 (thread    3) worse      

007-0060-1 (thread    1) identical     
007-0060-1 (thread    1) worse      

007-0061-0 (thread    7) identical     

007-0062-1 (thread    3) identical     

007-0063-1 (thread    7) identical     
007-0063-1 (thread    7) worse      

007-0064-0 (thread    1) identical     
007-0064-0 (thread    1) worse      

007-0065-0 (thread    3) identical     
007-0065-0 (thread    3) worse      

007-0066-1 (thread    8) identical     

007-0067-1 (thread    7) identical     

007-0068-0 (thread    4) identical     

007-0069-0 (thread    1) identical     

007-0070-1 (thread    7) identical     

007-0071-1 (thread    3) identical     
007-0071-0 (thread    8) identical     

007-0072-1 (thread    3) worse      

007-0073-1 (thread    1) identical     

007-0074-1 (thread    5) identical     

007-0075-0 (thread    7) identical     
007-0075-0 (thread    7) worse      

007-0076-0 (thread    4) identical     

007-0077-0 (thread    3) identical     

007-0078-1 (thread    1) identical     
007-0078-1 (thread    1) worse      

007-0079-1 (thread    7) identical     
007-0079-1 (thread    7) worse      

007-0080-1 (thread    8) identical     
007-0080-1 (thread    8) worse      

007-0081-1 (thread    3) identical     
007-0081-1 (thread    3) worse      

007-0082-0 (thread    5) identical     

007-0083-0 (thread    4) identical     

007-0084-1 (thread    7) identical     
007-0084-1 (thread    7) worse      

007-0085-0 (thread    1) identical     

007-0086-1 (thread    1) identical     

007-0087-0 (thread    7) identical     
007-0087-0 (thread    7) worse      

007-0088-1 (thread    4) identical     

007-0089-0 (thread    2) identical     

007-0090-0 (thread    6) identical     

007-0091-1 (thread    3) identical     
007-0091-1 (thread    3) worse      

007-0092-0 (thread    8) identical     
007-0092-0 (thread    8) worse      

007-0093-1 (thread    7) identical     
007-0093-1 (thread    7) worse      

007-0094-0 (thread    8) identical     
007-0094-0 (thread    5) identical     
007-0094-0 (thread    8) worse      

007-0095-0 (thread    5) worse      

007-0096-0 (thread    6) identical     
007-0096-0 (thread    6) worse      

007-0097-1 (thread    2) identical     
007-0097-1 (thread    2) worse      

007-0098-1 (thread    3) identical     
007-0098-1 (thread    3) worse      

007-0099-0 (thread    1) identical     
007-0099-0 (thread    1) worse      

007-0100-1 (thread    7) identical     
007-0100-1 (thread    7) better     

007-0101-0 (thread    7) identical     
007-0101-0 (thread    7) worse      

007-0102-0 (thread    3) identical     
007-0102-0 (thread    3) better     

007-0103-1 (thread    2) identical     
007-0103-1 (thread    2) worse      

007-0104-1 (thread    7) identical     
007-0104-1 (thread    7) worse      

007-0105-0 (thread    3) identical     
007-0105-1 (thread    5) identical     
007-0105-0 (thread    3) worse      

007-0106-1 (thread    5) worse      

007-0107-0 (thread    8) identical     

007-0108-0 (thread    6) identical     

007-0109-1 (thread    3) identical     
007-0109-1 (thread    3) better     

007-0110-1 (thread    3) identical     

007-0111-0 (thread    5) identical     
007-0111-0 (thread    5) worse      

007-0112-0 (thread    7) identical     
007-0112-0 (thread    7) worse      

007-0113-1 (thread    1) identical     

007-0114-1 (thread    2) identical     

007-0115-0 (thread    3) identical     
007-0115-0 (thread    3) worse      

007-0116-0 (thread    7) identical     
007-0116-0 (thread    7) better     

007-0117-1 (thread    3) identical     
007-0117-1 (thread    3) worse      

007-0118-1 (thread    1) identical     

007-0119-0 (thread    7) identical     
007-0119-0 (thread    7) worse      

007-0120-1 (thread    7) identical     
007-0120-1 (thread    7) worse      

007-0121-1 (thread    5) identical     
007-0121-1 (thread    5) better     

007-0122-1 (thread    5) identical     
007-0122-1 (thread    5) worse      

007-0123-0 (thread    7) identical     
007-0123-0 (thread    7) better     

007-0124-1 (thread    3) identical     
007-0124-1 (thread    3) worse      

007-0125-1 (thread    7) identical     
007-0125-1 (thread    7) worse      

007-0126-0 (thread    2) identical     
007-0126-0 (thread    1) identical     

007-0127-0 (thread    2) better     

007-0128-0 (thread    3) identical     
007-0128-0 (thread    3) worse      

007-0129-1 (thread    2) identical     
007-0129-1 (thread    2) worse      

007-0130-0 (thread    3) identical     

007-0131-0 (thread    1) identical     
007-0131-0 (thread    1) worse      

007-0132-1 (thread    8) identical     
007-0132-1 (thread    8) worse      

007-0133-0 (thread    6) identical     
007-0133-0 (thread    5) identical     
007-0133-0 (thread    6) worse      

007-0134-0 (thread    5) worse      

007-0135-1 (thread    7) identical     

007-0136-1 (thread    1) identical     
007-0136-1 (thread    1) worse      

007-0137-0 (thread    5) identical     
007-0137-0 (thread    5) worse      

007-0138-0 (thread    8) identical     
007-0138-0 (thread    8) worse      

007-0139-1 (thread    2) identical     
007-0139-1 (thread    2) better     

007-0140-1 (thread    7) identical     
007-0140-1 (thread    7) worse      

007-0141-1 (thread    6) identical     
007-0141-0 (thread    4) identical     
007-0141-0 (thread    4) worse      

007-0142-1 (thread    6) worse      

007-0143-1 (thread    2) identical     
007-0143-0 (thread    1) identical     
007-0143-1 (thread    2) worse      

007-0144-1 (thread    5) identical     
007-0144-0 (thread    1) worse      

007-0145-1 (thread    5) worse      

007-0146-0 (thread    3) identical     
007-0146-0 (thread    3) worse      

007-0147-0 (thread    7) identical     
007-0147-0 (thread    7) better     

007-0148-0 (thread    1) identical     
007-0148-1 (thread    2) identical     
007-0148-0 (thread    1) better     

007-0149-1 (thread    2) worse      

007-0150-0 (thread    3) identical     

007-0151-1 (thread    7) identical     
007-0151-1 (thread    7) worse      

007-0152-0 (thread    3) identical     
007-0152-0 (thread    3) worse      

007-0153-1 (thread    2) identical     
007-0153-1 (thread    2) worse      

007-0154-1 (thread    4) identical     
007-0154-0 (thread    1) identical     
007-0154-1 (thread    4) worse      

007-0155-0 (thread    1) worse      

007-0156-1 (thread    7) identical     
007-0156-1 (thread    7) worse      

007-0157-0 (thread    6) identical     
007-0157-1 (thread    2) identical     
007-0157-1 (thread    2) worse      

007-0158-0 (thread    6) worse      

007-0159-0 (thread    3) identical     
007-0159-0 (thread    3) worse      

007-0160-1 (thread    5) identical     
007-0160-1 (thread    5) worse      

007-0161-1 (thread    4) identical     
007-0161-1 (thread    4) worse      

007-0162-0 (thread    8) identical     
007-0162-0 (thread    8) worse      

Converged2.
done
dvtditr (aa) Version 7.490
alg=A, model=BLOSUM62, 1.53, -0.00, -0.00, noshift, amax=0.0
8 thread(s)


Strategy:
 E-INS-i (Suitable for sequences with long unalignable regions, very slow)
 Iterative refinement method (<16) with LOCAL pairwise alignment with generalized affine gap costs (Altschul 1998)

If unsure which option to use, try 'mafft --auto input > output'.
For more information, see 'mafft --help', 'mafft --man' and the mafft page.

The default gap scoring scheme has been changed in version 7.110 (2013 Oct).
It tends to insert more gaps into gap-rich regions than previous versions.
To disable this change, add the --leavegappyregion option.

Parameters for the E-INS-i option have been changed in version 7.243 (2015 Jun).
To switch to the old parameters, use --oldgenafpair, instead of --genafpair.


  0%|          | 0/1233 [00:00<?, ?it/s]
 82%|████████▏ | 1015/1233 [00:00<00:00, 10140.89it/s]
100%|██████████| 1233/1233 [00:00<00:00, 10086.91it/s]
