# Supplementary material for: In silico analysis of crustacean hyperglycemic hormone family G protein-coupled receptor candidates
Source: Front Endocrinol (Lausanne). 2024 Jan 9;14:1322800. doi: 10.3389/fendo.2023.1322800 (PMC10828670; doi:10.3389/fendo.2023.1322800)
Supplement: Supplementary Data Sheet 1 — G. lateralis ESG transcriptome data set. [file DataSheet_1.zip › Supplementary Data/SuppData4/a24/a24.fasta]

>Gl_GPCRA13_Proctolinr/1-430
MYNSTSSTAALTSTAAPFLAAVLTSIAPQSTSTLDPALDSPTPTLANETDSGAVEMHEYAPFLAVSRYVVQR
VLVPVVLVVGVVGNTVTIVVLTRRQMRSSTNSYLTALAISDLLYLVFIFSLSIRHHPGMNRPHHWLYWHYFR
YALWLTDASSSTSIWLTVTFTIERYIAVCHPIKGKVFCTESRAKRVIVAVFVLCFTLTATTPHEWVILLATD
PTSGQTHLTLDYSSLGSNSTYKTVFYWFTAVMFILLPLVLLAVFNSVLIHIVKQSRATRRTMTNTAAERDSH
SQSQENKITVMLIAVVLLALLCQLPVAVMLVYQSLHQSKPGSTSYYIELGLGNIFNLLSAINAACNFVLYCA
MSDKYRRTFLRTFCSRWYRQPSPLHSWMATAYSNVEDGSPRFSRVSSMRMSRRSSHRHLRGPPATTATMV
>Bommo_BNGR_A24 
MLDELGPTVASNQSTSLADLDSFYVTFYDVENERYVNDSQNATEPFQSFILPWWRQILWTVLFAGMVVVATVGNLVVIWI
VLTNKRMRSVTNYFLVNLSVADAMVSTLNVTFNFTYMLNSNWPFGHFYCKFCQFIAVLSISASVFTLLAISVDRYVAIMS
PLQPRLGKRATLGITAAIWAWSSFISSPNLIYFTTENVSLPDGTIRCVCYSHWPDGMTTRSRLEYAYNVLFMVLTYFMPI
IAMTYAYSRVGVELWGSQSIGECTQRQLDNVKSKRRVVKMMIVVVVIFAVCWLPFHVYFVVTSYYPDVVSYPHIQEIYLG
IYWLAMSNSMYNPIIYCWMNSKFRRGFKQFFWCCGAFGGGGLARHRALGPDRTDRSMRSLSPSRKNGTSM
>AmpampEVm009838t2 type=protein; aalen=313,86%,partial3; clen=1081; offs=141-1079; organism=Amphibalanus_amphitrite; evgclass=althim; oid=Amphibalanus_amphitrite_trinAmphibalanus_amphitrite_LocDN80005c0g3t1; codepot=Code/0.058;
MASTTMSPGSEELLDCGNMTDVNNTYGNTTNSTCGGDFNQFIMPWWRQVVWTLIYIALVIVATGGNLIVIWIVLAHKQMR
TITNFFLVNLAVSDCMMSLMNITFNFVYFLNSHWPFGEAYCKIVQFVSVLSVTASVFTLVAISVDRYSAIMHPLKPRMSR
SWTLLVTIIIWVMSAILAAPNYLLSQTYTFVYNDGDIRTLCYLTWPDGETMESTLEAVYNGAIFVLTYFLPLTATTYCYT
RMSVELWGSQSIGEATPVQIESVNSKRRVVKMMIVLVAIFAVCWLPYQVYFLVIPLFSELTHEPIVQEVFLGI
>CalfinEVm007568t1 type=protein; aalen=320,88%,partial3; clen=1082; offs=122-1081; organism=Calanus_finmarchicus; evgclass=main; oid=Calanus_finmarchicus_trinCalanus_finmarchicus_LocDN95094c0g1t1; codepot=Code/0.0079;
MVVLPVTLAPQSMVEQFNSSTIGFTEPSFYWDDSSLSSSTLDTTNDTCNGTYECLGFEDEEVDPFAMPLWRKLIWSFFFF
VMVATADIGNIIVIWIVMSNARMRSVTNYFIINLSMADIMNATLNVIPNFTYMLTGNWPFGEFFCKLGGYISILSVCVSV
FTLVAISVDRYNAIINPLRPRLSKFKTTLIAFMTWLLGLSIGIPMLLFFSTVTDPADELNRTQCISKWPDAVGFDSKLEY
GYNVTFMIMTYFLPMMSMCYTYSRIGLELWGSRAIGEATEVQAESIKSKRKVVKMMMMVVLIFIVCWLPYHTYFITANIN
>EuraffEVm002959t1 type=protein; aalen=814,95%,complete; clen=2563; offs=14-2458; organism=Eurytemora_affinis; evgclass=main; oid=Eurytemora_affinis_trinEurytemora_affinis_LocDN93401c0g1t3; codepot=Code/0.038;
MYSNNSSSLWETCDTIECLEENDPFAMPTWRKCLHSLIFFMMVAAADIGNMIVIWIVISDKRMRSVTNYFLVNLSIADII
NATFNVIPNFAYMLTGNWPFGWVYCKLGTYFSLISVTCSVFTLVAISVDRYNAIINPLRPRLSRLKTIFIATSIWSLGLC
ISVPPLLYQKTVWGSIDNRTQCISAWPDAAGFESKLEYGYNVSFMVVTYFLPMISMLYVFTRIGLELWGSRAIGEATHIQ
MESIKSKRKVVKMMLFVVIIFCVCWLPYHTYFILAHLQPSINHGKYIQDIYLLIYWLAMSNSMYNPMIYCYMNQRFRRGF
SEVIHFFSPFKLCFKPRDTVPEEDRMAMTMNGMRMNHLRVNRELLNLSGSNCSTNVTPMATRRTSPIDSVGGNSPCRRQE
TSFIKQGTRTGSGNAPTWSRVHHERAPIPPIISVETYVHVVSNPTLKQESMDGNLNQGPKIPSLRQMSEDSGKTKSKALG
TQSFKLPRQTFKINASGINKILPLDENIENESSSELTALDKSGNFNLGLTEGPNGIRSMEEDQKATNIPTDNEIQQTNWV
NSEDNKAVDNTETKESLTVQLENYKKVSTDFPESQEDAIDFPTRKRDSNDCSISEKEMIDKAKDEKDSNFCQAQISKTPT
CQLENIEKSRNEKVKDRDREIEWFGRSAGRINEKFANASLSEIIALSALLQEDIANNDLKDRKNDETQSRHENTINPRLL
SFNSIINRASLLAVDNLCISVCDSSSPTSPTHKCHSHDIDALDSSTVQGRALEKRIAEPDTLTGSGLVSKYDSHIKMIDE
DEESGDLCIFEPNH
>LercypEVm009999t2 type=protein; aalen=297,96%,partial3; clen=924; offs=33-923; organism=Lernaea_cyprinacea; evgclass=althim; oid=Lernaea_cyprinacea_trinLernaeacyprinacea_LocDN86209c0g1t1; codepot=Code/0.068;
MATTASCGNLIVIWIVMSHKRMRTVTNYFIVNLSIADTMVSALNVTFNFVYMLNGHWPFGSIYCKVCSFISVISICGSVF
TLVAISFDRYNAIMRPLRPRMSRPMTILVAVFIWMVAMALAVPQLLYFTITYNTEQDRIICLSVWPDGPTNESRAEFGYN
VCFMLITYFVPMAMMTATYTAIGRELWGQQAIGEATEVQKESIKSKRRVVKMMIMVVLIFGICWLPYHVYFIVSNANPQI
VYHPYVQEVYLSIYWLAMSNSMYNPMIYCFMNNRFRQGFLRVFRFFSRPCLCRQAHQ
>ParnanEVm006138t1 type=protein; aalen=478,80%,complete; clen=1787; offs=181-1617; organism=Paracyclopina_nana; evgclass=main; oid=Paracyclopina_nana_trinParacyclopina_nana_LocDN18337c0g3t4; codepot=Code/0.041;
MENFGTDGNWTTSFLNENQDFGGEEEEEAFAAVDTPRMMNCSNISILTDCSDPAESAYLLPWWRQLIWSVLFVAMATTAT
CGNLIVIWIVMSHKRMRTVTNYFIVNLSIADTMVSSLNVTFNFVYMLNGHWPFGNIYCKVCSFISIISVCGSVFTLVAIS
ADRYNAIIRPLKPRMGRPMTILVAVLIWVVAMVIAVPQLLYFTTEFVPEDDRIICFAIWPDGRMNQSKQEFVYNVCFMIL
TYFLPMFFMTGIYMTIGMELWGQQAIGEATAVQAESIKSKRRVVKMMIMVVVIFGVCWLPYHSYFIYSNVYPSINHSPYI
QEIYLAIYWLAMSNSMYNPMIYCFMNNRFRQGFLRVFNFFIRRSSDPPVGDSCAMGVLGAAQNQGASGGQHGLTCHNRQQ
QQHQQQQQASPLISTNVAKNEVTVKLNGDRVSTNLAAPKAINCTLLVNVSVEKENANTSTQKNENVSPVSFTTESKVL
>BlagerEVm006711t1 type=protein; aalen=431,26%,complete-utrbad; clen=4803; offs=1659-2954; organism=Blatella_germanica; evgclass=noclass; oid=Blatella_germanica_trinLocDN11541c0g2t1; codepot=Code/0.04;
MMNESFFNDSWALQNVSSIFDLSLNYTNLTDPTDDSNQFILPLWRQLLWTLLFAGMVVVATGGNLIVIWIVLANKRMRTV
TNYFLVNLSVADAMVSTLNVTFNYTYMLNSDWPFGTLYCKISQFVAVLSICASVFTLMAISIDRYMAIMNPLRPRMGRRT
TLCIALGIWVLGTALSMPNLLFFTTYVHEFHNGEMRVVCYAEWPDGPSTESYQEYIYNVMFMILTYFLPICSMTFTYARV
GRELWGSQSIGECTQRQLDNIRSKRRVVKMMIVVVSIFAVCWLPFHIYFILTSFAPDITNEKYIQEVYLAIYWLAMSNSM
YNPIIYCWMNSRFRRGFKQVFRWCPCIHLAPETLSRREVVTSRYSCSGSPEAQCRIIRNGSVRIPLQMGTTDTPTATSHC
PASDSNYSTFRSKRWRTNGHDASTTAGRGVS
>ThyineEVm007717t1 type=protein; aalen=462,60%,complete; clen=2314; offs=136-1524; organism=Thysanoessa_inermis; evgclass=main; oid=Thysanoessa_inermis_trinThysanoessa_inermis_LocDN138811c0g1t1; codepot=Code/0.028;
MDFFEPSLDYMRGYNSSYPAVDYMDGEGDYMPAVYVSMSATPINVTTTIFPIITEGILATGNNTLETVLSNMTDCSENGT
SYRLSWWHQLIWSALFGGMIIVATGGNLIVIWIVVADHRMRTVTNIFLVNLSVADAMVATLNMIFSCTFMLTGHWPFGNI
FCKMTNFVSVLSICASVFTLMAISFDRYIAIMHPLRPRMGRRSTLMIVLWIWVSSVSLAMPNALFFRTASIEENCETRII
CYGEWPDGDQGSSHFEYIHTLVLMVLTYILPVLCMGFTYSRIGFTLWGSRSIGEQTQRQMDAIRSKRKVVKMMVVVVIIF
TVCWLPYHTIFILFNVIPDISHYANIQEIFLGIFWLAMSNSMYNPMIYCWLNNRFRNGFKRVFSIFPCIHYVPEVREISH
LKTTRFSCSGSPETNHRISSDGSKPFAMRTFVTEVNGTRRTINGADNRTISNIKASRYNQYV
>Pm_CHHR3 
MDLFDPVLDFEGELNASLRYGALDAANDSSALDYAVEAPNATFAFGLNASSNETKWVENEYNLPLWRELIWSFVFGSMVL
VATGGNLIVIWIVMANRRMRTVTNIFLVNLSVADTMVSTLNVVFNFTYMLNLHWQFGLVYCKISQFVSILSICASVFTLM
AISFDRYVAIMYPLRPRMGWKGTILIVVWIWVSSIFISMPNMLFYTTAALPIKDGGERIVCYGAWPDGDQGESHLEYAHT
VILMVLTYIVPLLCMGYTYARIGMTLWGSRTIGEQTPRQMESIRSKRKVVKMMIVVVTIFAVCWLPYHVYFILSNVMPEI
AFWSYIQETYLAIYWLAMSNSMYNPMIYCWLNSRFRNGFKKVFSFFLHDLRYEWP
>AlpvirEVm003253t1 type=protein; aalen=509,76%,complete; clen=2013; offs=357-1886; organism=HBG_Alpheus_viridari; evgclass=main; oid=HBG_Alpheus_viridari_trinHBG_Alpheus_viridari_Loc22209c0g1t3; codepot=Code/0.087;
MMEVAGSSPPSTVALTLTSPFPSILPGFNTTAVPFSSVSLANNVPDILNSTEHEYLVEDFTNVSVTNTTNCTWNGTQWVC
GASDVWEENPYNLPWWHQLIWSVVFGGMVLVATGGNLIVIWIVLADRRMRTVTNIFLVNLSVADTMVSTLNVVFNFTYML
NLHWRFGHIYCKISQFVSVLSICASVFTLMAISFDRYIAIMHPLRPRMGRKATITIVVWIWVSSICVSMPTMIFFTTANI
PEKDGEDRVVCYGAWPDGDQGESYLEYVHTVILMVLTYILPLLSMGFTYARIGMTLWGSRSIGENTPRQVESIRSKRKVV
KMMIVVVTIFGVCWLPYHAYFILANLMPEITHTAYIQETYLAIYWLAMSNSMYNPMIYCWLNNRFRNGFKKVFARVCTCI
QYEQEPIEATRIHTTRFSCSGSPETHHRISCDGASHISMRTYMSDVGGGTNGGSRQPPLRLCNGANYKRATNGANTNSPS
SSNNRNYGGTINNANIKNAKYLSVSYQYV
>Mr_CHHR3 
MDGMGSSSSSSSFSIKETILGLNSSSTNPHHSGHHGSSGHVLELWNTTEQEYVEEFSNLSLLNSTNCTWNGTQWICPQGE
WEPNPYNLPWWHQLIWSVVFGGMVLVATGGNLIVIWIVLADRRMRTVTNIFLVNLSVADTMVSTLNVVFNFTYMLNLHWR
FGHVYCKISQFVSVLSICASVFTLMAISFDRYIAIMHPLRPRMGRKATITIAVWIWVSSICVSMPTMIFFTTDNIPEKDG
EERVVCYGAWPDGDQGESYLEYVHTVILMVLTYILPLLSMGFTYARIGWTLWGSRSIGEQTPRQVESIRSKRKVVKMMIV
VVTIFGVCWLPYHAYFILANLMPEITHTAYIQETYLAIYWLAMSNSMYNPMIYCWLNNRFRNGFKKVFARVCTCIQYDQE
PVEVTRIHTTRFSCSGSPETHHRVSCDALMEGILYLDDEDSL
>Battex_EVm002872t1 type=protein; aalen=491,84%,complete; clen=1757; offs=171-1646; organism=HBG_Bathypalaemonella_texana; evgclass=main; oid=HBG_Bathypalaemonella_texana_trinHBG_Bathypalaemonella_texana_Loc179991c2g1t3; codepot=Code/0.052;
MEYSTPSSSAFAVQEKLWLLNASHHGHPPPAGPHNLDLWNQTDPDYPEEYANLTYMTMSNVTSNITDWDVNPYNLPWWHQ
LIWSVVFGGMVLIATGGNLIVIWIVLADRRMRTVTNIFLVNLSVADTMVSTLNVVFNFTYMLNLHWRFGRIYCKISQFVS
VLSICASVFTLMAISFDRYIAIMHPLRPRMGRKTTITIVVWIWVSSICVSMPTMIFFTTAAIPVKDGDERVVCYGAWPDG
DPGESYLEYVHTVILMVLTYILPLLSMGFTYARIGRTLWGSRSIGEQTPRQVESIRSKRKVVKMMIVVVTIFGVCWLPYH
AYFILANVTPEITHTEYIQETYLAIYWLAMSNSMYNPMIYCWLNNRFRNGFKKVFSRLCTCIHYDQEPVEVTRIHTTRFS
CSGSPETHHRISCDGASHISMRTYMSDIGGGGAGGGTNGGSRQPPVRFCNGGANYKRATNGANAGHSRNYGGTINNTKSN
TKYLSVSYQYV
>SysdeE_EVm006328t1 type=protein; aalen=262,90%,partial3; clen=872; offs=87-872; organism=HBG_Systellaspis_debilis_EYES; evgclass=noclass; oid=HBG_Systellaspis_debilis_EYES_trinHBG_Systellaspis_debilis_EYES_Loc11522c0g1t1; codepot=Code/0.024;
MVLIATGGNLIVIWIVLADRRMRTVTNIFLVNLSVADAMVSTLNVVFNFTYMLNLHWRFGRIYCKISQFVSVLSICASVF
TLMAISFDRYIAIMHPLRPRMGRKATILIVVWIWVSSICVSSPTMIFFTTAAIPVKDGEERVVCYGEWPDGDQGESYLEY
VHTVILMVLTYILPLLSMGFTYARIGKTLWGSRSIGEQTPRQVESIRSKRKVVKMMIVVVTIFGVCWLPYHAYFILANVV
CEKFNKINKKNRERERERERER
>Sv_CHHR3 
MALSDPVLDFERHWNMSSGRLGETEWWNVSGLEYEDQLLNGSYFPFLNCTTNGTDDDLWVENNYDLPWWHQLIWSVVFGG
MVVVATGGNLIVIWIVLADRRMRTVTNIFLVNLSVADAMVSTLNVVFNFTYMLNVDWRFGRIYCKISQFVSILSICASVF
TLMAISFDRYIAIIHPLRPRMGRKTTILIVVCIWVSSTGVSMPNMLYFTTAALPLKDGGERIVCYGAWPDGDQGNSYSEY
IHSVALMVLTYIVPLLFMGFTYARIGMTLWGSRSIGEQTPRQVESIRSKRKVVKMMIVVVTIFAICWLPYHSYFILSNLM
PEIAHTDYIQDTYLAIYWLAMSNSMYNPMIYCWLNSRFRNGFKKVFSGWFPCIHYEREASEVTRVQTTRFSCSGSPENLH
RIDCDGSTHISMKTYVSDTGGGGSNGGRPQPVRLCNGANLKKASNGALTNTRNYGGTLTTPKNTKFSAVSYQYV
>Panar1_EVm005562t1 type=protein; aalen=495,80%,complete; clen=1853; offs=130-1617; organism=Panulirus_argus; evgclass=noclass; oid=Panulirus_argus_Panulirus_argus_evg1734599; codepot=Code/0.099;
MALSDPVLDFERSWNVSGGRLAELEWWNMSGFEYDDARQQFANGSYFPFPNATTNFTDYSEWEENKYDLPWWHQLIWSVV
FGGMVVVATGGNLIVIWIVLADRRMRTVTNIFLVNLSVADAMVSTLNVVFNFTYMLSVDWRFGRIYCKISQFVSILSICA
SVFTLMAISFDRYIAIMHPLRPRMGRKTTILIVVCIWMSSTGVSMPNMLYFTTAALPLKDGGERIVCYGAWPDGDSGNSY
SEYIHSVALMVLTYIVPLLFMGFTYARIGMTLWGSRSIGEQTPRQVESIRSKRKVVKMMIVVVTIFAICWLPYHAYFILS
NLMPEIAHTDYIQETYLAIYWLAMSNSMYNPMIYCWLNSRFRNGFKKVFSLCLRGLRFRNGFRKVFSGWFPCVHYEREAS
EVTRVQTTRFSCSGSPENLHRIDCDGSTHISMKTYVSDAGGGGSNGGRPQPVRLCNGANLRKATNGAITTNTRNYGGTLT
TPKTTKFSGVSYQYV
>Po_TRL_CHHR3 
MALSDPVLDFERSWNMSGGRVGEFEWWNMSGLEYEDQIVNGSYFPSLNGTNFTDDYEWEENKYDLPWWHQLIWSVVFGGM
VVVATGGNLIVIWIVLADRRMRTVTNIFLVNLSVADAMVSTLNVVFNFTYMLSVDWRFGRIYCKISQFVSILSICASVFT
LMAISFDRYIAIMHPLRPRMGRKTTILIVVCIWMSSTGVSMPNMLYFTTAALPLKDGGERIVCYGAWPDGDSGNSYSEYI
HSVALMVLTYIVPLLFMGFTYARIGMTLWGSRSIGEQTPRQVESIRSKRKVVKMMIVVVTIFAICWLPYHAYFILSNLVP
EIAHTDYIQETYLAIYWLAMSNSMYNPMIYCWLNSRFRNGFKKVFSLCLRGLRYD
>Pc_CHHRA10 
MELLGPVLDSERTWNVSSIYVRDMVWNGTSLEYEDQTMNSSYSGVTNGTNVTEEWEENKYNLPWWHQLIWSVFFGGMVVV
ATGGNLIVIWIVMADRRMRTVTNIFLVNLSVADAMVSTLNVVFNFTYMLNLHWRFGRIYCKISQFVSILSICASVFTLMA
ISFDRYIAIMHPLRPRMGRKATIMIVVWIWVSSTCLSMPNMLFFTTAALPLRDGSERVVCYGAWPDGDQGDSYSEYVHTV
VLMVLTYILPLLCMGFTYARIGLTLWGSRSIGEQTPRQVESIRSKRKVVKMMIVVVTIFAICWLPYHVCFILFNLMPEIA
HTDYIQETYLAIYWLAMSNSMYNPMIYCWLNNRFRNGFKKVFSGWCPCVHYERDPTEVTRVHTTRFSCSGSPETLHRIAC
DGSSHISMKTYVTDTGGGGGGSNGARQQQPPVRVSNGANARKATNGANARNYGGTFNAPKVSKYAAVSYQYV
>Cq_CHHR3 
MELLDPVVDFERTWNVSSIQVRDLVWNGTNLEYEDQTLNDSFLLMNGTGGTVNETQWEENKYNLPWWHQLIWSIFFGGMV
VVATGGNLIVIWIVLADRRMRTVTNIFLVNLSVADAMVSTLNVVFNFTYMLNLHWRFGRIYCKISQFVSILSICASVFTL
MAISFDRYIAIMHPLRPRMGRKATILIVVWIWVSSTCLSMPNMLFFTTAALPLKDGSSRVVCYGAWPDGDQGDSQSEYVH
TVVLMVLTYILPLLCMGFTYARIGMTLWGSRSIGEQTPRQVESIRSKRKVVKMMIVVVTIFAICWLPYHVYFILSNLMPE
IAHTDYIQETFLAIYWLAMSNSMYNPMIYCWLNNRFRNGFKKVFSGWLPCIHYESEPKEVTRVHTTRISCSGSPETLHRV
TCDGSSHISMKTYVSDVGGGSNGARQQPMRVCNGANLRKATNGANARNYGGTLTTPKNTKFPAVSYQYV
>Ha_CHHR3 
MELLDYETTWNMSTIQVRDMAQNGTGQEYEDPTINLVYTMLNSTNSTGNVTLGEENKYQLPWWHQLIWSVFFGGMVVVAT
GGNLIVIWIVLADRRMRTVTNIFLVNLSVADAMVSTLNVVFNFTYMLNLHWRFGRIYCKISQFVSILSICASVFTLMAIS
FDRYIAIMHPLRPRMGRKATILIVVWIWVSSTCLSMPNMLFFTTAPLPLKDGDTRVVCYAQWPDGDQGYSQSEYVHTVVL
MVLTYILPLLCMGFTYARIGMTLWGSRSIGEQTPRQVESIKSKRKVVKMMIVVVSIFAICWLPYHLYFILSNLMPEIAHT
DYIQETYLAIYWLAMSNSMYNPMIYCWLNNRFRQGFKKVFSGWLPCVHYYEREPVEVTRVHTTRFSCSGSPETLHRIAYD
GSPSSRTTSRIP
>Nn_CHHR3 
MELLDYETTWNMSTIQDRDMAQNGTGQEYEDPTINLVYTMLNVTNSTGNVTLGEENKYQLPWWHQLIWSVFFGGMVVVAT
GGNLIVIWIVLADRRMRTVTNIFLVNLSVADAMVSTLNVVFNFTYMLNLHWRFGRIYCKISQFVSILSICASVFTLMAIS
FDRYIAIMHPLRPRMGRKATILIVVWIWVSSTCLSMPNMLFFTTAPLPLKDGDTRVVCYAQWPDGDQGYSQSEYVHTVVL
MVLTYILPLLCMGFTYARIGMTLWGSRSIGEQTPRQVESIKSKRKVVKMMIVVVSIFAICWLPYHLYFILSNLMPEIAHT
DYIQETYLAIYWLAMSNSMYNPMIYCWLNNXXXXXXXXXXXXXVPPGLQEGVLRLVPLRALLRARARRGNQGPHHQVLLL
GISRNSPSDSLRRLITHFDEDLCVRCGRRQQRRQDPASESVQRRQHEEGHERSQRQYQELWRHADHR
>Munmic_EVm003683t2 type=protein; aalen=372,64%,partial3; clen=1743; offs=628-1743; organism=HBG_Munida_microphthalma; evgclass=althim; oid=HBG_Munida_microphthalma_trinHBG_Munida_microphthalma_Loc112016c0g1t1; codepot=Code/0.081;
MMESLEAVNTYELALNLTQYTTTDLERHNLTAMEDPFGLDGNYTSFPILNDTLESLFANGTDPNKYNLPWWHELIWYVVF
MGMVIVATGGNLIVIWIVLADRRMRTVTNIFLVNLSVADAMVSTLNVVFNFTYMLNLHWRFGLVYCKISQFVSILSICAS
VFTLMAISFDRYIAIMHPLRPRMGRKATILIVVWIWVSSVCLSLPNLMYFTTDVIYFPDGERTVCYGAWPDGDQGASHSE
FVHTVVLMVLTYILPLVCMGFTYVRIGLTLWGSRSIGEQTPRMMESIRSKRKVVKMMIVVVTIFAVCWLPYHLYFILVNL
VPDIAHQEYIQETYLAIYWLAMSNSMYNPMIYCWLNNRFRNGFRKVFAGWCP
>Gasfor_EVm006346t1 type=protein; aalen=288,81%,partial3; clen=1064; offs=200-1063; organism=HBG_Gastroptychus_formosus; evgclass=main; oid=HBG_Gastroptychus_formosus_trinHBG_Gastroptychus_formosus_Loc22396c0g1t2; codepot=Code/0.031;
MELIESLDSYGWTFNLTKYQMEMEPNLTANEVVDPFLAPDVNGSLFLTFNDTSDGQNSNATDLNKYNLPWWHELIWYVVF
MGMVVVATGGNLIVIWIVLADRRMRTVTNIFLVNLSVADAMVSTLNVVFNFTYMLNLHWRFGLIYCKISQFVSILSICAS
VFTLMAIAFDRYIAIMHPLRPRMGRKSTILIVVWIWVSSVCLSLPNFMYFTTDVIYFPEGERTVCYASWPDGDQGNSHSE
FVHTVVLMVLTYILPLVCMGFTYVTIGMTLWGSRSIGEQTPRQMESIR
>Clivit_EVm002093t3 type=protein; aalen=491,86%,complete; clen=1708; offs=182-1657; organism=HBG_Clibanarius_vittatus; evgclass=althim; oid=HBG_Clibanarius_vittatus_trinHBG_Clibanarius_vittatus_Loc25630c0g2t5; codepot=Code/0.08;
MELFESVVGEYEWTYNNNNLTWLPNDTLNLTQSSSSSSGDLGFDLSATLNNSNTNTNFLTILRDNETDALSGNSTNEPDK
YNLPWWHELIWYVVFMGMVIVATGGNLIVIWIVLADRRMRTVTNIFLVNLSVADAMVSTLNVVFNFTYMLNLHWRFGLVY
CKISQFVSILSICASVFTLMAIAFDRYVAIMHPLKPRMGRKATILIVVWIWISSVCLSLPNLMYFTTDVIRFPDGAERTV
CYAAWPDGDQGSSHSEFVHTVVLMVLTYILPLVCMGFTYVRIGLTLWGSRSIGEQTPRQMESIRSKRKVVKMMIVVVTIF
AVCWLPYHLYFILVNFMPEIAHQEYIQETYLAIYWLAMSNSMYNPMIYCWLNNRFRNGFRKVLAGWCPCVSYHGEGDVSK
TKTSRISCSGSPETHHRINYDGTNHISMRNLASSDLSLNPPRHAPPVRLLNGAGGARRPPEASSGAPRGGYGGSLAAPRS
NCYPTITYQYV
>Cliant_EVm005325t1 type=protein; aalen=357,73%,partial3; clen=1456; offs=384-1454; organism=HBG_Clibanarius_antillensis; evgclass=main; oid=HBG_Clibanarius_antillensis_trinHBG_Clibanarius_antillensis_Loc51720c0g2t7; codepot=Code/0.031;
MELFESVVGEYEWTYTNNNITWLPNDTLNLTQSSSSSSTGDLELDLSATFNNTNFLTLLRANVTDGLSGNSTNEPDKYNL
PWWHELIWYVVFMGMVIVATGGNLIVIWIVLADRRMRTVTNIFLVNLSVADAMVSTLNVVFNFTYMLNLHWRFGLVYCKI
SQFVSILSICASVFTLMAIAFDRYVAIMHPLKPRMGRKATILIVVWIWISSVCLSLPNLMYFTTDVIRFPDGAERTVCYA
AWPDGDQGSSHSEFVHTVVLMVLTYILPLVCMGFTYVRIGLTLWGSRSIGEQTPRQMESIRSKRKVVKMMIVVVTIFAVC
WLPYHLYFILVNFMPEIAHQEYIQETYLAIYWLAMSN
>Clitri_EVm003709t1 type=protein; aalen=390,59%,complete-utrpoor; clen=1982; offs=340-1512; organism=HBG_Clibanarius_tricolor; evgclass=main; oid=HBG_Clibanarius_tricolor_trinHBG_Clibanarius_tricolor_Loc55785c0g1t1; codepot=Code/0.026;
MELFESVVGEYEWTYTNNNITWLPNETLNLTQSSSSSSTGELELDLSTTFNNTNFLTLLRANVTDGLSGNSTNEPDKYNL
PWWHELIWYVVFMGMVIVATGGNLIVIWIVLADRRMRTVTNIFLVNLSVADAMVSTLNVVFNFTYMLNLHWRFGLVYCKI
SQFVSILSICASVFTLMAIAFDRYVAIMHPLKPRMGRKATILIVVWIWISSVCLSLPNLMYFTTDVIRFPDGAERTVCYA
AWPDGDQGSSHSEFVHTVVLMVLTYILPLVCMGFTYVRIGLTLWGSRSIGEQTPRQMESIRSKRKVVKMMIVVVTIFAVC
WLPYHLYFILVNFMPEIAHQEYIQETYLAIYWLAMSNSMYNPMIYCWLNNRFRNGFKRVFSLCVPDLHYD
>Erisi1_EVm005547t1 type=protein; aalen=473,59%,complete-utrpoor; clen=2401; offs=886-2307; organism=Eriocheir_sinensis; evgclass=main; oid=Eriocheir_sinensis_trinEriocheir_sinensis_LocDN169542c0g1t1; codepot=Code/0.1;
MELMAGPIMDIEGSGNITAAPEWWNVTNVDVDVSVNCSRTFCPVTNVTNSTCVECPLLDEEGNKYNLPWWNELIWYVVFM
GMVIVATGGNTIVIWIVLADRRMRTVTNIFLVNLSVADAMVSTLNVIFNFTYMLNLNWRFGFVYCKISQFVSILSICASV
FTLMAISFDRYIAIMHPLRPRMGRKATILIVVWIWVSSVCLSLPNLIYFTTATIGYADGERIVCYAAWPDGDQGESQSEY
VHTVVLMVLTYILPLTCMGFTYVRIGLTLWGSRSIGEQTPRQVESIKSKRKVVKMMIVVVTIFAVCWLPYHMYFILSNLM
PEIAHYEFIQETYLAIYWLAMSNSMYNPMIYCWLNNRFRNGFKKVFSGWLPCITYEGETAEVTRVKTARYSCSGSPETHH
RVTYDGTSHISMRNLASSDLSISGSRLPPVRLCNGANLRRATNGADSASRSYGGTLGPPKHTPYPSVTYQQYV
>Gl_CHHR3 
MELIAEPIMDLEGPGNTTALMATHDWWNSTDVDVDVSVNCSRTFCPVTNVTNSTCVECPLLDDEGNKYNLPWWNELIWYV
VFMGMVIVATGGNTIVIWIVLADRRMRTVTNIFLVNLSVADAMVSTLNVVFNFTYMLNLNWRFGFVYCKISQFVSILSIC
ASVFTLMAISFDRYIAIMHPLRPRMGRKATILIVVWIWVSSVCLSLPNLIYFTTATLSYAGGERIVCYAAWPDGDQGESQ
SEYVHTVVLMVLTYILPLTCMGFTYVRIGLTLWGSRSIGEQTPRQVESIKSKRKVVKMMIVVVTIFAVCWLPYHMYFILS
NLMPEIAHYEFIQETYLAIYWLAMSNSMYNPMIYCWLNNRFRNGFKKVFSGWLPCITYEGETAEVTRVKTARYSCSGSPE
THHRVTYDGSSHISMRNLASSDLSISGSRLPPVRLCNGANLRRATNGADSASRGYGGTLGPPKHTPYPSVTYQQYV
>LUR3_GeclatEVm005146t1 type=protein; aalen=476,56%,complete-utrpoor; clen=2533; offs=900-2330; organism=Gecarcinus_lateralis; evgclass=main; oid=GlaE_velvLoc20228ct1; codepot=Code/0.1; cov=56.4_g8802_i0;
MELIAEPIMDLEGPGNTTALMATHDWWNSTDVDVDVSVNCSRTFCPVTNVTNSTCVECPLLDDEGNKYNLPWWNELIWYV
VFMGMVIVATGGNTIVIWIVLADRRMRTVTNIFLVNLSVADAMVSTLNVVFNFTYMLNLNWRFGFVYCKISQFVSILSIC
ASVFTLMAISFDRYIAIMHPLRPRMGRKATILIVVWIWVSSVCLSLPNLIYFTTATLSYAGGERIVCYAAWPDGDQGESQ
SEYVHTVVLMVLTYILPLTCMGFTYVRIGLTLWGSRSIGEQTPRQVESIKSKRKVVKMMIVVVTIFAVCWLPYHMYFILS
NLMPEIAHYEFIQETYLAIYWLAMSNSMYNPMIYCWLNNRFRNGFKKVFSGWLPCITYEGETAEVTRVKTARYSCSGSPE
THHRVTYDGSSHISMRNLASSDLSISGSRLPPVRLCNGANLRRATNGADSASRGYGGTLGPPKHTPYPSVTYQQYV
>CarmaC_EVm006949t1 type=protein; aalen=476,42%,complete-utrpoor; clen=3406; offs=935-2365; organism=Carcinus_maenas; evgclass=main; oid=Carcinus_maenas_CNS_velvLoc15810ct1; codepot=Code/0.09; cov=330.4_g137_i24;
MEVLAEPIMDFETPTNTTSLMVAGNEWWNITNMNLDMHVNCSRTLCPTTNFTNSTCVECPLLDDEGNKYNLPWWNELIWY
VVFMGMVIVATGGNTIVIWIVLADKRMRTVTNIFLVNLSVADAMVSTLNVVFNFTYMLNLNWRFGFVYCKISQFVSILSI
CASVFTLMAISFDRYIAIMHPLRPRMGRKATILIVVWIWVSSVCLSLPNLIYFTTATLSYAGGERIVCYAAWPDGDQGES
QSEYVHTVVLMVLTYILPLTCMGFTYVRIGLTLWGSRSIGEQTPRQVESIKSKRKVVKMMIVVVTIFAVCWLPYHMYFIL
SNLMPEIAHYEFIQETYLAIYWLAMSNSMYNPMIYCWLNNRFRNGFKKVFSGWLPCVTYESEPADVTRVKTARFSCSGSP
ETHHRVTCDGSSHISMRNLASSDLSISGSRLPPVRLCNGANMRRATNGADTSSSYGGTLLPPKHTTYPSVTYQQYV
>CarmaC_EVm006949t2 type=protein; aalen=380,31%,complete-utrbad; clen=3586; offs=935-2077; organism=Carcinus_maenas; evgclass=alt; oid=Carcinus_maenas_CNS_velvLoc14436ct1; codepot=Code/0.07; cov=211.7_g137_i23;
MEVLAEPIMDFETPTNTTSLMVAGNEWWNITNMNLDMHVNCSRTLCPTTNFTNSTCVECPLLDDEGNKYNLPWWNELIWY
VVFMGMVIVATGGNTIVIWIVLADKRMRTVTNIFLVNLSVADAMVSTLNVVFNFTYMLNLNWRFGFVYCKISQFVSILSI
CASVFTLMAISFDRYIAIMHPLRPRMGRKATILIVVWIWVSSVCLSLPNLIYFTTATLSYAGGERIVCYAAWPDGDQGES
QSEYVHTVVLMVLTYILPLTCMGFTYVRIGLTLWGSRSIGEQTPRQVESIKSKRKVVKMMIVVVTIFAVCWLPYHMYFIL
SNLMPEIAHYEFIQETYLAIYWLAMSNSMYNPMIYCWLNNRFRNGFKRVFSLCLRGLRYD
>Cb_CHHR3 
MELMAEPIMDLEGSANLTSVLAAAHDWWNNTELNLDLHVNCSMTFCPTTNFTNSTCVECPPDDEGNKYNLPWWNELIWYV
VFMGMVIVATGGNTIVIWIVLADKRMRTVTNIFLVNLSVADAMVSTLNVIFNFTYMLNLNWRFGFVYCKISQFVSILSIC
ASVFTLMAISFDRYIAIMHPLRPRMGRKATILIVVWIWVSSVCLSLPNLIYFTTATLSYAGGERIVCYAAWPDGDQGESQ
SEYVHTVVLMVLTYILPLTCMGFTYVRIGLTLWGSRSIGEQTPRQVESIKSKRKVVKMMIVVVTIFAVCWLPYHMYFILS
NLMPEIAHYEFIQETYLAIYWLAMSNSMYNPMIYCWLNNRLPQQQIPQRVQEGVLGVAAVCQI
>ScyparEVm003753t1 type=protein; aalen=475,44%,complete-utrpoor; clen=3180; offs=900-2327; organism=Scylla_paramamosain; evgclass=main; oid=Scylla_paramamosain_trinLocDN53808c0g1t1; codepot=Code/0.092;
MELMAEPILDLESSANATSVLAAAHDWWNNTDVNLDVHVNCSRTFCPTANLTNGTCVECLPDDEGNKYNLPWWNELIWYV
VFMGMVIVATGGNTIVIWIVLADQRMRTVTNIFLVNLSVADAMVSTLNVVFNFTYMLNLNWRFGFVYCKISQFVSILSIC
ASVFTLMAISFDRYIAIMHPLRPRMGRKATILIVVWIWVSSVCLSLPNLIYFTTATLSYAGGERIVCYAAWPDGDQGESQ
SEYVHTVVLMVLTYILPLTCMGFTYVRIGLTLWGSRSIGEQTPRQVESIKSKRKVVKMMIVVVTIFAVCWLPYHMYFILS
NLMPEIAHYEFIQETYLAIYWLAMSNSMYNPMIYCWLNNRFRNGFKKVFSGWLPCVTYESEATDVSRVKTARFSCSGSPE
THHRVTCDGSSHISMRNLASSDLSISGSRLPPVRLCNGANIRRATNGADTSRSYGGTLVPPKHTPYPSVTYQQYV
>LercypEVm008887t2 type=protein; aalen=320,99%,partial3; clen=964; offs=4-963; organism=Lernaea_cyprinacea; evgclass=althim; oid=Lernaea_cyprinacea_trinLernaeacyprinacea_LocDN71508c0g1t1; codepot=Code/0.055;
MPREANIAWTVVFSAMIICAIIGNICVFWIVLGHRRMRNVTNYFLANLSFADLIMSCLNTIFNFIFMKNRNWIFGSWYCM
INNFIAYLSVAVSVFTLVAISIDRYIAIVRPLKPRLTKTCGIVSLLLIWLLSGVLSIPALLYSTTWSFSYGSGDNLTVCF
LEWPDGPPSVSTLDYIYNIIFFVVTYLVPIIAMGVCYGKIGMVLWGKSIIGEITGDTATQERKLNSKRKVVKMFMVVVII
FAVCWLPYHIYFIYTYHHKEVVRMPIIQHVYLGFYWLAMSNSMFNPLIYYWMNARFRGYFRSLLLAGKALCCQPRRLFGR
>ParnanEVm003661t1 type=protein; aalen=636,81%,complete; clen=2337; offs=118-2028; organism=Paracyclopina_nana; evgclass=main; oid=Paracyclopina_nana_trinParacyclopina_nana_LocDN15065c0g2t1; codepot=Code/0.047;
MEVCLQNITGNVTLETSNRALLQTTNIASQLQNLWLEVGPNCTAIRDKFLELLSTNGTTSSTTALADEDSFEDYEDSSAT
EDEGGSSTEPFRMPYSADVAWTVVFSIMIVSAIVGNLVVFWIVLGHRRMQNVTNYFLVNLSCADLMMSCLNTVFNFIFMK
SRDWIFGSVYCTINNFIAYMSVAVSVFTLMAISIDRYIAIVRPLKPRMSKTCARIFLLVIWLSSALLSLPSLLYSKTWTF
AYGDGENLTVCFLLWPDGPPTVSKLDYIYNIVYFFLTYIVPIVAMGICYGQIGSVLWGKGIIRENACNDLAHERKLLSKR
KVVKMFIVVVIIFAVCWLPYHVYFIYTYHHKEVVTMPFIQHVYLGFYWLAMANAMFNPLIYYWMNARFRGYFKALMSSAR
LVCCQPGRFLFRRTNSKSSLDIGVRPVDRGVVKMELHHYTNRLHPGMGKRLQNANIQGASSEPTNRHLNATGLKGNGAGP
LVVGSGSGDVMSPPGGAMPNFSSNRKMTSQALFRHLNNHTSSDIHSEPAINRMNISYGPNAGLLPISGNLALSTPGGANG
VNCCSNPVSISPLDGTTKATICTALNSIVAPTAVNNLNTNSSSSDFKMSNCDHEEPVLRISVPFRNNPLLKHTSLQ
>EuraffEVm004785t1 type=protein; aalen=638,58%,complete-utrpoor; clen=3305; offs=704-2620; organism=Eurytemora_affinis; evgclass=noclass; oid=Eurytemora_affinis_trinEurytemora_affinis_LocDN89411c3g1t1; codepot=Code/0.021;
MLGGWEVVYGIMLTISISENLIVIWIILCHSSMRTVTNFFLAHLAVSDLTMCIFNCAFNLDYMLHKNWKFGRNYCIVSNF
MSLYTVASCVFSLLALTFERYYVVMMPLRRRPTRICAVSGIVIIIITSSLLCLPTLLFSVIGDIRNEAGEDSKVCFLLWP
DGLPFQSTQDFWYNTFFLTATYFIPVLIMGYCYTRMGLKLWGGEQILEGAPPNPALERARHKKRKIVKMSFAVILLFAVC
WLPYHLYFLIIYLYPGAMILPWLDDAYLTVYLMAMSTSLINPTIYYIMNRKFRDYFHTALCINRCRAIRRSPILNPIVRT
SVRSNQNSIHTNLVDRRLSSRVGSISISLAPHPSPIQTRSNSPLSCRSNRLEIPREYCNPTLQVPAPPSQHQDIAQKRQN
RNYSSNLNDAVNIKMPQVSDSQEQIQDNCQNLSGSDSCQQPCEKDSCQQPYEKGSCRPTCDKDSSAHSLGKDRCSTQSCG
NDSRPQSCENDSCHPVCDYDSCPKQPCDNDSSQYTSDNDSILHLAQNGSCPQISQNDTYAQLSQTDCCPLLGDNDSCPLP
CDSASCPQIIDSPIENQNINLELSDVRTPAKKLPIKLSSDSLIKKQNVDTPTIGIGCRKRLNKIGALVQKPSWEETTV
>EuraffEVm018707t2 type=protein; aalen=215,98%,partial3; clen=654; offs=10-654; organism=Eurytemora_affinis; evgclass=althim; oid=Eurytemora_affinis_trinEurytemora_affinis_LocDN86422c2g1t1; codepot=Code/0.0049;
MLSNVIVWKVAYGGMLTTAISANLIVLWIILGHGSMRTVTNFFLANLAVADLTMCVFNCAFNLDYMLHKDWKFGKPYCIV
NNFMGLYTVATCVFSLVALTLERYYVVMYPLRRRPTKSIAVCGILVIMAFSALICLPSLLYSKLGTIGDDTSGKSTVCFL
MWPDGLPFQSTIDFWYNAFFLSITYLVPVVLMGFCYTQIGIKLWGSDAILHQTSV
>LercypEVm004649t1 type=protein; aalen=460,80%,complete; clen=1714; offs=105-1487; organism=Lernaea_cyprinacea; evgclass=main; oid=Lernaea_cyprinacea_trinLernaeacyprinacea_LocDN79742c1g1t1; codepot=Code/0.045;
MDQAVWMNYSEMDGNDSSLEVSTTAPPLIPSMDLWIRIIWDLLFIIIIFVSICGNLMVLWIILGHSYMWTVPNAFIANMS
FSDLLMAVLNCIFNYIFMRDRHWEFGSAYCSVNNFVAIVTVAASVLNLTAMSIDRYKAIVWPLKARTSKHTVFVVVVFIW
VGSALFALPAGLFSTTVENSSGRIICLVKWPDGQMGTSYQDYVYNILIMVVTYILPILIISFSTCHMSIVLWCKQPVGVI
TPQLERVKKKKQKIVKMLVVLILIFGLCWLPYHIYFIYSYHNPEVMRMENIQHIFLAFYWFAMTHSLVNPIVYYCMNSTF
RRYYVNILTLDCLKRRYQDAPAGVIMASALGLQMATQITATTNQQQSQRRPRQMETAFDHIEAAPTPKRPIRPSSTEHSV
RTIKGRYQCKTENREPGQDQGKCDSQVLKNGEVVKRDTNDRSIYHSVVFLKRTSSTESRA
>ParnanEVm005531t1 type=protein; aalen=509,96%,partial3; clen=1584; offs=57-1583; organism=Paracyclopina_nana; evgclass=main; oid=Paracyclopina_nana_trinParacyclopina_nana_LocDN12498c0g1t1; codepot=Code/0.052;
MNNSTSPELEIMMQKWQMSLVPRIIWDFLFGSMIFVAVVGNLIVLWIVAAHRYMRTIPNAFIVNMSLSDLLMAVLNCSFN
FVTMRDRKWEFGQVYCSINNFMAIVTVAASVLNLTAMSLDRYKAVVWPLKMRTSKYVVAAVILAIWIGSGLFALPAILFS
TTLTVLPGQEICYIKWPDESEDLLGASFQDYIYNIIILLVTFVFPIIIIGFCTIHMTLVLWCRQPVCIITPQLERAKRKK
QKIVRMLVVLIVIFGACWLPYHVYFIYSYHFPDVRRLPYIQHIFLAFYWCAMAHAMVNPLVYYFMNPKFRHYYRHILMLK
CLKPSPRNAPTGLILASAFGLQVAAHLAYSEANAKEGLKESSAANTPCRRLMRKNTQMSTLNSPVRHHNKKEENDPVSRE
QHLTVINHEPQQGDHFICGLAPMQDTISRRFSTALTLALKNESPGNRASFLVALQSHEDFIMAEDLLEIGDDDNALVEAH
RAAAASFISMKESSMFSQSSTECYRTGIF
>ParnanEVm004470t1 type=protein; aalen=570,97%,partial3; clen=1755; offs=44-1753; organism=Paracyclopina_nana; evgclass=main; oid=Paracyclopina_nana_trinParacyclopina_nana_LocDN13293c0g2t1; codepot=Code/0.017;
MDYNLTTSAYTGLNSSEDFASSDENSTEMEMNSTEVSPLKRYDFLNPMWNVSFTISVIVGTLGNLIVLWIVLCHKRMWTS
TNYFLVNLSITDLLLTVLNGLFNFIYMRDGNWIFGDVYCTINNFVSYVTVAASVLTLTAITIDRYRAIIYPLRPKLSRWV
ILGTIIAIWITSSLLALPSLLYSSTFSNTKITVCIMYWPDGIAHHSKTDYIYNIVFFLATYVVPLILMALCYSRMGFHLW
GTPIVGEETETLRKNYQNKKKVVKMFVIVVSVFSVCWLPYHVYFLYTYHNKEVARHAATKHVYLGIYWLAMSNTTVNPII
YYWMNVRFRKYFVRFLLFIPRLICGKSCWRDIDTGHNFHSATINHSNRNSYRDPRRSSSQRSMMSKRLSKSSQPTSLLAD
TLPSTRNTDENTSNLLDTTTDSSTFPTASRTNNYSAKMSGTLTVPSNMNLWTKNGSNGCSRSIRWGEKSDGSFFLRRKSH
CGTFFPPFFLHIQVKFEFESSSIAGLLLRSKEIWAMFSCCSMSIEVTILFSESNSAHKKVIPILKLTFMGMKSLLCVQKA
KIRNNCWLRK
>ParnanEVm009638t1 type=protein; aalen=330,99%,partial3; clen=998; offs=9-998; organism=Paracyclopina_nana; evgclass=main; oid=Paracyclopina_nana_trinParacyclopina_nana_LocDN41375c0g1t1; codepot=Code/0.015;
MTLLNTVFNFIFMRDKNWPFGSTYCVINNFVVYVTVSASVLTLTAITLERYRAIIYPLRPKLSRSFIVAVILFIWIISCI
LAVPTLLYSKLLSNGVISACVLYWPDGVAHNSKIDYLYNIIFFITTYVVPMSFMAFCYTRMGRHLWGSPIVGEETPTLLK
NYQSKKKVVKMFIIIVSVFGICWLPYHGYFLYVYHNKDVVRLPYIKHVYLSFYFLAMSNVIVNPIIYFWMNVRFRGYFFH
ALLFIPRLLCCKRNQAFSPESHHLRLMGNPLEVGPRIHRTQSCHNVALEATTTKKATMYSTREFQTKLSPGKDTTNGRQD
RLVFNLEHTA
>EuraffEVm010270t1 type=protein; aalen=400,47%,complete-utrbad; clen=2540; offs=59-1261; organism=Eurytemora_affinis; evgclass=noclass; oid=Eurytemora_affinis_trinEurytemora_affinis_LocDN76699c4g1t1; codepot=Code/0.03;
MEEYYALPEDENRTITVEWNWIRWEQDIDYFWTFAFSMIVVTAVLGNATVIWIVIGHKRMWSVTNYYLLNLTMADIMMAT
LNCIFSFIFMRDSKWEFGLGYCVFNHFTSLVAVSASVFSLLAITLDRRKAIMSPLKPKPTKAWVCGAILAIWVFCILLAL
PSTLHTSLHTVNTTGVENFEVCITIWPDGLQGYSTYDFYYNVIYMVLTYLLPLILMGACFLQMGKKLWGGEVIGEDTPGL
QRSRINKQKVVKMFGVVITIFGVCWLPYHLYFLYSFYHPEVFKSAYTKHVYLGFYWLAMSNCCVNPIVYYWMNKRFRDYF
NYALTCAPRRIKMNLRKLTFRYSRRGSFSEHQSELIIMRRLQCNAVGGAPKQNNEDSNQSGARGRAVPPRRADESSGSFM
>EuraffEVm008440t1 type=protein; aalen=459,50%,complete-utrpoor; clen=2726; offs=648-2027; organism=Eurytemora_affinis; evgclass=main; oid=Eurytemora_affinis_trinEurytemora_affinis_LocDN96320c2g2t3; codepot=Code/0.0024;
MKNISESLTSNTTESTCNHNNDVWTYGQILWTLMFSIIIVVAILGNTIVIWIILAHRRMWSVTNYFLFNLTLADLMMATL
NCIPSFIFMRDRVWTLGYIYCKINTFLSYVTIPASVFTLLAITIDRRKAIVRPLEPKTSRMKVLITILVIWILSSIISLP
PTLVAKHFLHGRCGKNYICVPIWPSTESIDASQYDHVYNILFSVITYLTPMIGMGICYKQIWKNLWGGECIGEIMVHPAV
LKSRQNKKRVVIMFAVVISIFMVCWLPYQLYFIFLYYIPSVKYFRYIGDLYLSFYWLAMANSCVNPIIYYWMNSRFREYF
NSVLFCLPRCFYWIKARSLRYKDDQNQETPKMLRLCEERDTVKSRKGERPRLLLKSSTKEAFLGDTPLCELHPVFSISLR
ESREPRELGESRQSRESREPKEPREPKEFTESREPRKPFLHQETGILEPEILPATEVLL
>EuraffEVm008477t1 type=protein; aalen=457,94%,complete; clen=1453; offs=53-1426; organism=Eurytemora_affinis; evgclass=main; oid=Eurytemora_affinis_trinEurytemora_affinis_LocDN87172c2g2t8; codepot=Code/0.022;
MNFSEAGWSEAGWSKAGWSDGDWESNNSSYFLDEGINITSSINLPGLNLSANSTKRGGSMTDTMAHLWTLAFSLIMIISI
FGNTIVLWIVLAHRRMWSVTNYFLVNLAIADLCMSILNCIPSFIFMRDGVWKFGSMYCKVNHFTSYLTVTTSVLTLLALT
FDRHKAIMTPLAPKKSHTSLILCILLIWVLGVVIASPAGIYAELVSVGPAEQNRHLCLIIFPDGVQGESLFDYVYNIAFF
VGTYIIPLTCMGVCYTRMGKNLWGGTMIGEETPSLRKSRKSKQKVVKMFVAVIVIFGICWLPYHVYFIYSYHDPTITRKP
YIRNVFLFFYWLAMANSCVNPLIYYWMNVRFREYFNLVLCCIPRLTRHLIPAQEIELVEPGMNLSPSPNMSLQSQRSQHI
YINKSPEPTRRACSTMEKSTVSIQIKNNQNFLTIIQEQPAETQLRHSCRDTAVETQL
>EuraffEVm010444t1 type=protein; aalen=393,98%,partial3; clen=1197; offs=18-1196; organism=Eurytemora_affinis; evgclass=main; oid=Eurytemora_affinis_trinEurytemora_affinis_LocDN71218c0g1t2; codepot=Code/0.022;
MRDGVWVFGRTYCKFNTFTSYLTVSASIFTLLALTVNRHKAIVTPLKAKATCCQLTFSLIGIWLVSGVLSLPGLLLSDLH
RISRSEEAYVCIMIWWDGFQGQSQFDFIYNMVLFVVTYVLPLIFMCFAYTRMCRVLNQKVIGESTPSSEAGRLKKKQVIK
MFSLVVGLFALCWLPYHLYFLIMYAAPHLAKSPVIRPLYLCIYWLAMSNSCINPIIYYFWNQRFRKHFDNIFRRIIPVYA
SWNSNTEPQQNPPVLNVRLSEPVLQAREPGDELPLPENNQNNGELRGNTSTELQMRKKICMDYSASSYSSSDRNQSCFGS
SWSKDQKSTKWIQVLFKNSLNSPQSEVDRKCMEEDLINKENEEFIRNHSDEGRLQFRYKGPVQTQPLRRHLGF
>EuraffEVm012219t1 type=protein; aalen=347,52%,complete-utrpoor; clen=1989; offs=165-1208; organism=Eurytemora_affinis; evgclass=main; oid=Eurytemora_affinis_trinEurytemora_affinis_LocDN96786c5g2t4; codepot=Code/0.023;
MGNIIWTIFFSLIVICSIVGNIAVLWVIIGNRRMWSVPNYFLANLALADLGMAMLNTMPSFIFMRDGVWQLGSMYCSVNM
FTSVLTVNANIFTLVGLTVNRNRAILTPLAPRASSLSLVIGISFIWLLSGVAAVPSAVFSKLVTVSTKDGGKKALCLMVW
PDGWQGKSSMDHHYNLFLFMINYLLPLLYMIFAYSRMGCVLNAEVIGESTSSSRMARNKKKKVVKMFALLVFLFGFCWLP
YQLYFLISHYVPTIARQQYTKDMYLGFYWLAMINSCINPLIYYVWNERFRSYFDDIIMYWCPIKMRRNQEIEIELQSMAS
GNINSARRIIHTRMAVLPKPSETTTQC
>ThyineEVm018157t3 type=protein; aalen=222,91%,partial3; clen=725; offs=60-725; organism=Thysanoessa_inermis; evgclass=althim; oid=Thysanoessa_inermis_trinThysanoessa_inermis_LocDN138246c0g1t1; codepot=Code/0.0075;
MPVYQEVLWIVAFTIMIILATLGNCIVIHIVLANHRMRTTTNYFLVNLSVADLMNTLLNCSFNFLFMLKTHWAFGAAYCT
VSQFVAHLTLAASVFTLAVISFDRLLNVLRPLKPRMSKCVCLLLLGGIWIASAVVASPVLLYATTFDMDPERSHRTLCII
RWPDGIGRESRMDYLYNVGIMAVTYLVPMSAMVICYALLGCKLLDCEKSQSQTSRAAAHLAH
>HomameEVm005739t1 type=protein; aalen=502,61%,complete; clen=2446; offs=465-1973; organism=Homarus_americanus_EVG; evgclass=noclass; oid=Homarus_americanus_EVG_Homarus_americanus_EVG_evg1679968; codepot=Code/0.07;
MGSVGEDDVSPTSESNATRRWLRKHLAHIMEASSGFTPSIEGKTHTLNPLRILATKTSRMVGGGLEDATPGSLVKDWLEG
HSNQSTDLLTLLSMEGDAPDPHTLRRVLNNLLQVETTPYHNDDLENEASSDLPFQMPVYQQVLWVLAFGVMILGACIGNT
IVIRIVLGNQRMRTTTNYFLVNLSVADLFMTLFNCIFNFVFMLKSHWAFGSIYCTISQFVAHASLAASVFTLAVISFDRF
LNVMRPLKPRMSACVCRLLLCIIWLVAASIAAPILPYATTIQYDLGGRTICVILWPDGLASVSHMDYVYNVVILAVTYVV
PMTAMVVCYAVIGCKLYDRRSAKTSRQADNFKSKRKVVQMLALLVGVFALCWLPYHVYFILVHHHPQLSTRPYVQHMYLA
FYWLAMSNAMINPIVYYLLNARFRYFFRQLFAEMQGNLRSCVKTSDPSSSDFSADDDPFALHLQLIGDPGRCVGGRPPLL
KHNNTAHSPLPLSPHHDHPVLP
>AlpvirEVm002835t1 type=protein; aalen=546,64%,complete; clen=2547; offs=206-1846; organism=HBG_Alpheus_viridari; evgclass=noclass; oid=HBG_Alpheus_viridari_trinHBG_Alpheus_viridari_Loc63835c0g1t2; codepot=Code/0.045;
MPGVDTYQALFNLTQMLLLATNGSDITHLHNLFASGMLRELRGDRDQGMDSDDQLMDADSRWLEDGSSLPSLPSNYSILE
WYFKNSTTIPHTLRRVLNSFMNTDGSDEFIPDIWESGSSTSVTTTSSSSSKQSRLPFQMPAYQQALWIIAFGIMILGACV
GNLVVIRIVLGNQRMKTTTNYFLVNLSVADLFMTLFNCVFNFVFMLKSHWAFGSVYCTISQFIAHVTLAASVFTLAVISF
DRFLNVMRPLKPRMSKCVCRLLLLGIWVVAASIAAPILPYATTLDTMKGERTICVIQWPDGLAPRSLIDYVYNVVILAVT
YVVPMIAMIICYAVIGCKLYDPAVAKTSRQVDNFKSKRKVVKMLALLVGLFALCWLPYHVYFIVVHHHPQLSMRPYVQHM
YLAFYWLAMSNAMINPVIYYLLNARFRYFFWQLLSGAKKTWVKCVRNTNSNSSILSVEDDPFAFHLNVGGEPVRGILQAG
HPDTKQTRQSPLIRTSRPSPRMAVNLANHLGPNKPLSERKLTPSSSPNGNKLSCKTQQIHFIEPAY
>Styrich_EVm005649t1 type=protein; aalen=370,86%,partial3; clen=1279; offs=169-1278; organism=HBG_Stylopandalus_richardi; evgclass=noclass; oid=HBG_Stylopandalus_richardi_trinHBG_Stylopandalus_richardi_Loc172353c0g1t1; codepot=Code/0.036;
MPNGDTYRALLNLTQMLALASNGSDILSLENFLLNRRAEEDVQVEDDREAKVEAMEKGVGWLEQSFNRSSSNYSILEWYF
KNSTVDPHTLRHVLNTLLHVDSSTGYTTDVTSSSKPTQLPFQMPAYQQALWVLAFGLMILGACVGNIVVIRIVLGNQRMR
TTTNYFLVNLSVADLFMTLFNCIFNFVFMLKSQWAFGSIYCTISQFVAHVSLAASVFTLAVISFDRFLNVMRPLKPRMSK
CVCRMLLCVIWVVAASIAATKLPYATTIHYLRGERTICVIRWPDGLASLSRIDYVYNVVILAVTYVVPMTAMIICYAVIG
CKLCDPAIAKTSRQTDNFKSKRKVVQMLALLVGLFALCWLPYHVYFIVVH
>ThyineEVm008592t2 type=protein; aalen=269,98%,partial3; clen=817; offs=9-815; organism=Thysanoessa_inermis; evgclass=alt; oid=Thysanoessa_inermis_trinThysanoessa_inermis_LocDN51487c0g1t1; codepot=Code/0.014;
MWIVLAHKRMRTVTNYFLVNLSAADLLMSLLNCMFNFIYMLHSDWPFGSIYCTISNFMANVTIAASVFSLMAISFDRYIA
IVRPLKPRMCKSEARNFILVIWITSMALSVPCLLYSTTLTIQYKNDEVRRGCVLLWPDGETSQAYTEYLYNIVFFITTYI
LPMLVMLVSYTLIGRELWGSHSIGELTDRQANSIRSKKRQFQQVVRMFMVIVVVFALCWFPQQGFFLYQYHNSHVLSMAY
IQHIYLGFYWLAMANAMMNPLIYYWMNAR
>Panar2_EVm001907t1 type=protein; aalen=788,80%,complete; clen=2931; offs=387-2753; organism=Panulirus_argus_ERNST; evgclass=main; oid=Panulirus_argus_ERNST_trinPanulirus_argus_ERNST_GHUJ01001070.1; codepot=Code/0.07; TSA: Panulirus argus LocDN97967
MVEEEHKVRLSTDNALDYGSGPTSTPWTDSLFECLLQVSEGLNVTVDIIYNLQNLANSSLNQLSDRELYLYLLNSSVWGE
VNSTFWDTSGGTRLTACLVPSPVDRPYLLPWWQQLTWTLAFGSMLLVAVGGNAIVMWIVIAHRRMRTVTNYFLVNLSGAD
LLMSVFNCMFNFIYMLHSDWPFGSVYCTISNFMANVTIAASVFTLMAISFDRYIAIVRPLKPRMSKSEARHVIIIIWLSS
MTLAVPCLLYSTTLSIRYKHDEIRRGCILLWPDGETSFSYREYVYNTVFFTTTYVLPMLVMLVSYSLIGCELWGSHSIGE
LTDRQASSIKSKRRVVRMFIVIVVIFMLCWLPQQGFFLYQYHNNQVLDSENIQHIYLGFYWLAMANAMINPIVYYWMNAR
FRSYFREVVLQCYPGRSCCCCCVKSIRYLDSPHLVHRRHDSVDRMSRSRSDVPLDVNAMRRNVPAGGSIQHDRLFVYSSK
SKVNARDGPRNTQYTNQRDSGTRSTIPLREMNYTKPVDGEFYRKPLTAEQESHRNQYLSDQNALRISVQQAPSTFTCLIN
TVKRNQEDTLPMDEHMTQVPAGDIEMSWMVPHCYDRDSVAAIVSDVTPTGPSPKGECHVSQSSADLLLVPIISKTSLTGP
CSSSPLLRSNVKHEKVNDFVRVEKEFESEQLYFEVNNVREEKVDIASFNCVPRPGGSLSVTITSPEDQVSRNVFLQEDSS
EDNHFTRTLEHKRPERKSISGNMVHEAIEETLNAVMKRSYVRDTSGKDTRNLKRSPENILKVSREIML
>Procl2_EVm003352t1 type=protein; aalen=733,74%,complete; clen=2940; offs=361-2562; organism=Procambarus_clarkii_EVG; evgclass=noclass; oid=Procambarus_clarkii_EVG_Procambarus_clarkii_EVG_evg11781714; codepot=Code/0.067;
MEKEEIGLWVKMVDVLGCVVEASPDINTTHQLINNFESLANISFSQLSENEIYWQLMNSSLWKEMNQTVSEGGVGGRALE
ECLAPRAADRPYLLPWWQQLSWSLAFGPMLLIAVGGNAIVMWIVIAHRRMRTVTNYFLVNLSVADLMMSVFNCIFNFIYM
LHSDWPFGSTYCTISNFLANVTISASVFTLMAISLDRYIAIVRPLKPRMTKSEALKTIVVIWVSSLTLAVPCLLYSTTVS
IRYNNNEVRRGCFLLWPDGKTSVSYSEYVYNTVFFTTTYMLPMLVMLVSYSLIGCELWGSRSIGEMNARHATSIKSKKRV
VRMFLVIVVLFMLCWLPQQGFFLYQYHNSQVLDTKNIQHIYLGFYWLAMANAMVNPVIYYWMNTRFRSYFREVVLQCCLG
RRCRCCCCCWGVKSSRLLHSPGPAPRRHDSLELTSRSRSNYRPDTNVEPRTSAVAGSGHHHRLQVYSAKNKLRNQDGAVH
NQHRTKTGGEQNSVDVPKLRFETPSERKCSRQPIRDEGDMHSNLCLPAQHSVKRLKTHQTSTKITSVNGLKVFQNCLIDN
DPPNEQCREHVEMTRLAPDDERVGDVIETSNVSCPTEPSSEILFNISQTSGALTLVPVTYKIQVKSKSLCGSHNDSTFPK
KIIFGKTAVSINKFIGNGEFLQNFLPESSSASRTDPGNHPYVKTSGNLVQQAIEEMLQSATKQSHTSDYCGIQKKDLSFN
PVIGLNASKEIML
>Gasfor_EVm005239t1 type=protein; aalen=334,80%,partial3; clen=1246; offs=245-1246; organism=HBG_Gastroptychus_formosus; evgclass=main; oid=HBG_Gastroptychus_formosus_trinHBG_Gastroptychus_formosus_Loc162272c0g2t1; codepot=Code/0.035;
MGDSTDEEGPLEDPDTVPWPTKLLMKCVLEVSRELNISSELPLTLLNLTQVFESDLTSRINFNLTDNPHLEEDRIIQLLR
SEVNSSIWEEEGGIRLGECLETNTPSDRPYLLPWWQQLTWTLAFGSMLLVAVGGNAIVMWIVIAHRRMRTVTNYFLVNLS
AADLLMAVFNCIFNFIYMLHSDWPFGSIYCTISNFMANVTIAASVFTLMAISFDRYIAIVRPLKPRMSKSEARHFIVFIW
FCSMTLAIPCLLYSTTVSIRYKNDEIRRGCFLLWPDGKTSISYREYVYNIVFFVTTYVLPMLVMLVSYSLIGCELWGSHS
IGELTDRQISSIKS
>Erisi1_EVm003906t1 type=protein; aalen=571,94%,complete; clen=1821; offs=14-1729; organism=Eriocheir_sinensis; evgclass=main; oid=Eriocheir_sinensis_trinEriocheir_sinensis_LocDN160870c0g1t1; codepot=Code/0.12;
MLLVAVGGNAIVMWIVIAHRRMRTVTNYFLVNLSAADLLMAVFNCIFNFIYMLHSDWPFGAVYCTISNFMANVTIAASVF
TLMAISFDRYIAIVRPLKPRMSKSEARHFIFFIWLSSMSLAVPCLLYSTTVSIRYKNDEIRRGCFLLWPDGKTSISYREY
VYNIVFFATTYVLPMLVMLISYTLIGCELWGSHSIGELTDRQVSSIKSKRRVVRMFIVIVVVFMLCWLPQQGFFLYQYHN
SQVLDSAHIQHIYLGFYWLAMANAMVNPIIYYWMNARFRSYFREVVLQCVTGRCCCCCAKTSTYLDSPHLARRRHDSIEH
TSRSRSAGGVTPRFCGKAGGNQHHDNFFIRGLGCAKPLDGGYCPAHLKGQTEWHQMRYLTDKGHLTFQKAADPLYAHNIN
GVRKPLNDDPLHATTGCGDDSWTPSDPSLPHRQSEKPDDLVLVPVLVSPPLCLPTHASVLALNHKEKESLDQPSKPPPDD
GGVEMKSFPQGNNHVAPRVLLSTDSDPEKALAKPCPAGQGHNHKPAGLVHLAIEETLKAAVLQSGSGDHNGLDASHKKAE
DSMKVSKEFML
>GeclatEVm002823t1 type=protein; aalen=687,78%,complete; clen=2623; offs=477-2540; organism=Gecarcinus_lateralis; evgclass=main; oid=GlaE_velvLoc19239ct1; codepot=Code/0.15; cov=59.2_g8349_i0;
MMEEKEKDNGEGAESGGAGEGWPALLFECVLQVWQELNATTDLPAPLNVSHNIYFEHEFYMRLLNLSESGELNGTDWEAG
GRDRLAQCLEPPPADRPYLLPWWQQLTWTLAFGAMLLVAVGGNAIVMWIVIAHRRMRTVTNYFLVNLSAADLLMAVFNCI
FNFIYMLHSDWPFGAVYCTISNFMANVTIAASVFTLMAISFDRYIAIVRPLKPRMSKSEARHFIIFIWLSSMSLAVPCLL
YSTTVSIRYKNDEIRRGCFLLWPDGKTSISYREYVYNIVFFATTYVLPMLVMLVSYTLIGCELWGSHSIGELTDRQVSSI
KSKRRVVRMFIVIVVVFMLCWLPQQGFFLYQYHNSQVLDSAHIQHIYLGFYWLAMANAMVNPIIYYWMNARFRSYFREVV
LQCSSGRCCCCCSAPSTYLDSPHLARRRHDSIEHTSRSRSAAGGVTPRFCNKTGGKQHHDNFFIRGLGCAKPLDGGYCPT
HLKGEAEWHQMRYLTDKGHLTFQKPADPLYAHNINGVRKPLNDDPLLAKAGHGDDSWTPPSDPAQPQRPSETPDDLLLVP
VLASPPLRLPCPAAPPIANSHSEKESLGQPSKPPAEDSGIEMKSFPNGNNHVAPRVLLSTDSDPEKALAEPCPAGQGHSH
NPAGLVHLAIEETLMAAVLQSCSSDHIGLDPTSKSEDSMKVSKEIML
>CalsaE_EVm014834t1 type=protein; aalen=221,94%,partial3; clen=702; offs=38-700; organism=Callinectes_sapidus_EVG; evgclass=noclass; oid=Callinectes_sapidus_EVG_Callinectes_sapidus_EVG_evg1487227; codepot=Code/0.037;
MLNLNWRFGFVYCKISQFVSILSICASVFTLMAISFDRYIAIVRPLKPRMSKSEARHFIIFIWLSSMSLAVPCLLYSTTV
SIKYKNDEIRRGCFLLWPDGQTSISYREYVYNIVFFATTYVLPMLVMLVSYTLISCELWGSHSIGELTDRQASSIKSKRR
VVRMFIVIVVAFMLCWLPQQGFFLYQYHNSQVLDSAHIQHIYLGFYWLAMANAMVNPIIYY
>Canbo1_EVm002531t1 type=protein; aalen=677,98%,complete; clen=2066; offs=3-2036; organism=Cancer_borealis; evgclass=noclass; oid=Cancer_borealis_Cancer_borealis_GEFB01026365.1; codepot=Code/0.11; TSA: Cancer borealis DS01-Cborealis_contig_26057 tra
MEGWPAMLLECVLQDWSDLNTTNTLPAPLHTLYNASHILYIHHDFYRRLLNLSESGEVNSTEWGGVSRERLEQCLVPPPS
DRPYLLPWWQQLTWTLAFGAMLLVAVGGNAIVMWIVIAHRRMRTVTNYFLVNLSAADLLMAVFNCIFNFIYMLHSDWPFG
AVYCTISNFMANVTIAASVFTLMAISFDRYIAIVKPLKPRMSKSEARHFIIFIWLSSMSLAVPCLLYSTTVSIKYKNDEI
RRGCFLLWPDGQTSISYREYVYNIVFFATTYVLPMLVMLVSYTLISFELWGSHSIGELTDRQASSIKSKRRVVRMFIVIV
VVFMLCWLPQQGFFLYQYHNSQVLDSAHIQHIYLGFYWLAMANAMVNPIIYYWMNARFRSYFREVVLQCSSGRCCCCCCC
NTPSTYLDSPHLTRRRQDSIEHTSRSRSAGGVTPRFSNKASGNQHHDNFFIRGMPCSNPLDAAYCQGHLKADTEWHRMHY
LSDKGNINFQKQVDPLYAHNLNGVRKPQNDDTLLSQQGRDEDPWTTPSDSTPPHIPVEKHDDLLLVPVLATPPLRLPHSR
PLLLNSNHTEKENLSHPKILQPEENGIEMKIFSCENNHVAPCILLNTNSTKNPEKVLPEPCPAGQADDPTPAGLVHLAIE
ETLMAAMLQSCSNDNTGLDASSKKCDDSIKMSKEIML
>CarmaY_EVm002994t1 type=protein; aalen=709,83%,complete; clen=2553; offs=311-2440; organism=Carcinus_maenas; evgclass=main; oid=CarmaY_velvLoc24717ct1; codepot=Code/0.11; cov=350.8_g9527_i0;
MEDNDKDKLEETDVQGGGADGGGGGGGGGGGGDGWSALLLECVLQVWPELNTTNNFPVALHTLPNASHTLYFDHDFYRRL
LNLSESGELNSTEWSGVSREKLEQCLVPPPADRPYLLPWWQQLTWTLAFGAMLLVAVGGNAIVMWIVIAHRRMRTVTNYF
LVNLSAADLLMAVFNCIFNFIYMLHSDWPFGAVYCTISNFMANVTIAASVFTLMAISFDRYIAIVRPLKPRMSKSEARHF
IIFIWLSSMSLAVPCLLYSTTVSIKYKNDEIRRGCFLLWPDGQTSISYREYVYNIVFFTTTYVLPMLVMLVSYTLISFEL
WGSHSIGELTDRQASSIKSKRRVVRMFIVIVVAFMLCWLPQQGFFLYQYHNSQVLDSAHIQHIYLGFYWLAMANAMFNPI
IYYWMNARFRSYFREVVLQCSSGRCCCCCCCCSKPSTYLDSPHLTRRRHDSIEHTSRSRSAAGGVTPRFCNKAGGTHHQD
NFFIRGMNCPKPLDANYCHGHHKNNSEWHQMHYLSDKGNFSFQKQVDPLYAHNLNGVRKRQNENILLNQQELDDDSWKTP
CDSSPPRLSVEKHDDILLTPVLATPPLRLPHTSQLLNSTYREKNHNPILFPPTDNCIEMKCLSHENNHIASRTLLNANSS
STSNHEKVLEPCTEQDEEDQAPGDGVHLAIEETLMTATLQSCPSDQTVLDTSKKSEDNISIKIAKEIML
>HyaaztEVm006211t1 type=protein; aalen=434,76%,partial3; clen=1691; offs=390-1691; organism=Hyallela_azteca; evgclass=noclass; oid=Hyallela_azteca_trinHyallela_azteca_LocDN13904c0g1t1; codepot=Code/0.068;
MQHTNDTEGLDPLWLKSYLHCVSLMSDTLNISVSEDVWLAMISVNFNSAPSGGSSNSLPNDNAYDTPIPRIDTGNDINDL
RYVSHPSILNDDTSVPALDLIPPEGAHVLAVVSSYCVSKLIPQDRPFLLPWWQQTLWTLVFGVMLAAAIGGNALVMWIVC
AHKRMRTVTNYFLMNLSAADLLMSVLNCMFNFIYMLHSDWPFGSAYCVFSNTVANITIAASVFTLMAISFDRYIAIVRPL
EPRMSKTMARLFIVVIWASSAALAIPCILFSTTVTVKYANDEVRRGCVLQWPDGRTNASQQEHIFNIVFFITTYLVPMLV
MFTSYLLISIELWGGKQIGELSERQVNIIRSKRRVVRMFIVIVTIFALCWLPQQAFFLYQYYNAQLLDTQLVQHVYLAFY
WLAMANAVVNPSVYYCMNARFRAYFREVITKWPC
>EulcruEVm004876t1 type=protein; aalen=239,98%,partial3; clen=729; offs=11-727; organism=Eulimnogammarus_cruentus; evgclass=main; oid=Eulimnogammarus_cruentus_trinEulimnogammaruscruentus_LocDN72642c0g1t1; codepot=Code/0.053;
MANITIAASVFTLMAISFDRYIAIVRPLEPRMSKTMARLFILIIWTVSALLAVPCALYSTTVTITYKDDKIRRGCILQWP
DGQTSTSQQEHIYNIVFFITTYLLPMVMMLASYSLISKELWGSQHIGELTERQVNVIRSKRRVVRMFIVIVVIFAICWLP
QQAFFLYQYHNAQVLDTAHVQHIYLAFYWLAMANAMVNPIIYYWMNARFRSYFREVILQLVCLRFCCPRSRRRYTASPV
>EulvioEVm000539t1 type=protein; aalen=479,91%,complete; clen=1579; offs=11-1450; organism=Eulimnogammarus_violaceus; evgclass=main; oid=Eulimnogammarus_violaceus_trinEulimnogammarus_violaceus_LocDN27377c1g3t1; codepot=Code/0.083;
MANITIAASVFTLMAISFDRYIAIVRPLEPRMSKTMARLFILIIWTVSALLAVPCALYSTTVTITYKDDKIRRGCILQWP
DGQTSTSKQEHIYNIVFFITTYLLPMVMMLASYSLISKELWGSQHIGELTERQVNVIRSKRRVVRMFIVIVVIFAICWLP
QQAFFLYQYHNAQVLDTAHVQHIYLAFYWLAMANAMVNPIIYYWMNARFRSYFREVILQLVCLRFCCPRSRRRYTASPVL
ERRGLPSGQEEASSRSRSDSRGLGDGTVRTVPGSMQYRQHTAVRYCTRDRHQARNGMRQSITSGQCEICLQSFKPTTYES
PTGVKSSRPADGNNVCVTTQFGADAKNGEQQLSNGDECAQTIYSQRKCHSPYHHVHFNAPSSPSANDCHLRSGKAPCLRH
ASQASSNEDNKTNCSRHVLPSVSMRQTCHDQLPGEGGKSITSSKVCGRSGGVSLLDNSKLGHDLKRNRCHGKENEQSVM
>GeclatEVm054054t1 type=protein; aalen=134,58%,complete; clen=691; offs=12-416; organism=Gecarcinus_lateralis; evgclass=noclass; oid=GlaE_velvLoc107281ct1; codepot=Code/0.028; cov=5.2_g70435_i0;
MMAMAVGGNMLVMWIILAHRRMRTVTNYFLLNLSAADLFMSVLNCMFNFIYMLHSDWPFGAVYCTISNFMANVTISASVF
TLMAISFDRYIAIVKPLEPRMSKSVARVFILAIWGSSMLLSLPCLLFSTTVTIT
>CalsaE_EVm008513t1 type=protein; aalen=378,75%,complete; clen=1511; offs=30-1166; organism=Callinectes_sapidus_EVG; evgclass=noclass; oid=Callinectes_sapidus_EVG_Callinectes_sapidus_EVG_evg11068274; codepot=Code/0.054;
MSVLNCMFNFIYMLHSDWPFGTVYCTISNFMANVTISASVFTLMAMSFDRFIAIVRPLEPRMSKTVARVFILAIWGSSML
LSLPCLLFSTTVSIKYKNNEVRRGCILRWPDGLTSSSRQEHIYNVVFFITTYLLPMLVMLWSYFRIGHELWGSQSIGELT
ERQATSIRSKRRVVKMFLVIVAVFAVCWLPQQAFFLYTYHNSAVLDTAHIQHVYLTCYWLAMANAMINPVIYYWMNARFR
AYFREVVLQCVCLQCHRRSPSYEGSPTLERRHVACEDPSSRSRSDTRQGPNGTFRTTPASQRSNNHLLVYSSREGLTARN
SCRLGGGGPQCNMCRQSLRTATLLNGSTLQMVPLGPTLATLGPDALMYRGKSCIQSQI
>CarmaC_EVm004831t1 type=protein; aalen=585,66%,complete; clen=2661; offs=587-2344; organism=Carcinus_maenas; evgclass=noclass; oid=Carcinus_maenas_CNS_velvLoc23729ct1; codepot=Code/0.097; cov=31.7_g9039_i0;
MTLPDSERVVLQENPASSEVTSAPDGPYHPSLSAGEEEKEVLVFDNHSEVYTTLFGCLVSESSRFNLSLDESFWEPYLFS
KFQSQAENVSRLDWEQLSEHSNGTVFIQNSRDYLESGTTYYLVQGEEVQDLVNDILNQCLSLTSILTTPRPYLLVWWQQF
LWTLVFGLMMAMAVGGNIVVIWIICAHRRMRTVTNYFLLNLSAADLFMSVLNCMFNFIYMLHSDWPFGAIYCTISNFMAN
VTISASVFTLMAMSFDRFIAIVRPLEPRMSKTVARVFILVIWSSSMLLSLPCLLFSTTVSITYKNDEVRRGCILRWPDGL
TSSSRQEHIYNVVFFITTYLMPMLVMLWSYFRIGHVLWRSQSIGELTERQATSIRSKRRVVKMFLVIVAVFAICWLPQQA
FFLYTYHNSAVLDTAHIQHVYLTCYWLAMANAMINPVIYYWMNARFRSYFREVVLQCVCLQCHRRATSYDGSPTVERRHV
ACDDPSSRSRSDTRQGLNGTFRTTPASQRSNNHLLVYSSREGLTARNSCRLGGGGPQCTMCHQSLRTATLLNGSTLQMVP
LGPTLDTLGTEALLYRGKTCVQSQL
>Procl2_EVm004989t1 type=protein; aalen=572,71%,complete; clen=2404; offs=515-2233; organism=Procambarus_clarkii_EVG; evgclass=noclass; oid=Procambarus_clarkii_EVG_Procambarus_clarkii_EVG_evg1671037; codepot=Code/0.12;
MMEAGERSVPDAYNQDDNQEDNQEAEEREVLANYSQVYASFVGCLVSEADSLNLTLGEGFWLRIIYEAISLPANASVATS
AYTNSSVGWVSEQVPPATTTQYPGAYDQSSEEVIQGIWERCSYLTPRATTPRPYLLVWWQQCLWTLVFGAMMAMAVGGNT
LVMWIICAHRRMRTVTNYFLVNLSAADLFMSLLNCMFNFIYMLHSDWPFGAVYCIISNFMANVTISASVFTLMAISFDRY
IAIVKPLEPRMSKTAARVFILVIWTSSMLLALPCLLYSTTVSVAYKDDEVRRGCILRWPDGQTSTSQHEHIYNIVFFITT
YLLPMLVMLACYFLIGRELWGSRSIGELTERQVTSIKSKRRVVKMFIMIVVMFGLCWLPQQAFFLYTFHNSQILGTAHIQ
HIYLAFYWLAMANAMINPVIYYWMNARFRAYFREVVLKCLCLKCPRQPSSFDGSPLQDRRHPPCEEPSSRSDSRQGVNGT
LRTGPGTHHSNHHLVLYSSRERLNARNGVGRGGAPCNRCPHHTMRPVLLNNNPSTPQFDTHIQTVPLSTVRPKLLSEHYN
QLRSSNCMQSQL
>Pleaca_EVm002580t1 type=protein; aalen=589,93%,complete; clen=1894; offs=8-1777; organism=HBG_Plesionika_aconthonotus; evgclass=main; oid=HBG_Plesionika_aconthonotus_trinHBG_Plesionika_aconthonotus_Loc203771c0g1t5; codepot=Code/0.057;
MQDINEMLPENSPEEEEEEEELRHFEDQLTANYDPSAVVANYSEGYATFVSCLVGEADRLNYSIADGFWFPFLNLEAQTS
TSSQRYNVTGAKPSEASSSSSLNGSSWGDETNFYTFWTSDGSPDTHVSYEIIRDIVHQCFQLSTVINTPRPYLLDWWQQL
LWTLVFGTMMAMAVGGNILVMWIIFAHRRMQTVTNYFLMNLSAADLFMSVLNCMFNFIYMLHSDWPFGGVYCTISNFMAN
VTISASVLTLMAISFDRYIAIVKPLEPRMSKTTARVFILIIWSSSMLLALPCILYSDTVSITYKNNEIRRGCILRWPDGQ
TSSSRHEHIYNIVFFITTYLLPMLVMLVCYFLIGRELWGSRTIGEMTDRQVTSIRSKRRVVKMFIVIVMAFGLCWLPQQA
FFLYTFHNAQILDTANIQHIYLAFYWLAMANAMINPVIYYWMNARFRSYFRELVLHCVCLRWPRRNLSYEGSPEMERRHP
PCEEHSSRSRSDTRQGMNGTMRTTPGSNNHLLVYSSRERLNARNGWRRNAAQCERCRPALRPALLNDLLAPNVESQIQMV
PLTNNRDNMYVDMYTAYRPPPEVCCHHPV
>Styrich_EVm002808t1 type=protein; aalen=568,83%,complete; clen=2051; offs=299-2005; organism=HBG_Stylopandalus_richardi; evgclass=main; oid=HBG_Stylopandalus_richardi_trinHBG_Stylopandalus_richardi_Loc124239c0g2t3; codepot=Code/0.071;
MHDINEMLPENSPEEDEEEGELPHFEDQLTATYDPSAVVANYSEGYATFVRCLVGEADRLNYSIADGFWFPFLNLEAQSS
SSSQRYNVTGAKTSEDSSALNGSSWGEETNFYTFWTSDGSPDTHVSYEIIRDIVHQCFQLSTVINTPRPYLLDWWQQLLW
TLVFGTMMAMAVGGNIMVMWIIFAHRRMQTVTNYFLMNLSAADLFMSVLNCMFNFIYMLHSDWPFGGVYCTISNFMANVT
ISVGVLTLMAISFDRYIAIVKPLEPRMSKTTARVFILIIWSSSMLLALPCILYSDTVSITYKNNEIRRGCILRWPDGQTS
SSRHEHIYNIVFFITTYLLPMLVMLACYFLIGRELWGSRTIGEMTERQITSIKSKRRVVKMFIVIVVAFGLCWLPQQAFF
LYTFHNAQILDTANIQHIYLAFYWLAMANAMVNPVIYYWMNARFRSYFRELVLHCVCLRWPRRNLSYDGSPEMERRHPPC
EEHSSRSRSDTRQGMNGTMRTTPGSNNHLLVYSSRERLNARNSWRRNAAQCERCRPALRPALLNDLLAPNVEGQIQMVPL
TNNRDMFK
>Lysamb_EVm003701t1 type=protein; aalen=357,98%,partial3; clen=1087; offs=15-1085; organism=HBG_Lysmata_amboinensis; evgclass=main; oid=HBG_Lysmata_amboinensis_trinHBG_Lysmata_amboinensis_Loc45138c0g1t1; codepot=Code/0.043;
MLHSDWPFGAVYCTISNFMANVTISASVLTLMAISFDRYIAIVKPLEPRMSKTTARIFILVIWSSSMLLALPCILYSDTV
SITYKNNEIRRGCILRWPDGQTSSSRHEHIYNIVFFITTYLLPMLVMLACYFMIGRELWGSRTIGEMSERQVNSIRSKRR
VVKMFIVIVAAFGLCWLPQQAFFLYTYHNNQILDTANIQHIYLAFYWLAMANAMINPVIYYWMNARFRSYFRELVLHCVC
LRWPRRNLSYEGSPEIERRHPQCDEHSSRSRSDTRQGLNGTLRTTPGSNNHLLVYSSRERLNARNGWRRSNAAAPSCERC
RPANPMRPAILNDLLEPNLESQIQMVPLTATNNIRDM
>AlpvirEVm002467t1 type=protein; aalen=587,71%,complete; clen=2462; offs=609-2372; organism=HBG_Alpheus_viridari; evgclass=main; oid=HBG_Alpheus_viridari_trinHBG_Alpheus_viridari_Loc26203c0g3t7; codepot=Code/0.088;
MPDVNSYIADDDDEEDLQLLQDNPAALVANHSEGYATFVRCLVGEADRLNYSIGDGFWLHFLRLDTQLSSKYNTSSYRPT
PGSYVINETSTWGEEKNNFFTFWSMEGSPEKLVPYEVIQDLIQQCFALSAVLNTPRPYLLEWWQQLLWTLVFGTMMAMAV
GGNILVMWIIYAHRRMQTVTNYFLMNLAAADLFMSVLNCMFNFIYMLHSDWPFGGVYCTISNFMANVTISASVLTLMAIS
FDRYIAIVKPLEPRMSKTTARIFMLVIWSSSMLLALPCILYSDTVSIKYKNNEIRRGCILRWPDGQTSSSKHEHIYNIVF
FITTYLLPMLVMLACYFLIGRELWGSRTIGEMTERQVNSIRSKRRVVKMFIVIVAAFGLCWLPQQAFFLYTYHNAQILDT
ANIQHIYLAFYWLAMANAMINPLIYYWMNARFRTYFRELVLHCVCLRWPRRNLSYEGSPEMERRYPPCEDHSSRSRSDTR
QGMNGTLRTTPNSNNHLLVYSSRERLNARNGWRRTGAAQCDRCRPGVGRRPALLNDVLEPHADSQIQMMPMNNNNSAGTG
AGARDSHNMYVEVYSFTPPDACCHHPV
>AlpvirEVm002467t5 type=protein; aalen=421,93%,complete; clen=1361; offs=6-1271; organism=HBG_Alpheus_viridari; evgclass=alt; oid=HBG_Alpheus_viridari_trinHBG_Alpheus_viridari_Loc26203c0g3t3; codepot=Code/0.04;
MWIIYAHRRMQTVTNYFLMNLAAADLFMSVLNCMFNFIYMLHSDWPFGGVYCTISNFMANVTISASVLTLMAISFDRYIA
IVKPLEPRMSKTTARVFILVIWSSSMILALPCILYSDTVSIKYKNNEVRRGCILRWPDGQTSSSKHEHIYNIVFFITTYL
LPMLVMLACYYLIGRELWGSRTIGEMTERQVNSIRSKRRVVKMFIVIVAAFGLCWLPQQAFFLYTYHNAQILDTANIQHI
YLAFYWLAMANAMINPLIYYWMNARFRTYFRELVLHCVCLRWPRRNLSYEGSPEMERRYPPCEDHSSRSRSDTRQGMNGT
LRTTPNSNNHLLVYSSRERLNARNGWRRTGAAQCDRCRPGVGRRPALLNDVLEPHADSQIQMMPMNNNNSAGTGAGARDS
HNMYVEVYSFTPPDACCHHPV
