# Supplementary material for: In silico analysis of crustacean hyperglycemic hormone family G protein-coupled receptor candidates
Source: Front Endocrinol (Lausanne). 2024 Jan 9;14:1322800. doi: 10.3389/fendo.2023.1322800 (PMC10828670; doi:10.3389/fendo.2023.1322800)
Supplement: Supplementary Data Sheet 1 — G. lateralis ESG transcriptome data set. [file DataSheet_1.zip › Supplementary Data/SuppData4/a24/aligned.fa]

>Gl_GPCRA13_Proctolinr/1-430
-M----------------------------------------------------------
---------------------YNST-----------------------------------
------------------------------------------------------------
-------------------------------------SSTAALTSTAAPFLA--AVLTSI
APQSTSTL---------D----PAL---------DSPTPTLANETDSGAVEMH-----EY
APF-LAVSRYVVQRVLVPVVLVVGVVGNTVTI-VVLTRRQMRSSTNSYLTALAISDLLYL
VFIFSLSIRHHPGMNRPHHWLYWH-YFRYALWLTDASSSTSIWLTVTFTIERYIAVCHPI
KGKVFCTESRAKRVIVAVFVLCFTLTATTPHEWVILLATDPTSG----QTHLTLDYSS--
--LGSNSTYKTVFYWFTAVMFILLPLVLLAVFNSVLIHIVKQSRATRRTM-TNTAAERDS
HSQSQENK----ITVMLIAVVLLALLCQLPVAVMLVYQSLHQSKPGSTSYYIELGLGNIF
NLLSAINAACNFVLYCAMSDKYRRTFLRTF----------------------CSR---WY
RQ----------------------------------------------------------
----------------PSPLH----------------SWMATAYSNV-------------
-------EDGSPRFSRV-------------------------------------------
----------------------------------------SSMRMSRRSSHRH-------
--------------------LRGPPATTATM----------V------------------
------------------------------------------------------------
------------------------------------------------------------
------------------------------------------------------------
------------------------------------------------------------
------------------------------------------------------------
-------------------------------------------------
>Bommo_BNGR_A24
MLDEL-------------------------------------------------------
------------GPTV----ASNQS-----------------------------------
------------------------------------------------------------
-------------------------------------TSLADLD----------SF----
----YVTFYDVEN---------------------ERYVNDSQNAT-----------E-PF
QSFILPWWRQILWTVLFAGMVVVATVGNLVVIWIVLTNKRMRSVTNYFLVNLSVADAMVS
TLNVTFNFT----YMLNSNWPFGHFYCKFCQFIAVLSISASVFTLLAISVDRYVAIMSPL
QP--RLGKRATLGITAAIWAWSSFISS--PNLIYFTTENVSLP-DGTIRCVCYSHWPDGM
---TTRSRLEYAYNVLFMVLTYFMPIIAMTYAYSRVGVELWGSQSIGECT------QRQL
DNVKSKRR----VVKMMIVVVVIFAVCWLPFHVYFVVTSYYPDV-VSYPHIQEIYLG--I
YWLAMSNSMYNPIIYCWMNSKFRRGFKQFFWCCGA-----------------------FG
GG----------------------------------------------------------
----------------GLARH----------------RALGPDRTD--------------
--------------------------------------------RSMRSLS---------
------------------------------------------------------------
------------------------------------------------------------
----------------------P-------------------------SRKNGTSM----
------------------------------------------------------------
------------------------------------------------------------
------------------------------------------------------------
------------------------------------------------------------
-------------------------------------------------
>AmpampEVm009838t2
-M------ASTTMSP---------------------------------------------
------------------------------------------------------------
------------------------------------------------------------
-------------------------------------GSEELLD----------------
--CGNMT----------------------------DVNNTYGNTTNSTCG------G-DF
NQFIMPWWRQVVWTLIYIALVIVATGGNLIVIWIVLAHKQMRTITNFFLVNLAVSDCMMS
LMNITFNFV----YFLNSHWPFGEAYCKIVQFVSVLSVTASVFTLVAISVDRYSAIMHPL
KP--RMSRSWTLLVTIIIWVMSAILAA--PNYLLSQTYTFVYN-DGDIRTLCYLTWPDGE
---TMESTLEAVYNGAIFVLTYFLPLTATTYCYTRMSVELWGSQSIGEAT------PVQI
ESVNSKRR----VVKMMIVLVAIFAVCWLPYQVYFLVIPLFSEL-THEPIVQEVFLG--I
------------------------------------------------------------
------------------------------------------------------------
------------------------------------------------------------
------------------------------------------------------------
------------------------------------------------------------
------------------------------------------------------------
------------------------------------------------------------
------------------------------------------------------------
------------------------------------------------------------
------------------------------------------------------------
------------------------------------------------------------
-------------------------------------------------
>CalfinEVm007568t1
-MVVL----PVTLAP---------------------------------------------
---------------QSMVEQFNSS-TIGFTEP---------------------------
-------------------SFYWDDSS---------------------------------
-------------------------------------LSSSTLD----------------
-----TT-------------------------------NDTCNGTY-ECLGFE--DE-EV
DPFAMPLWRKLIWSFFFFVMVATADIGNIIVIWIVMSNARMRSVTNYFIINLSMADIMNA
TLNVIPNFT----YMLTGNWPFGEFFCKLGGYISILSVCVSVFTLVAISVDRYNAIINPL
RP--RLSKFKTTLIAFMTWLLGLSIGI--PMLLFFSTVTDPA--DELNRTQCISKWPDAV
---GFDSKLEYGYNVTFMIMTYFLPMMSMCYTYSRIGLELWGSRAIGEAT------EVQA
ESIKSKRK----VVKMMMMVVLIFIVCWLPYHTYFITANIN-------------------
------------------------------------------------------------
------------------------------------------------------------
------------------------------------------------------------
------------------------------------------------------------
------------------------------------------------------------
------------------------------------------------------------
------------------------------------------------------------
------------------------------------------------------------
------------------------------------------------------------
------------------------------------------------------------
------------------------------------------------------------
-------------------------------------------------
>EuraffEVm002959t1
------------------------------------------------------------
------------------------------------------------------------
--------------------MYSNNSS---------------------------------
-------------------------------------SLWETCD----------------
-----TI----------------------------------------ECL------E-EN
DPFAMPTWRKCLHSLIFFMMVAAADIGNMIVIWIVISDKRMRSVTNYFLVNLSIADIINA
TFNVIPNFA----YMLTGNWPFGWVYCKLGTYFSLISVTCSVFTLVAISVDRYNAIINPL
RP--RLSRLKTIFIATSIWSLGLCISV--PPLLYQKTVWGSID----NRTQCISAWPDAA
---GFESKLEYGYNVSFMVVTYFLPMISMLYVFTRIGLELWGSRAIGEAT------HIQM
ESIKSKRK----VVKMMLFVVIIFCVCWLPYHTYFILAHLQPSI-NHGKYIQDIYLL--I
YWLAMSNSMYNPMIYCYMNQRFRRGFSEVIHFFSP--------------FKLCFKPRDTV
PE--------------------EDRMAMTMNGMRMNHLRVNRELLNLSGS----------
---------NCSTNVTPMATR----------------RTSPIDSVGGN-SPCRRQETSFI
KQGTRTGSGNAPTWSRVHH-----------------ERAPIPPIISVETYVHVVSNPTLK
QESM---DGNLNQGPKI--------------PSLR--QMSEDSGKTKSKALGTQ------
--------------------SFKLPRQTFKINASGINKIL-----PLDENIENESSSELT
ALDKSGNFNLGLT-------EGPNGIRSMEEDQKATNIP----TDNEIQQTNWVNSEDNK
AV---DNTETKESLTVQLENYKKVSTDFPESQEDAIDFPTRKRDSNDCSISEKEMIDKAK
DEKDSNFCQAQI--------SKTPTCQLENIEKSRNEKVKDRDREIEWFGRSAGRINEKF
ANASLSEIIALSALLQEDIANNDLKDRKNDE---------------TQSRHENTINPRLL
SFNSIINRASLLAVDNLCISVCDSSSPTSPTHKCHSHDIDALDSSTVQGRALEKRIAEPD
TLTGSGLVSKYDSHIKMIDEDEESGDLCI---------------FEPNH
>LercypEVm009999t2
------------------------------------------------------------
------------------------------------------------------------
------------------------------------------------------------
------------------------------------------------------------
------------------------------------------------------------
-------------------MATTASCGNLIVIWIVMSHKRMRTVTNYFIVNLSIADTMVS
ALNVTFNFV----YMLNGHWPFGSIYCKVCSFISVISICGSVFTLVAISFDRYNAIMRPL
RP--RMSRPMTILVAVFIWMVAMALAV--PQLLYFTITYNT----EQDRIICLSVWPDGP
---TNESRAEFGYNVCFMLITYFVPMAMMTATYTAIGRELWGQQAIGEAT------EVQK
ESIKSKRR----VVKMMIMVVLIFGICWLPYHVYFIVSNANPQI-VYHPYVQEVYLS--I
YWLAMSNSMYNPMIYCFMNNRFRQGFLRVFRFFSR-------------------------
----------------------------PCLCRQAHQ-----------------------
------------------------------------------------------------
------------------------------------------------------------
------------------------------------------------------------
------------------------------------------------------------
------------------------------------------------------------
------------------------------------------------------------
------------------------------------------------------------
------------------------------------------------------------
------------------------------------------------------------
-------------------------------------------------
>ParnanEVm006138t1
-MENF-------------------------------------------------------
------------------GTDGNWT-TSFLNEN---------------------------
-------------------QDFGGEEEEEAF-----------------------AAVDTP
-----RMMNC---------------------------SNISILT----------------
------------------------------------------DCSD----------P-AE
SAYLLPWWRQLIWSVLFVAMATTATCGNLIVIWIVMSHKRMRTVTNYFIVNLSIADTMVS
SLNVTFNFV----YMLNGHWPFGNIYCKVCSFISIISVCGSVFTLVAISADRYNAIIRPL
KP--RMGRPMTILVAVLIWVVAMVIAV--PQLLYFTTEFVP----EDDRIICFAIWPDGR
---MNQSKQEFVYNVCFMILTYFLPMFFMTGIYMTIGMELWGQQAIGEAT------AVQA
ESIKSKRR----VVKMMIMVVVIFGVCWLPYHSYFIYSNVYPSI-NHSPYIQEIYLA--I
YWLAMSNSMYNPMIYCFMNNRFRQGFLRVFNFFIR---------------------RSSD
PP-VGDSCAMGVLGAAQNQGASGGQHGLTCHNRQQQQHQQQQQAS---------------
----------------PLIST----------------NVAKNEVT-VK------------
LNG---------------------------------------DRVSTNLAAPKAINCTLL
------------------------------------------------------------
------------------------------------------------------------
---------------------V-N---------------------VSVEKENANTSTQKN
ENV---------------------------------------------------------
------------------------------------------------------------
------------------------------------------------------------
-------------------------SP----------------VSFTTESKVL-------
-------------------------------------------------
>BlagerEVm006711t1
MMNES-------------------------------------------------------
-----------------F---FNDS-----------------------------------
------------------------------------------------------------
----WALQNV---------------------------SSIFDLS----------------
--------------------------------------LNYTNLTDPT--------D-DS
NQFILPLWRQLLWTLLFAGMVVVATGGNLIVIWIVLANKRMRTVTNYFLVNLSVADAMVS
TLNVTFNYT----YMLNSDWPFGTLYCKISQFVAVLSICASVFTLMAISIDRYMAIMNPL
RP--RMGRRTTLCIALGIWVLGTALSM--PNLLFFTTYVHEFH-NGEMRVVCYAEWPDGP
---STESYQEYIYNVMFMILTYFLPICSMTFTYARVGRELWGSQSIGECT------QRQL
DNIRSKRR----VVKMMIVVVSIFAVCWLPFHIYFILTSFAPDI-TNEKYIQEVYLA--I
YWLAMSNSMYNPIIYCWMNSRFRRGFKQVFRWCP------------------CIH---LA
PE--------------------------TLSRREVVTSRYSCSGS---------------
----------------PEAQC----------------RIIRNGSVR--------------
--------------------------------------------IPLQMGTTDTPTA---
------------------------------------------------------------
--------------------TSHCPASDSNYSTFRSKR----------------------
------------------------------------------------WRTNGHDA----
------------------------------------------------------------
------------------------------------------------------------
------------------------------------------------------------
--------------------------------------------STTAGRGVS-------
-------------------------------------------------
>ThyineEVm007717t1
-MDFF-------------------------------------------------------
------------EPSLDYMRGYNSS-YPAVDYM---------------------DGEGDY
-----------------MPAVYVSMSATPI------------------------------
--------NV--TT-----------------------TIFPIIT-------------EGI
LATGNNT-----------------------------LETVLSNMTD--CS------E-NG
TSYRLSWWHQLIWSALFGGMIIVATGGNLIVIWIVVADHRMRTVTNIFLVNLSVADAMVA
TLNMIFSCT----FMLTGHWPFGNIFCKMTNFVSVLSICASVFTLMAISFDRYIAIMHPL
RP--RMGRRSTLMIVLWIWVSSVSLAM--PNALFFRTASIEE--NCETRIICYGEWPDGD
---QGSSHFEYIHTLVLMVLTYILPVLCMGFTYSRIGFTLWGSRSIGEQT------QRQM
DAIRSKRK----VVKMMVVVVIIFTVCWLPYHTIFILFNVIPDI-SHYANIQEIFLG--I
FWLAMSNSMYNPMIYCWLNNRFRNGFKRVFSIFP------------------CIH---YV
PE--------------------------VREISHLKTTRFSCSGS---------------
----------------PETNH----------------RISSDGSKP--------------
--------------------------------------------FAMRTFVTEVN-----
--------------------------------------------GTR-------------
------------------------------------------------------------
------------------------------------------------RTINGADNR---
------------------------------------------------------------
------------------------------------------------------------
-----------------------------------------------------TISN---
-------------------------------------------IKASRYN---------Q
YV-----------------------------------------------
>Pm_CHHR3
-MDLF-------------------------------------------------------
------------DPVLDFEGELNASLRYGALDA---------------------------
---------------------ANDSSALDY--------------------------AV--
-----EAPNA---------------------------TF---AF----------------
-----GL-------------------------------NASSNETK----------W-VE
NEYNLPLWRELIWSFVFGSMVLVATGGNLIVIWIVMANRRMRTVTNIFLVNLSVADTMVS
TLNVVFNFT----YMLNLHWQFGLVYCKISQFVSILSICASVFTLMAISFDRYVAIMYPL
RP--RMGWKGTILIVVWIWVSSIFISM--PNMLFYTTAALPIK-DGGERIVCYGAWPDGD
---QGESHLEYAHTVILMVLTYIVPLLCMGYTYARIGMTLWGSRTIGEQT------PRQM
ESIRSKRK----VVKMMIVVVTIFAVCWLPYHVYFILSNVMPEI-AFWSYIQETYLA--I
YWLAMSNSMYNPMIYCWLNSRFRNGFKKVFSFFLH-----------------DLR---YE
------------------------------------------------------------
------------------------------------------------------------
------------------------------------------------------------
------------------------------------------------------------
-----------------------WP-----------------------------------
------------------------------------------------------------
------------------------------------------------------------
------------------------------------------------------------
------------------------------------------------------------
------------------------------------------------------------
-------------------------------------------------
>AlpvirEVm003253t1
MMEVAGSSPPSTVA----------------------------------------------
--------LTLTSPFPSILPGFNTT-AVPFSSV----------------------SLAN-
-----------------NVPDILNSTEHEY-------------------------LVE--
-----DFTNV---------------------------SV---TN----------------
-----TT-------------------------------NCTWNGTQWVCGASD--VW-EE
NPYNLPWWHQLIWSVVFGGMVLVATGGNLIVIWIVLADRRMRTVTNIFLVNLSVADTMVS
TLNVVFNFT----YMLNLHWRFGHIYCKISQFVSVLSICASVFTLMAISFDRYIAIMHPL
RP--RMGRKATITIVVWIWVSSICVSM--PTMIFFTTANIPEK-DGEDRVVCYGAWPDGD
---QGESYLEYVHTVILMVLTYILPLLSMGFTYARIGMTLWGSRSIGENT------PRQV
ESIRSKRK----VVKMMIVVVTIFGVCWLPYHAYFILANLMPEI-THTAYIQETYLA--I
YWLAMSNSMYNPMIYCWLNNRFRNGFKKVFARVCT-----------------CIQ---YE
QE--------------------------PIEATRIHTTRFSCSGS---------------
----------------PETHH----------------RISCDGASH--------------
--------------------------------------------ISMRTYMSDV------
--------------------------------------GGGTNGGSRQ------------
-----------------------PPLRLCN-GANYK------------------------
------------------------------------------------RATNGANTNSPS
------------------------------------------------------------
------------------------------------------------------------
--------------------------------------------SSNNRNYGGTINNA--
------------------------------------------NIKNAKYLSVSY-----Q
YV-----------------------------------------------
>Mr_CHHR3
-MDGM-------------------------------------------------------
------------GS------SSSSS-SFSIKETILGLNSSSTN---PHHSGH--HGSSG-
-----------------HVLELWNTTEQEY--------------------------VE--
-----EFSNL---------------------------SL---LN----------------
-----ST-------------------------------NCTWNGTQWICPQGE---W-EP
NPYNLPWWHQLIWSVVFGGMVLVATGGNLIVIWIVLADRRMRTVTNIFLVNLSVADTMVS
TLNVVFNFT----YMLNLHWRFGHVYCKISQFVSVLSICASVFTLMAISFDRYIAIMHPL
RP--RMGRKATITIAVWIWVSSICVSM--PTMIFFTTDNIPEK-DGEERVVCYGAWPDGD
---QGESYLEYVHTVILMVLTYILPLLSMGFTYARIGWTLWGSRSIGEQT------PRQV
ESIRSKRK----VVKMMIVVVTIFGVCWLPYHAYFILANLMPEI-THTAYIQETYLA--I
YWLAMSNSMYNPMIYCWLNNRFRNGFKKVFARVCT-----------------CIQ---YD
QE--------------------------PVEVTRIHTTRFSCSGS---------------
----------------PETHH----------------RVSCDALME--------------
--------------------------------------------GIL--YLDDEDSL---
------------------------------------------------------------
------------------------------------------------------------
------------------------------------------------------------
------------------------------------------------------------
------------------------------------------------------------
------------------------------------------------------------
------------------------------------------------------------
-------------------------------------------------
>Battex_EVm002872t1
-MEYS-------------------------------------------------------
------------TP--------SSS-AFAVQEKLWLLNAS--------HHGH--PPPAGP
-----------------HNLDLWNQTDPDY--------------------------PE--
-----EYANL---------------------------TY---MT----------------
-----MS-------------------------------NVTSNITD----------W-DV
NPYNLPWWHQLIWSVVFGGMVLIATGGNLIVIWIVLADRRMRTVTNIFLVNLSVADTMVS
TLNVVFNFT----YMLNLHWRFGRIYCKISQFVSVLSICASVFTLMAISFDRYIAIMHPL
RP--RMGRKTTITIVVWIWVSSICVSM--PTMIFFTTAAIPVK-DGDERVVCYGAWPDGD
---PGESYLEYVHTVILMVLTYILPLLSMGFTYARIGRTLWGSRSIGEQT------PRQV
ESIRSKRK----VVKMMIVVVTIFGVCWLPYHAYFILANVTPEI-THTEYIQETYLA--I
YWLAMSNSMYNPMIYCWLNNRFRNGFKKVFSRLCT-----------------CIH---YD
QE--------------------------PVEVTRIHTTRFSCSGS---------------
----------------PETHH----------------RISCDGASH--------------
--------------------------------------------ISMRTYMSDIGGGG--
-------------------------------------AGGGTNGGSRQ------------
-----------------------PPVRFCNGGANYK------------------------
------------------------------------------------RATNGANA----
------------------------------------------------------------
------------------------------------------------------------
---------------------------------------------GHSRNYGGTINNT--
-------------------------------------------KSNTKYLSVSY-----Q
YV-----------------------------------------------
>SysdeE_EVm006328t1
------------------------------------------------------------
------------------------------------------------------------
------------------------------------------------------------
------------------------------------------------------------
------------------------------------------------------------
-------------------MVLIATGGNLIVIWIVLADRRMRTVTNIFLVNLSVADAMVS
TLNVVFNFT----YMLNLHWRFGRIYCKISQFVSVLSICASVFTLMAISFDRYIAIMHPL
RP--RMGRKATILIVVWIWVSSICVSS--PTMIFFTTAAIPVK-DGEERVVCYGEWPDGD
---QGESYLEYVHTVILMVLTYILPLLSMGFTYARIGKTLWGSRSIGEQT------PRQV
ESIRSKRK----VVKMMIVVVTIFGVCWLPYHAYFILANVVCE-----------------
------------------------KFNKI-------------------------------
------------------------------------------------------------
------------------------------------------------------------
------------------------------------------------------------
------------------------------------------------------------
------------------------------------------------------------
---------------------------------------------------NKKNR----
------------------------------------------------------------
------------------------------------------------------------
---------------------------------------------ERERE----------
-------------------------------------------RERER------------
-------------------------------------------------
>Sv_CHHR3
-MALS-------------------------------------------------------
------------DPVLDFERHWNMS-SGRLGET---------------------------
--------------------EWWNVSGLEY--------------------------ED--
-----QLLNG---------------------------SYFPFLN----------------
-----CT-------------------------------TNGTDDDL----------W-VE
NNYDLPWWHQLIWSVVFGGMVVVATGGNLIVIWIVLADRRMRTVTNIFLVNLSVADAMVS
TLNVVFNFT----YMLNVDWRFGRIYCKISQFVSILSICASVFTLMAISFDRYIAIIHPL
RP--RMGRKTTILIVVCIWVSSTGVSM--PNMLYFTTAALPLK-DGGERIVCYGAWPDGD
---QGNSYSEYIHSVALMVLTYIVPLLFMGFTYARIGMTLWGSRSIGEQT------PRQV
ESIRSKRK----VVKMMIVVVTIFAICWLPYHSYFILSNLMPEI-AHTDYIQDTYLA--I
YWLAMSNSMYNPMIYCWLNSRFRNGFKKVFSGWFP-----------------CIH---YE
RE--------------------------ASEVTRVQTTRFSCSGS---------------
----------------PENLH----------------RIDCDGSTH--------------
--------------------------------------------ISMKTYVSDTG-----
--------------------------------------GGGSN-GGRP------------
-----------------------QPVRLCN-GANLK------------------------
------------------------------------------------KASNGALT----
------------------------------------------------------------
------------------------------------------------------------
----------------------------------------------NTRNYGGTLTT---
-------------------------------------------PKNTKFSAVSY-----Q
YV-----------------------------------------------
>Panar1_EVm005562t1
-MALS-------------------------------------------------------
------------DPVLDFERSWNVS-GGRLAEL---------------------------
--------------------EWWNMSGFEY--------------------------DD--
-AR-QQFANG---------------------------SYFPFPN----------------
-----AT-------------------------------TNFTDYSE----------W-EE
NKYDLPWWHQLIWSVVFGGMVVVATGGNLIVIWIVLADRRMRTVTNIFLVNLSVADAMVS
TLNVVFNFT----YMLSVDWRFGRIYCKISQFVSILSICASVFTLMAISFDRYIAIMHPL
RP--RMGRKTTILIVVCIWMSSTGVSM--PNMLYFTTAALPLK-DGGERIVCYGAWPDGD
---SGNSYSEYIHSVALMVLTYIVPLLFMGFTYARIGMTLWGSRSIGEQT------PRQV
ESIRSKRK----VVKMMIVVVTIFAICWLPYHAYFILSNLMPEI-AHTDYIQETYLA--I
YWLAMSNSMYNPMIYCWLNSRFRNGFKKVFSLCLRGLRFRNGFRKVFSGWFPCVH---YE
RE--------------------------ASEVTRVQTTRFSCSGS---------------
----------------PENLH----------------RIDCDGSTH--------------
--------------------------------------------ISMKTYVSDAG-----
--------------------------------------GGGSN-GGRP------------
-----------------------QPVRLCN-GANLR------------------------
------------------------------------------------KATNGAIT----
------------------------------------------------------------
------------------------------------------------------------
---------------------------------------------TNTRNYGGTLTT---
-------------------------------------------PKTTKFSGVSY-----Q
YV-----------------------------------------------
>Po_TRL_CHHR3
-MALS-------------------------------------------------------
------------DPVLDFERSWNMS-GGRVGEF---------------------------
--------------------EWWNMSGLEY--------------------------ED--
-----QIVNG---------------------------SYFPSLN----------------
-----G--------------------------------TNFTDDYE----------W-EE
NKYDLPWWHQLIWSVVFGGMVVVATGGNLIVIWIVLADRRMRTVTNIFLVNLSVADAMVS
TLNVVFNFT----YMLSVDWRFGRIYCKISQFVSILSICASVFTLMAISFDRYIAIMHPL
RP--RMGRKTTILIVVCIWMSSTGVSM--PNMLYFTTAALPLK-DGGERIVCYGAWPDGD
---SGNSYSEYIHSVALMVLTYIVPLLFMGFTYARIGMTLWGSRSIGEQT------PRQV
ESIRSKRK----VVKMMIVVVTIFAICWLPYHAYFILSNLVPEI-AHTDYIQETYLA--I
YWLAMSNSMYNPMIYCWLNSRFRNGFKKVFSLCLR-----------------GLR---YD
------------------------------------------------------------
------------------------------------------------------------
------------------------------------------------------------
------------------------------------------------------------
------------------------------------------------------------
------------------------------------------------------------
------------------------------------------------------------
------------------------------------------------------------
------------------------------------------------------------
------------------------------------------------------------
-------------------------------------------------
>Pc_CHHRA10
-MELL-------------------------------------------------------
------------GPVLDSERTWNVS-SIYVRDM---------------------------
---------------------VWNGTSLEY--------------------------ED--
-----QTMNS---------------------------SY---SG----------------
-----VT-------------------------------NGTNVTEE----------W-EE
NKYNLPWWHQLIWSVFFGGMVVVATGGNLIVIWIVMADRRMRTVTNIFLVNLSVADAMVS
TLNVVFNFT----YMLNLHWRFGRIYCKISQFVSILSICASVFTLMAISFDRYIAIMHPL
RP--RMGRKATIMIVVWIWVSSTCLSM--PNMLFFTTAALPLR-DGSERVVCYGAWPDGD
---QGDSYSEYVHTVVLMVLTYILPLLCMGFTYARIGLTLWGSRSIGEQT------PRQV
ESIRSKRK----VVKMMIVVVTIFAICWLPYHVCFILFNLMPEI-AHTDYIQETYLA--I
YWLAMSNSMYNPMIYCWLNNRFRNGFKKVFSGWCP-----------------CVH---YE
RD--------------------------PTEVTRVHTTRFSCSGS---------------
----------------PETLH----------------RIACDGSSH--------------
--------------------------------------------ISMKTYVTDTGGG---
--------------------------------------GGGSN-GARQQ-----------
----------------------QPPVRVSN-GANAR------------------------
------------------------------------------------KATNGANA----
------------------------------------------------------------
------------------------------------------------------------
------------------------------------------------RNYGGTFNA---
-------------------------------------------PKVSKYAAVSY-----Q
YV-----------------------------------------------
>Cq_CHHR3
-MELL-------------------------------------------------------
------------DPVVDFERTWNVS-SIQVRDL---------------------------
---------------------VWNGTNLEY--------------------------ED--
-----QTLND---------------------------SFL-LMN----------------
-----GT-------------------------------GGTVNETQ----------W-EE
NKYNLPWWHQLIWSIFFGGMVVVATGGNLIVIWIVLADRRMRTVTNIFLVNLSVADAMVS
TLNVVFNFT----YMLNLHWRFGRIYCKISQFVSILSICASVFTLMAISFDRYIAIMHPL
RP--RMGRKATILIVVWIWVSSTCLSM--PNMLFFTTAALPLK-DGSSRVVCYGAWPDGD
---QGDSQSEYVHTVVLMVLTYILPLLCMGFTYARIGMTLWGSRSIGEQT------PRQV
ESIRSKRK----VVKMMIVVVTIFAICWLPYHVYFILSNLMPEI-AHTDYIQETFLA--I
YWLAMSNSMYNPMIYCWLNNRFRNGFKKVFSGWLP-----------------CIH---YE
SE--------------------------PKEVTRVHTTRISCSGS---------------
----------------PETLH----------------RVTCDGSSH--------------
--------------------------------------------ISMKTYVSDV------
--------------------------------------GGGSN-GARQ------------
-----------------------QPMRVCN-GANLR------------------------
------------------------------------------------KATNGANA----
------------------------------------------------------------
------------------------------------------------------------
------------------------------------------------RNYGGTLTT---
-------------------------------------------PKNTKFPAVSY-----Q
YV-----------------------------------------------
>Ha_CHHR3
-MELL-------------------------------------------------------
----------------DYETTWNMS-TIQVRDM---------------------------
---------------------AQNGTGQEY--------------------------ED--
-----PTINL---------------------------VYT-MLN----------------
-----ST-------------------------------NSTGNVTL----------G-EE
NKYQLPWWHQLIWSVFFGGMVVVATGGNLIVIWIVLADRRMRTVTNIFLVNLSVADAMVS
TLNVVFNFT----YMLNLHWRFGRIYCKISQFVSILSICASVFTLMAISFDRYIAIMHPL
RP--RMGRKATILIVVWIWVSSTCLSM--PNMLFFTTAPLPLK-DGDTRVVCYAQWPDGD
---QGYSQSEYVHTVVLMVLTYILPLLCMGFTYARIGMTLWGSRSIGEQT------PRQV
ESIKSKRK----VVKMMIVVVSIFAICWLPYHLYFILSNLMPEI-AHTDYIQETYLA--I
YWLAMSNSMYNPMIYCWLNNRFRQGFKKVFSGWLP-----------------CVH--YYE
RE--------------------------PVEVTRVHTTRFSCSGS---------------
----------------PETLH----------------RIAYDGSP---------------
------------------------------------------------------------
------------------------------------------------------------
------------------------------------------------------------
------------------------------------------------------------
------------------------------------------------------------
------------------------------------------------------------
-------------------------------------------------------SS---
-------------------------------------------RTTSRIP----------
-------------------------------------------------
>Nn_CHHR3
-MELL-------------------------------------------------------
----------------DYETTWNMS-TIQDRDM---------------------------
---------------------AQNGTGQEY--------------------------ED--
-----PTINL---------------------------VYT-MLN----------------
-----VT-------------------------------NSTGNVTL----------G-EE
NKYQLPWWHQLIWSVFFGGMVVVATGGNLIVIWIVLADRRMRTVTNIFLVNLSVADAMVS
TLNVVFNFT----YMLNLHWRFGRIYCKISQFVSILSICASVFTLMAISFDRYIAIMHPL
RP--RMGRKATILIVVWIWVSSTCLSM--PNMLFFTTAPLPLK-DGDTRVVCYAQWPDGD
---QGYSQSEYVHTVVLMVLTYILPLLCMGFTYARIGMTLWGSRSIGEQT------PRQV
ESIKSKRK----VVKMMIVVVSIFAICWLPYHLYFILSNLMPEI-AHTDYIQETYLA--I
YWLAMSNSMYNPMIYCWLNNXXXXXXXXXXXXXVP-----------------PGL---QE
GVL----------------------RLVPLRALLRARAR---RGN---------------
----------------QGPHH----------------QVLLLGISRN-------------
-----------------------------------------SPSDSLRRLITHFDEDLC-
-------------------------------------VRCGRRQQRRQ------------
-----------------------DPASE---SVQRR------------------------
------------------------------------------------QHEEGHER----
------------------------------------------------------------
------------------------------------------------------------
----------------------------------------------SQRQY---------
-----------------------------------------------------------Q
ELW-------------------------------------RHADHR---
>Munmic_EVm003683t2
MMESL-------------------------------------------------------
------------EAVNTYELALNLT-QYTTTDL---------------------------
--------------------ERHNLTAMED------------------------------
-PF-GLDGNY---------------------------TSFPILN----------------
-----DT-------------------------------LESLFANG----------T-DP
NKYNLPWWHELIWYVVFMGMVIVATGGNLIVIWIVLADRRMRTVTNIFLVNLSVADAMVS
TLNVVFNFT----YMLNLHWRFGLVYCKISQFVSILSICASVFTLMAISFDRYIAIMHPL
RP--RMGRKATILIVVWIWVSSVCLSL--PNLMYFTTDVIYFP-DG-ERTVCYGAWPDGD
---QGASHSEFVHTVVLMVLTYILPLVCMGFTYVRIGLTLWGSRSIGEQT------PRMM
ESIRSKRK----VVKMMIVVVTIFAVCWLPYHLYFILVNLVPDI-AHQEYIQETYLA--I
YWLAMSNSMYNPMIYCWLNNRFRNGFRKVFAGWCP-------------------------
------------------------------------------------------------
------------------------------------------------------------
------------------------------------------------------------
------------------------------------------------------------
------------------------------------------------------------
------------------------------------------------------------
------------------------------------------------------------
------------------------------------------------------------
------------------------------------------------------------
------------------------------------------------------------
-------------------------------------------------
>Gasfor_EVm006346t1
-MELI-------------------------------------------------------
------------ESLDSYGWTFNLT-KYQME-----------------------------
--------------------MEPNLTANEV--------------------------VD--
-PFLAPDVNG---------------------------SLFLTFN----------------
-----DT-------------------------------SDGQNSNA----------T-DL
NKYNLPWWHELIWYVVFMGMVVVATGGNLIVIWIVLADRRMRTVTNIFLVNLSVADAMVS
TLNVVFNFT----YMLNLHWRFGLIYCKISQFVSILSICASVFTLMAIAFDRYIAIMHPL
RP--RMGRKSTILIVVWIWVSSVCLSL--PNFMYFTTDVIYFP-EG-ERTVCYASWPDGD
---QGNSHSEFVHTVVLMVLTYILPLVCMGFTYVTIGMTLWGSRSIGEQT------PRQM
ESIR--------------------------------------------------------
------------------------------------------------------------
------------------------------------------------------------
------------------------------------------------------------
------------------------------------------------------------
------------------------------------------------------------
------------------------------------------------------------
------------------------------------------------------------
------------------------------------------------------------
------------------------------------------------------------
------------------------------------------------------------
------------------------------------------------------------
-------------------------------------------------
>Clivit_EVm002093t3
-MELF-------------------------------------------------------
-----------ESVVGEYEWTYNNN-NLTWLPN---------------------------
--------------------DTLNLTQSSSS----------------------SS-GDLG
FDL-SATLNNS-NT----------------------NTNFLTIL----------------
--RDNET-------------------------------DALSGNST----------N-EP
DKYNLPWWHELIWYVVFMGMVIVATGGNLIVIWIVLADRRMRTVTNIFLVNLSVADAMVS
TLNVVFNFT----YMLNLHWRFGLVYCKISQFVSILSICASVFTLMAIAFDRYVAIMHPL
KP--RMGRKATILIVVWIWISSVCLSL--PNLMYFTTDVIRFP-DGAERTVCYAAWPDGD
---QGSSHSEFVHTVVLMVLTYILPLVCMGFTYVRIGLTLWGSRSIGEQT------PRQM
ESIRSKRK----VVKMMIVVVTIFAVCWLPYHLYFILVNFMPEI-AHQEYIQETYLA--I
YWLAMSNSMYNPMIYCWLNNRFRNGFRKVLAGWCP-----------------CVS---YH
GE---------------------------GDVSKTKTSRISCSGS---------------
----------------PETHH----------------RINYDGTNH--------------
--------------------------------------------ISMRNLASSDL-----
-----------------------------------------SLNPPRH------------
----------------------APPVRLLN-GAGGARR----------------------
----------------------P------------------------PEASSGAPR----
------------------------------------------------------------
------------------------------------------------------------
------------------------------------------------GGYGGSLAA---
-------------------------------------------PRSNCYPTITY-----Q
YV-----------------------------------------------
>Cliant_EVm005325t1
-MELF-------------------------------------------------------
-----------ESVVGEYEWTYTNN-NITWLPN---------------------------
--------------------DTLNLTQSSSS----------------------SSTGDLE
LDL-SATFNN---------------------------TNFLTLL----------------
--RANVT-------------------------------DGLSGNST----------N-EP
DKYNLPWWHELIWYVVFMGMVIVATGGNLIVIWIVLADRRMRTVTNIFLVNLSVADAMVS
TLNVVFNFT----YMLNLHWRFGLVYCKISQFVSILSICASVFTLMAIAFDRYVAIMHPL
KP--RMGRKATILIVVWIWISSVCLSL--PNLMYFTTDVIRFP-DGAERTVCYAAWPDGD
---QGSSHSEFVHTVVLMVLTYILPLVCMGFTYVRIGLTLWGSRSIGEQT------PRQM
ESIRSKRK----VVKMMIVVVTIFAVCWLPYHLYFILVNFMPEI-AHQEYIQETYLA--I
YWLAMSN-----------------------------------------------------
------------------------------------------------------------
------------------------------------------------------------
------------------------------------------------------------
------------------------------------------------------------
------------------------------------------------------------
------------------------------------------------------------
------------------------------------------------------------
------------------------------------------------------------
------------------------------------------------------------
------------------------------------------------------------
-------------------------------------------------
>Clitri_EVm003709t1
-MELF-------------------------------------------------------
-----------ESVVGEYEWTYTNN-NITWLPN---------------------------
--------------------ETLNLTQSSSS----------------------SSTGELE
LDL-STTFNN---------------------------TNFLTLL----------------
--RANVT-------------------------------DGLSGNST----------N-EP
DKYNLPWWHELIWYVVFMGMVIVATGGNLIVIWIVLADRRMRTVTNIFLVNLSVADAMVS
TLNVVFNFT----YMLNLHWRFGLVYCKISQFVSILSICASVFTLMAIAFDRYVAIMHPL
KP--RMGRKATILIVVWIWISSVCLSL--PNLMYFTTDVIRFP-DGAERTVCYAAWPDGD
---QGSSHSEFVHTVVLMVLTYILPLVCMGFTYVRIGLTLWGSRSIGEQT------PRQM
ESIRSKRK----VVKMMIVVVTIFAVCWLPYHLYFILVNFMPEI-AHQEYIQETYLA--I
YWLAMSNSMYNPMIYCWLNNRFRNGFKRVFSLCVP-----------------DLH---YD
------------------------------------------------------------
------------------------------------------------------------
------------------------------------------------------------
------------------------------------------------------------
------------------------------------------------------------
------------------------------------------------------------
------------------------------------------------------------
------------------------------------------------------------
------------------------------------------------------------
------------------------------------------------------------
-------------------------------------------------
>Erisi1_EVm005547t1
-MELM-------------------------------------------------------
-----------AGPIMDIEGSGNIT-----AAP---------------------------
--------------------EWWNVTNVDV---------------------------D--
-----VSVNC---------------------------SRT-FCP----------------
-----VT-------------------------------NVTNSTCV-ECPLLD---E-EG
NKYNLPWWNELIWYVVFMGMVIVATGGNTIVIWIVLADRRMRTVTNIFLVNLSVADAMVS
TLNVIFNFT----YMLNLNWRFGFVYCKISQFVSILSICASVFTLMAISFDRYIAIMHPL
RP--RMGRKATILIVVWIWVSSVCLSL--PNLIYFTTATIGYA-DG-ERIVCYAAWPDGD
---QGESQSEYVHTVVLMVLTYILPLTCMGFTYVRIGLTLWGSRSIGEQT------PRQV
ESIKSKRK----VVKMMIVVVTIFAVCWLPYHMYFILSNLMPEI-AHYEFIQETYLA--I
YWLAMSNSMYNPMIYCWLNNRFRNGFKKVFSGWLP-----------------CIT---YE
GE--------------------------TAEVTRVKTARYSCSGS---------------
----------------PETHH----------------RVTYDGTSH--------------
--------------------------------------------ISMRNLASSDL-----
-----------------------------------------SISGSRL------------
-----------------------PPVRLCN-GANLR------------------------
------------------------------------------------RATNGADS----
------------------------------------------------------------
------------------------------------------------------------
----------------------------------------------ASRSYGGTLGP---
-------------------------------------------PKHTPYPSVTYQ----Q
YV-----------------------------------------------
>Gl_CHHR3
-MELI-------------------------------------------------------
-----------AEPIMDLEGPGNTT--ALMATH---------------------------
--------------------DWWNSTDVDV---------------------------D--
-----VSVNC---------------------------SRT-FCP----------------
-----VT-------------------------------NVTNSTCV-ECPLLD---D-EG
NKYNLPWWNELIWYVVFMGMVIVATGGNTIVIWIVLADRRMRTVTNIFLVNLSVADAMVS
TLNVVFNFT----YMLNLNWRFGFVYCKISQFVSILSICASVFTLMAISFDRYIAIMHPL
RP--RMGRKATILIVVWIWVSSVCLSL--PNLIYFTTATLSYA-GG-ERIVCYAAWPDGD
---QGESQSEYVHTVVLMVLTYILPLTCMGFTYVRIGLTLWGSRSIGEQT------PRQV
ESIKSKRK----VVKMMIVVVTIFAVCWLPYHMYFILSNLMPEI-AHYEFIQETYLA--I
YWLAMSNSMYNPMIYCWLNNRFRNGFKKVFSGWLP-----------------CIT---YE
GE--------------------------TAEVTRVKTARYSCSGS---------------
----------------PETHH----------------RVTYDGSSH--------------
--------------------------------------------ISMRNLASSDL-----
-----------------------------------------SISGSRL------------
-----------------------PPVRLCN-GANLR------------------------
------------------------------------------------RATNGADS----
------------------------------------------------------------
------------------------------------------------------------
----------------------------------------------ASRGYGGTLGP---
-------------------------------------------PKHTPYPSVTYQ----Q
YV-----------------------------------------------
>LUR3_GeclatEVm005146t1
-MELI-------------------------------------------------------
-----------AEPIMDLEGPGNTT--ALMATH---------------------------
--------------------DWWNSTDVDV---------------------------D--
-----VSVNC---------------------------SRT-FCP----------------
-----VT-------------------------------NVTNSTCV-ECPLLD---D-EG
NKYNLPWWNELIWYVVFMGMVIVATGGNTIVIWIVLADRRMRTVTNIFLVNLSVADAMVS
TLNVVFNFT----YMLNLNWRFGFVYCKISQFVSILSICASVFTLMAISFDRYIAIMHPL
RP--RMGRKATILIVVWIWVSSVCLSL--PNLIYFTTATLSYA-GG-ERIVCYAAWPDGD
---QGESQSEYVHTVVLMVLTYILPLTCMGFTYVRIGLTLWGSRSIGEQT------PRQV
ESIKSKRK----VVKMMIVVVTIFAVCWLPYHMYFILSNLMPEI-AHYEFIQETYLA--I
YWLAMSNSMYNPMIYCWLNNRFRNGFKKVFSGWLP-----------------CIT---YE
GE--------------------------TAEVTRVKTARYSCSGS---------------
----------------PETHH----------------RVTYDGSSH--------------
--------------------------------------------ISMRNLASSDL-----
-----------------------------------------SISGSRL------------
-----------------------PPVRLCN-GANLR------------------------
------------------------------------------------RATNGADS----
------------------------------------------------------------
------------------------------------------------------------
----------------------------------------------ASRGYGGTLGP---
-------------------------------------------PKHTPYPSVTYQ----Q
YV-----------------------------------------------
>CarmaC_EVm006949t1
-MEVL-------------------------------------------------------
-----------AEPIMDFETPTNTT-SLMVAGN---------------------------
--------------------EWWNITNMNL---------------------------D--
-----MHVNC---------------------------SRT-LCP----------------
-----TT-------------------------------NFTNSTCV-ECPLLD---D-EG
NKYNLPWWNELIWYVVFMGMVIVATGGNTIVIWIVLADKRMRTVTNIFLVNLSVADAMVS
TLNVVFNFT----YMLNLNWRFGFVYCKISQFVSILSICASVFTLMAISFDRYIAIMHPL
RP--RMGRKATILIVVWIWVSSVCLSL--PNLIYFTTATLSYA-GG-ERIVCYAAWPDGD
---QGESQSEYVHTVVLMVLTYILPLTCMGFTYVRIGLTLWGSRSIGEQT------PRQV
ESIKSKRK----VVKMMIVVVTIFAVCWLPYHMYFILSNLMPEI-AHYEFIQETYLA--I
YWLAMSNSMYNPMIYCWLNNRFRNGFKKVFSGWLP-----------------CVT---YE
SE--------------------------PADVTRVKTARFSCSGS---------------
----------------PETHH----------------RVTCDGSSH--------------
--------------------------------------------ISMRNLASSDL-----
-----------------------------------------SISGSRL------------
-----------------------PPVRLCN-GANMR------------------------
------------------------------------------------RATNGADT----
------------------------------------------------------------
------------------------------------------------------------
-----------------------------------------------SSSYGGTLLP---
-------------------------------------------PKHTTYPSVTYQ----Q
YV-----------------------------------------------
>CarmaC_EVm006949t2
-MEVL-------------------------------------------------------
-----------AEPIMDFETPTNTT-SLMVAGN---------------------------
--------------------EWWNITNMNL---------------------------D--
-----MHVNC---------------------------SRT-LCP----------------
-----TT-------------------------------NFTNSTCV-ECPLLD---D-EG
NKYNLPWWNELIWYVVFMGMVIVATGGNTIVIWIVLADKRMRTVTNIFLVNLSVADAMVS
TLNVVFNFT----YMLNLNWRFGFVYCKISQFVSILSICASVFTLMAISFDRYIAIMHPL
RP--RMGRKATILIVVWIWVSSVCLSL--PNLIYFTTATLSYA-GG-ERIVCYAAWPDGD
---QGESQSEYVHTVVLMVLTYILPLTCMGFTYVRIGLTLWGSRSIGEQT------PRQV
ESIKSKRK----VVKMMIVVVTIFAVCWLPYHMYFILSNLMPEI-AHYEFIQETYLA--I
YWLAMSNSMYNPMIYCWLNNRFRNGFKRVFSLCLR-----------------GLR---YD
------------------------------------------------------------
------------------------------------------------------------
------------------------------------------------------------
------------------------------------------------------------
------------------------------------------------------------
------------------------------------------------------------
------------------------------------------------------------
------------------------------------------------------------
------------------------------------------------------------
------------------------------------------------------------
-------------------------------------------------
>Cb_CHHR3
-MELM-------------------------------------------------------
-----------AEPIMDLEGSANLT-SVLAAAH---------------------------
--------------------DWWNNTELNL---------------------------D--
-----LHVNC---------------------------SMT-FCP----------------
-----TT-------------------------------NFTNSTCV-ECP-PD---D-EG
NKYNLPWWNELIWYVVFMGMVIVATGGNTIVIWIVLADKRMRTVTNIFLVNLSVADAMVS
TLNVIFNFT----YMLNLNWRFGFVYCKISQFVSILSICASVFTLMAISFDRYIAIMHPL
RP--RMGRKATILIVVWIWVSSVCLSL--PNLIYFTTATLSYA-GG-ERIVCYAAWPDGD
---QGESQSEYVHTVVLMVLTYILPLTCMGFTYVRIGLTLWGSRSIGEQT------PRQV
ESIKSKRK----VVKMMIVVVTIFAVCWLPYHMYFILSNLMPEI-AHYEFIQETYLA--I
YWLAMSNSMYNPMIYCWLNNRL--------------------------------------
------------------------------------------------------------
----------------P-------------------------------------------
------------------------------------------------------------
---------------------------------------------QQQ------------
-----------------------IPQRVQE------------------------------
------------------------------------------------------------
------------------------------------------------------------
------------------------------------------------------------
----------------------------------------------------GVLGV---
-----------------------------------------------------------A
AV--------------------------------------------CQI
>ScyparEVm003753t1
-MELM-------------------------------------------------------
-----------AEPILDLESSANAT-SVLAAAH---------------------------
--------------------DWWNNTDVNL---------------------------D--
-----VHVNC---------------------------SRT-FCP----------------
-----TA-------------------------------NLTNGTCV-EC-LPD---D-EG
NKYNLPWWNELIWYVVFMGMVIVATGGNTIVIWIVLADQRMRTVTNIFLVNLSVADAMVS
TLNVVFNFT----YMLNLNWRFGFVYCKISQFVSILSICASVFTLMAISFDRYIAIMHPL
RP--RMGRKATILIVVWIWVSSVCLSL--PNLIYFTTATLSYA-GG-ERIVCYAAWPDGD
---QGESQSEYVHTVVLMVLTYILPLTCMGFTYVRIGLTLWGSRSIGEQT------PRQV
ESIKSKRK----VVKMMIVVVTIFAVCWLPYHMYFILSNLMPEI-AHYEFIQETYLA--I
YWLAMSNSMYNPMIYCWLNNRFRNGFKKVFSGWLP-----------------CVT---YE
SE--------------------------ATDVSRVKTARFSCSGS---------------
----------------PETHH----------------RVTCDGSSH--------------
--------------------------------------------ISMRNLASSDL-----
-----------------------------------------SISGSRL------------
-----------------------PPVRLCN-GANIR------------------------
------------------------------------------------RATNGADT----
------------------------------------------------------------
------------------------------------------------------------
-----------------------------------------------SRSYGGTLVP---
-------------------------------------------PKHTPYPSVTYQ----Q
YV-----------------------------------------------
>LercypEVm008887t2
------------------------------------------------------------
------------------------------------------------------------
------------------------------------------------------------
------------------------------------------------------------
------------------------------------------------------------
----MPREANIAWTVVFSAMIICAIIGNICVFWIVLGHRRMRNVTNYFLANLSFADLIMS
CLNTIFNFI----FMKNRNWIFGSWYCMINNFIAYLSVAVSVFTLVAISIDRYIAIVRPL
KP--RLTKTCGIVSLLLIWLLSGVLSI--PALLYSTTWSFSYG-SGDNLTVCFLEWPDGP
---PSVSTLDYIYNIIFFVVTYLVPIIAMGVCYGKIGMVLWGKSIIGEITG---DTATQE
RKLNSKRK----VVKMFMVVVIIFAVCWLPYHIYFIYTYHHKEV-VRMPIIQHVYLG--F
YWLAMSNSMFNPLIYYWMNARFRGYFRSLLLAGK----------------ALCCQ-----
------------------------------------PRRLFGR-----------------
------------------------------------------------------------
------------------------------------------------------------
------------------------------------------------------------
------------------------------------------------------------
------------------------------------------------------------
------------------------------------------------------------
------------------------------------------------------------
------------------------------------------------------------
------------------------------------------------------------
-------------------------------------------------
>ParnanEVm003661t1
-MEVCL------------------------------------------------------
---------------------QNIT-GNVTLET---------------------------
-------------------SNRALLQTTNIASQLQ--------NLWLEVGPNCTAIRDKF
----LELLSTNGTT-----------------------SSTTALA----------------
-----------------DE---------------DSFEDYEDSSATEDEG-----GS-ST
EPFRMPYSADVAWTVVFSIMIVSAIVGNLVVFWIVLGHRRMQNVTNYFLVNLSCADLMMS
CLNTVFNFI----FMKSRDWIFGSVYCTINNFIAYMSVAVSVFTLMAISIDRYIAIVRPL
KP--RMSKTCARIFLLVIWLSSALLSL--PSLLYSKTWTFAYG-DGENLTVCFLLWPDGP
---PTVSKLDYIYNIVYFFLTYIVPIVAMGICYGQIGSVLWGKGIIRENAC---NDLAHE
RKLLSKRK----VVKMFIVVVIIFAVCWLPYHVYFIYTYHHKEV-VTMPFIQHVYLG--F
YWLAMANAMFNPLIYYWMNARFRGYFKALMSSAR----------------LVCCQ-----
------------------------------------PGRFLFRRTNSKSSL-DIGVRPVD
RGVVKMELHHYTNRLHPGMGK----------------RLQNANIQGASSEPTNRHLNATG
LKG----NGAGP------------LVVGSGSGDVMSPPGGAMPNFSSNRKMTSQALFRHL
NNHT---SSDIHSEPAI-----------------------NRMNISYGPNAGL-------
---------LPISGNL----ALSTPGGANGVNCCSN---------PVS------------
--------------------ISPLD------GTTKATICTALNSIVAPTAVNNLNTNSSS
SD----------------------------------------------------------
------------------------------------------------------------
------------------------------------------------------------
-----------------------------------------FKMSNCDHEEPVLRISVP-
---------------------------------FRNNPLLKHTSLQ---
>EuraffEVm004785t1
-MLGG-------------------------------------------------------
------------------------------------------------------------
------------------------------------------------------------
------------------------------------------------------------
------------------------------------------------------------
------------WEVVYGIMLTISISENLIVIWIILCHSSMRTVTNFFLAHLAVSDLTMC
IFNCAFNLD----YMLHKNWKFGRNYCIVSNFMSLYTVASCVFSLLALTFERYYVVMMPL
RR--RPTRICAVSGIVIIIITSSLLCL--PTLLFSVIGDIRNE-AGEDSKVCFLLWPDGL
---PFQSTQDFWYNTFFLTATYFIPVLIMGYCYTRMGLKLWGGEQILEGAP---PNPALE
RARHKKRK----IVKMSFAVILLFAVCWLPYHLYFLIIYLYPGA-MILPWLDDAYLT--V
YLMAMSTSLINPTIYYIMNRKFRDYFHTALCI------------------NRCRA---IR
RS---PILNPIVR-------------TSVRSNQNSIHTNLVDRRLSSRVGSISISLAPH-
------PSPIQTRSNSPLSCR---------SNRLEIPREYCNPTLQVP-APPSQHQDIA-
-------------QKRQNRNYSSNL----------------NDAVNIKMPQVSDSQEQIQ
DNCQNLSGSDSCQQPCEKDSCQQPYEKGSCRPTCDKDSSAHSLGKDRCSTQSCG------
--------------------NDSRPQSCENDSCHPVCDYD--------------------
--------------------SCPKQP----CDNDSSQYTS-DNDSILHLAQNGSCPQISQ
ND-----------------------TYAQLSQTDCC------------------------
-----------------PLLGDNDSCPLPCDSASC-------------------------
-----------PQIIDSPIENQNINLELSDVRTP-------AKKLPIKLSSDSLIKKQNV
----------------------DTPTIGIGCRKRLNKIGALVQKPSWEETTV--------
-------------------------------------------------
>EuraffEVm018707t2
-MLS--------------------------------------------------------
------------------------------------------------------------
------------------------------------------------------------
------------------------------------------------------------
------------------------------------------------------------
--------NVIVWKVAYGGMLTTAISANLIVLWIILGHGSMRTVTNFFLANLAVADLTMC
VFNCAFNLD----YMLHKDWKFGKPYCIVNNFMGLYTVATCVFSLVALTLERYYVVMYPL
RR--RPTKSIAVCGILVIMAFSALICL--PSLLYSKLGTIGDD-TSGKSTVCFLMWPDGL
---PFQSTIDFWYNAFFLSITYLVPVVLMGFCYTQIGIKLWGSDAILHQT----------
------------------------------------------------------------
------------------------------------------------------------
------------------------------------------------------------
------------------------------------------------------------
------------------------------------------------------------
------------------------------------------------------------
------------------------------------------------------------
------------------------------------------------------------
------------------------------------------------------------
------------------------------------------------------------
------------------------------------------------------------
--------------------------------------------------SV--------
-------------------------------------------------
>LercypEVm004649t1
-MDQAV------------------------------------------------------
----W----------------MNYS-----------------------------------
------------------------------------------------------------
--------------------------------EMDGNDSSLEVS----------------
-----TTA--------------------------------------------------PP
LIPSMDLWIRIIWDLLFIIIIFVSICGNLMVLWIILGHSYMWTVPNAFIANMSFSDLLMA
VLNCIFNYI----FMRDRHWEFGSAYCSVNNFVAIVTVAASVLNLTAMSIDRYKAIVWPL
KA--RTSKHTVFVVVVFIWVGSALFAL--PAGLFSTTVE-----NSSGRIICLVKWPDGQ
---MGTSYQDYVYNILIMVVTYILPILIISFSTCHMSIVLWCKQPVGVIT------PQLE
RVKKKKQK----IVKMLVVLILIFGLCWLPYHIYFIYSYHNPEV-MRMENIQHIFLA--F
YWFAMTHSLVNPIVYYCMNSTFRRYYVNILTL-------------------DCLK---RR
YQ---DAPAGVIM-------------ASALGLQMATQITATTNQQQSQRR-------PR-
----QMETAFDHIEAAPTPKR----------------PIRPSSTEHSVRTIKGRYQCKT-
------------------------------------------------------------
------------------------------------------------------------
--------------------ENREPGQDQGKCDSQVLKNG--------------------
--------------------EVVKR------DTNDRSI----YHSVVFLKRTSSTESRA-
------------------------------------------------------------
------------------------------------------------------------
------------------------------------------------------------
------------------------------------------------------------
-------------------------------------------------
>ParnanEVm005531t1
-M----------------------------------------------------------
----------------------NNS-----------------------------------
------------------------------------------------------------
------------------------------------------------------------
-----TS---------------PEL-------------------------------EIMM
QKWQMSLVPRIIWDFLFGSMIFVAVVGNLIVLWIVAAHRYMRTIPNAFIVNMSLSDLLMA
VLNCSFNFV----TMRDRKWEFGQVYCSINNFMAIVTVAASVLNLTAMSLDRYKAVVWPL
KM--RTSKYVVAAVILAIWIGSGLFAL--PAILFSTTLTVLPG-----QEICYIKWPDES
EDLLGASFQDYIYNIIILLVTFVFPIIIIGFCTIHMTLVLWCRQPVCIIT------PQLE
RAKRKKQK----IVRMLVVLIVIFGACWLPYHVYFIYSYHFPDV-RRLPYIQHIFLA--F
YWCAMAHAMVNPLVYYFMNPKFRHYYRHILML-------------------KCLK---PS
PR---NAPTGLIL-------------ASAFGLQVAAHLAYSEANAKEG------------
---------LKESSAANTPCR----------------RLMRKNTQMSTLNSPVRHHNKK-
-------EENDP------------------------------------------------
--------------------------------------------VSREQHLTV-------
--------------------INHEPQQGDHF-----------------------------
-----------------ICGLAPMQ------DTISRRF----STALTLALKNESPGNRAS
--------------------------FLVALQS---------------------------
---HEDFIMAEDLLE----IGDDDNALVEAHRA---------------------------
-----------------------------------------AAASFISMKESSMFS----
-----------------------------------------QSSTECYRTGIF-------
-------------------------------------------------
>ParnanEVm004470t1
-M----------------------------------------------------------
--------------------DYNLT-T---------------------------------
------------------------------------------------------------
-------------------------------------SAYTGLN----------------
-----SS---------------------------EDFASSDENSTEMEMN------STEV
SPLKRYDFLNPMWNVSFTISVIVGTLGNLIVLWIVLCHKRMWTSTNYFLVNLSITDLLLT
VLNGLFNFI----YMRDGNWIFGDVYCTINNFVSYVTVAASVLTLTAITIDRYRAIIYPL
RP--KLSRWVILGTIIAIWITSSLLAL--PSLLYSSTFS------NTKITVCIMYWPDGI
---AHHSKTDYIYNIVFFLATYVVPLILMALCYSRMGFHLWGTPIVGEET------ETLR
KNYQNKKK----VVKMFVIVVSVFSVCWLPYHVYFLYTYHNKEV-ARHAATKHVYLG--I
YWLAMSNTTVNPIIYYWMNVRFRKYFVRFLLFIPR---------------LICGK-SCWR
DI-------------------------DTGHNFHSATINHSNRNSYRD---------PR-
----------RSSSQRSMMSK----------------RLSKSSQPTSL------------
------LADTLPSTRNTDENTSNLLDTTTDSSTF-------PTASRTNNYSAKMSG----
------------------------------------------------------------
--------------------TLTVPSN---------------------------------
---------------------------------------------MNLWTKNGSNGCSRS
IR---WGEKSDGSFFLR--RKSHCGTFFP-------------------------------
----PFFLHIQV------------KFEFESSSI---------------------------
-----------------------------------------AGLLLRSKEIWAMFSCCSM
SI----------------------------------EVTILFSESNSAHKKVIPILKL-T
FMG-----------MKSL--------LCVQKAKIRNNCWLRK-------
>ParnanEVm009638t1
------------------------------------------------------------
------------------------------------------------------------
------------------------------------------------------------
------------------------------------------------------------
------------------------------------------------------------
----------------------------------------------------------MT
LLNTVFNFI----FMRDKNWPFGSTYCVINNFVVYVTVSASVLTLTAITLERYRAIIYPL
RP--KLSRSFIVAVILFIWIISCILAV--PTLLYSKLLS------NGVISACVLYWPDGV
---AHNSKIDYLYNIIFFITTYVVPMSFMAFCYTRMGRHLWGSPIVGEET------PTLL
KNYQSKKK----VVKMFIIIVSVFGICWLPYHGYFLYVYHNKDV-VRLPYIKHVYLS--F
YFLAMSNVIVNPIIYFWMNVRFRGYFFHALLFIPR---------------LLCCK-----
------------------------------------------------------------
----------RNQAFSPESHH---------------LRLMGNPLEVG-------------
-----------PRIHRTQSCHNVALEATTTKKA---------TMYSTREFQTKLS-----
------------------------------------------------------------
------------------------P-----------------------------------
-------------------------------------------------GKDTTNGRQDR
LV----------------------------------------------------------
-------------------------FNLEHTA----------------------------
------------------------------------------------------------
------------------------------------------------------------
-------------------------------------------------
>EuraffEVm010270t1
-MEEY-------------------------------------------------------
---------------YALPEDENRT-----------------------------------
------------------------------------------------------------
------------------------------------------------------------
-----ITV--------------------------------------------------EW
NWIRWEQDIDYFWTFAFSMIVVTAVLGNATVIWIVIGHKRMWSVTNYYLLNLTMADIMMA
TLNCIFSFI----FMRDSKWEFGLGYCVFNHFTSLVAVSASVFSLLAITLDRRKAIMSPL
KP--KPTKAWVCGAILAIWVFCILLAL--PSTLHTSLHTVNTT-GVENFEVCITIWPDGL
---QGYSTYDFYYNVIYMVLTYLLPLILMGACFLQMGKKLWGGEVIGEDT------PGLQ
RSRINKQK----VVKMFGVVITIFGVCWLPYHLYFLYSFYHPEV-FKSAYTKHVYLG--F
YWLAMSNCCVNPIVYYWMNKRFRDYFNYALTCAPR-------------------------
---------------------------RIKMNLRKLTFRYSRRGSFSE------------
------------HQSELIIMR----------------RLQCNA-----------------
-------VGGAPKQNNEDSNQSGAR-----------------------------------
------G-----------------------------------------------------
--------------------RAVPPRRADESSGSFM------------------------
------------------------------------------------------------
------------------------------------------------------------
------------------------------------------------------------
------------------------------------------------------------
------------------------------------------------------------
-------------------------------------------------
>EuraffEVm008440t1
-M----------------------------------------------------------
---------------------KNIS-----------------------------------
------------------------------------------------------------
------------------------------------------------------------
-------------------------------------ESLTSNTTESTCNHNN---D---
----VWTYGQILWTLMFSIIIVVAILGNTIVIWIILAHRRMWSVTNYFLFNLTLADLMMA
TLNCIPSFI----FMRDRVWTLGYIYCKINTFLSYVTIPASVFTLLAITIDRRKAIVRPL
EP--KTSRMKVLITILVIWILSSIISL--PPTLVAKHFLHG---RCGKNYICVPIWPSTE
--SIDASQYDHVYNILFSVITYLTPMIGMGICYKQIWKNLWGGECIGEIM----VHPAVL
KSRQNKKR----VVIMFAVVISIFMVCWLPYQLYFIFLYYIPSV-KYFRYIGDLYLS--F
YWLAMANSCVNPIIYYWMNSRFREYFNSVLFCLPR-----------------CFY-----
-------------------------------WIKARSLRYKDDQNQET------------
----------------PKMLRLCEERDTVKSRKGERPRLLLKSSTKEA------------
------FLGDTP-------------------------LCELHPVFSISLRESREP-----
----------------------------------------RELGESRQSRESR-------
--------------------EPKEPREPKEFTESRE------------------------
----------------------PRKP----------------------------------
--------------------------FL--------------------------------
------------------------------------------------------------
------------------------------------------------------------
-----------------------------------------HQETGILEPEILPATEV--
------LL-----------------------------------------
>EuraffEVm008477t1
-M----------------------------------------------------------
----------------------NFS-EAG-------------------------------
---------------------------------------------WSEAGWSKAGWSDGD
---------------------------------WESNNSSYFLD-EGINI----------
----TSSI------------NLPGL-------------NLSANS--------------TK
RGGSMTDTMAHLWTLAFSLIMIISIFGNTIVLWIVLAHRRMWSVTNYFLVNLAIADLCMS
ILNCIPSFI----FMRDGVWKFGSMYCKVNHFTSYLTVTTSVLTLLALTFDRHKAIMTPL
AP--KKSHTSLILCILLIWVLGVVIAS--PAGIYAELVSVGPA--EQNRHLCLIIFPDGV
---QGESLFDYVYNIAFFVGTYIIPLTCMGVCYTRMGKNLWGGTMIGEET------PSLR
KSRKSKQK----VVKMFVAVIVIFGICWLPYHVYFIYSYHDPTI-TRKPYIRNVFLF--F
YWLAMANSCVNPLIYYWMNVRFREYFNLVLCCIPR-------------------------
---------------------------LTRHLIPAQEIELVEPGMNLS------------
----------------PSPNM----------------SLQSQRSQHIY------------
------------------------------------------------------------
------------------------------------------------------------
--------------------INKSPEPTRRACSTME------------------------
------------------------------------------KSTVSIQIKNNQN-----
--------------------------FLTIIQE---------------------------
------------------------------------------------------------
------------------------------------------------------------
------------------------------------QPAETQLRHSCRDTAVETQL----
-------------------------------------------------
>EuraffEVm010444t1
------------------------------------------------------------
------------------------------------------------------------
------------------------------------------------------------
------------------------------------------------------------
------------------------------------------------------------
------------------------------------------------------------
--------------MRDGVWVFGRTYCKFNTFTSYLTVSASIFTLLALTVNRHKAIVTPL
KA--KATCCQLTFSLIGIWLVSGVLSL--PGLLLSDLHRIS---RSEEAYVCIMIWWDGF
---QGQSQFDFIYNMVLFVVTYVLPLIFMCFAYTRMCRVL-NQKVIGEST------PSSE
AGRLKKKQ----VIKMFSLVVGLFALCWLPYHLYFLIMYAAPHL-AKSPVIRPLYLC--I
YWLAMSNSCINPIIYYFWNQRFRKHFDNIFRRIIPV----------------------YA
SW---NSN------------------TEPQQNPPVLNVRLSEPVLQAR--------EPGD
EL--------------PLPEN--------NQNNG---ELRGNTSTEL-------------
------------------------------------------------------------
-------------------------------------------QMRKKICMDY-------
--------------------SASSYSSSDRNQSCFGSSWS--------------------
------------------------------KDQKSTKW-------IQVLFKNSLNSPQSE
VD----------------------------------------------------------
------------------------------------------------------------
----------------------------------------------RKCMEEDLINKENE
E----------------------------------------FIRNHSDEGRLQFRYKG--
--------------------------------PVQTQPLRRHLGF----
>EuraffEVm012219t1
-M----------------------------------------------------------
------------------------------------------------------------
------------------------------------------------------------
------------------------------------------------------------
------------------------------------------------------------
--------GNIIWTIFFSLIVICSIVGNIAVLWVIIGNRRMWSVPNYFLANLALADLGMA
MLNTMPSFI----FMRDGVWQLGSMYCSVNMFTSVLTVNANIFTLVGLTVNRNRAILTPL
AP--RASSLSLVIGISFIWLLSGVAAV--PSAVFSKLVTVSTK-DGGKKALCLMVWPDGW
---QGKSSMDHHYNLFLFMINYLLPLLYMIFAYSRMGCVL-NAEVIGEST------SSSR
MARNKKKK----VVKMFALLVFLFGFCWLPYQLYFLISHYVPTI-ARQQYTKDMYLG--F
YWLAMINSCINPLIYYVWNERFRSYFDDIIMYWCPI----------------------KM
RR---NQEIEI-------------------------------------------------
-------------------------------------ELQSMASGNI-------------
------------------------------------------------------------
-------------------------------------------NSARRIIHTR-------
--------------------MAVLPKPSETTTQC--------------------------
------------------------------------------------------------
------------------------------------------------------------
------------------------------------------------------------
------------------------------------------------------------
------------------------------------------------------------
-------------------------------------------------
>ThyineEVm018157t3
------------------------------------------------------------
------------------------------------------------------------
------------------------------------------------------------
------------------------------------------------------------
------------------------------------------------------------
----MPVYQEVLWIVAFTIMIILATLGNCIVIHIVLANHRMRTTTNYFLVNLSVADLMNT
LLNCSFNFL----FMLKTHWAFGAAYCTVSQFVAHLTLAASVFTLAVISFDRLLNVLRPL
KP--RMSKCVCLLLLGGIWIASAVVAS--PVLLYATTFDMDP--ERSHRTLCIIRWPDGI
---GRESRMDYLYNVGIMAVTYLVPMSAMVICYALLGCKLLDCEKSQSQT------SRAA
AHLAH-------------------------------------------------------
------------------------------------------------------------
------------------------------------------------------------
------------------------------------------------------------
------------------------------------------------------------
------------------------------------------------------------
------------------------------------------------------------
------------------------------------------------------------
------------------------------------------------------------
------------------------------------------------------------
------------------------------------------------------------
------------------------------------------------------------
-------------------------------------------------
>HomameEVm005739t1
-M----------------------------------------------------------
---------------------GSVG----EDDVSPTSESNATRRWLRKHLAHIMEASSGF
TPSIEG-KTHTLNPLR----ILATKTSRMVGGGLEDATPGSLVKDWLEGHSNQST--DLL
TLL--SMEGD----------------------APDPHTLRRVLN-NLLQVE---------
-----TT----------------------------PYHNDDLENEA----------S-SD
LPFQMPVYQQVLWVLAFGVMILGACIGNTIVIRIVLGNQRMRTTTNYFLVNLSVADLFMT
LFNCIFNFV----FMLKSHWAFGSIYCTISQFVAHASLAASVFTLAVISFDRFLNVMRPL
KP--RMSACVCRLLLCIIWLVAASIAA--PILPYATTIQYD----LGGRTICVILWPDGL
---ASVSHMDYVYNVVILAVTYVVPMTAMVVCYAVIGCKLYDRRS--AKT------SRQA
DNFKSKRK----VVQMLALLVGVFALCWLPYHVYFILVHHHPQL-STRPYVQHMYLA--F
YWLAMSNAMINPIVYYLLNARFRYFFRQLFAEMQGNL-------------RSCVK-----
-------------------------------TSDPSSSDFSADDD---------------
----------------PFALH---------------LQLIGDPGRCV-------------
--------GGRP------------------------------------------------
-------------------------------PLLK-------------------------
------------HNNTAHSPLPLSPHHDHPV-----------------------------
---------------------LP-------------------------------------
------------------------------------------------------------
------------------------------------------------------------
------------------------------------------------------------
------------------------------------------------------------
-------------------------------------------------
>AlpvirEVm002835t1
-MPGV-------------------------------------------------------
---------------DTYQALFNLT----QMLLLATNGSDIT------HLHNLF--ASGM
LRELRGDRDQGMDSDD----QLMDADS-----------------RWLEDGSSLPSLPSNY
SILEWYFKNS----------------------TTIPHTLRRVLN-SFMNTDGSDEFIPDI
WESGSST----------------------------SVTTTSSSSSK----------Q-SR
LPFQMPAYQQALWIIAFGIMILGACVGNLVVIRIVLGNQRMKTTTNYFLVNLSVADLFMT
LFNCVFNFV----FMLKSHWAFGSVYCTISQFIAHVTLAASVFTLAVISFDRFLNVMRPL
KP--RMSKCVCRLLLLGIWVVAASIAA--PILPYATTLDTM----KGERTICVIQWPDGL
---APRSLIDYVYNVVILAVTYVVPMIAMIICYAVIGCKLYDPAV--AKT------SRQV
DNFKSKRK----VVKMLALLVGLFALCWLPYHVYFIVVHHHPQL-SMRPYVQHMYLA--F
YWLAMSNAMINPVIYYLLNARFRYFFWQLLSGAKKTW-------------VKCVR-----
-------------------------------NTNSNSSILSVEDD---------------
----------------PFAFH---------------LNVGGEPVRGIL------------
-------QAGHPDTKQTRQS----------------------------------------
-------------------------------PLI---------RTSRPSPRM--------
------------AVNLANHLGPNKPLSERKLTPSSS------------------------
----------------------P--------------------------NGNKLSCKTQQ
I-----------------------------------------------------------
------------------------------------------------------------
------------------------------------------------------------
-----------------------------------------------------------H
FI-------------------------------------------EPAY
>Styrich_EVm005649t1
-MPNG-------------------------------------------------------
---------------DTYRALLNLT----QMLALASNGSDIL------SLENF-------
LLNRRAEEDVQVEDDREAKVEAMEKGV-----------------GWLEQSFNRSS--SNY
SILEWYFKNS----------------------TVDPHTLRHVLN-TLLHVD---------
----SST----------------------------GYTTDVTSSSK----------P-TQ
LPFQMPAYQQALWVLAFGLMILGACVGNIVVIRIVLGNQRMRTTTNYFLVNLSVADLFMT
LFNCIFNFV----FMLKSQWAFGSIYCTISQFVAHVSLAASVFTLAVISFDRFLNVMRPL
KP--RMSKCVCRMLLCVIWVVAASIAA--TKLPYATTIHYL----RGERTICVIRWPDGL
---ASLSRIDYVYNVVILAVTYVVPMTAMIICYAVIGCKLCDPAI--AKT------SRQT
DNFKSKRK----VVQMLALLVGLFALCWLPYHVYFIVVH---------------------
------------------------------------------------------------
------------------------------------------------------------
------------------------------------------------------------
------------------------------------------------------------
------------------------------------------------------------
------------------------------------------------------------
------------------------------------------------------------
------------------------------------------------------------
------------------------------------------------------------
------------------------------------------------------------
------------------------------------------------------------
-------------------------------------------------
>ThyineEVm008592t2
------------------------------------------------------------
------------------------------------------------------------
------------------------------------------------------------
------------------------------------------------------------
------------------------------------------------------------
-------------------------------MWIVLAHKRMRTVTNYFLVNLSAADLLMS
LLNCMFNFI----YMLHSDWPFGSIYCTISNFMANVTIAASVFSLMAISFDRYIAIVRPL
KP--RMCKSEARNFILVIWITSMALSV--PCLLYSTTLTIQYK-NDEVRRGCVLLWPDGE
---TSQAYTEYLYNIVFFITTYILPMLVMLVSYTLIGRELWGSHSIGELT------DRQA
NSIRSKKRQFQQVVRMFMVIVVVFALCWFPQQGFFLYQYHNSHV-LSMAYIQHIYLG--F
YWLAMANAMMNPLIYYWMNAR---------------------------------------
------------------------------------------------------------
------------------------------------------------------------
------------------------------------------------------------
------------------------------------------------------------
------------------------------------------------------------
------------------------------------------------------------
------------------------------------------------------------
------------------------------------------------------------
------------------------------------------------------------
------------------------------------------------------------
-------------------------------------------------
>Panar2_EVm001907t1
-M------VEEEHKVRLSTDN--------------------ALDYGSG-----------P
TSTPWT--DSLFECLLQVSEGLNVT-VDIIYNL---------------------------
-------------------QNLANSSLNQLS------------------------DRELY
----LYLLNS---------------------------SVWGEVN----------------
-----STFWDTSG-----------------------------GTRLTACLVPS---P-VD
RPYLLPWWQQLTWTLAFGSMLLVAVGGNAIVMWIVIAHRRMRTVTNYFLVNLSGADLLMS
VFNCMFNFI----YMLHSDWPFGSVYCTISNFMANVTIAASVFTLMAISFDRYIAIVRPL
KP--RMSKSEARHVIIIIWLSSMTLAV--PCLLYSTTLSIRYK-HDEIRRGCILLWPDGE
---TSFSYREYVYNTVFFTTTYVLPMLVMLVSYSLIGCELWGSHSIGELT------DRQA
SSIKSKRR----VVRMFIVIVVIFMLCWLPQQGFFLYQYHNNQV-LDSENIQHIYLG--F
YWLAMANAMINPIVYYWMNARFRSYFREVVLQCYPGRS--------------CCC-----
--------------------------------CCVKSIRYLDS-----------------
----------------PHLVH----------------RRHDS------VDRMSRSRSD--
----------------VPLDVNAMRRNVPAGGS---IQHDRLFVYSSKSKVNARDGPRNT
QYT-N--QRDSGTRSTI---------------------PLREMNYTKPVDGEFYRKPLTA
EQESHRNQYLSDQNALRISVQQAPSTFTCLINTVKRNQE---DTLPMDEHMTQVPAG---
--------------DIEMSWMVPHC-----YDRDS-----------VAAIVSDVTPTGPS
PKGECHVSQSSADLL-----------LVPIISK-----TSLTGPCSSSPLLRSNVK----
HEKVNDFVRVEKEFESEQLYFEVNNVREEKVDIASF-NCVPRPGGS--LSVTITSPEDQV
SRNVF---------LQEDSSEDNHFTRTLEHKRPERKS---ISGNMVHEAIEETLNAVMK
R-SYVRDTSGK-----------DTRN---------------LKRSPENILKVSREIML--
-------------------------------------------------
>Procl2_EVm003352t1
-M--------EKEEIGL-------------------------------------------
----WVKMVDVLGCVVEASPDINTT-HQLINNF---------------------------
-------------------ESLANISFSQLS------------------------ENEIY
----WQLMNS---------------------------SLWKEMN----------------
----QTVSEGGVG-----------------------------GRALEECLAPR---A-AD
RPYLLPWWQQLSWSLAFGPMLLIAVGGNAIVMWIVIAHRRMRTVTNYFLVNLSVADLMMS
VFNCIFNFI----YMLHSDWPFGSTYCTISNFLANVTISASVFTLMAISLDRYIAIVRPL
KP--RMTKSEALKTIVVIWVSSLTLAV--PCLLYSTTVSIRYN-NNEVRRGCFLLWPDGK
---TSVSYSEYVYNTVFFTTTYMLPMLVMLVSYSLIGCELWGSRSIGEMN------ARHA
TSIKSKKR----VVRMFLVIVVLFMLCWLPQQGFFLYQYHNSQV-LDTKNIQHIYLG--F
YWLAMANAMVNPVIYYWMNTRFRSYFREVVLQCCLGRR------------CRCCC-----
---C---------------------------CWGVKSSRLLHS-----------------
----------------PGPAP----------------RRHDS------LELTSRSRSN--
----------------YRPDTNVEPRTSAVAGS---GHHHRLQVYSAKNKLRNQDGAVHN
QHRT----KTGGEQNSV------------DVPKLRFETP-SERKCSRQ--------PIRD
EGDMHSNLCLPAQHSVKRLKTHQTSTKITSVNGLKVFQNCLIDNDPPNEQCRE-------
--------------HVEMTRLAPDD----------------ERVGDVIETSNVSCPTEPS
SEILFNISQTSGALT-----------LVPVTYKIQVKSKSLCGSHNDSTFPKKII-----
------------------------------------------------FGKTAVSINKFI
GNGEF---------LQNFLPESSSASRTDPGNHPYVK----TSGNLVQQAIEEMLQSATK
Q-SHTSDYCGI-----------QKKD---------------LSFNPVIGLNASKEIML--
-------------------------------------------------
>Gasfor_EVm005239t1
-M------GDSTDEEGPLED---------------------------------------P
DTVPWPT-KLLMKCVLEVSRELNIS-SELPLTL---------------------------
-------------------LNLTQVFESDLTSRI---------NFNLTDNPHL--EEDRI
----IQLLRS-------------------------------EVN----------------
-----SSIWEEEG-----------------------------GIRLGECLETN--TP-SD
RPYLLPWWQQLTWTLAFGSMLLVAVGGNAIVMWIVIAHRRMRTVTNYFLVNLSAADLLMA
VFNCIFNFI----YMLHSDWPFGSIYCTISNFMANVTIAASVFTLMAISFDRYIAIVRPL
KP--RMSKSEARHFIVFIWFCSMTLAI--PCLLYSTTVSIRYK-NDEIRRGCFLLWPDGK
---TSISYREYVYNIVFFVTTYVLPMLVMLVSYSLIGCELWGSHSIGELT------DRQI
SSIKS-------------------------------------------------------
------------------------------------------------------------
------------------------------------------------------------
------------------------------------------------------------
------------------------------------------------------------
------------------------------------------------------------
------------------------------------------------------------
------------------------------------------------------------
------------------------------------------------------------
------------------------------------------------------------
------------------------------------------------------------
------------------------------------------------------------
-------------------------------------------------
>Erisi1_EVm003906t1
------------------------------------------------------------
------------------------------------------------------------
------------------------------------------------------------
------------------------------------------------------------
------------------------------------------------------------
-------------------MLLVAVGGNAIVMWIVIAHRRMRTVTNYFLVNLSAADLLMA
VFNCIFNFI----YMLHSDWPFGAVYCTISNFMANVTIAASVFTLMAISFDRYIAIVRPL
KP--RMSKSEARHFIFFIWLSSMSLAV--PCLLYSTTVSIRYK-NDEIRRGCFLLWPDGK
---TSISYREYVYNIVFFATTYVLPMLVMLISYTLIGCELWGSHSIGELT------DRQV
SSIKSKRR----VVRMFIVIVVVFMLCWLPQQGFFLYQYHNSQV-LDSAHIQHIYLG--F
YWLAMANAMVNPIIYYWMNARFRSYFREVVLQCVTGR---------------CCC-----
--------------------------------CCAKTSTYLDS-----------------
----------------PHLAR----------------RRHDS------IEHTSRSRS-AG
--G---V---------TPRFCG------KAGGN---QHHDNFFI----------------
----------------------------------------RGLGCAKPLDGGYCPAHLKG
QTEWHQMRYLTDKGHLTFQ-KAADPLYAHNINGVRK---------PLNDDPLHATTG---
--------------CGDDSW-TP------------------------------SDPSLPH
RQ-----SEKPDDLV-----------LVPVLVS-----PPLCLPTHASVL----------
---------------------ALNHKEKESLDQPS--KPPPDDGGV--EMKSFPQGNNHV
APRVL---------LSTDS----DPEKALAKPCPAGQGHNHKPAGLVHLAIEETLKAAVL
Q-SGSGDHNGL-----------DASH---------------KKAED--SMKVSKEFML--
-------------------------------------------------
>GeclatEVm002823t1
-M------MEEKEKDN-------------------------GEGAESG-----------G
AGEGWP--ALLFECVLQVWQELNAT-TDLPAPL---------------------------
-----------------------NVSHNIYF------------------------EHEFY
----MRLLNL---------------------------SESGELN----------------
-----GTDWEAGG-----------------------------RDRLAQCLEPP---P-AD
RPYLLPWWQQLTWTLAFGAMLLVAVGGNAIVMWIVIAHRRMRTVTNYFLVNLSAADLLMA
VFNCIFNFI----YMLHSDWPFGAVYCTISNFMANVTIAASVFTLMAISFDRYIAIVRPL
KP--RMSKSEARHFIIFIWLSSMSLAV--PCLLYSTTVSIRYK-NDEIRRGCFLLWPDGK
---TSISYREYVYNIVFFATTYVLPMLVMLVSYTLIGCELWGSHSIGELT------DRQV
SSIKSKRR----VVRMFIVIVVVFMLCWLPQQGFFLYQYHNSQV-LDSAHIQHIYLG--F
YWLAMANAMVNPIIYYWMNARFRSYFREVVLQCSSGR---------------CCC-----
--------------------------------CCSAPSTYLDS-----------------
----------------PHLAR----------------RRHDS------IEHTSRSRSAAG
--G---V---------TPRFCN------KTGGK---QHHDNFFI----------------
----------------------------------------RGLGCAKPLDGGYCPTHLKG
EAEWHQMRYLTDKGHLTFQ-KPADPLYAHNINGVRK---------PLNDDPLLAKAG---
--------------HGDDSWTPP------------------------------SDPAQPQ
RP-----SETPDDLL-----------LVPVLAS-----PPLRLPCPAAPPI---------
---------------------ANSHSEKESLGQPS--KPPAEDSGI--EMKSFPNGNNHV
APRVL---------LSTDS----DPEKALAEPCPAGQGHSHNPAGLVHLAIEETLMAAVL
Q-SCSSDHIGL-----------DPT----------------SKSED--SMKVSKEIML--
-------------------------------------------------
>CalsaE_EVm014834t1
------------------------------------------------------------
------------------------------------------------------------
------------------------------------------------------------
------------------------------------------------------------
------------------------------------------------------------
------------------------------------------------------------
--------------MLNLNWRFGFVYCKISQFVSILSICASVFTLMAISFDRYIAIVRPL
KP--RMSKSEARHFIIFIWLSSMSLAV--PCLLYSTTVSIKYK-NDEIRRGCFLLWPDGQ
---TSISYREYVYNIVFFATTYVLPMLVMLVSYTLISCELWGSHSIGELT------DRQA
SSIKSKRR----VVRMFIVIVVAFMLCWLPQQGFFLYQYHNSQV-LDSAHIQHIYLG--F
YWLAMANAMVNPIIYY--------------------------------------------
------------------------------------------------------------
------------------------------------------------------------
------------------------------------------------------------
------------------------------------------------------------
------------------------------------------------------------
------------------------------------------------------------
------------------------------------------------------------
------------------------------------------------------------
------------------------------------------------------------
------------------------------------------------------------
-------------------------------------------------
>Canbo1_EVm002531t1
-M----------------------------------------------------------
--EGWP--AMLLECVLQDWSDLNTT-NTLPAPL---------------------------
-------------------HTLYNASHILYI------------------------HHDFY
----RRLLNL---------------------------SESGEVN----------------
-----STEWGGVS-----------------------------RERLEQCLVPP---P-SD
RPYLLPWWQQLTWTLAFGAMLLVAVGGNAIVMWIVIAHRRMRTVTNYFLVNLSAADLLMA
VFNCIFNFI----YMLHSDWPFGAVYCTISNFMANVTIAASVFTLMAISFDRYIAIVKPL
KP--RMSKSEARHFIIFIWLSSMSLAV--PCLLYSTTVSIKYK-NDEIRRGCFLLWPDGQ
---TSISYREYVYNIVFFATTYVLPMLVMLVSYTLISFELWGSHSIGELT------DRQA
SSIKSKRR----VVRMFIVIVVVFMLCWLPQQGFFLYQYHNSQV-LDSAHIQHIYLG--F
YWLAMANAMVNPIIYYWMNARFRSYFREVVLQCSSGR-------------CCCCC-----
--------------------------------CCNTPSTYLDS-----------------
----------------PHLTR----------------RRQDS------IEHTSRSRS-AG
--G---V---------TPRFSN------KASGN---QHHDNFFI----------------
----------------------------------------RGMPCSNPLDAAYCQGHLKA
DTEWHRMHYLSDKGNINFQ-KQVDPLYAHNLNGVRK---------PQNDDTLLSQQG---
--------------RDEDPWTTP------------------------------SDSTPPH
IP-----VEKHDDLL-----------LVPVLAT-----PPLRLPHSRPLLL---------
---------------------NSNHTEKENLSHPK--ILQPEENGI--EMKIFSCENNHV
APCIL---------LNTNS--TKNPEKVLPEPCPAGQADDPTPAGLVHLAIEETLMAAML
Q-SCSNDNTGL-----------DASS---------------KKCDD--SIKMSKEIML--
-------------------------------------------------
>CarmaY_EVm002994t1
-M-------EDNDKDKLEETDVQGGGADG-----------GGGGGGGG-----------G
GGDGWS--ALLLECVLQVWPELNTT-NNFPVAL---------------------------
-------------------HTLPNASHTLYF------------------------DHDFY
----RRLLNL---------------------------SESGELN----------------
-----STEWSGVS-----------------------------REKLEQCLVPP---P-AD
RPYLLPWWQQLTWTLAFGAMLLVAVGGNAIVMWIVIAHRRMRTVTNYFLVNLSAADLLMA
VFNCIFNFI----YMLHSDWPFGAVYCTISNFMANVTIAASVFTLMAISFDRYIAIVRPL
KP--RMSKSEARHFIIFIWLSSMSLAV--PCLLYSTTVSIKYK-NDEIRRGCFLLWPDGQ
---TSISYREYVYNIVFFTTTYVLPMLVMLVSYTLISFELWGSHSIGELT------DRQA
SSIKSKRR----VVRMFIVIVVAFMLCWLPQQGFFLYQYHNSQV-LDSAHIQHIYLG--F
YWLAMANAMFNPIIYYWMNARFRSYFREVVLQCSSGRC------------CCCCC-----
--------------------------------CCSKPSTYLDS-----------------
----------------PHLTR----------------RRHDS------IEHTSRSRSAAG
--G---V---------TPRFCN------KAGGT---HHQDNFFI----------------
----------------------------------------RGMNCPKPLDANYCHGHHKN
NSEWHQMHYLSDKGNFSFQ-KQVDPLYAHNLNGVRK---------RQNENILLNQQE---
--------------LDDDSWKTP------------------------------CDSSPPR
LS-----VEKHDDIL-----------LTPVLAT-----PPLRLPHTSQLL----------
-----------------------NSTYREKNHNPI--LFPPTDNCI--EMKCLSHENNHI
ASRTL---------LNANSSSTSNHEKVL-EPCTEQDEEDQAPGDGVHLAIEETLMTATL
Q-SCPSDQTVL-----------DTS----------------KKSEDNISIKIAKEIML--
-------------------------------------------------
>HyaaztEVm006211t1
-M------QHTNDTEGLDPL----------------------------------------
----WL--KSYLHCVSLMSDTLNIS-VS--------------------------------
--------------------------------------------------------EDVW
----LAMISVNFNSAPSGGSSNSLPNDNAYDTPIPRIDTGNDIN----------------
-----DLRYVSHPSILNDDTSVPALDLIPPEGAH--------VLAVVSSYCVSKLIP-QD
RPFLLPWWQQTLWTLVFGVMLAAAIGGNALVMWIVCAHKRMRTVTNYFLMNLSAADLLMS
VLNCMFNFI----YMLHSDWPFGSAYCVFSNTVANITIAASVFTLMAISFDRYIAIVRPL
EP--RMSKTMARLFIVVIWASSAALAI--PCILFSTTVTVKYA-NDEVRRGCVLQWPDGR
---TNASQQEHIFNIVFFITTYLVPMLVMFTSYLLISIELWGGKQIGELS------ERQV
NIIRSKRR----VVRMFIVIVTIFALCWLPQQAFFLYQYYNAQL-LDTQLVQHVYLA--F
YWLAMANAVVNPSVYYCMNARFRAYFREVITKWP------------------C-------
------------------------------------------------------------
------------------------------------------------------------
------------------------------------------------------------
------------------------------------------------------------
------------------------------------------------------------
------------------------------------------------------------
------------------------------------------------------------
------------------------------------------------------------
------------------------------------------------------------
------------------------------------------------------------
-------------------------------------------------
>EulcruEVm004876t1
------------------------------------------------------------
------------------------------------------------------------
------------------------------------------------------------
------------------------------------------------------------
------------------------------------------------------------
------------------------------------------------------------
--------------------------------MANITIAASVFTLMAISFDRYIAIVRPL
EP--RMSKTMARLFILIIWTVSALLAV--PCALYSTTVTITYK-DDKIRRGCILQWPDGQ
---TSTSQQEHIYNIVFFITTYLLPMVMMLASYSLISKELWGSQHIGELT------ERQV
NVIRSKRR----VVRMFIVIVVIFAICWLPQQAFFLYQYHNAQV-LDTAHVQHIYLA--F
YWLAMANAMVNPIIYYWMNARFRSYFREVILQLV------------------CLRF----
-------------------------------CCPRSRRRYTAS-----------------
----------------PV------------------------------------------
------------------------------------------------------------
------------------------------------------------------------
------------------------------------------------------------
------------------------------------------------------------
------------------------------------------------------------
------------------------------------------------------------
------------------------------------------------------------
------------------------------------------------------------
-------------------------------------------------
>EulvioEVm000539t1
------------------------------------------------------------
------------------------------------------------------------
------------------------------------------------------------
------------------------------------------------------------
------------------------------------------------------------
------------------------------------------------------------
--------------------------------MANITIAASVFTLMAISFDRYIAIVRPL
EP--RMSKTMARLFILIIWTVSALLAV--PCALYSTTVTITYK-DDKIRRGCILQWPDGQ
---TSTSKQEHIYNIVFFITTYLLPMVMMLASYSLISKELWGSQHIGELT------ERQV
NVIRSKRR----VVRMFIVIVVIFAICWLPQQAFFLYQYHNAQV-LDTAHVQHIYLA--F
YWLAMANAMVNPIIYYWMNARFRSYFREVILQLV------------------CLRF----
-------------------------------CCPRSRRRYTAS-----------------
----------------PVLER----------------RGLPSGQ----EEASSRSRSD--
----------------SRGLGDGTVRTVPGSMQ---YRQHTAVRYCTRDRHQARNGMRQS
ITSG---------QCEICL---------QSFKPTTYESP-TGVKSSRPADGN--------
------NVCVTTQFGADAK------------NGEQQLSN--------GDECAQTIYSQ--
--RKC------HSPYHHVHFNAP---------------------------------SSPS
AN--------DCHLR---------SGKAPCLRH---------------------------
------------------------------------------------------------
--------------ASQASSNEDNKTNCSRHVLP--------SVSMRQTCHDQLPGEGGK
S-ITSSKVCGRSG----GVSLLDNSKLG---HD--------LKRNRCHGKENEQSVM---
-------------------------------------------------
>GeclatEVm054054t1
------------------------------------------------------------
------------------------------------------------------------
------------------------------------------------------------
------------------------------------------------------------
------------------------------------------------------------
-------------------MMAMAVGGNMLVMWIILAHRRMRTVTNYFLLNLSAADLFMS
VLNCMFNFI----YMLHSDWPFGAVYCTISNFMANVTISASVFTLMAISFDRYIAIVKPL
EP--RMSKSVARVFILAIWGSSMLLSL--PCLLFSTTVTIT-------------------
------------------------------------------------------------
------------------------------------------------------------
------------------------------------------------------------
------------------------------------------------------------
------------------------------------------------------------
------------------------------------------------------------
------------------------------------------------------------
------------------------------------------------------------
------------------------------------------------------------
------------------------------------------------------------
------------------------------------------------------------
------------------------------------------------------------
------------------------------------------------------------
-------------------------------------------------
>CalsaE_EVm008513t1
------------------------------------------------------------
------------------------------------------------------------
------------------------------------------------------------
------------------------------------------------------------
------------------------------------------------------------
----------------------------------------------------------MS
VLNCMFNFI----YMLHSDWPFGTVYCTISNFMANVTISASVFTLMAMSFDRFIAIVRPL
EP--RMSKTVARVFILAIWGSSMLLSL--PCLLFSTTVSIKYK-NNEVRRGCILRWPDGL
---TSSSRQEHIYNVVFFITTYLLPMLVMLWSYFRIGHELWGSQSIGELT------ERQA
TSIRSKRR----VVKMFLVIVAVFAVCWLPQQAFFLYTYHNSAV-LDTAHIQHVYLT--C
YWLAMANAMINPVIYYWMNARFRAYFREVVLQCV------------------CLQ-----
--------------------------------CHRRSPSYEGS-----------------
----------------PTLER----------------RHVAC------EDPSSRSRSD--
----------------TRQGPNGTFRTTPAS-Q---RSNNHLLVYSSREGLTARNSCRLG
G---------------------------------------GGPQCNMC------------
--------------------RQSL-RTATLLNG---------------------------
------------------------------------------------------------
-----------STLQ-----------MVPLG-----------------------------
--------------------------------------------------------PT--
----------------LAT-----------------------------------LGPDAL
--M--------------------------------------YRGKSCIQSQI--------
-------------------------------------------------
>CarmaC_EVm004831t1
-M-----TLPDSERVVLQENPASSEVTSAPDGPYHPSLSAGEEE--------KEVLVFDN
HSEVY---TTLFGCLVSESSRFNLS-LD--------------------------------
--------------------------------------------------------ESFW
----EPYLFSKFQ----SQAENVSRLDWE--------QLSEHSN-GTVF-----------
--IQNSRDYLESG--------------TTYYLVQGEEVQDLVNDILNQCLSLTSILT-TP
RPYLLVWWQQFLWTLVFGLMMAMAVGGNIVVIWIICAHRRMRTVTNYFLLNLSAADLFMS
VLNCMFNFI----YMLHSDWPFGAIYCTISNFMANVTISASVFTLMAMSFDRFIAIVRPL
EP--RMSKTVARVFILVIWSSSMLLSL--PCLLFSTTVSITYK-NDEVRRGCILRWPDGL
---TSSSRQEHIYNVVFFITTYLMPMLVMLWSYFRIGHVLWRSQSIGELT------ERQA
TSIRSKRR----VVKMFLVIVAVFAICWLPQQAFFLYTYHNSAV-LDTAHIQHVYLT--C
YWLAMANAMINPVIYYWMNARFRSYFREVVLQCV------------------CLQ-----
--------------------------------CHRRATSYDGS-----------------
----------------PTVER----------------RHVAC------DDPSSRSRSD--
----------------TRQGLNGTFRTTPAS-Q---RSNNHLLVYSSREGLTARNSCRLG
G---------------------------------------GGPQCTMC------------
--------------------HQSL-RTATLLNG---------------------------
------------------------------------------------------------
-----------STLQ-----------MVPLG-----------------------------
--------------------------------------------------------PT--
----------------LDT-----------------------------------LGTEAL
--L--------------------------------------YRGKTCVQSQL--------
-------------------------------------------------
>Procl2_EVm004989t1
-M------MEAGER----------SVPDAYNQDDNQEDNQEAEE--------REVLA--N
YSQVY---ASFVGCLVSEADSLNLT-LG--------------------------------
--------------------------------------------------------EGFW
----LRIIYE---------------------------AISLPAN-ASVATSA--------
-YTNSSVGWVSEQV--------PPATTTQYPGAYDQSSEEVIQGIWERCSYLTPRAT-TP
RPYLLVWWQQCLWTLVFGAMMAMAVGGNTLVMWIICAHRRMRTVTNYFLVNLSAADLFMS
LLNCMFNFI----YMLHSDWPFGAVYCIISNFMANVTISASVFTLMAISFDRYIAIVKPL
EP--RMSKTAARVFILVIWTSSMLLAL--PCLLYSTTVSVAYK-DDEVRRGCILRWPDGQ
---TSTSQHEHIYNIVFFITTYLLPMLVMLACYFLIGRELWGSRSIGELT------ERQV
TSIKSKRR----VVKMFIMIVVMFGLCWLPQQAFFLYTFHNSQI-LGTAHIQHIYLA--F
YWLAMANAMINPVIYYWMNARFRAYFREVVLKCL------------------CLK-----
--------------------------------CPRQPSSFDGS-----------------
----------------PLQDR----------------RHPPC------EEPS--SRSD--
----------------SRQGVNGTLRTGPGT-H---HSNHHLVLYSSRERLNARNGVGR-
----------------------------------------GGAPCNRC------------
---------------------PHHTMRPVLLNN---------------------------
---------------------NP---------------------------------STPQ
FD---------THIQ-----------TVPLS-----------------------------
--------------------------------------------------------TV--
----------------RPK-----------------------------------LLSEHY
N-Q--------------------------------------LRSSNCMQSQL--------
-------------------------------------------------
>Pleaca_EVm002580t1
-M------QDINEML----------PENSPEEEEEEEELRHFEDQLTANYDPSAVVA--N
YSEGY---ATFVSCLVGEADRLNYS-IA--------------------------------
--------------------------------------------------------DGFW
----FPFLNLEAQTSTSSQRYNVTGAKPSEA------SSSSSLN-GSSWGDE--------
--TNFYTFWTSDGS--------PDT----------HVSYEIIRDIVHQCFQLSTVIN-TP
RPYLLDWWQQLLWTLVFGTMMAMAVGGNILVMWIIFAHRRMQTVTNYFLMNLSAADLFMS
VLNCMFNFI----YMLHSDWPFGGVYCTISNFMANVTISASVLTLMAISFDRYIAIVKPL
EP--RMSKTTARVFILIIWSSSMLLAL--PCILYSDTVSITYK-NNEIRRGCILRWPDGQ
---TSSSRHEHIYNIVFFITTYLLPMLVMLVCYFLIGRELWGSRTIGEMT------DRQV
TSIRSKRR----VVKMFIVIVMAFGLCWLPQQAFFLYTFHNAQI-LDTANIQHIYLA--F
YWLAMANAMINPVIYYWMNARFRSYFRELVLHCV------------------CLR-----
--------------------------------WPRRNLSYEGS-----------------
----------------PEMER----------------RHPPC------EEHSSRSRSD--
----------------TRQGMNGTMRTTPG-------SNNHLLVYSSRERLNARNGWRRN
-----------------------------------------AAQCERC------------
--------------------RPA--LRPALLNDLLA------------------------
----------------------------------------------------------PN
VE---------SQIQ-----------MVPLT-----------------------------
--------------------------------------------------------NN--
----------------RDN-----------------------------------MYVDMY
T-AYR------------------------------------PPPEVCCHHPV--------
-------------------------------------------------
>Styrich_EVm002808t1
-M------HDINEML----------PENSPEEDEEEGELPHFEDQLTATYDPSAVVA--N
YSEGY---ATFVRCLVGEADRLNYS-IA--------------------------------
--------------------------------------------------------DGFW
----FPFLNLEAQSSSSSQRYNVTGAKTS--------EDSSALN-GSSWGEE--------
--TNFYTFWTSDGS--------PDT----------HVSYEIIRDIVHQCFQLSTVIN-TP
RPYLLDWWQQLLWTLVFGTMMAMAVGGNIMVMWIIFAHRRMQTVTNYFLMNLSAADLFMS
VLNCMFNFI----YMLHSDWPFGGVYCTISNFMANVTISVGVLTLMAISFDRYIAIVKPL
EP--RMSKTTARVFILIIWSSSMLLAL--PCILYSDTVSITYK-NNEIRRGCILRWPDGQ
---TSSSRHEHIYNIVFFITTYLLPMLVMLACYFLIGRELWGSRTIGEMT------ERQI
TSIKSKRR----VVKMFIVIVVAFGLCWLPQQAFFLYTFHNAQI-LDTANIQHIYLA--F
YWLAMANAMVNPVIYYWMNARFRSYFRELVLHCV------------------CLR-----
--------------------------------WPRRNLSYDGS-----------------
----------------PEMER----------------RHPPC------EEHSSRSRSD--
----------------TRQGMNGTMRTTPG-------SNNHLLVYSSRERLNARNSWRRN
-----------------------------------------AAQCERC------------
--------------------RPA--LRPALLNDLLA------------------------
----------------------------------------------------------PN
VE---------GQIQ-----------MVPLT-----------------------------
--------------------------------------------------------NN--
----------------RDMFK---------------------------------------
------------------------------------------------------------
-------------------------------------------------
>Lysamb_EVm003701t1
------------------------------------------------------------
------------------------------------------------------------
------------------------------------------------------------
------------------------------------------------------------
------------------------------------------------------------
------------------------------------------------------------
--------------MLHSDWPFGAVYCTISNFMANVTISASVLTLMAISFDRYIAIVKPL
EP--RMSKTTARIFILVIWSSSMLLAL--PCILYSDTVSITYK-NNEIRRGCILRWPDGQ
---TSSSRHEHIYNIVFFITTYLLPMLVMLACYFMIGRELWGSRTIGEMS------ERQV
NSIRSKRR----VVKMFIVIVAAFGLCWLPQQAFFLYTYHNNQI-LDTANIQHIYLA--F
YWLAMANAMINPVIYYWMNARFRSYFRELVLHCV------------------CLR-----
--------------------------------WPRRNLSYEGS-----------------
----------------PEIER----------------RHPQC------DEHSSRSRSD--
----------------TRQGLNGTLRTTPG-------SNNHLLVYSSRERLNARNGWRRS
NA--------------------------------------AAPSCERC------------
--------------------RPANPMRPAILNDLLE------------------------
----------------------------------------------------------PN
LE---------SQIQ-----------MVPLTA----------------------------
-------------------------------------------------------TNN--
---------------IRDM-----------------------------------------
------------------------------------------------------------
-------------------------------------------------
>AlpvirEVm002467t1
-M------PDVNSYI---------------ADDDDEEDLQLLQD------NPAALVA--N
HSEGY---ATFVRCLVGEADRLNYS-IG--------------------------------
--------------------------------------------------------DGFW
----LHFLRLDTQLSS---KYNTSSYRPT--------PGSYVINETSTWGEE--------
-KNNFFTFWSMEGS--------PEK----------LVPYEVIQDLIQQCFALSAVLN-TP
RPYLLEWWQQLLWTLVFGTMMAMAVGGNILVMWIIYAHRRMQTVTNYFLMNLAAADLFMS
VLNCMFNFI----YMLHSDWPFGGVYCTISNFMANVTISASVLTLMAISFDRYIAIVKPL
EP--RMSKTTARIFMLVIWSSSMLLAL--PCILYSDTVSIKYK-NNEIRRGCILRWPDGQ
---TSSSKHEHIYNIVFFITTYLLPMLVMLACYFLIGRELWGSRTIGEMT------ERQV
NSIRSKRR----VVKMFIVIVAAFGLCWLPQQAFFLYTYHNAQI-LDTANIQHIYLA--F
YWLAMANAMINPLIYYWMNARFRTYFRELVLHCV------------------CLR-----
--------------------------------WPRRNLSYEGS-----------------
----------------PEMER----------------RYPPC------EDHSSRSRSD--
----------------TRQGMNGTLRTTPN-------SNNHLLVYSSRERLNARNGWRRT
----------------------------------------GAAQCDRC------------
--------------------RPGVGRRPALLNDVLE------------------------
----------------------------------------------------------PH
AD---------SQIQ-----------MMPMN-----------------------------
--------------------------------------------------------NNNS
AGTGA---------GARDSHN---------------------------------MYVEVY
S-F--------------------------------------TPPDACCHHPV--------
-------------------------------------------------
>AlpvirEVm002467t5
------------------------------------------------------------
------------------------------------------------------------
------------------------------------------------------------
------------------------------------------------------------
------------------------------------------------------------
-------------------------------MWIIYAHRRMQTVTNYFLMNLAAADLFMS
VLNCMFNFI----YMLHSDWPFGGVYCTISNFMANVTISASVLTLMAISFDRYIAIVKPL
EP--RMSKTTARVFILVIWSSSMILAL--PCILYSDTVSIKYK-NNEVRRGCILRWPDGQ
---TSSSKHEHIYNIVFFITTYLLPMLVMLACYYLIGRELWGSRTIGEMT------ERQV
NSIRSKRR----VVKMFIVIVAAFGLCWLPQQAFFLYTYHNAQI-LDTANIQHIYLA--F
YWLAMANAMINPLIYYWMNARFRTYFRELVLHCV------------------CLR-----
--------------------------------WPRRNLSYEGS-----------------
----------------PEMER----------------RYPPC------EDHSSRSRSD--
----------------TRQGMNGTLRTTPN-------SNNHLLVYSSRERLNARNGWRRT
----------------------------------------GAAQCDRC------------
--------------------RPGVGRRPALLNDVLE------------------------
----------------------------------------------------------PH
AD---------SQIQ-----------MMPMN-----------------------------
--------------------------------------------------------NNNS
AGTGA---------GARDSHN---------------------------------MYVEVY
S-F--------------------------------------TPPDACCHHPV--------
-------------------------------------------------
