# Supplementary material for: In silico analysis of crustacean hyperglycemic hormone family G protein-coupled receptor candidates
Source: Front Endocrinol (Lausanne). 2024 Jan 9;14:1322800. doi: 10.3389/fendo.2023.1322800 (PMC10828670; doi:10.3389/fendo.2023.1322800)
Supplement: Supplementary Data Sheet 1 — G. lateralis ESG transcriptome data set. [file DataSheet_1.zip › Supplementary Data/SuppData4/a24/aligned.fa.clipkit]

>Gl_GPCRA13_Proctolinr/1-430
-------------------------------------------YNST-------------
-------------------------------------SSTAALTTAAPFLAIQSTSTL--
---DPALDSPTPTLANETDSGVEMH--EYAPF-LAVSRYVVRVLVPVVLVVGVVNTVI-V
VLTRRQMRSSTNSYLTLAISDLLYLVFFSLSIRMRPHHWLYH-YRYALWLTDASSSTSIW
LVTFTIERYIAVCHPKGFCTESRAKRVIVAVLCFTLTAHEWVILLATDPTS----QTHTL
DS--GSNTYKTVFYWFTAVMLLPLVLLAVFNSVLIHIKQSRATRRTMERDSHSQSQNKIV
MLIAVVLLLLCPVAVMVYQSLHQSKGSTSYYIELGLGFLINAACNVLYCAMDKRRTFLRT
F--------CSRWYRQ----------------------------SPLH-SWMATAYSNV-
---------DGPFSRV--------------------------------------SSMRMS
RRSHRH-------------LRGPPATTATM------------------------------
------------------------------------------------------------
------------------------------------------------------------
--
>Bommo_BNGR_A24
MDEL------------------------------GPTV----ASNQS-------------
-------------------------------------TSLADLD----------YVTFYD
VEN----ERYVNDSQNAT--------EPFQSFILPWWRQILTVLFAGMVVVATVNLVIWI
VLTNKRMRSVTNYFLVLSVADAMVSTLVTFNFTYLNSNWPFHFYKFCQFIAVLSISASVF
TLAISVDRYVAIMSPQPRLGKRATLGITAAAWSSFISSNLIYFTTENVSLPDGTIRCVYS
HDGMTTRRLEYAYNVLFMVLFMPIIAMTYAYSRVGVEWGSQSIGECTQRQLDNVKSRRVK
MMIVVVVIAVCPFHVYVVTSYYPDVVSYPHIQEIYLGIWSNSMYNIIYCWMSKRRGFKQF
FWCCGA------FGGG----------------------------LARH-RALGPDRTD--
-------------------------------------RMRSLS-----------------
-----------------------------------------------------------S
RKNGTSM-----------------------------------------------------
------------------------------------------------------------
--
>AmpampEVm009838t2
----ASTTMSP-------------------------------------------------
-------------------------------------GSEELLD--------CGNMT---
--------DVNNTYGNTTNSTG----GDFNQFIMPWWRQVVTLIYIALVIVATGNLIIWI
VLAHKQMRTITNFFLVLAVSDCMMSLMITFNFVYLNSHWPFEAYKIVQFVSVLSVTASVF
TVAISVDRYSAIMHPKPRMSRSWTLLVTIIVMSAILAANYLLSQTYTFVYNDGDIRTLYL
TDGETMETLEAVYNGAIFVLFLPLTATTYCYTRMSVEWGSQSIGEATPVQIESVNSRRVK
MMIVLVAIAVCPYQVYLVIPLFSELTHEPIVQEVFLGI----------------------
------------------------------------------------------------
------------------------------------------------------------
------------------------------------------------------------
------------------------------------------------------------
------------------------------------------------------------
--
>CalfinEVm007568t1
-VVL-PVTLAP--------------------------QSMVEQFNSSTIGFTEP-----S
FYWDDSS------------------------------LSSSTLD-----------TT---
-----------NDTCNGTY-ELGFEDEEVDPFAMPLWRKLISFFFFVMVATADINIIIWI
VMSNARMRSVTNYFIILSMADIMNATLVIPNFTYLTGNWPFEFFKLGGYISILSVCVSVF
TVAISVDRYNAIINPRPRLSKFKTTLIAFMLLGLSIGIMLLFFSTVTDPA-DELNRTQIS
KDAVGFDKLEYGYNVTFMIMFLPMMSMCYTYSRIGLEWGSRAIGEATEVQAESIKSRKVK
MMMMVVLIIVCPYHTYITANIN--------------------------------------
------------------------------------------------------------
------------------------------------------------------------
------------------------------------------------------------
------------------------------------------------------------
------------------------------------------------------------
--
>EuraffEVm002959t1
------------------------------------------------------------
MYSNNSS------------------------------SLWETCD-----------TI---
--------------------EL----EENDPFAMPTWRKCLSLIFFMMVAAADINMIIWI
VISDKRMRSVTNYFLVLSIADIINATFVIPNFAYLTGNWPFWVYKLGTYFSLISVTCSVF
TVAISVDRYNAIINPRPRLSRLKTIFIATSSLGLCISVPLLYQKTVWGSID---NRTQIS
ADAAGFEKLEYGYNVSFMVVFLPMISMLYVFTRIGLEWGSRAIGEATHIQMESIKSRKVK
MMLFVVIICVCPYHTYILAHLQPSINHGKYIQDIYLLIWSNSMYNMIYCYMQRRRGFSEV
IHFFSP-KLCFKTVPE---AMTMNGMRMNHLRVNRELLNLS-STMATR-RTSPIDSVGG-
SPCQETSFGGNPWSRVHH-----------ERAPIPPIIVETYVHVVSNPTLKQMEDSGKT
KSKLGT-------------SFKLPRQTFKINASGINKLDENINSS---EGNGQKTTNEIQ
QTNWVNSEDNKAVTETKESLTDFESQETKRSNDSFQKPTCLNEKSRRFGSAGINEKFNAS
LLQEDIANDLKDRKNDE-------TQSRHENTINPRLLSNSASLDSSTVQGRALEKRIAE
TL
>LercypEVm009999t2
------------------------------------------------------------
------------------------------------------------------------
-----------------------------------------------MATTASCNLIIWI
VMSHKRMRTVTNYFIVLSIADTMVSALVTFNFVYLNGHWPFSIYKVCSFISVISICGSVF
TVAISFDRYNAIMRPRPRMSRPMTILVAVFMVAMALAVQLLYFTITYNT---EQDRIILS
VDGPTNERAEFGYNVCFMLIFVPMAMMTATYTAIGREWGQQAIGEATEVQKESIKSRRVK
MMIMVVLIGICPYHVYIVSNANPQIVYHPYVQEVYLSIWSNSMYNMIYCFMNRRQGFLRV
FRFFSR---------------PCLCRQAHQ------------------------------
------------------------------------------------------------
------------------------------------------------------------
------------------------------------------------------------
------------------------------------------------------------
--
>ParnanEVm006138t1
-ENF------------------------------------GTDGNWTTSFLNEN-----Q
DFGGEEEEEAF--AAVDTP----RMMNC---------SNISILT----------------
---------------DCSD-------PAESAYLLPWWRQLISVLFVAMATTATCNLIIWI
VMSHKRMRTVTNYFIVLSIADTMVSSLVTFNFVYLNGHWPFNIYKVCSFISIISVCGSVF
TVAISADRYNAIIRPKPRMGRPMTILVAVLVVAMVIAVQLLYFTTEFVP---EDDRIIFA
IDGRMNQKQEFVYNVCFMILFLPMFFMTGIYMTIGMEWGQQAIGEATAVQAESIKSRRVK
MMIMVVVIGVCPYHSYIYSNVYPSINHSPYIQEIYLAIWSNSMYNMIYCFMNRRQGFLRV
FNFFIR------SDPPDSVGLTCHNRQQQQHQQQQQAS------LIST-NVAKNEVT-V-
--------G--------------------------DRVTNLAAPKAINCTLL--------
-------------------------------------------------VN-----VSVE
KENANTSTQKNEN-----------------------------------------------
---------------------------------------------VSFTTESKVL-----
--
>BlagerEVm006711t1
MNES-----------------------------------F---FNDS-------------
----------------------WALQNV---------SSIFDLS----------------
-----------LNYTNLTDPT-----DDSNQFILPLWRQLLTLLFAGMVVVATGNLIIWI
VLANKRMRTVTNYFLVLSVADAMVSTLVTFNYTYLNSDWPFTLYKISQFVAVLSICASVF
TMAISIDRYMAIMNPRPRMGRRTTLCIALGVLGTALSMNLLFFTTYVHEFHNGEMRVVYA
EDGPSTEYQEYIYNVMFMILFLPICSMTFTYARVGREWGSQSIGECTQRQLDNIRSRRVK
MMIVVVSIAVCPFHIYILTSFAPDITNEKYIQEVYLAIWSNSMYNIIYCWMSRRRGFKQV
FRWCP----CIHLAPE-----TLSRREVVTSRYSCSGS------EAQC-RIIRNGSVR--
-------------------------------------ILQMGTTDTPTA-----------
-------------------TSHCPASDSNYSTFRSKR----------------------W
RTNGHDA-----------------------------------------------------
----------------------------------------------STTAGRGVS-----
--
>ThyineEVm007717t1
-DFF------------------------------EPSLDYMRGYNSSYPAVDYM----GA
VYVSMSATPI----------------NV--TT-----TIFPIIT-------ITGNNT---
---------LETVLSNMTD--S----ENGTSYRLSWWHQLISALFGGMIIVATGNLIIWI
VVADHRMRTVTNIFLVLSVADAMVATLMIFSCTFLTGHWPFNIFKMTNFVSVLSICASVF
TMAISFDRYIAIMHPRPRMGRRSTLMIVLWVSSVSLAMNALFFRTASIEE-NCETRIIYG
EDGDQGSHFEYIHTLVLMVLILPVLCMGFTYSRIGFTWGSRSIGEQTQRQMDAIRSRKVK
MMVVVVIITVCPYHTIILFNVIPDISHYANIQEIFLGIWSNSMYNMIYCWLNRRNGFKRV
FSIFP----CIHYVPE-----VREISHLKTTRFSCSGS------ETNH-RISSDGSKP--
-------------------------------------FMRTFVTEVN-----------GT
R----------------------------------------------------------R
TINGADNR----------------------------------------------------
-------------------------------TISN----------IKASRYN--------
YV
>Pm_CHHR3
-DLF------------------------------DPVLDFEGELNASRYGALDA------
-ANDSSALDY-----AV------EAPNA---------TF---AF-----------GL---
-----------NASSNETK-------WVENEYNLPLWRELISFVFGSMVLVATGNLIIWI
VMANRRMRTVTNIFLVLSVADTMVSTLVVFNFTYLNLHWQFLVYKISQFVSILSICASVF
TMAISFDRYVAIMYPRPRMGWKGTILIVVWVSSIFISMNMLFYTTAALPIKDGGERIVYG
ADGDQGEHLEYAHTVILMVLIVPLLCMGYTYARIGMTWGSRTIGEQTPRQMESIRSRKVK
MMIVVVTIAVCPYHVYILSNVMPEIAFWSYIQETYLAIWSNSMYNMIYCWLSRRNGFKKV
FSFFLH---DLRYE----------------------------------------------
------------------------------------------------------------
----------------------WP------------------------------------
------------------------------------------------------------
------------------------------------------------------------
--
>AlpvirEVm003253t1
MEVAPPSTVA--------------------LTLTSPFPSILPGFNTTAVPFSSV----AP
DILNSTEHEY----LVE------DFTNV---------SV---TN-----------TT---
-----------NCTWNGTQWVGASDVWEENPYNLPWWHQLISVVFGGMVLVATGNLIIWI
VLADRRMRTVTNIFLVLSVADTMVSTLVVFNFTYLNLHWRFHIYKISQFVSVLSICASVF
TMAISFDRYIAIMHPRPRMGRKATITIVVWVSSICVSMTMIFFTTANIPEKDGEDRVVYG
ADGDQGEYLEYVHTVILMVLILPLLSMGFTYARIGMTWGSRSIGENTPRQVESIRSRKVK
MMIVVVTIGVCPYHAYILANLMPEITHTAYIQETYLAIWSNSMYNMIYCWLNRRNGFKKV
FARVCT---CIQYEQE-----PIEATRIHTTRFSCSGS------ETHH-RISCDGASH--
-------------------------------------IMRTYMSDV-------GGTNGGS
RQ--------------------PPLRLCN-GANYK------------------------R
ATNGANTNSPS-------------------------------------------------
----------------------SSNNRNYGGTINNA--------NIKNAKYLSVSY----
YV
>Mr_CHHR3
-DGM------------------------------GS------SSSSSSFSIKETLNSHSL
ELWNTTEQEY-----VE------EFSNL---------SL---LN-----------ST---
-----------NCTWNGTQWIPQGE-WEPNPYNLPWWHQLISVVFGGMVLVATGNLIIWI
VLADRRMRTVTNIFLVLSVADTMVSTLVVFNFTYLNLHWRFHVYKISQFVSVLSICASVF
TMAISFDRYIAIMHPRPRMGRKATITIAVWVSSICVSMTMIFFTTDNIPEKDGEERVVYG
ADGDQGEYLEYVHTVILMVLILPLLSMGFTYARIGWTWGSRSIGEQTPRQVESIRSRKVK
MMIVVVTIGVCPYHAYILANLMPEITHTAYIQETYLAIWSNSMYNMIYCWLNRRNGFKKV
FARVCT---CIQYDQE-----PVEVTRIHTTRFSCSGS------ETHH-RVSCDALME--
-------------------------------------GL--YLDDEDSL-----------
------------------------------------------------------------
------------------------------------------------------------
------------------------------------------------------------
--
>Battex_EVm002872t1
-EYS------------------------------TP--------SSSAFAVQEKLNSHAL
DLWNQTDPDY-----PE------EYANL---------TY---MT-----------MS---
-----------NVTSNITD-------WDVNPYNLPWWHQLISVVFGGMVLIATGNLIIWI
VLADRRMRTVTNIFLVLSVADTMVSTLVVFNFTYLNLHWRFRIYKISQFVSVLSICASVF
TMAISFDRYIAIMHPRPRMGRKTTITIVVWVSSICVSMTMIFFTTAAIPVKDGDERVVYG
ADGDPGEYLEYVHTVILMVLILPLLSMGFTYARIGRTWGSRSIGEQTPRQVESIRSRKVK
MMIVVVTIGVCPYHAYILANVTPEITHTEYIQETYLAIWSNSMYNMIYCWLNRRNGFKKV
FSRLCT---CIHYDQE-----PVEVTRIHTTRFSCSGS------ETHH-RISCDGASH--
-------------------------------------IMRTYMSDIGGGG---GGTNGGS
RQ--------------------PPVRFCNGGANYK------------------------R
ATNGANA-----------------------------------------------------
-----------------------GHSRNYGGTINNT---------KSNTKYLSVSY----
YV
>SysdeE_EVm006328t1
------------------------------------------------------------
------------------------------------------------------------
-----------------------------------------------MVLIATGNLIIWI
VLADRRMRTVTNIFLVLSVADAMVSTLVVFNFTYLNLHWRFRIYKISQFVSVLSICASVF
TMAISFDRYIAIMHPRPRMGRKATILIVVWVSSICVSSTMIFFTTAAIPVKDGEERVVYG
EDGDQGEYLEYVHTVILMVLILPLLSMGFTYARIGKTWGSRSIGEQTPRQVESIRSRKVK
MMIVVVTIGVCPYHAYILANVVCE-------------------------------KFNKI
------------------------------------------------------------
------------------------------------------------------------
------------------------------------------------------------
--NKKNR-----------------------------------------------------
-----------------------ERERE-----------------RERER----------
--
>Sv_CHHR3
-ALS------------------------------DPVLDFERHWNMSSGRLGET------
EWWNVSGLEY-----ED------QLLNG---------SYFPFLN-----------CT---
-----------TNGTDDDL-------WVENNYDLPWWHQLISVVFGGMVVVATGNLIIWI
VLADRRMRTVTNIFLVLSVADAMVSTLVVFNFTYLNVDWRFRIYKISQFVSILSICASVF
TMAISFDRYIAIIHPRPRMGRKTTILIVVCVSSTGVSMNMLYFTTAALPLKDGGERIVYG
ADGDQGNYSEYIHSVALMVLIVPLLFMGFTYARIGMTWGSRSIGEQTPRQVESIRSRKVK
MMIVVVTIAICPYHSYILSNLMPEIAHTDYIQDTYLAIWSNSMYNMIYCWLSRRNGFKKV
FSGWFP---CIHYERE-----ASEVTRVQTTRFSCSGS------ENLH-RIDCDGSTH--
-------------------------------------IMKTYVSDTG------GGSN-GG
RP--------------------QPVRLCN-GANLK------------------------K
ASNGALT-----------------------------------------------------
------------------------NTRNYGGTLTT----------PKNTKFSAVSY----
YV
>Panar1_EVm005562t1
-ALS------------------------------DPVLDFERSWNVSGGRLAEL------
EWWNMSGFEY-----DD---ARQQFANG---------SYFPFPN-----------AT---
-----------TNFTDYSE-------WEENKYDLPWWHQLISVVFGGMVVVATGNLIIWI
VLADRRMRTVTNIFLVLSVADAMVSTLVVFNFTYLSVDWRFRIYKISQFVSILSICASVF
TMAISFDRYIAIMHPRPRMGRKTTILIVVCMSSTGVSMNMLYFTTAALPLKDGGERIVYG
ADGDSGNYSEYIHSVALMVLIVPLLFMGFTYARIGMTWGSRSIGEQTPRQVESIRSRKVK
MMIVVVTIAICPYHAYILSNLMPEIAHTDYIQETYLAIWSNSMYNMIYCWLSRRNGFKKV
FSLCLRLFPCVHYERE-----ASEVTRVQTTRFSCSGS------ENLH-RIDCDGSTH--
-------------------------------------IMKTYVSDAG------GGSN-GG
RP--------------------QPVRLCN-GANLR------------------------K
ATNGAIT-----------------------------------------------------
-----------------------TNTRNYGGTLTT----------PKTTKFSGVSY----
YV
>Po_TRL_CHHR3
-ALS------------------------------DPVLDFERSWNMSGGRVGEF------
EWWNMSGLEY-----ED------QIVNG---------SYFPSLN-----------G----
-----------TNFTDDYE-------WEENKYDLPWWHQLISVVFGGMVVVATGNLIIWI
VLADRRMRTVTNIFLVLSVADAMVSTLVVFNFTYLSVDWRFRIYKISQFVSILSICASVF
TMAISFDRYIAIMHPRPRMGRKTTILIVVCMSSTGVSMNMLYFTTAALPLKDGGERIVYG
ADGDSGNYSEYIHSVALMVLIVPLLFMGFTYARIGMTWGSRSIGEQTPRQVESIRSRKVK
MMIVVVTIAICPYHAYILSNLVPEIAHTDYIQETYLAIWSNSMYNMIYCWLSRRNGFKKV
FSLCLR---GLRYD----------------------------------------------
------------------------------------------------------------
------------------------------------------------------------
------------------------------------------------------------
------------------------------------------------------------
--
>Pc_CHHRA10
-ELL------------------------------GPVLDSERTWNVSSIYVRDM------
-VWNGTSLEY-----ED------QTMNS---------SY---SG-----------VT---
-----------NGTNVTEE-------WEENKYNLPWWHQLISVFFGGMVVVATGNLIIWI
VMADRRMRTVTNIFLVLSVADAMVSTLVVFNFTYLNLHWRFRIYKISQFVSILSICASVF
TMAISFDRYIAIMHPRPRMGRKATIMIVVWVSSTCLSMNMLFFTTAALPLRDGSERVVYG
ADGDQGDYSEYVHTVVLMVLILPLLCMGFTYARIGLTWGSRSIGEQTPRQVESIRSRKVK
MMIVVVTIAICPYHVCILFNLMPEIAHTDYIQETYLAIWSNSMYNMIYCWLNRRNGFKKV
FSGWCP---CVHYERD-----PTEVTRVHTTRFSCSGS------ETLH-RIACDGSSH--
-------------------------------------IMKTYVTDTGGG----GGSN-GA
RQQ------------------QPPVRVSN-GANAR------------------------K
ATNGANA-----------------------------------------------------
--------------------------RNYGGTFNA----------PKVSKYAAVSY----
YV
>Cq_CHHR3
-ELL------------------------------DPVVDFERTWNVSSIQVRDL------
-VWNGTNLEY-----ED------QTLND---------SFL-LMN-----------GT---
-----------GGTVNETQ-------WEENKYNLPWWHQLISIFFGGMVVVATGNLIIWI
VLADRRMRTVTNIFLVLSVADAMVSTLVVFNFTYLNLHWRFRIYKISQFVSILSICASVF
TMAISFDRYIAIMHPRPRMGRKATILIVVWVSSTCLSMNMLFFTTAALPLKDGSSRVVYG
ADGDQGDQSEYVHTVVLMVLILPLLCMGFTYARIGMTWGSRSIGEQTPRQVESIRSRKVK
MMIVVVTIAICPYHVYILSNLMPEIAHTDYIQETFLAIWSNSMYNMIYCWLNRRNGFKKV
FSGWLP---CIHYESE-----PKEVTRVHTTRISCSGS------ETLH-RVTCDGSSH--
-------------------------------------IMKTYVSDV-------GGSN-GA
RQ--------------------QPMRVCN-GANLR------------------------K
ATNGANA-----------------------------------------------------
--------------------------RNYGGTLTT----------PKNTKFPAVSY----
YV
>Ha_CHHR3
-ELL----------------------------------DYETTWNMSTIQVRDM------
-AQNGTGQEY-----ED------PTINL---------VYT-MLN-----------ST---
-----------NSTGNVTL-------GEENKYQLPWWHQLISVFFGGMVVVATGNLIIWI
VLADRRMRTVTNIFLVLSVADAMVSTLVVFNFTYLNLHWRFRIYKISQFVSILSICASVF
TMAISFDRYIAIMHPRPRMGRKATILIVVWVSSTCLSMNMLFFTTAPLPLKDGDTRVVYA
QDGDQGYQSEYVHTVVLMVLILPLLCMGFTYARIGMTWGSRSIGEQTPRQVESIKSRKVK
MMIVVVSIAICPYHLYILSNLMPEIAHTDYIQETYLAIWSNSMYNMIYCWLNRRQGFKKV
FSGWLP---CVHYERE-----PVEVTRVHTTRFSCSGS------ETLH-RIAYDGSP---
------------------------------------------------------------
------------------------------------------------------------
------------------------------------------------------------
---------------------------------SS----------RTTSRIP--------
--
>Nn_CHHR3
-ELL----------------------------------DYETTWNMSTIQDRDM------
-AQNGTGQEY-----ED------PTINL---------VYT-MLN-----------VT---
-----------NSTGNVTL-------GEENKYQLPWWHQLISVFFGGMVVVATGNLIIWI
VLADRRMRTVTNIFLVLSVADAMVSTLVVFNFTYLNLHWRFRIYKISQFVSILSICASVF
TMAISFDRYIAIMHPRPRMGRKATILIVVWVSSTCLSMNMLFFTTAPLPLKDGDTRVVYA
QDGDQGYQSEYVHTVVLMVLILPLLCMGFTYARIGMTWGSRSIGEQTPRQVESIKSRKVK
MMIVVVSIAICPYHLYILSNLMPEIAHTDYIQETYLAIWSNSMYNMIYCWLNXXXXXXXX
XXXXVP---PGLQEGV---LVPLRALLRARAR---RGN------GPHH-QVLLLGISRN-
----------------------------------SPSDLRRLITHFDEDLC--RGRRQQR
RQ--------------------DPASE---SVQRR------------------------Q
HEEGHER-----------------------------------------------------
------------------------SQRQY-------------------------------
EL
>Munmic_EVm003683t2
MESL------------------------------EAVNTYELALNLTQYTTTDL------
ERHNLTAMED----------PFGLDGNY---------TSFPILN-----------DT---
-----------LESLFANG-------TDPNKYNLPWWHELIYVVFMGMVIVATGNLIIWI
VLADRRMRTVTNIFLVLSVADAMVSTLVVFNFTYLNLHWRFLVYKISQFVSILSICASVF
TMAISFDRYIAIMHPRPRMGRKATILIVVWVSSVCLSLNLMYFTTDVIYFPDG-ERTVYG
ADGDQGAHSEFVHTVVLMVLILPLVCMGFTYVRIGLTWGSRSIGEQTPRMMESIRSRKVK
MMIVVVTIAVCPYHLYILVNLVPDIAHQEYIQETYLAIWSNSMYNMIYCWLNRRNGFRKV
FAGWCP------------------------------------------------------
------------------------------------------------------------
------------------------------------------------------------
------------------------------------------------------------
------------------------------------------------------------
--
>Gasfor_EVm006346t1
-ELI------------------------------ESLDSYGWTFNLTKYQME--------
MEPNLTANEV-----VD---PFAPDVNG---------SLFLTFN-----------DT---
-----------SDGQNSNA-------TDLNKYNLPWWHELIYVVFMGMVVVATGNLIIWI
VLADRRMRTVTNIFLVLSVADAMVSTLVVFNFTYLNLHWRFLIYKISQFVSILSICASVF
TMAIAFDRYIAIMHPRPRMGRKSTILIVVWVSSVCLSLNFMYFTTDVIYFPEG-ERTVYA
SDGDQGNHSEFVHTVVLMVLILPLVCMGFTYVTIGMTWGSRSIGEQTPRQMESIR-----
------------------------------------------------------------
------------------------------------------------------------
------------------------------------------------------------
------------------------------------------------------------
------------------------------------------------------------
------------------------------------------------------------
--
>Clivit_EVm002093t3
-ELF-----------------------------ESVVGEYEWTYNNNNLTWLPN------
DTLNLTQSSSS--S-GDLGFDLSATLNNS-NT----NTNFLTIL--------RDNET---
-----------DALSGNST-------NEPDKYNLPWWHELIYVVFMGMVIVATGNLIIWI
VLADRRMRTVTNIFLVLSVADAMVSTLVVFNFTYLNLHWRFLVYKISQFVSILSICASVF
TMAIAFDRYVAIMHPKPRMGRKATILIVVWISSVCLSLNLMYFTTDVIRFPDGAERTVYA
ADGDQGSHSEFVHTVVLMVLILPLVCMGFTYVRIGLTWGSRSIGEQTPRQMESIRSRKVK
MMIVVVTIAVCPYHLYILVNFMPEIAHQEYIQETYLAIWSNSMYNMIYCWLNRRNGFRKV
LAGWCP---CVSYHGE------GDVSKTKTSRISCSGS------ETHH-RINYDGTNH--
-------------------------------------IMRNLASSDL--------SLNPP
RH-------------------APPVRLLN-GAGGARR---------------------PE
ASSGAPR-----------------------------------------------------
--------------------------GGYGGSLAA----------PRSNCYPTITY----
YV
>Cliant_EVm005325t1
-ELF-----------------------------ESVVGEYEWTYTNNNITWLPN------
DTLNLTQSSSS--STGDLELDLSATFNN---------TNFLTLL--------RANVT---
-----------DGLSGNST-------NEPDKYNLPWWHELIYVVFMGMVIVATGNLIIWI
VLADRRMRTVTNIFLVLSVADAMVSTLVVFNFTYLNLHWRFLVYKISQFVSILSICASVF
TMAIAFDRYVAIMHPKPRMGRKATILIVVWISSVCLSLNLMYFTTDVIRFPDGAERTVYA
ADGDQGSHSEFVHTVVLMVLILPLVCMGFTYVRIGLTWGSRSIGEQTPRQMESIRSRKVK
MMIVVVTIAVCPYHLYILVNFMPEIAHQEYIQETYLAIWSN-------------------
------------------------------------------------------------
------------------------------------------------------------
------------------------------------------------------------
------------------------------------------------------------
------------------------------------------------------------
--
>Clitri_EVm003709t1
-ELF-----------------------------ESVVGEYEWTYTNNNITWLPN------
ETLNLTQSSSS--STGELELDLSTTFNN---------TNFLTLL--------RANVT---
-----------DGLSGNST-------NEPDKYNLPWWHELIYVVFMGMVIVATGNLIIWI
VLADRRMRTVTNIFLVLSVADAMVSTLVVFNFTYLNLHWRFLVYKISQFVSILSICASVF
TMAIAFDRYVAIMHPKPRMGRKATILIVVWISSVCLSLNLMYFTTDVIRFPDGAERTVYA
ADGDQGSHSEFVHTVVLMVLILPLVCMGFTYVRIGLTWGSRSIGEQTPRQMESIRSRKVK
MMIVVVTIAVCPYHLYILVNFMPEIAHQEYIQETYLAIWSNSMYNMIYCWLNRRNGFKRV
FSLCVP---DLHYD----------------------------------------------
------------------------------------------------------------
------------------------------------------------------------
------------------------------------------------------------
------------------------------------------------------------
--
>Erisi1_EVm005547t1
-ELM-----------------------------AGPIMDIEGSGNIT----AAP------
EWWNVTNVDV------D------VSVNC---------SRT-FCP-----------VT---
-----------NVTNSTCV-EPLLD-EEGNKYNLPWWNELIYVVFMGMVIVATGNTIIWI
VLADRRMRTVTNIFLVLSVADAMVSTLVIFNFTYLNLNWRFFVYKISQFVSILSICASVF
TMAISFDRYIAIMHPRPRMGRKATILIVVWVSSVCLSLNLIYFTTATIGYADG-ERIVYA
ADGDQGEQSEYVHTVVLMVLILPLTCMGFTYVRIGLTWGSRSIGEQTPRQVESIKSRKVK
MMIVVVTIAVCPYHMYILSNLMPEIAHYEFIQETYLAIWSNSMYNMIYCWLNRRNGFKKV
FSGWLP---CITYEGE-----TAEVTRVKTARYSCSGS------ETHH-RVTYDGTSH--
-------------------------------------IMRNLASSDL--------SISGS
RL--------------------PPVRLCN-GANLR------------------------R
ATNGADS-----------------------------------------------------
------------------------ASRSYGGTLGP----------PKHTPYPSVTYQ---
YV
>Gl_CHHR3
-ELI-----------------------------AEPIMDLEGPGNTT-ALMATH------
DWWNSTDVDV------D------VSVNC---------SRT-FCP-----------VT---
-----------NVTNSTCV-EPLLD-DEGNKYNLPWWNELIYVVFMGMVIVATGNTIIWI
VLADRRMRTVTNIFLVLSVADAMVSTLVVFNFTYLNLNWRFFVYKISQFVSILSICASVF
TMAISFDRYIAIMHPRPRMGRKATILIVVWVSSVCLSLNLIYFTTATLSYAGG-ERIVYA
ADGDQGEQSEYVHTVVLMVLILPLTCMGFTYVRIGLTWGSRSIGEQTPRQVESIKSRKVK
MMIVVVTIAVCPYHMYILSNLMPEIAHYEFIQETYLAIWSNSMYNMIYCWLNRRNGFKKV
FSGWLP---CITYEGE-----TAEVTRVKTARYSCSGS------ETHH-RVTYDGSSH--
-------------------------------------IMRNLASSDL--------SISGS
RL--------------------PPVRLCN-GANLR------------------------R
ATNGADS-----------------------------------------------------
------------------------ASRGYGGTLGP----------PKHTPYPSVTYQ---
YV
>LUR3_GeclatEVm005146t1
-ELI-----------------------------AEPIMDLEGPGNTT-ALMATH------
DWWNSTDVDV------D------VSVNC---------SRT-FCP-----------VT---
-----------NVTNSTCV-EPLLD-DEGNKYNLPWWNELIYVVFMGMVIVATGNTIIWI
VLADRRMRTVTNIFLVLSVADAMVSTLVVFNFTYLNLNWRFFVYKISQFVSILSICASVF
TMAISFDRYIAIMHPRPRMGRKATILIVVWVSSVCLSLNLIYFTTATLSYAGG-ERIVYA
ADGDQGEQSEYVHTVVLMVLILPLTCMGFTYVRIGLTWGSRSIGEQTPRQVESIKSRKVK
MMIVVVTIAVCPYHMYILSNLMPEIAHYEFIQETYLAIWSNSMYNMIYCWLNRRNGFKKV
FSGWLP---CITYEGE-----TAEVTRVKTARYSCSGS------ETHH-RVTYDGSSH--
-------------------------------------IMRNLASSDL--------SISGS
RL--------------------PPVRLCN-GANLR------------------------R
ATNGADS-----------------------------------------------------
------------------------ASRGYGGTLGP----------PKHTPYPSVTYQ---
YV
>CarmaC_EVm006949t1
-EVL-----------------------------AEPIMDFETPTNTTSLMVAGN------
EWWNITNMNL------D------MHVNC---------SRT-LCP-----------TT---
-----------NFTNSTCV-EPLLD-DEGNKYNLPWWNELIYVVFMGMVIVATGNTIIWI
VLADKRMRTVTNIFLVLSVADAMVSTLVVFNFTYLNLNWRFFVYKISQFVSILSICASVF
TMAISFDRYIAIMHPRPRMGRKATILIVVWVSSVCLSLNLIYFTTATLSYAGG-ERIVYA
ADGDQGEQSEYVHTVVLMVLILPLTCMGFTYVRIGLTWGSRSIGEQTPRQVESIKSRKVK
MMIVVVTIAVCPYHMYILSNLMPEIAHYEFIQETYLAIWSNSMYNMIYCWLNRRNGFKKV
FSGWLP---CVTYESE-----PADVTRVKTARFSCSGS------ETHH-RVTCDGSSH--
-------------------------------------IMRNLASSDL--------SISGS
RL--------------------PPVRLCN-GANMR------------------------R
ATNGADT-----------------------------------------------------
-------------------------SSSYGGTLLP----------PKHTTYPSVTYQ---
YV
>CarmaC_EVm006949t2
-EVL-----------------------------AEPIMDFETPTNTTSLMVAGN------
EWWNITNMNL------D------MHVNC---------SRT-LCP-----------TT---
-----------NFTNSTCV-EPLLD-DEGNKYNLPWWNELIYVVFMGMVIVATGNTIIWI
VLADKRMRTVTNIFLVLSVADAMVSTLVVFNFTYLNLNWRFFVYKISQFVSILSICASVF
TMAISFDRYIAIMHPRPRMGRKATILIVVWVSSVCLSLNLIYFTTATLSYAGG-ERIVYA
ADGDQGEQSEYVHTVVLMVLILPLTCMGFTYVRIGLTWGSRSIGEQTPRQVESIKSRKVK
MMIVVVTIAVCPYHMYILSNLMPEIAHYEFIQETYLAIWSNSMYNMIYCWLNRRNGFKRV
FSLCLR---GLRYD----------------------------------------------
------------------------------------------------------------
------------------------------------------------------------
------------------------------------------------------------
------------------------------------------------------------
--
>Cb_CHHR3
-ELM-----------------------------AEPIMDLEGSANLTSVLAAAH------
DWWNNTELNL------D------LHVNC---------SMT-FCP-----------TT---
-----------NFTNSTCV-EP-PD-DEGNKYNLPWWNELIYVVFMGMVIVATGNTIIWI
VLADKRMRTVTNIFLVLSVADAMVSTLVIFNFTYLNLNWRFFVYKISQFVSILSICASVF
TMAISFDRYIAIMHPRPRMGRKATILIVVWVSSVCLSLNLIYFTTATLSYAGG-ERIVYA
ADGDQGEQSEYVHTVVLMVLILPLTCMGFTYVRIGLTWGSRSIGEQTPRQVESIKSRKVK
MMIVVVTIAVCPYHMYILSNLMPEIAHYEFIQETYLAIWSNSMYNMIYCWLNR-------
------------------------------------------------------------
-----------------------------------------------------------Q
QQ--------------------IPQRVQE-------------------------------
------------------------------------------------------------
------------------------------GVLGV-------------------------
AV
>ScyparEVm003753t1
-ELM-----------------------------AEPILDLESSANATSVLAAAH------
DWWNNTDVNL------D------VHVNC---------SRT-FCP-----------TA---
-----------NLTNGTCV-E-LPD-DEGNKYNLPWWNELIYVVFMGMVIVATGNTIIWI
VLADQRMRTVTNIFLVLSVADAMVSTLVVFNFTYLNLNWRFFVYKISQFVSILSICASVF
TMAISFDRYIAIMHPRPRMGRKATILIVVWVSSVCLSLNLIYFTTATLSYAGG-ERIVYA
ADGDQGEQSEYVHTVVLMVLILPLTCMGFTYVRIGLTWGSRSIGEQTPRQVESIKSRKVK
MMIVVVTIAVCPYHMYILSNLMPEIAHYEFIQETYLAIWSNSMYNMIYCWLNRRNGFKKV
FSGWLP---CVTYESE-----ATDVSRVKTARFSCSGS------ETHH-RVTCDGSSH--
-------------------------------------IMRNLASSDL--------SISGS
RL--------------------PPVRLCN-GANIR------------------------R
ATNGADT-----------------------------------------------------
-------------------------SRSYGGTLVP----------PKHTPYPSVTYQ---
YV
>LercypEVm008887t2
------------------------------------------------------------
------------------------------------------------------------
---------------------------------MPREANIATVVFSAMIICAIINICFWI
VLGHRRMRNVTNYFLALSFADLIMSCLTIFNFIFKNRNWIFSWYMINNFIAYLSVAVSVF
TVAISIDRYIAIVRPKPRLTKTCGIVSLLLLLSGVLSIALLYSTTWSFSYGSGDNLTVFL
EDGPPSVTLDYIYNIIFFVVLVPIIAMGVCYGKIGMVWGKSIIGEITATQERKLNSRKVK
MFMVVVIIAVCPYHIYIYTYHHKEVVRMPIIQHVYLGFWSNSMFNLIYYWMARRGYFRSL
LLAGK--ALCCQ-----------------PRRLFGR------------------------
------------------------------------------------------------
------------------------------------------------------------
------------------------------------------------------------
------------------------------------------------------------
--
>ParnanEVm003661t1
-EVC---------------------------------------QNITGNVTLET-----S
NRALLQTTNIAPNAIRDKF---LELLSTNGTT-----SSTTALA----------------
---D---DSFEDYEDSSATEDG---GSSTEPFRMPYSADVATVVFSIMIVSAIVNLVFWI
VLGHRRMQNVTNYFLVLSCADLMMSCLTVFNFIFKSRDWIFSVYTINNFIAYMSVAVSVF
TMAISIDRYIAIVRPKPRMSKTCARIFLLVLSSALLSLSLLYSKTWTFAYGDGENLTVFL
LDGPPTVKLDYIYNIVYFFLIVPIVAMGICYGQIGSVWGKGIIRENALAHERKLLSRKVK
MFIVVVIIAVCPYHVYIYTYHHKEVVTMPFIQHVYLGFWANAMFNLIYYWMARRGYFKAL
MSSAR--LVCCQ-----------------PGRFLFRRTNSKPTHGMGK-RLQNANIQGAS
EPTHLNATGGAP-----------LGSGSDPPGGAMPNFSNRKMTSQALFRHLN-NRMNIS
YGPAGL-------PSGN--ALSTPGGANGVNCCSN--VS---------ISLDTTASVAPT
AVNNLNTNSSSSD-----------------------------------------------
-------------------------------------------FKMSNCDHEEPVLRISV
--
>EuraffEVm004785t1
-LGG--------------------------------------------------------
------------------------------------------------------------
-----------------------------------------EVVYGIMLTISISNLIIWI
ILCHSSMRTVTNFFLALAVSDLTMCIFCAFNLDYLHKNWKFRNYIVSNFMSLYTVASCVF
SLALTFERYYVVMMPRRRPTRICAVSGIVIITSSLLCLTLLFSVIGDIRNEAGEDSKVFL
LDGLPFQTQDFWYNTFFLTAFIPVLIMGYCYTRMGLKWGGEQILEGAPALERARHKRKIK
MSFAVILLAVCPYHLYLIIYLYPGAMILPWLDDAYLTVLSTSLINTIYYIMRKRDYFHTA
LCI----NRCRAIRRSPIVTSVRSNQNSIHTNLVDRRLSSRPTSLSCRPREYCNPTLQV-
APPHQDIA----QKRQNRNYSSNL----------NDAVIKMPQVSDSQEQIQDSHSLGKD
RCSQSC-------------NDSRPQSCENDSCHPVCD-----------SCKQNDSDILHL
AQNGSCPQISQND--------YALSQT---------DDSCLCSAS---------------
-IDSPIENNINLELSDV--AKKLPIKLSSDSLIKKQNV----TVQKPSWEETTV------
--
>EuraffEVm018707t2
-LS---------------------------------------------------------
------------------------------------------------------------
-------------------------------------NVIVKVAYGGMLTTAISNLILWI
ILGHGSMRTVTNFFLALAVADLTMCVFCAFNLDYLHKDWKFKPYIVNNFMGLYTVATCVF
SVALTLERYYVVMYPRRRPTKSIAVCGILVAFSALICLSLLYSKLGTIGDDTSGKSTVFL
MDGLPFQTIDFWYNAFFLSILVPVVLMGFCYTQIGIKWGSDAILHQT-------------
------------------------------------------------------------
------------------------------------------------------------
------------------------------------------------------------
------------------------------------------------------------
------------------------------------------------------------
----------------------------------------------------SV------
--
>LercypEVm004649t1
-DQA-------------------------W-------------MNYS-------------
------------------------------------NDSSLEVS-----------TTA--
---------------------------PPLIPSMDLWIRIIDLLFIIIIFVSICNLMLWI
ILGHSYMWTVPNAFIAMSFSDLLMAVLCIFNYIFRDRHWEFSAYSVNNFVAIVTVAASVL
NTAMSIDRYKAIVWPKARTSKHTVFVVVVFVGSALFALAGLFSTTVE----NSSGRIILV
KDGQMGTYQDYVYNILIMVVILPILIISFSTCHMSIVWCKQPVGVITPQLERVKKKQKIK
MLVVLILIGLCPYHIYIYSYHNPEVMRMENIQHIFLAFWTHSLVNIVYYCMSTRRYYVNI
LTL-----DCLKRRYQDAIASALGLQMATQITATTNQQQSQPHATPKR-PIRPSSTEHSR
TIKYQCKT----------------------------------------------------
-------------------ENREPGQDQGKCDSQVLK-----------EVKRTNRHVVFL
KRTSSTESRA--------------------------------------------------
------------------------------------------------------------
--
>ParnanEVm005531t1
--------------------------------------------NNS-------------
-------------------------------------------------------TS---
----PEL-------------------EMMQKWQMSLVPRIIDFLFGSMIFVAVVNLILWI
VAAHRYMRTIPNAFIVMSLSDLLMAVLCSFNFVTRDRKWEFQVYSINNFMAIVTVAASVL
NTAMSLDRYKAVVWPKMRTSKYVVAAVILAIGSGLFALAILFSTTLTVLPG----QEIYI
KDESLGAFQDYIYNIIILLVVFPIIIIGFCTIHMTLVWCRQPVCIITPQLERAKRKQKIR
MLVVLIVIGACPYHVYIYSYHFPDVRRLPYIQHIFLAFWAHAMVNLVYYFMPKRHYYRHI
LML-----KCLKPSPRNAIASAFGLQVAAHLAYSEANAKEG-EATPCR-RLMRKNTQMSL
NSPHHNKK-ENP----------------------------------------------VS
REQLTV-------------INHEPQQGDHF-----------------ILAMQTIRTLTLA
LKNESPGNRAS----------FLALQS-------FEDDNAVARA----------------
-------------------AAASFISMKESSMFS---------QSSTECYRTGIF-----
--
>ParnanEVm004470t1
------------------------------------------DYNLTT------------
-------------------------------------SAYTGLN-----------SS---
-------EDFASSDENSTEMEN----SEVSPLKRYDFLNPMNVSFTISVIVGTLNLILWI
VLCHKRMWTSTNYFLVLSITDLLLTVLGLFNFIYRDGNWIFDVYTINNFVSYVTVAASVL
TTAITIDRYRAIIYPRPKLSRWVILGTIIAITSSLLALSLLYSSTFS-----NTKITVIM
YDGIAHHKTDYIYNIVFFLAVVPLILMALCYSRMGFHWGTPIVGEETETLRKNYQNKKVK
MFVIVVSVSVCPYHVYLYTYHNKEVARHAATKHVYLGIWSNTTVNIIYYWMVRRKYFVRF
LLFIPR-LICGKWRDI----DTGHNFHSATINHSNRNSYRDPSRMMSK-RLSKSSQPTS-
---------DTPTRNTDENTSNLLTTDST-----PTASTNNYSAKMSG------------
-------------------TLTVPSN------------------------------MNLW
TKNGSNGCSRSIREKSDGSFFFF-----------FQ--KFFSSI----------------
-------------------AGLLLRSKEIWAMFSCCSMS----FSESNSAHKKVIPILKL
FM
>ParnanEVm009638t1
------------------------------------------------------------
------------------------------------------------------------
------------------------------------------------------------
-----------------------MTLLTVFNFIFRDKNWPFSTYVINNFVVYVTVSASVL
TTAITLERYRAIIYPRPKLSRSFIVAVILFIISCILAVTLLYSKLLS-----NGVISAVL
YDGVAHNKIDYLYNIIFFITVVPMSFMAFCYTRMGRHWGSPIVGEETPTLLKNYQSKKVK
MFIIIVSVGICPYHGYLYVYHNKDVVRLPYIKHVYLSFFSNVIVNIIYFWMVRRGYFFHA
LLFIPR-LLCCK------------------------------NSESHHLRLMGNPLEVG-
-----------PIHRTQSCHNVALTTTKA------TMYTREFQTKLS-------------
-----------------------P------------------------------------
GKDTTNGRQDRLV--------------------------FLHA-----------------
------------------------------------------------------------
--
>EuraffEVm010270t1
-EEY---------------------------------YALPEDENRT-------------
-------------------------------------------------------ITV--
---------------------------EWNWIRWEQDIDYFTFAFSMIVVTAVLNATIWI
VIGHKRMWSVTNYYLLLTMADIMMATLCIFSFIFRDSKWEFLGYVFNHFTSLVAVSASVF
SLAITLDRRKAIMSPKPKPTKAWVCGAILAVFCILLALSTLHTSLHTVNTTGVENFEVIT
IDGLQGYTYDFYYNVIYMVLLLPLILMGACFLQMGKKWGGEVIGEDTPGLQRSRINQKVK
MFGVVITIGVCPYHLYLYSFYHPEVFKSAYTKHVYLGFWSNCCVNIVYYWMKRRDYFNYA
LTCAPR--------------RIKMNLRKLTFRYSRRGSFSE--EIIMR-RLQCNA-----
---------GGPQNNEDSNQSGAR------------------------------------
-------------------RAVPPRRADESSGSFM-------------------------
------------------------------------------------------------
------------------------------------------------------------
--
>EuraffEVm008440t1
-------------------------------------------KNIS-------------
------------------------------------------------------------
----------ESLTSNTTESTNHNN-D------VWTYGQILTLMFSIIIVVAILNTIIWI
ILAHRRMWSVTNYFLFLTLADLMMATLCIPSFIFRDRVWTLYIYKINTFLSYVTIPASVF
TLAITIDRRKAIVRPEPKTSRMKVLITILVILSSIISLPTLVAKHFLHG--RCGKNYIVP
ISTEIDAQYDHVYNILFSVILTPMIGMGICYKQIWKNWGGECIGEIMPAVLKSRQNKRVI
MFAVVISIMVCPYQLYIFLYYIPSVKYFRYIGDLYLSFWANSCVNIIYYWMSRREYFNSV
LFCLPR---CFY------------WIKARSLRYKDDQNQET---KMLRPRLLLKSSTKE-
---------GDP------------------LCELHPVFISLRESREP-------RELGES
RQSESR-------------EPKEPREPKEFTESRE---------------RK--------
---------------------FL-------------------------------------
-------------------------------------------HQETGILEPEILPATEV
--
>EuraffEVm008477t1
--------------------------------------------NFSEAG----------
-----------WSGWSDGD-----------------NNSSYFLDEGINI-----TSSI--
----PGL----NLSANS----------TKRGGSMTDTMAHLTLAFSLIMIISIFNTILWI
VLAHRRMWSVTNYFLVLAIADLCMSILCIPSFIFRDGVWKFSMYKVNHFTSYLTVTTSVL
TLALTFDRHKAIMTPAPKKSHTSLILCILLVLGVVIASAGIYAELVSVGPA-EQNRHLLI
IDGVQGELFDYVYNIAFFVGIIPLTCMGVCYTRMGKNWGGTMIGEETPSLRKSRKSQKVK
MFVAVIVIGICPYHVYIYSYHDPTITRKPYIRNVFLFFWANSCVNLIYYWMVRREYFNLV
LCCIPR--------------LTRHLIPAQEIELVEPGMNLS---SPNM-SLQSQRSQHI-
------------------------------------------------------------
-------------------INKSPEPTRRACSTME--------------------SVSIQ
IKNNQN---------------FLIIQE---------------------------------
-------------------------------------------QLRHSCRDTAVETQL--
--
>EuraffEVm010444t1
------------------------------------------------------------
------------------------------------------------------------
------------------------------------------------------------
----------------------------------RDGVWVFRTYKFNTFTSYLTVSASIF
TLALTVNRHKAIVTPKAKATCCQLTFSLIGLVSGVLSLGLLLSDLHRIS--RSEEAYVIM
IDGFQGQQFDFIYNMVLFVVVLPLIFMCFAYTRMCRV-NQKVIGESTPSSEAGRLKKQVK
MFSLVVGLALCPYHLYLIMYAAPHLAKSPVIRPLYLCIWSNSCINIIYYFWQRRKHFDNI
FRRIIP------YASWNS-TEPQQNPPVLNVRLSEPVLQARP--LPEN-ELRGNTSTEL-
---------------------------------------------------------QMR
KKIMDY-------------SASSYSSSDRNQSCFGSS---------------QKT-IQVL
FKNSLNSPQSEVD-----------------------------------------------
------------------------RKCMEEDLINKENEE----FIRNHSDEGRLQFRYKG
--
>EuraffEVm012219t1
------------------------------------------------------------
------------------------------------------------------------
-------------------------------------GNIITIFFSLIVICSIVNIALWV
IIGNRRMWSVPNYFLALALADLGMAMLTMPSFIFRDGVWQLSMYSVNMFTSVLTVNANIF
TVGLTVNRNRAILTPAPRASSLSLVIGISFLLSGVAAVSAVFSKLVTVSTKDGGKKALLM
VDGWQGKSMDHHYNLFLFMILLPLLYMIFAYSRMGCV-NAEVIGESTSSSRMARNKKKVK
MFALLVFLGFCPYQLYLISHYVPTIARQQYTKDMYLGFWINSCINLIYYVWERRSYFDDI
IMYWCP------KMRRNQ-------------------------------ELQSMASGNI-
---------------------------------------------------------NSA
RRIHTR-------------MAVLPKPSETTTQC---------------------------
------------------------------------------------------------
------------------------------------------------------------
--
>ThyineEVm018157t3
------------------------------------------------------------
------------------------------------------------------------
---------------------------------MPVYQEVLIVAFTIMIILATLNCIIHI
VLANHRMRTTTNYFLVLSVADLMNTLLCSFNFLFLKTHWAFAAYTVSQFVAHLTLAASVF
TAVISFDRLLNVLRPKPRMSKCVCLLLLGGIASAVVASVLLYATTFDMDP-ERSHRTLII
RDGIGRERMDYLYNVGIMAVLVPMSAMVICYALLGCKLDCEKSQSQTSRAAAHLAH----
------------------------------------------------------------
------------------------------------------------------------
------------------------------------------------------------
------------------------------------------------------------
------------------------------------------------------------
------------------------------------------------------------
--
>HomameEVm005739t1
-------------------------------------------GSVG---EDDVSENHS-
ILATKTSRMVGSNT--DLLTLL-SMEGD--------HTLRRVLNNLLQVE-----TT---
--------PYHNDDLENEA-------SSDLPFQMPVYQQVLVLAFGVMILGACINTIIRI
VLGNQRMRTTTNYFLVLSVADLFMTLFCIFNFVFLKSHWAFSIYTISQFVAHASLAASVF
TAVISFDRFLNVMRPKPRMSACVCRLLLCILVAASIAAILPYATTIQYD---LGGRTIVI
LDGLASVHMDYVYNVVILAVVVPMTAMVVCYAVIGCKYDRRS--AKTSRQADNFKSRKVQ
MLALLVGVALCPYHVYILVHHHPQLSTRPYVQHMYLAFWSNAMINIVYYLLARRYFFRQL
FAEMQGLRSCVK------------TSDPSSSDFSADDD------FALHLQLIGDPGRCV-
---------GGP------------------------------------------------
--------------HNNASLPLSPHHDHPV-------------------L----------
------------------------------------------------------------
------------------------------------------------------------
--
>AlpvirEVm002835t1
-PGV---------------------------------DTYQALFNLT---QMLLNGDNS-
QLMDADS----SSSLPSNYSILWYFKNS--------HTLRRVLNSFMNTDGISGSST---
--------SVTTTSSSSSK-------QSRLPFQMPAYQQALIIAFGIMILGACVNLVIRI
VLGNQRMKTTTNYFLVLSVADLFMTLFCVFNFVFLKSHWAFSVYTISQFIAHVTLAASVF
TAVISFDRFLNVMRPKPRMSKCVCRLLLLGVVAASIAAILPYATTLDTM---KGERTIVI
QDGLAPRLIDYVYNVVILAVVVPMIAMIICYAVIGCKYDPAV--AKTSRQVDNFKSRKVK
MLALLVGLALCPYHVYIVVHHHPQLSMRPYVQHMYLAFWSNAMINVIYYLLARRYFFWQL
LSGAKKWVKCVR------------NTNSNSSILSVEDD------FAFHLNVGGEPVRGI-
---------AGPTKQTRQS--------------------------------------RTS
RPSRM---------AVNAHGPNKPLSERKLTPSSS-------------------------
NGNKLSCKTQQI------------------------------------------------
------------------------------------------------------------
FI
>Styrich_EVm005649t1
-PNG---------------------------------DTYRALLNLT---QMLANGDN-V
EAMEKGV----FNS--SNYSILWYFKNS--------HTLRHVLNTLLHVD----SST---
--------GYTTDVTSSSK-------PTQLPFQMPAYQQALVLAFGLMILGACVNIVIRI
VLGNQRMRTTTNYFLVLSVADLFMTLFCIFNFVFLKSQWAFSIYTISQFVAHVSLAASVF
TAVISFDRFLNVMRPKPRMSKCVCRMLLCVVVAASIAAKLPYATTIHYL---RGERTIVI
RDGLASLRIDYVYNVVILAVVVPMTAMIICYAVIGCKCDPAI--AKTSRQTDNFKSRKVQ
MLALLVGLALCPYHVYIVVH----------------------------------------
------------------------------------------------------------
------------------------------------------------------------
------------------------------------------------------------
------------------------------------------------------------
------------------------------------------------------------
--
>ThyineEVm008592t2
------------------------------------------------------------
------------------------------------------------------------
---------------------------------------------------------MWI
VLAHKRMRTVTNYFLVLSAADLLMSLLCMFNFIYLHSDWPFSIYTISNFMANVTIAASVF
SMAISFDRYIAIVRPKPRMCKSEARNFILVITSMALSVCLLYSTTLTIQYKNDEVRRGVL
LDGETSQYTEYLYNIVFFITILPMLVMLVSYTLIGREWGSHSIGELTDRQANSIRSKRVR
MFMVIVVVALCPQQGFLYQYHNSHVLSMAYIQHIYLGFWANAMMNLIYYWMAR-------
------------------------------------------------------------
------------------------------------------------------------
------------------------------------------------------------
------------------------------------------------------------
------------------------------------------------------------
--
>Panar2_EVm001907t1
----VEEEHKV------ADGSG---PTSPWDSLFECLLQVSEGLNVTVDIIYNL-----Q
NLANSSLNQLS---DRELY---LYLLNS---------SVWGEVN-----------STFWD
TSG------------GTRLTALVPS-PVDRPYLLPWWQQLTTLAFGSMLLVAVGNAIMWI
VIAHRRMRTVTNYFLVLSGADLLMSVFCMFNFIYLHSDWPFSVYTISNFMANVTIAASVF
TMAISFDRYIAIVRPKPRMSKSEARHVIIILSSMTLAVCLLYSTTLSIRYKHDEIRRGIL
LDGETSFYREYVYNTVFFTTVLPMLVMLVSYSLIGCEWGSHSIGELTDRQASSIKSRRVR
MFIVIVVIMLCPQQGFLYQYHNNQVLDSENIQHIYLGFWANAMINIVYYWMARRSYFREV
VLQCYPR--CCC-------------CCVKSIRYLDS--------HLVH-RRHDS-----V
DRMSRSD--------VPLDVNAMRVPAGSIQHDRLFVYSKSKVNARDGPRNTQPREMNYT
KPVGEFPAHRNQYSQNARSQQAPSTFTCLINTVKRNQMDEHMQAGIEMMVHCRD---VAA
IVSDVTPTGPSPKSQSSADLLLVIISKSTGCSSPFEENNVEKDIARGLSTITPEDQVRNV
FLQEDSSENHFTRTLEHEKISGNMVHEAIEETLNAVMKRSYSTLKRSPENILKVSREIML
--
>Procl2_EVm003352t1
------EKEEI------------------WVDVLGCVVEASPDINTTHQLINNF-----E
SLANISFSQLS---ENEIY---WQLMNS---------SLWKEMN----------QTVSEG
GVG------------GRALEELAPR-AADRPYLLPWWQQLSSLAFGPMLLIAVGNAIMWI
VIAHRRMRTVTNYFLVLSVADLMMSVFCIFNFIYLHSDWPFSTYTISNFLANVTISASVF
TMAISLDRYIAIVRPKPRMTKSEALKTIVVVSSLTLAVCLLYSTTVSIRYNNNEVRRGFL
LDGKTSVYSEYVYNTVFFTTMLPMLVMLVSYSLIGCEWGSRSIGEMNARHATSIKSKRVR
MFLVIVVLMLCPQQGFLYQYHNSQVLDTKNIQHIYLGFWANAMVNVIYYWMTRRSYFREV
VLQCCLRCRCCC------------CWGVKSSRLLHS--------GPAP-RRHDS-----L
ELTSRSN--------YRPDTNVEPSAVASGHHHRLQVYAKNKLRNQDGAVHNQPSERKCS
RQ----PDHSNLCPQHSKLTHQTSTKITSVNGLKVFQPNEQCE--VEMLADD---VDVIE
TSNVSCPTEPSSESQTSGALTLVVTYKSCGHNDT-------------FGTAVINKFINGE
FLQNFLPESSASRTDPGYKTSGNLVQQAIEEMLQSATKQSHCKLSFNPVIGLNASKEIML
--
>Gasfor_EVm005239t1
----GDSTDEE--------------PDTPWKLLMKCVLEVSRELNISSELPLTL-----L
NLTQVFESDLTPH-EEDRI---IQLLRS-------------EVN-----------SSIWE
EEG------------GIRLGELETNTPSDRPYLLPWWQQLTTLAFGSMLLVAVGNAIMWI
VIAHRRMRTVTNYFLVLSAADLLMAVFCIFNFIYLHSDWPFSIYTISNFMANVTIAASVF
TMAISFDRYIAIVRPKPRMSKSEARHFIVFFCSMTLAICLLYSTTVSIRYKNDEIRRGFL
LDGKTSIYREYVYNIVFFVTVLPMLVMLVSYSLIGCEWGSHSIGELTDRQISSIKS----
------------------------------------------------------------
------------------------------------------------------------
------------------------------------------------------------
------------------------------------------------------------
------------------------------------------------------------
------------------------------------------------------------
--
>Erisi1_EVm003906t1
------------------------------------------------------------
------------------------------------------------------------
-----------------------------------------------MLLVAVGNAIMWI
VIAHRRMRTVTNYFLVLSAADLLMAVFCIFNFIYLHSDWPFAVYTISNFMANVTIAASVF
TMAISFDRYIAIVRPKPRMSKSEARHFIFFLSSMSLAVCLLYSTTVSIRYKNDEIRRGFL
LDGKTSIYREYVYNIVFFATVLPMLVMLISYTLIGCEWGSHSIGELTDRQVSSIKSRRVR
MFIVIVVVMLCPQQGFLYQYHNSQVLDSAHIQHIYLGFWANAMVNIIYYWMARRSYFREV
VLQCVTR--CCC-------------CCAKTSTYLDS--------HLAR-RRHDS-----I
EHTSRS-AG------TPRFCG----KAGNQHHDNFFI-----------------RGLGCA
KPLGGYHGHQMRYTKGHTQKAADPLYAHNINGVRK--LNDDPHTGGDD-T----------
----SDPSLPHRQSEKPDDLVLVVLVSPCLTHAV--ANHKKSDQPDGEMSFPGNNHVPRV
LLSTDS---DPEKALAKAQKPAGLVHLAIEETLKAAVLQSGNAKKAED--SMKVSKEFML
--
>GeclatEVm002823t1
----MEEKEKD------GGESG---GAGGWALLFECVLQVWQELNATTDLPAPL------
---NVSHNIYF---EHEFY---MRLLNL---------SESGELN-----------GTDWE
AGG------------RDRLAQLEPP-PADRPYLLPWWQQLTTLAFGAMLLVAVGNAIMWI
VIAHRRMRTVTNYFLVLSAADLLMAVFCIFNFIYLHSDWPFAVYTISNFMANVTIAASVF
TMAISFDRYIAIVRPKPRMSKSEARHFIIFLSSMSLAVCLLYSTTVSIRYKNDEIRRGFL
LDGKTSIYREYVYNIVFFATVLPMLVMLVSYTLIGCEWGSHSIGELTDRQVSSIKSRRVR
MFIVIVVVMLCPQQGFLYQYHNSQVLDSAHIQHIYLGFWANAMVNIIYYWMARRSYFREV
VLQCSSR--CCC-------------CCSAPSTYLDS--------HLAR-RRHDS-----I
EHTSRSAAG------TPRFCN----KTGKQHHDNFFI-----------------RGLGCA
KPLGGYHGHQMRYTKGHTQKPADPLYAHNINGVRK--LNDDPLAGGDDTP----------
----SDPAQPQRPSETPDDLLLVVLASPRLCPAP--ASHSKSGQPESEMSFPGNNHVPRV
LLSTDS---DPEKALAEAQNPAGLVHLAIEETLMAAVLQSCIPSKSED--SMKVSKEIML
--
>CalsaE_EVm014834t1
------------------------------------------------------------
------------------------------------------------------------
------------------------------------------------------------
----------------------------------LNLNWRFFVYKISQFVSILSICASVF
TMAISFDRYIAIVRPKPRMSKSEARHFIIFLSSMSLAVCLLYSTTVSIKYKNDEIRRGFL
LDGQTSIYREYVYNIVFFATVLPMLVMLVSYTLISCEWGSHSIGELTDRQASSIKSRRVR
MFIVIVVAMLCPQQGFLYQYHNSQVLDSAHIQHIYLGFWANAMVNIIYY-----------
------------------------------------------------------------
------------------------------------------------------------
------------------------------------------------------------
------------------------------------------------------------
------------------------------------------------------------
--
>Canbo1_EVm002531t1
----------------------------GWAMLLECVLQDWSDLNTTNTLPAPL-----H
TLYNASHILYI---HHDFY---RRLLNL---------SESGEVN-----------STEWG
GVS------------RERLEQLVPP-PSDRPYLLPWWQQLTTLAFGAMLLVAVGNAIMWI
VIAHRRMRTVTNYFLVLSAADLLMAVFCIFNFIYLHSDWPFAVYTISNFMANVTIAASVF
TMAISFDRYIAIVKPKPRMSKSEARHFIIFLSSMSLAVCLLYSTTVSIKYKNDEIRRGFL
LDGQTSIYREYVYNIVFFATVLPMLVMLVSYTLISFEWGSHSIGELTDRQASSIKSRRVR
MFIVIVVVMLCPQQGFLYQYHNSQVLDSAHIQHIYLGFWANAMVNIIYYWMARRSYFREV
VLQCSSRCCCCC-------------CCNTPSTYLDS--------HLTR-RRQDS-----I
EHTSRS-AG------TPRFSN----KASNQHHDNFFI-----------------RGMPCS
NPLAAYHAHRMHYSKGNNQKQVDPLYAHNLNGVRK--QNDDTLQGDEDTT----------
----SDSTPPHIPVEKHDDLLLVVLATPRLHSRL--NNHTKNSHPENEMIFSENNHVPCI
LLNTNS--KNPEKVLPEAQTPAGLVHLAIEETLMAAMLQSCTAKKCDD--SIKMSKEIML
--
>CarmaY_EVm002994t1
-----EDNDKDGDG--GGGGGG---GGGGWALLLECVLQVWPELNTTNNFPVAL-----H
TLPNASHTLYF---DHDFY---RRLLNL---------SESGELN-----------STEWS
GVS------------REKLEQLVPP-PADRPYLLPWWQQLTTLAFGAMLLVAVGNAIMWI
VIAHRRMRTVTNYFLVLSAADLLMAVFCIFNFIYLHSDWPFAVYTISNFMANVTIAASVF
TMAISFDRYIAIVRPKPRMSKSEARHFIIFLSSMSLAVCLLYSTTVSIKYKNDEIRRGFL
LDGQTSIYREYVYNIVFFTTVLPMLVMLVSYTLISFEWGSHSIGELTDRQASSIKSRRVR
MFIVIVVAMLCPQQGFLYQYHNSQVLDSAHIQHIYLGFWANAMFNIIYYWMARRSYFREV
VLQCSSRCCCCC-------------CCSKPSTYLDS--------HLTR-RRHDS-----I
EHTSRSAAG------TPRFCN----KAGTHHQDNFFI-----------------RGMNCP
KPLANYHNHQMHYSKGNSQKQVDPLYAHNLNGVRK--QNENILQEDDDKT----------
----CDSSPPRLSVEKHDDILLTVLATPRLHTSL---NSTRKHNPTNEMCLSENNHISRT
LLNANSSSSNHEKVL-EEDAPGDGVHLAIEETLMTATLQSCTTKKSEDNISIKIAKEIML
--
>HyaaztEVm006211t1
----QHTNDTE------------------WKSYLHCVSLMSDTLNISVS-----------
---------------EDVW---LAMISVNFNSSNLDIDTGNDIN-----------DLRYV
SHPDPAL--------VLAVVSYCVSIPQDRPFLLPWWQQTLTLVFGVMLAAAIGNALMWI
VCAHKRMRTVTNYFLMLSAADLLMSVLCMFNFIYLHSDWPFSAYVFSNTVANITIAASVF
TMAISFDRYIAIVRPEPRMSKTMARLFIVVASSAALAICILFSTTVTVKYANDEVRRGVL
QDGRTNAQQEHIFNIVFFITLVPMLVMFTSYLLISIEWGGKQIGELSERQVNIIRSRRVR
MFIVIVTIALCPQQAFLYQYYNAQLLDTQLVQHVYLAFWANAVVNSVYYCMARRAYFREV
ITKWP----C--------------------------------------------------
------------------------------------------------------------
------------------------------------------------------------
------------------------------------------------------------
------------------------------------------------------------
--
>EulcruEVm004876t1
------------------------------------------------------------
------------------------------------------------------------
------------------------------------------------------------
-------------------------------------------------MANITIAASVF
TMAISFDRYIAIVRPEPRMSKTMARLFILITVSALLAVCALYSTTVTITYKDDKIRRGIL
QDGQTSTQQEHIYNIVFFITLLPMVMMLASYSLISKEWGSQHIGELTERQVNVIRSRRVR
MFIVIVVIAICPQQAFLYQYHNAQVLDTAHVQHIYLAFWANAMVNIIYYWMARRSYFREV
ILQLV----CLR------------CCPRSRRRYTAS--------V---------------
------------------------------------------------------------
------------------------------------------------------------
------------------------------------------------------------
------------------------------------------------------------
--
>EulvioEVm000539t1
------------------------------------------------------------
------------------------------------------------------------
------------------------------------------------------------
-------------------------------------------------MANITIAASVF
TMAISFDRYIAIVRPEPRMSKTMARLFILITVSALLAVCALYSTTVTITYKDDKIRRGIL
QDGQTSTKQEHIYNIVFFITLLPMVMMLASYSLISKEWGSQHIGELTERQVNVIRSRRVR
MFIVIVVIAICPQQAFLYQYHNAQVLDTAHVQHIYLAFWANAMVNIIYYWMARRSYFREV
ILQLV----CLR------------CCPRSRRRYTAS--------VLER-RGLPSGQ---E
EASSRSD--------SRGLGDGTVVPGSQYRQHTAVRYTRDRHQARNGMRQSIPTGVKSS
RPAGN-----NVCTQFGDK-----------NGEQQLS-GDECQYSHHVNA----------
-------SSPSAN---DCHLRKACLRH---------------------------------
-ASQASSNDNKTNCSRH---SVSMRQTCHDQLPGEGGKSITCNLKRNRCHGKENEQSVM-
--
>GeclatEVm054054t1
------------------------------------------------------------
------------------------------------------------------------
-----------------------------------------------MMAMAVGNMLMWI
ILAHRRMRTVTNYFLLLSAADLFMSVLCMFNFIYLHSDWPFAVYTISNFMANVTISASVF
TMAISFDRYIAIVKPEPRMSKSVARVFILAGSSMLLSLCLLFSTTVTIT-----------
------------------------------------------------------------
------------------------------------------------------------
------------------------------------------------------------
------------------------------------------------------------
------------------------------------------------------------
------------------------------------------------------------
------------------------------------------------------------
--
>CalsaE_EVm008513t1
------------------------------------------------------------
------------------------------------------------------------
------------------------------------------------------------
-----------------------MSVLCMFNFIYLHSDWPFTVYTISNFMANVTISASVF
TMAMSFDRFIAIVRPEPRMSKTVARVFILAGSSMLLSLCLLFSTTVSIKYKNNEVRRGIL
RDGLTSSRQEHIYNVVFFITLLPMLVMLWSYFRIGHEWGSQSIGELTERQATSIRSRRVK
MFLVIVAVAVCPQQAFLYTYHNSAVLDTAHIQHVYLTCWANAMINVIYYWMARRAYFREV
VLQCV----CLQ-------------CHRRSPSYEGS--------TLER-RHVAC-----E
DPSSRSD--------TRQGPNGTFTPASQRSNNHLLVYSREGLTARNSCRLGG-GGPQCN
MC-----------------RQSL-RTATLLNG----------------------------
-----------------STLQMVLG----------------------------PT-----
---LAT--------------------------LGPDAL-M---YRGKSCIQSQI------
--
>CarmaC_EVm004831t1
----LPDSERVVSAYLGEE----ELNHSVYTTLFGCLVSESSRFNLSLD-----------
---------------ESFW---EPYLFSKFQ--NSD-QLSEHSNGTVF----IQNSRDYL
ESG----GEEVQDLVNDILNQLSLTLTTPRPYLLVWWQQFLTLVFGLMMAMAVGNIVIWI
ICAHRRMRTVTNYFLLLSAADLFMSVLCMFNFIYLHSDWPFAIYTISNFMANVTISASVF
TMAMSFDRFIAIVRPEPRMSKTVARVFILVSSSMLLSLCLLFSTTVSITYKNDEVRRGIL
RDGLTSSRQEHIYNVVFFITLMPMLVMLWSYFRIGHVWRSQSIGELTERQATSIRSRRVK
MFLVIVAVAICPQQAFLYTYHNSAVLDTAHIQHVYLTCWANAMINVIYYWMARRSYFREV
VLQCV----CLQ-------------CHRRATSYDGS--------TVER-RHVAC-----D
DPSSRSD--------TRQGLNGTFTPASQRSNNHLLVYSREGLTARNSCRLGG-GGPQCT
MC-----------------HQSL-RTATLLNG----------------------------
-----------------STLQMVLG----------------------------PT-----
---LDT--------------------------LGTEAL-L---YRGKTCVQSQL------
--
>Procl2_EVm004989t1
----MEAGER-VDADDEAE----ELNYSVYASFVGCLVSEADSLNLTLG-----------
---------------EGFW---LRIIYE---------AISLPANASVATSA-TNSSVGWV
SEQ-PPADQSSEEVIQGIWERSYLTATTPRPYLLVWWQQCLTLVFGAMMAMAVGNTLMWI
ICAHRRMRTVTNYFLVLSAADLFMSLLCMFNFIYLHSDWPFAVYIISNFMANVTISASVF
TMAISFDRYIAIVKPEPRMSKTAARVFILVTSSMLLALCLLYSTTVSVAYKDDEVRRGIL
RDGQTSTQHEHIYNIVFFITLLPMLVMLACYFLIGREWGSRSIGELTERQVTSIKSRRVK
MFIMIVVMGLCPQQAFLYTFHNSQILGTAHIQHIYLAFWANAMINVIYYWMARRAYFREV
VLKCL----CLK-------------CPRQPSSFDGS--------LQDR-RHPPC-----E
EPSSRSD--------SRQGVNGTLGPGTHHSNHHLVLYSRERLNARNGVGR---GGAPCN
RC------------------PHHTMRPVLLNN-----------------N----------
-------STPQFD----THIQTVLS----------------------------TV-----
---RPK--------------------------LLSEHYNQ---LRSSNCMQSQL------
--
>Pleaca_EVm002580t1
----QDINEMLPNSEEHFDLTAPAVNYSGYATFVSCLVGEADRLNYSIA-----------
---------------DGFW---FPFLNLEAQTSNTK-SSSSSLNGSSWGDE-TNFYTFWT
SDG-PDT-HVSYEIIRDIVHQFQLSINTPRPYLLDWWQQLLTLVFGTMMAMAVGNILMWI
IFAHRRMQTVTNYFLMLSAADLFMSVLCMFNFIYLHSDWPFGVYTISNFMANVTISASVL
TMAISFDRYIAIVKPEPRMSKTTARVFILISSSMLLALCILYSDTVSITYKNNEIRRGIL
RDGQTSSRHEHIYNIVFFITLLPMLVMLVCYFLIGREWGSRTIGEMTDRQVTSIRSRRVK
MFIVIVMAGLCPQQAFLYTFHNAQILDTANIQHIYLAFWANAMINVIYYWMARRSYFREL
VLHCV----CLR-------------WPRRNLSYEGS--------EMER-RHPPC-----E
EHSSRSD--------TRQGMNGTMTPG---SNNHLLVYSRERLNARNGWRRN---AAQCE
RC-----------------RPA--LRPALLNDLLA-------------------------
---------PNVE----SQIQMVLT----------------------------NN-----
---RDN--------------------------MYVDMYTAY--PPPEVCCHHPV------
--
>Styrich_EVm002808t1
----HDINEMLPNSEEHFDLTAPAVNYSGYATFVRCLVGEADRLNYSIA-----------
---------------DGFW---FPFLNLEAQSSNTK-EDSSALNGSSWGEE-TNFYTFWT
SDG-PDT-HVSYEIIRDIVHQFQLSINTPRPYLLDWWQQLLTLVFGTMMAMAVGNIMMWI
IFAHRRMQTVTNYFLMLSAADLFMSVLCMFNFIYLHSDWPFGVYTISNFMANVTISVGVL
TMAISFDRYIAIVKPEPRMSKTTARVFILISSSMLLALCILYSDTVSITYKNNEIRRGIL
RDGQTSSRHEHIYNIVFFITLLPMLVMLACYFLIGREWGSRTIGEMTERQITSIKSRRVK
MFIVIVVAGLCPQQAFLYTFHNAQILDTANIQHIYLAFWANAMVNVIYYWMARRSYFREL
VLHCV----CLR-------------WPRRNLSYDGS--------EMER-RHPPC-----E
EHSSRSD--------TRQGMNGTMTPG---SNNHLLVYSRERLNARNSWRRN---AAQCE
RC-----------------RPA--LRPALLNDLLA-------------------------
---------PNVE----GQIQMVLT----------------------------NN-----
---RDMFK----------------------------------------------------
--
>Lysamb_EVm003701t1
------------------------------------------------------------
------------------------------------------------------------
------------------------------------------------------------
----------------------------------LHSDWPFAVYTISNFMANVTISASVL
TMAISFDRYIAIVKPEPRMSKTTARIFILVSSSMLLALCILYSDTVSITYKNNEIRRGIL
RDGQTSSRHEHIYNIVFFITLLPMLVMLACYFMIGREWGSRTIGEMSERQVNSIRSRRVK
MFIVIVAAGLCPQQAFLYTYHNNQILDTANIQHIYLAFWANAMINVIYYWMARRSYFREL
VLHCV----CLR-------------WPRRNLSYEGS--------EIER-RHPQC-----D
EHSSRSD--------TRQGLNGTLTPG---SNNHLLVYSRERLNARNGWRRSN-AAPSCE
RC-----------------RPANPMRPAILNDLLE-------------------------
---------PNLE----SQIQMVLTA--------------------------TNN-----
--IRDM------------------------------------------------------
--
>AlpvirEVm002467t1
----PDVNSYI---DDLLD---PAVNHSGYATFVRCLVGEADRLNYSIG-----------
---------------DGFW---LHFLRLDTQL-NSR-PGSYVINTSTWGEE-NNFFTFWS
MEG-PEK-LVPYEVIQDLIQQFALSLNTPRPYLLEWWQQLLTLVFGTMMAMAVGNILMWI
IYAHRRMQTVTNYFLMLAAADLFMSVLCMFNFIYLHSDWPFGVYTISNFMANVTISASVL
TMAISFDRYIAIVKPEPRMSKTTARIFMLVSSSMLLALCILYSDTVSIKYKNNEIRRGIL
RDGQTSSKHEHIYNIVFFITLLPMLVMLACYFLIGREWGSRTIGEMTERQVNSIRSRRVK
MFIVIVAAGLCPQQAFLYTYHNAQILDTANIQHIYLAFWANAMINLIYYWMARRTYFREL
VLHCV----CLR-------------WPRRNLSYEGS--------EMER-RYPPC-----E
DHSSRSD--------TRQGMNGTLTPN---SNNHLLVYSRERLNARNGWRRT--GAAQCD
RC-----------------RPGVGRRPALLNDVLE-------------------------
---------PHAD----SQIQMMMN----------------------------NNNSGTG
AGARDSHN------------------------MYVEVYSF---TPPDACCHHPV------
--
>AlpvirEVm002467t5
------------------------------------------------------------
------------------------------------------------------------
---------------------------------------------------------MWI
IYAHRRMQTVTNYFLMLAAADLFMSVLCMFNFIYLHSDWPFGVYTISNFMANVTISASVL
TMAISFDRYIAIVKPEPRMSKTTARVFILVSSSMILALCILYSDTVSIKYKNNEVRRGIL
RDGQTSSKHEHIYNIVFFITLLPMLVMLACYYLIGREWGSRTIGEMTERQVNSIRSRRVK
MFIVIVAAGLCPQQAFLYTYHNAQILDTANIQHIYLAFWANAMINLIYYWMARRTYFREL
VLHCV----CLR-------------WPRRNLSYEGS--------EMER-RYPPC-----E
DHSSRSD--------TRQGMNGTLTPN---SNNHLLVYSRERLNARNGWRRT--GAAQCD
RC-----------------RPGVGRRPALLNDVLE-------------------------
---------PHAD----SQIQMMMN----------------------------NNNSGTG
AGARDSHN------------------------MYVEVYSF---TPPDACCHHPV------
--
