# Supplementary material for: In silico analysis of crustacean hyperglycemic hormone family G protein-coupled receptor candidates
Source: Front Endocrinol (Lausanne). 2024 Jan 9;14:1322800. doi: 10.3389/fendo.2023.1322800 (PMC10828670; doi:10.3389/fendo.2023.1322800)
Supplement: Supplementary Data Sheet 1 — G. lateralis ESG transcriptome data set. [file DataSheet_1.zip › Supplementary Data/SuppData4/a24/alignment.fa]

>Gl_GPCRA13_Proctolinr/1-430
-M----------------------------------------------------------
---------------------YNST-----------------------------------
------------------------------------------------------------
-------------------------------------SSTAALTSTAAPFLA--AVLTSI
APQSTSTL---------D----PAL---------DSPTPTLANETDSGAVEMH-----EY
APF-LAVSRYVVQRVLVPVVLVVGVVGNTVTI-VVLTRRQMRSSTNSYLTALAISDLLYL
VFIFSLSIRHHPGMNRPHHWLYWH-YFRYALWLTDASSSTSIWLTVTFTIERYIAVCHPI
KGKVFCTESRAKRVIVAVFVLCFTLTATTPHEWVILLATDPTSG----QTHLTLDYSS--
--LGSNSTYKTVFYWFTAVMFILLPLVLLAVFNSVLIHIVKQSRATRRTM-TNTAAERDS
HSQSQENK----ITVMLIAVVLLALLCQLPVAVMLVYQSLHQSKPGSTSYYIELGLGNIF
NLLSAINAACNFVLYCAMSDKYRRTFLRTF----------------------CSR---WY
RQ----------------------------------------------------------
----------------PSPLH----------------SWMATAYSNV-------------
-------EDGSPRFSRV-------------------------------------------
----------------------------------------SSMRMSRRSSHRH-------
--------------------LRGPPATTATM----------V------------------
------------------------------------------------------------
------------------------------------------------------------
------------------------------------------------------------
------------------------------------------------------------
------------------------------------------------------------
-------------------------------------------------
>Bommo_BNGR_A24
MLDEL-------------------------------------------------------
------------GPTV----ASNQS-----------------------------------
------------------------------------------------------------
-------------------------------------TSLADLD----------SF----
----YVTFYDVEN---------------------ERYVNDSQNAT-----------E-PF
QSFILPWWRQILWTVLFAGMVVVATVGNLVVIWIVLTNKRMRSVTNYFLVNLSVADAMVS
TLNVTFNFT----YMLNSNWPFGHFYCKFCQFIAVLSISASVFTLLAISVDRYVAIMSPL
QP--RLGKRATLGITAAIWAWSSFISS--PNLIYFTTENVSLP-DGTIRCVCYSHWPDGM
---TTRSRLEYAYNVLFMVLTYFMPIIAMTYAYSRVGVELWGSQSIGECT------QRQL
DNVKSKRR----VVKMMIVVVVIFAVCWLPFHVYFVVTSYYPDV-VSYPHIQEIYLG--I
YWLAMSNSMYNPIIYCWMNSKFRRGFKQFFWCCGA-----------------------FG
GG----------------------------------------------------------
----------------GLARH----------------RALGPDRTD--------------
--------------------------------------------RSMRSLS---------
------------------------------------------------------------
------------------------------------------------------------
----------------------P-------------------------SRKNGTSM----
------------------------------------------------------------
------------------------------------------------------------
------------------------------------------------------------
------------------------------------------------------------
-------------------------------------------------
>AmpampEVm009838t2 type=protein; aalen=313,86%,partial3; clen=1081; offs=141-1079; organism=Amphibalanus_amphitrite; evgclass=althim; oid=Amphibalanus_amphitrite_trinAmphibalanus_amphitrite_LocDN80005c0g3t1; codepot=Code/0.058;
-M------ASTTMSP---------------------------------------------
------------------------------------------------------------
------------------------------------------------------------
-------------------------------------GSEELLD----------------
--CGNMT----------------------------DVNNTYGNTTNSTCG------G-DF
NQFIMPWWRQVVWTLIYIALVIVATGGNLIVIWIVLAHKQMRTITNFFLVNLAVSDCMMS
LMNITFNFV----YFLNSHWPFGEAYCKIVQFVSVLSVTASVFTLVAISVDRYSAIMHPL
KP--RMSRSWTLLVTIIIWVMSAILAA--PNYLLSQTYTFVYN-DGDIRTLCYLTWPDGE
---TMESTLEAVYNGAIFVLTYFLPLTATTYCYTRMSVELWGSQSIGEAT------PVQI
ESVNSKRR----VVKMMIVLVAIFAVCWLPYQVYFLVIPLFSEL-THEPIVQEVFLG--I
------------------------------------------------------------
------------------------------------------------------------
------------------------------------------------------------
------------------------------------------------------------
------------------------------------------------------------
------------------------------------------------------------
------------------------------------------------------------
------------------------------------------------------------
------------------------------------------------------------
------------------------------------------------------------
------------------------------------------------------------
-------------------------------------------------
>CalfinEVm007568t1 type=protein; aalen=320,88%,partial3; clen=1082; offs=122-1081; organism=Calanus_finmarchicus; evgclass=main; oid=Calanus_finmarchicus_trinCalanus_finmarchicus_LocDN95094c0g1t1; codepot=Code/0.0079;
-MVVL----PVTLAP---------------------------------------------
---------------QSMVEQFNSS-TIGFTEP---------------------------
-------------------SFYWDDSS---------------------------------
-------------------------------------LSSSTLD----------------
-----TT-------------------------------NDTCNGTY-ECLGFE--DE-EV
DPFAMPLWRKLIWSFFFFVMVATADIGNIIVIWIVMSNARMRSVTNYFIINLSMADIMNA
TLNVIPNFT----YMLTGNWPFGEFFCKLGGYISILSVCVSVFTLVAISVDRYNAIINPL
RP--RLSKFKTTLIAFMTWLLGLSIGI--PMLLFFSTVTDPA--DELNRTQCISKWPDAV
---GFDSKLEYGYNVTFMIMTYFLPMMSMCYTYSRIGLELWGSRAIGEAT------EVQA
ESIKSKRK----VVKMMMMVVLIFIVCWLPYHTYFITANIN-------------------
------------------------------------------------------------
------------------------------------------------------------
------------------------------------------------------------
------------------------------------------------------------
------------------------------------------------------------
------------------------------------------------------------
------------------------------------------------------------
------------------------------------------------------------
------------------------------------------------------------
------------------------------------------------------------
------------------------------------------------------------
-------------------------------------------------
>EuraffEVm002959t1 type=protein; aalen=814,95%,complete; clen=2563; offs=14-2458; organism=Eurytemora_affinis; evgclass=main; oid=Eurytemora_affinis_trinEurytemora_affinis_LocDN93401c0g1t3; codepot=Code/0.038;
------------------------------------------------------------
------------------------------------------------------------
--------------------MYSNNSS---------------------------------
-------------------------------------SLWETCD----------------
-----TI----------------------------------------ECL------E-EN
DPFAMPTWRKCLHSLIFFMMVAAADIGNMIVIWIVISDKRMRSVTNYFLVNLSIADIINA
TFNVIPNFA----YMLTGNWPFGWVYCKLGTYFSLISVTCSVFTLVAISVDRYNAIINPL
RP--RLSRLKTIFIATSIWSLGLCISV--PPLLYQKTVWGSID----NRTQCISAWPDAA
---GFESKLEYGYNVSFMVVTYFLPMISMLYVFTRIGLELWGSRAIGEAT------HIQM
ESIKSKRK----VVKMMLFVVIIFCVCWLPYHTYFILAHLQPSI-NHGKYIQDIYLL--I
YWLAMSNSMYNPMIYCYMNQRFRRGFSEVIHFFSP--------------FKLCFKPRDTV
PE--------------------EDRMAMTMNGMRMNHLRVNRELLNLSGS----------
---------NCSTNVTPMATR----------------RTSPIDSVGGN-SPCRRQETSFI
KQGTRTGSGNAPTWSRVHH-----------------ERAPIPPIISVETYVHVVSNPTLK
QESM---DGNLNQGPKI--------------PSLR--QMSEDSGKTKSKALGTQ------
--------------------SFKLPRQTFKINASGINKIL-----PLDENIENESSSELT
ALDKSGNFNLGLT-------EGPNGIRSMEEDQKATNIP----TDNEIQQTNWVNSEDNK
AV---DNTETKESLTVQLENYKKVSTDFPESQEDAIDFPTRKRDSNDCSISEKEMIDKAK
DEKDSNFCQAQI--------SKTPTCQLENIEKSRNEKVKDRDREIEWFGRSAGRINEKF
ANASLSEIIALSALLQEDIANNDLKDRKNDE---------------TQSRHENTINPRLL
SFNSIINRASLLAVDNLCISVCDSSSPTSPTHKCHSHDIDALDSSTVQGRALEKRIAEPD
TLTGSGLVSKYDSHIKMIDEDEESGDLCI---------------FEPNH
>LercypEVm009999t2 type=protein; aalen=297,96%,partial3; clen=924; offs=33-923; organism=Lernaea_cyprinacea; evgclass=althim; oid=Lernaea_cyprinacea_trinLernaeacyprinacea_LocDN86209c0g1t1; codepot=Code/0.068;
------------------------------------------------------------
------------------------------------------------------------
------------------------------------------------------------
------------------------------------------------------------
------------------------------------------------------------
-------------------MATTASCGNLIVIWIVMSHKRMRTVTNYFIVNLSIADTMVS
ALNVTFNFV----YMLNGHWPFGSIYCKVCSFISVISICGSVFTLVAISFDRYNAIMRPL
RP--RMSRPMTILVAVFIWMVAMALAV--PQLLYFTITYNT----EQDRIICLSVWPDGP
---TNESRAEFGYNVCFMLITYFVPMAMMTATYTAIGRELWGQQAIGEAT------EVQK
ESIKSKRR----VVKMMIMVVLIFGICWLPYHVYFIVSNANPQI-VYHPYVQEVYLS--I
YWLAMSNSMYNPMIYCFMNNRFRQGFLRVFRFFSR-------------------------
----------------------------PCLCRQAHQ-----------------------
------------------------------------------------------------
------------------------------------------------------------
------------------------------------------------------------
------------------------------------------------------------
------------------------------------------------------------
------------------------------------------------------------
------------------------------------------------------------
------------------------------------------------------------
------------------------------------------------------------
-------------------------------------------------
>ParnanEVm006138t1 type=protein; aalen=478,80%,complete; clen=1787; offs=181-1617; organism=Paracyclopina_nana; evgclass=main; oid=Paracyclopina_nana_trinParacyclopina_nana_LocDN18337c0g3t4; codepot=Code/0.041;
-MENF-------------------------------------------------------
------------------GTDGNWT-TSFLNEN---------------------------
-------------------QDFGGEEEEEAF-----------------------AAVDTP
-----RMMNC---------------------------SNISILT----------------
------------------------------------------DCSD----------P-AE
SAYLLPWWRQLIWSVLFVAMATTATCGNLIVIWIVMSHKRMRTVTNYFIVNLSIADTMVS
SLNVTFNFV----YMLNGHWPFGNIYCKVCSFISIISVCGSVFTLVAISADRYNAIIRPL
KP--RMGRPMTILVAVLIWVVAMVIAV--PQLLYFTTEFVP----EDDRIICFAIWPDGR
---MNQSKQEFVYNVCFMILTYFLPMFFMTGIYMTIGMELWGQQAIGEAT------AVQA
ESIKSKRR----VVKMMIMVVVIFGVCWLPYHSYFIYSNVYPSI-NHSPYIQEIYLA--I
YWLAMSNSMYNPMIYCFMNNRFRQGFLRVFNFFIR---------------------RSSD
PP-VGDSCAMGVLGAAQNQGASGGQHGLTCHNRQQQQHQQQQQAS---------------
----------------PLIST----------------NVAKNEVT-VK------------
LNG---------------------------------------DRVSTNLAAPKAINCTLL
------------------------------------------------------------
------------------------------------------------------------
---------------------V-N---------------------VSVEKENANTSTQKN
ENV---------------------------------------------------------
------------------------------------------------------------
------------------------------------------------------------
-------------------------SP----------------VSFTTESKVL-------
-------------------------------------------------
>BlagerEVm006711t1 type=protein; aalen=431,26%,complete-utrbad; clen=4803; offs=1659-2954; organism=Blatella_germanica; evgclass=noclass; oid=Blatella_germanica_trinLocDN11541c0g2t1; codepot=Code/0.04;
MMNES-------------------------------------------------------
-----------------F---FNDS-----------------------------------
------------------------------------------------------------
----WALQNV---------------------------SSIFDLS----------------
--------------------------------------LNYTNLTDPT--------D-DS
NQFILPLWRQLLWTLLFAGMVVVATGGNLIVIWIVLANKRMRTVTNYFLVNLSVADAMVS
TLNVTFNYT----YMLNSDWPFGTLYCKISQFVAVLSICASVFTLMAISIDRYMAIMNPL
RP--RMGRRTTLCIALGIWVLGTALSM--PNLLFFTTYVHEFH-NGEMRVVCYAEWPDGP
---STESYQEYIYNVMFMILTYFLPICSMTFTYARVGRELWGSQSIGECT------QRQL
DNIRSKRR----VVKMMIVVVSIFAVCWLPFHIYFILTSFAPDI-TNEKYIQEVYLA--I
YWLAMSNSMYNPIIYCWMNSRFRRGFKQVFRWCP------------------CIH---LA
PE--------------------------TLSRREVVTSRYSCSGS---------------
----------------PEAQC----------------RIIRNGSVR--------------
--------------------------------------------IPLQMGTTDTPTA---
------------------------------------------------------------
--------------------TSHCPASDSNYSTFRSKR----------------------
------------------------------------------------WRTNGHDA----
------------------------------------------------------------
------------------------------------------------------------
------------------------------------------------------------
--------------------------------------------STTAGRGVS-------
-------------------------------------------------
>ThyineEVm007717t1 type=protein; aalen=462,60%,complete; clen=2314; offs=136-1524; organism=Thysanoessa_inermis; evgclass=main; oid=Thysanoessa_inermis_trinThysanoessa_inermis_LocDN138811c0g1t1; codepot=Code/0.028;
-MDFF-------------------------------------------------------
------------EPSLDYMRGYNSS-YPAVDYM---------------------DGEGDY
-----------------MPAVYVSMSATPI------------------------------
--------NV--TT-----------------------TIFPIIT-------------EGI
LATGNNT-----------------------------LETVLSNMTD--CS------E-NG
TSYRLSWWHQLIWSALFGGMIIVATGGNLIVIWIVVADHRMRTVTNIFLVNLSVADAMVA
TLNMIFSCT----FMLTGHWPFGNIFCKMTNFVSVLSICASVFTLMAISFDRYIAIMHPL
RP--RMGRRSTLMIVLWIWVSSVSLAM--PNALFFRTASIEE--NCETRIICYGEWPDGD
---QGSSHFEYIHTLVLMVLTYILPVLCMGFTYSRIGFTLWGSRSIGEQT------QRQM
DAIRSKRK----VVKMMVVVVIIFTVCWLPYHTIFILFNVIPDI-SHYANIQEIFLG--I
FWLAMSNSMYNPMIYCWLNNRFRNGFKRVFSIFP------------------CIH---YV
PE--------------------------VREISHLKTTRFSCSGS---------------
----------------PETNH----------------RISSDGSKP--------------
--------------------------------------------FAMRTFVTEVN-----
--------------------------------------------GTR-------------
------------------------------------------------------------
------------------------------------------------RTINGADNR---
------------------------------------------------------------
------------------------------------------------------------
-----------------------------------------------------TISN---
-------------------------------------------IKASRYN---------Q
YV-----------------------------------------------
>Pm_CHHR3
-MDLF-------------------------------------------------------
------------DPVLDFEGELNASLRYGALDA---------------------------
---------------------ANDSSALDY--------------------------AV--
-----EAPNA---------------------------TF---AF----------------
-----GL-------------------------------NASSNETK----------W-VE
NEYNLPLWRELIWSFVFGSMVLVATGGNLIVIWIVMANRRMRTVTNIFLVNLSVADTMVS
TLNVVFNFT----YMLNLHWQFGLVYCKISQFVSILSICASVFTLMAISFDRYVAIMYPL
RP--RMGWKGTILIVVWIWVSSIFISM--PNMLFYTTAALPIK-DGGERIVCYGAWPDGD
---QGESHLEYAHTVILMVLTYIVPLLCMGYTYARIGMTLWGSRTIGEQT------PRQM
ESIRSKRK----VVKMMIVVVTIFAVCWLPYHVYFILSNVMPEI-AFWSYIQETYLA--I
YWLAMSNSMYNPMIYCWLNSRFRNGFKKVFSFFLH-----------------DLR---YE
------------------------------------------------------------
------------------------------------------------------------
------------------------------------------------------------
------------------------------------------------------------
-----------------------WP-----------------------------------
------------------------------------------------------------
------------------------------------------------------------
------------------------------------------------------------
------------------------------------------------------------
------------------------------------------------------------
-------------------------------------------------
>AlpvirEVm003253t1 type=protein; aalen=509,76%,complete; clen=2013; offs=357-1886; organism=HBG_Alpheus_viridari; evgclass=main; oid=HBG_Alpheus_viridari_trinHBG_Alpheus_viridari_Loc22209c0g1t3; codepot=Code/0.087;
MMEVAGSSPPSTVA----------------------------------------------
--------LTLTSPFPSILPGFNTT-AVPFSSV----------------------SLAN-
-----------------NVPDILNSTEHEY-------------------------LVE--
-----DFTNV---------------------------SV---TN----------------
-----TT-------------------------------NCTWNGTQWVCGASD--VW-EE
NPYNLPWWHQLIWSVVFGGMVLVATGGNLIVIWIVLADRRMRTVTNIFLVNLSVADTMVS
TLNVVFNFT----YMLNLHWRFGHIYCKISQFVSVLSICASVFTLMAISFDRYIAIMHPL
RP--RMGRKATITIVVWIWVSSICVSM--PTMIFFTTANIPEK-DGEDRVVCYGAWPDGD
---QGESYLEYVHTVILMVLTYILPLLSMGFTYARIGMTLWGSRSIGENT------PRQV
ESIRSKRK----VVKMMIVVVTIFGVCWLPYHAYFILANLMPEI-THTAYIQETYLA--I
YWLAMSNSMYNPMIYCWLNNRFRNGFKKVFARVCT-----------------CIQ---YE
QE--------------------------PIEATRIHTTRFSCSGS---------------
----------------PETHH----------------RISCDGASH--------------
--------------------------------------------ISMRTYMSDV------
--------------------------------------GGGTNGGSRQ------------
-----------------------PPLRLCN-GANYK------------------------
------------------------------------------------RATNGANTNSPS
------------------------------------------------------------
------------------------------------------------------------
--------------------------------------------SSNNRNYGGTINNA--
------------------------------------------NIKNAKYLSVSY-----Q
YV-----------------------------------------------
>Mr_CHHR3
-MDGM-------------------------------------------------------
------------GS------SSSSS-SFSIKETILGLNSSSTN---PHHSGH--HGSSG-
-----------------HVLELWNTTEQEY--------------------------VE--
-----EFSNL---------------------------SL---LN----------------
-----ST-------------------------------NCTWNGTQWICPQGE---W-EP
NPYNLPWWHQLIWSVVFGGMVLVATGGNLIVIWIVLADRRMRTVTNIFLVNLSVADTMVS
TLNVVFNFT----YMLNLHWRFGHVYCKISQFVSVLSICASVFTLMAISFDRYIAIMHPL
RP--RMGRKATITIAVWIWVSSICVSM--PTMIFFTTDNIPEK-DGEERVVCYGAWPDGD
---QGESYLEYVHTVILMVLTYILPLLSMGFTYARIGWTLWGSRSIGEQT------PRQV
ESIRSKRK----VVKMMIVVVTIFGVCWLPYHAYFILANLMPEI-THTAYIQETYLA--I
YWLAMSNSMYNPMIYCWLNNRFRNGFKKVFARVCT-----------------CIQ---YD
QE--------------------------PVEVTRIHTTRFSCSGS---------------
----------------PETHH----------------RVSCDALME--------------
--------------------------------------------GIL--YLDDEDSL---
------------------------------------------------------------
------------------------------------------------------------
------------------------------------------------------------
------------------------------------------------------------
------------------------------------------------------------
------------------------------------------------------------
------------------------------------------------------------
-------------------------------------------------
>Battex_EVm002872t1 type=protein; aalen=491,84%,complete; clen=1757; offs=171-1646; organism=HBG_Bathypalaemonella_texana; evgclass=main; oid=HBG_Bathypalaemonella_texana_trinHBG_Bathypalaemonella_texana_Loc179991c2g1t3; codepot=Code/0.052;
-MEYS-------------------------------------------------------
------------TP--------SSS-AFAVQEKLWLLNAS--------HHGH--PPPAGP
-----------------HNLDLWNQTDPDY--------------------------PE--
-----EYANL---------------------------TY---MT----------------
-----MS-------------------------------NVTSNITD----------W-DV
NPYNLPWWHQLIWSVVFGGMVLIATGGNLIVIWIVLADRRMRTVTNIFLVNLSVADTMVS
TLNVVFNFT----YMLNLHWRFGRIYCKISQFVSVLSICASVFTLMAISFDRYIAIMHPL
RP--RMGRKTTITIVVWIWVSSICVSM--PTMIFFTTAAIPVK-DGDERVVCYGAWPDGD
---PGESYLEYVHTVILMVLTYILPLLSMGFTYARIGRTLWGSRSIGEQT------PRQV
ESIRSKRK----VVKMMIVVVTIFGVCWLPYHAYFILANVTPEI-THTEYIQETYLA--I
YWLAMSNSMYNPMIYCWLNNRFRNGFKKVFSRLCT-----------------CIH---YD
QE--------------------------PVEVTRIHTTRFSCSGS---------------
----------------PETHH----------------RISCDGASH--------------
--------------------------------------------ISMRTYMSDIGGGG--
-------------------------------------AGGGTNGGSRQ------------
-----------------------PPVRFCNGGANYK------------------------
------------------------------------------------RATNGANA----
------------------------------------------------------------
------------------------------------------------------------
---------------------------------------------GHSRNYGGTINNT--
-------------------------------------------KSNTKYLSVSY-----Q
YV-----------------------------------------------
>SysdeE_EVm006328t1 type=protein; aalen=262,90%,partial3; clen=872; offs=87-872; organism=HBG_Systellaspis_debilis_EYES; evgclass=noclass; oid=HBG_Systellaspis_debilis_EYES_trinHBG_Systellaspis_debilis_EYES_Loc11522c0g1t1; codepot=Code/0.024;
------------------------------------------------------------
------------------------------------------------------------
------------------------------------------------------------
------------------------------------------------------------
------------------------------------------------------------
-------------------MVLIATGGNLIVIWIVLADRRMRTVTNIFLVNLSVADAMVS
TLNVVFNFT----YMLNLHWRFGRIYCKISQFVSVLSICASVFTLMAISFDRYIAIMHPL
RP--RMGRKATILIVVWIWVSSICVSS--PTMIFFTTAAIPVK-DGEERVVCYGEWPDGD
---QGESYLEYVHTVILMVLTYILPLLSMGFTYARIGKTLWGSRSIGEQT------PRQV
ESIRSKRK----VVKMMIVVVTIFGVCWLPYHAYFILANVVCE-----------------
------------------------KFNKI-------------------------------
------------------------------------------------------------
------------------------------------------------------------
------------------------------------------------------------
------------------------------------------------------------
------------------------------------------------------------
---------------------------------------------------NKKNR----
------------------------------------------------------------
------------------------------------------------------------
---------------------------------------------ERERE----------
-------------------------------------------RERER------------
-------------------------------------------------
>Sv_CHHR3
-MALS-------------------------------------------------------
------------DPVLDFERHWNMS-SGRLGET---------------------------
--------------------EWWNVSGLEY--------------------------ED--
-----QLLNG---------------------------SYFPFLN----------------
-----CT-------------------------------TNGTDDDL----------W-VE
NNYDLPWWHQLIWSVVFGGMVVVATGGNLIVIWIVLADRRMRTVTNIFLVNLSVADAMVS
TLNVVFNFT----YMLNVDWRFGRIYCKISQFVSILSICASVFTLMAISFDRYIAIIHPL
RP--RMGRKTTILIVVCIWVSSTGVSM--PNMLYFTTAALPLK-DGGERIVCYGAWPDGD
---QGNSYSEYIHSVALMVLTYIVPLLFMGFTYARIGMTLWGSRSIGEQT------PRQV
ESIRSKRK----VVKMMIVVVTIFAICWLPYHSYFILSNLMPEI-AHTDYIQDTYLA--I
YWLAMSNSMYNPMIYCWLNSRFRNGFKKVFSGWFP-----------------CIH---YE
RE--------------------------ASEVTRVQTTRFSCSGS---------------
----------------PENLH----------------RIDCDGSTH--------------
--------------------------------------------ISMKTYVSDTG-----
--------------------------------------GGGSN-GGRP------------
-----------------------QPVRLCN-GANLK------------------------
------------------------------------------------KASNGALT----
------------------------------------------------------------
------------------------------------------------------------
----------------------------------------------NTRNYGGTLTT---
-------------------------------------------PKNTKFSAVSY-----Q
YV-----------------------------------------------
>Panar1_EVm005562t1 type=protein; aalen=495,80%,complete; clen=1853; offs=130-1617; organism=Panulirus_argus; evgclass=noclass; oid=Panulirus_argus_Panulirus_argus_evg1734599; codepot=Code/0.099;
-MALS-------------------------------------------------------
------------DPVLDFERSWNVS-GGRLAEL---------------------------
--------------------EWWNMSGFEY--------------------------DD--
-AR-QQFANG---------------------------SYFPFPN----------------
-----AT-------------------------------TNFTDYSE----------W-EE
NKYDLPWWHQLIWSVVFGGMVVVATGGNLIVIWIVLADRRMRTVTNIFLVNLSVADAMVS
TLNVVFNFT----YMLSVDWRFGRIYCKISQFVSILSICASVFTLMAISFDRYIAIMHPL
RP--RMGRKTTILIVVCIWMSSTGVSM--PNMLYFTTAALPLK-DGGERIVCYGAWPDGD
---SGNSYSEYIHSVALMVLTYIVPLLFMGFTYARIGMTLWGSRSIGEQT------PRQV
ESIRSKRK----VVKMMIVVVTIFAICWLPYHAYFILSNLMPEI-AHTDYIQETYLA--I
YWLAMSNSMYNPMIYCWLNSRFRNGFKKVFSLCLRGLRFRNGFRKVFSGWFPCVH---YE
RE--------------------------ASEVTRVQTTRFSCSGS---------------
----------------PENLH----------------RIDCDGSTH--------------
--------------------------------------------ISMKTYVSDAG-----
--------------------------------------GGGSN-GGRP------------
-----------------------QPVRLCN-GANLR------------------------
------------------------------------------------KATNGAIT----
------------------------------------------------------------
------------------------------------------------------------
---------------------------------------------TNTRNYGGTLTT---
-------------------------------------------PKTTKFSGVSY-----Q
YV-----------------------------------------------
>Po_TRL_CHHR3
-MALS-------------------------------------------------------
------------DPVLDFERSWNMS-GGRVGEF---------------------------
--------------------EWWNMSGLEY--------------------------ED--
-----QIVNG---------------------------SYFPSLN----------------
-----G--------------------------------TNFTDDYE----------W-EE
NKYDLPWWHQLIWSVVFGGMVVVATGGNLIVIWIVLADRRMRTVTNIFLVNLSVADAMVS
TLNVVFNFT----YMLSVDWRFGRIYCKISQFVSILSICASVFTLMAISFDRYIAIMHPL
RP--RMGRKTTILIVVCIWMSSTGVSM--PNMLYFTTAALPLK-DGGERIVCYGAWPDGD
---SGNSYSEYIHSVALMVLTYIVPLLFMGFTYARIGMTLWGSRSIGEQT------PRQV
ESIRSKRK----VVKMMIVVVTIFAICWLPYHAYFILSNLVPEI-AHTDYIQETYLA--I
YWLAMSNSMYNPMIYCWLNSRFRNGFKKVFSLCLR-----------------GLR---YD
------------------------------------------------------------
------------------------------------------------------------
------------------------------------------------------------
------------------------------------------------------------
------------------------------------------------------------
------------------------------------------------------------
------------------------------------------------------------
------------------------------------------------------------
------------------------------------------------------------
------------------------------------------------------------
-------------------------------------------------
>Pc_CHHRA10
-MELL-------------------------------------------------------
------------GPVLDSERTWNVS-SIYVRDM---------------------------
---------------------VWNGTSLEY--------------------------ED--
-----QTMNS---------------------------SY---SG----------------
-----VT-------------------------------NGTNVTEE----------W-EE
NKYNLPWWHQLIWSVFFGGMVVVATGGNLIVIWIVMADRRMRTVTNIFLVNLSVADAMVS
TLNVVFNFT----YMLNLHWRFGRIYCKISQFVSILSICASVFTLMAISFDRYIAIMHPL
RP--RMGRKATIMIVVWIWVSSTCLSM--PNMLFFTTAALPLR-DGSERVVCYGAWPDGD
---QGDSYSEYVHTVVLMVLTYILPLLCMGFTYARIGLTLWGSRSIGEQT------PRQV
ESIRSKRK----VVKMMIVVVTIFAICWLPYHVCFILFNLMPEI-AHTDYIQETYLA--I
YWLAMSNSMYNPMIYCWLNNRFRNGFKKVFSGWCP-----------------CVH---YE
RD--------------------------PTEVTRVHTTRFSCSGS---------------
----------------PETLH----------------RIACDGSSH--------------
--------------------------------------------ISMKTYVTDTGGG---
--------------------------------------GGGSN-GARQQ-----------
----------------------QPPVRVSN-GANAR------------------------
------------------------------------------------KATNGANA----
------------------------------------------------------------
------------------------------------------------------------
------------------------------------------------RNYGGTFNA---
-------------------------------------------PKVSKYAAVSY-----Q
YV-----------------------------------------------
>Cq_CHHR3
-MELL-------------------------------------------------------
------------DPVVDFERTWNVS-SIQVRDL---------------------------
---------------------VWNGTNLEY--------------------------ED--
-----QTLND---------------------------SFL-LMN----------------
-----GT-------------------------------GGTVNETQ----------W-EE
NKYNLPWWHQLIWSIFFGGMVVVATGGNLIVIWIVLADRRMRTVTNIFLVNLSVADAMVS
TLNVVFNFT----YMLNLHWRFGRIYCKISQFVSILSICASVFTLMAISFDRYIAIMHPL
RP--RMGRKATILIVVWIWVSSTCLSM--PNMLFFTTAALPLK-DGSSRVVCYGAWPDGD
---QGDSQSEYVHTVVLMVLTYILPLLCMGFTYARIGMTLWGSRSIGEQT------PRQV
ESIRSKRK----VVKMMIVVVTIFAICWLPYHVYFILSNLMPEI-AHTDYIQETFLA--I
YWLAMSNSMYNPMIYCWLNNRFRNGFKKVFSGWLP-----------------CIH---YE
SE--------------------------PKEVTRVHTTRISCSGS---------------
----------------PETLH----------------RVTCDGSSH--------------
--------------------------------------------ISMKTYVSDV------
--------------------------------------GGGSN-GARQ------------
-----------------------QPMRVCN-GANLR------------------------
------------------------------------------------KATNGANA----
------------------------------------------------------------
------------------------------------------------------------
------------------------------------------------RNYGGTLTT---
-------------------------------------------PKNTKFPAVSY-----Q
YV-----------------------------------------------
>Ha_CHHR3
-MELL-------------------------------------------------------
----------------DYETTWNMS-TIQVRDM---------------------------
---------------------AQNGTGQEY--------------------------ED--
-----PTINL---------------------------VYT-MLN----------------
-----ST-------------------------------NSTGNVTL----------G-EE
NKYQLPWWHQLIWSVFFGGMVVVATGGNLIVIWIVLADRRMRTVTNIFLVNLSVADAMVS
TLNVVFNFT----YMLNLHWRFGRIYCKISQFVSILSICASVFTLMAISFDRYIAIMHPL
RP--RMGRKATILIVVWIWVSSTCLSM--PNMLFFTTAPLPLK-DGDTRVVCYAQWPDGD
---QGYSQSEYVHTVVLMVLTYILPLLCMGFTYARIGMTLWGSRSIGEQT------PRQV
ESIKSKRK----VVKMMIVVVSIFAICWLPYHLYFILSNLMPEI-AHTDYIQETYLA--I
YWLAMSNSMYNPMIYCWLNNRFRQGFKKVFSGWLP-----------------CVH--YYE
RE--------------------------PVEVTRVHTTRFSCSGS---------------
----------------PETLH----------------RIAYDGSP---------------
------------------------------------------------------------
------------------------------------------------------------
------------------------------------------------------------
------------------------------------------------------------
------------------------------------------------------------
------------------------------------------------------------
-------------------------------------------------------SS---
-------------------------------------------RTTSRIP----------
-------------------------------------------------
>Nn_CHHR3
-MELL-------------------------------------------------------
----------------DYETTWNMS-TIQDRDM---------------------------
---------------------AQNGTGQEY--------------------------ED--
-----PTINL---------------------------VYT-MLN----------------
-----VT-------------------------------NSTGNVTL----------G-EE
NKYQLPWWHQLIWSVFFGGMVVVATGGNLIVIWIVLADRRMRTVTNIFLVNLSVADAMVS
TLNVVFNFT----YMLNLHWRFGRIYCKISQFVSILSICASVFTLMAISFDRYIAIMHPL
RP--RMGRKATILIVVWIWVSSTCLSM--PNMLFFTTAPLPLK-DGDTRVVCYAQWPDGD
---QGYSQSEYVHTVVLMVLTYILPLLCMGFTYARIGMTLWGSRSIGEQT------PRQV
ESIKSKRK----VVKMMIVVVSIFAICWLPYHLYFILSNLMPEI-AHTDYIQETYLA--I
YWLAMSNSMYNPMIYCWLNNXXXXXXXXXXXXXVP-----------------PGL---QE
GVL----------------------RLVPLRALLRARAR---RGN---------------
----------------QGPHH----------------QVLLLGISRN-------------
-----------------------------------------SPSDSLRRLITHFDEDLC-
-------------------------------------VRCGRRQQRRQ------------
-----------------------DPASE---SVQRR------------------------
------------------------------------------------QHEEGHER----
------------------------------------------------------------
------------------------------------------------------------
----------------------------------------------SQRQY---------
-----------------------------------------------------------Q
ELW-------------------------------------RHADHR---
>Munmic_EVm003683t2 type=protein; aalen=372,64%,partial3; clen=1743; offs=628-1743; organism=HBG_Munida_microphthalma; evgclass=althim; oid=HBG_Munida_microphthalma_trinHBG_Munida_microphthalma_Loc112016c0g1t1; codepot=Code/0.081;
MMESL-------------------------------------------------------
------------EAVNTYELALNLT-QYTTTDL---------------------------
--------------------ERHNLTAMED------------------------------
-PF-GLDGNY---------------------------TSFPILN----------------
-----DT-------------------------------LESLFANG----------T-DP
NKYNLPWWHELIWYVVFMGMVIVATGGNLIVIWIVLADRRMRTVTNIFLVNLSVADAMVS
TLNVVFNFT----YMLNLHWRFGLVYCKISQFVSILSICASVFTLMAISFDRYIAIMHPL
RP--RMGRKATILIVVWIWVSSVCLSL--PNLMYFTTDVIYFP-DG-ERTVCYGAWPDGD
---QGASHSEFVHTVVLMVLTYILPLVCMGFTYVRIGLTLWGSRSIGEQT------PRMM
ESIRSKRK----VVKMMIVVVTIFAVCWLPYHLYFILVNLVPDI-AHQEYIQETYLA--I
YWLAMSNSMYNPMIYCWLNNRFRNGFRKVFAGWCP-------------------------
------------------------------------------------------------
------------------------------------------------------------
------------------------------------------------------------
------------------------------------------------------------
------------------------------------------------------------
------------------------------------------------------------
------------------------------------------------------------
------------------------------------------------------------
------------------------------------------------------------
------------------------------------------------------------
-------------------------------------------------
>Gasfor_EVm006346t1 type=protein; aalen=288,81%,partial3; clen=1064; offs=200-1063; organism=HBG_Gastroptychus_formosus; evgclass=main; oid=HBG_Gastroptychus_formosus_trinHBG_Gastroptychus_formosus_Loc22396c0g1t2; codepot=Code/0.031;
-MELI-------------------------------------------------------
------------ESLDSYGWTFNLT-KYQME-----------------------------
--------------------MEPNLTANEV--------------------------VD--
-PFLAPDVNG---------------------------SLFLTFN----------------
-----DT-------------------------------SDGQNSNA----------T-DL
NKYNLPWWHELIWYVVFMGMVVVATGGNLIVIWIVLADRRMRTVTNIFLVNLSVADAMVS
TLNVVFNFT----YMLNLHWRFGLIYCKISQFVSILSICASVFTLMAIAFDRYIAIMHPL
RP--RMGRKSTILIVVWIWVSSVCLSL--PNFMYFTTDVIYFP-EG-ERTVCYASWPDGD
---QGNSHSEFVHTVVLMVLTYILPLVCMGFTYVTIGMTLWGSRSIGEQT------PRQM
ESIR--------------------------------------------------------
------------------------------------------------------------
------------------------------------------------------------
------------------------------------------------------------
------------------------------------------------------------
------------------------------------------------------------
------------------------------------------------------------
------------------------------------------------------------
------------------------------------------------------------
------------------------------------------------------------
------------------------------------------------------------
------------------------------------------------------------
-------------------------------------------------
>Clivit_EVm002093t3 type=protein; aalen=491,86%,complete; clen=1708; offs=182-1657; organism=HBG_Clibanarius_vittatus; evgclass=althim; oid=HBG_Clibanarius_vittatus_trinHBG_Clibanarius_vittatus_Loc25630c0g2t5; codepot=Code/0.08;
-MELF-------------------------------------------------------
-----------ESVVGEYEWTYNNN-NLTWLPN---------------------------
--------------------DTLNLTQSSSS----------------------SS-GDLG
FDL-SATLNNS-NT----------------------NTNFLTIL----------------
--RDNET-------------------------------DALSGNST----------N-EP
DKYNLPWWHELIWYVVFMGMVIVATGGNLIVIWIVLADRRMRTVTNIFLVNLSVADAMVS
TLNVVFNFT----YMLNLHWRFGLVYCKISQFVSILSICASVFTLMAIAFDRYVAIMHPL
KP--RMGRKATILIVVWIWISSVCLSL--PNLMYFTTDVIRFP-DGAERTVCYAAWPDGD
---QGSSHSEFVHTVVLMVLTYILPLVCMGFTYVRIGLTLWGSRSIGEQT------PRQM
ESIRSKRK----VVKMMIVVVTIFAVCWLPYHLYFILVNFMPEI-AHQEYIQETYLA--I
YWLAMSNSMYNPMIYCWLNNRFRNGFRKVLAGWCP-----------------CVS---YH
GE---------------------------GDVSKTKTSRISCSGS---------------
----------------PETHH----------------RINYDGTNH--------------
--------------------------------------------ISMRNLASSDL-----
-----------------------------------------SLNPPRH------------
----------------------APPVRLLN-GAGGARR----------------------
----------------------P------------------------PEASSGAPR----
------------------------------------------------------------
------------------------------------------------------------
------------------------------------------------GGYGGSLAA---
-------------------------------------------PRSNCYPTITY-----Q
YV-----------------------------------------------
>Cliant_EVm005325t1 type=protein; aalen=357,73%,partial3; clen=1456; offs=384-1454; organism=HBG_Clibanarius_antillensis; evgclass=main; oid=HBG_Clibanarius_antillensis_trinHBG_Clibanarius_antillensis_Loc51720c0g2t7; codepot=Code/0.031;
-MELF-------------------------------------------------------
-----------ESVVGEYEWTYTNN-NITWLPN---------------------------
--------------------DTLNLTQSSSS----------------------SSTGDLE
LDL-SATFNN---------------------------TNFLTLL----------------
--RANVT-------------------------------DGLSGNST----------N-EP
DKYNLPWWHELIWYVVFMGMVIVATGGNLIVIWIVLADRRMRTVTNIFLVNLSVADAMVS
TLNVVFNFT----YMLNLHWRFGLVYCKISQFVSILSICASVFTLMAIAFDRYVAIMHPL
KP--RMGRKATILIVVWIWISSVCLSL--PNLMYFTTDVIRFP-DGAERTVCYAAWPDGD
---QGSSHSEFVHTVVLMVLTYILPLVCMGFTYVRIGLTLWGSRSIGEQT------PRQM
ESIRSKRK----VVKMMIVVVTIFAVCWLPYHLYFILVNFMPEI-AHQEYIQETYLA--I
YWLAMSN-----------------------------------------------------
------------------------------------------------------------
------------------------------------------------------------
------------------------------------------------------------
------------------------------------------------------------
------------------------------------------------------------
------------------------------------------------------------
------------------------------------------------------------
------------------------------------------------------------
------------------------------------------------------------
------------------------------------------------------------
-------------------------------------------------
>Clitri_EVm003709t1 type=protein; aalen=390,59%,complete-utrpoor; clen=1982; offs=340-1512; organism=HBG_Clibanarius_tricolor; evgclass=main; oid=HBG_Clibanarius_tricolor_trinHBG_Clibanarius_tricolor_Loc55785c0g1t1; codepot=Code/0.026;
-MELF-------------------------------------------------------
-----------ESVVGEYEWTYTNN-NITWLPN---------------------------
--------------------ETLNLTQSSSS----------------------SSTGELE
LDL-STTFNN---------------------------TNFLTLL----------------
--RANVT-------------------------------DGLSGNST----------N-EP
DKYNLPWWHELIWYVVFMGMVIVATGGNLIVIWIVLADRRMRTVTNIFLVNLSVADAMVS
TLNVVFNFT----YMLNLHWRFGLVYCKISQFVSILSICASVFTLMAIAFDRYVAIMHPL
KP--RMGRKATILIVVWIWISSVCLSL--PNLMYFTTDVIRFP-DGAERTVCYAAWPDGD
---QGSSHSEFVHTVVLMVLTYILPLVCMGFTYVRIGLTLWGSRSIGEQT------PRQM
ESIRSKRK----VVKMMIVVVTIFAVCWLPYHLYFILVNFMPEI-AHQEYIQETYLA--I
YWLAMSNSMYNPMIYCWLNNRFRNGFKRVFSLCVP-----------------DLH---YD
------------------------------------------------------------
------------------------------------------------------------
------------------------------------------------------------
------------------------------------------------------------
------------------------------------------------------------
------------------------------------------------------------
------------------------------------------------------------
------------------------------------------------------------
------------------------------------------------------------
------------------------------------------------------------
-------------------------------------------------
>Erisi1_EVm005547t1 type=protein; aalen=473,59%,complete-utrpoor; clen=2401; offs=886-2307; organism=Eriocheir_sinensis; evgclass=main; oid=Eriocheir_sinensis_trinEriocheir_sinensis_LocDN169542c0g1t1; codepot=Code/0.1;
-MELM-------------------------------------------------------
-----------AGPIMDIEGSGNIT-----AAP---------------------------
--------------------EWWNVTNVDV---------------------------D--
-----VSVNC---------------------------SRT-FCP----------------
-----VT-------------------------------NVTNSTCV-ECPLLD---E-EG
NKYNLPWWNELIWYVVFMGMVIVATGGNTIVIWIVLADRRMRTVTNIFLVNLSVADAMVS
TLNVIFNFT----YMLNLNWRFGFVYCKISQFVSILSICASVFTLMAISFDRYIAIMHPL
RP--RMGRKATILIVVWIWVSSVCLSL--PNLIYFTTATIGYA-DG-ERIVCYAAWPDGD
---QGESQSEYVHTVVLMVLTYILPLTCMGFTYVRIGLTLWGSRSIGEQT------PRQV
ESIKSKRK----VVKMMIVVVTIFAVCWLPYHMYFILSNLMPEI-AHYEFIQETYLA--I
YWLAMSNSMYNPMIYCWLNNRFRNGFKKVFSGWLP-----------------CIT---YE
GE--------------------------TAEVTRVKTARYSCSGS---------------
----------------PETHH----------------RVTYDGTSH--------------
--------------------------------------------ISMRNLASSDL-----
-----------------------------------------SISGSRL------------
-----------------------PPVRLCN-GANLR------------------------
------------------------------------------------RATNGADS----
------------------------------------------------------------
------------------------------------------------------------
----------------------------------------------ASRSYGGTLGP---
-------------------------------------------PKHTPYPSVTYQ----Q
YV-----------------------------------------------
>Gl_CHHR3
-MELI-------------------------------------------------------
-----------AEPIMDLEGPGNTT--ALMATH---------------------------
--------------------DWWNSTDVDV---------------------------D--
-----VSVNC---------------------------SRT-FCP----------------
-----VT-------------------------------NVTNSTCV-ECPLLD---D-EG
NKYNLPWWNELIWYVVFMGMVIVATGGNTIVIWIVLADRRMRTVTNIFLVNLSVADAMVS
TLNVVFNFT----YMLNLNWRFGFVYCKISQFVSILSICASVFTLMAISFDRYIAIMHPL
RP--RMGRKATILIVVWIWVSSVCLSL--PNLIYFTTATLSYA-GG-ERIVCYAAWPDGD
---QGESQSEYVHTVVLMVLTYILPLTCMGFTYVRIGLTLWGSRSIGEQT------PRQV
ESIKSKRK----VVKMMIVVVTIFAVCWLPYHMYFILSNLMPEI-AHYEFIQETYLA--I
YWLAMSNSMYNPMIYCWLNNRFRNGFKKVFSGWLP-----------------CIT---YE
GE--------------------------TAEVTRVKTARYSCSGS---------------
----------------PETHH----------------RVTYDGSSH--------------
--------------------------------------------ISMRNLASSDL-----
-----------------------------------------SISGSRL------------
-----------------------PPVRLCN-GANLR------------------------
------------------------------------------------RATNGADS----
------------------------------------------------------------
------------------------------------------------------------
----------------------------------------------ASRGYGGTLGP---
-------------------------------------------PKHTPYPSVTYQ----Q
YV-----------------------------------------------
>LUR3_GeclatEVm005146t1 type=protein; aalen=476,56%,complete-utrpoor; clen=2533; offs=900-2330; organism=Gecarcinus_lateralis; evgclass=main; oid=GlaE_velvLoc20228ct1; codepot=Code/0.1; cov=56.4_g8802_i0;
-MELI-------------------------------------------------------
-----------AEPIMDLEGPGNTT--ALMATH---------------------------
--------------------DWWNSTDVDV---------------------------D--
-----VSVNC---------------------------SRT-FCP----------------
-----VT-------------------------------NVTNSTCV-ECPLLD---D-EG
NKYNLPWWNELIWYVVFMGMVIVATGGNTIVIWIVLADRRMRTVTNIFLVNLSVADAMVS
TLNVVFNFT----YMLNLNWRFGFVYCKISQFVSILSICASVFTLMAISFDRYIAIMHPL
RP--RMGRKATILIVVWIWVSSVCLSL--PNLIYFTTATLSYA-GG-ERIVCYAAWPDGD
---QGESQSEYVHTVVLMVLTYILPLTCMGFTYVRIGLTLWGSRSIGEQT------PRQV
ESIKSKRK----VVKMMIVVVTIFAVCWLPYHMYFILSNLMPEI-AHYEFIQETYLA--I
YWLAMSNSMYNPMIYCWLNNRFRNGFKKVFSGWLP-----------------CIT---YE
GE--------------------------TAEVTRVKTARYSCSGS---------------
----------------PETHH----------------RVTYDGSSH--------------
--------------------------------------------ISMRNLASSDL-----
-----------------------------------------SISGSRL------------
-----------------------PPVRLCN-GANLR------------------------
------------------------------------------------RATNGADS----
------------------------------------------------------------
------------------------------------------------------------
----------------------------------------------ASRGYGGTLGP---
-------------------------------------------PKHTPYPSVTYQ----Q
YV-----------------------------------------------
>CarmaC_EVm006949t1 type=protein; aalen=476,42%,complete-utrpoor; clen=3406; offs=935-2365; organism=Carcinus_maenas; evgclass=main; oid=Carcinus_maenas_CNS_velvLoc15810ct1; codepot=Code/0.09; cov=330.4_g137_i24;
-MEVL-------------------------------------------------------
-----------AEPIMDFETPTNTT-SLMVAGN---------------------------
--------------------EWWNITNMNL---------------------------D--
-----MHVNC---------------------------SRT-LCP----------------
-----TT-------------------------------NFTNSTCV-ECPLLD---D-EG
NKYNLPWWNELIWYVVFMGMVIVATGGNTIVIWIVLADKRMRTVTNIFLVNLSVADAMVS
TLNVVFNFT----YMLNLNWRFGFVYCKISQFVSILSICASVFTLMAISFDRYIAIMHPL
RP--RMGRKATILIVVWIWVSSVCLSL--PNLIYFTTATLSYA-GG-ERIVCYAAWPDGD
---QGESQSEYVHTVVLMVLTYILPLTCMGFTYVRIGLTLWGSRSIGEQT------PRQV
ESIKSKRK----VVKMMIVVVTIFAVCWLPYHMYFILSNLMPEI-AHYEFIQETYLA--I
YWLAMSNSMYNPMIYCWLNNRFRNGFKKVFSGWLP-----------------CVT---YE
SE--------------------------PADVTRVKTARFSCSGS---------------
----------------PETHH----------------RVTCDGSSH--------------
--------------------------------------------ISMRNLASSDL-----
-----------------------------------------SISGSRL------------
-----------------------PPVRLCN-GANMR------------------------
------------------------------------------------RATNGADT----
------------------------------------------------------------
------------------------------------------------------------
-----------------------------------------------SSSYGGTLLP---
-------------------------------------------PKHTTYPSVTYQ----Q
YV-----------------------------------------------
>CarmaC_EVm006949t2 type=protein; aalen=380,31%,complete-utrbad; clen=3586; offs=935-2077; organism=Carcinus_maenas; evgclass=alt; oid=Carcinus_maenas_CNS_velvLoc14436ct1; codepot=Code/0.07; cov=211.7_g137_i23;
-MEVL-------------------------------------------------------
-----------AEPIMDFETPTNTT-SLMVAGN---------------------------
--------------------EWWNITNMNL---------------------------D--
-----MHVNC---------------------------SRT-LCP----------------
-----TT-------------------------------NFTNSTCV-ECPLLD---D-EG
NKYNLPWWNELIWYVVFMGMVIVATGGNTIVIWIVLADKRMRTVTNIFLVNLSVADAMVS
TLNVVFNFT----YMLNLNWRFGFVYCKISQFVSILSICASVFTLMAISFDRYIAIMHPL
RP--RMGRKATILIVVWIWVSSVCLSL--PNLIYFTTATLSYA-GG-ERIVCYAAWPDGD
---QGESQSEYVHTVVLMVLTYILPLTCMGFTYVRIGLTLWGSRSIGEQT------PRQV
ESIKSKRK----VVKMMIVVVTIFAVCWLPYHMYFILSNLMPEI-AHYEFIQETYLA--I
YWLAMSNSMYNPMIYCWLNNRFRNGFKRVFSLCLR-----------------GLR---YD
------------------------------------------------------------
------------------------------------------------------------
------------------------------------------------------------
------------------------------------------------------------
------------------------------------------------------------
------------------------------------------------------------
------------------------------------------------------------
------------------------------------------------------------
------------------------------------------------------------
------------------------------------------------------------
-------------------------------------------------
>Cb_CHHR3
-MELM-------------------------------------------------------
-----------AEPIMDLEGSANLT-SVLAAAH---------------------------
--------------------DWWNNTELNL---------------------------D--
-----LHVNC---------------------------SMT-FCP----------------
-----TT-------------------------------NFTNSTCV-ECP-PD---D-EG
NKYNLPWWNELIWYVVFMGMVIVATGGNTIVIWIVLADKRMRTVTNIFLVNLSVADAMVS
TLNVIFNFT----YMLNLNWRFGFVYCKISQFVSILSICASVFTLMAISFDRYIAIMHPL
RP--RMGRKATILIVVWIWVSSVCLSL--PNLIYFTTATLSYA-GG-ERIVCYAAWPDGD
---QGESQSEYVHTVVLMVLTYILPLTCMGFTYVRIGLTLWGSRSIGEQT------PRQV
ESIKSKRK----VVKMMIVVVTIFAVCWLPYHMYFILSNLMPEI-AHYEFIQETYLA--I
YWLAMSNSMYNPMIYCWLNNRL--------------------------------------
------------------------------------------------------------
----------------P-------------------------------------------
------------------------------------------------------------
---------------------------------------------QQQ------------
-----------------------IPQRVQE------------------------------
------------------------------------------------------------
------------------------------------------------------------
------------------------------------------------------------
----------------------------------------------------GVLGV---
-----------------------------------------------------------A
AV--------------------------------------------CQI
>ScyparEVm003753t1 type=protein; aalen=475,44%,complete-utrpoor; clen=3180; offs=900-2327; organism=Scylla_paramamosain; evgclass=main; oid=Scylla_paramamosain_trinLocDN53808c0g1t1; codepot=Code/0.092;
-MELM-------------------------------------------------------
-----------AEPILDLESSANAT-SVLAAAH---------------------------
--------------------DWWNNTDVNL---------------------------D--
-----VHVNC---------------------------SRT-FCP----------------
-----TA-------------------------------NLTNGTCV-EC-LPD---D-EG
NKYNLPWWNELIWYVVFMGMVIVATGGNTIVIWIVLADQRMRTVTNIFLVNLSVADAMVS
TLNVVFNFT----YMLNLNWRFGFVYCKISQFVSILSICASVFTLMAISFDRYIAIMHPL
RP--RMGRKATILIVVWIWVSSVCLSL--PNLIYFTTATLSYA-GG-ERIVCYAAWPDGD
---QGESQSEYVHTVVLMVLTYILPLTCMGFTYVRIGLTLWGSRSIGEQT------PRQV
ESIKSKRK----VVKMMIVVVTIFAVCWLPYHMYFILSNLMPEI-AHYEFIQETYLA--I
YWLAMSNSMYNPMIYCWLNNRFRNGFKKVFSGWLP-----------------CVT---YE
SE--------------------------ATDVSRVKTARFSCSGS---------------
----------------PETHH----------------RVTCDGSSH--------------
--------------------------------------------ISMRNLASSDL-----
-----------------------------------------SISGSRL------------
-----------------------PPVRLCN-GANIR------------------------
------------------------------------------------RATNGADT----
------------------------------------------------------------
------------------------------------------------------------
-----------------------------------------------SRSYGGTLVP---
-------------------------------------------PKHTPYPSVTYQ----Q
YV-----------------------------------------------
>LercypEVm008887t2 type=protein; aalen=320,99%,partial3; clen=964; offs=4-963; organism=Lernaea_cyprinacea; evgclass=althim; oid=Lernaea_cyprinacea_trinLernaeacyprinacea_LocDN71508c0g1t1; codepot=Code/0.055;
------------------------------------------------------------
------------------------------------------------------------
------------------------------------------------------------
------------------------------------------------------------
------------------------------------------------------------
----MPREANIAWTVVFSAMIICAIIGNICVFWIVLGHRRMRNVTNYFLANLSFADLIMS
CLNTIFNFI----FMKNRNWIFGSWYCMINNFIAYLSVAVSVFTLVAISIDRYIAIVRPL
KP--RLTKTCGIVSLLLIWLLSGVLSI--PALLYSTTWSFSYG-SGDNLTVCFLEWPDGP
---PSVSTLDYIYNIIFFVVTYLVPIIAMGVCYGKIGMVLWGKSIIGEITG---DTATQE
RKLNSKRK----VVKMFMVVVIIFAVCWLPYHIYFIYTYHHKEV-VRMPIIQHVYLG--F
YWLAMSNSMFNPLIYYWMNARFRGYFRSLLLAGK----------------ALCCQ-----
------------------------------------PRRLFGR-----------------
------------------------------------------------------------
------------------------------------------------------------
------------------------------------------------------------
------------------------------------------------------------
------------------------------------------------------------
------------------------------------------------------------
------------------------------------------------------------
------------------------------------------------------------
------------------------------------------------------------
-------------------------------------------------
>ParnanEVm003661t1 type=protein; aalen=636,81%,complete; clen=2337; offs=118-2028; organism=Paracyclopina_nana; evgclass=main; oid=Paracyclopina_nana_trinParacyclopina_nana_LocDN15065c0g2t1; codepot=Code/0.047;
-MEVCL------------------------------------------------------
---------------------QNIT-GNVTLET---------------------------
-------------------SNRALLQTTNIASQLQ--------NLWLEVGPNCTAIRDKF
----LELLSTNGTT-----------------------SSTTALA----------------
-----------------DE---------------DSFEDYEDSSATEDEG-----GS-ST
EPFRMPYSADVAWTVVFSIMIVSAIVGNLVVFWIVLGHRRMQNVTNYFLVNLSCADLMMS
CLNTVFNFI----FMKSRDWIFGSVYCTINNFIAYMSVAVSVFTLMAISIDRYIAIVRPL
KP--RMSKTCARIFLLVIWLSSALLSL--PSLLYSKTWTFAYG-DGENLTVCFLLWPDGP
---PTVSKLDYIYNIVYFFLTYIVPIVAMGICYGQIGSVLWGKGIIRENAC---NDLAHE
RKLLSKRK----VVKMFIVVVIIFAVCWLPYHVYFIYTYHHKEV-VTMPFIQHVYLG--F
YWLAMANAMFNPLIYYWMNARFRGYFKALMSSAR----------------LVCCQ-----
------------------------------------PGRFLFRRTNSKSSL-DIGVRPVD
RGVVKMELHHYTNRLHPGMGK----------------RLQNANIQGASSEPTNRHLNATG
LKG----NGAGP------------LVVGSGSGDVMSPPGGAMPNFSSNRKMTSQALFRHL
NNHT---SSDIHSEPAI-----------------------NRMNISYGPNAGL-------
---------LPISGNL----ALSTPGGANGVNCCSN---------PVS------------
--------------------ISPLD------GTTKATICTALNSIVAPTAVNNLNTNSSS
SD----------------------------------------------------------
------------------------------------------------------------
------------------------------------------------------------
-----------------------------------------FKMSNCDHEEPVLRISVP-
---------------------------------FRNNPLLKHTSLQ---
>EuraffEVm004785t1 type=protein; aalen=638,58%,complete-utrpoor; clen=3305; offs=704-2620; organism=Eurytemora_affinis; evgclass=noclass; oid=Eurytemora_affinis_trinEurytemora_affinis_LocDN89411c3g1t1; codepot=Code/0.021;
-MLGG-------------------------------------------------------
------------------------------------------------------------
------------------------------------------------------------
------------------------------------------------------------
------------------------------------------------------------
------------WEVVYGIMLTISISENLIVIWIILCHSSMRTVTNFFLAHLAVSDLTMC
IFNCAFNLD----YMLHKNWKFGRNYCIVSNFMSLYTVASCVFSLLALTFERYYVVMMPL
RR--RPTRICAVSGIVIIIITSSLLCL--PTLLFSVIGDIRNE-AGEDSKVCFLLWPDGL
---PFQSTQDFWYNTFFLTATYFIPVLIMGYCYTRMGLKLWGGEQILEGAP---PNPALE
RARHKKRK----IVKMSFAVILLFAVCWLPYHLYFLIIYLYPGA-MILPWLDDAYLT--V
YLMAMSTSLINPTIYYIMNRKFRDYFHTALCI------------------NRCRA---IR
RS---PILNPIVR-------------TSVRSNQNSIHTNLVDRRLSSRVGSISISLAPH-
------PSPIQTRSNSPLSCR---------SNRLEIPREYCNPTLQVP-APPSQHQDIA-
-------------QKRQNRNYSSNL----------------NDAVNIKMPQVSDSQEQIQ
DNCQNLSGSDSCQQPCEKDSCQQPYEKGSCRPTCDKDSSAHSLGKDRCSTQSCG------
--------------------NDSRPQSCENDSCHPVCDYD--------------------
--------------------SCPKQP----CDNDSSQYTS-DNDSILHLAQNGSCPQISQ
ND-----------------------TYAQLSQTDCC------------------------
-----------------PLLGDNDSCPLPCDSASC-------------------------
-----------PQIIDSPIENQNINLELSDVRTP-------AKKLPIKLSSDSLIKKQNV
----------------------DTPTIGIGCRKRLNKIGALVQKPSWEETTV--------
-------------------------------------------------
>EuraffEVm018707t2 type=protein; aalen=215,98%,partial3; clen=654; offs=10-654; organism=Eurytemora_affinis; evgclass=althim; oid=Eurytemora_affinis_trinEurytemora_affinis_LocDN86422c2g1t1; codepot=Code/0.0049;
-MLS--------------------------------------------------------
------------------------------------------------------------
------------------------------------------------------------
------------------------------------------------------------
------------------------------------------------------------
--------NVIVWKVAYGGMLTTAISANLIVLWIILGHGSMRTVTNFFLANLAVADLTMC
VFNCAFNLD----YMLHKDWKFGKPYCIVNNFMGLYTVATCVFSLVALTLERYYVVMYPL
RR--RPTKSIAVCGILVIMAFSALICL--PSLLYSKLGTIGDD-TSGKSTVCFLMWPDGL
---PFQSTIDFWYNAFFLSITYLVPVVLMGFCYTQIGIKLWGSDAILHQT----------
------------------------------------------------------------
------------------------------------------------------------
------------------------------------------------------------
------------------------------------------------------------
------------------------------------------------------------
------------------------------------------------------------
------------------------------------------------------------
------------------------------------------------------------
------------------------------------------------------------
------------------------------------------------------------
------------------------------------------------------------
--------------------------------------------------SV--------
-------------------------------------------------
>LercypEVm004649t1 type=protein; aalen=460,80%,complete; clen=1714; offs=105-1487; organism=Lernaea_cyprinacea; evgclass=main; oid=Lernaea_cyprinacea_trinLernaeacyprinacea_LocDN79742c1g1t1; codepot=Code/0.045;
-MDQAV------------------------------------------------------
----W----------------MNYS-----------------------------------
------------------------------------------------------------
--------------------------------EMDGNDSSLEVS----------------
-----TTA--------------------------------------------------PP
LIPSMDLWIRIIWDLLFIIIIFVSICGNLMVLWIILGHSYMWTVPNAFIANMSFSDLLMA
VLNCIFNYI----FMRDRHWEFGSAYCSVNNFVAIVTVAASVLNLTAMSIDRYKAIVWPL
KA--RTSKHTVFVVVVFIWVGSALFAL--PAGLFSTTVE-----NSSGRIICLVKWPDGQ
---MGTSYQDYVYNILIMVVTYILPILIISFSTCHMSIVLWCKQPVGVIT------PQLE
RVKKKKQK----IVKMLVVLILIFGLCWLPYHIYFIYSYHNPEV-MRMENIQHIFLA--F
YWFAMTHSLVNPIVYYCMNSTFRRYYVNILTL-------------------DCLK---RR
YQ---DAPAGVIM-------------ASALGLQMATQITATTNQQQSQRR-------PR-
----QMETAFDHIEAAPTPKR----------------PIRPSSTEHSVRTIKGRYQCKT-
------------------------------------------------------------
------------------------------------------------------------
--------------------ENREPGQDQGKCDSQVLKNG--------------------
--------------------EVVKR------DTNDRSI----YHSVVFLKRTSSTESRA-
------------------------------------------------------------
------------------------------------------------------------
------------------------------------------------------------
------------------------------------------------------------
-------------------------------------------------
>ParnanEVm005531t1 type=protein; aalen=509,96%,partial3; clen=1584; offs=57-1583; organism=Paracyclopina_nana; evgclass=main; oid=Paracyclopina_nana_trinParacyclopina_nana_LocDN12498c0g1t1; codepot=Code/0.052;
-M----------------------------------------------------------
----------------------NNS-----------------------------------
------------------------------------------------------------
------------------------------------------------------------
-----TS---------------PEL-------------------------------EIMM
QKWQMSLVPRIIWDFLFGSMIFVAVVGNLIVLWIVAAHRYMRTIPNAFIVNMSLSDLLMA
VLNCSFNFV----TMRDRKWEFGQVYCSINNFMAIVTVAASVLNLTAMSLDRYKAVVWPL
KM--RTSKYVVAAVILAIWIGSGLFAL--PAILFSTTLTVLPG-----QEICYIKWPDES
EDLLGASFQDYIYNIIILLVTFVFPIIIIGFCTIHMTLVLWCRQPVCIIT------PQLE
RAKRKKQK----IVRMLVVLIVIFGACWLPYHVYFIYSYHFPDV-RRLPYIQHIFLA--F
YWCAMAHAMVNPLVYYFMNPKFRHYYRHILML-------------------KCLK---PS
PR---NAPTGLIL-------------ASAFGLQVAAHLAYSEANAKEG------------
---------LKESSAANTPCR----------------RLMRKNTQMSTLNSPVRHHNKK-
-------EENDP------------------------------------------------
--------------------------------------------VSREQHLTV-------
--------------------INHEPQQGDHF-----------------------------
-----------------ICGLAPMQ------DTISRRF----STALTLALKNESPGNRAS
--------------------------FLVALQS---------------------------
---HEDFIMAEDLLE----IGDDDNALVEAHRA---------------------------
-----------------------------------------AAASFISMKESSMFS----
-----------------------------------------QSSTECYRTGIF-------
-------------------------------------------------
>ParnanEVm004470t1 type=protein; aalen=570,97%,partial3; clen=1755; offs=44-1753; organism=Paracyclopina_nana; evgclass=main; oid=Paracyclopina_nana_trinParacyclopina_nana_LocDN13293c0g2t1; codepot=Code/0.017;
-M----------------------------------------------------------
--------------------DYNLT-T---------------------------------
------------------------------------------------------------
-------------------------------------SAYTGLN----------------
-----SS---------------------------EDFASSDENSTEMEMN------STEV
SPLKRYDFLNPMWNVSFTISVIVGTLGNLIVLWIVLCHKRMWTSTNYFLVNLSITDLLLT
VLNGLFNFI----YMRDGNWIFGDVYCTINNFVSYVTVAASVLTLTAITIDRYRAIIYPL
RP--KLSRWVILGTIIAIWITSSLLAL--PSLLYSSTFS------NTKITVCIMYWPDGI
---AHHSKTDYIYNIVFFLATYVVPLILMALCYSRMGFHLWGTPIVGEET------ETLR
KNYQNKKK----VVKMFVIVVSVFSVCWLPYHVYFLYTYHNKEV-ARHAATKHVYLG--I
YWLAMSNTTVNPIIYYWMNVRFRKYFVRFLLFIPR---------------LICGK-SCWR
DI-------------------------DTGHNFHSATINHSNRNSYRD---------PR-
----------RSSSQRSMMSK----------------RLSKSSQPTSL------------
------LADTLPSTRNTDENTSNLLDTTTDSSTF-------PTASRTNNYSAKMSG----
------------------------------------------------------------
--------------------TLTVPSN---------------------------------
---------------------------------------------MNLWTKNGSNGCSRS
IR---WGEKSDGSFFLR--RKSHCGTFFP-------------------------------
----PFFLHIQV------------KFEFESSSI---------------------------
-----------------------------------------AGLLLRSKEIWAMFSCCSM
SI----------------------------------EVTILFSESNSAHKKVIPILKL-T
FMG-----------MKSL--------LCVQKAKIRNNCWLRK-------
>ParnanEVm009638t1 type=protein; aalen=330,99%,partial3; clen=998; offs=9-998; organism=Paracyclopina_nana; evgclass=main; oid=Paracyclopina_nana_trinParacyclopina_nana_LocDN41375c0g1t1; codepot=Code/0.015;
------------------------------------------------------------
------------------------------------------------------------
------------------------------------------------------------
------------------------------------------------------------
------------------------------------------------------------
----------------------------------------------------------MT
LLNTVFNFI----FMRDKNWPFGSTYCVINNFVVYVTVSASVLTLTAITLERYRAIIYPL
RP--KLSRSFIVAVILFIWIISCILAV--PTLLYSKLLS------NGVISACVLYWPDGV
---AHNSKIDYLYNIIFFITTYVVPMSFMAFCYTRMGRHLWGSPIVGEET------PTLL
KNYQSKKK----VVKMFIIIVSVFGICWLPYHGYFLYVYHNKDV-VRLPYIKHVYLS--F
YFLAMSNVIVNPIIYFWMNVRFRGYFFHALLFIPR---------------LLCCK-----
------------------------------------------------------------
----------RNQAFSPESHH---------------LRLMGNPLEVG-------------
-----------PRIHRTQSCHNVALEATTTKKA---------TMYSTREFQTKLS-----
------------------------------------------------------------
------------------------P-----------------------------------
-------------------------------------------------GKDTTNGRQDR
LV----------------------------------------------------------
-------------------------FNLEHTA----------------------------
------------------------------------------------------------
------------------------------------------------------------
-------------------------------------------------
>EuraffEVm010270t1 type=protein; aalen=400,47%,complete-utrbad; clen=2540; offs=59-1261; organism=Eurytemora_affinis; evgclass=noclass; oid=Eurytemora_affinis_trinEurytemora_affinis_LocDN76699c4g1t1; codepot=Code/0.03;
-MEEY-------------------------------------------------------
---------------YALPEDENRT-----------------------------------
------------------------------------------------------------
------------------------------------------------------------
-----ITV--------------------------------------------------EW
NWIRWEQDIDYFWTFAFSMIVVTAVLGNATVIWIVIGHKRMWSVTNYYLLNLTMADIMMA
TLNCIFSFI----FMRDSKWEFGLGYCVFNHFTSLVAVSASVFSLLAITLDRRKAIMSPL
KP--KPTKAWVCGAILAIWVFCILLAL--PSTLHTSLHTVNTT-GVENFEVCITIWPDGL
---QGYSTYDFYYNVIYMVLTYLLPLILMGACFLQMGKKLWGGEVIGEDT------PGLQ
RSRINKQK----VVKMFGVVITIFGVCWLPYHLYFLYSFYHPEV-FKSAYTKHVYLG--F
YWLAMSNCCVNPIVYYWMNKRFRDYFNYALTCAPR-------------------------
---------------------------RIKMNLRKLTFRYSRRGSFSE------------
------------HQSELIIMR----------------RLQCNA-----------------
-------VGGAPKQNNEDSNQSGAR-----------------------------------
------G-----------------------------------------------------
--------------------RAVPPRRADESSGSFM------------------------
------------------------------------------------------------
------------------------------------------------------------
------------------------------------------------------------
------------------------------------------------------------
------------------------------------------------------------
-------------------------------------------------
>EuraffEVm008440t1 type=protein; aalen=459,50%,complete-utrpoor; clen=2726; offs=648-2027; organism=Eurytemora_affinis; evgclass=main; oid=Eurytemora_affinis_trinEurytemora_affinis_LocDN96320c2g2t3; codepot=Code/0.0024;
-M----------------------------------------------------------
---------------------KNIS-----------------------------------
------------------------------------------------------------
------------------------------------------------------------
-------------------------------------ESLTSNTTESTCNHNN---D---
----VWTYGQILWTLMFSIIIVVAILGNTIVIWIILAHRRMWSVTNYFLFNLTLADLMMA
TLNCIPSFI----FMRDRVWTLGYIYCKINTFLSYVTIPASVFTLLAITIDRRKAIVRPL
EP--KTSRMKVLITILVIWILSSIISL--PPTLVAKHFLHG---RCGKNYICVPIWPSTE
--SIDASQYDHVYNILFSVITYLTPMIGMGICYKQIWKNLWGGECIGEIM----VHPAVL
KSRQNKKR----VVIMFAVVISIFMVCWLPYQLYFIFLYYIPSV-KYFRYIGDLYLS--F
YWLAMANSCVNPIIYYWMNSRFREYFNSVLFCLPR-----------------CFY-----
-------------------------------WIKARSLRYKDDQNQET------------
----------------PKMLRLCEERDTVKSRKGERPRLLLKSSTKEA------------
------FLGDTP-------------------------LCELHPVFSISLRESREP-----
----------------------------------------RELGESRQSRESR-------
--------------------EPKEPREPKEFTESRE------------------------
----------------------PRKP----------------------------------
--------------------------FL--------------------------------
------------------------------------------------------------
------------------------------------------------------------
-----------------------------------------HQETGILEPEILPATEV--
------LL-----------------------------------------
>EuraffEVm008477t1 type=protein; aalen=457,94%,complete; clen=1453; offs=53-1426; organism=Eurytemora_affinis; evgclass=main; oid=Eurytemora_affinis_trinEurytemora_affinis_LocDN87172c2g2t8; codepot=Code/0.022;
-M----------------------------------------------------------
----------------------NFS-EAG-------------------------------
---------------------------------------------WSEAGWSKAGWSDGD
---------------------------------WESNNSSYFLD-EGINI----------
----TSSI------------NLPGL-------------NLSANS--------------TK
RGGSMTDTMAHLWTLAFSLIMIISIFGNTIVLWIVLAHRRMWSVTNYFLVNLAIADLCMS
ILNCIPSFI----FMRDGVWKFGSMYCKVNHFTSYLTVTTSVLTLLALTFDRHKAIMTPL
AP--KKSHTSLILCILLIWVLGVVIAS--PAGIYAELVSVGPA--EQNRHLCLIIFPDGV
---QGESLFDYVYNIAFFVGTYIIPLTCMGVCYTRMGKNLWGGTMIGEET------PSLR
KSRKSKQK----VVKMFVAVIVIFGICWLPYHVYFIYSYHDPTI-TRKPYIRNVFLF--F
YWLAMANSCVNPLIYYWMNVRFREYFNLVLCCIPR-------------------------
---------------------------LTRHLIPAQEIELVEPGMNLS------------
----------------PSPNM----------------SLQSQRSQHIY------------
------------------------------------------------------------
------------------------------------------------------------
--------------------INKSPEPTRRACSTME------------------------
------------------------------------------KSTVSIQIKNNQN-----
--------------------------FLTIIQE---------------------------
------------------------------------------------------------
------------------------------------------------------------
------------------------------------QPAETQLRHSCRDTAVETQL----
-------------------------------------------------
>EuraffEVm010444t1 type=protein; aalen=393,98%,partial3; clen=1197; offs=18-1196; organism=Eurytemora_affinis; evgclass=main; oid=Eurytemora_affinis_trinEurytemora_affinis_LocDN71218c0g1t2; codepot=Code/0.022;
------------------------------------------------------------
------------------------------------------------------------
------------------------------------------------------------
------------------------------------------------------------
------------------------------------------------------------
------------------------------------------------------------
--------------MRDGVWVFGRTYCKFNTFTSYLTVSASIFTLLALTVNRHKAIVTPL
KA--KATCCQLTFSLIGIWLVSGVLSL--PGLLLSDLHRIS---RSEEAYVCIMIWWDGF
---QGQSQFDFIYNMVLFVVTYVLPLIFMCFAYTRMCRVL-NQKVIGEST------PSSE
AGRLKKKQ----VIKMFSLVVGLFALCWLPYHLYFLIMYAAPHL-AKSPVIRPLYLC--I
YWLAMSNSCINPIIYYFWNQRFRKHFDNIFRRIIPV----------------------YA
SW---NSN------------------TEPQQNPPVLNVRLSEPVLQAR--------EPGD
EL--------------PLPEN--------NQNNG---ELRGNTSTEL-------------
------------------------------------------------------------
-------------------------------------------QMRKKICMDY-------
--------------------SASSYSSSDRNQSCFGSSWS--------------------
------------------------------KDQKSTKW-------IQVLFKNSLNSPQSE
VD----------------------------------------------------------
------------------------------------------------------------
----------------------------------------------RKCMEEDLINKENE
E----------------------------------------FIRNHSDEGRLQFRYKG--
--------------------------------PVQTQPLRRHLGF----
>EuraffEVm012219t1 type=protein; aalen=347,52%,complete-utrpoor; clen=1989; offs=165-1208; organism=Eurytemora_affinis; evgclass=main; oid=Eurytemora_affinis_trinEurytemora_affinis_LocDN96786c5g2t4; codepot=Code/0.023;
-M----------------------------------------------------------
------------------------------------------------------------
------------------------------------------------------------
------------------------------------------------------------
------------------------------------------------------------
--------GNIIWTIFFSLIVICSIVGNIAVLWVIIGNRRMWSVPNYFLANLALADLGMA
MLNTMPSFI----FMRDGVWQLGSMYCSVNMFTSVLTVNANIFTLVGLTVNRNRAILTPL
AP--RASSLSLVIGISFIWLLSGVAAV--PSAVFSKLVTVSTK-DGGKKALCLMVWPDGW
---QGKSSMDHHYNLFLFMINYLLPLLYMIFAYSRMGCVL-NAEVIGEST------SSSR
MARNKKKK----VVKMFALLVFLFGFCWLPYQLYFLISHYVPTI-ARQQYTKDMYLG--F
YWLAMINSCINPLIYYVWNERFRSYFDDIIMYWCPI----------------------KM
RR---NQEIEI-------------------------------------------------
-------------------------------------ELQSMASGNI-------------
------------------------------------------------------------
-------------------------------------------NSARRIIHTR-------
--------------------MAVLPKPSETTTQC--------------------------
------------------------------------------------------------
------------------------------------------------------------
------------------------------------------------------------
------------------------------------------------------------
------------------------------------------------------------
-------------------------------------------------
>ThyineEVm018157t3 type=protein; aalen=222,91%,partial3; clen=725; offs=60-725; organism=Thysanoessa_inermis; evgclass=althim; oid=Thysanoessa_inermis_trinThysanoessa_inermis_LocDN138246c0g1t1; codepot=Code/0.0075;
------------------------------------------------------------
------------------------------------------------------------
------------------------------------------------------------
------------------------------------------------------------
------------------------------------------------------------
----MPVYQEVLWIVAFTIMIILATLGNCIVIHIVLANHRMRTTTNYFLVNLSVADLMNT
LLNCSFNFL----FMLKTHWAFGAAYCTVSQFVAHLTLAASVFTLAVISFDRLLNVLRPL
KP--RMSKCVCLLLLGGIWIASAVVAS--PVLLYATTFDMDP--ERSHRTLCIIRWPDGI
---GRESRMDYLYNVGIMAVTYLVPMSAMVICYALLGCKLLDCEKSQSQT------SRAA
AHLAH-------------------------------------------------------
------------------------------------------------------------
------------------------------------------------------------
------------------------------------------------------------
------------------------------------------------------------
------------------------------------------------------------
------------------------------------------------------------
------------------------------------------------------------
------------------------------------------------------------
------------------------------------------------------------
------------------------------------------------------------
------------------------------------------------------------
-------------------------------------------------
>HomameEVm005739t1 type=protein; aalen=502,61%,complete; clen=2446; offs=465-1973; organism=Homarus_americanus_EVG; evgclass=noclass; oid=Homarus_americanus_EVG_Homarus_americanus_EVG_evg1679968; codepot=Code/0.07;
-M----------------------------------------------------------
---------------------GSVG----EDDVSPTSESNATRRWLRKHLAHIMEASSGF
TPSIEG-KTHTLNPLR----ILATKTSRMVGGGLEDATPGSLVKDWLEGHSNQST--DLL
TLL--SMEGD----------------------APDPHTLRRVLN-NLLQVE---------
-----TT----------------------------PYHNDDLENEA----------S-SD
LPFQMPVYQQVLWVLAFGVMILGACIGNTIVIRIVLGNQRMRTTTNYFLVNLSVADLFMT
LFNCIFNFV----FMLKSHWAFGSIYCTISQFVAHASLAASVFTLAVISFDRFLNVMRPL
KP--RMSACVCRLLLCIIWLVAASIAA--PILPYATTIQYD----LGGRTICVILWPDGL
---ASVSHMDYVYNVVILAVTYVVPMTAMVVCYAVIGCKLYDRRS--AKT------SRQA
DNFKSKRK----VVQMLALLVGVFALCWLPYHVYFILVHHHPQL-STRPYVQHMYLA--F
YWLAMSNAMINPIVYYLLNARFRYFFRQLFAEMQGNL-------------RSCVK-----
-------------------------------TSDPSSSDFSADDD---------------
----------------PFALH---------------LQLIGDPGRCV-------------
--------GGRP------------------------------------------------
-------------------------------PLLK-------------------------
------------HNNTAHSPLPLSPHHDHPV-----------------------------
---------------------LP-------------------------------------
------------------------------------------------------------
------------------------------------------------------------
------------------------------------------------------------
------------------------------------------------------------
-------------------------------------------------
>AlpvirEVm002835t1 type=protein; aalen=546,64%,complete; clen=2547; offs=206-1846; organism=HBG_Alpheus_viridari; evgclass=noclass; oid=HBG_Alpheus_viridari_trinHBG_Alpheus_viridari_Loc63835c0g1t2; codepot=Code/0.045;
-MPGV-------------------------------------------------------
---------------DTYQALFNLT----QMLLLATNGSDIT------HLHNLF--ASGM
LRELRGDRDQGMDSDD----QLMDADS-----------------RWLEDGSSLPSLPSNY
SILEWYFKNS----------------------TTIPHTLRRVLN-SFMNTDGSDEFIPDI
WESGSST----------------------------SVTTTSSSSSK----------Q-SR
LPFQMPAYQQALWIIAFGIMILGACVGNLVVIRIVLGNQRMKTTTNYFLVNLSVADLFMT
LFNCVFNFV----FMLKSHWAFGSVYCTISQFIAHVTLAASVFTLAVISFDRFLNVMRPL
KP--RMSKCVCRLLLLGIWVVAASIAA--PILPYATTLDTM----KGERTICVIQWPDGL
---APRSLIDYVYNVVILAVTYVVPMIAMIICYAVIGCKLYDPAV--AKT------SRQV
DNFKSKRK----VVKMLALLVGLFALCWLPYHVYFIVVHHHPQL-SMRPYVQHMYLA--F
YWLAMSNAMINPVIYYLLNARFRYFFWQLLSGAKKTW-------------VKCVR-----
-------------------------------NTNSNSSILSVEDD---------------
----------------PFAFH---------------LNVGGEPVRGIL------------
-------QAGHPDTKQTRQS----------------------------------------
-------------------------------PLI---------RTSRPSPRM--------
------------AVNLANHLGPNKPLSERKLTPSSS------------------------
----------------------P--------------------------NGNKLSCKTQQ
I-----------------------------------------------------------
------------------------------------------------------------
------------------------------------------------------------
-----------------------------------------------------------H
FI-------------------------------------------EPAY
>Styrich_EVm005649t1 type=protein; aalen=370,86%,partial3; clen=1279; offs=169-1278; organism=HBG_Stylopandalus_richardi; evgclass=noclass; oid=HBG_Stylopandalus_richardi_trinHBG_Stylopandalus_richardi_Loc172353c0g1t1; codepot=Code/0.036;
-MPNG-------------------------------------------------------
---------------DTYRALLNLT----QMLALASNGSDIL------SLENF-------
LLNRRAEEDVQVEDDREAKVEAMEKGV-----------------GWLEQSFNRSS--SNY
SILEWYFKNS----------------------TVDPHTLRHVLN-TLLHVD---------
----SST----------------------------GYTTDVTSSSK----------P-TQ
LPFQMPAYQQALWVLAFGLMILGACVGNIVVIRIVLGNQRMRTTTNYFLVNLSVADLFMT
LFNCIFNFV----FMLKSQWAFGSIYCTISQFVAHVSLAASVFTLAVISFDRFLNVMRPL
KP--RMSKCVCRMLLCVIWVVAASIAA--TKLPYATTIHYL----RGERTICVIRWPDGL
---ASLSRIDYVYNVVILAVTYVVPMTAMIICYAVIGCKLCDPAI--AKT------SRQT
DNFKSKRK----VVQMLALLVGLFALCWLPYHVYFIVVH---------------------
------------------------------------------------------------
------------------------------------------------------------
------------------------------------------------------------
------------------------------------------------------------
------------------------------------------------------------
------------------------------------------------------------
------------------------------------------------------------
------------------------------------------------------------
------------------------------------------------------------
------------------------------------------------------------
------------------------------------------------------------
-------------------------------------------------
>ThyineEVm008592t2 type=protein; aalen=269,98%,partial3; clen=817; offs=9-815; organism=Thysanoessa_inermis; evgclass=alt; oid=Thysanoessa_inermis_trinThysanoessa_inermis_LocDN51487c0g1t1; codepot=Code/0.014;
------------------------------------------------------------
------------------------------------------------------------
------------------------------------------------------------
------------------------------------------------------------
------------------------------------------------------------
-------------------------------MWIVLAHKRMRTVTNYFLVNLSAADLLMS
LLNCMFNFI----YMLHSDWPFGSIYCTISNFMANVTIAASVFSLMAISFDRYIAIVRPL
KP--RMCKSEARNFILVIWITSMALSV--PCLLYSTTLTIQYK-NDEVRRGCVLLWPDGE
---TSQAYTEYLYNIVFFITTYILPMLVMLVSYTLIGRELWGSHSIGELT------DRQA
NSIRSKKRQFQQVVRMFMVIVVVFALCWFPQQGFFLYQYHNSHV-LSMAYIQHIYLG--F
YWLAMANAMMNPLIYYWMNAR---------------------------------------
------------------------------------------------------------
------------------------------------------------------------
------------------------------------------------------------
------------------------------------------------------------
------------------------------------------------------------
------------------------------------------------------------
------------------------------------------------------------
------------------------------------------------------------
------------------------------------------------------------
------------------------------------------------------------
-------------------------------------------------
>Panar2_EVm001907t1 type=protein; aalen=788,80%,complete; clen=2931; offs=387-2753; organism=Panulirus_argus_ERNST; evgclass=main; oid=Panulirus_argus_ERNST_trinPanulirus_argus_ERNST_GHUJ01001070.1; codepot=Code/0.07; TSA: Panulirus argus LocDN97967
-M------VEEEHKVRLSTDN--------------------ALDYGSG-----------P
TSTPWT--DSLFECLLQVSEGLNVT-VDIIYNL---------------------------
-------------------QNLANSSLNQLS------------------------DRELY
----LYLLNS---------------------------SVWGEVN----------------
-----STFWDTSG-----------------------------GTRLTACLVPS---P-VD
RPYLLPWWQQLTWTLAFGSMLLVAVGGNAIVMWIVIAHRRMRTVTNYFLVNLSGADLLMS
VFNCMFNFI----YMLHSDWPFGSVYCTISNFMANVTIAASVFTLMAISFDRYIAIVRPL
KP--RMSKSEARHVIIIIWLSSMTLAV--PCLLYSTTLSIRYK-HDEIRRGCILLWPDGE
---TSFSYREYVYNTVFFTTTYVLPMLVMLVSYSLIGCELWGSHSIGELT------DRQA
SSIKSKRR----VVRMFIVIVVIFMLCWLPQQGFFLYQYHNNQV-LDSENIQHIYLG--F
YWLAMANAMINPIVYYWMNARFRSYFREVVLQCYPGRS--------------CCC-----
--------------------------------CCVKSIRYLDS-----------------
----------------PHLVH----------------RRHDS------VDRMSRSRSD--
----------------VPLDVNAMRRNVPAGGS---IQHDRLFVYSSKSKVNARDGPRNT
QYT-N--QRDSGTRSTI---------------------PLREMNYTKPVDGEFYRKPLTA
EQESHRNQYLSDQNALRISVQQAPSTFTCLINTVKRNQE---DTLPMDEHMTQVPAG---
--------------DIEMSWMVPHC-----YDRDS-----------VAAIVSDVTPTGPS
PKGECHVSQSSADLL-----------LVPIISK-----TSLTGPCSSSPLLRSNVK----
HEKVNDFVRVEKEFESEQLYFEVNNVREEKVDIASF-NCVPRPGGS--LSVTITSPEDQV
SRNVF---------LQEDSSEDNHFTRTLEHKRPERKS---ISGNMVHEAIEETLNAVMK
R-SYVRDTSGK-----------DTRN---------------LKRSPENILKVSREIML--
-------------------------------------------------
>Procl2_EVm003352t1 type=protein; aalen=733,74%,complete; clen=2940; offs=361-2562; organism=Procambarus_clarkii_EVG; evgclass=noclass; oid=Procambarus_clarkii_EVG_Procambarus_clarkii_EVG_evg11781714; codepot=Code/0.067;
-M--------EKEEIGL-------------------------------------------
----WVKMVDVLGCVVEASPDINTT-HQLINNF---------------------------
-------------------ESLANISFSQLS------------------------ENEIY
----WQLMNS---------------------------SLWKEMN----------------
----QTVSEGGVG-----------------------------GRALEECLAPR---A-AD
RPYLLPWWQQLSWSLAFGPMLLIAVGGNAIVMWIVIAHRRMRTVTNYFLVNLSVADLMMS
VFNCIFNFI----YMLHSDWPFGSTYCTISNFLANVTISASVFTLMAISLDRYIAIVRPL
KP--RMTKSEALKTIVVIWVSSLTLAV--PCLLYSTTVSIRYN-NNEVRRGCFLLWPDGK
---TSVSYSEYVYNTVFFTTTYMLPMLVMLVSYSLIGCELWGSRSIGEMN------ARHA
TSIKSKKR----VVRMFLVIVVLFMLCWLPQQGFFLYQYHNSQV-LDTKNIQHIYLG--F
YWLAMANAMVNPVIYYWMNTRFRSYFREVVLQCCLGRR------------CRCCC-----
---C---------------------------CWGVKSSRLLHS-----------------
----------------PGPAP----------------RRHDS------LELTSRSRSN--
----------------YRPDTNVEPRTSAVAGS---GHHHRLQVYSAKNKLRNQDGAVHN
QHRT----KTGGEQNSV------------DVPKLRFETP-SERKCSRQ--------PIRD
EGDMHSNLCLPAQHSVKRLKTHQTSTKITSVNGLKVFQNCLIDNDPPNEQCRE-------
--------------HVEMTRLAPDD----------------ERVGDVIETSNVSCPTEPS
SEILFNISQTSGALT-----------LVPVTYKIQVKSKSLCGSHNDSTFPKKII-----
------------------------------------------------FGKTAVSINKFI
GNGEF---------LQNFLPESSSASRTDPGNHPYVK----TSGNLVQQAIEEMLQSATK
Q-SHTSDYCGI-----------QKKD---------------LSFNPVIGLNASKEIML--
-------------------------------------------------
>Gasfor_EVm005239t1 type=protein; aalen=334,80%,partial3; clen=1246; offs=245-1246; organism=HBG_Gastroptychus_formosus; evgclass=main; oid=HBG_Gastroptychus_formosus_trinHBG_Gastroptychus_formosus_Loc162272c0g2t1; codepot=Code/0.035;
-M------GDSTDEEGPLED---------------------------------------P
DTVPWPT-KLLMKCVLEVSRELNIS-SELPLTL---------------------------
-------------------LNLTQVFESDLTSRI---------NFNLTDNPHL--EEDRI
----IQLLRS-------------------------------EVN----------------
-----SSIWEEEG-----------------------------GIRLGECLETN--TP-SD
RPYLLPWWQQLTWTLAFGSMLLVAVGGNAIVMWIVIAHRRMRTVTNYFLVNLSAADLLMA
VFNCIFNFI----YMLHSDWPFGSIYCTISNFMANVTIAASVFTLMAISFDRYIAIVRPL
KP--RMSKSEARHFIVFIWFCSMTLAI--PCLLYSTTVSIRYK-NDEIRRGCFLLWPDGK
---TSISYREYVYNIVFFVTTYVLPMLVMLVSYSLIGCELWGSHSIGELT------DRQI
SSIKS-------------------------------------------------------
------------------------------------------------------------
------------------------------------------------------------
------------------------------------------------------------
------------------------------------------------------------
------------------------------------------------------------
------------------------------------------------------------
------------------------------------------------------------
------------------------------------------------------------
------------------------------------------------------------
------------------------------------------------------------
------------------------------------------------------------
-------------------------------------------------
>Erisi1_EVm003906t1 type=protein; aalen=571,94%,complete; clen=1821; offs=14-1729; organism=Eriocheir_sinensis; evgclass=main; oid=Eriocheir_sinensis_trinEriocheir_sinensis_LocDN160870c0g1t1; codepot=Code/0.12;
------------------------------------------------------------
------------------------------------------------------------
------------------------------------------------------------
------------------------------------------------------------
------------------------------------------------------------
-------------------MLLVAVGGNAIVMWIVIAHRRMRTVTNYFLVNLSAADLLMA
VFNCIFNFI----YMLHSDWPFGAVYCTISNFMANVTIAASVFTLMAISFDRYIAIVRPL
KP--RMSKSEARHFIFFIWLSSMSLAV--PCLLYSTTVSIRYK-NDEIRRGCFLLWPDGK
---TSISYREYVYNIVFFATTYVLPMLVMLISYTLIGCELWGSHSIGELT------DRQV
SSIKSKRR----VVRMFIVIVVVFMLCWLPQQGFFLYQYHNSQV-LDSAHIQHIYLG--F
YWLAMANAMVNPIIYYWMNARFRSYFREVVLQCVTGR---------------CCC-----
--------------------------------CCAKTSTYLDS-----------------
----------------PHLAR----------------RRHDS------IEHTSRSRS-AG
--G---V---------TPRFCG------KAGGN---QHHDNFFI----------------
----------------------------------------RGLGCAKPLDGGYCPAHLKG
QTEWHQMRYLTDKGHLTFQ-KAADPLYAHNINGVRK---------PLNDDPLHATTG---
--------------CGDDSW-TP------------------------------SDPSLPH
RQ-----SEKPDDLV-----------LVPVLVS-----PPLCLPTHASVL----------
---------------------ALNHKEKESLDQPS--KPPPDDGGV--EMKSFPQGNNHV
APRVL---------LSTDS----DPEKALAKPCPAGQGHNHKPAGLVHLAIEETLKAAVL
Q-SGSGDHNGL-----------DASH---------------KKAED--SMKVSKEFML--
-------------------------------------------------
>GeclatEVm002823t1 type=protein; aalen=687,78%,complete; clen=2623; offs=477-2540; organism=Gecarcinus_lateralis; evgclass=main; oid=GlaE_velvLoc19239ct1; codepot=Code/0.15; cov=59.2_g8349_i0;
-M------MEEKEKDN-------------------------GEGAESG-----------G
AGEGWP--ALLFECVLQVWQELNAT-TDLPAPL---------------------------
-----------------------NVSHNIYF------------------------EHEFY
----MRLLNL---------------------------SESGELN----------------
-----GTDWEAGG-----------------------------RDRLAQCLEPP---P-AD
RPYLLPWWQQLTWTLAFGAMLLVAVGGNAIVMWIVIAHRRMRTVTNYFLVNLSAADLLMA
VFNCIFNFI----YMLHSDWPFGAVYCTISNFMANVTIAASVFTLMAISFDRYIAIVRPL
KP--RMSKSEARHFIIFIWLSSMSLAV--PCLLYSTTVSIRYK-NDEIRRGCFLLWPDGK
---TSISYREYVYNIVFFATTYVLPMLVMLVSYTLIGCELWGSHSIGELT------DRQV
SSIKSKRR----VVRMFIVIVVVFMLCWLPQQGFFLYQYHNSQV-LDSAHIQHIYLG--F
YWLAMANAMVNPIIYYWMNARFRSYFREVVLQCSSGR---------------CCC-----
--------------------------------CCSAPSTYLDS-----------------
----------------PHLAR----------------RRHDS------IEHTSRSRSAAG
--G---V---------TPRFCN------KTGGK---QHHDNFFI----------------
----------------------------------------RGLGCAKPLDGGYCPTHLKG
EAEWHQMRYLTDKGHLTFQ-KPADPLYAHNINGVRK---------PLNDDPLLAKAG---
--------------HGDDSWTPP------------------------------SDPAQPQ
RP-----SETPDDLL-----------LVPVLAS-----PPLRLPCPAAPPI---------
---------------------ANSHSEKESLGQPS--KPPAEDSGI--EMKSFPNGNNHV
APRVL---------LSTDS----DPEKALAEPCPAGQGHSHNPAGLVHLAIEETLMAAVL
Q-SCSSDHIGL-----------DPT----------------SKSED--SMKVSKEIML--
-------------------------------------------------
>CalsaE_EVm014834t1 type=protein; aalen=221,94%,partial3; clen=702; offs=38-700; organism=Callinectes_sapidus_EVG; evgclass=noclass; oid=Callinectes_sapidus_EVG_Callinectes_sapidus_EVG_evg1487227; codepot=Code/0.037;
------------------------------------------------------------
------------------------------------------------------------
------------------------------------------------------------
------------------------------------------------------------
------------------------------------------------------------
------------------------------------------------------------
--------------MLNLNWRFGFVYCKISQFVSILSICASVFTLMAISFDRYIAIVRPL
KP--RMSKSEARHFIIFIWLSSMSLAV--PCLLYSTTVSIKYK-NDEIRRGCFLLWPDGQ
---TSISYREYVYNIVFFATTYVLPMLVMLVSYTLISCELWGSHSIGELT------DRQA
SSIKSKRR----VVRMFIVIVVAFMLCWLPQQGFFLYQYHNSQV-LDSAHIQHIYLG--F
YWLAMANAMVNPIIYY--------------------------------------------
------------------------------------------------------------
------------------------------------------------------------
------------------------------------------------------------
------------------------------------------------------------
------------------------------------------------------------
------------------------------------------------------------
------------------------------------------------------------
------------------------------------------------------------
------------------------------------------------------------
------------------------------------------------------------
-------------------------------------------------
>Canbo1_EVm002531t1 type=protein; aalen=677,98%,complete; clen=2066; offs=3-2036; organism=Cancer_borealis; evgclass=noclass; oid=Cancer_borealis_Cancer_borealis_GEFB01026365.1; codepot=Code/0.11; TSA: Cancer borealis DS01-Cborealis_contig_26057 tra
-M----------------------------------------------------------
--EGWP--AMLLECVLQDWSDLNTT-NTLPAPL---------------------------
-------------------HTLYNASHILYI------------------------HHDFY
----RRLLNL---------------------------SESGEVN----------------
-----STEWGGVS-----------------------------RERLEQCLVPP---P-SD
RPYLLPWWQQLTWTLAFGAMLLVAVGGNAIVMWIVIAHRRMRTVTNYFLVNLSAADLLMA
VFNCIFNFI----YMLHSDWPFGAVYCTISNFMANVTIAASVFTLMAISFDRYIAIVKPL
KP--RMSKSEARHFIIFIWLSSMSLAV--PCLLYSTTVSIKYK-NDEIRRGCFLLWPDGQ
---TSISYREYVYNIVFFATTYVLPMLVMLVSYTLISFELWGSHSIGELT------DRQA
SSIKSKRR----VVRMFIVIVVVFMLCWLPQQGFFLYQYHNSQV-LDSAHIQHIYLG--F
YWLAMANAMVNPIIYYWMNARFRSYFREVVLQCSSGR-------------CCCCC-----
--------------------------------CCNTPSTYLDS-----------------
----------------PHLTR----------------RRQDS------IEHTSRSRS-AG
--G---V---------TPRFSN------KASGN---QHHDNFFI----------------
----------------------------------------RGMPCSNPLDAAYCQGHLKA
DTEWHRMHYLSDKGNINFQ-KQVDPLYAHNLNGVRK---------PQNDDTLLSQQG---
--------------RDEDPWTTP------------------------------SDSTPPH
IP-----VEKHDDLL-----------LVPVLAT-----PPLRLPHSRPLLL---------
---------------------NSNHTEKENLSHPK--ILQPEENGI--EMKIFSCENNHV
APCIL---------LNTNS--TKNPEKVLPEPCPAGQADDPTPAGLVHLAIEETLMAAML
Q-SCSNDNTGL-----------DASS---------------KKCDD--SIKMSKEIML--
-------------------------------------------------
>CarmaY_EVm002994t1 type=protein; aalen=709,83%,complete; clen=2553; offs=311-2440; organism=Carcinus_maenas; evgclass=main; oid=CarmaY_velvLoc24717ct1; codepot=Code/0.11; cov=350.8_g9527_i0;
-M-------EDNDKDKLEETDVQGGGADG-----------GGGGGGGG-----------G
GGDGWS--ALLLECVLQVWPELNTT-NNFPVAL---------------------------
-------------------HTLPNASHTLYF------------------------DHDFY
----RRLLNL---------------------------SESGELN----------------
-----STEWSGVS-----------------------------REKLEQCLVPP---P-AD
RPYLLPWWQQLTWTLAFGAMLLVAVGGNAIVMWIVIAHRRMRTVTNYFLVNLSAADLLMA
VFNCIFNFI----YMLHSDWPFGAVYCTISNFMANVTIAASVFTLMAISFDRYIAIVRPL
KP--RMSKSEARHFIIFIWLSSMSLAV--PCLLYSTTVSIKYK-NDEIRRGCFLLWPDGQ
---TSISYREYVYNIVFFTTTYVLPMLVMLVSYTLISFELWGSHSIGELT------DRQA
SSIKSKRR----VVRMFIVIVVAFMLCWLPQQGFFLYQYHNSQV-LDSAHIQHIYLG--F
YWLAMANAMFNPIIYYWMNARFRSYFREVVLQCSSGRC------------CCCCC-----
--------------------------------CCSKPSTYLDS-----------------
----------------PHLTR----------------RRHDS------IEHTSRSRSAAG
--G---V---------TPRFCN------KAGGT---HHQDNFFI----------------
----------------------------------------RGMNCPKPLDANYCHGHHKN
NSEWHQMHYLSDKGNFSFQ-KQVDPLYAHNLNGVRK---------RQNENILLNQQE---
--------------LDDDSWKTP------------------------------CDSSPPR
LS-----VEKHDDIL-----------LTPVLAT-----PPLRLPHTSQLL----------
-----------------------NSTYREKNHNPI--LFPPTDNCI--EMKCLSHENNHI
ASRTL---------LNANSSSTSNHEKVL-EPCTEQDEEDQAPGDGVHLAIEETLMTATL
Q-SCPSDQTVL-----------DTS----------------KKSEDNISIKIAKEIML--
-------------------------------------------------
>HyaaztEVm006211t1 type=protein; aalen=434,76%,partial3; clen=1691; offs=390-1691; organism=Hyallela_azteca; evgclass=noclass; oid=Hyallela_azteca_trinHyallela_azteca_LocDN13904c0g1t1; codepot=Code/0.068;
-M------QHTNDTEGLDPL----------------------------------------
----WL--KSYLHCVSLMSDTLNIS-VS--------------------------------
--------------------------------------------------------EDVW
----LAMISVNFNSAPSGGSSNSLPNDNAYDTPIPRIDTGNDIN----------------
-----DLRYVSHPSILNDDTSVPALDLIPPEGAH--------VLAVVSSYCVSKLIP-QD
RPFLLPWWQQTLWTLVFGVMLAAAIGGNALVMWIVCAHKRMRTVTNYFLMNLSAADLLMS
VLNCMFNFI----YMLHSDWPFGSAYCVFSNTVANITIAASVFTLMAISFDRYIAIVRPL
EP--RMSKTMARLFIVVIWASSAALAI--PCILFSTTVTVKYA-NDEVRRGCVLQWPDGR
---TNASQQEHIFNIVFFITTYLVPMLVMFTSYLLISIELWGGKQIGELS------ERQV
NIIRSKRR----VVRMFIVIVTIFALCWLPQQAFFLYQYYNAQL-LDTQLVQHVYLA--F
YWLAMANAVVNPSVYYCMNARFRAYFREVITKWP------------------C-------
------------------------------------------------------------
------------------------------------------------------------
------------------------------------------------------------
------------------------------------------------------------
------------------------------------------------------------
------------------------------------------------------------
------------------------------------------------------------
------------------------------------------------------------
------------------------------------------------------------
------------------------------------------------------------
-------------------------------------------------
>EulcruEVm004876t1 type=protein; aalen=239,98%,partial3; clen=729; offs=11-727; organism=Eulimnogammarus_cruentus; evgclass=main; oid=Eulimnogammarus_cruentus_trinEulimnogammaruscruentus_LocDN72642c0g1t1; codepot=Code/0.053;
------------------------------------------------------------
------------------------------------------------------------
------------------------------------------------------------
------------------------------------------------------------
------------------------------------------------------------
------------------------------------------------------------
--------------------------------MANITIAASVFTLMAISFDRYIAIVRPL
EP--RMSKTMARLFILIIWTVSALLAV--PCALYSTTVTITYK-DDKIRRGCILQWPDGQ
---TSTSQQEHIYNIVFFITTYLLPMVMMLASYSLISKELWGSQHIGELT------ERQV
NVIRSKRR----VVRMFIVIVVIFAICWLPQQAFFLYQYHNAQV-LDTAHVQHIYLA--F
YWLAMANAMVNPIIYYWMNARFRSYFREVILQLV------------------CLRF----
-------------------------------CCPRSRRRYTAS-----------------
----------------PV------------------------------------------
------------------------------------------------------------
------------------------------------------------------------
------------------------------------------------------------
------------------------------------------------------------
------------------------------------------------------------
------------------------------------------------------------
------------------------------------------------------------
------------------------------------------------------------
-------------------------------------------------
>EulvioEVm000539t1 type=protein; aalen=479,91%,complete; clen=1579; offs=11-1450; organism=Eulimnogammarus_violaceus; evgclass=main; oid=Eulimnogammarus_violaceus_trinEulimnogammarus_violaceus_LocDN27377c1g3t1; codepot=Code/0.083;
------------------------------------------------------------
------------------------------------------------------------
------------------------------------------------------------
------------------------------------------------------------
------------------------------------------------------------
------------------------------------------------------------
--------------------------------MANITIAASVFTLMAISFDRYIAIVRPL
EP--RMSKTMARLFILIIWTVSALLAV--PCALYSTTVTITYK-DDKIRRGCILQWPDGQ
---TSTSKQEHIYNIVFFITTYLLPMVMMLASYSLISKELWGSQHIGELT------ERQV
NVIRSKRR----VVRMFIVIVVIFAICWLPQQAFFLYQYHNAQV-LDTAHVQHIYLA--F
YWLAMANAMVNPIIYYWMNARFRSYFREVILQLV------------------CLRF----
-------------------------------CCPRSRRRYTAS-----------------
----------------PVLER----------------RGLPSGQ----EEASSRSRSD--
----------------SRGLGDGTVRTVPGSMQ---YRQHTAVRYCTRDRHQARNGMRQS
ITSG---------QCEICL---------QSFKPTTYESP-TGVKSSRPADGN--------
------NVCVTTQFGADAK------------NGEQQLSN--------GDECAQTIYSQ--
--RKC------HSPYHHVHFNAP---------------------------------SSPS
AN--------DCHLR---------SGKAPCLRH---------------------------
------------------------------------------------------------
--------------ASQASSNEDNKTNCSRHVLP--------SVSMRQTCHDQLPGEGGK
S-ITSSKVCGRSG----GVSLLDNSKLG---HD--------LKRNRCHGKENEQSVM---
-------------------------------------------------
>GeclatEVm054054t1 type=protein; aalen=134,58%,complete; clen=691; offs=12-416; organism=Gecarcinus_lateralis; evgclass=noclass; oid=GlaE_velvLoc107281ct1; codepot=Code/0.028; cov=5.2_g70435_i0;
------------------------------------------------------------
------------------------------------------------------------
------------------------------------------------------------
------------------------------------------------------------
------------------------------------------------------------
-------------------MMAMAVGGNMLVMWIILAHRRMRTVTNYFLLNLSAADLFMS
VLNCMFNFI----YMLHSDWPFGAVYCTISNFMANVTISASVFTLMAISFDRYIAIVKPL
EP--RMSKSVARVFILAIWGSSMLLSL--PCLLFSTTVTIT-------------------
------------------------------------------------------------
------------------------------------------------------------
------------------------------------------------------------
------------------------------------------------------------
------------------------------------------------------------
------------------------------------------------------------
------------------------------------------------------------
------------------------------------------------------------
------------------------------------------------------------
------------------------------------------------------------
------------------------------------------------------------
------------------------------------------------------------
------------------------------------------------------------
-------------------------------------------------
>CalsaE_EVm008513t1 type=protein; aalen=378,75%,complete; clen=1511; offs=30-1166; organism=Callinectes_sapidus_EVG; evgclass=noclass; oid=Callinectes_sapidus_EVG_Callinectes_sapidus_EVG_evg11068274; codepot=Code/0.054;
------------------------------------------------------------
------------------------------------------------------------
------------------------------------------------------------
------------------------------------------------------------
------------------------------------------------------------
----------------------------------------------------------MS
VLNCMFNFI----YMLHSDWPFGTVYCTISNFMANVTISASVFTLMAMSFDRFIAIVRPL
EP--RMSKTVARVFILAIWGSSMLLSL--PCLLFSTTVSIKYK-NNEVRRGCILRWPDGL
---TSSSRQEHIYNVVFFITTYLLPMLVMLWSYFRIGHELWGSQSIGELT------ERQA
TSIRSKRR----VVKMFLVIVAVFAVCWLPQQAFFLYTYHNSAV-LDTAHIQHVYLT--C
YWLAMANAMINPVIYYWMNARFRAYFREVVLQCV------------------CLQ-----
--------------------------------CHRRSPSYEGS-----------------
----------------PTLER----------------RHVAC------EDPSSRSRSD--
----------------TRQGPNGTFRTTPAS-Q---RSNNHLLVYSSREGLTARNSCRLG
G---------------------------------------GGPQCNMC------------
--------------------RQSL-RTATLLNG---------------------------
------------------------------------------------------------
-----------STLQ-----------MVPLG-----------------------------
--------------------------------------------------------PT--
----------------LAT-----------------------------------LGPDAL
--M--------------------------------------YRGKSCIQSQI--------
-------------------------------------------------
>CarmaC_EVm004831t1 type=protein; aalen=585,66%,complete; clen=2661; offs=587-2344; organism=Carcinus_maenas; evgclass=noclass; oid=Carcinus_maenas_CNS_velvLoc23729ct1; codepot=Code/0.097; cov=31.7_g9039_i0;
-M-----TLPDSERVVLQENPASSEVTSAPDGPYHPSLSAGEEE--------KEVLVFDN
HSEVY---TTLFGCLVSESSRFNLS-LD--------------------------------
--------------------------------------------------------ESFW
----EPYLFSKFQ----SQAENVSRLDWE--------QLSEHSN-GTVF-----------
--IQNSRDYLESG--------------TTYYLVQGEEVQDLVNDILNQCLSLTSILT-TP
RPYLLVWWQQFLWTLVFGLMMAMAVGGNIVVIWIICAHRRMRTVTNYFLLNLSAADLFMS
VLNCMFNFI----YMLHSDWPFGAIYCTISNFMANVTISASVFTLMAMSFDRFIAIVRPL
EP--RMSKTVARVFILVIWSSSMLLSL--PCLLFSTTVSITYK-NDEVRRGCILRWPDGL
---TSSSRQEHIYNVVFFITTYLMPMLVMLWSYFRIGHVLWRSQSIGELT------ERQA
TSIRSKRR----VVKMFLVIVAVFAICWLPQQAFFLYTYHNSAV-LDTAHIQHVYLT--C
YWLAMANAMINPVIYYWMNARFRSYFREVVLQCV------------------CLQ-----
--------------------------------CHRRATSYDGS-----------------
----------------PTVER----------------RHVAC------DDPSSRSRSD--
----------------TRQGLNGTFRTTPAS-Q---RSNNHLLVYSSREGLTARNSCRLG
G---------------------------------------GGPQCTMC------------
--------------------HQSL-RTATLLNG---------------------------
------------------------------------------------------------
-----------STLQ-----------MVPLG-----------------------------
--------------------------------------------------------PT--
----------------LDT-----------------------------------LGTEAL
--L--------------------------------------YRGKTCVQSQL--------
-------------------------------------------------
>Procl2_EVm004989t1 type=protein; aalen=572,71%,complete; clen=2404; offs=515-2233; organism=Procambarus_clarkii_EVG; evgclass=noclass; oid=Procambarus_clarkii_EVG_Procambarus_clarkii_EVG_evg1671037; codepot=Code/0.12;
-M------MEAGER----------SVPDAYNQDDNQEDNQEAEE--------REVLA--N
YSQVY---ASFVGCLVSEADSLNLT-LG--------------------------------
--------------------------------------------------------EGFW
----LRIIYE---------------------------AISLPAN-ASVATSA--------
-YTNSSVGWVSEQV--------PPATTTQYPGAYDQSSEEVIQGIWERCSYLTPRAT-TP
RPYLLVWWQQCLWTLVFGAMMAMAVGGNTLVMWIICAHRRMRTVTNYFLVNLSAADLFMS
LLNCMFNFI----YMLHSDWPFGAVYCIISNFMANVTISASVFTLMAISFDRYIAIVKPL
EP--RMSKTAARVFILVIWTSSMLLAL--PCLLYSTTVSVAYK-DDEVRRGCILRWPDGQ
---TSTSQHEHIYNIVFFITTYLLPMLVMLACYFLIGRELWGSRSIGELT------ERQV
TSIKSKRR----VVKMFIMIVVMFGLCWLPQQAFFLYTFHNSQI-LGTAHIQHIYLA--F
YWLAMANAMINPVIYYWMNARFRAYFREVVLKCL------------------CLK-----
--------------------------------CPRQPSSFDGS-----------------
----------------PLQDR----------------RHPPC------EEPS--SRSD--
----------------SRQGVNGTLRTGPGT-H---HSNHHLVLYSSRERLNARNGVGR-
----------------------------------------GGAPCNRC------------
---------------------PHHTMRPVLLNN---------------------------
---------------------NP---------------------------------STPQ
FD---------THIQ-----------TVPLS-----------------------------
--------------------------------------------------------TV--
----------------RPK-----------------------------------LLSEHY
N-Q--------------------------------------LRSSNCMQSQL--------
-------------------------------------------------
>Pleaca_EVm002580t1 type=protein; aalen=589,93%,complete; clen=1894; offs=8-1777; organism=HBG_Plesionika_aconthonotus; evgclass=main; oid=HBG_Plesionika_aconthonotus_trinHBG_Plesionika_aconthonotus_Loc203771c0g1t5; codepot=Code/0.057;
-M------QDINEML----------PENSPEEEEEEEELRHFEDQLTANYDPSAVVA--N
YSEGY---ATFVSCLVGEADRLNYS-IA--------------------------------
--------------------------------------------------------DGFW
----FPFLNLEAQTSTSSQRYNVTGAKPSEA------SSSSSLN-GSSWGDE--------
--TNFYTFWTSDGS--------PDT----------HVSYEIIRDIVHQCFQLSTVIN-TP
RPYLLDWWQQLLWTLVFGTMMAMAVGGNILVMWIIFAHRRMQTVTNYFLMNLSAADLFMS
VLNCMFNFI----YMLHSDWPFGGVYCTISNFMANVTISASVLTLMAISFDRYIAIVKPL
EP--RMSKTTARVFILIIWSSSMLLAL--PCILYSDTVSITYK-NNEIRRGCILRWPDGQ
---TSSSRHEHIYNIVFFITTYLLPMLVMLVCYFLIGRELWGSRTIGEMT------DRQV
TSIRSKRR----VVKMFIVIVMAFGLCWLPQQAFFLYTFHNAQI-LDTANIQHIYLA--F
YWLAMANAMINPVIYYWMNARFRSYFRELVLHCV------------------CLR-----
--------------------------------WPRRNLSYEGS-----------------
----------------PEMER----------------RHPPC------EEHSSRSRSD--
----------------TRQGMNGTMRTTPG-------SNNHLLVYSSRERLNARNGWRRN
-----------------------------------------AAQCERC------------
--------------------RPA--LRPALLNDLLA------------------------
----------------------------------------------------------PN
VE---------SQIQ-----------MVPLT-----------------------------
--------------------------------------------------------NN--
----------------RDN-----------------------------------MYVDMY
T-AYR------------------------------------PPPEVCCHHPV--------
-------------------------------------------------
>Styrich_EVm002808t1 type=protein; aalen=568,83%,complete; clen=2051; offs=299-2005; organism=HBG_Stylopandalus_richardi; evgclass=main; oid=HBG_Stylopandalus_richardi_trinHBG_Stylopandalus_richardi_Loc124239c0g2t3; codepot=Code/0.071;
-M------HDINEML----------PENSPEEDEEEGELPHFEDQLTATYDPSAVVA--N
YSEGY---ATFVRCLVGEADRLNYS-IA--------------------------------
--------------------------------------------------------DGFW
----FPFLNLEAQSSSSSQRYNVTGAKTS--------EDSSALN-GSSWGEE--------
--TNFYTFWTSDGS--------PDT----------HVSYEIIRDIVHQCFQLSTVIN-TP
RPYLLDWWQQLLWTLVFGTMMAMAVGGNIMVMWIIFAHRRMQTVTNYFLMNLSAADLFMS
VLNCMFNFI----YMLHSDWPFGGVYCTISNFMANVTISVGVLTLMAISFDRYIAIVKPL
EP--RMSKTTARVFILIIWSSSMLLAL--PCILYSDTVSITYK-NNEIRRGCILRWPDGQ
---TSSSRHEHIYNIVFFITTYLLPMLVMLACYFLIGRELWGSRTIGEMT------ERQI
TSIKSKRR----VVKMFIVIVVAFGLCWLPQQAFFLYTFHNAQI-LDTANIQHIYLA--F
YWLAMANAMVNPVIYYWMNARFRSYFRELVLHCV------------------CLR-----
--------------------------------WPRRNLSYDGS-----------------
----------------PEMER----------------RHPPC------EEHSSRSRSD--
----------------TRQGMNGTMRTTPG-------SNNHLLVYSSRERLNARNSWRRN
-----------------------------------------AAQCERC------------
--------------------RPA--LRPALLNDLLA------------------------
----------------------------------------------------------PN
VE---------GQIQ-----------MVPLT-----------------------------
--------------------------------------------------------NN--
----------------RDMFK---------------------------------------
------------------------------------------------------------
-------------------------------------------------
>Lysamb_EVm003701t1 type=protein; aalen=357,98%,partial3; clen=1087; offs=15-1085; organism=HBG_Lysmata_amboinensis; evgclass=main; oid=HBG_Lysmata_amboinensis_trinHBG_Lysmata_amboinensis_Loc45138c0g1t1; codepot=Code/0.043;
------------------------------------------------------------
------------------------------------------------------------
------------------------------------------------------------
------------------------------------------------------------
------------------------------------------------------------
------------------------------------------------------------
--------------MLHSDWPFGAVYCTISNFMANVTISASVLTLMAISFDRYIAIVKPL
EP--RMSKTTARIFILVIWSSSMLLAL--PCILYSDTVSITYK-NNEIRRGCILRWPDGQ
---TSSSRHEHIYNIVFFITTYLLPMLVMLACYFMIGRELWGSRTIGEMS------ERQV
NSIRSKRR----VVKMFIVIVAAFGLCWLPQQAFFLYTYHNNQI-LDTANIQHIYLA--F
YWLAMANAMINPVIYYWMNARFRSYFRELVLHCV------------------CLR-----
--------------------------------WPRRNLSYEGS-----------------
----------------PEIER----------------RHPQC------DEHSSRSRSD--
----------------TRQGLNGTLRTTPG-------SNNHLLVYSSRERLNARNGWRRS
NA--------------------------------------AAPSCERC------------
--------------------RPANPMRPAILNDLLE------------------------
----------------------------------------------------------PN
LE---------SQIQ-----------MVPLTA----------------------------
-------------------------------------------------------TNN--
---------------IRDM-----------------------------------------
------------------------------------------------------------
-------------------------------------------------
>AlpvirEVm002467t1 type=protein; aalen=587,71%,complete; clen=2462; offs=609-2372; organism=HBG_Alpheus_viridari; evgclass=main; oid=HBG_Alpheus_viridari_trinHBG_Alpheus_viridari_Loc26203c0g3t7; codepot=Code/0.088;
-M------PDVNSYI---------------ADDDDEEDLQLLQD------NPAALVA--N
HSEGY---ATFVRCLVGEADRLNYS-IG--------------------------------
--------------------------------------------------------DGFW
----LHFLRLDTQLSS---KYNTSSYRPT--------PGSYVINETSTWGEE--------
-KNNFFTFWSMEGS--------PEK----------LVPYEVIQDLIQQCFALSAVLN-TP
RPYLLEWWQQLLWTLVFGTMMAMAVGGNILVMWIIYAHRRMQTVTNYFLMNLAAADLFMS
VLNCMFNFI----YMLHSDWPFGGVYCTISNFMANVTISASVLTLMAISFDRYIAIVKPL
EP--RMSKTTARIFMLVIWSSSMLLAL--PCILYSDTVSIKYK-NNEIRRGCILRWPDGQ
---TSSSKHEHIYNIVFFITTYLLPMLVMLACYFLIGRELWGSRTIGEMT------ERQV
NSIRSKRR----VVKMFIVIVAAFGLCWLPQQAFFLYTYHNAQI-LDTANIQHIYLA--F
YWLAMANAMINPLIYYWMNARFRTYFRELVLHCV------------------CLR-----
--------------------------------WPRRNLSYEGS-----------------
----------------PEMER----------------RYPPC------EDHSSRSRSD--
----------------TRQGMNGTLRTTPN-------SNNHLLVYSSRERLNARNGWRRT
----------------------------------------GAAQCDRC------------
--------------------RPGVGRRPALLNDVLE------------------------
----------------------------------------------------------PH
AD---------SQIQ-----------MMPMN-----------------------------
--------------------------------------------------------NNNS
AGTGA---------GARDSHN---------------------------------MYVEVY
S-F--------------------------------------TPPDACCHHPV--------
-------------------------------------------------
>AlpvirEVm002467t5 type=protein; aalen=421,93%,complete; clen=1361; offs=6-1271; organism=HBG_Alpheus_viridari; evgclass=alt; oid=HBG_Alpheus_viridari_trinHBG_Alpheus_viridari_Loc26203c0g3t3; codepot=Code/0.04;
------------------------------------------------------------
------------------------------------------------------------
------------------------------------------------------------
------------------------------------------------------------
------------------------------------------------------------
-------------------------------MWIIYAHRRMQTVTNYFLMNLAAADLFMS
VLNCMFNFI----YMLHSDWPFGGVYCTISNFMANVTISASVLTLMAISFDRYIAIVKPL
EP--RMSKTTARVFILVIWSSSMILAL--PCILYSDTVSIKYK-NNEVRRGCILRWPDGQ
---TSSSKHEHIYNIVFFITTYLLPMLVMLACYYLIGRELWGSRTIGEMT------ERQV
NSIRSKRR----VVKMFIVIVAAFGLCWLPQQAFFLYTYHNAQI-LDTANIQHIYLA--F
YWLAMANAMINPLIYYWMNARFRTYFRELVLHCV------------------CLR-----
--------------------------------WPRRNLSYEGS-----------------
----------------PEMER----------------RYPPC------EDHSSRSRSD--
----------------TRQGMNGTLRTTPN-------SNNHLLVYSSRERLNARNGWRRT
----------------------------------------GAAQCDRC------------
--------------------RPGVGRRPALLNDVLE------------------------
----------------------------------------------------------PH
AD---------SQIQ-----------MMPMN-----------------------------
--------------------------------------------------------NNNS
AGTGA---------GARDSHN---------------------------------MYVEVY
S-F--------------------------------------TPPDACCHHPV--------
-------------------------------------------------
