# Supplementary material for: In silico analysis of crustacean hyperglycemic hormone family G protein-coupled receptor candidates
Source: Front Endocrinol (Lausanne). 2024 Jan 9;14:1322800. doi: 10.3389/fendo.2023.1322800 (PMC10828670; doi:10.3389/fendo.2023.1322800)
Supplement: Supplementary Data Sheet 1 — G. lateralis ESG transcriptome data set. [file DataSheet_1.zip › Supplementary Data/SuppData4/a24/CHHr.A24.bionj]

((((((Gl_GPCRA13_Proctolinr/1-430:4.0069127,GeclatEVm054054t1:-0.24756277):0.21939006,(((((((Procl2_EVm004989t1:0.24407409,(AlpvirEVm002467t5:-0.056507044,(Lysamb_EVm003701t1:-0.017778225,(AlpvirEVm002467t1:0.14890088,(Pleaca_EVm002580t1:0.011531501,Styrich_EVm002808t1:0.030052513):0.029200505):0.025575265):0.10398696):0.10258012):0.041459344,(CarmaC_EVm004831t1:0.11521628,CalsaE_EVm008513t1:-0.036297698):0.20930877):0.095626399,((EulvioEVm000539t1:0.24600342,EulcruEVm004876t1:-0.24149519):0.20015274,HyaaztEVm006211t1:0.11821224):0.10333057):0.21940008,(((Erisi1_EVm003906t1:-0.075066641,((Canbo1_EVm002531t1:0.073601887,CarmaY_EVm002994t1:0.084898025):0.06385579,GeclatEVm002823t1:0.094187208):0.12004153):0.14138237,(Gasfor_EVm005239t1:0.0057657938,(Procl2_EVm003352t1:0.39119083,Panar2_EVm001907t1:0.39848906):0.044373721):0.056433242):0.053315423,CalsaE_EVm014834t1:-0.13682026):0.066050969):0.096625164,ThyineEVm008592t2:-0.10003322):0.43310863,(((LercypEVm008887t2:-0.1116237,ParnanEVm003661t1:0.49195367):0.46366262,((((EuraffEVm010270t1:0.79314178,EuraffEVm008440t1:0.91240293):0.074508913,(EuraffEVm008477t1:0.58559161,(EuraffEVm010444t1:1.1749134,EuraffEVm012219t1:0.4578017):0.42835587):0.22220159):0.17841201,(ParnanEVm004470t1:0.57895279,ParnanEVm009638t1:0.30912367):0.41241354):0.11996734,(LercypEVm004649t1:0.4214578,ParnanEVm005531t1:0.51104212):0.87182987):0.097697124):0.048006535,(EuraffEVm004785t1:0.77185071,EuraffEVm018707t2:-0.23359847):1.1585):0.26245564):-0.032776952,(ThyineEVm018157t3:0.28047565,(HomameEVm005739t1:0.25043178,(AlpvirEVm002835t1:0.21201488,Styrich_EVm005649t1:0.013940305):0.14071004):0.11386395):0.85935485):0.15616253):0.22371112,AmpampEVm009838t2:0.51148486):0.10988133,((Bommo_BNGR_A24:0.43751192,BlagerEVm006711t1:0.29161841):0.053467356,((CalfinEVm007568t1:-0.00039416552,EuraffEVm002959t1:0.51351446):0.56917596,(LercypEVm009999t2:-0.063775629,ParnanEVm006138t1:0.3711156):0.20018516):0.27162594):-0.012019642):0.31803888,ThyineEVm007717t1:0.47405779):0.044757217,((((((Erisi1_EVm005547t1:0.014884857,(Gl_CHHR3:5e-07,LUR3_GeclatEVm005146t1:5e-07):0.024606803):0.011150651,ScyparEVm003753t1:0.050427321):0.012877747,(CarmaC_EVm006949t1:0.027931191,CarmaC_EVm006949t2:-0.0043475246):0.026669383):0.0075533129,Cb_CHHR3:0.039514992):0.14681676,((Munmic_EVm003683t2:0.072382808,Gasfor_EVm006346t1:0.15908109):0.015360102,((Clivit_EVm002093t3:0.053598367,Cliant_EVm005325t1:-0.025753343):0.026068697,Clitri_EVm003709t1:-0.00073208101):0.15393756):0.056439735):0.046879217,((((Sv_CHHR3:0.044848822,Panar1_EVm005562t1:0.044208683):0.011557488,Po_TRL_CHHR3:0.019895511):0.12513554,(Pc_CHHRA10:0.074244462,Cq_CHHR3:0.059197418):0.019780967):0.027965695,(Ha_CHHR3:-0.041060165,Nn_CHHR3:0.14149322):0.14247249):0.034059115):0.032136366,(Pm_CHHR3:0.22658071,(SysdeE_EVm006328t1:-0.038637783,((AlpvirEVm003253t1:0.10072181,Mr_CHHR3:0.07255578):0.01823239,Battex_EVm002872t1:0.088305652):0.066153213):0.030173771):0.001509726);
