# Supplementary material for: In silico analysis of crustacean hyperglycemic hormone family G protein-coupled receptor candidates
Source: Front Endocrinol (Lausanne). 2024 Jan 9;14:1322800. doi: 10.3389/fendo.2023.1322800 (PMC10828670; doi:10.3389/fendo.2023.1322800)
Supplement: Supplementary Data Sheet 1 — G. lateralis ESG transcriptome data set. [file DataSheet_1.zip › Supplementary Data/SuppData4/a24/CHHr.A24.contree]

(Gl_GPCRA13_Proctolinr/1-430:8.8324287797,((((Bommo_BNGR_A24:1.1288350456,BlagerEVm006711t1:0.5177938500)95:0.3460169661,(ThyineEVm007717t1:0.7431831902,((Pm_CHHR3:0.5184394703,(((Sv_CHHR3:0.0560314002,(Panar1_EVm005562t1:0.0353658668,Po_TRL_CHHR3:0.0534955944)100:0.0473886566)100:0.2080349181,(Pc_CHHRA10:0.1201974450,(Cq_CHHR3:0.0657513439,(Ha_CHHR3:0.0000022985,Nn_CHHR3:0.2385876942)100:0.3005833956)67:0.0138809661)69:0.0280915538)81:0.0593826474,(((Munmic_EVm003683t2:0.1575062603,Gasfor_EVm006346t1:0.2455576656)78:0.1049803522,(Clivit_EVm002093t3:0.0246122552,(Cliant_EVm005325t1:0.0000023537,Clitri_EVm003709t1:0.0240648914)99:0.0579438883)100:0.2616483700)100:0.2441762195,(Erisi1_EVm005547t1:0.0256747412,((Gl_CHHR3:0.0000023537,LUR3_GeclatEVm005146t1:0.0000023537)100:0.0140792747,((CarmaC_EVm006949t1:0.0000027038,CarmaC_EVm006949t2:0.0386084978)98:0.0692464428,(Cb_CHHR3:0.0993486525,ScyparEVm003753t1:0.0291145727)56:0.0106823472)75:0.0587671381)67:0.0190235519)100:0.2017237502)100:0.2761450997)52:0.0587115404)48:0.0557992966,((AlpvirEVm003253t1:0.0938672809,Mr_CHHR3:0.1979715026)93:0.0750703559,(Battex_EVm002872t1:0.0663412040,SysdeE_EVm006328t1:0.2939515364)77:0.0634425458)100:0.1771206036)95:0.1816081082)100:0.6338094693)58:0.1741802878,((CalfinEVm007568t1:0.4685595514,EuraffEVm002959t1:0.7711794963)100:1.1008119385,(LercypEVm009999t2:0.4878305998,ParnanEVm006138t1:0.4804939831)100:0.8347595435)98:0.5656113474)85:0.2943232227,AmpampEVm009838t2:1.2685739505)91:0.3962059109,((((LercypEVm008887t2:0.5364920289,ParnanEVm003661t1:0.5326902306)100:0.9311278278,((EuraffEVm004785t1:0.9416000833,EuraffEVm018707t2:0.5878339142)100:2.7534542388,((LercypEVm004649t1:1.1302336257,ParnanEVm005531t1:0.7669973864)100:1.9082653952,((ParnanEVm004470t1:0.8367008186,ParnanEVm009638t1:0.9412615464)100:1.0626287103,(EuraffEVm010270t1:1.9476610836,(EuraffEVm008440t1:1.9230392447,(EuraffEVm008477t1:1.2156348427,(EuraffEVm010444t1:1.5325067143,EuraffEVm012219t1:1.8012030364)100:1.1337016598)87:0.4621516711)75:0.1815077782)94:0.5035394109)60:0.2374230266)41:0.1905387078)79:0.2613430520)85:0.4484676443,((ThyineEVm008592t2:0.3797659425,((Panar2_EVm001907t1:0.2361353224,Procl2_EVm003352t1:0.6041840481)79:0.1321025580,(Gasfor_EVm005239t1:0.2701213981,(Erisi1_EVm003906t1:0.0607204544,(GeclatEVm002823t1:0.0357806974,(CalsaE_EVm014834t1:0.2194066238,(Canbo1_EVm002531t1:0.0634178854,CarmaY_EVm002994t1:0.1094613636)62:0.0290022009)99:0.1173420722)62:0.0198733625)100:0.2620218387)83:0.0949462654)97:0.2901867006)82:0.1772956803,((HyaaztEVm006211t1:0.6715649094,(EulcruEVm004876t1:0.0000023537,EulvioEVm000539t1:0.0148669461)100:0.2431673305)100:0.3297555125,((GeclatEVm054054t1:0.1125200614,(CalsaE_EVm008513t1:0.0418111997,CarmaC_EVm004831t1:0.0853142700)95:0.1776285914)98:0.2083392433,(Procl2_EVm004989t1:0.3108173391,((Pleaca_EVm002580t1:0.0192385506,Styrich_EVm002808t1:0.0349177310)98:0.0536466908,(Lysamb_EVm003701t1:0.0802097389,(AlpvirEVm002467t1:0.0071062281,AlpvirEVm002467t5:0.0135338075)100:0.1672503087)46:0.0177595633)100:0.3322337815)87:0.0713072091)100:0.3214813689)97:0.2782694337)96:1.2500328667)40:0.1994450756,(ThyineEVm018157t3:1.2125216011,(HomameEVm005739t1:0.3076960036,(AlpvirEVm002835t1:0.2880236850,Styrich_EVm005649t1:0.0854270532)84:0.3738562150)97:0.4040505476)100:1.7713954346)75:0.3995625708);
