# Supplementary material for: In silico analysis of crustacean hyperglycemic hormone family G protein-coupled receptor candidates
Source: Front Endocrinol (Lausanne). 2024 Jan 9;14:1322800. doi: 10.3389/fendo.2023.1322800 (PMC10828670; doi:10.3389/fendo.2023.1322800)
Supplement: Supplementary Data Sheet 1 — G. lateralis ESG transcriptome data set. [file DataSheet_1.zip › Supplementary Data/SuppData4/a24/CHHr.A24.iqtree]

IQ-TREE 2.2.0 COVID-edition built Nov 20 2021

Input file name: aligned.fa.clipkit
Type of analysis: ModelFinder + tree reconstruction + ultrafast bootstrap (10000 replicates)
Random seed number: 870862

REFERENCES
----------

To cite IQ-TREE please use:

Bui Quang Minh, Heiko A. Schmidt, Olga Chernomor, Dominik Schrempf,
Michael D. Woodhams, Arndt von Haeseler, and Robert Lanfear (2020)
IQ-TREE 2: New models and efficient methods for phylogenetic inference
in the genomic era. Mol. Biol. Evol., in press.
https://doi.org/10.1093/molbev/msaa015

To cite ModelFinder please use: 

Subha Kalyaanamoorthy, Bui Quang Minh, Thomas KF Wong, Arndt von Haeseler,
and Lars S Jermiin (2017) ModelFinder: Fast model selection for
accurate phylogenetic estimates. Nature Methods, 14:587–589.
https://doi.org/10.1038/nmeth.4285

Since you used ultrafast bootstrap (UFBoot) please also cite: 

Diep Thi Hoang, Olga Chernomor, Arndt von Haeseler, Bui Quang Minh,
and Le Sy Vinh (2018) UFBoot2: Improving the ultrafast bootstrap
approximation. Mol. Biol. Evol., 35:518–522.
https://doi.org/10.1093/molbev/msx281

SEQUENCE ALIGNMENT
------------------

Input data: 71 sequences with 722 amino-acid sites
Number of constant sites: 27 (= 3.73961% of all sites)
Number of invariant (constant or ambiguous constant) sites: 27 (= 3.73961% of all sites)
Number of parsimony informative sites: 695
Number of distinct site patterns: 722

ModelFinder
-----------

Best-fit model according to BIC: JTT+I+G4

List of models sorted by BIC scores: 

Model                  LogL         AIC      w-AIC        AICc     w-AICc         BIC      w-BIC
JTT+I+G4         -32831.609   65945.218 +        1   66014.259 +        1   66591.283 +        1
JTTDCMut+I+G4    -32846.687   65975.375 - 2.83e-07   66044.416 - 2.83e-07   66621.440 - 2.83e-07
VT+I+G4          -32881.903   66045.807 - 1.44e-22   66114.848 - 1.44e-22   66691.872 - 1.44e-22
LG+I+G4          -32895.051   66072.102 -  2.8e-28   66141.144 -  2.8e-28   66718.168 -  2.8e-28
LG+R5            -32885.391   66064.781 - 1.09e-26   66140.586 -  3.7e-28   66738.339 - 1.17e-32
LG+R6            -32878.992   66055.984 - 8.86e-25   66134.131 - 9.34e-27   66738.706 - 9.72e-33
JTT+F+I+G4       -32857.201   66034.402 -  4.3e-20   66126.238 - 4.83e-25   66767.526 - 5.36e-39
LG+G4            -32931.085   66142.171 - 1.71e-43   66210.123 - 2.94e-43   66783.654 - 1.69e-42
JTTDCMut+F+I+G4  -32870.495   66060.990 - 7.25e-26   66152.826 - 8.14e-31   66794.114 - 9.03e-45
LG+R4            -32920.834   66131.667 - 3.26e-41   66205.174 - 3.49e-42   66796.061 - 3.41e-45
VT+F+I+G4        -32873.661   66067.321 - 3.06e-27   66159.157 - 3.43e-32   66800.445 - 3.81e-46
WAG+I+G4         -32945.126   66172.253 - 5.01e-50   66241.294 - 5.01e-50   66818.318 - 5.01e-50
LG+F+I+G4        -32892.439   66104.878 - 2.14e-35   66196.714 -  2.4e-40   66838.002 - 2.67e-54
WAG+F+I+G4       -32899.341   66118.681 - 2.15e-38   66210.517 - 2.42e-43   66851.805 - 2.68e-57
LG+R3            -33008.692   66303.384 - 1.68e-78   66374.637 - 5.56e-79   66958.614 - 1.72e-80
PMB+I+G4         -33042.151   66366.302 - 3.65e-92   66435.344 - 3.65e-92   67012.368 - 3.65e-92
DCMut+F+I+G4     -33039.569   66399.138 - 2.71e-99   66490.974 - 3.04e-104   67132.262 - 3.37e-118
Dayhoff+F+I+G4   -33039.865   66399.730 - 2.01e-99   66491.566 - 2.26e-104   67132.854 - 2.51e-118
Blosum62+I+G4    -33107.400   66496.799 - 1.68e-120   66565.841 - 1.68e-120   67142.865 - 1.68e-120
Blosum62+F+I+G4  -33094.435   66508.870 - 4.02e-123   66600.706 - 4.52e-128   67241.994 - 5.01e-142
PMB+F+I+G4       -33102.434   66524.868 - 1.35e-126   66616.704 - 1.52e-131   67257.992 - 1.68e-145
DCMut+I+G4       -33270.581   66823.162 - 2.27e-191   66892.204 - 2.27e-191   67469.228 - 2.27e-191
Dayhoff+I+G4     -33270.658   66823.315 - 2.11e-191   66892.357 - 2.11e-191   67469.381 - 2.11e-191
LG+R2            -33334.059   66950.118 - 6.15e-219   67019.159 - 6.15e-219   67596.184 - 6.15e-219
LG+I             -34559.018   69398.037 -        0   69465.989 -        0   70039.520 -        0
LG               -34769.373   69816.747 -        0   69883.620 -        0   70453.648 -        0

AIC, w-AIC   : Akaike information criterion scores and weights.
AICc, w-AICc : Corrected AIC scores and weights.
BIC, w-BIC   : Bayesian information criterion scores and weights.

Plus signs denote the 95% confidence sets.
Minus signs denote significant exclusion.

SUBSTITUTION PROCESS
--------------------

Model of substitution: JTT+I+G4

State frequencies: (model)

Model of rate heterogeneity: Invar+Gamma with 4 categories
Proportion of invariable sites: 0.0221
Gamma shape alpha: 0.8823

 Category  Relative_rate  Proportion
  0         0              0.0221
  1         0.1155         0.2445
  2         0.4482         0.2445
  3         0.9995         0.2445
  4         2.5273         0.2445
Relative rates are computed as MEAN of the portion of the Gamma distribution falling in the category.

MAXIMUM LIKELIHOOD TREE
-----------------------

Log-likelihood of the tree: -32829.4095 (s.e. 741.3848)
Unconstrained log-likelihood (without tree): -4752.2222
Number of free parameters (#branches + #model parameters): 141
Akaike information criterion (AIC) score: 65940.8191
Corrected Akaike information criterion (AICc) score: 66009.8604
Bayesian information criterion (BIC) score: 66586.8846

Total tree length (sum of branch lengths): 61.5533
Sum of internal branch lengths: 24.4877 (39.7829% of tree length)

NOTE: Tree is UNROOTED although outgroup taxon 'Gl_GPCRA13_Proctolinr/1-430' is drawn at root
Numbers in parentheses are  / aBayes support / ultrafast bootstrap support (%)

+-----------------------------------------------------------Gl_GPCRA13_Proctolinr/1-430
|
|           +------Bommo_BNGR_A24
|        +--| (/1/95)
|        |  +--BlagerEVm006711t1
|     +--| (/0.83/58)
|     |  |   +----ThyineEVm007717t1
|     |  +---| (/1/100)
|     |      |        +--Pm_CHHR3
|     |      |     +--| (/0.918/38)
|     |      |     |  |     +--AlpvirEVm003253t1
|     |      |     |  |  +--| (/1/93)
|     |      |     |  |  |  +--Mr_CHHR3
|     |      |     |  +--| (/1/100)
|     |      |     |     |  +--Battex_EVm002872t1
|     |      |     |     +--| (/0.91/77)
|     |      |     |        +--SysdeE_EVm006328t1
|     |      |  +--| (/0.792/37)
|     |      |  |  |     +--Sv_CHHR3
|     |      |  |  |  +--| (/1/100)
|     |      |  |  |  |  |  +--Panar1_EVm005562t1
|     |      |  |  |  |  +--| (/1/100)
|     |      |  |  |  |     +--Po_TRL_CHHR3
|     |      |  |  +--| (/0.999/81)
|     |      |  |     |  +--Pc_CHHRA10
|     |      |  |     +--| (/0.916/69)
|     |      |  |        |  +--Cq_CHHR3
|     |      |  |        +--| (/0.693/67)
|     |      |  |           |  +**Ha_CHHR3
|     |      |  |           +--| (/1/100)
|     |      |  |              +--Nn_CHHR3
|     |      +--| (/0.997/95)
|     |         |        +--Munmic_EVm003683t2
|     |         |     +--| (/0.942/78)
|     |         |     |  +--Gasfor_EVm006346t1
|     |         |  +--| (/1/100)
|     |         |  |  |  +--Clivit_EVm002093t3
|     |         |  |  +--| (/1/100)
|     |         |  |     |  +**Cliant_EVm005325t1
|     |         |  |     +--| (/1/99)
|     |         |  |        +--Clitri_EVm003709t1
|     |         +--| (/1/100)
|     |            |  +--Erisi1_EVm005547t1
|     |            +--| (/1/100)
|     |               |     +**Gl_CHHR3
|     |               |  +--| (/0.981/100)
|     |               |  |  +**LUR3_GeclatEVm005146t1
|     |               +--| (/0.978/67)
|     |                  |     +**CarmaC_EVm006949t1
|     |                  |  +--| (/1/98)
|     |                  |  |  +--CarmaC_EVm006949t2
|     |                  +--| (/1/75)
|     |                     |  +--Cb_CHHR3
|     |                     +--| (/0.614/56)
|     |                        +--ScyparEVm003753t1
|  +--| (/1/85)
|  |  |          +--CalfinEVm007568t1
|  |  |   +------| (/1/100)
|  |  |   |      +----EuraffEVm002959t1
|  |  +---| (/1/98)
|  |      |    +--LercypEVm009999t2
|  |      +----| (/1/100)
|  |           +--ParnanEVm006138t1
+--| (/0.936/91)
|  +-------AmpampEVm009838t2
|
|              +--LercypEVm008887t2
|        +-----| (/1/100)
|        |     +--ParnanEVm003661t1
|     +--| (/1/85)
|     |  |                       +-----EuraffEVm004785t1
|     |  |     +-----------------| (/1/100)
|     |  |     |                 +--EuraffEVm018707t2
|     |  |  +--| (/0.584/39)
|     |  |  |  |         +----ParnanEVm004470t1
|     |  |  |  |  +------| (/1/100)
|     |  |  |  |  |      +-----ParnanEVm009638t1
|     |  |  |  +--| (/0.851/60)
|     |  |  |     |  +------------EuraffEVm010270t1
|     |  |  |     +--| (/1/94)
|     |  |  |        |  +------------EuraffEVm008440t1
|     |  |  |        +--| (/0.974/75)
|     |  |  |           |  +-------EuraffEVm008477t1
|     |  |  |           +--| (/0.994/87)
|     |  |  |              |      +---------EuraffEVm010444t1
|     |  |  |              +------| (/1/100)
|     |  |  |                     +-----------EuraffEVm012219t1
|     |  +--| (/1/79)
|     |     |           +------LercypEVm004649t1
|     |     +-----------| (/1/100)
|     |                 +---ParnanEVm005531t1
|  +--| (/0.625/40)
|  |  |          +--ThyineEVm008592t2
|  |  |       +--| (/0.881/82)
|  |  |       |  |     +--Panar2_EVm001907t1
|  |  |       |  |  +--| (/0.988/79)
|  |  |       |  |  |  +---Procl2_EVm003352t1
|  |  |       |  +--| (/1/97)
|  |  |       |     |  +--Gasfor_EVm005239t1
|  |  |       |     +--| (/0.972/83)
|  |  |       |        |  +--Erisi1_EVm003906t1
|  |  |       |        +--| (/1/100)
|  |  |       |           |  +--GeclatEVm002823t1
|  |  |       |           +--| (/0.57/62)
|  |  |       |              |  +--CalsaE_EVm014834t1
|  |  |       |              +--| (/1/99)
|  |  |       |                 |  +--Canbo1_EVm002531t1
|  |  |       |                 +--| (/0.622/62)
|  |  |       |                    +--CarmaY_EVm002994t1
|  |  +-------| (/1/96)
|  |          |     +---HyaaztEVm006211t1
|  |          |  +--| (/1/100)
|  |          |  |  |  +**EulcruEVm004876t1
|  |          |  |  +--| (/1/100)
|  |          |  |     +--EulvioEVm000539t1
|  |          +--| (/1/97)
|  |             |     +--GeclatEVm054054t1
|  |             |  +--| (/1/98)
|  |             |  |  |  +--CalsaE_EVm008513t1
|  |             |  |  +--| (/1/95)
|  |             |  |     +--CarmaC_EVm004831t1
|  |             +--| (/1/100)
|  |                |  +--Procl2_EVm004989t1
|  |                +--| (/0.987/87)
|  |                   |     +--Pleaca_EVm002580t1
|  |                   |  +--| (/0.992/98)
|  |                   |  |  +--Styrich_EVm002808t1
|  |                   +--| (/1/100)
|  |                      |  +--Lysamb_EVm003701t1
|  |                      +--| (/0.452/46)
|  |                         |  +--AlpvirEVm002467t1
|  |                         +--| (/1/100)
|  |                            +--AlpvirEVm002467t5
+--| (/0.958/75)
   |          +-------ThyineEVm018157t3
   +----------| (/1/100)
              |  +--HomameEVm005739t1
              +--| (/1/97)
                 |  +--AlpvirEVm002835t1
                 +--| (/0.996/84)
                    +--Styrich_EVm005649t1

Tree in newick format:

(Gl_GPCRA13_Proctolinr/1-430:8.8482982791,((((Bommo_BNGR_A24:1.1138523708,BlagerEVm006711t1:0.5285113654)/1/95:0.3246244538,(ThyineEVm007717t1:0.7434919873,(((Pm_CHHR3:0.5217940687,((AlpvirEVm003253t1:0.0956245374,Mr_CHHR3:0.1971438307)/1/93:0.0772463319,(Battex_EVm002872t1:0.0654210143,SysdeE_EVm006328t1:0.2951692611)/0.91/77:0.0622482899)/1/100:0.2078900489)/0.918/38:0.0576921840,((Sv_CHHR3:0.0561117366,(Panar1_EVm005562t1:0.0353535044,Po_TRL_CHHR3:0.0536778689)/1/100:0.0477095677)/1/100:0.2084394144,(Pc_CHHRA10:0.1202363212,(Cq_CHHR3:0.0651428451,(Ha_CHHR3:0.0000023161,Nn_CHHR3:0.2398121825)/1/100:0.3011924771)/0.693/67:0.0143178091)/0.916/69:0.0271319092)/0.999/81:0.0712305638)/0.792/37:0.0988850230,(((Munmic_EVm003683t2:0.1577094162,Gasfor_EVm006346t1:0.2439501093)/0.942/78:0.1045589357,(Clivit_EVm002093t3:0.0251573321,(Cliant_EVm005325t1:0.0000010001,Clitri_EVm003709t1:0.0240786795)/1/99:0.0578919769)/1/100:0.2644298125)/1/100:0.2469126101,(Erisi1_EVm005547t1:0.0243104818,((Gl_CHHR3:0.0000010001,LUR3_GeclatEVm005146t1:0.0000010001)/0.981/100:0.0140950194,((CarmaC_EVm006949t1:0.0000010001,CarmaC_EVm006949t2:0.0387217946)/1/98:0.0693216817,(Cb_CHHR3:0.0996510288,ScyparEVm003753t1:0.0291589620)/0.614/56:0.0108409564)/1/75:0.0589934604)/0.978/67:0.0206948869)/1/100:0.1885520836)/1/100:0.1910632635)/0.997/95:0.1899293812)/1/100:0.6254245755)/0.83/58:0.1755245834,((CalfinEVm007568t1:0.4717926045,EuraffEVm002959t1:0.7714336037)/1/100:1.1120336070,(LercypEVm009999t2:0.4928737536,ParnanEVm006138t1:0.4769262780)/1/100:0.8271564669)/1/98:0.5983773442)/1/85:0.2800774991,AmpampEVm009838t2:1.2744026244)/0.936/91:0.4069061322,((((LercypEVm008887t2:0.5356968240,ParnanEVm003661t1:0.5325748337)/1/100:0.8970374204,(((EuraffEVm004785t1:0.9791016696,EuraffEVm018707t2:0.5400080592)/1/100:2.6828154940,((ParnanEVm004470t1:0.8597506337,ParnanEVm009638t1:0.9097027033)/1/100:1.0346787060,(EuraffEVm010270t1:1.9273706681,(EuraffEVm008440t1:1.9305910421,(EuraffEVm008477t1:1.2371069208,(EuraffEVm010444t1:1.5397814886,EuraffEVm012219t1:1.7858793898)/1/100:1.1093148500)/0.994/87:0.4471749271)/0.974/75:0.1959392414)/1/94:0.4566917796)/0.851/60:0.2059558823)/0.584/39:0.2017035073,(LercypEVm004649t1:1.1592935788,ParnanEVm005531t1:0.7334294471)/1/100:1.8754452550)/1/79:0.3546383605)/1/85:0.4716788200,((ThyineEVm008592t2:0.3794131035,((Panar2_EVm001907t1:0.2363815662,Procl2_EVm003352t1:0.6047094884)/0.988/79:0.1322875749,(Gasfor_EVm005239t1:0.2699964512,(Erisi1_EVm003906t1:0.0606293565,(GeclatEVm002823t1:0.0358443422,(CalsaE_EVm014834t1:0.2189420703,(Canbo1_EVm002531t1:0.0635360242,CarmaY_EVm002994t1:0.1095260344)/0.622/62:0.0282739892)/1/99:0.1185342559)/0.57/62:0.0198895033)/1/100:0.2628233169)/0.972/83:0.0946052786)/1/97:0.2891169387)/0.881/82:0.1797735007,((HyaaztEVm006211t1:0.6695708809,(EulcruEVm004876t1:0.0000024842,EulvioEVm000539t1:0.0148969735)/1/100:0.2434187174)/1/100:0.3277277623,((GeclatEVm054054t1:0.1124483648,(CalsaE_EVm008513t1:0.0418188964,CarmaC_EVm004831t1:0.0851665681)/1/95:0.1785036723)/1/98:0.2074322183,(Procl2_EVm004989t1:0.3106551799,((Pleaca_EVm002580t1:0.0192263701,Styrich_EVm002808t1:0.0349446680)/0.992/98:0.0535878245,(Lysamb_EVm003701t1:0.0802612971,(AlpvirEVm002467t1:0.0071104676,AlpvirEVm002467t5:0.0135219092)/1/100:0.1672482831)/0.452/46:0.0177672561)/1/100:0.3322579310)/0.987/87:0.0703245862)/1/100:0.3241508510)/1/97:0.2754444832)/1/96:1.2016414150)/0.625/40:0.1966008027,(ThyineEVm018157t3:1.2215438934,(HomameEVm005739t1:0.3079802016,(AlpvirEVm002835t1:0.2880149949,Styrich_EVm005649t1:0.0853052997)/0.996/84:0.3729313223)/1/97:0.3932567040)/1/100:1.7618802040)/0.958/75:0.3778486585);

CONSENSUS TREE
--------------

Consensus tree is constructed from 10000 bootstrap trees
Log-likelihood of consensus tree: -32829.844752
Robinson-Foulds distance between ML tree and consensus tree: 6

Branches with support >0.000000% are kept (extended consensus)
Branch lengths are optimized by maximum likelihood on original alignment
Numbers in parentheses are bootstrap supports (%)

+-----------------------------------------------------------Gl_GPCRA13_Proctolinr/1-430
|
|           +------Bommo_BNGR_A24
|        +--| (95)
|        |  +--BlagerEVm006711t1
|     +--| (58)
|     |  |   +----ThyineEVm007717t1
|     |  +---| (100)
|     |      |     +--Pm_CHHR3
|     |      |  +--| (48)
|     |      |  |  |        +--Sv_CHHR3
|     |      |  |  |     +--| (100)
|     |      |  |  |     |  |  +--Panar1_EVm005562t1
|     |      |  |  |     |  +--| (100)
|     |      |  |  |     |     +--Po_TRL_CHHR3
|     |      |  |  |  +--| (81)
|     |      |  |  |  |  |  +--Pc_CHHRA10
|     |      |  |  |  |  +--| (69)
|     |      |  |  |  |     |  +--Cq_CHHR3
|     |      |  |  |  |     +--| (67)
|     |      |  |  |  |        |  +--Ha_CHHR3
|     |      |  |  |  |        +--| (100)
|     |      |  |  |  |           +--Nn_CHHR3
|     |      |  |  +--| (52)
|     |      |  |     |        +--Munmic_EVm003683t2
|     |      |  |     |     +--| (78)
|     |      |  |     |     |  +--Gasfor_EVm006346t1
|     |      |  |     |  +--| (100)
|     |      |  |     |  |  |  +--Clivit_EVm002093t3
|     |      |  |     |  |  +--| (100)
|     |      |  |     |  |     |  +--Cliant_EVm005325t1
|     |      |  |     |  |     +--| (99)
|     |      |  |     |  |        +--Clitri_EVm003709t1
|     |      |  |     +--| (100)
|     |      |  |        |  +--Erisi1_EVm005547t1
|     |      |  |        +--| (100)
|     |      |  |           |     +--Gl_CHHR3
|     |      |  |           |  +--| (100)
|     |      |  |           |  |  +--LUR3_GeclatEVm005146t1
|     |      |  |           +--| (67)
|     |      |  |              |     +--CarmaC_EVm006949t1
|     |      |  |              |  +--| (98)
|     |      |  |              |  |  +--CarmaC_EVm006949t2
|     |      |  |              +--| (75)
|     |      |  |                 |  +--Cb_CHHR3
|     |      |  |                 +--| (56)
|     |      |  |                    +--ScyparEVm003753t1
|     |      +--| (95)
|     |         |     +--AlpvirEVm003253t1
|     |         |  +--| (93)
|     |         |  |  +--Mr_CHHR3
|     |         +--| (100)
|     |            |  +--Battex_EVm002872t1
|     |            +--| (77)
|     |               +--SysdeE_EVm006328t1
|  +--| (85)
|  |  |         +--CalfinEVm007568t1
|  |  |  +------| (100)
|  |  |  |      +----EuraffEVm002959t1
|  |  +--| (98)
|  |     |    +--LercypEVm009999t2
|  |     +----| (100)
|  |          +--ParnanEVm006138t1
+--| (91)
|  +-------AmpampEVm009838t2
|
|              +--LercypEVm008887t2
|        +-----| (100)
|        |     +--ParnanEVm003661t1
|     +--| (85)
|     |  |                    +-----EuraffEVm004785t1
|     |  |  +-----------------| (100)
|     |  |  |                 +--EuraffEVm018707t2
|     |  +--| (79)
|     |     |              +------LercypEVm004649t1
|     |     |  +-----------| (100)
|     |     |  |           +----ParnanEVm005531t1
|     |     +--| (41)
|     |        |         +----ParnanEVm004470t1
|     |        |  +------| (100)
|     |        |  |      +-----ParnanEVm009638t1
|     |        +--| (60)
|     |           |  +------------EuraffEVm010270t1
|     |           +--| (94)
|     |              |  +------------EuraffEVm008440t1
|     |              +--| (75)
|     |                 |  +-------EuraffEVm008477t1
|     |                 +--| (87)
|     |                    |      +---------EuraffEVm010444t1
|     |                    +------| (100)
|     |                           +-----------EuraffEVm012219t1
|  +--| (40)
|  |  |          +--ThyineEVm008592t2
|  |  |       +--| (82)
|  |  |       |  |     +--Panar2_EVm001907t1
|  |  |       |  |  +--| (79)
|  |  |       |  |  |  +---Procl2_EVm003352t1
|  |  |       |  +--| (97)
|  |  |       |     |  +--Gasfor_EVm005239t1
|  |  |       |     +--| (83)
|  |  |       |        |  +--Erisi1_EVm003906t1
|  |  |       |        +--| (100)
|  |  |       |           |  +--GeclatEVm002823t1
|  |  |       |           +--| (62)
|  |  |       |              |  +--CalsaE_EVm014834t1
|  |  |       |              +--| (99)
|  |  |       |                 |  +--Canbo1_EVm002531t1
|  |  |       |                 +--| (62)
|  |  |       |                    +--CarmaY_EVm002994t1
|  |  +-------| (96)
|  |          |     +---HyaaztEVm006211t1
|  |          |  +--| (100)
|  |          |  |  |  +--EulcruEVm004876t1
|  |          |  |  +--| (100)
|  |          |  |     +--EulvioEVm000539t1
|  |          +--| (97)
|  |             |     +--GeclatEVm054054t1
|  |             |  +--| (98)
|  |             |  |  |  +--CalsaE_EVm008513t1
|  |             |  |  +--| (95)
|  |             |  |     +--CarmaC_EVm004831t1
|  |             +--| (100)
|  |                |  +--Procl2_EVm004989t1
|  |                +--| (87)
|  |                   |     +--Pleaca_EVm002580t1
|  |                   |  +--| (98)
|  |                   |  |  +--Styrich_EVm002808t1
|  |                   +--| (100)
|  |                      |  +--Lysamb_EVm003701t1
|  |                      +--| (46)
|  |                         |  +--AlpvirEVm002467t1
|  |                         +--| (100)
|  |                            +--AlpvirEVm002467t5
+--| (75)
   |           +-------ThyineEVm018157t3
   +-----------| (100)
               |  +--HomameEVm005739t1
               +--| (97)
                  |  +--AlpvirEVm002835t1
                  +--| (84)
                     +--Styrich_EVm005649t1


Consensus tree in newick format: 

(Gl_GPCRA13_Proctolinr/1-430:8.8324287797,((((Bommo_BNGR_A24:1.1288350456,BlagerEVm006711t1:0.5177938500)95:0.3460169661,(ThyineEVm007717t1:0.7431831902,((Pm_CHHR3:0.5184394703,(((Sv_CHHR3:0.0560314002,(Panar1_EVm005562t1:0.0353658668,Po_TRL_CHHR3:0.0534955944)100:0.0473886566)100:0.2080349181,(Pc_CHHRA10:0.1201974450,(Cq_CHHR3:0.0657513439,(Ha_CHHR3:0.0000022985,Nn_CHHR3:0.2385876942)100:0.3005833956)67:0.0138809661)69:0.0280915538)81:0.0593826474,(((Munmic_EVm003683t2:0.1575062603,Gasfor_EVm006346t1:0.2455576656)78:0.1049803522,(Clivit_EVm002093t3:0.0246122552,(Cliant_EVm005325t1:0.0000023537,Clitri_EVm003709t1:0.0240648914)99:0.0579438883)100:0.2616483700)100:0.2441762195,(Erisi1_EVm005547t1:0.0256747412,((Gl_CHHR3:0.0000023537,LUR3_GeclatEVm005146t1:0.0000023537)100:0.0140792747,((CarmaC_EVm006949t1:0.0000027038,CarmaC_EVm006949t2:0.0386084978)98:0.0692464428,(Cb_CHHR3:0.0993486525,ScyparEVm003753t1:0.0291145727)56:0.0106823472)75:0.0587671381)67:0.0190235519)100:0.2017237502)100:0.2761450997)52:0.0587115404)48:0.0557992966,((AlpvirEVm003253t1:0.0938672809,Mr_CHHR3:0.1979715026)93:0.0750703559,(Battex_EVm002872t1:0.0663412040,SysdeE_EVm006328t1:0.2939515364)77:0.0634425458)100:0.1771206036)95:0.1816081082)100:0.6338094693)58:0.1741802878,((CalfinEVm007568t1:0.4685595514,EuraffEVm002959t1:0.7711794963)100:1.1008119385,(LercypEVm009999t2:0.4878305998,ParnanEVm006138t1:0.4804939831)100:0.8347595435)98:0.5656113474)85:0.2943232227,AmpampEVm009838t2:1.2685739505)91:0.3962059109,((((LercypEVm008887t2:0.5364920289,ParnanEVm003661t1:0.5326902306)100:0.9311278278,((EuraffEVm004785t1:0.9416000833,EuraffEVm018707t2:0.5878339142)100:2.7534542388,((LercypEVm004649t1:1.1302336257,ParnanEVm005531t1:0.7669973864)100:1.9082653952,((ParnanEVm004470t1:0.8367008186,ParnanEVm009638t1:0.9412615464)100:1.0626287103,(EuraffEVm010270t1:1.9476610836,(EuraffEVm008440t1:1.9230392447,(EuraffEVm008477t1:1.2156348427,(EuraffEVm010444t1:1.5325067143,EuraffEVm012219t1:1.8012030364)100:1.1337016598)87:0.4621516711)75:0.1815077782)94:0.5035394109)60:0.2374230266)41:0.1905387078)79:0.2613430520)85:0.4484676443,((ThyineEVm008592t2:0.3797659425,((Panar2_EVm001907t1:0.2361353224,Procl2_EVm003352t1:0.6041840481)79:0.1321025580,(Gasfor_EVm005239t1:0.2701213981,(Erisi1_EVm003906t1:0.0607204544,(GeclatEVm002823t1:0.0357806974,(CalsaE_EVm014834t1:0.2194066238,(Canbo1_EVm002531t1:0.0634178854,CarmaY_EVm002994t1:0.1094613636)62:0.0290022009)99:0.1173420722)62:0.0198733625)100:0.2620218387)83:0.0949462654)97:0.2901867006)82:0.1772956803,((HyaaztEVm006211t1:0.6715649094,(EulcruEVm004876t1:0.0000023537,EulvioEVm000539t1:0.0148669461)100:0.2431673305)100:0.3297555125,((GeclatEVm054054t1:0.1125200614,(CalsaE_EVm008513t1:0.0418111997,CarmaC_EVm004831t1:0.0853142700)95:0.1776285914)98:0.2083392433,(Procl2_EVm004989t1:0.3108173391,((Pleaca_EVm002580t1:0.0192385506,Styrich_EVm002808t1:0.0349177310)98:0.0536466908,(Lysamb_EVm003701t1:0.0802097389,(AlpvirEVm002467t1:0.0071062281,AlpvirEVm002467t5:0.0135338075)100:0.1672503087)46:0.0177595633)100:0.3322337815)87:0.0713072091)100:0.3214813689)97:0.2782694337)96:1.2500328667)40:0.1994450756,(ThyineEVm018157t3:1.2125216011,(HomameEVm005739t1:0.3076960036,(AlpvirEVm002835t1:0.2880236850,Styrich_EVm005649t1:0.0854270532)84:0.3738562150)97:0.4040505476)100:1.7713954346)75:0.3995625708);

TIME STAMP
----------

Date and time: Tue Apr 25 11:55:41 2023
Total CPU time used: 55182.09038 seconds (15h:19m:42s)
Total wall-clock time used: 2822.836296 seconds (0h:47m:2s)
