# Supplementary material for: In silico analysis of crustacean hyperglycemic hormone family G protein-coupled receptor candidates
Source: Front Endocrinol (Lausanne). 2024 Jan 9;14:1322800. doi: 10.3389/fendo.2023.1322800 (PMC10828670; doi:10.3389/fendo.2023.1322800)
Supplement: Supplementary Data Sheet 1 — G. lateralis ESG transcriptome data set. [file DataSheet_1.zip › Supplementary Data/SuppData4/a24/CHHr.A24.log]

IQ-TREE multicore version 2.2.0 COVID-edition for Linux 64-bit built Nov 20 2021 built Nov 20 2021
Developed by Bui Quang Minh, James Barbetti, Nguyen Lam Tung,
Olga Chernomor, Heiko Schmidt, Dominik Schrempf, Michael Woodhams, Ly Trong Nhan.

Host:    c414.oscer.ou.edu (AVX2, FMA3, 1007 GB RAM)
Command: iqtree -s aligned.fa.clipkit -pre CHHr.A24 -nt 24 -m TESTNEW -msub nuclear -bb 10000 -bnni -nstop 250 -abayes
Seed:    870862 (Using SPRNG - Scalable Parallel Random Number Generator)
Time:    Tue Apr 25 11:08:17 2023
Kernel:  AVX+FMA - 24 threads (96 CPU cores detected)

Reading alignment file aligned.fa.clipkit ... Fasta format detected
Reading fasta file: done in 0.000724707 secs using 90.52% CPU
Alignment most likely contains protein sequences
Constructing alignment: done in 0.00354844 secs using 2297% CPU
Alignment has 71 sequences with 722 columns, 722 distinct patterns
695 parsimony-informative, 0 singleton sites, 26 constant sites
                             Gap/Ambiguity  Composition  p-value
Analyzing sequences: done in 0.000144882 secs using 2218% CPU
   1  Gl_GPCRA13_Proctolinr/1-430   49.72%    failed      0.99%
   2  Bommo_BNGR_A24                51.39%    passed     92.84%
   3  AmpampEVm009838t2             60.53%    passed     64.07%
   4  CalfinEVm007568t1             59.56%    passed     18.99%
   5  EuraffEVm002959t1             23.82%    failed      1.54%
   6  LercypEVm009999t2             63.30%    passed     25.19%
   7  ParnanEVm006138t1             42.66%    passed     21.09%
   8  BlagerEVm006711t1             45.29%    passed     96.87%
   9  ThyineEVm007717t1             42.80%    passed     27.74%
  10  Pm_CHHR3                      52.91%    passed     83.01%
  11  AlpvirEVm003253t1             36.01%    passed     63.78%
  12  Mr_CHHR3                      46.40%    passed     81.20%
  13  Battex_EVm002872t1            39.34%    passed     56.49%
  14  SysdeE_EVm006328t1            67.17%    passed     29.26%
  15  Sv_CHHR3                      39.61%    passed     81.80%
  16  Panar1_EVm005562t1            38.64%    passed     92.52%
  17  Po_TRL_CHHR3                  52.77%    passed     73.59%
  18  Pc_CHHRA10                    39.89%    passed     81.91%
  19  Cq_CHHR3                      40.30%    passed     98.76%
  20  Ha_CHHR3                      47.92%    passed     98.71%
  21  Nn_CHHR3                      43.63%    passed     40.80%
  22  Munmic_EVm003683t2            53.19%    passed     93.47%
  23  Gasfor_EVm006346t1            63.16%    passed     86.85%
  24  Clivit_EVm002093t3            37.40%    passed     94.19%
  25  Cliant_EVm005325t1            54.99%    passed     93.23%
  26  Clitri_EVm003709t1            50.83%    passed     94.47%
  27  Erisi1_EVm005547t1            39.75%    passed     86.03%
  28  Gl_CHHR3                      39.34%    passed     93.06%
  29  LUR3_GeclatEVm005146t1        39.34%    passed     93.06%
  30  CarmaC_EVm006949t1            39.34%    passed     93.95%
  31  CarmaC_EVm006949t2            52.22%    passed     87.03%
  32  Cb_CHHR3                      52.49%    passed     92.75%
  33  ScyparEVm003753t1             39.47%    passed     99.33%
  34  LercypEVm008887t2             60.66%    passed     12.55%
  35  ParnanEVm003661t1             30.75%    passed     59.14%
  36  EuraffEVm004785t1             34.35%    failed      0.23%
  37  EuraffEVm018707t2             73.13%    passed     18.75%
  38  LercypEVm004649t1             45.98%    passed     45.96%
  39  ParnanEVm005531t1             40.72%    passed     11.91%
  40  ParnanEVm004470t1             35.32%    failed      0.34%
  41  ParnanEVm009638t1             60.11%    passed     10.99%
  42  EuraffEVm010270t1             50.42%    passed     89.15%
  43  EuraffEVm008440t1             45.29%    failed      0.34%
  44  EuraffEVm008477t1             44.46%    passed     97.45%
  45  EuraffEVm010444t1             54.16%    passed     17.84%
  46  EuraffEVm012219t1             57.48%    passed     79.73%
  47  ThyineEVm018157t3             72.02%    passed     12.21%
  48  HomameEVm005739t1             45.29%    failed      3.67%
  49  AlpvirEVm002835t1             38.92%    passed     12.71%
  50  Styrich_EVm005649t1           58.31%    passed     31.14%
  51  ThyineEVm008592t2             67.31%    passed     78.22%
  52  Panar2_EVm001907t1            13.71%    passed     70.99%
  53  Procl2_EVm003352t1            17.31%    passed     21.17%
  54  Gasfor_EVm005239t1            59.42%    passed     58.61%
  55  Erisi1_EVm003906t1            34.63%    failed      4.39%
  56  GeclatEVm002823t1             19.67%    failed      2.94%
  57  CalsaE_EVm014834t1            72.99%    passed     58.66%
  58  Canbo1_EVm002531t1            20.91%    passed     19.99%
  59  CarmaY_EVm002994t1            18.01%    passed     19.07%
  60  HyaaztEVm006211t1             50.69%    passed     45.89%
  61  EulcruEVm004876t1             70.64%    passed     10.61%
  62  EulvioEVm000539t1             47.37%    failed      0.19%
  63  GeclatEVm054054t1             83.10%    passed      8.03%
  64  CalsaE_EVm008513t1            52.63%    passed     56.42%
  65  CarmaC_EVm004831t1            31.16%    passed     15.42%
  66  Procl2_EVm004989t1            30.47%    passed     78.47%
  67  Pleaca_EVm002580t1            29.22%    passed     66.97%
  68  Styrich_EVm002808t1           31.72%    passed     73.53%
  69  Lysamb_EVm003701t1            55.54%    passed     26.53%
  70  AlpvirEVm002467t1             28.53%    passed     55.43%
  71  AlpvirEVm002467t5             46.95%    passed     55.29%
WARNING: 29 sequences contain more than 50% gaps/ambiguity
****  TOTAL                         46.12%  9 sequences failed composition chi2 test (p-value<5%; df=19)
NOTE: LUR3_GeclatEVm005146t1 is identical to Gl_CHHR3 but kept for subsequent analysis
Checking for duplicate sequences: done in 0.000699019 secs using 2262% CPU

Creating fast initial parsimony tree by random order stepwise addition...
0.040 seconds, parsimony score: 6792 (based on 695 sites)
Perform fast likelihood tree search using LG+I+G model...
Estimate model parameters (epsilon = 5.000)
Perform nearest neighbor interchange...
Optimizing NNI: done in 0.574328 secs using 2398% CPU
Estimate model parameters (epsilon = 1.000)
1. Initial log-likelihood: -32896.100
Optimal log-likelihood: -32895.286
Proportion of invariable sites: 0.021
Gamma shape alpha: 0.865
Parameters optimization took 1 rounds (0.095 sec)
Time for fast ML tree search: 0.993 seconds

NOTE: ModelFinder requires 109 MB RAM!
ModelFinder will test up to 234 protein models (sample size: 722) ...
 No. Model         -LnL         df  AIC          AICc         BIC
  1  LG            34769.373    139 69816.747    69883.620    70453.648
  2  LG+I          34559.018    140 69398.037    69465.989    70039.520
  3  LG+G4         32931.085    140 66142.171    66210.123    66783.654
  4  LG+I+G4       32895.051    141 66072.102    66141.144    66718.168
  5  LG+R2         33334.059    141 66950.118    67019.159    67596.184
  6  LG+R3         33008.692    143 66303.384    66374.637    66958.614
  7  LG+R4         32920.834    145 66131.667    66205.174    66796.061
  8  LG+R5         32885.391    147 66064.781    66140.586    66738.339
  9  LG+R6         32878.992    149 66055.984    66134.131    66738.706
 17  LG+F+I+G4     32892.439    160 66104.878    66196.714    66838.002
 30  WAG+I+G4      32945.126    141 66172.253    66241.294    66818.318
 43  WAG+F+I+G4    32899.341    160 66118.681    66210.517    66851.805
 56  JTT+I+G4      32831.609    141 65945.218    66014.259    66591.283
 69  JTT+F+I+G4    32857.201    160 66034.402    66126.238    66767.526
 82  JTTDCMut+I+G4 32846.687    141 65975.375    66044.416    66621.440
 95  JTTDCMut+F+I+G4 32870.495    160 66060.990    66152.826    66794.114
108  DCMut+I+G4    33270.581    141 66823.162    66892.204    67469.228
121  DCMut+F+I+G4  33039.569    160 66399.138    66490.974    67132.262
134  VT+I+G4       32881.903    141 66045.807    66114.848    66691.872
147  VT+F+I+G4     32873.661    160 66067.321    66159.157    66800.445
160  PMB+I+G4      33042.151    141 66366.302    66435.344    67012.368
173  PMB+F+I+G4    33102.434    160 66524.868    66616.704    67257.992
186  Blosum62+I+G4 33107.400    141 66496.799    66565.841    67142.865
199  Blosum62+F+I+G4 33094.435    160 66508.870    66600.706    67241.994
212  Dayhoff+I+G4  33270.658    141 66823.315    66892.357    67469.381
225  Dayhoff+F+I+G4 33039.865    160 66399.730    66491.566    67132.854
Akaike Information Criterion:           JTT+I+G4
Corrected Akaike Information Criterion: JTT+I+G4
Bayesian Information Criterion:         JTT+I+G4
Best-fit model: JTT+I+G4 chosen according to BIC

All model information printed to CHHr.A24.model.gz
CPU time for ModelFinder: 431.756 seconds (0h:7m:11s)
Wall-clock time for ModelFinder: 20.625 seconds (0h:0m:20s)
Generating 10000 samples for ultrafast bootstrap (seed: 870862)...

NOTE: 61 MB RAM (0 GB) is required!
Estimate model parameters (epsilon = 0.100)
Thoroughly optimizing +I+G parameters from 10 start values...
Init pinv, alpha: 0.000, 0.887 / Estimate: 0.022, 0.887 / LogL: -32831.605
Init pinv, alpha: 0.004, 0.887 / Estimate: 0.022, 0.890 / LogL: -32831.591
Init pinv, alpha: 0.008, 0.887 / Estimate: 0.022, 0.892 / LogL: -32831.591
Init pinv, alpha: 0.012, 0.887 / Estimate: 0.022, 0.891 / LogL: -32831.592
Init pinv, alpha: 0.017, 0.887 / Estimate: 0.022, 0.891 / LogL: -32831.591
Init pinv, alpha: 0.021, 0.887 / Estimate: 0.022, 0.889 / LogL: -32831.594
Init pinv, alpha: 0.025, 0.887 / Estimate: 0.023, 0.889 / LogL: -32831.599
Init pinv, alpha: 0.029, 0.887 / Estimate: 0.023, 0.889 / LogL: -32831.596
Init pinv, alpha: 0.033, 0.887 / Estimate: 0.023, 0.889 / LogL: -32831.600
Init pinv, alpha: 0.037, 0.887 / Estimate: 0.023, 0.889 / LogL: -32831.595
Optimal pinv,alpha: 0.022, 0.891 / LogL: -32831.591

Parameters optimization took 2.220 sec
Wrote distance file to... 
Computing ML distances based on estimated model parameters...
Calculating distance matrix: done in 0.0363372 secs using 2387% CPU
Computing ML distances took 0.036630 sec (of wall-clock time) 0.875825 sec (of CPU time)
Setting up auxiliary I and S matrices: done in 0.00304203 secs using 683.5% CPU
Constructing RapidNJ tree: done in 0.148103 secs using 484.9% CPU
Computing RapidNJ tree took 0.151445 sec (of wall-clock time) 0.741091 sec (of CPU time)
Log-likelihood of RapidNJ tree: -33080.603
--------------------------------------------------------------------
|             INITIALIZING CANDIDATE TREE SET                      |
--------------------------------------------------------------------
Generating 98 parsimony trees... 0.429 second
Computing log-likelihood of 98 initial trees ... 5.238 seconds
Current best score: -32831.591

Do NNI search on 20 best initial trees
Optimizing NNI: done in 0.478408 secs using 2315% CPU
Estimate model parameters (epsilon = 0.100)
BETTER TREE FOUND at iteration 1: -32829.670
Optimizing NNI: done in 1.12844 secs using 2398% CPU
Optimizing NNI: done in 0.799419 secs using 2398% CPU
Optimizing NNI: done in 0.794656 secs using 2397% CPU
Optimizing NNI: done in 0.76352 secs using 2396% CPU
Optimizing NNI: done in 0.823419 secs using 2397% CPU
Optimizing NNI: done in 0.810524 secs using 2398% CPU
Optimizing NNI: done in 0.812737 secs using 2398% CPU
Optimizing NNI: done in 0.743597 secs using 2397% CPU
Optimizing NNI: done in 0.833307 secs using 2398% CPU
Iteration 10 / LogL: -32841.160 / Time: 0h:0m:18s
Optimizing NNI: done in 0.789935 secs using 2397% CPU
Optimizing NNI: done in 0.840181 secs using 2397% CPU
Optimizing NNI: done in 0.733186 secs using 2398% CPU
Optimizing NNI: done in 1.17544 secs using 2398% CPU
Optimizing NNI: done in 0.898787 secs using 2397% CPU
Optimizing NNI: done in 0.830899 secs using 2398% CPU
Optimizing NNI: done in 0.727645 secs using 2398% CPU
Optimizing NNI: done in 0.93588 secs using 2399% CPU
Optimizing NNI: done in 0.857184 secs using 2398% CPU
Optimizing NNI: done in 0.817604 secs using 2398% CPU
Iteration 20 / LogL: -32846.389 / Time: 0h:0m:26s
Finish initializing candidate tree set (15)
Current best tree score: -32829.670 / CPU time: 23.879
Number of iterations: 20
--------------------------------------------------------------------
|               OPTIMIZING CANDIDATE TREE SET                      |
--------------------------------------------------------------------
Optimizing NNI: done in 0.830349 secs using 2398% CPU
Optimizing NNI: done in 0.776033 secs using 2398% CPU
Optimizing NNI: done in 0.920711 secs using 2398% CPU
Estimate model parameters (epsilon = 0.100)
BETTER TREE FOUND at iteration 23: -32829.536
Optimizing NNI: done in 0.974761 secs using 2398% CPU
Optimizing NNI: done in 0.985727 secs using 2399% CPU
Optimizing NNI: done in 0.935841 secs using 2398% CPU
Optimizing NNI: done in 1.02177 secs using 2397% CPU
Optimizing NNI: done in 0.791708 secs using 2397% CPU
Optimizing NNI: done in 0.779562 secs using 2396% CPU
Optimizing NNI: done in 0.833107 secs using 2397% CPU
Iteration 30 / LogL: -32829.775 / Time: 0h:0m:36s (0h:5m:5s left)
Optimizing NNI: done in 1.01439 secs using 2398% CPU
Optimizing NNI: done in 0.998679 secs using 2398% CPU
Optimizing NNI: done in 0.952735 secs using 2398% CPU
Optimizing NNI: done in 1.20948 secs using 2398% CPU
Optimizing NNI: done in 0.764876 secs using 2399% CPU
Optimizing NNI: done in 0.992363 secs using 2396% CPU
Optimizing NNI: done in 0.945812 secs using 2398% CPU
Optimizing NNI: done in 0.826886 secs using 2398% CPU
Optimizing NNI: done in 0.967915 secs using 2397% CPU
Optimizing NNI: done in 0.858885 secs using 2398% CPU
Iteration 40 / LogL: -32830.257 / Time: 0h:0m:46s (0h:4m:37s left)
Optimizing NNI: done in 0.72024 secs using 2397% CPU
Optimizing NNI: done in 0.81831 secs using 2398% CPU
Optimizing NNI: done in 0.959426 secs using 2398% CPU
Optimizing NNI: done in 1.14754 secs using 2398% CPU
Optimizing NNI: done in 0.86303 secs using 2395% CPU
Optimizing NNI: done in 1.05045 secs using 2397% CPU
Optimizing NNI: done in 0.910549 secs using 2398% CPU
Optimizing NNI: done in 0.990357 secs using 2396% CPU
Optimizing NNI: done in 0.938584 secs using 2397% CPU
Optimizing NNI: done in 0.817448 secs using 2396% CPU
Iteration 50 / LogL: -32830.108 / Time: 0h:0m:56s (0h:4m:16s left)
Optimizing NNI: done in 0.873287 secs using 2398% CPU
Optimizing NNI: done in 0.737752 secs using 2398% CPU
Optimizing NNI: done in 0.892352 secs using 2397% CPU
Optimizing NNI: done in 0.964817 secs using 2398% CPU
Optimizing NNI: done in 0.866975 secs using 2398% CPU
Optimizing NNI: done in 0.768762 secs using 2398% CPU
Estimate model parameters (epsilon = 0.100)
UPDATE BEST LOG-LIKELIHOOD: -32829.411
Optimizing NNI: done in 0.917301 secs using 2398% CPU
Optimizing NNI: done in 1.11729 secs using 2395% CPU
Optimizing NNI: done in 1.02842 secs using 2398% CPU
Optimizing NNI: done in 0.908906 secs using 2398% CPU
Iteration 60 / LogL: -32831.627 / Time: 0h:1m:6s (0h:3m:59s left)
Optimizing NNI: done in 1.01161 secs using 2398% CPU
Optimizing NNI: done in 0.861229 secs using 2396% CPU
Optimizing NNI: done in 1.0766 secs using 2398% CPU
Optimizing NNI: done in 0.753511 secs using 2397% CPU
Optimizing NNI: done in 0.749884 secs using 2399% CPU
Optimizing NNI: done in 0.801881 secs using 2398% CPU
Optimizing NNI: done in 0.973601 secs using 2397% CPU
Optimizing NNI: done in 0.87246 secs using 2396% CPU
Optimizing NNI: done in 0.791954 secs using 2396% CPU
Optimizing NNI: done in 0.734519 secs using 2397% CPU
Iteration 70 / LogL: -32831.180 / Time: 0h:1m:15s (0h:3m:42s left)
Optimizing NNI: done in 0.981397 secs using 2398% CPU
Optimizing NNI: done in 1.1352 secs using 2398% CPU
Optimizing NNI: done in 0.828918 secs using 2398% CPU
Optimizing NNI: done in 0.728634 secs using 2398% CPU
Optimizing NNI: done in 0.90156 secs using 2398% CPU
Optimizing NNI: done in 0.893883 secs using 2397% CPU
Optimizing NNI: done in 1.09309 secs using 2398% CPU
Optimizing NNI: done in 0.738648 secs using 2396% CPU
Optimizing NNI: done in 0.751826 secs using 2395% CPU
Optimizing NNI: done in 0.848718 secs using 2398% CPU
Iteration 80 / LogL: -32830.637 / Time: 0h:1m:24s (0h:3m:27s left)
Optimizing NNI: done in 0.862352 secs using 2398% CPU
Optimizing NNI: done in 0.959579 secs using 2398% CPU
Optimizing NNI: done in 0.948468 secs using 2398% CPU
Optimizing NNI: done in 0.902385 secs using 2396% CPU
Optimizing NNI: done in 1.07186 secs using 2397% CPU
Optimizing NNI: done in 0.798477 secs using 2397% CPU
Optimizing NNI: done in 0.75108 secs using 2397% CPU
Optimizing NNI: done in 1.34999 secs using 2397% CPU
Optimizing NNI: done in 0.893781 secs using 2397% CPU
Optimizing NNI: done in 0.972128 secs using 2392% CPU
Iteration 90 / LogL: -32831.869 / Time: 0h:1m:35s (0h:3m:15s left)
Optimizing NNI: done in 0.785906 secs using 2397% CPU
Optimizing NNI: done in 1.00909 secs using 2398% CPU
Optimizing NNI: done in 1.10449 secs using 2397% CPU
Optimizing NNI: done in 1.2737 secs using 2395% CPU
Optimizing NNI: done in 0.923957 secs using 2397% CPU
Optimizing NNI: done in 0.946066 secs using 2398% CPU
Optimizing NNI: done in 1.00258 secs using 2397% CPU
Optimizing NNI: done in 1.17907 secs using 2397% CPU
Optimizing NNI: done in 0.773527 secs using 2396% CPU
Optimizing NNI: done in 0.88227 secs using 2395% CPU
Iteration 100 / LogL: -32855.763 / Time: 0h:1m:45s (0h:3m:4s left)
Optimizing NNI: done in 1.05966 secs using 2398% CPU
Optimizing NNI: done in 0.942309 secs using 2397% CPU
Optimizing NNI: done in 1.07356 secs using 2398% CPU
Optimizing NNI: done in 1.04495 secs using 2397% CPU
Optimizing NNI: done in 1.0313 secs using 2398% CPU
Optimizing NNI: done in 0.891323 secs using 2398% CPU
Optimizing NNI: done in 0.818694 secs using 2398% CPU
Optimizing NNI: done in 0.858022 secs using 2397% CPU
Optimizing NNI: done in 0.898989 secs using 2395% CPU
Optimizing NNI: done in 0.833437 secs using 2398% CPU
Iteration 110 / LogL: -32829.607 / Time: 0h:1m:55s (0h:2m:52s left)
Optimizing NNI: done in 0.851999 secs using 2396% CPU
Optimizing NNI: done in 0.724802 secs using 2396% CPU
Optimizing NNI: done in 0.840188 secs using 2395% CPU
Optimizing NNI: done in 1.19662 secs using 2397% CPU
Optimizing NNI: done in 0.943441 secs using 2396% CPU
Optimizing NNI: done in 0.905441 secs using 2397% CPU
Optimizing NNI: done in 1.00501 secs using 2397% CPU
Optimizing NNI: done in 0.894345 secs using 2397% CPU
NOTE: 3.215 seconds to dump checkpoint file, increase to 65.000
Optimizing NNI: done in 0.929524 secs using 2395% CPU
Optimizing NNI: done in 1.06272 secs using 2396% CPU
Iteration 120 / LogL: -32830.156 / Time: 0h:2m:8s (0h:2m:45s left)
Optimizing NNI: done in 1.13291 secs using 2395% CPU
Optimizing NNI: done in 0.996602 secs using 2395% CPU
Optimizing NNI: done in 1.0222 secs using 2397% CPU
Optimizing NNI: done in 0.88024 secs using 2398% CPU
Optimizing NNI: done in 0.886276 secs using 2390% CPU
Optimizing NNI: done in 0.964028 secs using 2397% CPU
Optimizing NNI: done in 0.973264 secs using 2394% CPU
Optimizing NNI: done in 1.17205 secs using 2397% CPU
Optimizing NNI: done in 1.06594 secs using 2396% CPU
Optimizing NNI: done in 0.952119 secs using 2396% CPU
Iteration 130 / LogL: -32829.623 / Time: 0h:2m:19s (0h:2m:34s left)
Optimizing NNI: done in 1.18903 secs using 2397% CPU
Optimizing NNI: done in 1.02804 secs using 2398% CPU
Optimizing NNI: done in 0.971374 secs using 2397% CPU
Optimizing NNI: done in 0.939797 secs using 2397% CPU
Optimizing NNI: done in 1.03204 secs using 2398% CPU
Optimizing NNI: done in 0.907698 secs using 2395% CPU
Optimizing NNI: done in 0.783262 secs using 2399% CPU
Optimizing NNI: done in 1.20697 secs using 2397% CPU
Optimizing NNI: done in 1.05558 secs using 2397% CPU
Optimizing NNI: done in 0.905445 secs using 2397% CPU
Iteration 140 / LogL: -32831.463 / Time: 0h:2m:29s (0h:2m:23s left)
Optimizing NNI: done in 0.84044 secs using 2397% CPU
Optimizing NNI: done in 0.886874 secs using 2396% CPU
Optimizing NNI: done in 0.886215 secs using 2396% CPU
Optimizing NNI: done in 1.08199 secs using 2395% CPU
Optimizing NNI: done in 1.18032 secs using 2398% CPU
Optimizing NNI: done in 1.15379 secs using 2396% CPU
Optimizing NNI: done in 0.96925 secs using 2394% CPU
Optimizing NNI: done in 0.870212 secs using 2396% CPU
Optimizing NNI: done in 0.927178 secs using 2396% CPU
Optimizing NNI: done in 0.914172 secs using 2394% CPU
Iteration 150 / LogL: -32829.935 / Time: 0h:2m:40s (0h:2m:12s left)
Optimizing NNI: done in 1.02459 secs using 2396% CPU
Optimizing NNI: done in 1.0075 secs using 2397% CPU
Optimizing NNI: done in 1.09963 secs using 2396% CPU
Optimizing NNI: done in 0.919499 secs using 2394% CPU
Optimizing NNI: done in 1.07718 secs using 2396% CPU
Optimizing NNI: done in 0.893264 secs using 2397% CPU
Optimizing NNI: done in 0.954287 secs using 2396% CPU
Optimizing NNI: done in 1.28906 secs using 2397% CPU
Optimizing NNI: done in 0.970317 secs using 2394% CPU
Optimizing NNI: done in 1.04084 secs using 2395% CPU
Iteration 160 / LogL: -32829.771 / Time: 0h:2m:51s (0h:2m:1s left)
Optimizing NNI: done in 0.852896 secs using 2396% CPU
Optimizing NNI: done in 0.799701 secs using 2397% CPU
Optimizing NNI: done in 0.961261 secs using 2397% CPU
Optimizing NNI: done in 1.03185 secs using 2397% CPU
Optimizing NNI: done in 1.24334 secs using 2395% CPU
Optimizing NNI: done in 1.03345 secs using 2395% CPU
Optimizing NNI: done in 0.947478 secs using 2395% CPU
Optimizing NNI: done in 0.954619 secs using 2397% CPU
Optimizing NNI: done in 0.919295 secs using 2397% CPU
Optimizing NNI: done in 0.867651 secs using 2398% CPU
Iteration 170 / LogL: -32829.919 / Time: 0h:3m:1s (0h:1m:50s left)
Optimizing NNI: done in 1.0091 secs using 2396% CPU
Optimizing NNI: done in 1.24387 secs using 2396% CPU
Optimizing NNI: done in 0.893803 secs using 2398% CPU
Optimizing NNI: done in 0.947008 secs using 2397% CPU
Optimizing NNI: done in 1.15141 secs using 2397% CPU
Optimizing NNI: done in 0.995946 secs using 2397% CPU
Optimizing NNI: done in 0.733569 secs using 2397% CPU
Optimizing NNI: done in 0.907272 secs using 2395% CPU
Optimizing NNI: done in 0.991512 secs using 2397% CPU
Optimizing NNI: done in 1.05511 secs using 2396% CPU
Iteration 180 / LogL: -32829.630 / Time: 0h:3m:14s (0h:1m:40s left)
Optimizing NNI: done in 1.1627 secs using 2396% CPU
Optimizing NNI: done in 0.828865 secs using 2396% CPU
Optimizing NNI: done in 0.949491 secs using 2392% CPU
Optimizing NNI: done in 0.816336 secs using 2396% CPU
Optimizing NNI: done in 0.919603 secs using 2395% CPU
Optimizing NNI: done in 1.04071 secs using 2396% CPU
Optimizing NNI: done in 1.01355 secs using 2397% CPU
Optimizing NNI: done in 0.847149 secs using 2395% CPU
Optimizing NNI: done in 0.860647 secs using 2395% CPU
Optimizing NNI: done in 1.00051 secs using 2396% CPU
Iteration 190 / LogL: -32833.762 / Time: 0h:3m:23s (0h:1m:29s left)
Optimizing NNI: done in 0.969628 secs using 2396% CPU
Optimizing NNI: done in 1.15494 secs using 2398% CPU
Optimizing NNI: done in 0.99826 secs using 2394% CPU
Optimizing NNI: done in 1.07695 secs using 2393% CPU
Optimizing NNI: done in 1.03115 secs using 2395% CPU
Optimizing NNI: done in 1.13938 secs using 2398% CPU
Optimizing NNI: done in 1.06451 secs using 2396% CPU
Optimizing NNI: done in 1.03633 secs using 2394% CPU
Optimizing NNI: done in 0.95764 secs using 2394% CPU
Optimizing NNI: done in 1.26321 secs using 2397% CPU
Iteration 200 / LogL: -32829.894 / Time: 0h:3m:35s (0h:1m:18s left)
Optimizing NNI: done in 1.03674 secs using 2395% CPU
Optimizing NNI: done in 1.24825 secs using 2396% CPU
Optimizing NNI: done in 1.17598 secs using 2396% CPU
Optimizing NNI: done in 1.06743 secs using 2397% CPU
Optimizing NNI: done in 0.964629 secs using 2396% CPU
Optimizing NNI: done in 0.960849 secs using 2395% CPU
Optimizing NNI: done in 1.18724 secs using 2396% CPU
Optimizing NNI: done in 0.881025 secs using 2397% CPU
Optimizing NNI: done in 0.929859 secs using 2396% CPU
Optimizing NNI: done in 0.913873 secs using 2395% CPU
Iteration 210 / LogL: -32836.602 / Time: 0h:3m:46s (0h:1m:8s left)
Optimizing NNI: done in 1.00796 secs using 2397% CPU
Optimizing NNI: done in 1.03311 secs using 2397% CPU
Optimizing NNI: done in 0.912278 secs using 2397% CPU
Optimizing NNI: done in 1.09351 secs using 2397% CPU
Optimizing NNI: done in 0.975304 secs using 2396% CPU
Optimizing NNI: done in 1.04605 secs using 2394% CPU
Optimizing NNI: done in 0.999535 secs using 2398% CPU
Optimizing NNI: done in 1.03557 secs using 2396% CPU
Optimizing NNI: done in 0.872792 secs using 2397% CPU
Optimizing NNI: done in 0.782758 secs using 2395% CPU
Iteration 220 / LogL: -32829.600 / Time: 0h:3m:56s (0h:0m:57s left)
Optimizing NNI: done in 0.926458 secs using 2395% CPU
Optimizing NNI: done in 0.958279 secs using 2396% CPU
Optimizing NNI: done in 0.955835 secs using 2395% CPU
Optimizing NNI: done in 0.957395 secs using 2396% CPU
Optimizing NNI: done in 1.02566 secs using 2397% CPU
Optimizing NNI: done in 1.13688 secs using 2396% CPU
Optimizing NNI: done in 0.906953 secs using 2396% CPU
Optimizing NNI: done in 1.01778 secs using 2393% CPU
Optimizing NNI: done in 0.940951 secs using 2394% CPU
Optimizing NNI: done in 1.00917 secs using 2397% CPU
Iteration 230 / LogL: -32829.563 / Time: 0h:4m:7s (0h:0m:46s left)
Optimizing NNI: done in 0.864197 secs using 2396% CPU
Optimizing NNI: done in 1.07447 secs using 2397% CPU
Optimizing NNI: done in 0.972697 secs using 2398% CPU
Optimizing NNI: done in 1.20818 secs using 2396% CPU
Optimizing NNI: done in 0.956252 secs using 2396% CPU
Optimizing NNI: done in 1.05961 secs using 2397% CPU
Optimizing NNI: done in 1.13162 secs using 2395% CPU
Optimizing NNI: done in 1.19219 secs using 2397% CPU
Optimizing NNI: done in 0.857175 secs using 2397% CPU
Optimizing NNI: done in 0.947921 secs using 2397% CPU
Iteration 240 / LogL: -32829.791 / Time: 0h:4m:18s (0h:0m:35s left)
Optimizing NNI: done in 0.843748 secs using 2398% CPU
Optimizing NNI: done in 0.851197 secs using 2397% CPU
Optimizing NNI: done in 0.805579 secs using 2395% CPU
Optimizing NNI: done in 0.856213 secs using 2398% CPU
Optimizing NNI: done in 0.973808 secs using 2396% CPU
Optimizing NNI: done in 0.7912 secs using 2395% CPU
Optimizing NNI: done in 0.968358 secs using 2394% CPU
Optimizing NNI: done in 0.847344 secs using 2396% CPU
Optimizing NNI: done in 1.05676 secs using 2396% CPU
Optimizing NNI: done in 1.10992 secs using 2397% CPU
Iteration 250 / LogL: -32831.193 / Time: 0h:4m:28s (0h:0m:24s left)
Optimizing NNI: done in 1.10917 secs using 2396% CPU
Optimizing NNI: done in 1.15572 secs using 2396% CPU
Optimizing NNI: done in 0.955997 secs using 2396% CPU
Optimizing NNI: done in 1.02207 secs using 2397% CPU
Optimizing NNI: done in 0.920907 secs using 2395% CPU
Optimizing NNI: done in 1.14155 secs using 2396% CPU
Optimizing NNI: done in 1.12745 secs using 2396% CPU
Optimizing NNI: done in 0.979559 secs using 2396% CPU
Optimizing NNI: done in 1.03474 secs using 2397% CPU
Optimizing NNI: done in 1.05974 secs using 2395% CPU
Iteration 260 / LogL: -32829.791 / Time: 0h:4m:39s (0h:0m:14s left)
Optimizing NNI: done in 0.772584 secs using 2397% CPU
Optimizing NNI: done in 0.982435 secs using 2396% CPU
Optimizing NNI: done in 1.08271 secs using 2393% CPU
Optimizing NNI: done in 0.860717 secs using 2396% CPU
Optimizing NNI: done in 1.0515 secs using 2398% CPU
Optimizing NNI: done in 1.17685 secs using 2397% CPU
Optimizing NNI: done in 0.881721 secs using 2398% CPU
Optimizing NNI: done in 1.16362 secs using 2397% CPU
Optimizing NNI: done in 1.19218 secs using 2396% CPU
Optimizing NNI: done in 0.948123 secs using 2397% CPU
Iteration 270 / LogL: -32836.970 / Time: 0h:4m:50s (0h:0m:3s left)
Optimizing NNI: done in 0.889553 secs using 2397% CPU
Optimizing NNI: done in 0.984552 secs using 2395% CPU
Optimizing NNI: done in 0.888484 secs using 2397% CPU
Optimizing NNI: done in 0.894067 secs using 2396% CPU
Refining ufboot trees with NNI 1 branch...
Optimizing NNI: done in 0.162376 secs using 2394% CPU
Optimizing NNI: done in 0.141026 secs using 2396% CPU
Optimizing NNI: done in 0.104945 secs using 2398% CPU
Optimizing NNI: done in 0.104761 secs using 2398% CPU
Optimizing NNI: done in 0.156836 secs using 2394% CPU
Optimizing NNI: done in 0.153863 secs using 2394% CPU
Optimizing NNI: done in 0.190436 secs using 2391% CPU
Optimizing NNI: done in 0.10395 secs using 2395% CPU
Optimizing NNI: done in 0.147111 secs using 2397% CPU
Optimizing NNI: done in 0.135977 secs using 2398% CPU
Optimizing NNI: done in 0.0961002 secs using 2397% CPU
Optimizing NNI: done in 0.142093 secs using 2396% CPU
Optimizing NNI: done in 0.0945992 secs using 2398% CPU
Optimizing NNI: done in 0.106988 secs using 2394% CPU
Optimizing NNI: done in 0.0995118 secs using 2397% CPU
Optimizing NNI: done in 0.127037 secs using 2397% CPU
Optimizing NNI: done in 0.17657 secs using 2396% CPU
Optimizing NNI: done in 0.103553 secs using 2396% CPU
Optimizing NNI: done in 0.102799 secs using 2396% CPU
Optimizing NNI: done in 0.10639 secs using 2397% CPU
Optimizing NNI: done in 0.11537 secs using 2389% CPU
Optimizing NNI: done in 0.153197 secs using 2397% CPU
Optimizing NNI: done in 0.199822 secs using 2396% CPU
Optimizing NNI: done in 0.161155 secs using 2397% CPU
Optimizing NNI: done in 0.108822 secs using 2397% CPU
Optimizing NNI: done in 0.202523 secs using 2389% CPU
Optimizing NNI: done in 0.122395 secs using 2397% CPU
Optimizing NNI: done in 0.117456 secs using 2394% CPU
Optimizing NNI: done in 0.11949 secs using 2397% CPU
Optimizing NNI: done in 0.106447 secs using 2396% CPU
Optimizing NNI: done in 0.162776 secs using 2398% CPU
Optimizing NNI: done in 0.132547 secs using 2397% CPU
Optimizing NNI: done in 0.122933 secs using 2389% CPU
Optimizing NNI: done in 0.107506 secs using 2393% CPU
Optimizing NNI: done in 0.100069 secs using 2396% CPU
Optimizing NNI: done in 0.141112 secs using 2396% CPU
Optimizing NNI: done in 0.14915 secs using 2396% CPU
Optimizing NNI: done in 0.164093 secs using 2399% CPU
Optimizing NNI: done in 0.226894 secs using 2396% CPU
Optimizing NNI: done in 0.112832 secs using 2394% CPU
Optimizing NNI: done in 0.118774 secs using 2398% CPU
Optimizing NNI: done in 0.168409 secs using 2395% CPU
Optimizing NNI: done in 0.16475 secs using 2397% CPU
Optimizing NNI: done in 0.218257 secs using 2398% CPU
Optimizing NNI: done in 0.1009 secs using 2399% CPU
Optimizing NNI: done in 0.141275 secs using 2396% CPU
Optimizing NNI: done in 0.106264 secs using 2398% CPU
Optimizing NNI: done in 0.0929417 secs using 2398% CPU
Optimizing NNI: done in 0.112008 secs using 2398% CPU
Optimizing NNI: done in 0.147999 secs using 2396% CPU
Optimizing NNI: done in 0.11398 secs using 2398% CPU
Optimizing NNI: done in 0.0965022 secs using 2395% CPU
Optimizing NNI: done in 0.137785 secs using 2398% CPU
Optimizing NNI: done in 0.104747 secs using 2390% CPU
Optimizing NNI: done in 0.0919762 secs using 2397% CPU
Optimizing NNI: done in 0.123365 secs using 2398% CPU
Optimizing NNI: done in 0.103697 secs using 2396% CPU
Optimizing NNI: done in 0.16194 secs using 2396% CPU
Optimizing NNI: done in 0.140011 secs using 2398% CPU
Optimizing NNI: done in 0.107545 secs using 2394% CPU
Optimizing NNI: done in 0.111268 secs using 2398% CPU
Optimizing NNI: done in 0.143669 secs using 2396% CPU
Optimizing NNI: done in 0.107704 secs using 2397% CPU
Optimizing NNI: done in 0.132408 secs using 2398% CPU
Optimizing NNI: done in 0.156551 secs using 2399% CPU
Optimizing NNI: done in 0.124173 secs using 2398% CPU
Optimizing NNI: done in 0.135177 secs using 2399% CPU
Optimizing NNI: done in 0.174532 secs using 2396% CPU
Optimizing NNI: done in 0.121965 secs using 2398% CPU
Optimizing NNI: done in 0.134244 secs using 2386% CPU
Optimizing NNI: done in 0.17998 secs using 2399% CPU
Optimizing NNI: done in 0.134295 secs using 2390% CPU
Optimizing NNI: done in 0.200968 secs using 2380% CPU
Optimizing NNI: done in 0.149138 secs using 2397% CPU
Optimizing NNI: done in 0.155623 secs using 2398% CPU
Optimizing NNI: done in 0.0568933 secs using 2397% CPU
Optimizing NNI: done in 0.123162 secs using 2397% CPU
Optimizing NNI: done in 0.140843 secs using 2397% CPU
Optimizing NNI: done in 0.119847 secs using 2397% CPU
Optimizing NNI: done in 0.230289 secs using 2397% CPU
Optimizing NNI: done in 0.103621 secs using 2396% CPU
Optimizing NNI: done in 0.160961 secs using 2398% CPU
Optimizing NNI: done in 0.107844 secs using 2397% CPU
Optimizing NNI: done in 0.147921 secs using 2397% CPU
Optimizing NNI: done in 0.0937347 secs using 2396% CPU
Optimizing NNI: done in 0.110675 secs using 2397% CPU
Optimizing NNI: done in 0.144682 secs using 2397% CPU
Optimizing NNI: done in 0.113142 secs using 2397% CPU
Optimizing NNI: done in 0.112972 secs using 2397% CPU
Optimizing NNI: done in 0.112532 secs using 2398% CPU
Optimizing NNI: done in 0.105403 secs using 2394% CPU
Optimizing NNI: done in 0.153407 secs using 2399% CPU
Optimizing NNI: done in 0.111723 secs using 2396% CPU
Optimizing NNI: done in 0.0978175 secs using 2399% CPU
Optimizing NNI: done in 0.109577 secs using 2399% CPU
Optimizing NNI: done in 0.101532 secs using 2396% CPU
Optimizing NNI: done in 0.156542 secs using 2398% CPU
Optimizing NNI: done in 0.110681 secs using 2397% CPU
Optimizing NNI: done in 0.165825 secs using 2399% CPU
Optimizing NNI: done in 0.123499 secs using 2397% CPU
100 samples done
Optimizing NNI: done in 0.179491 secs using 2398% CPU
Optimizing NNI: done in 0.116826 secs using 2386% CPU
Optimizing NNI: done in 0.0569853 secs using 2397% CPU
Optimizing NNI: done in 0.148557 secs using 2397% CPU
Optimizing NNI: done in 0.217328 secs using 2392% CPU
Optimizing NNI: done in 0.180128 secs using 2365% CPU
Optimizing NNI: done in 0.261308 secs using 2387% CPU
Optimizing NNI: done in 0.191901 secs using 2395% CPU
Optimizing NNI: done in 0.14096 secs using 2384% CPU
Optimizing NNI: done in 0.191405 secs using 2396% CPU
Optimizing NNI: done in 0.287253 secs using 2397% CPU
Optimizing NNI: done in 0.148609 secs using 2399% CPU
Optimizing NNI: done in 0.102639 secs using 2398% CPU
Optimizing NNI: done in 0.135492 secs using 2399% CPU
Optimizing NNI: done in 0.136443 secs using 2390% CPU
Optimizing NNI: done in 0.214314 secs using 2388% CPU
Optimizing NNI: done in 0.0620593 secs using 2395% CPU
Optimizing NNI: done in 0.214595 secs using 2397% CPU
Optimizing NNI: done in 0.182711 secs using 2397% CPU
Optimizing NNI: done in 0.160257 secs using 2381% CPU
Optimizing NNI: done in 0.142833 secs using 2397% CPU
Optimizing NNI: done in 0.176958 secs using 2393% CPU
Optimizing NNI: done in 0.121963 secs using 2394% CPU
Optimizing NNI: done in 0.109835 secs using 2394% CPU
Optimizing NNI: done in 0.096254 secs using 2391% CPU
Optimizing NNI: done in 0.166068 secs using 2393% CPU
Optimizing NNI: done in 0.125197 secs using 2388% CPU
Optimizing NNI: done in 0.132237 secs using 2396% CPU
Optimizing NNI: done in 0.128617 secs using 2394% CPU
Optimizing NNI: done in 0.138024 secs using 2392% CPU
Optimizing NNI: done in 0.132674 secs using 2386% CPU
Optimizing NNI: done in 0.119624 secs using 2396% CPU
Optimizing NNI: done in 0.122275 secs using 2396% CPU
Optimizing NNI: done in 0.150483 secs using 2396% CPU
Optimizing NNI: done in 0.13472 secs using 2398% CPU
Optimizing NNI: done in 0.205202 secs using 2398% CPU
Optimizing NNI: done in 0.112167 secs using 2398% CPU
Optimizing NNI: done in 0.1127 secs using 2397% CPU
Optimizing NNI: done in 0.126482 secs using 2397% CPU
Optimizing NNI: done in 0.168602 secs using 2391% CPU
Optimizing NNI: done in 0.172532 secs using 2396% CPU
Optimizing NNI: done in 0.207221 secs using 2398% CPU
Optimizing NNI: done in 0.121928 secs using 2396% CPU
Optimizing NNI: done in 0.129873 secs using 2393% CPU
Optimizing NNI: done in 0.112761 secs using 2399% CPU
Optimizing NNI: done in 0.156239 secs using 2398% CPU
Optimizing NNI: done in 0.125368 secs using 2397% CPU
Optimizing NNI: done in 0.17031 secs using 2395% CPU
Optimizing NNI: done in 0.117264 secs using 2398% CPU
Optimizing NNI: done in 0.148269 secs using 2395% CPU
Optimizing NNI: done in 0.110912 secs using 2394% CPU
Optimizing NNI: done in 0.117871 secs using 2391% CPU
Optimizing NNI: done in 0.129171 secs using 2397% CPU
Optimizing NNI: done in 0.119734 secs using 2396% CPU
Optimizing NNI: done in 0.129966 secs using 2397% CPU
Optimizing NNI: done in 0.133815 secs using 2398% CPU
Optimizing NNI: done in 0.18516 secs using 2398% CPU
Optimizing NNI: done in 0.139728 secs using 2394% CPU
Optimizing NNI: done in 0.131242 secs using 2395% CPU
Optimizing NNI: done in 0.226688 secs using 2389% CPU
Optimizing NNI: done in 0.119365 secs using 2398% CPU
Optimizing NNI: done in 0.206212 secs using 2394% CPU
Optimizing NNI: done in 0.190732 secs using 2396% CPU
Optimizing NNI: done in 0.134256 secs using 2398% CPU
Optimizing NNI: done in 0.282354 secs using 2397% CPU
Optimizing NNI: done in 0.179239 secs using 2394% CPU
Optimizing NNI: done in 0.128073 secs using 2396% CPU
Optimizing NNI: done in 0.153589 secs using 2396% CPU
Optimizing NNI: done in 0.133986 secs using 2397% CPU
Optimizing NNI: done in 0.170085 secs using 2394% CPU
Optimizing NNI: done in 0.143099 secs using 2399% CPU
Optimizing NNI: done in 0.122208 secs using 2388% CPU
Optimizing NNI: done in 0.121478 secs using 2397% CPU
Optimizing NNI: done in 0.140595 secs using 2398% CPU
Optimizing NNI: done in 0.190923 secs using 2393% CPU
Optimizing NNI: done in 0.143193 secs using 2394% CPU
Optimizing NNI: done in 0.144672 secs using 2391% CPU
Optimizing NNI: done in 0.140989 secs using 2396% CPU
Optimizing NNI: done in 0.163358 secs using 2397% CPU
Optimizing NNI: done in 0.171147 secs using 2399% CPU
Optimizing NNI: done in 0.155737 secs using 2391% CPU
Optimizing NNI: done in 0.104177 secs using 2389% CPU
Optimizing NNI: done in 0.169544 secs using 2390% CPU
Optimizing NNI: done in 0.117398 secs using 2396% CPU
Optimizing NNI: done in 0.168689 secs using 2388% CPU
Optimizing NNI: done in 0.197107 secs using 2396% CPU
Optimizing NNI: done in 0.115023 secs using 2390% CPU
Optimizing NNI: done in 0.126789 secs using 2391% CPU
Optimizing NNI: done in 0.126376 secs using 2397% CPU
Optimizing NNI: done in 0.135138 secs using 2384% CPU
Optimizing NNI: done in 0.0967192 secs using 2396% CPU
Optimizing NNI: done in 0.142565 secs using 2396% CPU
Optimizing NNI: done in 0.150375 secs using 2388% CPU
Optimizing NNI: done in 0.1521 secs using 2398% CPU
Optimizing NNI: done in 0.105117 secs using 2390% CPU
Optimizing NNI: done in 0.210929 secs using 2393% CPU
Optimizing NNI: done in 0.107394 secs using 2395% CPU
Optimizing NNI: done in 0.178906 secs using 2393% CPU
Optimizing NNI: done in 0.113159 secs using 2397% CPU
Optimizing NNI: done in 0.124585 secs using 2397% CPU
200 samples done
Optimizing NNI: done in 0.150594 secs using 2389% CPU
Optimizing NNI: done in 0.243875 secs using 2394% CPU
Optimizing NNI: done in 0.120907 secs using 2386% CPU
Optimizing NNI: done in 0.166659 secs using 2396% CPU
Optimizing NNI: done in 0.114643 secs using 2389% CPU
Optimizing NNI: done in 0.199308 secs using 2396% CPU
Optimizing NNI: done in 0.266921 secs using 2392% CPU
Optimizing NNI: done in 0.131428 secs using 2386% CPU
Optimizing NNI: done in 0.109611 secs using 2383% CPU
Optimizing NNI: done in 0.124706 secs using 2386% CPU
Optimizing NNI: done in 0.13425 secs using 2390% CPU
Optimizing NNI: done in 0.130561 secs using 2397% CPU
Optimizing NNI: done in 0.131401 secs using 2398% CPU
Optimizing NNI: done in 0.157488 secs using 2397% CPU
Optimizing NNI: done in 0.156986 secs using 2395% CPU
Optimizing NNI: done in 0.168531 secs using 2394% CPU
Optimizing NNI: done in 0.135074 secs using 2396% CPU
Optimizing NNI: done in 0.106278 secs using 2384% CPU
Optimizing NNI: done in 0.151517 secs using 2398% CPU
Optimizing NNI: done in 0.105039 secs using 2396% CPU
Optimizing NNI: done in 0.178997 secs using 2396% CPU
Optimizing NNI: done in 0.11704 secs using 2373% CPU
Optimizing NNI: done in 0.137901 secs using 2398% CPU
Optimizing NNI: done in 0.126958 secs using 2391% CPU
Optimizing NNI: done in 0.128421 secs using 2394% CPU
Optimizing NNI: done in 0.124888 secs using 2398% CPU
Optimizing NNI: done in 0.119434 secs using 2394% CPU
Optimizing NNI: done in 0.158514 secs using 2394% CPU
Optimizing NNI: done in 0.170425 secs using 2397% CPU
Optimizing NNI: done in 0.119126 secs using 2396% CPU
Optimizing NNI: done in 0.242159 secs using 2394% CPU
Optimizing NNI: done in 0.112647 secs using 2394% CPU
Optimizing NNI: done in 0.274089 secs using 2395% CPU
Optimizing NNI: done in 0.193246 secs using 2398% CPU
Optimizing NNI: done in 0.111034 secs using 2394% CPU
Optimizing NNI: done in 0.114471 secs using 2397% CPU
Optimizing NNI: done in 0.0945263 secs using 2388% CPU
Optimizing NNI: done in 0.10617 secs using 2396% CPU
Optimizing NNI: done in 0.110346 secs using 2398% CPU
Optimizing NNI: done in 0.0930676 secs using 2397% CPU
Optimizing NNI: done in 0.126314 secs using 2398% CPU
Optimizing NNI: done in 0.171178 secs using 2396% CPU
Optimizing NNI: done in 0.176174 secs using 2392% CPU
Optimizing NNI: done in 0.146831 secs using 2394% CPU
Optimizing NNI: done in 0.18762 secs using 2392% CPU
Optimizing NNI: done in 0.123979 secs using 2387% CPU
Optimizing NNI: done in 0.128104 secs using 2396% CPU
Optimizing NNI: done in 0.166892 secs using 2393% CPU
Optimizing NNI: done in 0.106311 secs using 2395% CPU
Optimizing NNI: done in 0.122779 secs using 2396% CPU
Optimizing NNI: done in 0.183787 secs using 2392% CPU
Optimizing NNI: done in 0.190582 secs using 2393% CPU
Optimizing NNI: done in 0.17093 secs using 2396% CPU
Optimizing NNI: done in 0.108996 secs using 2396% CPU
Optimizing NNI: done in 0.132451 secs using 2393% CPU
Optimizing NNI: done in 0.113533 secs using 2397% CPU
Optimizing NNI: done in 0.198827 secs using 2398% CPU
Optimizing NNI: done in 0.148519 secs using 2397% CPU
Optimizing NNI: done in 0.0996279 secs using 2393% CPU
Optimizing NNI: done in 0.188587 secs using 2393% CPU
Optimizing NNI: done in 0.158701 secs using 2388% CPU
Optimizing NNI: done in 0.110114 secs using 2397% CPU
Optimizing NNI: done in 0.0953085 secs using 2393% CPU
Optimizing NNI: done in 0.133213 secs using 2396% CPU
Optimizing NNI: done in 0.131438 secs using 2394% CPU
Optimizing NNI: done in 0.108005 secs using 2398% CPU
Optimizing NNI: done in 0.112212 secs using 2395% CPU
Optimizing NNI: done in 0.123199 secs using 2394% CPU
Optimizing NNI: done in 0.11534 secs using 2397% CPU
Optimizing NNI: done in 0.198394 secs using 2390% CPU
Optimizing NNI: done in 0.136594 secs using 2396% CPU
Optimizing NNI: done in 0.117667 secs using 2398% CPU
Optimizing NNI: done in 0.133632 secs using 2393% CPU
Optimizing NNI: done in 0.156467 secs using 2397% CPU
Optimizing NNI: done in 0.168483 secs using 2398% CPU
Optimizing NNI: done in 0.124964 secs using 2398% CPU
Optimizing NNI: done in 0.104709 secs using 2397% CPU
Optimizing NNI: done in 0.203967 secs using 2398% CPU
Optimizing NNI: done in 0.112267 secs using 2398% CPU
Optimizing NNI: done in 0.172451 secs using 2398% CPU
Optimizing NNI: done in 0.104168 secs using 2397% CPU
Optimizing NNI: done in 0.105831 secs using 2394% CPU
Optimizing NNI: done in 0.135062 secs using 2389% CPU
Optimizing NNI: done in 0.15778 secs using 2397% CPU
Optimizing NNI: done in 0.186289 secs using 2393% CPU
Optimizing NNI: done in 0.125645 secs using 2396% CPU
Optimizing NNI: done in 0.121891 secs using 2396% CPU
Optimizing NNI: done in 0.167625 secs using 2395% CPU
Optimizing NNI: done in 0.134371 secs using 2398% CPU
Optimizing NNI: done in 0.172958 secs using 2398% CPU
Optimizing NNI: done in 0.107638 secs using 2396% CPU
Optimizing NNI: done in 0.173624 secs using 2390% CPU
Optimizing NNI: done in 0.143632 secs using 2397% CPU
Optimizing NNI: done in 0.15913 secs using 2398% CPU
Optimizing NNI: done in 0.134772 secs using 2397% CPU
Optimizing NNI: done in 0.114121 secs using 2399% CPU
Optimizing NNI: done in 0.108655 secs using 2397% CPU
Optimizing NNI: done in 0.177842 secs using 2393% CPU
Optimizing NNI: done in 0.165438 secs using 2396% CPU
Optimizing NNI: done in 0.139148 secs using 2393% CPU
300 samples done
Optimizing NNI: done in 0.179904 secs using 2398% CPU
Optimizing NNI: done in 0.176034 secs using 2396% CPU
Optimizing NNI: done in 0.126391 secs using 2397% CPU
Optimizing NNI: done in 0.143126 secs using 2398% CPU
Optimizing NNI: done in 0.11563 secs using 2398% CPU
Optimizing NNI: done in 0.173233 secs using 2396% CPU
Optimizing NNI: done in 0.161099 secs using 2396% CPU
Optimizing NNI: done in 0.137351 secs using 2398% CPU
Optimizing NNI: done in 0.132779 secs using 2398% CPU
Optimizing NNI: done in 0.0662322 secs using 2398% CPU
Optimizing NNI: done in 0.103637 secs using 2398% CPU
Optimizing NNI: done in 0.165882 secs using 2395% CPU
Optimizing NNI: done in 0.108843 secs using 2396% CPU
Optimizing NNI: done in 0.158505 secs using 2389% CPU
Optimizing NNI: done in 0.0975157 secs using 2396% CPU
Optimizing NNI: done in 0.163298 secs using 2394% CPU
Optimizing NNI: done in 0.150446 secs using 2397% CPU
Optimizing NNI: done in 0.118225 secs using 2398% CPU
Optimizing NNI: done in 0.133335 secs using 2394% CPU
Optimizing NNI: done in 0.149992 secs using 2398% CPU
Optimizing NNI: done in 0.121195 secs using 2391% CPU
Optimizing NNI: done in 0.156165 secs using 2391% CPU
Optimizing NNI: done in 0.107944 secs using 2389% CPU
Optimizing NNI: done in 0.171797 secs using 2394% CPU
Optimizing NNI: done in 0.100488 secs using 2398% CPU
Optimizing NNI: done in 0.13028 secs using 2396% CPU
Optimizing NNI: done in 0.117112 secs using 2396% CPU
Optimizing NNI: done in 0.129213 secs using 2392% CPU
Optimizing NNI: done in 0.134636 secs using 2391% CPU
Optimizing NNI: done in 0.136632 secs using 2396% CPU
Optimizing NNI: done in 0.119691 secs using 2392% CPU
Optimizing NNI: done in 0.102254 secs using 2397% CPU
Optimizing NNI: done in 0.213534 secs using 2398% CPU
Optimizing NNI: done in 0.114234 secs using 2399% CPU
Optimizing NNI: done in 0.102778 secs using 2387% CPU
Optimizing NNI: done in 0.161204 secs using 2395% CPU
Optimizing NNI: done in 0.104976 secs using 2399% CPU
Optimizing NNI: done in 0.114744 secs using 2396% CPU
Optimizing NNI: done in 0.118596 secs using 2399% CPU
Optimizing NNI: done in 0.122571 secs using 2385% CPU
Optimizing NNI: done in 0.116168 secs using 2399% CPU
Optimizing NNI: done in 0.110157 secs using 2398% CPU
Optimizing NNI: done in 0.11637 secs using 2399% CPU
Optimizing NNI: done in 0.164966 secs using 2395% CPU
Optimizing NNI: done in 0.188983 secs using 2397% CPU
Optimizing NNI: done in 0.159312 secs using 2390% CPU
Optimizing NNI: done in 0.202428 secs using 2391% CPU
Optimizing NNI: done in 0.176886 secs using 2384% CPU
Optimizing NNI: done in 0.113576 secs using 2395% CPU
Optimizing NNI: done in 0.152958 secs using 2396% CPU
Optimizing NNI: done in 0.203214 secs using 2395% CPU
Optimizing NNI: done in 0.118011 secs using 2387% CPU
Optimizing NNI: done in 0.133045 secs using 2388% CPU
Optimizing NNI: done in 0.173211 secs using 2397% CPU
Optimizing NNI: done in 0.117527 secs using 2391% CPU
Optimizing NNI: done in 0.165839 secs using 2398% CPU
Optimizing NNI: done in 0.125226 secs using 2394% CPU
Optimizing NNI: done in 0.0988666 secs using 2396% CPU
Optimizing NNI: done in 0.109645 secs using 2396% CPU
Optimizing NNI: done in 0.114863 secs using 2389% CPU
Optimizing NNI: done in 0.149524 secs using 2397% CPU
Optimizing NNI: done in 0.118555 secs using 2393% CPU
Optimizing NNI: done in 0.116437 secs using 2398% CPU
Optimizing NNI: done in 0.173812 secs using 2397% CPU
Optimizing NNI: done in 0.111659 secs using 2399% CPU
Optimizing NNI: done in 0.176049 secs using 2387% CPU
Optimizing NNI: done in 0.127001 secs using 2396% CPU
Optimizing NNI: done in 0.167343 secs using 2395% CPU
Optimizing NNI: done in 0.16117 secs using 2377% CPU
Optimizing NNI: done in 0.206307 secs using 2390% CPU
Optimizing NNI: done in 0.18089 secs using 2397% CPU
Optimizing NNI: done in 0.121658 secs using 2392% CPU
Optimizing NNI: done in 0.109198 secs using 2396% CPU
Optimizing NNI: done in 0.194152 secs using 2390% CPU
Optimizing NNI: done in 0.114067 secs using 2397% CPU
Optimizing NNI: done in 0.0962908 secs using 2397% CPU
Optimizing NNI: done in 0.138089 secs using 2397% CPU
Optimizing NNI: done in 0.144706 secs using 2396% CPU
Optimizing NNI: done in 0.127235 secs using 2397% CPU
Optimizing NNI: done in 0.107618 secs using 2397% CPU
Optimizing NNI: done in 0.0920245 secs using 2399% CPU
Optimizing NNI: done in 0.15611 secs using 2396% CPU
Optimizing NNI: done in 0.161947 secs using 2393% CPU
Optimizing NNI: done in 0.12853 secs using 2388% CPU
Optimizing NNI: done in 0.103071 secs using 2396% CPU
Optimizing NNI: done in 0.107787 secs using 2398% CPU
Optimizing NNI: done in 0.152256 secs using 2396% CPU
Optimizing NNI: done in 0.148201 secs using 2398% CPU
Optimizing NNI: done in 0.121523 secs using 2395% CPU
Optimizing NNI: done in 0.13725 secs using 2393% CPU
Optimizing NNI: done in 0.163002 secs using 2394% CPU
Optimizing NNI: done in 0.131258 secs using 2398% CPU
Optimizing NNI: done in 0.153187 secs using 2397% CPU
Optimizing NNI: done in 0.106146 secs using 2389% CPU
Optimizing NNI: done in 0.115205 secs using 2397% CPU
Optimizing NNI: done in 0.160964 secs using 2395% CPU
Optimizing NNI: done in 0.118988 secs using 2396% CPU
Optimizing NNI: done in 0.10851 secs using 2395% CPU
Optimizing NNI: done in 0.105917 secs using 2396% CPU
Optimizing NNI: done in 0.11155 secs using 2388% CPU
400 samples done
Optimizing NNI: done in 0.168337 secs using 2395% CPU
Optimizing NNI: done in 0.126462 secs using 2397% CPU
Optimizing NNI: done in 0.153707 secs using 2398% CPU
Optimizing NNI: done in 0.119647 secs using 2395% CPU
Optimizing NNI: done in 0.113373 secs using 2399% CPU
Optimizing NNI: done in 0.107304 secs using 2397% CPU
Optimizing NNI: done in 0.133583 secs using 2398% CPU
Optimizing NNI: done in 0.104128 secs using 2399% CPU
Optimizing NNI: done in 0.112989 secs using 2397% CPU
Optimizing NNI: done in 0.109092 secs using 2396% CPU
Optimizing NNI: done in 0.163504 secs using 2398% CPU
Optimizing NNI: done in 0.130287 secs using 2395% CPU
Optimizing NNI: done in 0.127543 secs using 2398% CPU
Optimizing NNI: done in 0.147771 secs using 2394% CPU
Optimizing NNI: done in 0.125148 secs using 2397% CPU
Optimizing NNI: done in 0.117684 secs using 2397% CPU
Optimizing NNI: done in 0.104979 secs using 2399% CPU
Optimizing NNI: done in 0.109096 secs using 2399% CPU
Optimizing NNI: done in 0.126801 secs using 2390% CPU
Optimizing NNI: done in 0.125058 secs using 2396% CPU
Optimizing NNI: done in 0.142959 secs using 2399% CPU
Optimizing NNI: done in 0.120487 secs using 2395% CPU
Optimizing NNI: done in 0.109223 secs using 2395% CPU
Optimizing NNI: done in 0.108301 secs using 2396% CPU
Optimizing NNI: done in 0.110123 secs using 2397% CPU
Optimizing NNI: done in 0.115449 secs using 2398% CPU
Optimizing NNI: done in 0.162952 secs using 2393% CPU
Optimizing NNI: done in 0.121557 secs using 2396% CPU
Optimizing NNI: done in 0.133381 secs using 2399% CPU
Optimizing NNI: done in 0.115047 secs using 2394% CPU
Optimizing NNI: done in 0.15902 secs using 2396% CPU
Optimizing NNI: done in 0.128722 secs using 2399% CPU
Optimizing NNI: done in 0.138977 secs using 2393% CPU
Optimizing NNI: done in 0.146465 secs using 2396% CPU
Optimizing NNI: done in 0.168741 secs using 2397% CPU
Optimizing NNI: done in 0.122141 secs using 2395% CPU
Optimizing NNI: done in 0.120935 secs using 2394% CPU
Optimizing NNI: done in 0.122584 secs using 2398% CPU
Optimizing NNI: done in 0.111675 secs using 2396% CPU
Optimizing NNI: done in 0.126992 secs using 2399% CPU
Optimizing NNI: done in 0.231077 secs using 2397% CPU
Optimizing NNI: done in 0.106803 secs using 2398% CPU
Optimizing NNI: done in 0.110162 secs using 2398% CPU
Optimizing NNI: done in 0.10992 secs using 2398% CPU
Optimizing NNI: done in 0.14269 secs using 2398% CPU
Optimizing NNI: done in 0.14527 secs using 2396% CPU
Optimizing NNI: done in 0.122868 secs using 2397% CPU
Optimizing NNI: done in 0.123948 secs using 2393% CPU
Optimizing NNI: done in 0.11319 secs using 2399% CPU
Optimizing NNI: done in 0.135354 secs using 2391% CPU
Optimizing NNI: done in 0.173651 secs using 2395% CPU
Optimizing NNI: done in 0.122975 secs using 2392% CPU
Optimizing NNI: done in 0.114392 secs using 2390% CPU
Optimizing NNI: done in 0.121218 secs using 2396% CPU
Optimizing NNI: done in 0.141293 secs using 2398% CPU
Optimizing NNI: done in 0.166716 secs using 2397% CPU
Optimizing NNI: done in 0.145733 secs using 2389% CPU
Optimizing NNI: done in 0.107778 secs using 2397% CPU
Optimizing NNI: done in 0.109187 secs using 2395% CPU
Optimizing NNI: done in 0.124128 secs using 2397% CPU
Optimizing NNI: done in 0.199533 secs using 2397% CPU
Optimizing NNI: done in 0.156183 secs using 2397% CPU
Optimizing NNI: done in 0.111161 secs using 2398% CPU
Optimizing NNI: done in 0.125921 secs using 2397% CPU
Optimizing NNI: done in 0.123587 secs using 2397% CPU
Optimizing NNI: done in 0.105162 secs using 2396% CPU
Optimizing NNI: done in 0.168752 secs using 2394% CPU
Optimizing NNI: done in 0.130363 secs using 2396% CPU
Optimizing NNI: done in 0.133352 secs using 2397% CPU
Optimizing NNI: done in 0.119459 secs using 2391% CPU
Optimizing NNI: done in 0.127398 secs using 2395% CPU
Optimizing NNI: done in 0.116461 secs using 2396% CPU
Optimizing NNI: done in 0.161808 secs using 2395% CPU
Optimizing NNI: done in 0.163267 secs using 2398% CPU
Optimizing NNI: done in 0.201293 secs using 2392% CPU
Optimizing NNI: done in 0.150547 secs using 2395% CPU
Optimizing NNI: done in 0.122522 secs using 2396% CPU
Optimizing NNI: done in 0.123901 secs using 2386% CPU
Optimizing NNI: done in 0.124691 secs using 2396% CPU
Optimizing NNI: done in 0.1292 secs using 2396% CPU
Optimizing NNI: done in 0.181443 secs using 2393% CPU
Optimizing NNI: done in 0.105896 secs using 2396% CPU
Optimizing NNI: done in 0.159812 secs using 2397% CPU
Optimizing NNI: done in 0.113471 secs using 2396% CPU
Optimizing NNI: done in 0.161096 secs using 2396% CPU
Optimizing NNI: done in 0.108121 secs using 2396% CPU
Optimizing NNI: done in 0.162128 secs using 2388% CPU
Optimizing NNI: done in 0.170398 secs using 2394% CPU
Optimizing NNI: done in 0.107135 secs using 2398% CPU
Optimizing NNI: done in 0.109092 secs using 2398% CPU
Optimizing NNI: done in 0.102211 secs using 2395% CPU
Optimizing NNI: done in 0.166795 secs using 2389% CPU
Optimizing NNI: done in 0.126886 secs using 2392% CPU
Optimizing NNI: done in 0.113884 secs using 2399% CPU
Optimizing NNI: done in 0.10184 secs using 2397% CPU
Optimizing NNI: done in 0.106484 secs using 2395% CPU
Optimizing NNI: done in 0.152413 secs using 2396% CPU
Optimizing NNI: done in 0.168034 secs using 2395% CPU
Optimizing NNI: done in 0.19243 secs using 2394% CPU
Optimizing NNI: done in 0.186641 secs using 2396% CPU
500 samples done
Optimizing NNI: done in 0.118085 secs using 2397% CPU
Optimizing NNI: done in 0.132258 secs using 2399% CPU
Optimizing NNI: done in 0.113184 secs using 2393% CPU
Optimizing NNI: done in 0.11094 secs using 2398% CPU
Optimizing NNI: done in 0.103854 secs using 2399% CPU
Optimizing NNI: done in 0.106994 secs using 2396% CPU
Optimizing NNI: done in 0.0964261 secs using 2397% CPU
Optimizing NNI: done in 0.109894 secs using 2398% CPU
Optimizing NNI: done in 0.106999 secs using 2399% CPU
Optimizing NNI: done in 0.0950754 secs using 2397% CPU
Optimizing NNI: done in 0.206112 secs using 2396% CPU
Optimizing NNI: done in 0.152576 secs using 2395% CPU
Optimizing NNI: done in 0.130381 secs using 2397% CPU
Optimizing NNI: done in 0.148906 secs using 2399% CPU
Optimizing NNI: done in 0.12069 secs using 2395% CPU
Optimizing NNI: done in 0.122068 secs using 2396% CPU
Optimizing NNI: done in 0.162713 secs using 2397% CPU
Optimizing NNI: done in 0.213932 secs using 2399% CPU
Optimizing NNI: done in 0.113352 secs using 2396% CPU
Optimizing NNI: done in 0.112583 secs using 2395% CPU
Optimizing NNI: done in 0.176385 secs using 2391% CPU
Optimizing NNI: done in 0.111593 secs using 2398% CPU
Optimizing NNI: done in 0.200887 secs using 2397% CPU
Optimizing NNI: done in 0.136371 secs using 2396% CPU
Optimizing NNI: done in 0.16171 secs using 2397% CPU
Optimizing NNI: done in 0.185261 secs using 2398% CPU
Optimizing NNI: done in 0.160005 secs using 2399% CPU
Optimizing NNI: done in 0.137327 secs using 2397% CPU
Optimizing NNI: done in 0.167191 secs using 2398% CPU
Optimizing NNI: done in 0.219134 secs using 2397% CPU
Optimizing NNI: done in 0.129623 secs using 2392% CPU
Optimizing NNI: done in 0.248249 secs using 2394% CPU
Optimizing NNI: done in 0.159665 secs using 2398% CPU
Optimizing NNI: done in 0.143131 secs using 2399% CPU
Optimizing NNI: done in 0.145676 secs using 2396% CPU
Optimizing NNI: done in 0.167842 secs using 2399% CPU
Optimizing NNI: done in 0.160727 secs using 2394% CPU
Optimizing NNI: done in 0.153308 secs using 2395% CPU
Optimizing NNI: done in 0.0967118 secs using 2396% CPU
Optimizing NNI: done in 0.165802 secs using 2398% CPU
Optimizing NNI: done in 0.101693 secs using 2398% CPU
Optimizing NNI: done in 0.157537 secs using 2390% CPU
Optimizing NNI: done in 0.108432 secs using 2395% CPU
Optimizing NNI: done in 0.0973107 secs using 2395% CPU
Optimizing NNI: done in 0.12021 secs using 2397% CPU
Optimizing NNI: done in 0.15355 secs using 2396% CPU
Optimizing NNI: done in 0.113317 secs using 2398% CPU
Optimizing NNI: done in 0.105879 secs using 2396% CPU
Optimizing NNI: done in 0.153774 secs using 2394% CPU
Optimizing NNI: done in 0.123569 secs using 2397% CPU
Optimizing NNI: done in 0.0978861 secs using 2397% CPU
Optimizing NNI: done in 0.111406 secs using 2397% CPU
Optimizing NNI: done in 0.118245 secs using 2395% CPU
Optimizing NNI: done in 0.101872 secs using 2395% CPU
Optimizing NNI: done in 0.0954957 secs using 2398% CPU
Optimizing NNI: done in 0.110299 secs using 2399% CPU
Optimizing NNI: done in 0.168855 secs using 2394% CPU
Optimizing NNI: done in 0.104397 secs using 2397% CPU
Optimizing NNI: done in 0.116082 secs using 2397% CPU
Optimizing NNI: done in 0.115634 secs using 2396% CPU
Optimizing NNI: done in 0.0697059 secs using 2394% CPU
Optimizing NNI: done in 0.124164 secs using 2385% CPU
Optimizing NNI: done in 0.124367 secs using 2395% CPU
Optimizing NNI: done in 0.107449 secs using 2398% CPU
Optimizing NNI: done in 0.144377 secs using 2394% CPU
Optimizing NNI: done in 0.174013 secs using 2395% CPU
Optimizing NNI: done in 0.0978826 secs using 2398% CPU
Optimizing NNI: done in 0.163459 secs using 2395% CPU
Optimizing NNI: done in 0.123317 secs using 2398% CPU
Optimizing NNI: done in 0.183559 secs using 2398% CPU
Optimizing NNI: done in 0.186987 secs using 2397% CPU
Optimizing NNI: done in 0.261251 secs using 2397% CPU
Optimizing NNI: done in 0.0970221 secs using 2398% CPU
Optimizing NNI: done in 0.120877 secs using 2396% CPU
Optimizing NNI: done in 0.147292 secs using 2392% CPU
Optimizing NNI: done in 0.1085 secs using 2398% CPU
Optimizing NNI: done in 0.102665 secs using 2397% CPU
Optimizing NNI: done in 0.16172 secs using 2398% CPU
Optimizing NNI: done in 0.109609 secs using 2389% CPU
Optimizing NNI: done in 0.104675 secs using 2398% CPU
Optimizing NNI: done in 0.140951 secs using 2391% CPU
Optimizing NNI: done in 0.10775 secs using 2399% CPU
Optimizing NNI: done in 0.102431 secs using 2396% CPU
Optimizing NNI: done in 0.0622208 secs using 2396% CPU
Optimizing NNI: done in 0.159774 secs using 2398% CPU
Optimizing NNI: done in 0.134259 secs using 2395% CPU
Optimizing NNI: done in 0.164879 secs using 2393% CPU
Optimizing NNI: done in 0.103663 secs using 2398% CPU
Optimizing NNI: done in 0.109358 secs using 2398% CPU
Optimizing NNI: done in 0.064056 secs using 2383% CPU
Optimizing NNI: done in 0.15989 secs using 2395% CPU
Optimizing NNI: done in 0.137101 secs using 2396% CPU
Optimizing NNI: done in 0.27888 secs using 2386% CPU
Optimizing NNI: done in 0.191162 secs using 2396% CPU
Optimizing NNI: done in 0.188014 secs using 2396% CPU
Optimizing NNI: done in 0.111079 secs using 2396% CPU
Optimizing NNI: done in 0.116195 secs using 2396% CPU
Optimizing NNI: done in 0.134914 secs using 2396% CPU
Optimizing NNI: done in 0.109787 secs using 2395% CPU
Optimizing NNI: done in 0.125467 secs using 2392% CPU
600 samples done
Optimizing NNI: done in 0.169211 secs using 2397% CPU
Optimizing NNI: done in 0.122199 secs using 2398% CPU
Optimizing NNI: done in 0.115228 secs using 2396% CPU
Optimizing NNI: done in 0.121905 secs using 2393% CPU
Optimizing NNI: done in 0.114882 secs using 2398% CPU
Optimizing NNI: done in 0.105618 secs using 2399% CPU
Optimizing NNI: done in 0.0994554 secs using 2398% CPU
Optimizing NNI: done in 0.129361 secs using 2397% CPU
Optimizing NNI: done in 0.122044 secs using 2395% CPU
Optimizing NNI: done in 0.119031 secs using 2396% CPU
Optimizing NNI: done in 0.196313 secs using 2394% CPU
Optimizing NNI: done in 0.119689 secs using 2395% CPU
Optimizing NNI: done in 0.131349 secs using 2394% CPU
Optimizing NNI: done in 0.112367 secs using 2396% CPU
Optimizing NNI: done in 0.114086 secs using 2395% CPU
Optimizing NNI: done in 0.102504 secs using 2394% CPU
Optimizing NNI: done in 0.110006 secs using 2396% CPU
Optimizing NNI: done in 0.190152 secs using 2398% CPU
Optimizing NNI: done in 0.116928 secs using 2398% CPU
Optimizing NNI: done in 0.178106 secs using 2396% CPU
Optimizing NNI: done in 0.237464 secs using 2398% CPU
Optimizing NNI: done in 0.208381 secs using 2396% CPU
Optimizing NNI: done in 0.131177 secs using 2398% CPU
Optimizing NNI: done in 0.129706 secs using 2394% CPU
Optimizing NNI: done in 0.112961 secs using 2378% CPU
Optimizing NNI: done in 0.238283 secs using 2398% CPU
Optimizing NNI: done in 0.125064 secs using 2397% CPU
Optimizing NNI: done in 0.126026 secs using 2393% CPU
Optimizing NNI: done in 0.130546 secs using 2393% CPU
Optimizing NNI: done in 0.122746 secs using 2396% CPU
Optimizing NNI: done in 0.132214 secs using 2393% CPU
Optimizing NNI: done in 0.122377 secs using 2396% CPU
Optimizing NNI: done in 0.124535 secs using 2392% CPU
Optimizing NNI: done in 0.105977 secs using 2396% CPU
Optimizing NNI: done in 0.128904 secs using 2395% CPU
Optimizing NNI: done in 0.123631 secs using 2396% CPU
Optimizing NNI: done in 0.128534 secs using 2394% CPU
Optimizing NNI: done in 0.181028 secs using 2395% CPU
Optimizing NNI: done in 0.103119 secs using 2395% CPU
Optimizing NNI: done in 0.106971 secs using 2391% CPU
Optimizing NNI: done in 0.177048 secs using 2392% CPU
Optimizing NNI: done in 0.129459 secs using 2396% CPU
Optimizing NNI: done in 0.102261 secs using 2399% CPU
Optimizing NNI: done in 0.144463 secs using 2398% CPU
Optimizing NNI: done in 0.194789 secs using 2397% CPU
Optimizing NNI: done in 0.142344 secs using 2393% CPU
Optimizing NNI: done in 0.158314 secs using 2393% CPU
Optimizing NNI: done in 0.125876 secs using 2398% CPU
Optimizing NNI: done in 0.167382 secs using 2397% CPU
Optimizing NNI: done in 0.11875 secs using 2397% CPU
Optimizing NNI: done in 0.105237 secs using 2396% CPU
Optimizing NNI: done in 0.0670122 secs using 2398% CPU
Optimizing NNI: done in 0.14831 secs using 2397% CPU
Optimizing NNI: done in 0.116229 secs using 2395% CPU
Optimizing NNI: done in 0.109863 secs using 2396% CPU
Optimizing NNI: done in 0.118271 secs using 2398% CPU
Optimizing NNI: done in 0.110928 secs using 2397% CPU
Optimizing NNI: done in 0.149951 secs using 2397% CPU
Optimizing NNI: done in 0.131726 secs using 2398% CPU
Optimizing NNI: done in 0.10012 secs using 2398% CPU
Optimizing NNI: done in 0.148002 secs using 2397% CPU
Optimizing NNI: done in 0.112795 secs using 2395% CPU
Optimizing NNI: done in 0.105435 secs using 2395% CPU
Optimizing NNI: done in 0.112188 secs using 2399% CPU
Optimizing NNI: done in 0.103539 secs using 2398% CPU
Optimizing NNI: done in 0.1134 secs using 2398% CPU
Optimizing NNI: done in 0.159675 secs using 2398% CPU
Optimizing NNI: done in 0.103632 secs using 2396% CPU
Optimizing NNI: done in 0.11459 secs using 2397% CPU
Optimizing NNI: done in 0.149596 secs using 2396% CPU
Optimizing NNI: done in 0.111173 secs using 2397% CPU
Optimizing NNI: done in 0.135859 secs using 2395% CPU
Optimizing NNI: done in 0.131327 secs using 2395% CPU
Optimizing NNI: done in 0.124819 secs using 2387% CPU
Optimizing NNI: done in 0.0916263 secs using 2398% CPU
Optimizing NNI: done in 0.119332 secs using 2397% CPU
Optimizing NNI: done in 0.108724 secs using 2397% CPU
Optimizing NNI: done in 0.141065 secs using 2394% CPU
Optimizing NNI: done in 0.117955 secs using 2394% CPU
Optimizing NNI: done in 0.259461 secs using 2394% CPU
Optimizing NNI: done in 0.121529 secs using 2391% CPU
Optimizing NNI: done in 0.120069 secs using 2399% CPU
Optimizing NNI: done in 0.163922 secs using 2397% CPU
Optimizing NNI: done in 0.0961564 secs using 2399% CPU
Optimizing NNI: done in 0.125795 secs using 2392% CPU
Optimizing NNI: done in 0.153514 secs using 2397% CPU
Optimizing NNI: done in 0.122222 secs using 2397% CPU
Optimizing NNI: done in 0.107409 secs using 2397% CPU
Optimizing NNI: done in 0.117224 secs using 2399% CPU
Optimizing NNI: done in 0.17868 secs using 2388% CPU
Optimizing NNI: done in 0.153628 secs using 2392% CPU
Optimizing NNI: done in 0.137296 secs using 2397% CPU
Optimizing NNI: done in 0.163606 secs using 2393% CPU
Optimizing NNI: done in 0.177634 secs using 2397% CPU
Optimizing NNI: done in 0.157738 secs using 2398% CPU
Optimizing NNI: done in 0.114813 secs using 2397% CPU
Optimizing NNI: done in 0.11634 secs using 2396% CPU
Optimizing NNI: done in 0.118128 secs using 2397% CPU
Optimizing NNI: done in 0.179402 secs using 2396% CPU
Optimizing NNI: done in 0.128705 secs using 2398% CPU
700 samples done
Optimizing NNI: done in 0.101045 secs using 2391% CPU
Optimizing NNI: done in 0.160639 secs using 2394% CPU
Optimizing NNI: done in 0.148769 secs using 2395% CPU
Optimizing NNI: done in 0.115356 secs using 2396% CPU
Optimizing NNI: done in 0.11984 secs using 2395% CPU
Optimizing NNI: done in 0.0902195 secs using 2399% CPU
Optimizing NNI: done in 0.11589 secs using 2397% CPU
Optimizing NNI: done in 0.164592 secs using 2395% CPU
Optimizing NNI: done in 0.102027 secs using 2396% CPU
Optimizing NNI: done in 0.172768 secs using 2392% CPU
Optimizing NNI: done in 0.147316 secs using 2395% CPU
Optimizing NNI: done in 0.108748 secs using 2394% CPU
Optimizing NNI: done in 0.115198 secs using 2395% CPU
Optimizing NNI: done in 0.110041 secs using 2396% CPU
Optimizing NNI: done in 0.116301 secs using 2396% CPU
Optimizing NNI: done in 0.0968435 secs using 2396% CPU
Optimizing NNI: done in 0.135827 secs using 2398% CPU
Optimizing NNI: done in 0.106805 secs using 2390% CPU
Optimizing NNI: done in 0.17001 secs using 2386% CPU
Optimizing NNI: done in 0.118367 secs using 2392% CPU
Optimizing NNI: done in 0.127815 secs using 2389% CPU
Optimizing NNI: done in 0.224796 secs using 2397% CPU
Optimizing NNI: done in 0.22114 secs using 2396% CPU
Optimizing NNI: done in 0.122826 secs using 2390% CPU
Optimizing NNI: done in 0.107424 secs using 2397% CPU
Optimizing NNI: done in 0.172245 secs using 2396% CPU
Optimizing NNI: done in 0.164927 secs using 2396% CPU
Optimizing NNI: done in 0.121803 secs using 2395% CPU
Optimizing NNI: done in 0.103218 secs using 2395% CPU
Optimizing NNI: done in 0.120576 secs using 2397% CPU
Optimizing NNI: done in 0.183273 secs using 2397% CPU
Optimizing NNI: done in 0.167717 secs using 2379% CPU
Optimizing NNI: done in 0.148116 secs using 2396% CPU
Optimizing NNI: done in 0.0995829 secs using 2397% CPU
Optimizing NNI: done in 0.160204 secs using 2398% CPU
Optimizing NNI: done in 0.0977319 secs using 2395% CPU
Optimizing NNI: done in 0.0994974 secs using 2398% CPU
Optimizing NNI: done in 0.126787 secs using 2396% CPU
Optimizing NNI: done in 0.11228 secs using 2394% CPU
Optimizing NNI: done in 0.199971 secs using 2392% CPU
Optimizing NNI: done in 0.198362 secs using 2394% CPU
Optimizing NNI: done in 0.145036 secs using 2396% CPU
Optimizing NNI: done in 0.178066 secs using 2395% CPU
Optimizing NNI: done in 0.119658 secs using 2397% CPU
Optimizing NNI: done in 0.105372 secs using 2395% CPU
Optimizing NNI: done in 0.135789 secs using 2398% CPU
Optimizing NNI: done in 0.10456 secs using 2395% CPU
Optimizing NNI: done in 0.116147 secs using 2396% CPU
Optimizing NNI: done in 0.123003 secs using 2395% CPU
Optimizing NNI: done in 0.16777 secs using 2399% CPU
Optimizing NNI: done in 0.130732 secs using 2396% CPU
Optimizing NNI: done in 0.111879 secs using 2399% CPU
Optimizing NNI: done in 0.127995 secs using 2396% CPU
Optimizing NNI: done in 0.172921 secs using 2396% CPU
Optimizing NNI: done in 0.136694 secs using 2398% CPU
Optimizing NNI: done in 0.11727 secs using 2399% CPU
Optimizing NNI: done in 0.11026 secs using 2397% CPU
Optimizing NNI: done in 0.15193 secs using 2398% CPU
Optimizing NNI: done in 0.157514 secs using 2394% CPU
Optimizing NNI: done in 0.152555 secs using 2395% CPU
Optimizing NNI: done in 0.1005 secs using 2395% CPU
Optimizing NNI: done in 0.0542924 secs using 2398% CPU
Optimizing NNI: done in 0.146701 secs using 2397% CPU
Optimizing NNI: done in 0.0948899 secs using 2394% CPU
Optimizing NNI: done in 0.154771 secs using 2397% CPU
Optimizing NNI: done in 0.206508 secs using 2397% CPU
Optimizing NNI: done in 0.138844 secs using 2396% CPU
Optimizing NNI: done in 0.121421 secs using 2395% CPU
Optimizing NNI: done in 0.128851 secs using 2395% CPU
Optimizing NNI: done in 0.10869 secs using 2395% CPU
Optimizing NNI: done in 0.133742 secs using 2398% CPU
Optimizing NNI: done in 0.113124 secs using 2394% CPU
Optimizing NNI: done in 0.126957 secs using 2398% CPU
Optimizing NNI: done in 0.106651 secs using 2399% CPU
Optimizing NNI: done in 0.108645 secs using 2396% CPU
Optimizing NNI: done in 0.102885 secs using 2394% CPU
Optimizing NNI: done in 0.12029 secs using 2397% CPU
Optimizing NNI: done in 0.129927 secs using 2399% CPU
Optimizing NNI: done in 0.11183 secs using 2398% CPU
Optimizing NNI: done in 0.117237 secs using 2394% CPU
Optimizing NNI: done in 0.116764 secs using 2394% CPU
Optimizing NNI: done in 0.128074 secs using 2396% CPU
Optimizing NNI: done in 0.131377 secs using 2397% CPU
Optimizing NNI: done in 0.120203 secs using 2395% CPU
Optimizing NNI: done in 0.117952 secs using 2397% CPU
Optimizing NNI: done in 0.181589 secs using 2397% CPU
Optimizing NNI: done in 0.117776 secs using 2393% CPU
Optimizing NNI: done in 0.106139 secs using 2397% CPU
Optimizing NNI: done in 0.15462 secs using 2388% CPU
Optimizing NNI: done in 0.127445 secs using 2390% CPU
Optimizing NNI: done in 0.110289 secs using 2392% CPU
Optimizing NNI: done in 0.140005 secs using 2395% CPU
Optimizing NNI: done in 0.125675 secs using 2394% CPU
Optimizing NNI: done in 0.131634 secs using 2395% CPU
Optimizing NNI: done in 0.217142 secs using 2379% CPU
Optimizing NNI: done in 0.116736 secs using 2393% CPU
Optimizing NNI: done in 0.12473 secs using 2393% CPU
Optimizing NNI: done in 0.114406 secs using 2396% CPU
Optimizing NNI: done in 0.178324 secs using 2396% CPU
Optimizing NNI: done in 0.115352 secs using 2397% CPU
800 samples done
Optimizing NNI: done in 0.126129 secs using 2397% CPU
Optimizing NNI: done in 0.15771 secs using 2397% CPU
Optimizing NNI: done in 0.130533 secs using 2398% CPU
Optimizing NNI: done in 0.110272 secs using 2398% CPU
Optimizing NNI: done in 0.17552 secs using 2396% CPU
Optimizing NNI: done in 0.11074 secs using 2396% CPU
Optimizing NNI: done in 0.109336 secs using 2398% CPU
Optimizing NNI: done in 0.166755 secs using 2398% CPU
Optimizing NNI: done in 0.155634 secs using 2393% CPU
Optimizing NNI: done in 0.142353 secs using 2397% CPU
Optimizing NNI: done in 0.197295 secs using 2394% CPU
Optimizing NNI: done in 0.146631 secs using 2397% CPU
Optimizing NNI: done in 0.118015 secs using 2397% CPU
Optimizing NNI: done in 0.10085 secs using 2397% CPU
Optimizing NNI: done in 0.185484 secs using 2397% CPU
Optimizing NNI: done in 0.113202 secs using 2398% CPU
Optimizing NNI: done in 0.113446 secs using 2397% CPU
Optimizing NNI: done in 0.123233 secs using 2396% CPU
Optimizing NNI: done in 0.160673 secs using 2397% CPU
Optimizing NNI: done in 0.149094 secs using 2399% CPU
Optimizing NNI: done in 0.110775 secs using 2394% CPU
Optimizing NNI: done in 0.114555 secs using 2397% CPU
Optimizing NNI: done in 0.135761 secs using 2397% CPU
Optimizing NNI: done in 0.209532 secs using 2395% CPU
Optimizing NNI: done in 0.110502 secs using 2397% CPU
Optimizing NNI: done in 0.145508 secs using 2397% CPU
Optimizing NNI: done in 0.123806 secs using 2395% CPU
Optimizing NNI: done in 0.155816 secs using 2394% CPU
Optimizing NNI: done in 0.127237 secs using 2398% CPU
Optimizing NNI: done in 0.11215 secs using 2394% CPU
Optimizing NNI: done in 0.123032 secs using 2395% CPU
Optimizing NNI: done in 0.176172 secs using 2396% CPU
Optimizing NNI: done in 0.137422 secs using 2396% CPU
Optimizing NNI: done in 0.0636439 secs using 2396% CPU
Optimizing NNI: done in 0.203562 secs using 2395% CPU
Optimizing NNI: done in 0.172676 secs using 2396% CPU
Optimizing NNI: done in 0.107177 secs using 2397% CPU
Optimizing NNI: done in 0.149908 secs using 2399% CPU
Optimizing NNI: done in 0.193557 secs using 2398% CPU
Optimizing NNI: done in 0.123657 secs using 2397% CPU
Optimizing NNI: done in 0.166264 secs using 2398% CPU
Optimizing NNI: done in 0.126949 secs using 2396% CPU
Optimizing NNI: done in 0.166576 secs using 2395% CPU
Optimizing NNI: done in 0.178544 secs using 2394% CPU
Optimizing NNI: done in 0.17166 secs using 2398% CPU
Optimizing NNI: done in 0.119439 secs using 2398% CPU
Optimizing NNI: done in 0.133981 secs using 2391% CPU
Optimizing NNI: done in 0.181819 secs using 2395% CPU
Optimizing NNI: done in 0.268021 secs using 2392% CPU
Optimizing NNI: done in 0.120082 secs using 2397% CPU
Optimizing NNI: done in 0.173226 secs using 2397% CPU
Optimizing NNI: done in 0.174002 secs using 2398% CPU
Optimizing NNI: done in 0.156185 secs using 2393% CPU
Optimizing NNI: done in 0.135181 secs using 2392% CPU
Optimizing NNI: done in 0.186068 secs using 2390% CPU
Optimizing NNI: done in 0.168634 secs using 2397% CPU
Optimizing NNI: done in 0.191441 secs using 2395% CPU
Optimizing NNI: done in 0.167801 secs using 2393% CPU
Optimizing NNI: done in 0.158781 secs using 2396% CPU
Optimizing NNI: done in 0.109668 secs using 2394% CPU
Optimizing NNI: done in 0.202314 secs using 2396% CPU
Optimizing NNI: done in 0.1301 secs using 2396% CPU
Optimizing NNI: done in 0.197461 secs using 2395% CPU
Optimizing NNI: done in 0.114654 secs using 2392% CPU
Optimizing NNI: done in 0.187209 secs using 2386% CPU
Optimizing NNI: done in 0.167006 secs using 2389% CPU
Optimizing NNI: done in 0.111456 secs using 2379% CPU
Optimizing NNI: done in 0.135199 secs using 2399% CPU
Optimizing NNI: done in 0.144812 secs using 2397% CPU
Optimizing NNI: done in 0.126103 secs using 2396% CPU
Optimizing NNI: done in 0.0631517 secs using 2393% CPU
Optimizing NNI: done in 0.113956 secs using 2393% CPU
Optimizing NNI: done in 0.170082 secs using 2398% CPU
Optimizing NNI: done in 0.0991298 secs using 2398% CPU
Optimizing NNI: done in 0.122784 secs using 2397% CPU
Optimizing NNI: done in 0.115149 secs using 2395% CPU
Optimizing NNI: done in 0.166841 secs using 2391% CPU
Optimizing NNI: done in 0.172068 secs using 2397% CPU
Optimizing NNI: done in 0.129473 secs using 2397% CPU
Optimizing NNI: done in 0.127451 secs using 2395% CPU
Optimizing NNI: done in 0.186639 secs using 2397% CPU
Optimizing NNI: done in 0.11196 secs using 2396% CPU
Optimizing NNI: done in 0.122366 secs using 2396% CPU
Optimizing NNI: done in 0.124034 secs using 2396% CPU
Optimizing NNI: done in 0.15446 secs using 2398% CPU
Optimizing NNI: done in 0.183353 secs using 2397% CPU
Optimizing NNI: done in 0.124773 secs using 2398% CPU
Optimizing NNI: done in 0.166094 secs using 2395% CPU
Optimizing NNI: done in 0.117695 secs using 2390% CPU
Optimizing NNI: done in 0.0677902 secs using 2390% CPU
Optimizing NNI: done in 0.166233 secs using 2394% CPU
Optimizing NNI: done in 0.127035 secs using 2391% CPU
Optimizing NNI: done in 0.209382 secs using 2393% CPU
Optimizing NNI: done in 0.104331 secs using 2394% CPU
Optimizing NNI: done in 0.153305 secs using 2396% CPU
Optimizing NNI: done in 0.174186 secs using 2398% CPU
Optimizing NNI: done in 0.172534 secs using 2395% CPU
Optimizing NNI: done in 0.176951 secs using 2396% CPU
Optimizing NNI: done in 0.114254 secs using 2396% CPU
Optimizing NNI: done in 0.117966 secs using 2397% CPU
900 samples done
Optimizing NNI: done in 0.153217 secs using 2398% CPU
Optimizing NNI: done in 0.131682 secs using 2387% CPU
Optimizing NNI: done in 0.133833 secs using 2390% CPU
Optimizing NNI: done in 0.147842 secs using 2385% CPU
Optimizing NNI: done in 0.115557 secs using 2396% CPU
Optimizing NNI: done in 0.239914 secs using 2390% CPU
Optimizing NNI: done in 0.122473 secs using 2392% CPU
Optimizing NNI: done in 0.111805 secs using 2398% CPU
Optimizing NNI: done in 0.107723 secs using 2394% CPU
Optimizing NNI: done in 0.187204 secs using 2397% CPU
Optimizing NNI: done in 0.151877 secs using 2394% CPU
Optimizing NNI: done in 0.186034 secs using 2392% CPU
Optimizing NNI: done in 0.171765 secs using 2397% CPU
Optimizing NNI: done in 0.14286 secs using 2398% CPU
Optimizing NNI: done in 0.109007 secs using 2398% CPU
Optimizing NNI: done in 0.129882 secs using 2394% CPU
Optimizing NNI: done in 0.163883 secs using 2394% CPU
Optimizing NNI: done in 0.123988 secs using 2399% CPU
Optimizing NNI: done in 0.10647 secs using 2397% CPU
Optimizing NNI: done in 0.163308 secs using 2396% CPU
Optimizing NNI: done in 0.150762 secs using 2398% CPU
Optimizing NNI: done in 0.110724 secs using 2398% CPU
Optimizing NNI: done in 0.141406 secs using 2395% CPU
Optimizing NNI: done in 0.10055 secs using 2394% CPU
Optimizing NNI: done in 0.125156 secs using 2390% CPU
Optimizing NNI: done in 0.110138 secs using 2395% CPU
Optimizing NNI: done in 0.117296 secs using 2396% CPU
Optimizing NNI: done in 0.162144 secs using 2397% CPU
Optimizing NNI: done in 0.104228 secs using 2387% CPU
Optimizing NNI: done in 0.102516 secs using 2397% CPU
Optimizing NNI: done in 0.165771 secs using 2391% CPU
Optimizing NNI: done in 0.118315 secs using 2390% CPU
Optimizing NNI: done in 0.17901 secs using 2398% CPU
Optimizing NNI: done in 0.174639 secs using 2396% CPU
Optimizing NNI: done in 0.129675 secs using 2398% CPU
Optimizing NNI: done in 0.110731 secs using 2397% CPU
Optimizing NNI: done in 0.0695614 secs using 2396% CPU
Optimizing NNI: done in 0.139017 secs using 2385% CPU
Optimizing NNI: done in 0.159049 secs using 2397% CPU
Optimizing NNI: done in 0.113438 secs using 2395% CPU
Optimizing NNI: done in 0.128885 secs using 2397% CPU
Optimizing NNI: done in 0.115342 secs using 2397% CPU
Optimizing NNI: done in 0.160692 secs using 2397% CPU
Optimizing NNI: done in 0.130612 secs using 2399% CPU
Optimizing NNI: done in 0.125829 secs using 2391% CPU
Optimizing NNI: done in 0.150384 secs using 2398% CPU
Optimizing NNI: done in 0.177201 secs using 2387% CPU
Optimizing NNI: done in 0.166028 secs using 2395% CPU
Optimizing NNI: done in 0.148989 secs using 2395% CPU
Optimizing NNI: done in 0.119052 secs using 2397% CPU
Optimizing NNI: done in 0.0975954 secs using 2397% CPU
Optimizing NNI: done in 0.112474 secs using 2396% CPU
Optimizing NNI: done in 0.147146 secs using 2386% CPU
Optimizing NNI: done in 0.117297 secs using 2398% CPU
Optimizing NNI: done in 0.110193 secs using 2396% CPU
Optimizing NNI: done in 0.118211 secs using 2398% CPU
Optimizing NNI: done in 0.157201 secs using 2393% CPU
Optimizing NNI: done in 0.140464 secs using 2388% CPU
Optimizing NNI: done in 0.174978 secs using 2396% CPU
Optimizing NNI: done in 0.107814 secs using 2398% CPU
Optimizing NNI: done in 0.164921 secs using 2397% CPU
Optimizing NNI: done in 0.111308 secs using 2397% CPU
Optimizing NNI: done in 0.125534 secs using 2396% CPU
Optimizing NNI: done in 0.129649 secs using 2398% CPU
Optimizing NNI: done in 0.116409 secs using 2399% CPU
Optimizing NNI: done in 0.118437 secs using 2399% CPU
Optimizing NNI: done in 0.236298 secs using 2395% CPU
Optimizing NNI: done in 0.163977 secs using 2389% CPU
Optimizing NNI: done in 0.127944 secs using 2399% CPU
Optimizing NNI: done in 0.162433 secs using 2396% CPU
Optimizing NNI: done in 0.144291 secs using 2388% CPU
Optimizing NNI: done in 0.132934 secs using 2387% CPU
Optimizing NNI: done in 0.107097 secs using 2397% CPU
Optimizing NNI: done in 0.138895 secs using 2397% CPU
Optimizing NNI: done in 0.15983 secs using 2399% CPU
Optimizing NNI: done in 0.141506 secs using 2387% CPU
Optimizing NNI: done in 0.0985361 secs using 2385% CPU
Optimizing NNI: done in 0.13659 secs using 2395% CPU
Optimizing NNI: done in 0.110613 secs using 2398% CPU
Optimizing NNI: done in 0.104558 secs using 2397% CPU
Optimizing NNI: done in 0.213569 secs using 2393% CPU
Optimizing NNI: done in 0.126944 secs using 2382% CPU
Optimizing NNI: done in 0.162424 secs using 2391% CPU
Optimizing NNI: done in 0.104352 secs using 2399% CPU
Optimizing NNI: done in 0.133371 secs using 2397% CPU
Optimizing NNI: done in 0.105221 secs using 2399% CPU
Optimizing NNI: done in 0.166512 secs using 2397% CPU
Optimizing NNI: done in 0.109115 secs using 2391% CPU
Optimizing NNI: done in 0.172915 secs using 2393% CPU
Optimizing NNI: done in 0.216123 secs using 2388% CPU
Optimizing NNI: done in 0.11674 secs using 2395% CPU
Optimizing NNI: done in 0.152725 secs using 2389% CPU
Optimizing NNI: done in 0.20698 secs using 2398% CPU
Optimizing NNI: done in 0.116259 secs using 2395% CPU
Optimizing NNI: done in 0.129259 secs using 2396% CPU
Optimizing NNI: done in 0.109607 secs using 2393% CPU
Optimizing NNI: done in 0.145491 secs using 2391% CPU
Optimizing NNI: done in 0.133012 secs using 2396% CPU
Optimizing NNI: done in 0.134828 secs using 2396% CPU
Optimizing NNI: done in 0.164837 secs using 2393% CPU
1000 samples done
Optimizing NNI: done in 0.107534 secs using 2391% CPU
Optimizing NNI: done in 0.17411 secs using 2389% CPU
Optimizing NNI: done in 0.121097 secs using 2388% CPU
Optimizing NNI: done in 0.220139 secs using 2393% CPU
Optimizing NNI: done in 0.167593 secs using 2397% CPU
Optimizing NNI: done in 0.122904 secs using 2374% CPU
Optimizing NNI: done in 0.127507 secs using 2397% CPU
Optimizing NNI: done in 0.116381 secs using 2395% CPU
Optimizing NNI: done in 0.190188 secs using 2391% CPU
Optimizing NNI: done in 0.187458 secs using 2393% CPU
Optimizing NNI: done in 0.110431 secs using 2399% CPU
Optimizing NNI: done in 0.159055 secs using 2393% CPU
Optimizing NNI: done in 0.146456 secs using 2391% CPU
Optimizing NNI: done in 0.117291 secs using 2394% CPU
Optimizing NNI: done in 0.113575 secs using 2395% CPU
Optimizing NNI: done in 0.153056 secs using 2393% CPU
Optimizing NNI: done in 0.179205 secs using 2394% CPU
Optimizing NNI: done in 0.135627 secs using 2397% CPU
Optimizing NNI: done in 0.125657 secs using 2397% CPU
Optimizing NNI: done in 0.101234 secs using 2396% CPU
Optimizing NNI: done in 0.11552 secs using 2393% CPU
Optimizing NNI: done in 0.111812 secs using 2396% CPU
Optimizing NNI: done in 0.145908 secs using 2398% CPU
Optimizing NNI: done in 0.105792 secs using 2398% CPU
Optimizing NNI: done in 0.158166 secs using 2395% CPU
Optimizing NNI: done in 0.159224 secs using 2394% CPU
Optimizing NNI: done in 0.127235 secs using 2392% CPU
Optimizing NNI: done in 0.114641 secs using 2398% CPU
Optimizing NNI: done in 0.0980881 secs using 2395% CPU
Optimizing NNI: done in 0.160691 secs using 2397% CPU
Optimizing NNI: done in 0.0947321 secs using 2398% CPU
Optimizing NNI: done in 0.106265 secs using 2397% CPU
Optimizing NNI: done in 0.0991885 secs using 2397% CPU
Optimizing NNI: done in 0.173638 secs using 2392% CPU
Optimizing NNI: done in 0.164668 secs using 2394% CPU
Optimizing NNI: done in 0.120422 secs using 2396% CPU
Optimizing NNI: done in 0.128366 secs using 2389% CPU
Optimizing NNI: done in 0.199174 secs using 2394% CPU
Optimizing NNI: done in 0.120948 secs using 2397% CPU
Optimizing NNI: done in 0.133149 secs using 2395% CPU
Optimizing NNI: done in 0.169725 secs using 2397% CPU
Optimizing NNI: done in 0.157085 secs using 2394% CPU
Optimizing NNI: done in 0.153539 secs using 2397% CPU
Optimizing NNI: done in 0.122923 secs using 2397% CPU
Optimizing NNI: done in 0.128507 secs using 2393% CPU
Optimizing NNI: done in 0.109521 secs using 2396% CPU
Optimizing NNI: done in 0.102762 secs using 2394% CPU
Optimizing NNI: done in 0.117286 secs using 2397% CPU
Optimizing NNI: done in 0.141738 secs using 2396% CPU
Optimizing NNI: done in 0.122988 secs using 2388% CPU
Optimizing NNI: done in 0.109188 secs using 2397% CPU
Optimizing NNI: done in 0.12273 secs using 2396% CPU
Optimizing NNI: done in 0.175114 secs using 2398% CPU
Optimizing NNI: done in 0.108213 secs using 2397% CPU
Optimizing NNI: done in 0.103779 secs using 2394% CPU
Optimizing NNI: done in 0.11662 secs using 2398% CPU
Optimizing NNI: done in 0.120758 secs using 2397% CPU
Optimizing NNI: done in 0.213693 secs using 2398% CPU
Optimizing NNI: done in 0.145718 secs using 2398% CPU
Optimizing NNI: done in 0.129591 secs using 2396% CPU
Optimizing NNI: done in 0.161318 secs using 2399% CPU
Optimizing NNI: done in 0.102606 secs using 2396% CPU
Optimizing NNI: done in 0.11739 secs using 2398% CPU
Optimizing NNI: done in 0.116337 secs using 2395% CPU
Optimizing NNI: done in 0.112976 secs using 2397% CPU
Optimizing NNI: done in 0.115038 secs using 2395% CPU
Optimizing NNI: done in 0.0987497 secs using 2395% CPU
Optimizing NNI: done in 0.150988 secs using 2398% CPU
Optimizing NNI: done in 0.109419 secs using 2396% CPU
Optimizing NNI: done in 0.115303 secs using 2395% CPU
Optimizing NNI: done in 0.172681 secs using 2397% CPU
Optimizing NNI: done in 0.163331 secs using 2397% CPU
Optimizing NNI: done in 0.114645 secs using 2398% CPU
Optimizing NNI: done in 0.107803 secs using 2397% CPU
Optimizing NNI: done in 0.15739 secs using 2395% CPU
Optimizing NNI: done in 0.175581 secs using 2395% CPU
Optimizing NNI: done in 0.216789 secs using 2398% CPU
Optimizing NNI: done in 0.209548 secs using 2396% CPU
Optimizing NNI: done in 0.118429 secs using 2394% CPU
Optimizing NNI: done in 0.188247 secs using 2394% CPU
Optimizing NNI: done in 0.127573 secs using 2397% CPU
Optimizing NNI: done in 0.173973 secs using 2397% CPU
Optimizing NNI: done in 0.0964405 secs using 2396% CPU
Optimizing NNI: done in 0.180029 secs using 2397% CPU
Optimizing NNI: done in 0.152515 secs using 2398% CPU
Optimizing NNI: done in 0.129574 secs using 2398% CPU
Optimizing NNI: done in 0.120745 secs using 2389% CPU
Optimizing NNI: done in 0.191103 secs using 2399% CPU
Optimizing NNI: done in 0.143343 secs using 2398% CPU
Optimizing NNI: done in 0.12438 secs using 2394% CPU
Optimizing NNI: done in 0.235283 secs using 2394% CPU
Optimizing NNI: done in 0.148442 secs using 2395% CPU
Optimizing NNI: done in 0.163045 secs using 2394% CPU
Optimizing NNI: done in 0.118096 secs using 2396% CPU
Optimizing NNI: done in 0.106661 secs using 2398% CPU
Optimizing NNI: done in 0.137535 secs using 2393% CPU
Optimizing NNI: done in 0.196867 secs using 2396% CPU
Optimizing NNI: done in 0.186596 secs using 2397% CPU
Optimizing NNI: done in 0.115249 secs using 2398% CPU
Optimizing NNI: done in 0.101528 secs using 2397% CPU
1100 samples done
Optimizing NNI: done in 0.149405 secs using 2396% CPU
Optimizing NNI: done in 0.106537 secs using 2399% CPU
Optimizing NNI: done in 0.180113 secs using 2391% CPU
Optimizing NNI: done in 0.121497 secs using 2398% CPU
Optimizing NNI: done in 0.107397 secs using 2395% CPU
Optimizing NNI: done in 0.134748 secs using 2399% CPU
Optimizing NNI: done in 0.133471 secs using 2396% CPU
Optimizing NNI: done in 0.154038 secs using 2396% CPU
Optimizing NNI: done in 0.207919 secs using 2398% CPU
Optimizing NNI: done in 0.116117 secs using 2396% CPU
Optimizing NNI: done in 0.120184 secs using 2398% CPU
Optimizing NNI: done in 0.116822 secs using 2396% CPU
Optimizing NNI: done in 0.177402 secs using 2397% CPU
Optimizing NNI: done in 0.167005 secs using 2398% CPU
Optimizing NNI: done in 0.116021 secs using 2395% CPU
Optimizing NNI: done in 0.133997 secs using 2395% CPU
Optimizing NNI: done in 0.11948 secs using 2398% CPU
Optimizing NNI: done in 0.133449 secs using 2381% CPU
Optimizing NNI: done in 0.112751 secs using 2399% CPU
Optimizing NNI: done in 0.170017 secs using 2396% CPU
Optimizing NNI: done in 0.109919 secs using 2395% CPU
Optimizing NNI: done in 0.167761 secs using 2397% CPU
Optimizing NNI: done in 0.113572 secs using 2394% CPU
Optimizing NNI: done in 0.123047 secs using 2394% CPU
Optimizing NNI: done in 0.132487 secs using 2397% CPU
Optimizing NNI: done in 0.153631 secs using 2393% CPU
Optimizing NNI: done in 0.0992379 secs using 2392% CPU
Optimizing NNI: done in 0.135361 secs using 2396% CPU
Optimizing NNI: done in 0.106065 secs using 2398% CPU
Optimizing NNI: done in 0.157765 secs using 2398% CPU
Optimizing NNI: done in 0.160151 secs using 2396% CPU
Optimizing NNI: done in 0.170591 secs using 2397% CPU
Optimizing NNI: done in 0.133865 secs using 2395% CPU
Optimizing NNI: done in 0.150111 secs using 2397% CPU
Optimizing NNI: done in 0.138599 secs using 2396% CPU
Optimizing NNI: done in 0.124425 secs using 2397% CPU
Optimizing NNI: done in 0.16307 secs using 2399% CPU
Optimizing NNI: done in 0.131144 secs using 2393% CPU
Optimizing NNI: done in 0.157655 secs using 2397% CPU
Optimizing NNI: done in 0.0930144 secs using 2399% CPU
Optimizing NNI: done in 0.11474 secs using 2397% CPU
Optimizing NNI: done in 0.261934 secs using 2396% CPU
Optimizing NNI: done in 0.11136 secs using 2398% CPU
Optimizing NNI: done in 0.109497 secs using 2398% CPU
Optimizing NNI: done in 0.118292 secs using 2398% CPU
Optimizing NNI: done in 0.142744 secs using 2398% CPU
Optimizing NNI: done in 0.184071 secs using 2395% CPU
Optimizing NNI: done in 0.156403 secs using 2395% CPU
Optimizing NNI: done in 0.117027 secs using 2396% CPU
Optimizing NNI: done in 0.115973 secs using 2395% CPU
Optimizing NNI: done in 0.178804 secs using 2397% CPU
Optimizing NNI: done in 0.231294 secs using 2391% CPU
Optimizing NNI: done in 0.139075 secs using 2395% CPU
Optimizing NNI: done in 0.120619 secs using 2397% CPU
Optimizing NNI: done in 0.108499 secs using 2395% CPU
Optimizing NNI: done in 0.178288 secs using 2394% CPU
Optimizing NNI: done in 0.152819 secs using 2397% CPU
Optimizing NNI: done in 0.122773 secs using 2396% CPU
Optimizing NNI: done in 0.131742 secs using 2396% CPU
Optimizing NNI: done in 0.118419 secs using 2399% CPU
Optimizing NNI: done in 0.106795 secs using 2396% CPU
Optimizing NNI: done in 0.110566 secs using 2398% CPU
Optimizing NNI: done in 0.120493 secs using 2386% CPU
Optimizing NNI: done in 0.122912 secs using 2395% CPU
Optimizing NNI: done in 0.117811 secs using 2397% CPU
Optimizing NNI: done in 0.149141 secs using 2396% CPU
Optimizing NNI: done in 0.14401 secs using 2396% CPU
Optimizing NNI: done in 0.118924 secs using 2395% CPU
Optimizing NNI: done in 0.127354 secs using 2390% CPU
Optimizing NNI: done in 0.109964 secs using 2397% CPU
Optimizing NNI: done in 0.23768 secs using 2398% CPU
Optimizing NNI: done in 0.0991563 secs using 2395% CPU
Optimizing NNI: done in 0.116198 secs using 2397% CPU
Optimizing NNI: done in 0.126476 secs using 2397% CPU
Optimizing NNI: done in 0.179803 secs using 2398% CPU
Optimizing NNI: done in 0.120446 secs using 2396% CPU
Optimizing NNI: done in 0.10988 secs using 2396% CPU
Optimizing NNI: done in 0.103471 secs using 2397% CPU
Optimizing NNI: done in 0.124254 secs using 2397% CPU
Optimizing NNI: done in 0.162531 secs using 2394% CPU
Optimizing NNI: done in 0.126779 secs using 2396% CPU
Optimizing NNI: done in 0.169114 secs using 2398% CPU
Optimizing NNI: done in 0.113224 secs using 2399% CPU
Optimizing NNI: done in 0.109193 secs using 2397% CPU
Optimizing NNI: done in 0.121812 secs using 2397% CPU
Optimizing NNI: done in 0.155224 secs using 2396% CPU
Optimizing NNI: done in 0.160687 secs using 2397% CPU
Optimizing NNI: done in 0.155666 secs using 2395% CPU
Optimizing NNI: done in 0.151157 secs using 2395% CPU
Optimizing NNI: done in 0.154088 secs using 2394% CPU
Optimizing NNI: done in 0.146852 secs using 2396% CPU
Optimizing NNI: done in 0.220084 secs using 2395% CPU
Optimizing NNI: done in 0.130602 secs using 2397% CPU
Optimizing NNI: done in 0.105403 secs using 2396% CPU
Optimizing NNI: done in 0.132001 secs using 2375% CPU
Optimizing NNI: done in 0.18088 secs using 2396% CPU
Optimizing NNI: done in 0.216611 secs using 2398% CPU
Optimizing NNI: done in 0.124163 secs using 2394% CPU
Optimizing NNI: done in 0.133045 secs using 2396% CPU
Optimizing NNI: done in 0.105891 secs using 2398% CPU
1200 samples done
Optimizing NNI: done in 0.125956 secs using 2394% CPU
Optimizing NNI: done in 0.181452 secs using 2397% CPU
Optimizing NNI: done in 0.125818 secs using 2391% CPU
Optimizing NNI: done in 0.117805 secs using 2398% CPU
Optimizing NNI: done in 0.0573653 secs using 2392% CPU
Optimizing NNI: done in 0.113049 secs using 2398% CPU
Optimizing NNI: done in 0.146029 secs using 2395% CPU
Optimizing NNI: done in 0.165933 secs using 2395% CPU
Optimizing NNI: done in 0.116812 secs using 2397% CPU
Optimizing NNI: done in 0.200064 secs using 2392% CPU
Optimizing NNI: done in 0.112985 secs using 2396% CPU
Optimizing NNI: done in 0.170344 secs using 2396% CPU
Optimizing NNI: done in 0.138344 secs using 2390% CPU
Optimizing NNI: done in 0.137499 secs using 2396% CPU
Optimizing NNI: done in 0.149696 secs using 2394% CPU
Optimizing NNI: done in 0.125203 secs using 2397% CPU
Optimizing NNI: done in 0.107947 secs using 2398% CPU
Optimizing NNI: done in 0.184839 secs using 2395% CPU
Optimizing NNI: done in 0.11511 secs using 2395% CPU
Optimizing NNI: done in 0.17831 secs using 2397% CPU
Optimizing NNI: done in 0.126617 secs using 2398% CPU
Optimizing NNI: done in 0.100141 secs using 2396% CPU
Optimizing NNI: done in 0.158039 secs using 2395% CPU
Optimizing NNI: done in 0.11262 secs using 2392% CPU
Optimizing NNI: done in 0.115048 secs using 2398% CPU
Optimizing NNI: done in 0.120243 secs using 2395% CPU
Optimizing NNI: done in 0.114388 secs using 2398% CPU
Optimizing NNI: done in 0.130162 secs using 2390% CPU
Optimizing NNI: done in 0.139026 secs using 2393% CPU
Optimizing NNI: done in 0.122483 secs using 2395% CPU
Optimizing NNI: done in 0.103291 secs using 2398% CPU
Optimizing NNI: done in 0.124959 secs using 2396% CPU
Optimizing NNI: done in 0.120899 secs using 2395% CPU
Optimizing NNI: done in 0.108336 secs using 2394% CPU
Optimizing NNI: done in 0.15774 secs using 2396% CPU
Optimizing NNI: done in 0.119456 secs using 2393% CPU
Optimizing NNI: done in 0.132324 secs using 2396% CPU
Optimizing NNI: done in 0.125116 secs using 2395% CPU
Optimizing NNI: done in 0.123503 secs using 2394% CPU
Optimizing NNI: done in 0.203878 secs using 2398% CPU
Optimizing NNI: done in 0.117398 secs using 2396% CPU
Optimizing NNI: done in 0.0623544 secs using 2398% CPU
Optimizing NNI: done in 0.152208 secs using 2396% CPU
Optimizing NNI: done in 0.160841 secs using 2397% CPU
Optimizing NNI: done in 0.124318 secs using 2392% CPU
Optimizing NNI: done in 0.243689 secs using 2395% CPU
Optimizing NNI: done in 0.10613 secs using 2396% CPU
Optimizing NNI: done in 0.162771 secs using 2397% CPU
Optimizing NNI: done in 0.119918 secs using 2398% CPU
Optimizing NNI: done in 0.154019 secs using 2395% CPU
Optimizing NNI: done in 0.199651 secs using 2392% CPU
Optimizing NNI: done in 0.119371 secs using 2395% CPU
Optimizing NNI: done in 0.129431 secs using 2391% CPU
Optimizing NNI: done in 0.165697 secs using 2395% CPU
Optimizing NNI: done in 0.116702 secs using 2398% CPU
Optimizing NNI: done in 0.109051 secs using 2396% CPU
Optimizing NNI: done in 0.119604 secs using 2399% CPU
Optimizing NNI: done in 0.120733 secs using 2399% CPU
Optimizing NNI: done in 0.13198 secs using 2396% CPU
Optimizing NNI: done in 0.108302 secs using 2398% CPU
Optimizing NNI: done in 0.104337 secs using 2396% CPU
Optimizing NNI: done in 0.12695 secs using 2391% CPU
Optimizing NNI: done in 0.130923 secs using 2397% CPU
Optimizing NNI: done in 0.121983 secs using 2399% CPU
Optimizing NNI: done in 0.11885 secs using 2398% CPU
Optimizing NNI: done in 0.147853 secs using 2395% CPU
Optimizing NNI: done in 0.108105 secs using 2396% CPU
Optimizing NNI: done in 0.118711 secs using 2395% CPU
Optimizing NNI: done in 0.122628 secs using 2398% CPU
Optimizing NNI: done in 0.0996557 secs using 2396% CPU
Optimizing NNI: done in 0.107587 secs using 2396% CPU
Optimizing NNI: done in 0.12501 secs using 2392% CPU
Optimizing NNI: done in 0.098462 secs using 2398% CPU
Optimizing NNI: done in 0.200297 secs using 2399% CPU
Optimizing NNI: done in 0.130967 secs using 2393% CPU
Optimizing NNI: done in 0.170341 secs using 2399% CPU
Optimizing NNI: done in 0.126724 secs using 2398% CPU
Optimizing NNI: done in 0.197847 secs using 2397% CPU
Optimizing NNI: done in 0.198024 secs using 2398% CPU
Optimizing NNI: done in 0.110385 secs using 2395% CPU
Optimizing NNI: done in 0.149711 secs using 2395% CPU
Optimizing NNI: done in 0.122698 secs using 2397% CPU
Optimizing NNI: done in 0.164677 secs using 2398% CPU
Optimizing NNI: done in 0.114504 secs using 2395% CPU
Optimizing NNI: done in 0.175113 secs using 2398% CPU
Optimizing NNI: done in 0.14563 secs using 2397% CPU
Optimizing NNI: done in 0.156156 secs using 2396% CPU
Optimizing NNI: done in 0.117286 secs using 2396% CPU
Optimizing NNI: done in 0.160105 secs using 2397% CPU
Optimizing NNI: done in 0.21311 secs using 2398% CPU
Optimizing NNI: done in 0.107595 secs using 2394% CPU
Optimizing NNI: done in 0.112954 secs using 2397% CPU
Optimizing NNI: done in 0.119748 secs using 2398% CPU
Optimizing NNI: done in 0.0907305 secs using 2399% CPU
Optimizing NNI: done in 0.207422 secs using 2394% CPU
Optimizing NNI: done in 0.142509 secs using 2397% CPU
Optimizing NNI: done in 0.151796 secs using 2398% CPU
Optimizing NNI: done in 0.124567 secs using 2397% CPU
Optimizing NNI: done in 0.166095 secs using 2394% CPU
Optimizing NNI: done in 0.125559 secs using 2398% CPU
1300 samples done
Optimizing NNI: done in 0.102764 secs using 2396% CPU
Optimizing NNI: done in 0.138588 secs using 2397% CPU
Optimizing NNI: done in 0.186165 secs using 2396% CPU
Optimizing NNI: done in 0.126045 secs using 2398% CPU
Optimizing NNI: done in 0.132806 secs using 2397% CPU
Optimizing NNI: done in 0.160458 secs using 2395% CPU
Optimizing NNI: done in 0.200935 secs using 2397% CPU
Optimizing NNI: done in 0.171975 secs using 2398% CPU
Optimizing NNI: done in 0.173274 secs using 2397% CPU
Optimizing NNI: done in 0.211609 secs using 2398% CPU
Optimizing NNI: done in 0.117685 secs using 2398% CPU
Optimizing NNI: done in 0.216999 secs using 2397% CPU
NOTE: 4.404 seconds to dump checkpoint file, increase to 89.000
Optimizing NNI: done in 0.128049 secs using 2395% CPU
Optimizing NNI: done in 0.122328 secs using 2397% CPU
Optimizing NNI: done in 0.182892 secs using 2399% CPU
Optimizing NNI: done in 0.177797 secs using 2398% CPU
Optimizing NNI: done in 0.155115 secs using 2398% CPU
Optimizing NNI: done in 0.120682 secs using 2396% CPU
Optimizing NNI: done in 0.206453 secs using 2397% CPU
Optimizing NNI: done in 0.144809 secs using 2382% CPU
Optimizing NNI: done in 0.148752 secs using 2399% CPU
Optimizing NNI: done in 0.144676 secs using 2398% CPU
Optimizing NNI: done in 0.117257 secs using 2397% CPU
Optimizing NNI: done in 0.124692 secs using 2391% CPU
Optimizing NNI: done in 0.129152 secs using 2396% CPU
Optimizing NNI: done in 0.161137 secs using 2397% CPU
Optimizing NNI: done in 0.155367 secs using 2392% CPU
Optimizing NNI: done in 0.152377 secs using 2393% CPU
Optimizing NNI: done in 0.173567 secs using 2393% CPU
Optimizing NNI: done in 0.175938 secs using 2394% CPU
Optimizing NNI: done in 0.205313 secs using 2393% CPU
Optimizing NNI: done in 0.199502 secs using 2397% CPU
Optimizing NNI: done in 0.155622 secs using 2397% CPU
Optimizing NNI: done in 0.162038 secs using 2396% CPU
Optimizing NNI: done in 0.138439 secs using 2396% CPU
Optimizing NNI: done in 0.1473 secs using 2396% CPU
Optimizing NNI: done in 0.12568 secs using 2397% CPU
Optimizing NNI: done in 0.172645 secs using 2389% CPU
Optimizing NNI: done in 0.139048 secs using 2395% CPU
Optimizing NNI: done in 0.12237 secs using 2396% CPU
Optimizing NNI: done in 0.113884 secs using 2397% CPU
Optimizing NNI: done in 0.109223 secs using 2399% CPU
Optimizing NNI: done in 0.164245 secs using 2398% CPU
Optimizing NNI: done in 0.109105 secs using 2398% CPU
Optimizing NNI: done in 0.115585 secs using 2396% CPU
Optimizing NNI: done in 0.118119 secs using 2389% CPU
Optimizing NNI: done in 0.129288 secs using 2393% CPU
Optimizing NNI: done in 0.101632 secs using 2399% CPU
Optimizing NNI: done in 0.249097 secs using 2398% CPU
Optimizing NNI: done in 0.130374 secs using 2398% CPU
Optimizing NNI: done in 0.114402 secs using 2397% CPU
Optimizing NNI: done in 0.157597 secs using 2398% CPU
Optimizing NNI: done in 0.178759 secs using 2399% CPU
Optimizing NNI: done in 0.10256 secs using 2396% CPU
Optimizing NNI: done in 0.121157 secs using 2396% CPU
Optimizing NNI: done in 0.157304 secs using 2394% CPU
Optimizing NNI: done in 0.127871 secs using 2396% CPU
Optimizing NNI: done in 0.229935 secs using 2392% CPU
Optimizing NNI: done in 0.136403 secs using 2397% CPU
Optimizing NNI: done in 0.191993 secs using 2394% CPU
Optimizing NNI: done in 0.130667 secs using 2396% CPU
Optimizing NNI: done in 0.0628104 secs using 2391% CPU
Optimizing NNI: done in 0.220532 secs using 2396% CPU
Optimizing NNI: done in 0.142244 secs using 2394% CPU
Optimizing NNI: done in 0.364175 secs using 2397% CPU
Optimizing NNI: done in 0.117927 secs using 2398% CPU
Optimizing NNI: done in 0.14496 secs using 2398% CPU
Optimizing NNI: done in 0.169732 secs using 2398% CPU
Optimizing NNI: done in 0.103391 secs using 2397% CPU
Optimizing NNI: done in 0.130255 secs using 2398% CPU
Optimizing NNI: done in 0.167201 secs using 2397% CPU
Optimizing NNI: done in 0.124292 secs using 2398% CPU
Optimizing NNI: done in 0.11653 secs using 2396% CPU
Optimizing NNI: done in 0.0979907 secs using 2397% CPU
Optimizing NNI: done in 0.131424 secs using 2398% CPU
Optimizing NNI: done in 0.109606 secs using 2397% CPU
Optimizing NNI: done in 0.104866 secs using 2395% CPU
Optimizing NNI: done in 0.203418 secs using 2397% CPU
Optimizing NNI: done in 0.181056 secs using 2395% CPU
Optimizing NNI: done in 0.149118 secs using 2399% CPU
Optimizing NNI: done in 0.119362 secs using 2391% CPU
Optimizing NNI: done in 0.111524 secs using 2397% CPU
Optimizing NNI: done in 0.108544 secs using 2396% CPU
Optimizing NNI: done in 0.135245 secs using 2398% CPU
Optimizing NNI: done in 0.0987725 secs using 2398% CPU
Optimizing NNI: done in 0.147073 secs using 2398% CPU
Optimizing NNI: done in 0.161048 secs using 2396% CPU
Optimizing NNI: done in 0.118155 secs using 2398% CPU
Optimizing NNI: done in 0.102551 secs using 2390% CPU
Optimizing NNI: done in 0.0981435 secs using 2397% CPU
Optimizing NNI: done in 0.116923 secs using 2397% CPU
Optimizing NNI: done in 0.155872 secs using 2394% CPU
Optimizing NNI: done in 0.10915 secs using 2398% CPU
Optimizing NNI: done in 0.163784 secs using 2398% CPU
Optimizing NNI: done in 0.102516 secs using 2398% CPU
Optimizing NNI: done in 0.115346 secs using 2395% CPU
Optimizing NNI: done in 0.103686 secs using 2397% CPU
Optimizing NNI: done in 0.214487 secs using 2394% CPU
Optimizing NNI: done in 0.10461 secs using 2395% CPU
Optimizing NNI: done in 0.150541 secs using 2397% CPU
1400 samples done
Optimizing NNI: done in 0.235148 secs using 2397% CPU
Optimizing NNI: done in 0.130658 secs using 2393% CPU
Optimizing NNI: done in 0.115584 secs using 2391% CPU
Optimizing NNI: done in 0.132036 secs using 2395% CPU
Optimizing NNI: done in 0.125033 secs using 2397% CPU
Optimizing NNI: done in 0.151567 secs using 2392% CPU
Optimizing NNI: done in 0.121287 secs using 2395% CPU
Optimizing NNI: done in 0.168781 secs using 2398% CPU
Optimizing NNI: done in 0.110992 secs using 2398% CPU
Optimizing NNI: done in 0.12777 secs using 2395% CPU
Optimizing NNI: done in 0.168926 secs using 2397% CPU
Optimizing NNI: done in 0.125963 secs using 2392% CPU
Optimizing NNI: done in 0.131385 secs using 2398% CPU
Optimizing NNI: done in 0.145715 secs using 2397% CPU
Optimizing NNI: done in 0.191216 secs using 2398% CPU
Optimizing NNI: done in 0.114159 secs using 2398% CPU
Optimizing NNI: done in 0.12255 secs using 2395% CPU
Optimizing NNI: done in 0.13828 secs using 2398% CPU
Optimizing NNI: done in 0.165346 secs using 2394% CPU
Optimizing NNI: done in 0.111076 secs using 2398% CPU
Optimizing NNI: done in 0.0851226 secs using 2398% CPU
Optimizing NNI: done in 0.079267 secs using 2398% CPU
Optimizing NNI: done in 0.0941935 secs using 2398% CPU
Optimizing NNI: done in 0.099767 secs using 2398% CPU
Optimizing NNI: done in 0.0972759 secs using 2397% CPU
Optimizing NNI: done in 0.129598 secs using 2396% CPU
Optimizing NNI: done in 0.128038 secs using 2397% CPU
Optimizing NNI: done in 0.0860934 secs using 2397% CPU
Optimizing NNI: done in 0.133605 secs using 2396% CPU
Optimizing NNI: done in 0.112515 secs using 2399% CPU
Optimizing NNI: done in 0.296512 secs using 2399% CPU
Optimizing NNI: done in 0.146808 secs using 2399% CPU
Optimizing NNI: done in 0.100012 secs using 2395% CPU
Optimizing NNI: done in 0.109855 secs using 2397% CPU
Optimizing NNI: done in 0.0891913 secs using 2399% CPU
Optimizing NNI: done in 0.145887 secs using 2395% CPU
Optimizing NNI: done in 0.13475 secs using 2399% CPU
Optimizing NNI: done in 0.0947941 secs using 2398% CPU
Optimizing NNI: done in 0.123833 secs using 2385% CPU
Optimizing NNI: done in 0.111558 secs using 2396% CPU
Optimizing NNI: done in 0.119237 secs using 2392% CPU
Optimizing NNI: done in 0.126247 secs using 2398% CPU
Optimizing NNI: done in 0.112572 secs using 2396% CPU
Optimizing NNI: done in 0.201162 secs using 2397% CPU
Optimizing NNI: done in 0.161095 secs using 2398% CPU
Optimizing NNI: done in 0.150678 secs using 2398% CPU
Optimizing NNI: done in 0.142502 secs using 2399% CPU
Optimizing NNI: done in 0.110097 secs using 2394% CPU
Optimizing NNI: done in 0.14863 secs using 2399% CPU
Optimizing NNI: done in 0.161438 secs using 2397% CPU
Optimizing NNI: done in 0.117957 secs using 2398% CPU
Optimizing NNI: done in 0.120639 secs using 2396% CPU
Optimizing NNI: done in 0.112024 secs using 2397% CPU
Optimizing NNI: done in 0.124363 secs using 2396% CPU
Optimizing NNI: done in 0.116946 secs using 2397% CPU
Optimizing NNI: done in 0.194324 secs using 2399% CPU
Optimizing NNI: done in 0.114857 secs using 2398% CPU
Optimizing NNI: done in 0.121195 secs using 2394% CPU
Optimizing NNI: done in 0.154626 secs using 2394% CPU
Optimizing NNI: done in 0.12994 secs using 2395% CPU
Optimizing NNI: done in 0.125479 secs using 2398% CPU
Optimizing NNI: done in 0.117263 secs using 2396% CPU
Optimizing NNI: done in 0.142493 secs using 2395% CPU
Optimizing NNI: done in 0.128486 secs using 2399% CPU
Optimizing NNI: done in 0.181089 secs using 2396% CPU
Optimizing NNI: done in 0.168668 secs using 2396% CPU
Optimizing NNI: done in 0.171249 secs using 2398% CPU
Optimizing NNI: done in 0.148669 secs using 2396% CPU
Optimizing NNI: done in 0.100034 secs using 2399% CPU
Optimizing NNI: done in 0.123971 secs using 2399% CPU
Optimizing NNI: done in 0.103749 secs using 2399% CPU
Optimizing NNI: done in 0.130033 secs using 2398% CPU
Optimizing NNI: done in 0.119547 secs using 2395% CPU
Optimizing NNI: done in 0.128452 secs using 2399% CPU
Optimizing NNI: done in 0.120183 secs using 2395% CPU
Optimizing NNI: done in 0.136918 secs using 2398% CPU
Optimizing NNI: done in 0.132607 secs using 2397% CPU
Optimizing NNI: done in 0.117968 secs using 2396% CPU
Optimizing NNI: done in 0.114551 secs using 2399% CPU
Optimizing NNI: done in 0.129964 secs using 2396% CPU
Optimizing NNI: done in 0.164326 secs using 2398% CPU
Optimizing NNI: done in 0.116137 secs using 2397% CPU
Optimizing NNI: done in 0.14238 secs using 2396% CPU
Optimizing NNI: done in 0.223182 secs using 2396% CPU
Optimizing NNI: done in 0.290072 secs using 2396% CPU
Optimizing NNI: done in 0.194484 secs using 2396% CPU
Optimizing NNI: done in 0.11171 secs using 2392% CPU
Optimizing NNI: done in 0.128253 secs using 2397% CPU
Optimizing NNI: done in 0.0988537 secs using 2396% CPU
Optimizing NNI: done in 0.111214 secs using 2396% CPU
Optimizing NNI: done in 0.135196 secs using 2397% CPU
Optimizing NNI: done in 0.208211 secs using 2398% CPU
Optimizing NNI: done in 0.106491 secs using 2397% CPU
Optimizing NNI: done in 0.147438 secs using 2398% CPU
Optimizing NNI: done in 0.132228 secs using 2397% CPU
Optimizing NNI: done in 0.201037 secs using 2398% CPU
Optimizing NNI: done in 0.11526 secs using 2397% CPU
Optimizing NNI: done in 0.11022 secs using 2395% CPU
Optimizing NNI: done in 0.159862 secs using 2396% CPU
Optimizing NNI: done in 0.126038 secs using 2396% CPU
1500 samples done
Optimizing NNI: done in 0.117189 secs using 2398% CPU
Optimizing NNI: done in 0.0966001 secs using 2396% CPU
Optimizing NNI: done in 0.106005 secs using 2399% CPU
Optimizing NNI: done in 0.0939817 secs using 2394% CPU
Optimizing NNI: done in 0.113307 secs using 2395% CPU
Optimizing NNI: done in 0.113096 secs using 2396% CPU
Optimizing NNI: done in 0.134641 secs using 2398% CPU
Optimizing NNI: done in 0.127086 secs using 2396% CPU
Optimizing NNI: done in 0.118949 secs using 2397% CPU
Optimizing NNI: done in 0.106167 secs using 2398% CPU
Optimizing NNI: done in 0.114366 secs using 2393% CPU
Optimizing NNI: done in 0.162268 secs using 2397% CPU
Optimizing NNI: done in 0.0998906 secs using 2396% CPU
Optimizing NNI: done in 0.122248 secs using 2395% CPU
Optimizing NNI: done in 0.136301 secs using 2394% CPU
Optimizing NNI: done in 0.125987 secs using 2366% CPU
Optimizing NNI: done in 0.113959 secs using 2398% CPU
Optimizing NNI: done in 0.106579 secs using 2395% CPU
Optimizing NNI: done in 0.0994218 secs using 2395% CPU
Optimizing NNI: done in 0.124262 secs using 2398% CPU
Optimizing NNI: done in 0.111087 secs using 2396% CPU
Optimizing NNI: done in 0.0976901 secs using 2399% CPU
Optimizing NNI: done in 0.168722 secs using 2396% CPU
Optimizing NNI: done in 0.118748 secs using 2399% CPU
Optimizing NNI: done in 0.140171 secs using 2398% CPU
Optimizing NNI: done in 0.104189 secs using 2396% CPU
Optimizing NNI: done in 0.0981644 secs using 2396% CPU
Optimizing NNI: done in 0.110014 secs using 2396% CPU
Optimizing NNI: done in 0.165188 secs using 2394% CPU
Optimizing NNI: done in 0.139222 secs using 2394% CPU
Optimizing NNI: done in 0.194075 secs using 2394% CPU
Optimizing NNI: done in 0.127558 secs using 2396% CPU
Optimizing NNI: done in 0.179389 secs using 2397% CPU
Optimizing NNI: done in 0.190389 secs using 2398% CPU
Optimizing NNI: done in 0.243849 secs using 2396% CPU
Optimizing NNI: done in 0.105371 secs using 2389% CPU
Optimizing NNI: done in 0.152021 secs using 2392% CPU
Optimizing NNI: done in 0.113213 secs using 2394% CPU
Optimizing NNI: done in 0.216178 secs using 2393% CPU
Optimizing NNI: done in 0.105081 secs using 2393% CPU
Optimizing NNI: done in 0.11297 secs using 2396% CPU
Optimizing NNI: done in 0.11283 secs using 2399% CPU
Optimizing NNI: done in 0.0828187 secs using 2396% CPU
Optimizing NNI: done in 0.0939741 secs using 2397% CPU
Optimizing NNI: done in 0.150632 secs using 2393% CPU
Optimizing NNI: done in 0.105182 secs using 2395% CPU
Optimizing NNI: done in 0.12565 secs using 2396% CPU
Optimizing NNI: done in 0.124948 secs using 2395% CPU
Optimizing NNI: done in 0.125685 secs using 2397% CPU
Optimizing NNI: done in 0.183779 secs using 2394% CPU
Optimizing NNI: done in 0.149485 secs using 2395% CPU
Optimizing NNI: done in 0.107017 secs using 2398% CPU
Optimizing NNI: done in 0.132815 secs using 2399% CPU
Optimizing NNI: done in 0.107305 secs using 2397% CPU
Optimizing NNI: done in 0.196041 secs using 2396% CPU
Optimizing NNI: done in 0.195918 secs using 2397% CPU
Optimizing NNI: done in 0.114031 secs using 2399% CPU
Optimizing NNI: done in 0.12408 secs using 2397% CPU
Optimizing NNI: done in 0.106127 secs using 2398% CPU
Optimizing NNI: done in 0.1684 secs using 2394% CPU
Optimizing NNI: done in 0.109516 secs using 2392% CPU
Optimizing NNI: done in 0.106708 secs using 2397% CPU
Optimizing NNI: done in 0.110918 secs using 2397% CPU
Optimizing NNI: done in 0.133916 secs using 2397% CPU
Optimizing NNI: done in 0.123819 secs using 2396% CPU
Optimizing NNI: done in 0.103933 secs using 2395% CPU
Optimizing NNI: done in 0.149924 secs using 2398% CPU
Optimizing NNI: done in 0.0998197 secs using 2396% CPU
Optimizing NNI: done in 0.126391 secs using 2388% CPU
Optimizing NNI: done in 0.127218 secs using 2391% CPU
Optimizing NNI: done in 0.197053 secs using 2399% CPU
Optimizing NNI: done in 0.125264 secs using 2396% CPU
Optimizing NNI: done in 0.212963 secs using 2398% CPU
Optimizing NNI: done in 0.167609 secs using 2392% CPU
Optimizing NNI: done in 0.178824 secs using 2394% CPU
Optimizing NNI: done in 0.139472 secs using 2396% CPU
Optimizing NNI: done in 0.173529 secs using 2397% CPU
Optimizing NNI: done in 0.1573 secs using 2399% CPU
Optimizing NNI: done in 0.142971 secs using 2397% CPU
Optimizing NNI: done in 0.110054 secs using 2398% CPU
Optimizing NNI: done in 0.14967 secs using 2398% CPU
Optimizing NNI: done in 0.135445 secs using 2398% CPU
Optimizing NNI: done in 0.171968 secs using 2397% CPU
Optimizing NNI: done in 0.170929 secs using 2399% CPU
Optimizing NNI: done in 0.184957 secs using 2391% CPU
Optimizing NNI: done in 0.12752 secs using 2397% CPU
Optimizing NNI: done in 0.167574 secs using 2388% CPU
Optimizing NNI: done in 0.119541 secs using 2398% CPU
Optimizing NNI: done in 0.156452 secs using 2396% CPU
Optimizing NNI: done in 0.144912 secs using 2395% CPU
Optimizing NNI: done in 0.108208 secs using 2396% CPU
Optimizing NNI: done in 0.130721 secs using 2397% CPU
Optimizing NNI: done in 0.10805 secs using 2391% CPU
Optimizing NNI: done in 0.214532 secs using 2394% CPU
Optimizing NNI: done in 0.146895 secs using 2396% CPU
Optimizing NNI: done in 0.138906 secs using 2395% CPU
Optimizing NNI: done in 0.168321 secs using 2396% CPU
Optimizing NNI: done in 0.162931 secs using 2397% CPU
Optimizing NNI: done in 0.124982 secs using 2397% CPU
Optimizing NNI: done in 0.109739 secs using 2399% CPU
1600 samples done
Optimizing NNI: done in 0.124972 secs using 2396% CPU
Optimizing NNI: done in 0.156946 secs using 2398% CPU
Optimizing NNI: done in 0.160023 secs using 2397% CPU
Optimizing NNI: done in 0.181582 secs using 2397% CPU
Optimizing NNI: done in 0.108654 secs using 2398% CPU
Optimizing NNI: done in 0.114934 secs using 2396% CPU
Optimizing NNI: done in 0.155685 secs using 2397% CPU
Optimizing NNI: done in 0.133706 secs using 2399% CPU
Optimizing NNI: done in 0.100613 secs using 2398% CPU
Optimizing NNI: done in 0.154508 secs using 2397% CPU
Optimizing NNI: done in 0.111898 secs using 2396% CPU
Optimizing NNI: done in 0.190682 secs using 2399% CPU
Optimizing NNI: done in 0.12562 secs using 2389% CPU
Optimizing NNI: done in 0.144846 secs using 2398% CPU
Optimizing NNI: done in 0.116019 secs using 2398% CPU
Optimizing NNI: done in 0.142542 secs using 2396% CPU
Optimizing NNI: done in 0.179951 secs using 2397% CPU
Optimizing NNI: done in 0.196083 secs using 2395% CPU
Optimizing NNI: done in 0.124291 secs using 2397% CPU
Optimizing NNI: done in 0.178289 secs using 2397% CPU
Optimizing NNI: done in 0.138196 secs using 2397% CPU
Optimizing NNI: done in 0.0976752 secs using 2399% CPU
Optimizing NNI: done in 0.157718 secs using 2396% CPU
Optimizing NNI: done in 0.118687 secs using 2398% CPU
Optimizing NNI: done in 0.150524 secs using 2397% CPU
Optimizing NNI: done in 0.223206 secs using 2394% CPU
Optimizing NNI: done in 0.124985 secs using 2398% CPU
Optimizing NNI: done in 0.142454 secs using 2396% CPU
Optimizing NNI: done in 0.181405 secs using 2395% CPU
Optimizing NNI: done in 0.118007 secs using 2392% CPU
Optimizing NNI: done in 0.114403 secs using 2399% CPU
Optimizing NNI: done in 0.115426 secs using 2397% CPU
Optimizing NNI: done in 0.11811 secs using 2387% CPU
Optimizing NNI: done in 0.185099 secs using 2396% CPU
Optimizing NNI: done in 0.124227 secs using 2396% CPU
Optimizing NNI: done in 0.11311 secs using 2396% CPU
Optimizing NNI: done in 0.105637 secs using 2398% CPU
Optimizing NNI: done in 0.117131 secs using 2396% CPU
Optimizing NNI: done in 0.213376 secs using 2394% CPU
Optimizing NNI: done in 0.158997 secs using 2399% CPU
Optimizing NNI: done in 0.112787 secs using 2398% CPU
Optimizing NNI: done in 0.174797 secs using 2394% CPU
Optimizing NNI: done in 0.154876 secs using 2393% CPU
Optimizing NNI: done in 0.200679 secs using 2398% CPU
Optimizing NNI: done in 0.129581 secs using 2398% CPU
Optimizing NNI: done in 0.11828 secs using 2396% CPU
Optimizing NNI: done in 0.125589 secs using 2393% CPU
Optimizing NNI: done in 0.109301 secs using 2380% CPU
Optimizing NNI: done in 0.112628 secs using 2398% CPU
Optimizing NNI: done in 0.0974129 secs using 2398% CPU
Optimizing NNI: done in 0.169637 secs using 2390% CPU
Optimizing NNI: done in 0.106554 secs using 2394% CPU
Optimizing NNI: done in 0.124107 secs using 2395% CPU
Optimizing NNI: done in 0.194432 secs using 2398% CPU
Optimizing NNI: done in 0.260909 secs using 2397% CPU
Optimizing NNI: done in 0.157598 secs using 2398% CPU
Optimizing NNI: done in 0.194842 secs using 2395% CPU
Optimizing NNI: done in 0.133078 secs using 2398% CPU
Optimizing NNI: done in 0.120243 secs using 2396% CPU
Optimizing NNI: done in 0.15612 secs using 2399% CPU
Optimizing NNI: done in 0.176868 secs using 2396% CPU
Optimizing NNI: done in 0.114329 secs using 2398% CPU
Optimizing NNI: done in 0.234329 secs using 2396% CPU
Optimizing NNI: done in 0.116105 secs using 2394% CPU
Optimizing NNI: done in 0.154547 secs using 2389% CPU
Optimizing NNI: done in 0.119943 secs using 2393% CPU
Optimizing NNI: done in 0.142579 secs using 2396% CPU
Optimizing NNI: done in 0.116 secs using 2396% CPU
Optimizing NNI: done in 0.110274 secs using 2398% CPU
Optimizing NNI: done in 0.15755 secs using 2397% CPU
Optimizing NNI: done in 0.0972202 secs using 2395% CPU
Optimizing NNI: done in 0.111752 secs using 2396% CPU
Optimizing NNI: done in 0.116838 secs using 2398% CPU
Optimizing NNI: done in 0.155795 secs using 2398% CPU
Optimizing NNI: done in 0.116226 secs using 2397% CPU
Optimizing NNI: done in 0.10933 secs using 2398% CPU
Optimizing NNI: done in 0.149102 secs using 2397% CPU
Optimizing NNI: done in 0.162682 secs using 2395% CPU
Optimizing NNI: done in 0.101849 secs using 2397% CPU
Optimizing NNI: done in 0.0979236 secs using 2398% CPU
Optimizing NNI: done in 0.154149 secs using 2398% CPU
Optimizing NNI: done in 0.10628 secs using 2397% CPU
Optimizing NNI: done in 0.171338 secs using 2394% CPU
Optimizing NNI: done in 0.152183 secs using 2398% CPU
Optimizing NNI: done in 0.169212 secs using 2395% CPU
Optimizing NNI: done in 0.106561 secs using 2397% CPU
Optimizing NNI: done in 0.128671 secs using 2398% CPU
Optimizing NNI: done in 0.119708 secs using 2397% CPU
Optimizing NNI: done in 0.109199 secs using 2396% CPU
Optimizing NNI: done in 0.113067 secs using 2395% CPU
Optimizing NNI: done in 0.106784 secs using 2396% CPU
Optimizing NNI: done in 0.104778 secs using 2395% CPU
Optimizing NNI: done in 0.169485 secs using 2396% CPU
Optimizing NNI: done in 0.110142 secs using 2398% CPU
Optimizing NNI: done in 0.109646 secs using 2395% CPU
Optimizing NNI: done in 0.222023 secs using 2396% CPU
Optimizing NNI: done in 0.105811 secs using 2399% CPU
Optimizing NNI: done in 0.106301 secs using 2392% CPU
Optimizing NNI: done in 0.154416 secs using 2392% CPU
Optimizing NNI: done in 0.121739 secs using 2397% CPU
1700 samples done
Optimizing NNI: done in 0.121608 secs using 2398% CPU
Optimizing NNI: done in 0.153158 secs using 2396% CPU
Optimizing NNI: done in 0.192021 secs using 2394% CPU
Optimizing NNI: done in 0.222765 secs using 2397% CPU
Optimizing NNI: done in 0.186404 secs using 2395% CPU
Optimizing NNI: done in 0.143341 secs using 2396% CPU
Optimizing NNI: done in 0.205103 secs using 2395% CPU
Optimizing NNI: done in 0.167568 secs using 2397% CPU
Optimizing NNI: done in 0.111598 secs using 2395% CPU
Optimizing NNI: done in 0.149433 secs using 2395% CPU
Optimizing NNI: done in 0.182595 secs using 2399% CPU
Optimizing NNI: done in 0.107384 secs using 2396% CPU
Optimizing NNI: done in 0.169102 secs using 2398% CPU
Optimizing NNI: done in 0.110583 secs using 2395% CPU
Optimizing NNI: done in 0.107581 secs using 2398% CPU
Optimizing NNI: done in 0.104374 secs using 2397% CPU
Optimizing NNI: done in 0.118516 secs using 2398% CPU
Optimizing NNI: done in 0.125488 secs using 2385% CPU
Optimizing NNI: done in 0.149384 secs using 2398% CPU
Optimizing NNI: done in 0.137752 secs using 2397% CPU
Optimizing NNI: done in 0.125521 secs using 2397% CPU
Optimizing NNI: done in 0.16556 secs using 2392% CPU
Optimizing NNI: done in 0.124258 secs using 2395% CPU
Optimizing NNI: done in 0.124806 secs using 2391% CPU
Optimizing NNI: done in 0.176401 secs using 2397% CPU
Optimizing NNI: done in 0.126865 secs using 2395% CPU
Optimizing NNI: done in 0.157125 secs using 2391% CPU
Optimizing NNI: done in 0.141199 secs using 2398% CPU
Optimizing NNI: done in 0.104963 secs using 2392% CPU
Optimizing NNI: done in 0.109363 secs using 2398% CPU
Optimizing NNI: done in 0.100082 secs using 2394% CPU
Optimizing NNI: done in 0.111866 secs using 2398% CPU
Optimizing NNI: done in 0.108392 secs using 2392% CPU
Optimizing NNI: done in 0.140147 secs using 2392% CPU
Optimizing NNI: done in 0.153367 secs using 2395% CPU
Optimizing NNI: done in 0.105426 secs using 2397% CPU
Optimizing NNI: done in 0.104444 secs using 2398% CPU
Optimizing NNI: done in 0.0992674 secs using 2397% CPU
Optimizing NNI: done in 0.120772 secs using 2392% CPU
Optimizing NNI: done in 0.098272 secs using 2398% CPU
Optimizing NNI: done in 0.110976 secs using 2397% CPU
Optimizing NNI: done in 0.120133 secs using 2394% CPU
Optimizing NNI: done in 0.131193 secs using 2397% CPU
Optimizing NNI: done in 0.150906 secs using 2393% CPU
Optimizing NNI: done in 0.114706 secs using 2398% CPU
Optimizing NNI: done in 0.119866 secs using 2397% CPU
Optimizing NNI: done in 0.108163 secs using 2396% CPU
Optimizing NNI: done in 0.121296 secs using 2397% CPU
Optimizing NNI: done in 0.199581 secs using 2396% CPU
Optimizing NNI: done in 0.0973019 secs using 2399% CPU
Optimizing NNI: done in 0.240229 secs using 2398% CPU
Optimizing NNI: done in 0.0975345 secs using 2397% CPU
Optimizing NNI: done in 0.186502 secs using 2397% CPU
Optimizing NNI: done in 0.106516 secs using 2394% CPU
Optimizing NNI: done in 0.174105 secs using 2397% CPU
Optimizing NNI: done in 0.192248 secs using 2395% CPU
Optimizing NNI: done in 0.130407 secs using 2398% CPU
Optimizing NNI: done in 0.184409 secs using 2398% CPU
Optimizing NNI: done in 0.140085 secs using 2398% CPU
Optimizing NNI: done in 0.129363 secs using 2399% CPU
Optimizing NNI: done in 0.0739987 secs using 2396% CPU
Optimizing NNI: done in 0.165224 secs using 2397% CPU
Optimizing NNI: done in 0.173423 secs using 2398% CPU
Optimizing NNI: done in 0.108288 secs using 2389% CPU
Optimizing NNI: done in 0.101059 secs using 2398% CPU
Optimizing NNI: done in 0.0968347 secs using 2393% CPU
Optimizing NNI: done in 0.0980819 secs using 2396% CPU
Optimizing NNI: done in 0.118072 secs using 2392% CPU
Optimizing NNI: done in 0.10022 secs using 2396% CPU
Optimizing NNI: done in 0.193068 secs using 2392% CPU
Optimizing NNI: done in 0.151545 secs using 2393% CPU
Optimizing NNI: done in 0.122318 secs using 2398% CPU
Optimizing NNI: done in 0.145299 secs using 2398% CPU
Optimizing NNI: done in 0.11602 secs using 2397% CPU
Optimizing NNI: done in 0.239187 secs using 2392% CPU
Optimizing NNI: done in 0.119332 secs using 2399% CPU
Optimizing NNI: done in 0.165606 secs using 2387% CPU
Optimizing NNI: done in 0.106612 secs using 2398% CPU
Optimizing NNI: done in 0.148767 secs using 2397% CPU
Optimizing NNI: done in 0.113135 secs using 2398% CPU
Optimizing NNI: done in 0.132372 secs using 2397% CPU
Optimizing NNI: done in 0.168951 secs using 2398% CPU
Optimizing NNI: done in 0.182672 secs using 2398% CPU
Optimizing NNI: done in 0.120541 secs using 2397% CPU
Optimizing NNI: done in 0.129113 secs using 2394% CPU
Optimizing NNI: done in 0.166365 secs using 2395% CPU
Optimizing NNI: done in 0.107912 secs using 2394% CPU
Optimizing NNI: done in 0.108315 secs using 2398% CPU
Optimizing NNI: done in 0.196235 secs using 2397% CPU
Optimizing NNI: done in 0.106425 secs using 2396% CPU
Optimizing NNI: done in 0.145932 secs using 2396% CPU
Optimizing NNI: done in 0.100184 secs using 2398% CPU
Optimizing NNI: done in 0.0939711 secs using 2394% CPU
Optimizing NNI: done in 0.150802 secs using 2397% CPU
Optimizing NNI: done in 0.157729 secs using 2391% CPU
Optimizing NNI: done in 0.177577 secs using 2397% CPU
Optimizing NNI: done in 0.11079 secs using 2397% CPU
Optimizing NNI: done in 0.134538 secs using 2396% CPU
Optimizing NNI: done in 0.155195 secs using 2396% CPU
Optimizing NNI: done in 0.175245 secs using 2388% CPU
1800 samples done
Optimizing NNI: done in 0.100222 secs using 2395% CPU
Optimizing NNI: done in 0.14824 secs using 2396% CPU
Optimizing NNI: done in 0.0989072 secs using 2398% CPU
Optimizing NNI: done in 0.102382 secs using 2394% CPU
Optimizing NNI: done in 0.119206 secs using 2397% CPU
Optimizing NNI: done in 0.128826 secs using 2389% CPU
Optimizing NNI: done in 0.151088 secs using 2398% CPU
Optimizing NNI: done in 0.0986739 secs using 2396% CPU
Optimizing NNI: done in 0.0996695 secs using 2395% CPU
Optimizing NNI: done in 0.0993505 secs using 2397% CPU
Optimizing NNI: done in 0.141703 secs using 2399% CPU
Optimizing NNI: done in 0.104039 secs using 2399% CPU
Optimizing NNI: done in 0.0971131 secs using 2398% CPU
Optimizing NNI: done in 0.115957 secs using 2396% CPU
Optimizing NNI: done in 0.0907838 secs using 2399% CPU
Optimizing NNI: done in 0.108154 secs using 2397% CPU
Optimizing NNI: done in 0.103011 secs using 2397% CPU
Optimizing NNI: done in 0.177402 secs using 2395% CPU
Optimizing NNI: done in 0.102318 secs using 2398% CPU
Optimizing NNI: done in 0.155987 secs using 2398% CPU
Optimizing NNI: done in 0.105242 secs using 2399% CPU
Optimizing NNI: done in 0.160034 secs using 2393% CPU
Optimizing NNI: done in 0.142992 secs using 2394% CPU
Optimizing NNI: done in 0.0971846 secs using 2397% CPU
Optimizing NNI: done in 0.113632 secs using 2397% CPU
Optimizing NNI: done in 0.124621 secs using 2393% CPU
Optimizing NNI: done in 0.1572 secs using 2396% CPU
Optimizing NNI: done in 0.133988 secs using 2397% CPU
Optimizing NNI: done in 0.0839934 secs using 2396% CPU
Optimizing NNI: done in 0.129627 secs using 2396% CPU
Optimizing NNI: done in 0.103595 secs using 2395% CPU
Optimizing NNI: done in 0.106446 secs using 2397% CPU
Optimizing NNI: done in 0.14979 secs using 2398% CPU
Optimizing NNI: done in 0.0934858 secs using 2393% CPU
Optimizing NNI: done in 0.10541 secs using 2392% CPU
Optimizing NNI: done in 0.134008 secs using 2388% CPU
Optimizing NNI: done in 0.151959 secs using 2398% CPU
Optimizing NNI: done in 0.154417 secs using 2399% CPU
Optimizing NNI: done in 0.155837 secs using 2395% CPU
Optimizing NNI: done in 0.108648 secs using 2396% CPU
Optimizing NNI: done in 0.106277 secs using 2397% CPU
Optimizing NNI: done in 0.129351 secs using 2391% CPU
Optimizing NNI: done in 0.143066 secs using 2395% CPU
Optimizing NNI: done in 0.109766 secs using 2392% CPU
Optimizing NNI: done in 0.100961 secs using 2397% CPU
Optimizing NNI: done in 0.161581 secs using 2397% CPU
Optimizing NNI: done in 0.109159 secs using 2398% CPU
Optimizing NNI: done in 0.147457 secs using 2396% CPU
Optimizing NNI: done in 0.142148 secs using 2395% CPU
Optimizing NNI: done in 0.178828 secs using 2393% CPU
Optimizing NNI: done in 0.126288 secs using 2395% CPU
Optimizing NNI: done in 0.22139 secs using 2395% CPU
Optimizing NNI: done in 0.132217 secs using 2395% CPU
Optimizing NNI: done in 0.142178 secs using 2397% CPU
Optimizing NNI: done in 0.123265 secs using 2398% CPU
Optimizing NNI: done in 0.17693 secs using 2395% CPU
Optimizing NNI: done in 0.238933 secs using 2397% CPU
Optimizing NNI: done in 0.121847 secs using 2393% CPU
Optimizing NNI: done in 0.122648 secs using 2397% CPU
Optimizing NNI: done in 0.18901 secs using 2396% CPU
Optimizing NNI: done in 0.111858 secs using 2397% CPU
Optimizing NNI: done in 0.112911 secs using 2391% CPU
Optimizing NNI: done in 0.0969729 secs using 2398% CPU
Optimizing NNI: done in 0.111018 secs using 2399% CPU
Optimizing NNI: done in 0.181408 secs using 2399% CPU
Optimizing NNI: done in 0.101659 secs using 2399% CPU
Optimizing NNI: done in 0.1309 secs using 2398% CPU
Optimizing NNI: done in 0.10464 secs using 2396% CPU
Optimizing NNI: done in 0.097576 secs using 2398% CPU
Optimizing NNI: done in 0.151275 secs using 2397% CPU
Optimizing NNI: done in 0.0975035 secs using 2397% CPU
Optimizing NNI: done in 0.195407 secs using 2398% CPU
Optimizing NNI: done in 0.18861 secs using 2394% CPU
Optimizing NNI: done in 0.108925 secs using 2396% CPU
Optimizing NNI: done in 0.159398 secs using 2395% CPU
Optimizing NNI: done in 0.115952 secs using 2397% CPU
Optimizing NNI: done in 0.119906 secs using 2398% CPU
Optimizing NNI: done in 0.0997564 secs using 2397% CPU
Optimizing NNI: done in 0.119529 secs using 2398% CPU
Optimizing NNI: done in 0.119992 secs using 2391% CPU
Optimizing NNI: done in 0.122576 secs using 2398% CPU
Optimizing NNI: done in 0.0929869 secs using 2391% CPU
Optimizing NNI: done in 0.0988893 secs using 2398% CPU
Optimizing NNI: done in 0.14713 secs using 2397% CPU
Optimizing NNI: done in 0.123017 secs using 2396% CPU
Optimizing NNI: done in 0.166278 secs using 2392% CPU
Optimizing NNI: done in 0.119146 secs using 2398% CPU
Optimizing NNI: done in 0.156512 secs using 2398% CPU
Optimizing NNI: done in 0.12295 secs using 2396% CPU
Optimizing NNI: done in 0.0998963 secs using 2396% CPU
Optimizing NNI: done in 0.151503 secs using 2396% CPU
Optimizing NNI: done in 0.110055 secs using 2396% CPU
Optimizing NNI: done in 0.136209 secs using 2397% CPU
Optimizing NNI: done in 0.117768 secs using 2396% CPU
Optimizing NNI: done in 0.0964909 secs using 2392% CPU
Optimizing NNI: done in 0.0997692 secs using 2399% CPU
Optimizing NNI: done in 0.167937 secs using 2395% CPU
Optimizing NNI: done in 0.121312 secs using 2399% CPU
Optimizing NNI: done in 0.131462 secs using 2396% CPU
Optimizing NNI: done in 0.154015 secs using 2395% CPU
1900 samples done
Optimizing NNI: done in 0.135994 secs using 2396% CPU
Optimizing NNI: done in 0.10184 secs using 2397% CPU
Optimizing NNI: done in 0.178575 secs using 2393% CPU
Optimizing NNI: done in 0.0960378 secs using 2395% CPU
Optimizing NNI: done in 0.136389 secs using 2399% CPU
Optimizing NNI: done in 0.0589263 secs using 2396% CPU
Optimizing NNI: done in 0.136143 secs using 2376% CPU
Optimizing NNI: done in 0.167648 secs using 2397% CPU
Optimizing NNI: done in 0.173635 secs using 2393% CPU
Optimizing NNI: done in 0.103451 secs using 2397% CPU
Optimizing NNI: done in 0.117045 secs using 2397% CPU
Optimizing NNI: done in 0.194656 secs using 2388% CPU
Optimizing NNI: done in 0.0957092 secs using 2393% CPU
Optimizing NNI: done in 0.124504 secs using 2389% CPU
Optimizing NNI: done in 0.156989 secs using 2396% CPU
Optimizing NNI: done in 0.177184 secs using 2397% CPU
Optimizing NNI: done in 0.164897 secs using 2391% CPU
Optimizing NNI: done in 0.0976081 secs using 2396% CPU
Optimizing NNI: done in 0.0998024 secs using 2399% CPU
Optimizing NNI: done in 0.0973944 secs using 2399% CPU
Optimizing NNI: done in 0.144212 secs using 2394% CPU
Optimizing NNI: done in 0.114458 secs using 2398% CPU
Optimizing NNI: done in 0.172664 secs using 2398% CPU
Optimizing NNI: done in 0.106102 secs using 2399% CPU
Optimizing NNI: done in 0.0850419 secs using 2399% CPU
Optimizing NNI: done in 0.115484 secs using 2397% CPU
Optimizing NNI: done in 0.161127 secs using 2395% CPU
Optimizing NNI: done in 0.0972088 secs using 2396% CPU
Optimizing NNI: done in 0.104432 secs using 2398% CPU
Optimizing NNI: done in 0.151194 secs using 2398% CPU
Optimizing NNI: done in 0.114477 secs using 2397% CPU
Optimizing NNI: done in 0.116879 secs using 2396% CPU
Optimizing NNI: done in 0.117834 secs using 2395% CPU
Optimizing NNI: done in 0.098719 secs using 2395% CPU
Optimizing NNI: done in 0.09855 secs using 2395% CPU
Optimizing NNI: done in 0.100843 secs using 2388% CPU
Optimizing NNI: done in 0.0855284 secs using 2398% CPU
Optimizing NNI: done in 0.127643 secs using 2389% CPU
Optimizing NNI: done in 0.120194 secs using 2390% CPU
Optimizing NNI: done in 0.215741 secs using 2394% CPU
Optimizing NNI: done in 0.126376 secs using 2393% CPU
Optimizing NNI: done in 0.113424 secs using 2397% CPU
Optimizing NNI: done in 0.150147 secs using 2391% CPU
Optimizing NNI: done in 0.135442 secs using 2397% CPU
Optimizing NNI: done in 0.0971531 secs using 2398% CPU
Optimizing NNI: done in 0.109614 secs using 2399% CPU
Optimizing NNI: done in 0.114909 secs using 2395% CPU
Optimizing NNI: done in 0.120478 secs using 2398% CPU
Optimizing NNI: done in 0.0913286 secs using 2395% CPU
Optimizing NNI: done in 0.150282 secs using 2395% CPU
Optimizing NNI: done in 0.202807 secs using 2399% CPU
Optimizing NNI: done in 0.107753 secs using 2397% CPU
Optimizing NNI: done in 0.108916 secs using 2395% CPU
Optimizing NNI: done in 0.123634 secs using 2398% CPU
Optimizing NNI: done in 0.109222 secs using 2396% CPU
Optimizing NNI: done in 0.161195 secs using 2393% CPU
Optimizing NNI: done in 0.12018 secs using 2390% CPU
Optimizing NNI: done in 0.0992406 secs using 2398% CPU
Optimizing NNI: done in 0.161801 secs using 2397% CPU
Optimizing NNI: done in 0.110316 secs using 2395% CPU
Optimizing NNI: done in 0.128762 secs using 2396% CPU
Optimizing NNI: done in 0.107821 secs using 2397% CPU
Optimizing NNI: done in 0.105946 secs using 2398% CPU
Optimizing NNI: done in 0.158808 secs using 2396% CPU
Optimizing NNI: done in 0.0572915 secs using 2396% CPU
Optimizing NNI: done in 0.120973 secs using 2397% CPU
Optimizing NNI: done in 0.115476 secs using 2398% CPU
Optimizing NNI: done in 0.0939769 secs using 2399% CPU
Optimizing NNI: done in 0.140373 secs using 2396% CPU
Optimizing NNI: done in 0.116449 secs using 2382% CPU
Optimizing NNI: done in 0.113722 secs using 2395% CPU
Optimizing NNI: done in 0.131904 secs using 2397% CPU
Optimizing NNI: done in 0.115173 secs using 2394% CPU
Optimizing NNI: done in 0.115735 secs using 2399% CPU
Optimizing NNI: done in 0.11203 secs using 2394% CPU
Optimizing NNI: done in 0.152548 secs using 2398% CPU
Optimizing NNI: done in 0.164287 secs using 2390% CPU
Optimizing NNI: done in 0.181311 secs using 2389% CPU
Optimizing NNI: done in 0.12417 secs using 2397% CPU
Optimizing NNI: done in 0.115506 secs using 2393% CPU
Optimizing NNI: done in 0.12388 secs using 2398% CPU
Optimizing NNI: done in 0.112989 secs using 2395% CPU
Optimizing NNI: done in 0.132113 secs using 2395% CPU
Optimizing NNI: done in 0.209813 secs using 2395% CPU
Optimizing NNI: done in 0.107344 secs using 2397% CPU
Optimizing NNI: done in 0.0978899 secs using 2397% CPU
Optimizing NNI: done in 0.12543 secs using 2382% CPU
Optimizing NNI: done in 0.106845 secs using 2397% CPU
Optimizing NNI: done in 0.154007 secs using 2399% CPU
Optimizing NNI: done in 0.10791 secs using 2396% CPU
Optimizing NNI: done in 0.145278 secs using 2399% CPU
Optimizing NNI: done in 0.1828 secs using 2396% CPU
Optimizing NNI: done in 0.119018 secs using 2398% CPU
Optimizing NNI: done in 0.176398 secs using 2390% CPU
Optimizing NNI: done in 0.173326 secs using 2394% CPU
Optimizing NNI: done in 0.16813 secs using 2395% CPU
Optimizing NNI: done in 0.107395 secs using 2398% CPU
Optimizing NNI: done in 0.0953042 secs using 2397% CPU
Optimizing NNI: done in 0.118636 secs using 2389% CPU
Optimizing NNI: done in 0.109544 secs using 2398% CPU
2000 samples done
Optimizing NNI: done in 0.0588917 secs using 2398% CPU
Optimizing NNI: done in 0.122572 secs using 2391% CPU
Optimizing NNI: done in 0.102078 secs using 2397% CPU
Optimizing NNI: done in 0.115186 secs using 2398% CPU
Optimizing NNI: done in 0.109079 secs using 2396% CPU
Optimizing NNI: done in 0.152079 secs using 2394% CPU
Optimizing NNI: done in 0.265093 secs using 2394% CPU
Optimizing NNI: done in 0.241811 secs using 2396% CPU
Optimizing NNI: done in 0.126088 secs using 2391% CPU
Optimizing NNI: done in 0.153118 secs using 2396% CPU
Optimizing NNI: done in 0.199081 secs using 2398% CPU
Optimizing NNI: done in 0.113575 secs using 2395% CPU
Optimizing NNI: done in 0.126668 secs using 2398% CPU
Optimizing NNI: done in 0.123372 secs using 2396% CPU
Optimizing NNI: done in 0.174631 secs using 2396% CPU
Optimizing NNI: done in 0.160324 secs using 2397% CPU
Optimizing NNI: done in 0.132157 secs using 2387% CPU
Optimizing NNI: done in 0.112068 secs using 2398% CPU
Optimizing NNI: done in 0.130781 secs using 2395% CPU
Optimizing NNI: done in 0.11201 secs using 2394% CPU
Optimizing NNI: done in 0.149919 secs using 2398% CPU
Optimizing NNI: done in 0.199295 secs using 2393% CPU
Optimizing NNI: done in 0.131821 secs using 2397% CPU
Optimizing NNI: done in 0.178763 secs using 2396% CPU
Optimizing NNI: done in 0.0936255 secs using 2389% CPU
Optimizing NNI: done in 0.141683 secs using 2399% CPU
Optimizing NNI: done in 0.119355 secs using 2396% CPU
Optimizing NNI: done in 0.12733 secs using 2396% CPU
Optimizing NNI: done in 0.152121 secs using 2394% CPU
Optimizing NNI: done in 0.122605 secs using 2392% CPU
Optimizing NNI: done in 0.163144 secs using 2396% CPU
Optimizing NNI: done in 0.149945 secs using 2392% CPU
Optimizing NNI: done in 0.240947 secs using 2394% CPU
Optimizing NNI: done in 0.124353 secs using 2394% CPU
Optimizing NNI: done in 0.200024 secs using 2393% CPU
Optimizing NNI: done in 0.183343 secs using 2389% CPU
Optimizing NNI: done in 0.0983098 secs using 2398% CPU
Optimizing NNI: done in 0.113609 secs using 2391% CPU
Optimizing NNI: done in 0.154259 secs using 2397% CPU
Optimizing NNI: done in 0.15521 secs using 2392% CPU
Optimizing NNI: done in 0.206796 secs using 2396% CPU
Optimizing NNI: done in 0.117733 secs using 2395% CPU
Optimizing NNI: done in 0.177377 secs using 2393% CPU
Optimizing NNI: done in 0.185618 secs using 2393% CPU
Optimizing NNI: done in 0.0968914 secs using 2396% CPU
Optimizing NNI: done in 0.165606 secs using 2383% CPU
Optimizing NNI: done in 0.128352 secs using 2392% CPU
Optimizing NNI: done in 0.184225 secs using 2395% CPU
Optimizing NNI: done in 0.125742 secs using 2394% CPU
Optimizing NNI: done in 0.0894956 secs using 2397% CPU
Optimizing NNI: done in 0.114436 secs using 2388% CPU
Optimizing NNI: done in 0.0978247 secs using 2394% CPU
Optimizing NNI: done in 0.113745 secs using 2390% CPU
Optimizing NNI: done in 0.160752 secs using 2394% CPU
Optimizing NNI: done in 0.113817 secs using 2396% CPU
Optimizing NNI: done in 0.117899 secs using 2391% CPU
Optimizing NNI: done in 0.135325 secs using 2395% CPU
Optimizing NNI: done in 0.148249 secs using 2394% CPU
Optimizing NNI: done in 0.14006 secs using 2394% CPU
Optimizing NNI: done in 0.114021 secs using 2396% CPU
Optimizing NNI: done in 0.152134 secs using 2397% CPU
Optimizing NNI: done in 0.107853 secs using 2398% CPU
Optimizing NNI: done in 0.127158 secs using 2392% CPU
Optimizing NNI: done in 0.166673 secs using 2392% CPU
Optimizing NNI: done in 0.170042 secs using 2397% CPU
Optimizing NNI: done in 0.156436 secs using 2396% CPU
Optimizing NNI: done in 0.109466 secs using 2388% CPU
Optimizing NNI: done in 0.145738 secs using 2395% CPU
Optimizing NNI: done in 0.209846 secs using 2385% CPU
Optimizing NNI: done in 0.0857252 secs using 2397% CPU
Optimizing NNI: done in 0.14505 secs using 2392% CPU
Optimizing NNI: done in 0.127406 secs using 2397% CPU
Optimizing NNI: done in 0.182599 secs using 2392% CPU
Optimizing NNI: done in 0.0923494 secs using 2394% CPU
Optimizing NNI: done in 0.127549 secs using 2394% CPU
Optimizing NNI: done in 0.0919441 secs using 2398% CPU
Optimizing NNI: done in 0.151781 secs using 2387% CPU
Optimizing NNI: done in 0.0948233 secs using 2397% CPU
Optimizing NNI: done in 0.103962 secs using 2393% CPU
Optimizing NNI: done in 0.104744 secs using 2387% CPU
Optimizing NNI: done in 0.149112 secs using 2394% CPU
Optimizing NNI: done in 0.0920974 secs using 2395% CPU
Optimizing NNI: done in 0.174382 secs using 2396% CPU
Optimizing NNI: done in 0.132052 secs using 2398% CPU
Optimizing NNI: done in 0.111397 secs using 2393% CPU
Optimizing NNI: done in 0.100145 secs using 2396% CPU
Optimizing NNI: done in 0.107262 secs using 2389% CPU
Optimizing NNI: done in 0.119153 secs using 2398% CPU
Optimizing NNI: done in 0.16304 secs using 2393% CPU
Optimizing NNI: done in 0.110256 secs using 2398% CPU
Optimizing NNI: done in 0.104425 secs using 2397% CPU
Optimizing NNI: done in 0.117292 secs using 2397% CPU
Optimizing NNI: done in 0.104752 secs using 2398% CPU
Optimizing NNI: done in 0.173629 secs using 2395% CPU
Optimizing NNI: done in 0.149501 secs using 2394% CPU
Optimizing NNI: done in 0.1326 secs using 2399% CPU
Optimizing NNI: done in 0.123028 secs using 2394% CPU
Optimizing NNI: done in 0.110879 secs using 2396% CPU
Optimizing NNI: done in 0.142759 secs using 2395% CPU
Optimizing NNI: done in 0.115501 secs using 2398% CPU
2100 samples done
Optimizing NNI: done in 0.105151 secs using 2396% CPU
Optimizing NNI: done in 0.156946 secs using 2398% CPU
Optimizing NNI: done in 0.11913 secs using 2396% CPU
Optimizing NNI: done in 0.169209 secs using 2396% CPU
Optimizing NNI: done in 0.150364 secs using 2396% CPU
Optimizing NNI: done in 0.0949885 secs using 2396% CPU
Optimizing NNI: done in 0.105663 secs using 2396% CPU
Optimizing NNI: done in 0.119062 secs using 2393% CPU
Optimizing NNI: done in 0.106983 secs using 2398% CPU
Optimizing NNI: done in 0.107876 secs using 2398% CPU
Optimizing NNI: done in 0.0950473 secs using 2391% CPU
Optimizing NNI: done in 0.147073 secs using 2393% CPU
Optimizing NNI: done in 0.119015 secs using 2397% CPU
Optimizing NNI: done in 0.0994068 secs using 2398% CPU
Optimizing NNI: done in 0.106013 secs using 2398% CPU
Optimizing NNI: done in 0.122256 secs using 2397% CPU
Optimizing NNI: done in 0.16424 secs using 2392% CPU
Optimizing NNI: done in 0.110473 secs using 2397% CPU
Optimizing NNI: done in 0.103372 secs using 2397% CPU
Optimizing NNI: done in 0.180223 secs using 2396% CPU
Optimizing NNI: done in 0.0972317 secs using 2399% CPU
Optimizing NNI: done in 0.110535 secs using 2395% CPU
Optimizing NNI: done in 0.126148 secs using 2397% CPU
Optimizing NNI: done in 0.109411 secs using 2398% CPU
Optimizing NNI: done in 0.091705 secs using 2397% CPU
Optimizing NNI: done in 0.10892 secs using 2396% CPU
Optimizing NNI: done in 0.0914299 secs using 2397% CPU
Optimizing NNI: done in 0.167578 secs using 2390% CPU
Optimizing NNI: done in 0.149788 secs using 2398% CPU
Optimizing NNI: done in 0.0909046 secs using 2396% CPU
Optimizing NNI: done in 0.0992122 secs using 2396% CPU
Optimizing NNI: done in 0.0933509 secs using 2395% CPU
Optimizing NNI: done in 0.191749 secs using 2392% CPU
Optimizing NNI: done in 0.12371 secs using 2391% CPU
Optimizing NNI: done in 0.115087 secs using 2398% CPU
Optimizing NNI: done in 0.251055 secs using 2384% CPU
Optimizing NNI: done in 0.0992645 secs using 2394% CPU
Optimizing NNI: done in 0.212025 secs using 2392% CPU
Optimizing NNI: done in 0.100389 secs using 2399% CPU
Optimizing NNI: done in 0.108439 secs using 2396% CPU
Optimizing NNI: done in 0.108094 secs using 2397% CPU
Optimizing NNI: done in 0.114622 secs using 2396% CPU
Optimizing NNI: done in 0.0857812 secs using 2397% CPU
Optimizing NNI: done in 0.13601 secs using 2398% CPU
Optimizing NNI: done in 0.113246 secs using 2394% CPU
Optimizing NNI: done in 0.0957974 secs using 2399% CPU
Optimizing NNI: done in 0.0856727 secs using 2396% CPU
Optimizing NNI: done in 0.112723 secs using 2396% CPU
Optimizing NNI: done in 0.132619 secs using 2396% CPU
Optimizing NNI: done in 0.179831 secs using 2396% CPU
Optimizing NNI: done in 0.0930907 secs using 2398% CPU
Optimizing NNI: done in 0.19252 secs using 2394% CPU
Optimizing NNI: done in 0.142221 secs using 2397% CPU
Optimizing NNI: done in 0.101964 secs using 2397% CPU
Optimizing NNI: done in 0.112074 secs using 2393% CPU
Optimizing NNI: done in 0.125146 secs using 2396% CPU
Optimizing NNI: done in 0.10779 secs using 2398% CPU
Optimizing NNI: done in 0.186984 secs using 2397% CPU
Optimizing NNI: done in 0.122064 secs using 2394% CPU
Optimizing NNI: done in 0.121353 secs using 2397% CPU
Optimizing NNI: done in 0.10423 secs using 2397% CPU
Optimizing NNI: done in 0.187851 secs using 2395% CPU
Optimizing NNI: done in 0.127242 secs using 2393% CPU
Optimizing NNI: done in 0.115951 secs using 2393% CPU
Optimizing NNI: done in 0.157694 secs using 2395% CPU
Optimizing NNI: done in 0.117898 secs using 2396% CPU
Optimizing NNI: done in 0.204632 secs using 2396% CPU
Optimizing NNI: done in 0.162327 secs using 2397% CPU
Optimizing NNI: done in 0.114052 secs using 2398% CPU
Optimizing NNI: done in 0.092976 secs using 2397% CPU
Optimizing NNI: done in 0.106691 secs using 2394% CPU
Optimizing NNI: done in 0.0967646 secs using 2398% CPU
Optimizing NNI: done in 0.154029 secs using 2398% CPU
Optimizing NNI: done in 0.0961574 secs using 2396% CPU
Optimizing NNI: done in 0.136054 secs using 2390% CPU
Optimizing NNI: done in 0.150684 secs using 2398% CPU
Optimizing NNI: done in 0.146708 secs using 2394% CPU
Optimizing NNI: done in 0.166716 secs using 2397% CPU
Optimizing NNI: done in 0.106159 secs using 2398% CPU
Optimizing NNI: done in 0.10469 secs using 2396% CPU
Optimizing NNI: done in 0.134381 secs using 2394% CPU
Optimizing NNI: done in 0.100533 secs using 2399% CPU
Optimizing NNI: done in 0.176513 secs using 2397% CPU
Optimizing NNI: done in 0.237657 secs using 2391% CPU
Optimizing NNI: done in 0.117565 secs using 2396% CPU
Optimizing NNI: done in 0.137613 secs using 2391% CPU
Optimizing NNI: done in 0.110438 secs using 2398% CPU
Optimizing NNI: done in 0.170065 secs using 2398% CPU
Optimizing NNI: done in 0.112934 secs using 2393% CPU
Optimizing NNI: done in 0.104061 secs using 2397% CPU
Optimizing NNI: done in 0.0992801 secs using 2397% CPU
Optimizing NNI: done in 0.110756 secs using 2398% CPU
Optimizing NNI: done in 0.14946 secs using 2398% CPU
Optimizing NNI: done in 0.134806 secs using 2399% CPU
Optimizing NNI: done in 0.121931 secs using 2398% CPU
Optimizing NNI: done in 0.119478 secs using 2397% CPU
Optimizing NNI: done in 0.114778 secs using 2397% CPU
Optimizing NNI: done in 0.138517 secs using 2396% CPU
Optimizing NNI: done in 0.112921 secs using 2396% CPU
Optimizing NNI: done in 0.11853 secs using 2395% CPU
2200 samples done
Optimizing NNI: done in 0.121245 secs using 2395% CPU
Optimizing NNI: done in 0.155476 secs using 2397% CPU
Optimizing NNI: done in 0.126982 secs using 2387% CPU
Optimizing NNI: done in 0.116186 secs using 2386% CPU
Optimizing NNI: done in 0.123101 secs using 2392% CPU
Optimizing NNI: done in 0.0993931 secs using 2397% CPU
Optimizing NNI: done in 0.138286 secs using 2383% CPU
Optimizing NNI: done in 0.113613 secs using 2393% CPU
Optimizing NNI: done in 0.148704 secs using 2395% CPU
Optimizing NNI: done in 0.120806 secs using 2393% CPU
Optimizing NNI: done in 0.10797 secs using 2397% CPU
Optimizing NNI: done in 0.125299 secs using 2396% CPU
Optimizing NNI: done in 0.104729 secs using 2396% CPU
Optimizing NNI: done in 0.169903 secs using 2393% CPU
Optimizing NNI: done in 0.112969 secs using 2394% CPU
Optimizing NNI: done in 0.141926 secs using 2398% CPU
Optimizing NNI: done in 0.100104 secs using 2398% CPU
Optimizing NNI: done in 0.143472 secs using 2395% CPU
Optimizing NNI: done in 0.0894437 secs using 2395% CPU
Optimizing NNI: done in 0.171779 secs using 2394% CPU
Optimizing NNI: done in 0.0904672 secs using 2398% CPU
Optimizing NNI: done in 0.101669 secs using 2396% CPU
Optimizing NNI: done in 0.109605 secs using 2397% CPU
Optimizing NNI: done in 0.0932977 secs using 2396% CPU
Optimizing NNI: done in 0.141933 secs using 2397% CPU
Optimizing NNI: done in 0.113583 secs using 2399% CPU
Optimizing NNI: done in 0.135798 secs using 2397% CPU
Optimizing NNI: done in 0.141459 secs using 2390% CPU
Optimizing NNI: done in 0.0976701 secs using 2398% CPU
Optimizing NNI: done in 0.0538282 secs using 2398% CPU
Optimizing NNI: done in 0.107326 secs using 2393% CPU
Optimizing NNI: done in 0.119275 secs using 2397% CPU
Optimizing NNI: done in 0.0957374 secs using 2397% CPU
Optimizing NNI: done in 0.110779 secs using 2396% CPU
Optimizing NNI: done in 0.106382 secs using 2397% CPU
Optimizing NNI: done in 0.152194 secs using 2394% CPU
Optimizing NNI: done in 0.115973 secs using 2392% CPU
Optimizing NNI: done in 0.102874 secs using 2392% CPU
Optimizing NNI: done in 0.186057 secs using 2392% CPU
Optimizing NNI: done in 0.123879 secs using 2396% CPU
Optimizing NNI: done in 0.199836 secs using 2395% CPU
Optimizing NNI: done in 0.139803 secs using 2399% CPU
Optimizing NNI: done in 0.117205 secs using 2394% CPU
Optimizing NNI: done in 0.160074 secs using 2396% CPU
Optimizing NNI: done in 0.115287 secs using 2396% CPU
Optimizing NNI: done in 0.107757 secs using 2397% CPU
Optimizing NNI: done in 0.132354 secs using 2397% CPU
Optimizing NNI: done in 0.0983341 secs using 2399% CPU
Optimizing NNI: done in 0.101613 secs using 2395% CPU
Optimizing NNI: done in 0.0587436 secs using 2395% CPU
Optimizing NNI: done in 0.148734 secs using 2398% CPU
Optimizing NNI: done in 0.174481 secs using 2395% CPU
Optimizing NNI: done in 0.220721 secs using 2392% CPU
Optimizing NNI: done in 0.124244 secs using 2397% CPU
Optimizing NNI: done in 0.120624 secs using 2396% CPU
Optimizing NNI: done in 0.141659 secs using 2393% CPU
Optimizing NNI: done in 0.157351 secs using 2392% CPU
Optimizing NNI: done in 0.0926771 secs using 2395% CPU
Optimizing NNI: done in 0.149367 secs using 2396% CPU
Optimizing NNI: done in 0.104499 secs using 2398% CPU
Optimizing NNI: done in 0.0935168 secs using 2396% CPU
Optimizing NNI: done in 0.132039 secs using 2397% CPU
Optimizing NNI: done in 0.121305 secs using 2396% CPU
Optimizing NNI: done in 0.150519 secs using 2398% CPU
Optimizing NNI: done in 0.138936 secs using 2396% CPU
Optimizing NNI: done in 0.0954575 secs using 2399% CPU
Optimizing NNI: done in 0.126424 secs using 2389% CPU
Optimizing NNI: done in 0.186884 secs using 2396% CPU
Optimizing NNI: done in 0.104066 secs using 2397% CPU
Optimizing NNI: done in 0.105429 secs using 2396% CPU
Optimizing NNI: done in 0.135458 secs using 2397% CPU
Optimizing NNI: done in 0.100328 secs using 2397% CPU
Optimizing NNI: done in 0.119316 secs using 2397% CPU
Optimizing NNI: done in 0.140186 secs using 2397% CPU
Optimizing NNI: done in 0.128399 secs using 2392% CPU
Optimizing NNI: done in 0.116405 secs using 2395% CPU
Optimizing NNI: done in 0.138026 secs using 2392% CPU
Optimizing NNI: done in 0.202933 secs using 2395% CPU
Optimizing NNI: done in 0.135632 secs using 2383% CPU
Optimizing NNI: done in 0.131028 secs using 2398% CPU
Optimizing NNI: done in 0.104314 secs using 2397% CPU
Optimizing NNI: done in 0.122869 secs using 2395% CPU
Optimizing NNI: done in 0.200944 secs using 2396% CPU
Optimizing NNI: done in 0.107277 secs using 2396% CPU
Optimizing NNI: done in 0.10117 secs using 2397% CPU
Optimizing NNI: done in 0.101423 secs using 2396% CPU
Optimizing NNI: done in 0.167003 secs using 2395% CPU
Optimizing NNI: done in 0.105472 secs using 2399% CPU
Optimizing NNI: done in 0.0945577 secs using 2396% CPU
Optimizing NNI: done in 0.0864384 secs using 2395% CPU
Optimizing NNI: done in 0.115518 secs using 2397% CPU
Optimizing NNI: done in 0.170521 secs using 2387% CPU
Optimizing NNI: done in 0.115659 secs using 2395% CPU
Optimizing NNI: done in 0.121088 secs using 2394% CPU
Optimizing NNI: done in 0.166531 secs using 2396% CPU
Optimizing NNI: done in 0.109329 secs using 2389% CPU
Optimizing NNI: done in 0.164676 secs using 2391% CPU
Optimizing NNI: done in 0.152398 secs using 2386% CPU
Optimizing NNI: done in 0.151671 secs using 2393% CPU
Optimizing NNI: done in 0.156225 secs using 2396% CPU
2300 samples done
Optimizing NNI: done in 0.145888 secs using 2397% CPU
Optimizing NNI: done in 0.102052 secs using 2397% CPU
Optimizing NNI: done in 0.0908291 secs using 2392% CPU
Optimizing NNI: done in 0.115126 secs using 2393% CPU
Optimizing NNI: done in 0.11612 secs using 2398% CPU
Optimizing NNI: done in 0.10748 secs using 2398% CPU
Optimizing NNI: done in 0.161412 secs using 2393% CPU
Optimizing NNI: done in 0.108827 secs using 2383% CPU
Optimizing NNI: done in 0.113832 secs using 2396% CPU
Optimizing NNI: done in 0.128508 secs using 2391% CPU
Optimizing NNI: done in 0.0900104 secs using 2397% CPU
Optimizing NNI: done in 0.204313 secs using 2390% CPU
Optimizing NNI: done in 0.116742 secs using 2397% CPU
Optimizing NNI: done in 0.114257 secs using 2393% CPU
Optimizing NNI: done in 0.0946342 secs using 2394% CPU
Optimizing NNI: done in 0.103949 secs using 2399% CPU
Optimizing NNI: done in 0.135688 secs using 2386% CPU
Optimizing NNI: done in 0.18442 secs using 2394% CPU
Optimizing NNI: done in 0.123257 secs using 2391% CPU
Optimizing NNI: done in 0.12785 secs using 2393% CPU
Optimizing NNI: done in 0.172986 secs using 2396% CPU
Optimizing NNI: done in 0.108405 secs using 2387% CPU
Optimizing NNI: done in 0.111544 secs using 2396% CPU
Optimizing NNI: done in 0.125754 secs using 2397% CPU
Optimizing NNI: done in 0.0961174 secs using 2397% CPU
Optimizing NNI: done in 0.121094 secs using 2395% CPU
Optimizing NNI: done in 0.114076 secs using 2391% CPU
Optimizing NNI: done in 0.128009 secs using 2397% CPU
Optimizing NNI: done in 0.143921 secs using 2397% CPU
Optimizing NNI: done in 0.117406 secs using 2397% CPU
Optimizing NNI: done in 0.133532 secs using 2396% CPU
Optimizing NNI: done in 0.116392 secs using 2393% CPU
Optimizing NNI: done in 0.118839 secs using 2396% CPU
Optimizing NNI: done in 0.152691 secs using 2398% CPU
Optimizing NNI: done in 0.159308 secs using 2396% CPU
Optimizing NNI: done in 0.11309 secs using 2399% CPU
Optimizing NNI: done in 0.137402 secs using 2396% CPU
Optimizing NNI: done in 0.106761 secs using 2399% CPU
Optimizing NNI: done in 0.210057 secs using 2396% CPU
Optimizing NNI: done in 0.118037 secs using 2391% CPU
Optimizing NNI: done in 0.121836 secs using 2395% CPU
Optimizing NNI: done in 0.115829 secs using 2392% CPU
Optimizing NNI: done in 0.162387 secs using 2393% CPU
Optimizing NNI: done in 0.147003 secs using 2397% CPU
Optimizing NNI: done in 0.111939 secs using 2391% CPU
Optimizing NNI: done in 0.116658 secs using 2399% CPU
Optimizing NNI: done in 0.110964 secs using 2391% CPU
Optimizing NNI: done in 0.115048 secs using 2398% CPU
Optimizing NNI: done in 0.115868 secs using 2385% CPU
Optimizing NNI: done in 0.140073 secs using 2392% CPU
Optimizing NNI: done in 0.181039 secs using 2398% CPU
Optimizing NNI: done in 0.0991272 secs using 2397% CPU
Optimizing NNI: done in 0.107111 secs using 2393% CPU
Optimizing NNI: done in 0.149989 secs using 2386% CPU
Optimizing NNI: done in 0.116597 secs using 2398% CPU
Optimizing NNI: done in 0.127748 secs using 2387% CPU
Optimizing NNI: done in 0.109149 secs using 2397% CPU
Optimizing NNI: done in 0.116203 secs using 2398% CPU
Optimizing NNI: done in 0.210862 secs using 2386% CPU
Optimizing NNI: done in 0.114197 secs using 2398% CPU
Optimizing NNI: done in 0.108607 secs using 2382% CPU
Optimizing NNI: done in 0.123704 secs using 2396% CPU
Optimizing NNI: done in 0.209677 secs using 2392% CPU
Optimizing NNI: done in 0.211753 secs using 2389% CPU
Optimizing NNI: done in 0.106803 secs using 2399% CPU
Optimizing NNI: done in 0.150432 secs using 2384% CPU
Optimizing NNI: done in 0.136128 secs using 2395% CPU
Optimizing NNI: done in 0.0909775 secs using 2399% CPU
Optimizing NNI: done in 0.151827 secs using 2395% CPU
Optimizing NNI: done in 0.106142 secs using 2396% CPU
Optimizing NNI: done in 0.115229 secs using 2396% CPU
Optimizing NNI: done in 0.154812 secs using 2388% CPU
Optimizing NNI: done in 0.103968 secs using 2396% CPU
Optimizing NNI: done in 0.114931 secs using 2398% CPU
Optimizing NNI: done in 0.109167 secs using 2393% CPU
Optimizing NNI: done in 0.124096 secs using 2391% CPU
Optimizing NNI: done in 0.126557 secs using 2396% CPU
Optimizing NNI: done in 0.0957127 secs using 2398% CPU
Optimizing NNI: done in 0.145602 secs using 2392% CPU
Optimizing NNI: done in 0.118928 secs using 2396% CPU
Optimizing NNI: done in 0.112178 secs using 2385% CPU
Optimizing NNI: done in 0.144007 secs using 2398% CPU
Optimizing NNI: done in 0.114341 secs using 2396% CPU
Optimizing NNI: done in 0.111549 secs using 2397% CPU
Optimizing NNI: done in 0.142278 secs using 2397% CPU
Optimizing NNI: done in 0.118839 secs using 2397% CPU
Optimizing NNI: done in 0.156394 secs using 2396% CPU
Optimizing NNI: done in 0.17012 secs using 2397% CPU
Optimizing NNI: done in 0.0991102 secs using 2396% CPU
Optimizing NNI: done in 0.125496 secs using 2381% CPU
Optimizing NNI: done in 0.131057 secs using 2398% CPU
Optimizing NNI: done in 0.100948 secs using 2396% CPU
Optimizing NNI: done in 0.0993017 secs using 2396% CPU
Optimizing NNI: done in 0.100448 secs using 2399% CPU
Optimizing NNI: done in 0.109037 secs using 2397% CPU
Optimizing NNI: done in 0.109547 secs using 2394% CPU
Optimizing NNI: done in 0.102839 secs using 2397% CPU
Optimizing NNI: done in 0.134087 secs using 2398% CPU
Optimizing NNI: done in 0.0910659 secs using 2397% CPU
Optimizing NNI: done in 0.114168 secs using 2397% CPU
2400 samples done
Optimizing NNI: done in 0.120314 secs using 2398% CPU
Optimizing NNI: done in 0.162668 secs using 2384% CPU
Optimizing NNI: done in 0.197099 secs using 2389% CPU
Optimizing NNI: done in 0.150915 secs using 2396% CPU
Optimizing NNI: done in 0.108401 secs using 2390% CPU
Optimizing NNI: done in 0.206213 secs using 2384% CPU
Optimizing NNI: done in 0.0993228 secs using 2394% CPU
Optimizing NNI: done in 0.0962453 secs using 2394% CPU
Optimizing NNI: done in 0.100929 secs using 2398% CPU
Optimizing NNI: done in 0.0894087 secs using 2398% CPU
Optimizing NNI: done in 0.0962626 secs using 2397% CPU
Optimizing NNI: done in 0.091679 secs using 2397% CPU
Optimizing NNI: done in 0.0845548 secs using 2394% CPU
Optimizing NNI: done in 0.0978856 secs using 2394% CPU
Optimizing NNI: done in 0.126243 secs using 2392% CPU
Optimizing NNI: done in 0.100505 secs using 2397% CPU
Optimizing NNI: done in 0.127493 secs using 2393% CPU
Optimizing NNI: done in 0.184208 secs using 2396% CPU
Optimizing NNI: done in 0.108468 secs using 2390% CPU
Optimizing NNI: done in 0.0903998 secs using 2393% CPU
Optimizing NNI: done in 0.09983 secs using 2394% CPU
Optimizing NNI: done in 0.12559 secs using 2386% CPU
Optimizing NNI: done in 0.154861 secs using 2397% CPU
Optimizing NNI: done in 0.111066 secs using 2396% CPU
Optimizing NNI: done in 0.114922 secs using 2391% CPU
Optimizing NNI: done in 0.154033 secs using 2398% CPU
Optimizing NNI: done in 0.10827 secs using 2396% CPU
Optimizing NNI: done in 0.116027 secs using 2395% CPU
Optimizing NNI: done in 0.175767 secs using 2391% CPU
Optimizing NNI: done in 0.0998021 secs using 2396% CPU
Optimizing NNI: done in 0.0981775 secs using 2398% CPU
Optimizing NNI: done in 0.108885 secs using 2397% CPU
Optimizing NNI: done in 0.107453 secs using 2394% CPU
Optimizing NNI: done in 0.166576 secs using 2395% CPU
Optimizing NNI: done in 0.139266 secs using 2390% CPU
Optimizing NNI: done in 0.189609 secs using 2385% CPU
Optimizing NNI: done in 0.198114 secs using 2392% CPU
Optimizing NNI: done in 0.167784 secs using 2398% CPU
Optimizing NNI: done in 0.21256 secs using 2396% CPU
Optimizing NNI: done in 0.13576 secs using 2398% CPU
Optimizing NNI: done in 0.135614 secs using 2395% CPU
Optimizing NNI: done in 0.160323 secs using 2398% CPU
Optimizing NNI: done in 0.141563 secs using 2389% CPU
Optimizing NNI: done in 0.165589 secs using 2398% CPU
Optimizing NNI: done in 0.1201 secs using 2397% CPU
Optimizing NNI: done in 0.098822 secs using 2397% CPU
Optimizing NNI: done in 0.0940326 secs using 2399% CPU
Optimizing NNI: done in 0.146516 secs using 2387% CPU
Optimizing NNI: done in 0.0945496 secs using 2394% CPU
Optimizing NNI: done in 0.152587 secs using 2398% CPU
Optimizing NNI: done in 0.133973 secs using 2397% CPU
Optimizing NNI: done in 0.121661 secs using 2396% CPU
Optimizing NNI: done in 0.0967066 secs using 2397% CPU
Optimizing NNI: done in 0.115744 secs using 2397% CPU
Optimizing NNI: done in 0.15816 secs using 2387% CPU
Optimizing NNI: done in 0.104685 secs using 2397% CPU
Optimizing NNI: done in 0.156353 secs using 2396% CPU
Optimizing NNI: done in 0.19018 secs using 2395% CPU
Optimizing NNI: done in 0.170934 secs using 2395% CPU
Optimizing NNI: done in 0.139395 secs using 2396% CPU
Optimizing NNI: done in 0.127978 secs using 2397% CPU
Optimizing NNI: done in 0.130854 secs using 2394% CPU
Optimizing NNI: done in 0.111445 secs using 2397% CPU
Optimizing NNI: done in 0.156933 secs using 2396% CPU
Optimizing NNI: done in 0.167571 secs using 2397% CPU
Optimizing NNI: done in 0.11305 secs using 2394% CPU
Optimizing NNI: done in 0.143579 secs using 2392% CPU
Optimizing NNI: done in 0.108947 secs using 2397% CPU
Optimizing NNI: done in 0.112753 secs using 2392% CPU
Optimizing NNI: done in 0.165693 secs using 2388% CPU
Optimizing NNI: done in 0.165993 secs using 2387% CPU
Optimizing NNI: done in 0.160616 secs using 2395% CPU
Optimizing NNI: done in 0.088467 secs using 2397% CPU
Optimizing NNI: done in 0.125496 secs using 2395% CPU
Optimizing NNI: done in 0.13118 secs using 2399% CPU
Optimizing NNI: done in 0.124831 secs using 2397% CPU
Optimizing NNI: done in 0.117004 secs using 2395% CPU
Optimizing NNI: done in 0.151396 secs using 2396% CPU
Optimizing NNI: done in 0.12018 secs using 2391% CPU
Optimizing NNI: done in 0.0947817 secs using 2399% CPU
Optimizing NNI: done in 0.148723 secs using 2398% CPU
Optimizing NNI: done in 0.173684 secs using 2385% CPU
Optimizing NNI: done in 0.163434 secs using 2395% CPU
Optimizing NNI: done in 0.0845828 secs using 2397% CPU
Optimizing NNI: done in 0.121702 secs using 2398% CPU
Optimizing NNI: done in 0.118082 secs using 2397% CPU
Optimizing NNI: done in 0.136739 secs using 2398% CPU
Optimizing NNI: done in 0.0987026 secs using 2399% CPU
Optimizing NNI: done in 0.113734 secs using 2398% CPU
Optimizing NNI: done in 0.0979821 secs using 2394% CPU
Optimizing NNI: done in 0.11318 secs using 2396% CPU
Optimizing NNI: done in 0.143502 secs using 2392% CPU
Optimizing NNI: done in 0.124388 secs using 2395% CPU
Optimizing NNI: done in 0.150292 secs using 2388% CPU
Optimizing NNI: done in 0.113665 secs using 2397% CPU
Optimizing NNI: done in 0.130502 secs using 2395% CPU
Optimizing NNI: done in 0.181908 secs using 2398% CPU
Optimizing NNI: done in 0.126555 secs using 2397% CPU
Optimizing NNI: done in 0.102229 secs using 2396% CPU
Optimizing NNI: done in 0.160787 secs using 2394% CPU
2500 samples done
Optimizing NNI: done in 0.0909355 secs using 2397% CPU
Optimizing NNI: done in 0.157265 secs using 2391% CPU
Optimizing NNI: done in 0.158913 secs using 2396% CPU
Optimizing NNI: done in 0.108175 secs using 2397% CPU
Optimizing NNI: done in 0.116279 secs using 2388% CPU
Optimizing NNI: done in 0.150769 secs using 2399% CPU
Optimizing NNI: done in 0.0956616 secs using 2396% CPU
Optimizing NNI: done in 0.190131 secs using 2396% CPU
Optimizing NNI: done in 0.160962 secs using 2398% CPU
Optimizing NNI: done in 0.142005 secs using 2390% CPU
Optimizing NNI: done in 0.162516 secs using 2399% CPU
Optimizing NNI: done in 0.140667 secs using 2398% CPU
Optimizing NNI: done in 0.198312 secs using 2397% CPU
Optimizing NNI: done in 0.103135 secs using 2395% CPU
Optimizing NNI: done in 0.107326 secs using 2397% CPU
Optimizing NNI: done in 0.138943 secs using 2395% CPU
Optimizing NNI: done in 0.108121 secs using 2397% CPU
Optimizing NNI: done in 0.130884 secs using 2387% CPU
Optimizing NNI: done in 0.103945 secs using 2395% CPU
Optimizing NNI: done in 0.116932 secs using 2398% CPU
Optimizing NNI: done in 0.102219 secs using 2396% CPU
Optimizing NNI: done in 0.12849 secs using 2394% CPU
Optimizing NNI: done in 0.0913646 secs using 2397% CPU
Optimizing NNI: done in 0.166211 secs using 2394% CPU
Optimizing NNI: done in 0.108945 secs using 2381% CPU
Optimizing NNI: done in 0.120821 secs using 2395% CPU
Optimizing NNI: done in 0.159943 secs using 2398% CPU
Optimizing NNI: done in 0.0990296 secs using 2399% CPU
Optimizing NNI: done in 0.163375 secs using 2399% CPU
Optimizing NNI: done in 0.133573 secs using 2394% CPU
Optimizing NNI: done in 0.153767 secs using 2395% CPU
Optimizing NNI: done in 0.145055 secs using 2390% CPU
Optimizing NNI: done in 0.107794 secs using 2398% CPU
Optimizing NNI: done in 0.107309 secs using 2397% CPU
Optimizing NNI: done in 0.121606 secs using 2398% CPU
Optimizing NNI: done in 0.17481 secs using 2392% CPU
Optimizing NNI: done in 0.116195 secs using 2392% CPU
Optimizing NNI: done in 0.112023 secs using 2397% CPU
Optimizing NNI: done in 0.100405 secs using 2388% CPU
Optimizing NNI: done in 0.123854 secs using 2391% CPU
Optimizing NNI: done in 0.122021 secs using 2395% CPU
Optimizing NNI: done in 0.133303 secs using 2398% CPU
Optimizing NNI: done in 0.100856 secs using 2395% CPU
Optimizing NNI: done in 0.101999 secs using 2391% CPU
Optimizing NNI: done in 0.108946 secs using 2391% CPU
Optimizing NNI: done in 0.136243 secs using 2385% CPU
Optimizing NNI: done in 0.141339 secs using 2398% CPU
Optimizing NNI: done in 0.113044 secs using 2396% CPU
Optimizing NNI: done in 0.101893 secs using 2392% CPU
Optimizing NNI: done in 0.0957651 secs using 2396% CPU
Optimizing NNI: done in 0.136489 secs using 2393% CPU
Optimizing NNI: done in 0.104184 secs using 2398% CPU
Optimizing NNI: done in 0.162121 secs using 2398% CPU
Optimizing NNI: done in 0.0999509 secs using 2398% CPU
Optimizing NNI: done in 0.129025 secs using 2399% CPU
Optimizing NNI: done in 0.117588 secs using 2396% CPU
Optimizing NNI: done in 0.119592 secs using 2397% CPU
Optimizing NNI: done in 0.0978101 secs using 2397% CPU
Optimizing NNI: done in 0.0899829 secs using 2397% CPU
Optimizing NNI: done in 0.0910016 secs using 2398% CPU
Optimizing NNI: done in 0.0944204 secs using 2391% CPU
Optimizing NNI: done in 0.104158 secs using 2396% CPU
Optimizing NNI: done in 0.118327 secs using 2394% CPU
Optimizing NNI: done in 0.147317 secs using 2398% CPU
Optimizing NNI: done in 0.116754 secs using 2390% CPU
Optimizing NNI: done in 0.143731 secs using 2398% CPU
Optimizing NNI: done in 0.122309 secs using 2396% CPU
Optimizing NNI: done in 0.129239 secs using 2388% CPU
Optimizing NNI: done in 0.1226 secs using 2390% CPU
Optimizing NNI: done in 0.121157 secs using 2399% CPU
Optimizing NNI: done in 0.161134 secs using 2393% CPU
Optimizing NNI: done in 0.154955 secs using 2399% CPU
Optimizing NNI: done in 0.151878 secs using 2397% CPU
Optimizing NNI: done in 0.166356 secs using 2395% CPU
Optimizing NNI: done in 0.203716 secs using 2390% CPU
Optimizing NNI: done in 0.118061 secs using 2398% CPU
Optimizing NNI: done in 0.099983 secs using 2398% CPU
Optimizing NNI: done in 0.127727 secs using 2391% CPU
Optimizing NNI: done in 0.092087 secs using 2392% CPU
Optimizing NNI: done in 0.122529 secs using 2396% CPU
Optimizing NNI: done in 0.121376 secs using 2385% CPU
Optimizing NNI: done in 0.116003 secs using 2397% CPU
Optimizing NNI: done in 0.14615 secs using 2399% CPU
Optimizing NNI: done in 0.124325 secs using 2397% CPU
Optimizing NNI: done in 0.116554 secs using 2392% CPU
Optimizing NNI: done in 0.187102 secs using 2389% CPU
Optimizing NNI: done in 0.103167 secs using 2392% CPU
Optimizing NNI: done in 0.198193 secs using 2389% CPU
Optimizing NNI: done in 0.197551 secs using 2396% CPU
Optimizing NNI: done in 0.124581 secs using 2394% CPU
Optimizing NNI: done in 0.137327 secs using 2393% CPU
Optimizing NNI: done in 0.124341 secs using 2396% CPU
Optimizing NNI: done in 0.105626 secs using 2398% CPU
Optimizing NNI: done in 0.15533 secs using 2393% CPU
Optimizing NNI: done in 0.162868 secs using 2395% CPU
Optimizing NNI: done in 0.11277 secs using 2394% CPU
Optimizing NNI: done in 0.121219 secs using 2397% CPU
Optimizing NNI: done in 0.158966 secs using 2390% CPU
Optimizing NNI: done in 0.138065 secs using 2399% CPU
Optimizing NNI: done in 0.161637 secs using 2392% CPU
2600 samples done
Optimizing NNI: done in 0.131002 secs using 2398% CPU
Optimizing NNI: done in 0.148073 secs using 2389% CPU
Optimizing NNI: done in 0.125747 secs using 2397% CPU
Optimizing NNI: done in 0.103911 secs using 2397% CPU
Optimizing NNI: done in 0.108163 secs using 2396% CPU
Optimizing NNI: done in 0.130497 secs using 2399% CPU
Optimizing NNI: done in 0.111804 secs using 2398% CPU
Optimizing NNI: done in 0.119981 secs using 2394% CPU
Optimizing NNI: done in 0.130657 secs using 2395% CPU
Optimizing NNI: done in 0.108612 secs using 2398% CPU
Optimizing NNI: done in 0.198289 secs using 2395% CPU
Optimizing NNI: done in 0.130019 secs using 2379% CPU
Optimizing NNI: done in 0.265764 secs using 2394% CPU
Optimizing NNI: done in 0.10675 secs using 2397% CPU
Optimizing NNI: done in 0.105757 secs using 2399% CPU
Optimizing NNI: done in 0.189596 secs using 2395% CPU
Optimizing NNI: done in 0.169797 secs using 2398% CPU
Optimizing NNI: done in 0.0973469 secs using 2396% CPU
Optimizing NNI: done in 0.18229 secs using 2396% CPU
Optimizing NNI: done in 0.10353 secs using 2398% CPU
Optimizing NNI: done in 0.13603 secs using 2398% CPU
Optimizing NNI: done in 0.109076 secs using 2398% CPU
Optimizing NNI: done in 0.0873537 secs using 2397% CPU
Optimizing NNI: done in 0.117535 secs using 2395% CPU
Optimizing NNI: done in 0.125809 secs using 2386% CPU
Optimizing NNI: done in 0.0998951 secs using 2395% CPU
Optimizing NNI: done in 0.0971656 secs using 2397% CPU
Optimizing NNI: done in 0.139246 secs using 2397% CPU
Optimizing NNI: done in 0.161412 secs using 2398% CPU
Optimizing NNI: done in 0.174945 secs using 2397% CPU
Optimizing NNI: done in 0.155419 secs using 2395% CPU
Optimizing NNI: done in 0.142279 secs using 2396% CPU
Optimizing NNI: done in 0.11619 secs using 2396% CPU
Optimizing NNI: done in 0.127618 secs using 2399% CPU
Optimizing NNI: done in 0.162358 secs using 2395% CPU
Optimizing NNI: done in 0.183166 secs using 2388% CPU
Optimizing NNI: done in 0.116781 secs using 2391% CPU
Optimizing NNI: done in 0.189427 secs using 2396% CPU
Optimizing NNI: done in 0.0937634 secs using 2389% CPU
Optimizing NNI: done in 0.126713 secs using 2395% CPU
Optimizing NNI: done in 0.165149 secs using 2396% CPU
Optimizing NNI: done in 0.115867 secs using 2392% CPU
Optimizing NNI: done in 0.177051 secs using 2395% CPU
Optimizing NNI: done in 0.154783 secs using 2392% CPU
Optimizing NNI: done in 0.179752 secs using 2394% CPU
Optimizing NNI: done in 0.172376 secs using 2391% CPU
Optimizing NNI: done in 0.10731 secs using 2396% CPU
Optimizing NNI: done in 0.120321 secs using 2392% CPU
Optimizing NNI: done in 0.116751 secs using 2392% CPU
Optimizing NNI: done in 0.125963 secs using 2397% CPU
Optimizing NNI: done in 0.108121 secs using 2397% CPU
Optimizing NNI: done in 0.132885 secs using 2398% CPU
Optimizing NNI: done in 0.108801 secs using 2397% CPU
Optimizing NNI: done in 0.144957 secs using 2399% CPU
Optimizing NNI: done in 0.115184 secs using 2391% CPU
Optimizing NNI: done in 0.109348 secs using 2398% CPU
Optimizing NNI: done in 0.106771 secs using 2396% CPU
Optimizing NNI: done in 0.125021 secs using 2394% CPU
Optimizing NNI: done in 0.125473 secs using 2397% CPU
Optimizing NNI: done in 0.106783 secs using 2398% CPU
Optimizing NNI: done in 0.124591 secs using 2383% CPU
Optimizing NNI: done in 0.1172 secs using 2397% CPU
Optimizing NNI: done in 0.118486 secs using 2397% CPU
Optimizing NNI: done in 0.150315 secs using 2394% CPU
Optimizing NNI: done in 0.118961 secs using 2396% CPU
Optimizing NNI: done in 0.118065 secs using 2397% CPU
Optimizing NNI: done in 0.160811 secs using 2398% CPU
Optimizing NNI: done in 0.106792 secs using 2398% CPU
Optimizing NNI: done in 0.156574 secs using 2395% CPU
Optimizing NNI: done in 0.113737 secs using 2390% CPU
Optimizing NNI: done in 0.139385 secs using 2391% CPU
Optimizing NNI: done in 0.163265 secs using 2397% CPU
Optimizing NNI: done in 0.104164 secs using 2397% CPU
Optimizing NNI: done in 0.175171 secs using 2396% CPU
Optimizing NNI: done in 0.116692 secs using 2398% CPU
Optimizing NNI: done in 0.142518 secs using 2398% CPU
Optimizing NNI: done in 0.13586 secs using 2391% CPU
Optimizing NNI: done in 0.204969 secs using 2399% CPU
Optimizing NNI: done in 0.117461 secs using 2395% CPU
Optimizing NNI: done in 0.122589 secs using 2396% CPU
Optimizing NNI: done in 0.207182 secs using 2392% CPU
Optimizing NNI: done in 0.131591 secs using 2398% CPU
Optimizing NNI: done in 0.119277 secs using 2396% CPU
Optimizing NNI: done in 0.134823 secs using 2388% CPU
Optimizing NNI: done in 0.118683 secs using 2397% CPU
Optimizing NNI: done in 0.132162 secs using 2391% CPU
Optimizing NNI: done in 0.125874 secs using 2397% CPU
Optimizing NNI: done in 0.125609 secs using 2396% CPU
Optimizing NNI: done in 0.120324 secs using 2396% CPU
Optimizing NNI: done in 0.143232 secs using 2387% CPU
Optimizing NNI: done in 0.0879631 secs using 2398% CPU
Optimizing NNI: done in 0.114077 secs using 2387% CPU
Optimizing NNI: done in 0.153775 secs using 2397% CPU
Optimizing NNI: done in 0.156936 secs using 2399% CPU
Optimizing NNI: done in 0.138873 secs using 2397% CPU
Optimizing NNI: done in 0.0888988 secs using 2396% CPU
Optimizing NNI: done in 0.109627 secs using 2398% CPU
Optimizing NNI: done in 0.138631 secs using 2390% CPU
Optimizing NNI: done in 0.104061 secs using 2397% CPU
Optimizing NNI: done in 0.127562 secs using 2397% CPU
2700 samples done
Optimizing NNI: done in 0.113659 secs using 2398% CPU
Optimizing NNI: done in 0.151406 secs using 2397% CPU
Optimizing NNI: done in 0.121262 secs using 2392% CPU
Optimizing NNI: done in 0.12667 secs using 2397% CPU
Optimizing NNI: done in 0.155313 secs using 2399% CPU
Optimizing NNI: done in 0.102108 secs using 2392% CPU
Optimizing NNI: done in 0.0944073 secs using 2398% CPU
Optimizing NNI: done in 0.113623 secs using 2396% CPU
Optimizing NNI: done in 0.10877 secs using 2397% CPU
Optimizing NNI: done in 0.141768 secs using 2398% CPU
Optimizing NNI: done in 0.132931 secs using 2397% CPU
Optimizing NNI: done in 0.172057 secs using 2396% CPU
Optimizing NNI: done in 0.111309 secs using 2398% CPU
Optimizing NNI: done in 0.151144 secs using 2398% CPU
Optimizing NNI: done in 0.10159 secs using 2391% CPU
Optimizing NNI: done in 0.158615 secs using 2396% CPU
Optimizing NNI: done in 0.12211 secs using 2384% CPU
Optimizing NNI: done in 0.109599 secs using 2399% CPU
Optimizing NNI: done in 0.113141 secs using 2397% CPU
Optimizing NNI: done in 0.104781 secs using 2398% CPU
Optimizing NNI: done in 0.135617 secs using 2398% CPU
Optimizing NNI: done in 0.14885 secs using 2397% CPU
Optimizing NNI: done in 0.177964 secs using 2392% CPU
Optimizing NNI: done in 0.113616 secs using 2397% CPU
Optimizing NNI: done in 0.102291 secs using 2396% CPU
Optimizing NNI: done in 0.110805 secs using 2399% CPU
Optimizing NNI: done in 0.118607 secs using 2397% CPU
Optimizing NNI: done in 0.104567 secs using 2396% CPU
Optimizing NNI: done in 0.098848 secs using 2397% CPU
Optimizing NNI: done in 0.101215 secs using 2398% CPU
Optimizing NNI: done in 0.101143 secs using 2396% CPU
Optimizing NNI: done in 0.121917 secs using 2394% CPU
Optimizing NNI: done in 0.0902032 secs using 2397% CPU
Optimizing NNI: done in 0.108874 secs using 2397% CPU
Optimizing NNI: done in 0.130831 secs using 2398% CPU
Optimizing NNI: done in 0.114365 secs using 2393% CPU
Optimizing NNI: done in 0.144988 secs using 2398% CPU
Optimizing NNI: done in 0.153329 secs using 2391% CPU
Optimizing NNI: done in 0.12845 secs using 2383% CPU
Optimizing NNI: done in 0.111701 secs using 2398% CPU
Optimizing NNI: done in 0.121306 secs using 2382% CPU
Optimizing NNI: done in 0.103457 secs using 2397% CPU
Optimizing NNI: done in 0.0973216 secs using 2396% CPU
Optimizing NNI: done in 0.123825 secs using 2396% CPU
Optimizing NNI: done in 0.128963 secs using 2395% CPU
Optimizing NNI: done in 0.100619 secs using 2391% CPU
Optimizing NNI: done in 0.163663 secs using 2394% CPU
Optimizing NNI: done in 0.0998274 secs using 2397% CPU
Optimizing NNI: done in 0.12603 secs using 2392% CPU
Optimizing NNI: done in 0.111415 secs using 2397% CPU
Optimizing NNI: done in 0.120834 secs using 2395% CPU
Optimizing NNI: done in 0.140723 secs using 2396% CPU
Optimizing NNI: done in 0.186633 secs using 2396% CPU
Optimizing NNI: done in 0.105796 secs using 2397% CPU
Optimizing NNI: done in 0.1127 secs using 2398% CPU
Optimizing NNI: done in 0.1643 secs using 2396% CPU
Optimizing NNI: done in 0.112692 secs using 2397% CPU
Optimizing NNI: done in 0.164918 secs using 2395% CPU
Optimizing NNI: done in 0.119011 secs using 2396% CPU
Optimizing NNI: done in 0.111221 secs using 2398% CPU
Optimizing NNI: done in 0.111735 secs using 2398% CPU
Optimizing NNI: done in 0.146011 secs using 2384% CPU
Optimizing NNI: done in 0.140287 secs using 2396% CPU
Optimizing NNI: done in 0.101504 secs using 2392% CPU
Optimizing NNI: done in 0.122268 secs using 2395% CPU
Optimizing NNI: done in 0.105648 secs using 2395% CPU
Optimizing NNI: done in 0.153041 secs using 2397% CPU
Optimizing NNI: done in 0.117715 secs using 2396% CPU
Optimizing NNI: done in 0.16773 secs using 2397% CPU
Optimizing NNI: done in 0.179477 secs using 2395% CPU
Optimizing NNI: done in 0.110943 secs using 2393% CPU
Optimizing NNI: done in 0.191494 secs using 2392% CPU
Optimizing NNI: done in 0.21001 secs using 2398% CPU
Optimizing NNI: done in 0.186076 secs using 2398% CPU
Optimizing NNI: done in 0.17836 secs using 2396% CPU
Optimizing NNI: done in 0.118422 secs using 2398% CPU
Optimizing NNI: done in 0.12483 secs using 2395% CPU
Optimizing NNI: done in 0.159436 secs using 2392% CPU
Optimizing NNI: done in 0.11629 secs using 2396% CPU
Optimizing NNI: done in 0.106781 secs using 2391% CPU
Optimizing NNI: done in 0.112431 secs using 2397% CPU
Optimizing NNI: done in 0.108668 secs using 2393% CPU
Optimizing NNI: done in 0.138045 secs using 2394% CPU
Optimizing NNI: done in 0.115118 secs using 2395% CPU
Optimizing NNI: done in 0.108881 secs using 2398% CPU
Optimizing NNI: done in 0.173435 secs using 2394% CPU
Optimizing NNI: done in 0.124622 secs using 2399% CPU
Optimizing NNI: done in 0.107148 secs using 2395% CPU
Optimizing NNI: done in 0.205472 secs using 2397% CPU
Optimizing NNI: done in 0.104218 secs using 2398% CPU
Optimizing NNI: done in 0.125897 secs using 2395% CPU
Optimizing NNI: done in 0.131701 secs using 2392% CPU
Optimizing NNI: done in 0.157782 secs using 2387% CPU
Optimizing NNI: done in 0.201031 secs using 2396% CPU
Optimizing NNI: done in 0.129009 secs using 2397% CPU
Optimizing NNI: done in 0.157761 secs using 2396% CPU
Optimizing NNI: done in 0.1463 secs using 2395% CPU
Optimizing NNI: done in 0.11303 secs using 2396% CPU
Optimizing NNI: done in 0.111447 secs using 2384% CPU
Optimizing NNI: done in 0.0975644 secs using 2396% CPU
2800 samples done
Optimizing NNI: done in 0.142507 secs using 2394% CPU
Optimizing NNI: done in 0.123703 secs using 2397% CPU
Optimizing NNI: done in 0.136445 secs using 2396% CPU
Optimizing NNI: done in 0.128646 secs using 2385% CPU
Optimizing NNI: done in 0.162985 secs using 2390% CPU
Optimizing NNI: done in 0.125394 secs using 2396% CPU
Optimizing NNI: done in 0.21035 secs using 2391% CPU
Optimizing NNI: done in 0.115472 secs using 2398% CPU
Optimizing NNI: done in 0.105131 secs using 2396% CPU
Optimizing NNI: done in 0.115461 secs using 2396% CPU
Optimizing NNI: done in 0.166693 secs using 2396% CPU
Optimizing NNI: done in 0.148837 secs using 2398% CPU
Optimizing NNI: done in 0.107459 secs using 2398% CPU
Optimizing NNI: done in 0.131556 secs using 2393% CPU
Optimizing NNI: done in 0.0989088 secs using 2398% CPU
Optimizing NNI: done in 0.134671 secs using 2396% CPU
Optimizing NNI: done in 0.160629 secs using 2391% CPU
Optimizing NNI: done in 0.143409 secs using 2398% CPU
Optimizing NNI: done in 0.159829 secs using 2394% CPU
Optimizing NNI: done in 0.112606 secs using 2398% CPU
Optimizing NNI: done in 0.136851 secs using 2398% CPU
Optimizing NNI: done in 0.262803 secs using 2394% CPU
Optimizing NNI: done in 0.140362 secs using 2390% CPU
Optimizing NNI: done in 0.156684 secs using 2398% CPU
Optimizing NNI: done in 0.188622 secs using 2397% CPU
Optimizing NNI: done in 0.204537 secs using 2397% CPU
Optimizing NNI: done in 0.187146 secs using 2395% CPU
Optimizing NNI: done in 0.162323 secs using 2397% CPU
Optimizing NNI: done in 0.190151 secs using 2397% CPU
Optimizing NNI: done in 0.113139 secs using 2397% CPU
Optimizing NNI: done in 0.203197 secs using 2396% CPU
Optimizing NNI: done in 0.121671 secs using 2395% CPU
Optimizing NNI: done in 0.0927427 secs using 2398% CPU
Optimizing NNI: done in 0.113889 secs using 2395% CPU
Optimizing NNI: done in 0.0934762 secs using 2392% CPU
Optimizing NNI: done in 0.162018 secs using 2396% CPU
Optimizing NNI: done in 0.115395 secs using 2394% CPU
Optimizing NNI: done in 0.218539 secs using 2396% CPU
Optimizing NNI: done in 0.117053 secs using 2392% CPU
Optimizing NNI: done in 0.202814 secs using 2397% CPU
Optimizing NNI: done in 0.150577 secs using 2397% CPU
Optimizing NNI: done in 0.185401 secs using 2395% CPU
Optimizing NNI: done in 0.136644 secs using 2388% CPU
Optimizing NNI: done in 0.163398 secs using 2398% CPU
Optimizing NNI: done in 0.106521 secs using 2399% CPU
Optimizing NNI: done in 0.118818 secs using 2393% CPU
Optimizing NNI: done in 0.139159 secs using 2396% CPU
Optimizing NNI: done in 0.109239 secs using 2396% CPU
Optimizing NNI: done in 0.109556 secs using 2399% CPU
Optimizing NNI: done in 0.146849 secs using 2396% CPU
Optimizing NNI: done in 0.124543 secs using 2395% CPU
Optimizing NNI: done in 0.104562 secs using 2397% CPU
Optimizing NNI: done in 0.112978 secs using 2393% CPU
Optimizing NNI: done in 0.102868 secs using 2397% CPU
Optimizing NNI: done in 0.103434 secs using 2385% CPU
Optimizing NNI: done in 0.112347 secs using 2392% CPU
Optimizing NNI: done in 0.107889 secs using 2397% CPU
Optimizing NNI: done in 0.0538987 secs using 2396% CPU
Optimizing NNI: done in 0.174316 secs using 2395% CPU
Optimizing NNI: done in 0.119402 secs using 2390% CPU
Optimizing NNI: done in 0.0995449 secs using 2395% CPU
Optimizing NNI: done in 0.113389 secs using 2394% CPU
Optimizing NNI: done in 0.146331 secs using 2398% CPU
Optimizing NNI: done in 0.10767 secs using 2399% CPU
Optimizing NNI: done in 0.139775 secs using 2395% CPU
Optimizing NNI: done in 0.1523 secs using 2397% CPU
Optimizing NNI: done in 0.176747 secs using 2398% CPU
Optimizing NNI: done in 0.119191 secs using 2394% CPU
Optimizing NNI: done in 0.111591 secs using 2399% CPU
Optimizing NNI: done in 0.17502 secs using 2393% CPU
Optimizing NNI: done in 0.155027 secs using 2398% CPU
Optimizing NNI: done in 0.19226 secs using 2396% CPU
Optimizing NNI: done in 0.174039 secs using 2396% CPU
Optimizing NNI: done in 0.162098 secs using 2394% CPU
Optimizing NNI: done in 0.15635 secs using 2378% CPU
Optimizing NNI: done in 0.179706 secs using 2392% CPU
Optimizing NNI: done in 0.124053 secs using 2397% CPU
Optimizing NNI: done in 0.185282 secs using 2394% CPU
Optimizing NNI: done in 0.161829 secs using 2394% CPU
Optimizing NNI: done in 0.164842 secs using 2396% CPU
Optimizing NNI: done in 0.110016 secs using 2393% CPU
Optimizing NNI: done in 0.13096 secs using 2397% CPU
Optimizing NNI: done in 0.127458 secs using 2391% CPU
Optimizing NNI: done in 0.145677 secs using 2393% CPU
Optimizing NNI: done in 0.130517 secs using 2378% CPU
Optimizing NNI: done in 0.118091 secs using 2393% CPU
Optimizing NNI: done in 0.159293 secs using 2390% CPU
Optimizing NNI: done in 0.160055 secs using 2396% CPU
Optimizing NNI: done in 0.159629 secs using 2395% CPU
Optimizing NNI: done in 0.130202 secs using 2398% CPU
Optimizing NNI: done in 0.116868 secs using 2399% CPU
Optimizing NNI: done in 0.138257 secs using 2390% CPU
Optimizing NNI: done in 0.0922187 secs using 2395% CPU
Optimizing NNI: done in 0.104779 secs using 2395% CPU
Optimizing NNI: done in 0.201075 secs using 2397% CPU
Optimizing NNI: done in 0.129609 secs using 2394% CPU
Optimizing NNI: done in 0.154563 secs using 2394% CPU
Optimizing NNI: done in 0.144837 secs using 2395% CPU
Optimizing NNI: done in 0.115738 secs using 2397% CPU
Optimizing NNI: done in 0.160993 secs using 2397% CPU
2900 samples done
Optimizing NNI: done in 0.128283 secs using 2394% CPU
Optimizing NNI: done in 0.12048 secs using 2387% CPU
Optimizing NNI: done in 0.139379 secs using 2397% CPU
Optimizing NNI: done in 0.184957 secs using 2398% CPU
Optimizing NNI: done in 0.127531 secs using 2396% CPU
Optimizing NNI: done in 0.10191 secs using 2392% CPU
Optimizing NNI: done in 0.151995 secs using 2398% CPU
Optimizing NNI: done in 0.140721 secs using 2386% CPU
Optimizing NNI: done in 0.159682 secs using 2392% CPU
Optimizing NNI: done in 0.153652 secs using 2386% CPU
Optimizing NNI: done in 0.121494 secs using 2393% CPU
Optimizing NNI: done in 0.151584 secs using 2397% CPU
Optimizing NNI: done in 0.164204 secs using 2391% CPU
Optimizing NNI: done in 0.121832 secs using 2386% CPU
Optimizing NNI: done in 0.145604 secs using 2398% CPU
Optimizing NNI: done in 0.158988 secs using 2397% CPU
Optimizing NNI: done in 0.104675 secs using 2398% CPU
Optimizing NNI: done in 0.122907 secs using 2399% CPU
Optimizing NNI: done in 0.123567 secs using 2394% CPU
Optimizing NNI: done in 0.166587 secs using 2392% CPU
Optimizing NNI: done in 0.112997 secs using 2385% CPU
Optimizing NNI: done in 0.120512 secs using 2397% CPU
Optimizing NNI: done in 0.171111 secs using 2397% CPU
Optimizing NNI: done in 0.113992 secs using 2398% CPU
Optimizing NNI: done in 0.164882 secs using 2397% CPU
Optimizing NNI: done in 0.103755 secs using 2391% CPU
Optimizing NNI: done in 0.152935 secs using 2398% CPU
Optimizing NNI: done in 0.099438 secs using 2396% CPU
Optimizing NNI: done in 0.115957 secs using 2398% CPU
Optimizing NNI: done in 0.117992 secs using 2396% CPU
Optimizing NNI: done in 0.149793 secs using 2397% CPU
Optimizing NNI: done in 0.135431 secs using 2393% CPU
Optimizing NNI: done in 0.155851 secs using 2397% CPU
Optimizing NNI: done in 0.114019 secs using 2399% CPU
Optimizing NNI: done in 0.12643 secs using 2396% CPU
Optimizing NNI: done in 0.125598 secs using 2398% CPU
Optimizing NNI: done in 0.149511 secs using 2399% CPU
Optimizing NNI: done in 0.153412 secs using 2397% CPU
Optimizing NNI: done in 0.103583 secs using 2396% CPU
Optimizing NNI: done in 0.136898 secs using 2395% CPU
Optimizing NNI: done in 0.0961132 secs using 2398% CPU
Optimizing NNI: done in 0.105229 secs using 2398% CPU
Optimizing NNI: done in 0.0981696 secs using 2398% CPU
Optimizing NNI: done in 0.235663 secs using 2396% CPU
Optimizing NNI: done in 0.104419 secs using 2396% CPU
Optimizing NNI: done in 0.120513 secs using 2394% CPU
Optimizing NNI: done in 0.124726 secs using 2395% CPU
Optimizing NNI: done in 0.103149 secs using 2396% CPU
Optimizing NNI: done in 0.121029 secs using 2397% CPU
Optimizing NNI: done in 0.13126 secs using 2392% CPU
Optimizing NNI: done in 0.139166 secs using 2388% CPU
Optimizing NNI: done in 0.25506 secs using 2396% CPU
Optimizing NNI: done in 0.101416 secs using 2396% CPU
Optimizing NNI: done in 0.159931 secs using 2393% CPU
Optimizing NNI: done in 0.122223 secs using 2398% CPU
Optimizing NNI: done in 0.0916826 secs using 2399% CPU
Optimizing NNI: done in 0.103665 secs using 2394% CPU
Optimizing NNI: done in 0.122421 secs using 2398% CPU
Optimizing NNI: done in 0.111928 secs using 2392% CPU
Optimizing NNI: done in 0.119173 secs using 2397% CPU
Optimizing NNI: done in 0.12409 secs using 2395% CPU
Optimizing NNI: done in 0.124232 secs using 2397% CPU
Optimizing NNI: done in 0.123719 secs using 2389% CPU
Optimizing NNI: done in 0.124235 secs using 2398% CPU
Optimizing NNI: done in 0.103207 secs using 2398% CPU
Optimizing NNI: done in 0.142627 secs using 2399% CPU
Optimizing NNI: done in 0.110401 secs using 2391% CPU
Optimizing NNI: done in 0.160649 secs using 2394% CPU
Optimizing NNI: done in 0.177879 secs using 2395% CPU
Optimizing NNI: done in 0.131109 secs using 2395% CPU
Optimizing NNI: done in 0.144249 secs using 2397% CPU
Optimizing NNI: done in 0.207577 secs using 2396% CPU
Optimizing NNI: done in 0.117127 secs using 2397% CPU
Optimizing NNI: done in 0.151408 secs using 2395% CPU
Optimizing NNI: done in 0.146308 secs using 2396% CPU
Optimizing NNI: done in 0.156717 secs using 2399% CPU
Optimizing NNI: done in 0.0990458 secs using 2398% CPU
Optimizing NNI: done in 0.106857 secs using 2398% CPU
Optimizing NNI: done in 0.199266 secs using 2398% CPU
Optimizing NNI: done in 0.13583 secs using 2398% CPU
Optimizing NNI: done in 0.123414 secs using 2396% CPU
Optimizing NNI: done in 0.0583729 secs using 2398% CPU
Optimizing NNI: done in 0.161554 secs using 2398% CPU
Optimizing NNI: done in 0.114857 secs using 2396% CPU
Optimizing NNI: done in 0.13621 secs using 2392% CPU
Optimizing NNI: done in 0.15101 secs using 2395% CPU
Optimizing NNI: done in 0.0946292 secs using 2399% CPU
Optimizing NNI: done in 0.124752 secs using 2398% CPU
Optimizing NNI: done in 0.106626 secs using 2391% CPU
Optimizing NNI: done in 0.169008 secs using 2390% CPU
Optimizing NNI: done in 0.195906 secs using 2392% CPU
Optimizing NNI: done in 0.104725 secs using 2397% CPU
Optimizing NNI: done in 0.117761 secs using 2395% CPU
Optimizing NNI: done in 0.110437 secs using 2398% CPU
Optimizing NNI: done in 0.1233 secs using 2385% CPU
Optimizing NNI: done in 0.140102 secs using 2387% CPU
Optimizing NNI: done in 0.151914 secs using 2398% CPU
Optimizing NNI: done in 0.102891 secs using 2398% CPU
Optimizing NNI: done in 0.135889 secs using 2398% CPU
Optimizing NNI: done in 0.11681 secs using 2396% CPU
3000 samples done
Optimizing NNI: done in 0.250167 secs using 2393% CPU
Optimizing NNI: done in 0.176102 secs using 2388% CPU
Optimizing NNI: done in 0.149808 secs using 2397% CPU
Optimizing NNI: done in 0.158066 secs using 2397% CPU
Optimizing NNI: done in 0.101101 secs using 2399% CPU
Optimizing NNI: done in 0.0963616 secs using 2398% CPU
Optimizing NNI: done in 0.108553 secs using 2398% CPU
Optimizing NNI: done in 0.104968 secs using 2398% CPU
Optimizing NNI: done in 0.15047 secs using 2398% CPU
Optimizing NNI: done in 0.107558 secs using 2397% CPU
Optimizing NNI: done in 0.116173 secs using 2396% CPU
Optimizing NNI: done in 0.151353 secs using 2398% CPU
Optimizing NNI: done in 0.101931 secs using 2398% CPU
Optimizing NNI: done in 0.104899 secs using 2398% CPU
Optimizing NNI: done in 0.122656 secs using 2397% CPU
Optimizing NNI: done in 0.129685 secs using 2399% CPU
Optimizing NNI: done in 0.185687 secs using 2396% CPU
Optimizing NNI: done in 0.143504 secs using 2397% CPU
Optimizing NNI: done in 0.114697 secs using 2394% CPU
Optimizing NNI: done in 0.102833 secs using 2395% CPU
Optimizing NNI: done in 0.161168 secs using 2397% CPU
Optimizing NNI: done in 0.113302 secs using 2398% CPU
Optimizing NNI: done in 0.123029 secs using 2394% CPU
Optimizing NNI: done in 0.100972 secs using 2395% CPU
Optimizing NNI: done in 0.117731 secs using 2398% CPU
Optimizing NNI: done in 0.104863 secs using 2398% CPU
Optimizing NNI: done in 0.128051 secs using 2393% CPU
Optimizing NNI: done in 0.137948 secs using 2396% CPU
Optimizing NNI: done in 0.125067 secs using 2397% CPU
Optimizing NNI: done in 0.163126 secs using 2397% CPU
Optimizing NNI: done in 0.113235 secs using 2396% CPU
Optimizing NNI: done in 0.106894 secs using 2398% CPU
Optimizing NNI: done in 0.116588 secs using 2398% CPU
Optimizing NNI: done in 0.0938252 secs using 2397% CPU
Optimizing NNI: done in 0.165092 secs using 2393% CPU
Optimizing NNI: done in 0.175044 secs using 2391% CPU
Optimizing NNI: done in 0.122794 secs using 2396% CPU
Optimizing NNI: done in 0.155826 secs using 2393% CPU
Optimizing NNI: done in 0.0986339 secs using 2398% CPU
Optimizing NNI: done in 0.15677 secs using 2398% CPU
Optimizing NNI: done in 0.115957 secs using 2398% CPU
Optimizing NNI: done in 0.143187 secs using 2396% CPU
Optimizing NNI: done in 0.115344 secs using 2396% CPU
Optimizing NNI: done in 0.110728 secs using 2398% CPU
Optimizing NNI: done in 0.104019 secs using 2396% CPU
Optimizing NNI: done in 0.0953819 secs using 2393% CPU
Optimizing NNI: done in 0.123733 secs using 2397% CPU
Optimizing NNI: done in 0.10701 secs using 2393% CPU
Optimizing NNI: done in 0.114575 secs using 2397% CPU
Optimizing NNI: done in 0.160597 secs using 2392% CPU
Optimizing NNI: done in 0.163298 secs using 2393% CPU
Optimizing NNI: done in 0.102035 secs using 2396% CPU
Optimizing NNI: done in 0.105945 secs using 2398% CPU
Optimizing NNI: done in 0.155329 secs using 2397% CPU
Optimizing NNI: done in 0.173821 secs using 2398% CPU
Optimizing NNI: done in 0.200297 secs using 2398% CPU
Optimizing NNI: done in 0.141782 secs using 2397% CPU
Optimizing NNI: done in 0.176644 secs using 2398% CPU
Optimizing NNI: done in 0.160679 secs using 2397% CPU
Optimizing NNI: done in 0.162575 secs using 2390% CPU
Optimizing NNI: done in 0.123002 secs using 2397% CPU
Optimizing NNI: done in 0.0978515 secs using 2398% CPU
Optimizing NNI: done in 0.133734 secs using 2399% CPU
Optimizing NNI: done in 0.160957 secs using 2397% CPU
Optimizing NNI: done in 0.123703 secs using 2396% CPU
Optimizing NNI: done in 0.137166 secs using 2393% CPU
Optimizing NNI: done in 0.12787 secs using 2394% CPU
Optimizing NNI: done in 0.162806 secs using 2398% CPU
Optimizing NNI: done in 0.0907916 secs using 2397% CPU
Optimizing NNI: done in 0.128101 secs using 2396% CPU
Optimizing NNI: done in 0.150414 secs using 2395% CPU
Optimizing NNI: done in 0.121928 secs using 2391% CPU
Optimizing NNI: done in 0.127113 secs using 2396% CPU
Optimizing NNI: done in 0.105997 secs using 2395% CPU
Optimizing NNI: done in 0.119728 secs using 2379% CPU
Optimizing NNI: done in 0.127867 secs using 2397% CPU
Optimizing NNI: done in 0.163808 secs using 2390% CPU
Optimizing NNI: done in 0.126402 secs using 2390% CPU
Optimizing NNI: done in 0.160716 secs using 2397% CPU
Optimizing NNI: done in 0.0907283 secs using 2394% CPU
Optimizing NNI: done in 0.101741 secs using 2399% CPU
Optimizing NNI: done in 0.100084 secs using 2397% CPU
Optimizing NNI: done in 0.106748 secs using 2397% CPU
Optimizing NNI: done in 0.127775 secs using 2396% CPU
Optimizing NNI: done in 0.112824 secs using 2393% CPU
Optimizing NNI: done in 0.110483 secs using 2397% CPU
Optimizing NNI: done in 0.126286 secs using 2394% CPU
Optimizing NNI: done in 0.198435 secs using 2394% CPU
Optimizing NNI: done in 0.174619 secs using 2392% CPU
Optimizing NNI: done in 0.110244 secs using 2396% CPU
Optimizing NNI: done in 0.131597 secs using 2394% CPU
Optimizing NNI: done in 0.118415 secs using 2392% CPU
Optimizing NNI: done in 0.175542 secs using 2393% CPU
Optimizing NNI: done in 0.120035 secs using 2396% CPU
Optimizing NNI: done in 0.183183 secs using 2396% CPU
Optimizing NNI: done in 0.115416 secs using 2397% CPU
Optimizing NNI: done in 0.110908 secs using 2394% CPU
Optimizing NNI: done in 0.146702 secs using 2398% CPU
Optimizing NNI: done in 0.110111 secs using 2388% CPU
Optimizing NNI: done in 0.161437 secs using 2394% CPU
3100 samples done
Optimizing NNI: done in 0.122612 secs using 2396% CPU
Optimizing NNI: done in 0.150411 secs using 2396% CPU
Optimizing NNI: done in 0.134712 secs using 2393% CPU
Optimizing NNI: done in 0.165207 secs using 2396% CPU
Optimizing NNI: done in 0.195907 secs using 2392% CPU
Optimizing NNI: done in 0.151201 secs using 2390% CPU
Optimizing NNI: done in 0.158172 secs using 2398% CPU
Optimizing NNI: done in 0.192171 secs using 2388% CPU
Optimizing NNI: done in 0.0958443 secs using 2398% CPU
Optimizing NNI: done in 0.108588 secs using 2395% CPU
Optimizing NNI: done in 0.115908 secs using 2395% CPU
Optimizing NNI: done in 0.111497 secs using 2397% CPU
Optimizing NNI: done in 0.161824 secs using 2389% CPU
Optimizing NNI: done in 0.121822 secs using 2398% CPU
Optimizing NNI: done in 0.170306 secs using 2395% CPU
Optimizing NNI: done in 0.154323 secs using 2396% CPU
Optimizing NNI: done in 0.118896 secs using 2397% CPU
Optimizing NNI: done in 0.101672 secs using 2395% CPU
Optimizing NNI: done in 0.186844 secs using 2390% CPU
Optimizing NNI: done in 0.118322 secs using 2397% CPU
Optimizing NNI: done in 0.11168 secs using 2386% CPU
Optimizing NNI: done in 0.13892 secs using 2397% CPU
Optimizing NNI: done in 0.153181 secs using 2398% CPU
Optimizing NNI: done in 0.111973 secs using 2398% CPU
Optimizing NNI: done in 0.255405 secs using 2395% CPU
Optimizing NNI: done in 0.10195 secs using 2395% CPU
Optimizing NNI: done in 0.150946 secs using 2386% CPU
Optimizing NNI: done in 0.142115 secs using 2397% CPU
Optimizing NNI: done in 0.136846 secs using 2398% CPU
Optimizing NNI: done in 0.161952 secs using 2392% CPU
Optimizing NNI: done in 0.110982 secs using 2393% CPU
Optimizing NNI: done in 0.200373 secs using 2393% CPU
Optimizing NNI: done in 0.114592 secs using 2395% CPU
Optimizing NNI: done in 0.102553 secs using 2395% CPU
Optimizing NNI: done in 0.155333 secs using 2396% CPU
Optimizing NNI: done in 0.0882603 secs using 2397% CPU
Optimizing NNI: done in 0.199695 secs using 2392% CPU
Optimizing NNI: done in 0.164726 secs using 2397% CPU
Optimizing NNI: done in 0.124724 secs using 2398% CPU
Optimizing NNI: done in 0.105867 secs using 2399% CPU
Optimizing NNI: done in 0.132821 secs using 2397% CPU
Optimizing NNI: done in 0.1281 secs using 2394% CPU
Optimizing NNI: done in 0.126085 secs using 2397% CPU
Optimizing NNI: done in 0.0950014 secs using 2394% CPU
Optimizing NNI: done in 0.0961561 secs using 2397% CPU
Optimizing NNI: done in 0.0978996 secs using 2398% CPU
Optimizing NNI: done in 0.0844507 secs using 2396% CPU
Optimizing NNI: done in 0.190405 secs using 2396% CPU
Optimizing NNI: done in 0.136582 secs using 2396% CPU
Optimizing NNI: done in 0.123616 secs using 2395% CPU
Optimizing NNI: done in 0.118478 secs using 2388% CPU
Optimizing NNI: done in 0.112362 secs using 2397% CPU
Optimizing NNI: done in 0.09784 secs using 2396% CPU
Optimizing NNI: done in 0.174677 secs using 2395% CPU
Optimizing NNI: done in 0.112032 secs using 2397% CPU
Optimizing NNI: done in 0.106571 secs using 2398% CPU
Optimizing NNI: done in 0.114433 secs using 2397% CPU
Optimizing NNI: done in 0.0921318 secs using 2398% CPU
Optimizing NNI: done in 0.113205 secs using 2395% CPU
Optimizing NNI: done in 0.136483 secs using 2395% CPU
Optimizing NNI: done in 0.103476 secs using 2398% CPU
Optimizing NNI: done in 0.107523 secs using 2396% CPU
Optimizing NNI: done in 0.106671 secs using 2399% CPU
Optimizing NNI: done in 0.164036 secs using 2393% CPU
Optimizing NNI: done in 0.140431 secs using 2390% CPU
Optimizing NNI: done in 0.135247 secs using 2398% CPU
Optimizing NNI: done in 0.152805 secs using 2396% CPU
Optimizing NNI: done in 0.142561 secs using 2399% CPU
Optimizing NNI: done in 0.116322 secs using 2396% CPU
Optimizing NNI: done in 0.130832 secs using 2387% CPU
Optimizing NNI: done in 0.162817 secs using 2397% CPU
Optimizing NNI: done in 0.110375 secs using 2394% CPU
Optimizing NNI: done in 0.118997 secs using 2389% CPU
Optimizing NNI: done in 0.115933 secs using 2397% CPU
Optimizing NNI: done in 0.175904 secs using 2396% CPU
Optimizing NNI: done in 0.127951 secs using 2395% CPU
Optimizing NNI: done in 0.161437 secs using 2397% CPU
Optimizing NNI: done in 0.103367 secs using 2397% CPU
Optimizing NNI: done in 0.113322 secs using 2397% CPU
Optimizing NNI: done in 0.0978007 secs using 2397% CPU
Optimizing NNI: done in 0.11397 secs using 2396% CPU
Optimizing NNI: done in 0.117331 secs using 2397% CPU
Optimizing NNI: done in 0.11826 secs using 2380% CPU
Optimizing NNI: done in 0.179764 secs using 2397% CPU
Optimizing NNI: done in 0.122335 secs using 2397% CPU
Optimizing NNI: done in 0.216622 secs using 2390% CPU
Optimizing NNI: done in 0.0975205 secs using 2394% CPU
Optimizing NNI: done in 0.157338 secs using 2395% CPU
Optimizing NNI: done in 0.160386 secs using 2394% CPU
Optimizing NNI: done in 0.120632 secs using 2394% CPU
Optimizing NNI: done in 0.107407 secs using 2396% CPU
Optimizing NNI: done in 0.120939 secs using 2398% CPU
Optimizing NNI: done in 0.0994782 secs using 2394% CPU
Optimizing NNI: done in 0.183258 secs using 2398% CPU
Optimizing NNI: done in 0.103109 secs using 2399% CPU
Optimizing NNI: done in 0.150987 secs using 2397% CPU
Optimizing NNI: done in 0.0958413 secs using 2398% CPU
Optimizing NNI: done in 0.114837 secs using 2398% CPU
Optimizing NNI: done in 0.13503 secs using 2397% CPU
Optimizing NNI: done in 0.120333 secs using 2395% CPU
3200 samples done
Optimizing NNI: done in 0.10841 secs using 2394% CPU
Optimizing NNI: done in 0.0979566 secs using 2396% CPU
Optimizing NNI: done in 0.129169 secs using 2399% CPU
Optimizing NNI: done in 0.115082 secs using 2398% CPU
Optimizing NNI: done in 0.153173 secs using 2396% CPU
Optimizing NNI: done in 0.134558 secs using 2397% CPU
Optimizing NNI: done in 0.127319 secs using 2396% CPU
Optimizing NNI: done in 0.101049 secs using 2398% CPU
Optimizing NNI: done in 0.111285 secs using 2397% CPU
Optimizing NNI: done in 0.148613 secs using 2397% CPU
Optimizing NNI: done in 0.125837 secs using 2397% CPU
Optimizing NNI: done in 0.126021 secs using 2395% CPU
Optimizing NNI: done in 0.106288 secs using 2396% CPU
Optimizing NNI: done in 0.115161 secs using 2396% CPU
Optimizing NNI: done in 0.125227 secs using 2398% CPU
Optimizing NNI: done in 0.123516 secs using 2393% CPU
Optimizing NNI: done in 0.157545 secs using 2398% CPU
Optimizing NNI: done in 0.122282 secs using 2396% CPU
Optimizing NNI: done in 0.129933 secs using 2398% CPU
Optimizing NNI: done in 0.176739 secs using 2396% CPU
Optimizing NNI: done in 0.152686 secs using 2397% CPU
Optimizing NNI: done in 0.111667 secs using 2397% CPU
Optimizing NNI: done in 0.123664 secs using 2392% CPU
Optimizing NNI: done in 0.130356 secs using 2397% CPU
Optimizing NNI: done in 0.148016 secs using 2395% CPU
Optimizing NNI: done in 0.177714 secs using 2396% CPU
Optimizing NNI: done in 0.109523 secs using 2385% CPU
Optimizing NNI: done in 0.111889 secs using 2397% CPU
Optimizing NNI: done in 0.130906 secs using 2398% CPU
Optimizing NNI: done in 0.196294 secs using 2394% CPU
Optimizing NNI: done in 0.158171 secs using 2392% CPU
Optimizing NNI: done in 0.123285 secs using 2398% CPU
Optimizing NNI: done in 0.155787 secs using 2394% CPU
Optimizing NNI: done in 0.198778 secs using 2388% CPU
Optimizing NNI: done in 0.127363 secs using 2395% CPU
Optimizing NNI: done in 0.147652 secs using 2398% CPU
Optimizing NNI: done in 0.170432 secs using 2397% CPU
Optimizing NNI: done in 0.125968 secs using 2396% CPU
Optimizing NNI: done in 0.114156 secs using 2398% CPU
Optimizing NNI: done in 0.152372 secs using 2393% CPU
Optimizing NNI: done in 0.113063 secs using 2396% CPU
Optimizing NNI: done in 0.14017 secs using 2395% CPU
Optimizing NNI: done in 0.109511 secs using 2391% CPU
Optimizing NNI: done in 0.15753 secs using 2397% CPU
Optimizing NNI: done in 0.154443 secs using 2393% CPU
Optimizing NNI: done in 0.114096 secs using 2388% CPU
Optimizing NNI: done in 0.115482 secs using 2398% CPU
Optimizing NNI: done in 0.100314 secs using 2391% CPU
Optimizing NNI: done in 0.182806 secs using 2394% CPU
Optimizing NNI: done in 0.115045 secs using 2397% CPU
Optimizing NNI: done in 0.24942 secs using 2393% CPU
Optimizing NNI: done in 0.093521 secs using 2391% CPU
Optimizing NNI: done in 0.148983 secs using 2398% CPU
Optimizing NNI: done in 0.0959458 secs using 2397% CPU
Optimizing NNI: done in 0.115573 secs using 2392% CPU
Optimizing NNI: done in 0.145255 secs using 2399% CPU
Optimizing NNI: done in 0.104236 secs using 2397% CPU
Optimizing NNI: done in 0.125856 secs using 2398% CPU
Optimizing NNI: done in 0.151909 secs using 2394% CPU
Optimizing NNI: done in 0.118144 secs using 2397% CPU
Optimizing NNI: done in 0.138872 secs using 2398% CPU
Optimizing NNI: done in 0.115882 secs using 2392% CPU
Optimizing NNI: done in 0.119984 secs using 2393% CPU
Optimizing NNI: done in 0.169167 secs using 2396% CPU
Optimizing NNI: done in 0.136291 secs using 2398% CPU
Optimizing NNI: done in 0.157697 secs using 2392% CPU
Optimizing NNI: done in 0.118319 secs using 2397% CPU
Optimizing NNI: done in 0.109056 secs using 2398% CPU
Optimizing NNI: done in 0.128613 secs using 2393% CPU
Optimizing NNI: done in 0.21825 secs using 2398% CPU
Optimizing NNI: done in 0.108599 secs using 2395% CPU
Optimizing NNI: done in 0.151852 secs using 2399% CPU
Optimizing NNI: done in 0.117981 secs using 2394% CPU
Optimizing NNI: done in 0.127137 secs using 2397% CPU
Optimizing NNI: done in 0.153838 secs using 2391% CPU
Optimizing NNI: done in 0.108869 secs using 2397% CPU
Optimizing NNI: done in 0.112387 secs using 2397% CPU
Optimizing NNI: done in 0.102502 secs using 2398% CPU
Optimizing NNI: done in 0.117896 secs using 2397% CPU
Optimizing NNI: done in 0.106007 secs using 2388% CPU
Optimizing NNI: done in 0.113985 secs using 2398% CPU
Optimizing NNI: done in 0.198334 secs using 2390% CPU
Optimizing NNI: done in 0.105135 secs using 2394% CPU
Optimizing NNI: done in 0.124557 secs using 2396% CPU
Optimizing NNI: done in 0.115703 secs using 2396% CPU
Optimizing NNI: done in 0.1016 secs using 2398% CPU
Optimizing NNI: done in 0.185426 secs using 2396% CPU
Optimizing NNI: done in 0.124928 secs using 2394% CPU
Optimizing NNI: done in 0.122066 secs using 2397% CPU
Optimizing NNI: done in 0.133581 secs using 2398% CPU
Optimizing NNI: done in 0.11553 secs using 2397% CPU
Optimizing NNI: done in 0.124045 secs using 2397% CPU
Optimizing NNI: done in 0.152362 secs using 2393% CPU
Optimizing NNI: done in 0.122971 secs using 2394% CPU
Optimizing NNI: done in 0.10924 secs using 2398% CPU
Optimizing NNI: done in 0.0677602 secs using 2391% CPU
Optimizing NNI: done in 0.124207 secs using 2392% CPU
Optimizing NNI: done in 0.157087 secs using 2397% CPU
Optimizing NNI: done in 0.110212 secs using 2396% CPU
Optimizing NNI: done in 0.11056 secs using 2398% CPU
3300 samples done
Optimizing NNI: done in 0.115764 secs using 2396% CPU
Optimizing NNI: done in 0.151422 secs using 2397% CPU
Optimizing NNI: done in 0.116233 secs using 2397% CPU
Optimizing NNI: done in 0.106648 secs using 2397% CPU
Optimizing NNI: done in 0.232741 secs using 2396% CPU
Optimizing NNI: done in 0.0949536 secs using 2397% CPU
Optimizing NNI: done in 0.112315 secs using 2396% CPU
Optimizing NNI: done in 0.114787 secs using 2397% CPU
Optimizing NNI: done in 0.133347 secs using 2396% CPU
Optimizing NNI: done in 0.123845 secs using 2394% CPU
Optimizing NNI: done in 0.120444 secs using 2397% CPU
Optimizing NNI: done in 0.188861 secs using 2397% CPU
Optimizing NNI: done in 0.132844 secs using 2390% CPU
Optimizing NNI: done in 0.1203 secs using 2391% CPU
Optimizing NNI: done in 0.119011 secs using 2396% CPU
Optimizing NNI: done in 0.120638 secs using 2396% CPU
Optimizing NNI: done in 0.164082 secs using 2395% CPU
Optimizing NNI: done in 0.132566 secs using 2394% CPU
Optimizing NNI: done in 0.110668 secs using 2393% CPU
Optimizing NNI: done in 0.128406 secs using 2397% CPU
Optimizing NNI: done in 0.127566 secs using 2397% CPU
Optimizing NNI: done in 0.118698 secs using 2395% CPU
Optimizing NNI: done in 0.16816 secs using 2397% CPU
Optimizing NNI: done in 0.142951 secs using 2397% CPU
Optimizing NNI: done in 0.128956 secs using 2395% CPU
Optimizing NNI: done in 0.127133 secs using 2397% CPU
Optimizing NNI: done in 0.106701 secs using 2395% CPU
Optimizing NNI: done in 0.177928 secs using 2399% CPU
Optimizing NNI: done in 0.127115 secs using 2397% CPU
Optimizing NNI: done in 0.14115 secs using 2397% CPU
Optimizing NNI: done in 0.244176 secs using 2395% CPU
Optimizing NNI: done in 0.139464 secs using 2394% CPU
Optimizing NNI: done in 0.124362 secs using 2398% CPU
Optimizing NNI: done in 0.145753 secs using 2396% CPU
Optimizing NNI: done in 0.106781 secs using 2396% CPU
Optimizing NNI: done in 0.116751 secs using 2397% CPU
Optimizing NNI: done in 0.113379 secs using 2397% CPU
Optimizing NNI: done in 0.164786 secs using 2391% CPU
Optimizing NNI: done in 0.117589 secs using 2395% CPU
Optimizing NNI: done in 0.117679 secs using 2396% CPU
Optimizing NNI: done in 0.196651 secs using 2398% CPU
Optimizing NNI: done in 0.17662 secs using 2398% CPU
Optimizing NNI: done in 0.117871 secs using 2396% CPU
Optimizing NNI: done in 0.166822 secs using 2388% CPU
Optimizing NNI: done in 0.175314 secs using 2393% CPU
Optimizing NNI: done in 0.125059 secs using 2393% CPU
Optimizing NNI: done in 0.0881725 secs using 2397% CPU
Optimizing NNI: done in 0.112145 secs using 2397% CPU
Optimizing NNI: done in 0.199505 secs using 2390% CPU
Optimizing NNI: done in 0.122104 secs using 2399% CPU
Optimizing NNI: done in 0.119059 secs using 2388% CPU
Optimizing NNI: done in 0.157154 secs using 2393% CPU
Optimizing NNI: done in 0.100619 secs using 2399% CPU
Optimizing NNI: done in 0.11627 secs using 2396% CPU
Optimizing NNI: done in 0.150674 secs using 2390% CPU
Optimizing NNI: done in 0.108883 secs using 2398% CPU
Optimizing NNI: done in 0.100047 secs using 2398% CPU
Optimizing NNI: done in 0.111142 secs using 2393% CPU
Optimizing NNI: done in 0.156066 secs using 2392% CPU
Optimizing NNI: done in 0.113904 secs using 2394% CPU
Optimizing NNI: done in 0.117299 secs using 2395% CPU
Optimizing NNI: done in 0.157075 secs using 2389% CPU
Optimizing NNI: done in 0.174141 secs using 2394% CPU
Optimizing NNI: done in 0.16513 secs using 2394% CPU
Optimizing NNI: done in 0.158595 secs using 2395% CPU
Optimizing NNI: done in 0.106442 secs using 2397% CPU
Optimizing NNI: done in 0.116893 secs using 2390% CPU
Optimizing NNI: done in 0.105226 secs using 2397% CPU
Optimizing NNI: done in 0.153716 secs using 2398% CPU
Optimizing NNI: done in 0.101229 secs using 2394% CPU
Optimizing NNI: done in 0.128997 secs using 2395% CPU
Optimizing NNI: done in 0.105901 secs using 2397% CPU
Optimizing NNI: done in 0.132829 secs using 2397% CPU
Optimizing NNI: done in 0.173683 secs using 2399% CPU
Optimizing NNI: done in 0.149573 secs using 2396% CPU
Optimizing NNI: done in 0.150964 secs using 2391% CPU
Optimizing NNI: done in 0.145701 secs using 2391% CPU
Optimizing NNI: done in 0.124738 secs using 2394% CPU
Optimizing NNI: done in 0.103644 secs using 2399% CPU
Optimizing NNI: done in 0.165576 secs using 2399% CPU
Optimizing NNI: done in 0.148582 secs using 2398% CPU
Optimizing NNI: done in 0.171064 secs using 2390% CPU
Optimizing NNI: done in 0.164217 secs using 2395% CPU
Optimizing NNI: done in 0.126917 secs using 2395% CPU
Optimizing NNI: done in 0.109343 secs using 2397% CPU
Optimizing NNI: done in 0.186288 secs using 2398% CPU
Optimizing NNI: done in 0.158842 secs using 2395% CPU
Optimizing NNI: done in 0.125281 secs using 2392% CPU
Optimizing NNI: done in 0.125119 secs using 2396% CPU
Optimizing NNI: done in 0.121467 secs using 2390% CPU
Optimizing NNI: done in 0.132489 secs using 2391% CPU
Optimizing NNI: done in 0.172294 secs using 2398% CPU
Optimizing NNI: done in 0.168491 secs using 2397% CPU
Optimizing NNI: done in 0.101375 secs using 2398% CPU
Optimizing NNI: done in 0.178013 secs using 2392% CPU
Optimizing NNI: done in 0.205653 secs using 2396% CPU
Optimizing NNI: done in 0.118418 secs using 2396% CPU
Optimizing NNI: done in 0.105331 secs using 2397% CPU
Optimizing NNI: done in 0.103549 secs using 2396% CPU
Optimizing NNI: done in 0.193916 secs using 2395% CPU
3400 samples done
Optimizing NNI: done in 0.105373 secs using 2398% CPU
Optimizing NNI: done in 0.120627 secs using 2397% CPU
Optimizing NNI: done in 0.135425 secs using 2398% CPU
Optimizing NNI: done in 0.127756 secs using 2391% CPU
Optimizing NNI: done in 0.123448 secs using 2398% CPU
Optimizing NNI: done in 0.218361 secs using 2398% CPU
Optimizing NNI: done in 0.122304 secs using 2391% CPU
Optimizing NNI: done in 0.242117 secs using 2394% CPU
Optimizing NNI: done in 0.120075 secs using 2393% CPU
Optimizing NNI: done in 0.111951 secs using 2398% CPU
Optimizing NNI: done in 0.140862 secs using 2391% CPU
Optimizing NNI: done in 0.108624 secs using 2393% CPU
Optimizing NNI: done in 0.0970839 secs using 2396% CPU
Optimizing NNI: done in 0.167854 secs using 2392% CPU
Optimizing NNI: done in 0.136325 secs using 2396% CPU
Optimizing NNI: done in 0.102249 secs using 2397% CPU
Optimizing NNI: done in 0.100768 secs using 2397% CPU
Optimizing NNI: done in 0.148822 secs using 2399% CPU
Optimizing NNI: done in 0.11614 secs using 2392% CPU
Optimizing NNI: done in 0.104616 secs using 2398% CPU
Optimizing NNI: done in 0.115561 secs using 2393% CPU
Optimizing NNI: done in 0.122395 secs using 2396% CPU
Optimizing NNI: done in 0.101192 secs using 2389% CPU
Optimizing NNI: done in 0.10833 secs using 2389% CPU
Optimizing NNI: done in 0.149383 secs using 2391% CPU
Optimizing NNI: done in 0.187592 secs using 2396% CPU
Optimizing NNI: done in 0.114087 secs using 2384% CPU
Optimizing NNI: done in 0.119822 secs using 2392% CPU
Optimizing NNI: done in 0.109843 secs using 2399% CPU
Optimizing NNI: done in 0.0902052 secs using 2398% CPU
Optimizing NNI: done in 0.117777 secs using 2393% CPU
Optimizing NNI: done in 0.131857 secs using 2397% CPU
Optimizing NNI: done in 0.106489 secs using 2397% CPU
Optimizing NNI: done in 0.148863 secs using 2380% CPU
Optimizing NNI: done in 0.135393 secs using 2394% CPU
Optimizing NNI: done in 0.13651 secs using 2399% CPU
Optimizing NNI: done in 0.121655 secs using 2382% CPU
Optimizing NNI: done in 0.178233 secs using 2395% CPU
Optimizing NNI: done in 0.132046 secs using 2397% CPU
Optimizing NNI: done in 0.225964 secs using 2395% CPU
Optimizing NNI: done in 0.112252 secs using 2399% CPU
Optimizing NNI: done in 0.120007 secs using 2396% CPU
Optimizing NNI: done in 0.114971 secs using 2398% CPU
Optimizing NNI: done in 0.156604 secs using 2391% CPU
Optimizing NNI: done in 0.109664 secs using 2395% CPU
Optimizing NNI: done in 0.156292 secs using 2397% CPU
Optimizing NNI: done in 0.150106 secs using 2399% CPU
Optimizing NNI: done in 0.115326 secs using 2397% CPU
Optimizing NNI: done in 0.109452 secs using 2395% CPU
Optimizing NNI: done in 0.120662 secs using 2393% CPU
Optimizing NNI: done in 0.137535 secs using 2392% CPU
Optimizing NNI: done in 0.117589 secs using 2393% CPU
Optimizing NNI: done in 0.137942 secs using 2398% CPU
Optimizing NNI: done in 0.107811 secs using 2391% CPU
Optimizing NNI: done in 0.104615 secs using 2395% CPU
Optimizing NNI: done in 0.117655 secs using 2395% CPU
Optimizing NNI: done in 0.103066 secs using 2397% CPU
Optimizing NNI: done in 0.172765 secs using 2397% CPU
Optimizing NNI: done in 0.110272 secs using 2395% CPU
Optimizing NNI: done in 0.106192 secs using 2398% CPU
Optimizing NNI: done in 0.16911 secs using 2397% CPU
Optimizing NNI: done in 0.163432 secs using 2397% CPU
Optimizing NNI: done in 0.108459 secs using 2396% CPU
Optimizing NNI: done in 0.0952745 secs using 2398% CPU
Optimizing NNI: done in 0.146054 secs using 2397% CPU
Optimizing NNI: done in 0.211564 secs using 2396% CPU
Optimizing NNI: done in 0.126358 secs using 2397% CPU
Optimizing NNI: done in 0.169386 secs using 2395% CPU
Optimizing NNI: done in 0.104674 secs using 2397% CPU
Optimizing NNI: done in 0.134007 secs using 2395% CPU
Optimizing NNI: done in 0.159822 secs using 2397% CPU
Optimizing NNI: done in 0.0989966 secs using 2397% CPU
Optimizing NNI: done in 0.163235 secs using 2390% CPU
Optimizing NNI: done in 0.112267 secs using 2396% CPU
Optimizing NNI: done in 0.105078 secs using 2397% CPU
Optimizing NNI: done in 0.11176 secs using 2394% CPU
Optimizing NNI: done in 0.158169 secs using 2396% CPU
Optimizing NNI: done in 0.224354 secs using 2395% CPU
Optimizing NNI: done in 0.141723 secs using 2397% CPU
Optimizing NNI: done in 0.0997888 secs using 2397% CPU
Optimizing NNI: done in 0.0980404 secs using 2398% CPU
Optimizing NNI: done in 0.122024 secs using 2397% CPU
Optimizing NNI: done in 0.164121 secs using 2394% CPU
Optimizing NNI: done in 0.12775 secs using 2395% CPU
Optimizing NNI: done in 0.129649 secs using 2396% CPU
Optimizing NNI: done in 0.128453 secs using 2397% CPU
Optimizing NNI: done in 0.126209 secs using 2398% CPU
Optimizing NNI: done in 0.121626 secs using 2387% CPU
Optimizing NNI: done in 0.123421 secs using 2396% CPU
Optimizing NNI: done in 0.114822 secs using 2395% CPU
Optimizing NNI: done in 0.123497 secs using 2397% CPU
Optimizing NNI: done in 0.118039 secs using 2397% CPU
Optimizing NNI: done in 0.122959 secs using 2388% CPU
Optimizing NNI: done in 0.153703 secs using 2399% CPU
Optimizing NNI: done in 0.105289 secs using 2396% CPU
Optimizing NNI: done in 0.114431 secs using 2398% CPU
Optimizing NNI: done in 0.113094 secs using 2397% CPU
Optimizing NNI: done in 0.113388 secs using 2395% CPU
Optimizing NNI: done in 0.139957 secs using 2397% CPU
Optimizing NNI: done in 0.0920179 secs using 2397% CPU
3500 samples done
Optimizing NNI: done in 0.283068 secs using 2396% CPU
Optimizing NNI: done in 0.129444 secs using 2398% CPU
Optimizing NNI: done in 0.219356 secs using 2398% CPU
Optimizing NNI: done in 0.106965 secs using 2394% CPU
Optimizing NNI: done in 0.111531 secs using 2399% CPU
Optimizing NNI: done in 0.116756 secs using 2392% CPU
Optimizing NNI: done in 0.15147 secs using 2386% CPU
Optimizing NNI: done in 0.104801 secs using 2396% CPU
Optimizing NNI: done in 0.110906 secs using 2396% CPU
Optimizing NNI: done in 0.117455 secs using 2399% CPU
Optimizing NNI: done in 0.095813 secs using 2399% CPU
Optimizing NNI: done in 0.231651 secs using 2398% CPU
Optimizing NNI: done in 0.121826 secs using 2397% CPU
Optimizing NNI: done in 0.115295 secs using 2397% CPU
Optimizing NNI: done in 0.119135 secs using 2397% CPU
Optimizing NNI: done in 0.109987 secs using 2397% CPU
Optimizing NNI: done in 0.156217 secs using 2397% CPU
Optimizing NNI: done in 0.10318 secs using 2397% CPU
Optimizing NNI: done in 0.0970219 secs using 2398% CPU
Optimizing NNI: done in 0.115761 secs using 2397% CPU
Optimizing NNI: done in 0.115356 secs using 2391% CPU
Optimizing NNI: done in 0.112474 secs using 2396% CPU
Optimizing NNI: done in 0.116654 secs using 2396% CPU
Optimizing NNI: done in 0.139035 secs using 2396% CPU
Optimizing NNI: done in 0.107481 secs using 2389% CPU
Optimizing NNI: done in 0.148236 secs using 2398% CPU
Optimizing NNI: done in 0.145627 secs using 2398% CPU
Optimizing NNI: done in 0.14824 secs using 2396% CPU
Optimizing NNI: done in 0.151798 secs using 2398% CPU
Optimizing NNI: done in 0.179671 secs using 2391% CPU
Optimizing NNI: done in 0.11682 secs using 2396% CPU
Optimizing NNI: done in 0.101627 secs using 2399% CPU
Optimizing NNI: done in 0.134418 secs using 2396% CPU
Optimizing NNI: done in 0.100995 secs using 2397% CPU
Optimizing NNI: done in 0.112351 secs using 2398% CPU
Optimizing NNI: done in 0.109908 secs using 2390% CPU
Optimizing NNI: done in 0.153855 secs using 2394% CPU
Optimizing NNI: done in 0.182351 secs using 2395% CPU
Optimizing NNI: done in 0.159896 secs using 2388% CPU
Optimizing NNI: done in 0.113485 secs using 2398% CPU
Optimizing NNI: done in 0.15115 secs using 2398% CPU
Optimizing NNI: done in 0.150776 secs using 2398% CPU
Optimizing NNI: done in 0.108373 secs using 2396% CPU
Optimizing NNI: done in 0.142857 secs using 2389% CPU
Optimizing NNI: done in 0.0966331 secs using 2398% CPU
Optimizing NNI: done in 0.149263 secs using 2398% CPU
Optimizing NNI: done in 0.0974537 secs using 2395% CPU
Optimizing NNI: done in 0.121634 secs using 2396% CPU
Optimizing NNI: done in 0.109584 secs using 2398% CPU
Optimizing NNI: done in 0.112871 secs using 2395% CPU
Optimizing NNI: done in 0.12557 secs using 2393% CPU
Optimizing NNI: done in 0.150948 secs using 2396% CPU
Optimizing NNI: done in 0.142492 secs using 2398% CPU
Optimizing NNI: done in 0.128516 secs using 2394% CPU
Optimizing NNI: done in 0.129322 secs using 2396% CPU
Optimizing NNI: done in 0.158861 secs using 2395% CPU
Optimizing NNI: done in 0.149862 secs using 2395% CPU
Optimizing NNI: done in 0.127949 secs using 2396% CPU
Optimizing NNI: done in 0.105987 secs using 2399% CPU
Optimizing NNI: done in 0.157515 secs using 2397% CPU
Optimizing NNI: done in 0.0994124 secs using 2397% CPU
Optimizing NNI: done in 0.113017 secs using 2396% CPU
Optimizing NNI: done in 0.160322 secs using 2394% CPU
Optimizing NNI: done in 0.134022 secs using 2397% CPU
Optimizing NNI: done in 0.10197 secs using 2396% CPU
Optimizing NNI: done in 0.115582 secs using 2397% CPU
Optimizing NNI: done in 0.170823 secs using 2396% CPU
Optimizing NNI: done in 0.117985 secs using 2397% CPU
Optimizing NNI: done in 0.109748 secs using 2397% CPU
Optimizing NNI: done in 0.113297 secs using 2397% CPU
Optimizing NNI: done in 0.102402 secs using 2397% CPU
Optimizing NNI: done in 0.155019 secs using 2397% CPU
Optimizing NNI: done in 0.106747 secs using 2398% CPU
Optimizing NNI: done in 0.112645 secs using 2399% CPU
Optimizing NNI: done in 0.0996239 secs using 2397% CPU
Optimizing NNI: done in 0.115853 secs using 2394% CPU
Optimizing NNI: done in 0.1235 secs using 2398% CPU
Optimizing NNI: done in 0.1068 secs using 2397% CPU
Optimizing NNI: done in 0.132836 secs using 2395% CPU
Optimizing NNI: done in 0.1323 secs using 2390% CPU
Optimizing NNI: done in 0.140361 secs using 2395% CPU
Optimizing NNI: done in 0.162694 secs using 2390% CPU
Optimizing NNI: done in 0.121869 secs using 2397% CPU
Optimizing NNI: done in 0.130543 secs using 2397% CPU
Optimizing NNI: done in 0.128127 secs using 2398% CPU
Optimizing NNI: done in 0.142229 secs using 2393% CPU
Optimizing NNI: done in 0.167423 secs using 2395% CPU
Optimizing NNI: done in 0.12029 secs using 2391% CPU
Optimizing NNI: done in 0.178044 secs using 2395% CPU
Optimizing NNI: done in 0.184049 secs using 2387% CPU
Optimizing NNI: done in 0.132509 secs using 2394% CPU
Optimizing NNI: done in 0.145284 secs using 2396% CPU
Optimizing NNI: done in 0.126405 secs using 2397% CPU
Optimizing NNI: done in 0.117586 secs using 2394% CPU
Optimizing NNI: done in 0.108969 secs using 2394% CPU
Optimizing NNI: done in 0.130155 secs using 2398% CPU
Optimizing NNI: done in 0.144299 secs using 2397% CPU
Optimizing NNI: done in 0.104957 secs using 2397% CPU
Optimizing NNI: done in 0.165603 secs using 2393% CPU
Optimizing NNI: done in 0.14748 secs using 2396% CPU
3600 samples done
Optimizing NNI: done in 0.12069 secs using 2396% CPU
Optimizing NNI: done in 0.154462 secs using 2393% CPU
Optimizing NNI: done in 0.111132 secs using 2392% CPU
Optimizing NNI: done in 0.118895 secs using 2397% CPU
Optimizing NNI: done in 0.112201 secs using 2390% CPU
Optimizing NNI: done in 0.129235 secs using 2397% CPU
Optimizing NNI: done in 0.111076 secs using 2397% CPU
Optimizing NNI: done in 0.155808 secs using 2395% CPU
Optimizing NNI: done in 0.160779 secs using 2394% CPU
Optimizing NNI: done in 0.108619 secs using 2396% CPU
Optimizing NNI: done in 0.112859 secs using 2398% CPU
Optimizing NNI: done in 0.104142 secs using 2398% CPU
Optimizing NNI: done in 0.186248 secs using 2394% CPU
Optimizing NNI: done in 0.107152 secs using 2397% CPU
Optimizing NNI: done in 0.10659 secs using 2397% CPU
Optimizing NNI: done in 0.184999 secs using 2396% CPU
Optimizing NNI: done in 0.108336 secs using 2397% CPU
Optimizing NNI: done in 0.115903 secs using 2398% CPU
Optimizing NNI: done in 0.120639 secs using 2399% CPU
Optimizing NNI: done in 0.163731 secs using 2395% CPU
Optimizing NNI: done in 0.121016 secs using 2397% CPU
Optimizing NNI: done in 0.114547 secs using 2396% CPU
Optimizing NNI: done in 0.152264 secs using 2398% CPU
Optimizing NNI: done in 0.158443 secs using 2395% CPU
Optimizing NNI: done in 0.168697 secs using 2395% CPU
Optimizing NNI: done in 0.103895 secs using 2396% CPU
Optimizing NNI: done in 0.102631 secs using 2399% CPU
Optimizing NNI: done in 0.101292 secs using 2398% CPU
Optimizing NNI: done in 0.120371 secs using 2397% CPU
Optimizing NNI: done in 0.155479 secs using 2397% CPU
Optimizing NNI: done in 0.142957 secs using 2394% CPU
Optimizing NNI: done in 0.154413 secs using 2390% CPU
Optimizing NNI: done in 0.14012 secs using 2396% CPU
Optimizing NNI: done in 0.105515 secs using 2393% CPU
Optimizing NNI: done in 0.112734 secs using 2396% CPU
Optimizing NNI: done in 0.170289 secs using 2394% CPU
Optimizing NNI: done in 0.126736 secs using 2397% CPU
Optimizing NNI: done in 0.132061 secs using 2392% CPU
Optimizing NNI: done in 0.162621 secs using 2394% CPU
Optimizing NNI: done in 0.165603 secs using 2391% CPU
Optimizing NNI: done in 0.147357 secs using 2395% CPU
Optimizing NNI: done in 0.0928832 secs using 2385% CPU
Optimizing NNI: done in 0.105465 secs using 2398% CPU
Optimizing NNI: done in 0.106133 secs using 2398% CPU
Optimizing NNI: done in 0.163077 secs using 2394% CPU
Optimizing NNI: done in 0.122874 secs using 2395% CPU
Optimizing NNI: done in 0.189239 secs using 2397% CPU
Optimizing NNI: done in 0.094941 secs using 2398% CPU
Optimizing NNI: done in 0.163152 secs using 2393% CPU
Optimizing NNI: done in 0.133364 secs using 2390% CPU
Optimizing NNI: done in 0.201268 secs using 2392% CPU
Optimizing NNI: done in 0.138057 secs using 2391% CPU
Optimizing NNI: done in 0.113449 secs using 2398% CPU
Optimizing NNI: done in 0.135651 secs using 2396% CPU
Optimizing NNI: done in 0.11493 secs using 2397% CPU
Optimizing NNI: done in 0.132603 secs using 2398% CPU
Optimizing NNI: done in 0.112644 secs using 2394% CPU
Optimizing NNI: done in 0.134919 secs using 2398% CPU
Optimizing NNI: done in 0.112538 secs using 2387% CPU
Optimizing NNI: done in 0.121804 secs using 2377% CPU
Optimizing NNI: done in 0.0588236 secs using 2398% CPU
Optimizing NNI: done in 0.112424 secs using 2399% CPU
Optimizing NNI: done in 0.172247 secs using 2394% CPU
Optimizing NNI: done in 0.12113 secs using 2394% CPU
Optimizing NNI: done in 0.177004 secs using 2398% CPU
Optimizing NNI: done in 0.125954 secs using 2396% CPU
Optimizing NNI: done in 0.233343 secs using 2392% CPU
Optimizing NNI: done in 0.128348 secs using 2397% CPU
Optimizing NNI: done in 0.112637 secs using 2397% CPU
Optimizing NNI: done in 0.151182 secs using 2389% CPU
Optimizing NNI: done in 0.172234 secs using 2398% CPU
Optimizing NNI: done in 0.141685 secs using 2395% CPU
Optimizing NNI: done in 0.158204 secs using 2393% CPU
Optimizing NNI: done in 0.115004 secs using 2396% CPU
Optimizing NNI: done in 0.130848 secs using 2396% CPU
Optimizing NNI: done in 0.12147 secs using 2396% CPU
Optimizing NNI: done in 0.204391 secs using 2396% CPU
Optimizing NNI: done in 0.122132 secs using 2396% CPU
Optimizing NNI: done in 0.154355 secs using 2398% CPU
Optimizing NNI: done in 0.11951 secs using 2393% CPU
Optimizing NNI: done in 0.103764 secs using 2396% CPU
Optimizing NNI: done in 0.287938 secs using 2390% CPU
Optimizing NNI: done in 0.132322 secs using 2397% CPU
Optimizing NNI: done in 0.152564 secs using 2395% CPU
Optimizing NNI: done in 0.183152 secs using 2394% CPU
Optimizing NNI: done in 0.132888 secs using 2396% CPU
Optimizing NNI: done in 0.102936 secs using 2396% CPU
Optimizing NNI: done in 0.15423 secs using 2394% CPU
Optimizing NNI: done in 0.168612 secs using 2395% CPU
Optimizing NNI: done in 0.117402 secs using 2382% CPU
Optimizing NNI: done in 0.131069 secs using 2395% CPU
Optimizing NNI: done in 0.115764 secs using 2393% CPU
Optimizing NNI: done in 0.129592 secs using 2381% CPU
Optimizing NNI: done in 0.112902 secs using 2394% CPU
Optimizing NNI: done in 0.125476 secs using 2397% CPU
Optimizing NNI: done in 0.14514 secs using 2394% CPU
Optimizing NNI: done in 0.133791 secs using 2396% CPU
Optimizing NNI: done in 0.117151 secs using 2398% CPU
Optimizing NNI: done in 0.116265 secs using 2394% CPU
Optimizing NNI: done in 0.127141 secs using 2396% CPU
3700 samples done
Optimizing NNI: done in 0.112284 secs using 2392% CPU
Optimizing NNI: done in 0.112265 secs using 2399% CPU
Optimizing NNI: done in 0.109734 secs using 2392% CPU
Optimizing NNI: done in 0.165761 secs using 2397% CPU
Optimizing NNI: done in 0.212372 secs using 2393% CPU
Optimizing NNI: done in 0.107421 secs using 2392% CPU
Optimizing NNI: done in 0.142817 secs using 2397% CPU
Optimizing NNI: done in 0.142735 secs using 2396% CPU
Optimizing NNI: done in 0.107805 secs using 2397% CPU
Optimizing NNI: done in 0.177808 secs using 2397% CPU
Optimizing NNI: done in 0.103564 secs using 2397% CPU
Optimizing NNI: done in 0.142634 secs using 2398% CPU
Optimizing NNI: done in 0.217767 secs using 2391% CPU
Optimizing NNI: done in 0.107708 secs using 2398% CPU
Optimizing NNI: done in 0.202334 secs using 2395% CPU
Optimizing NNI: done in 0.174893 secs using 2395% CPU
Optimizing NNI: done in 0.103894 secs using 2397% CPU
Optimizing NNI: done in 0.120724 secs using 2392% CPU
Optimizing NNI: done in 0.126243 secs using 2395% CPU
Optimizing NNI: done in 0.118993 secs using 2397% CPU
Optimizing NNI: done in 0.096981 secs using 2396% CPU
Optimizing NNI: done in 0.126966 secs using 2397% CPU
Optimizing NNI: done in 0.134165 secs using 2398% CPU
Optimizing NNI: done in 0.154519 secs using 2396% CPU
Optimizing NNI: done in 0.111342 secs using 2397% CPU
Optimizing NNI: done in 0.0951121 secs using 2397% CPU
Optimizing NNI: done in 0.117616 secs using 2396% CPU
Optimizing NNI: done in 0.11284 secs using 2395% CPU
Optimizing NNI: done in 0.14942 secs using 2397% CPU
Optimizing NNI: done in 0.105089 secs using 2396% CPU
Optimizing NNI: done in 0.0916788 secs using 2396% CPU
Optimizing NNI: done in 0.114557 secs using 2399% CPU
Optimizing NNI: done in 0.105649 secs using 2393% CPU
Optimizing NNI: done in 0.115365 secs using 2398% CPU
Optimizing NNI: done in 0.0997455 secs using 2398% CPU
Optimizing NNI: done in 0.125749 secs using 2396% CPU
Optimizing NNI: done in 0.105384 secs using 2398% CPU
Optimizing NNI: done in 0.137319 secs using 2394% CPU
Optimizing NNI: done in 0.1029 secs using 2395% CPU
Optimizing NNI: done in 0.0909846 secs using 2398% CPU
Optimizing NNI: done in 0.179686 secs using 2396% CPU
Optimizing NNI: done in 0.118898 secs using 2397% CPU
Optimizing NNI: done in 0.130688 secs using 2397% CPU
Optimizing NNI: done in 0.114361 secs using 2396% CPU
Optimizing NNI: done in 0.127319 secs using 2392% CPU
Optimizing NNI: done in 0.104021 secs using 2392% CPU
Optimizing NNI: done in 0.142999 secs using 2395% CPU
Optimizing NNI: done in 0.109681 secs using 2398% CPU
Optimizing NNI: done in 0.119753 secs using 2395% CPU
Optimizing NNI: done in 0.131389 secs using 2398% CPU
Optimizing NNI: done in 0.12538 secs using 2397% CPU
Optimizing NNI: done in 0.166083 secs using 2386% CPU
Optimizing NNI: done in 0.229964 secs using 2391% CPU
Optimizing NNI: done in 0.103776 secs using 2399% CPU
Optimizing NNI: done in 0.129379 secs using 2396% CPU
Optimizing NNI: done in 0.120043 secs using 2395% CPU
Optimizing NNI: done in 0.127064 secs using 2396% CPU
Optimizing NNI: done in 0.153243 secs using 2395% CPU
Optimizing NNI: done in 0.134638 secs using 2399% CPU
Optimizing NNI: done in 0.127014 secs using 2397% CPU
Optimizing NNI: done in 0.151545 secs using 2394% CPU
Optimizing NNI: done in 0.106657 secs using 2395% CPU
Optimizing NNI: done in 0.201257 secs using 2392% CPU
Optimizing NNI: done in 0.176658 secs using 2396% CPU
Optimizing NNI: done in 0.144662 secs using 2395% CPU
Optimizing NNI: done in 0.135692 secs using 2397% CPU
Optimizing NNI: done in 0.155426 secs using 2391% CPU
Optimizing NNI: done in 0.156961 secs using 2398% CPU
Optimizing NNI: done in 0.0969971 secs using 2394% CPU
Optimizing NNI: done in 0.204409 secs using 2394% CPU
Optimizing NNI: done in 0.22217 secs using 2389% CPU
Optimizing NNI: done in 0.100085 secs using 2399% CPU
Optimizing NNI: done in 0.142622 secs using 2396% CPU
Optimizing NNI: done in 0.172137 secs using 2399% CPU
Optimizing NNI: done in 0.13696 secs using 2394% CPU
Optimizing NNI: done in 0.128213 secs using 2398% CPU
Optimizing NNI: done in 0.192278 secs using 2395% CPU
Optimizing NNI: done in 0.124793 secs using 2398% CPU
Optimizing NNI: done in 0.122681 secs using 2397% CPU
Optimizing NNI: done in 0.138957 secs using 2398% CPU
Optimizing NNI: done in 0.114861 secs using 2397% CPU
Optimizing NNI: done in 0.113904 secs using 2393% CPU
Optimizing NNI: done in 0.122398 secs using 2397% CPU
Optimizing NNI: done in 0.125467 secs using 2399% CPU
Optimizing NNI: done in 0.167725 secs using 2398% CPU
Optimizing NNI: done in 0.139267 secs using 2390% CPU
Optimizing NNI: done in 0.116382 secs using 2397% CPU
Optimizing NNI: done in 0.192069 secs using 2395% CPU
Optimizing NNI: done in 0.139454 secs using 2397% CPU
Optimizing NNI: done in 0.111177 secs using 2397% CPU
Optimizing NNI: done in 0.117324 secs using 2395% CPU
Optimizing NNI: done in 0.143454 secs using 2398% CPU
Optimizing NNI: done in 0.127403 secs using 2398% CPU
Optimizing NNI: done in 0.110122 secs using 2398% CPU
Optimizing NNI: done in 0.157459 secs using 2396% CPU
Optimizing NNI: done in 0.150678 secs using 2397% CPU
Optimizing NNI: done in 0.125281 secs using 2397% CPU
Optimizing NNI: done in 0.0925092 secs using 2399% CPU
Optimizing NNI: done in 0.117444 secs using 2394% CPU
Optimizing NNI: done in 0.140176 secs using 2398% CPU
3800 samples done
Optimizing NNI: done in 0.108002 secs using 2396% CPU
Optimizing NNI: done in 0.127862 secs using 2390% CPU
Optimizing NNI: done in 0.145389 secs using 2398% CPU
Optimizing NNI: done in 0.165017 secs using 2399% CPU
Optimizing NNI: done in 0.0876468 secs using 2397% CPU
Optimizing NNI: done in 0.104926 secs using 2398% CPU
Optimizing NNI: done in 0.117695 secs using 2382% CPU
Optimizing NNI: done in 0.196961 secs using 2394% CPU
Optimizing NNI: done in 0.158938 secs using 2396% CPU
Optimizing NNI: done in 0.118353 secs using 2397% CPU
Optimizing NNI: done in 0.0938865 secs using 2397% CPU
Optimizing NNI: done in 0.105115 secs using 2398% CPU
Optimizing NNI: done in 0.125302 secs using 2390% CPU
Optimizing NNI: done in 0.112171 secs using 2399% CPU
Optimizing NNI: done in 0.105897 secs using 2387% CPU
Optimizing NNI: done in 0.112036 secs using 2396% CPU
Optimizing NNI: done in 0.12261 secs using 2391% CPU
Optimizing NNI: done in 0.122895 secs using 2398% CPU
Optimizing NNI: done in 0.114742 secs using 2396% CPU
Optimizing NNI: done in 0.111431 secs using 2397% CPU
Optimizing NNI: done in 0.107848 secs using 2397% CPU
Optimizing NNI: done in 0.178363 secs using 2390% CPU
Optimizing NNI: done in 0.126476 secs using 2398% CPU
Optimizing NNI: done in 0.130903 secs using 2395% CPU
Optimizing NNI: done in 0.13699 secs using 2388% CPU
Optimizing NNI: done in 0.103655 secs using 2397% CPU
Optimizing NNI: done in 0.143538 secs using 2397% CPU
Optimizing NNI: done in 0.113499 secs using 2398% CPU
Optimizing NNI: done in 0.117018 secs using 2390% CPU
Optimizing NNI: done in 0.122248 secs using 2389% CPU
Optimizing NNI: done in 0.108975 secs using 2396% CPU
Optimizing NNI: done in 0.100936 secs using 2396% CPU
Optimizing NNI: done in 0.113604 secs using 2384% CPU
Optimizing NNI: done in 0.108142 secs using 2398% CPU
Optimizing NNI: done in 0.116612 secs using 2386% CPU
Optimizing NNI: done in 0.118777 secs using 2393% CPU
Optimizing NNI: done in 0.105324 secs using 2398% CPU
Optimizing NNI: done in 0.128887 secs using 2397% CPU
Optimizing NNI: done in 0.106463 secs using 2393% CPU
Optimizing NNI: done in 0.107822 secs using 2396% CPU
Optimizing NNI: done in 0.104893 secs using 2393% CPU
Optimizing NNI: done in 0.141246 secs using 2395% CPU
Optimizing NNI: done in 0.111268 secs using 2396% CPU
Optimizing NNI: done in 0.155145 secs using 2391% CPU
Optimizing NNI: done in 0.11285 secs using 2396% CPU
Optimizing NNI: done in 0.122427 secs using 2390% CPU
Optimizing NNI: done in 0.158057 secs using 2399% CPU
Optimizing NNI: done in 0.0989104 secs using 2399% CPU
Optimizing NNI: done in 0.145645 secs using 2396% CPU
Optimizing NNI: done in 0.166011 secs using 2397% CPU
Optimizing NNI: done in 0.120364 secs using 2381% CPU
Optimizing NNI: done in 0.151271 secs using 2398% CPU
Optimizing NNI: done in 0.115268 secs using 2397% CPU
Optimizing NNI: done in 0.0997496 secs using 2398% CPU
Optimizing NNI: done in 0.096224 secs using 2399% CPU
Optimizing NNI: done in 0.110228 secs using 2397% CPU
Optimizing NNI: done in 0.122846 secs using 2396% CPU
Optimizing NNI: done in 0.134148 secs using 2395% CPU
Optimizing NNI: done in 0.125161 secs using 2397% CPU
Optimizing NNI: done in 0.102926 secs using 2393% CPU
Optimizing NNI: done in 0.174116 secs using 2397% CPU
Optimizing NNI: done in 0.155998 secs using 2397% CPU
Optimizing NNI: done in 0.100873 secs using 2393% CPU
Optimizing NNI: done in 0.123191 secs using 2398% CPU
Optimizing NNI: done in 0.104967 secs using 2394% CPU
Optimizing NNI: done in 0.0923135 secs using 2394% CPU
Optimizing NNI: done in 0.125777 secs using 2398% CPU
Optimizing NNI: done in 0.142185 secs using 2398% CPU
Optimizing NNI: done in 0.100053 secs using 2393% CPU
Optimizing NNI: done in 0.0921816 secs using 2396% CPU
Optimizing NNI: done in 0.104383 secs using 2398% CPU
Optimizing NNI: done in 0.110667 secs using 2396% CPU
Optimizing NNI: done in 0.107396 secs using 2397% CPU
Optimizing NNI: done in 0.132334 secs using 2395% CPU
Optimizing NNI: done in 0.110362 secs using 2394% CPU
Optimizing NNI: done in 0.10338 secs using 2398% CPU
Optimizing NNI: done in 0.103196 secs using 2397% CPU
Optimizing NNI: done in 0.156358 secs using 2398% CPU
Optimizing NNI: done in 0.105187 secs using 2399% CPU
Optimizing NNI: done in 0.103093 secs using 2397% CPU
Optimizing NNI: done in 0.103607 secs using 2393% CPU
Optimizing NNI: done in 0.142462 secs using 2393% CPU
Optimizing NNI: done in 0.167307 secs using 2398% CPU
Optimizing NNI: done in 0.106482 secs using 2392% CPU
Optimizing NNI: done in 0.110228 secs using 2393% CPU
Optimizing NNI: done in 0.115876 secs using 2390% CPU
Optimizing NNI: done in 0.110926 secs using 2396% CPU
Optimizing NNI: done in 0.177921 secs using 2392% CPU
Optimizing NNI: done in 0.21808 secs using 2394% CPU
Optimizing NNI: done in 0.120481 secs using 2389% CPU
Optimizing NNI: done in 0.145003 secs using 2398% CPU
Optimizing NNI: done in 0.121622 secs using 2397% CPU
Optimizing NNI: done in 0.112545 secs using 2396% CPU
Optimizing NNI: done in 0.126358 secs using 2398% CPU
Optimizing NNI: done in 0.111703 secs using 2395% CPU
Optimizing NNI: done in 0.113001 secs using 2395% CPU
Optimizing NNI: done in 0.168355 secs using 2396% CPU
Optimizing NNI: done in 0.109373 secs using 2396% CPU
Optimizing NNI: done in 0.160932 secs using 2396% CPU
Optimizing NNI: done in 0.152285 secs using 2397% CPU
3900 samples done
Optimizing NNI: done in 0.113881 secs using 2398% CPU
Optimizing NNI: done in 0.14808 secs using 2398% CPU
Optimizing NNI: done in 0.126104 secs using 2397% CPU
Optimizing NNI: done in 0.107046 secs using 2399% CPU
Optimizing NNI: done in 0.189143 secs using 2398% CPU
Optimizing NNI: done in 0.115865 secs using 2397% CPU
Optimizing NNI: done in 0.113811 secs using 2387% CPU
Optimizing NNI: done in 0.168113 secs using 2397% CPU
Optimizing NNI: done in 0.106254 secs using 2398% CPU
Optimizing NNI: done in 0.121029 secs using 2390% CPU
Optimizing NNI: done in 0.157862 secs using 2397% CPU
Optimizing NNI: done in 0.184045 secs using 2393% CPU
Optimizing NNI: done in 0.155789 secs using 2399% CPU
Optimizing NNI: done in 0.154416 secs using 2396% CPU
Optimizing NNI: done in 0.114164 secs using 2397% CPU
Optimizing NNI: done in 0.161511 secs using 2398% CPU
Optimizing NNI: done in 0.12786 secs using 2394% CPU
Optimizing NNI: done in 0.204696 secs using 2397% CPU
Optimizing NNI: done in 0.202109 secs using 2383% CPU
Optimizing NNI: done in 0.13516 secs using 2394% CPU
Optimizing NNI: done in 0.161921 secs using 2399% CPU
Optimizing NNI: done in 0.201645 secs using 2394% CPU
Optimizing NNI: done in 0.14992 secs using 2399% CPU
Optimizing NNI: done in 0.197607 secs using 2395% CPU
Optimizing NNI: done in 0.112519 secs using 2398% CPU
Optimizing NNI: done in 0.116882 secs using 2390% CPU
Optimizing NNI: done in 0.201558 secs using 2395% CPU
Optimizing NNI: done in 0.157292 secs using 2384% CPU
Optimizing NNI: done in 0.111448 secs using 2393% CPU
Optimizing NNI: done in 0.157661 secs using 2398% CPU
Optimizing NNI: done in 0.12196 secs using 2399% CPU
Optimizing NNI: done in 0.159615 secs using 2399% CPU
Optimizing NNI: done in 0.152217 secs using 2399% CPU
Optimizing NNI: done in 0.0989701 secs using 2397% CPU
Optimizing NNI: done in 0.109423 secs using 2399% CPU
Optimizing NNI: done in 0.124907 secs using 2397% CPU
Optimizing NNI: done in 0.162916 secs using 2394% CPU
Optimizing NNI: done in 0.106012 secs using 2396% CPU
Optimizing NNI: done in 0.115934 secs using 2392% CPU
Optimizing NNI: done in 0.1845 secs using 2398% CPU
Optimizing NNI: done in 0.103809 secs using 2398% CPU
Optimizing NNI: done in 0.160526 secs using 2389% CPU
Optimizing NNI: done in 0.1491 secs using 2394% CPU
Optimizing NNI: done in 0.122739 secs using 2391% CPU
Optimizing NNI: done in 0.129056 secs using 2397% CPU
Optimizing NNI: done in 0.152385 secs using 2395% CPU
Optimizing NNI: done in 0.12192 secs using 2391% CPU
Optimizing NNI: done in 0.118825 secs using 2394% CPU
Optimizing NNI: done in 0.230373 secs using 2396% CPU
Optimizing NNI: done in 0.113205 secs using 2388% CPU
Optimizing NNI: done in 0.10662 secs using 2396% CPU
Optimizing NNI: done in 0.186795 secs using 2395% CPU
Optimizing NNI: done in 0.1563 secs using 2397% CPU
Optimizing NNI: done in 0.150909 secs using 2398% CPU
Optimizing NNI: done in 0.109848 secs using 2397% CPU
Optimizing NNI: done in 0.105612 secs using 2393% CPU
Optimizing NNI: done in 0.138315 secs using 2394% CPU
Optimizing NNI: done in 0.155922 secs using 2398% CPU
Optimizing NNI: done in 0.113541 secs using 2396% CPU
Optimizing NNI: done in 0.109154 secs using 2395% CPU
Optimizing NNI: done in 0.145848 secs using 2389% CPU
Optimizing NNI: done in 0.112563 secs using 2396% CPU
Optimizing NNI: done in 0.0954063 secs using 2395% CPU
Optimizing NNI: done in 0.138755 secs using 2399% CPU
Optimizing NNI: done in 0.16676 secs using 2395% CPU
Optimizing NNI: done in 0.131185 secs using 2396% CPU
Optimizing NNI: done in 0.12638 secs using 2396% CPU
Optimizing NNI: done in 0.0952312 secs using 2395% CPU
Optimizing NNI: done in 0.109821 secs using 2396% CPU
Optimizing NNI: done in 0.119377 secs using 2395% CPU
Optimizing NNI: done in 0.157475 secs using 2385% CPU
Optimizing NNI: done in 0.112139 secs using 2396% CPU
Optimizing NNI: done in 0.101459 secs using 2396% CPU
Optimizing NNI: done in 0.103546 secs using 2397% CPU
Optimizing NNI: done in 0.113147 secs using 2395% CPU
Optimizing NNI: done in 0.120028 secs using 2397% CPU
Optimizing NNI: done in 0.119776 secs using 2391% CPU
Optimizing NNI: done in 0.116069 secs using 2387% CPU
Optimizing NNI: done in 0.178204 secs using 2394% CPU
Optimizing NNI: done in 0.127023 secs using 2396% CPU
Optimizing NNI: done in 0.149982 secs using 2393% CPU
Optimizing NNI: done in 0.1304 secs using 2390% CPU
Optimizing NNI: done in 0.168083 secs using 2390% CPU
Optimizing NNI: done in 0.215858 secs using 2394% CPU
Optimizing NNI: done in 0.127518 secs using 2394% CPU
Optimizing NNI: done in 0.112508 secs using 2392% CPU
Optimizing NNI: done in 0.114462 secs using 2388% CPU
Optimizing NNI: done in 0.167592 secs using 2396% CPU
Optimizing NNI: done in 0.102514 secs using 2399% CPU
Optimizing NNI: done in 0.155764 secs using 2397% CPU
Optimizing NNI: done in 0.105877 secs using 2398% CPU
Optimizing NNI: done in 0.114512 secs using 2394% CPU
Optimizing NNI: done in 0.126244 secs using 2399% CPU
Optimizing NNI: done in 0.121295 secs using 2393% CPU
Optimizing NNI: done in 0.118776 secs using 2398% CPU
Optimizing NNI: done in 0.172413 secs using 2394% CPU
Optimizing NNI: done in 0.0936571 secs using 2398% CPU
Optimizing NNI: done in 0.109469 secs using 2397% CPU
Optimizing NNI: done in 0.128523 secs using 2384% CPU
Optimizing NNI: done in 0.0660243 secs using 2398% CPU
4000 samples done
Optimizing NNI: done in 0.201139 secs using 2397% CPU
Optimizing NNI: done in 0.16814 secs using 2394% CPU
Optimizing NNI: done in 0.148467 secs using 2397% CPU
Optimizing NNI: done in 0.137468 secs using 2394% CPU
Optimizing NNI: done in 0.163041 secs using 2395% CPU
Optimizing NNI: done in 0.115556 secs using 2395% CPU
Optimizing NNI: done in 0.117937 secs using 2398% CPU
Optimizing NNI: done in 0.110524 secs using 2399% CPU
Optimizing NNI: done in 0.202301 secs using 2396% CPU
Optimizing NNI: done in 0.113805 secs using 2395% CPU
Optimizing NNI: done in 0.111564 secs using 2397% CPU
Optimizing NNI: done in 0.0995672 secs using 2397% CPU
Optimizing NNI: done in 0.168959 secs using 2393% CPU
Optimizing NNI: done in 0.102258 secs using 2399% CPU
Optimizing NNI: done in 0.169455 secs using 2395% CPU
Optimizing NNI: done in 0.20676 secs using 2395% CPU
Optimizing NNI: done in 0.147798 secs using 2391% CPU
Optimizing NNI: done in 0.167937 secs using 2390% CPU
Optimizing NNI: done in 0.16915 secs using 2395% CPU
Optimizing NNI: done in 0.19614 secs using 2389% CPU
Optimizing NNI: done in 0.113403 secs using 2397% CPU
Optimizing NNI: done in 0.152403 secs using 2398% CPU
Optimizing NNI: done in 0.0935167 secs using 2399% CPU
Optimizing NNI: done in 0.13082 secs using 2398% CPU
Optimizing NNI: done in 0.060515 secs using 2392% CPU
Optimizing NNI: done in 0.0666134 secs using 2392% CPU
Optimizing NNI: done in 0.124956 secs using 2397% CPU
Optimizing NNI: done in 0.116832 secs using 2396% CPU
Optimizing NNI: done in 0.103532 secs using 2395% CPU
Optimizing NNI: done in 0.119118 secs using 2391% CPU
Optimizing NNI: done in 0.0609388 secs using 2398% CPU
Optimizing NNI: done in 0.157651 secs using 2393% CPU
Optimizing NNI: done in 0.105255 secs using 2397% CPU
Optimizing NNI: done in 0.104373 secs using 2395% CPU
Optimizing NNI: done in 0.149159 secs using 2392% CPU
Optimizing NNI: done in 0.145147 secs using 2384% CPU
Optimizing NNI: done in 0.112998 secs using 2393% CPU
Optimizing NNI: done in 0.176722 secs using 2396% CPU
Optimizing NNI: done in 0.113893 secs using 2397% CPU
Optimizing NNI: done in 0.110698 secs using 2398% CPU
Optimizing NNI: done in 0.121965 secs using 2391% CPU
Optimizing NNI: done in 0.167373 secs using 2394% CPU
Optimizing NNI: done in 0.153311 secs using 2397% CPU
Optimizing NNI: done in 0.106444 secs using 2396% CPU
Optimizing NNI: done in 0.106717 secs using 2398% CPU
Optimizing NNI: done in 0.0979766 secs using 2396% CPU
Optimizing NNI: done in 0.104642 secs using 2395% CPU
Optimizing NNI: done in 0.154701 secs using 2398% CPU
Optimizing NNI: done in 0.114419 secs using 2389% CPU
Optimizing NNI: done in 0.107595 secs using 2385% CPU
Optimizing NNI: done in 0.132366 secs using 2397% CPU
Optimizing NNI: done in 0.102418 secs using 2397% CPU
Optimizing NNI: done in 0.116808 secs using 2386% CPU
Optimizing NNI: done in 0.16012 secs using 2397% CPU
Optimizing NNI: done in 0.114557 secs using 2399% CPU
Optimizing NNI: done in 0.100255 secs using 2389% CPU
Optimizing NNI: done in 0.10302 secs using 2397% CPU
Optimizing NNI: done in 0.105539 secs using 2398% CPU
Optimizing NNI: done in 0.111975 secs using 2398% CPU
Optimizing NNI: done in 0.0917298 secs using 2397% CPU
Optimizing NNI: done in 0.193158 secs using 2395% CPU
Optimizing NNI: done in 0.121198 secs using 2397% CPU
Optimizing NNI: done in 0.135979 secs using 2396% CPU
Optimizing NNI: done in 0.094287 secs using 2395% CPU
Optimizing NNI: done in 0.0916418 secs using 2398% CPU
Optimizing NNI: done in 0.0980735 secs using 2397% CPU
Optimizing NNI: done in 0.0990735 secs using 2397% CPU
Optimizing NNI: done in 0.102165 secs using 2398% CPU
Optimizing NNI: done in 0.109551 secs using 2396% CPU
Optimizing NNI: done in 0.123488 secs using 2388% CPU
Optimizing NNI: done in 0.147795 secs using 2391% CPU
Optimizing NNI: done in 0.128604 secs using 2397% CPU
Optimizing NNI: done in 0.116421 secs using 2395% CPU
Optimizing NNI: done in 0.101495 secs using 2396% CPU
Optimizing NNI: done in 0.105399 secs using 2396% CPU
Optimizing NNI: done in 0.0959406 secs using 2395% CPU
Optimizing NNI: done in 0.101801 secs using 2396% CPU
Optimizing NNI: done in 0.170596 secs using 2398% CPU
Optimizing NNI: done in 0.139841 secs using 2393% CPU
Optimizing NNI: done in 0.138559 secs using 2393% CPU
Optimizing NNI: done in 0.121206 secs using 2397% CPU
Optimizing NNI: done in 0.127208 secs using 2392% CPU
Optimizing NNI: done in 0.100521 secs using 2388% CPU
Optimizing NNI: done in 0.145423 secs using 2392% CPU
Optimizing NNI: done in 0.158561 secs using 2397% CPU
Optimizing NNI: done in 0.138175 secs using 2398% CPU
Optimizing NNI: done in 0.109412 secs using 2392% CPU
Optimizing NNI: done in 0.0962666 secs using 2397% CPU
Optimizing NNI: done in 0.102143 secs using 2397% CPU
Optimizing NNI: done in 0.142846 secs using 2395% CPU
Optimizing NNI: done in 0.109262 secs using 2398% CPU
Optimizing NNI: done in 0.114483 secs using 2393% CPU
Optimizing NNI: done in 0.130139 secs using 2397% CPU
Optimizing NNI: done in 0.120425 secs using 2397% CPU
Optimizing NNI: done in 0.0925612 secs using 2398% CPU
Optimizing NNI: done in 0.142512 secs using 2396% CPU
Optimizing NNI: done in 0.187754 secs using 2396% CPU
Optimizing NNI: done in 0.103942 secs using 2396% CPU
Optimizing NNI: done in 0.118478 secs using 2397% CPU
Optimizing NNI: done in 0.141678 secs using 2398% CPU
4100 samples done
Optimizing NNI: done in 0.160753 secs using 2396% CPU
Optimizing NNI: done in 0.153601 secs using 2399% CPU
Optimizing NNI: done in 0.104497 secs using 2397% CPU
Optimizing NNI: done in 0.110337 secs using 2387% CPU
Optimizing NNI: done in 0.142843 secs using 2394% CPU
Optimizing NNI: done in 0.140562 secs using 2398% CPU
Optimizing NNI: done in 0.098765 secs using 2397% CPU
Optimizing NNI: done in 0.101993 secs using 2398% CPU
Optimizing NNI: done in 0.0970147 secs using 2399% CPU
Optimizing NNI: done in 0.18015 secs using 2397% CPU
Optimizing NNI: done in 0.176333 secs using 2397% CPU
Optimizing NNI: done in 0.0915037 secs using 2398% CPU
Optimizing NNI: done in 0.0993642 secs using 2397% CPU
Optimizing NNI: done in 0.192731 secs using 2392% CPU
Optimizing NNI: done in 0.11189 secs using 2396% CPU
Optimizing NNI: done in 0.110062 secs using 2397% CPU
Optimizing NNI: done in 0.103323 secs using 2390% CPU
Optimizing NNI: done in 0.0998739 secs using 2397% CPU
Optimizing NNI: done in 0.0954715 secs using 2397% CPU
Optimizing NNI: done in 0.130963 secs using 2397% CPU
Optimizing NNI: done in 0.114561 secs using 2397% CPU
Optimizing NNI: done in 0.166436 secs using 2396% CPU
Optimizing NNI: done in 0.160501 secs using 2398% CPU
Optimizing NNI: done in 0.156786 secs using 2391% CPU
Optimizing NNI: done in 0.172915 secs using 2399% CPU
Optimizing NNI: done in 0.142734 secs using 2398% CPU
Optimizing NNI: done in 0.110819 secs using 2394% CPU
Optimizing NNI: done in 0.166827 secs using 2399% CPU
Optimizing NNI: done in 0.108495 secs using 2387% CPU
Optimizing NNI: done in 0.155188 secs using 2395% CPU
Optimizing NNI: done in 0.141005 secs using 2398% CPU
Optimizing NNI: done in 0.160122 secs using 2390% CPU
Optimizing NNI: done in 0.184117 secs using 2398% CPU
Optimizing NNI: done in 0.13424 secs using 2398% CPU
Optimizing NNI: done in 0.091952 secs using 2393% CPU
Optimizing NNI: done in 0.144977 secs using 2398% CPU
Optimizing NNI: done in 0.115307 secs using 2398% CPU
Optimizing NNI: done in 0.127359 secs using 2397% CPU
Optimizing NNI: done in 0.116308 secs using 2395% CPU
Optimizing NNI: done in 0.113545 secs using 2396% CPU
Optimizing NNI: done in 0.0946716 secs using 2396% CPU
Optimizing NNI: done in 0.10688 secs using 2396% CPU
Optimizing NNI: done in 0.157956 secs using 2398% CPU
Optimizing NNI: done in 0.106074 secs using 2396% CPU
Optimizing NNI: done in 0.104692 secs using 2396% CPU
Optimizing NNI: done in 0.093155 secs using 2394% CPU
Optimizing NNI: done in 0.150237 secs using 2399% CPU
Optimizing NNI: done in 0.0956825 secs using 2396% CPU
Optimizing NNI: done in 0.118233 secs using 2397% CPU
Optimizing NNI: done in 0.121386 secs using 2399% CPU
Optimizing NNI: done in 0.114503 secs using 2389% CPU
Optimizing NNI: done in 0.128578 secs using 2393% CPU
Optimizing NNI: done in 0.112453 secs using 2397% CPU
Optimizing NNI: done in 0.129004 secs using 2380% CPU
Optimizing NNI: done in 0.107149 secs using 2394% CPU
Optimizing NNI: done in 0.147733 secs using 2398% CPU
Optimizing NNI: done in 0.102832 secs using 2397% CPU
Optimizing NNI: done in 0.167882 secs using 2392% CPU
Optimizing NNI: done in 0.11451 secs using 2395% CPU
Optimizing NNI: done in 0.113783 secs using 2393% CPU
Optimizing NNI: done in 0.112875 secs using 2390% CPU
Optimizing NNI: done in 0.129918 secs using 2397% CPU
Optimizing NNI: done in 0.116738 secs using 2397% CPU
Optimizing NNI: done in 0.101837 secs using 2397% CPU
Optimizing NNI: done in 0.159519 secs using 2396% CPU
Optimizing NNI: done in 0.106945 secs using 2383% CPU
Optimizing NNI: done in 0.124649 secs using 2397% CPU
Optimizing NNI: done in 0.114572 secs using 2398% CPU
Optimizing NNI: done in 0.178395 secs using 2395% CPU
Optimizing NNI: done in 0.162687 secs using 2396% CPU
Optimizing NNI: done in 0.120992 secs using 2393% CPU
Optimizing NNI: done in 0.187972 secs using 2394% CPU
Optimizing NNI: done in 0.210232 secs using 2395% CPU
Optimizing NNI: done in 0.102257 secs using 2394% CPU
Optimizing NNI: done in 0.165202 secs using 2391% CPU
Optimizing NNI: done in 0.0626826 secs using 2397% CPU
Optimizing NNI: done in 0.122966 secs using 2394% CPU
Optimizing NNI: done in 0.135905 secs using 2397% CPU
Optimizing NNI: done in 0.191479 secs using 2395% CPU
Optimizing NNI: done in 0.167305 secs using 2395% CPU
Optimizing NNI: done in 0.135037 secs using 2386% CPU
Optimizing NNI: done in 0.152315 secs using 2392% CPU
Optimizing NNI: done in 0.170396 secs using 2398% CPU
Optimizing NNI: done in 0.104988 secs using 2399% CPU
Optimizing NNI: done in 0.134842 secs using 2397% CPU
Optimizing NNI: done in 0.109923 secs using 2397% CPU
Optimizing NNI: done in 0.122835 secs using 2396% CPU
Optimizing NNI: done in 0.148702 secs using 2398% CPU
Optimizing NNI: done in 0.142113 secs using 2394% CPU
Optimizing NNI: done in 0.14005 secs using 2398% CPU
Optimizing NNI: done in 0.172238 secs using 2389% CPU
Optimizing NNI: done in 0.148879 secs using 2393% CPU
Optimizing NNI: done in 0.138088 secs using 2395% CPU
Optimizing NNI: done in 0.0560273 secs using 2395% CPU
Optimizing NNI: done in 0.115559 secs using 2396% CPU
Optimizing NNI: done in 0.110587 secs using 2391% CPU
Optimizing NNI: done in 0.165335 secs using 2395% CPU
Optimizing NNI: done in 0.0947372 secs using 2393% CPU
Optimizing NNI: done in 0.160495 secs using 2389% CPU
Optimizing NNI: done in 0.150659 secs using 2399% CPU
4200 samples done
Optimizing NNI: done in 0.172851 secs using 2396% CPU
Optimizing NNI: done in 0.110566 secs using 2395% CPU
Optimizing NNI: done in 0.150151 secs using 2393% CPU
Optimizing NNI: done in 0.135529 secs using 2391% CPU
Optimizing NNI: done in 0.10899 secs using 2395% CPU
Optimizing NNI: done in 0.121398 secs using 2395% CPU
Optimizing NNI: done in 0.114212 secs using 2398% CPU
Optimizing NNI: done in 0.110005 secs using 2382% CPU
Optimizing NNI: done in 0.111608 secs using 2396% CPU
Optimizing NNI: done in 0.170584 secs using 2392% CPU
Optimizing NNI: done in 0.157609 secs using 2394% CPU
Optimizing NNI: done in 0.149817 secs using 2395% CPU
Optimizing NNI: done in 0.119215 secs using 2396% CPU
Optimizing NNI: done in 0.132055 secs using 2387% CPU
Optimizing NNI: done in 0.18364 secs using 2389% CPU
Optimizing NNI: done in 0.116727 secs using 2396% CPU
Optimizing NNI: done in 0.106075 secs using 2394% CPU
Optimizing NNI: done in 0.155792 secs using 2397% CPU
Optimizing NNI: done in 0.163755 secs using 2397% CPU
Optimizing NNI: done in 0.200983 secs using 2395% CPU
Optimizing NNI: done in 0.114295 secs using 2386% CPU
Optimizing NNI: done in 0.114167 secs using 2398% CPU
Optimizing NNI: done in 0.150162 secs using 2391% CPU
Optimizing NNI: done in 0.188076 secs using 2391% CPU
Optimizing NNI: done in 0.123673 secs using 2395% CPU
Optimizing NNI: done in 0.122609 secs using 2397% CPU
Optimizing NNI: done in 0.106262 secs using 2397% CPU
Optimizing NNI: done in 0.0990157 secs using 2396% CPU
Optimizing NNI: done in 0.120655 secs using 2390% CPU
Optimizing NNI: done in 0.166532 secs using 2399% CPU
Optimizing NNI: done in 0.112863 secs using 2394% CPU
Optimizing NNI: done in 0.124873 secs using 2397% CPU
Optimizing NNI: done in 0.154107 secs using 2396% CPU
Optimizing NNI: done in 0.130754 secs using 2390% CPU
Optimizing NNI: done in 0.119221 secs using 2398% CPU
Optimizing NNI: done in 0.132128 secs using 2395% CPU
Optimizing NNI: done in 0.206391 secs using 2399% CPU
Optimizing NNI: done in 0.109701 secs using 2395% CPU
Optimizing NNI: done in 0.120463 secs using 2394% CPU
Optimizing NNI: done in 0.151136 secs using 2395% CPU
Optimizing NNI: done in 0.162445 secs using 2398% CPU
Optimizing NNI: done in 0.0884984 secs using 2398% CPU
Optimizing NNI: done in 0.149698 secs using 2396% CPU
Optimizing NNI: done in 0.108432 secs using 2399% CPU
Optimizing NNI: done in 0.124248 secs using 2397% CPU
Optimizing NNI: done in 0.114283 secs using 2398% CPU
Optimizing NNI: done in 0.105689 secs using 2398% CPU
Optimizing NNI: done in 0.125812 secs using 2399% CPU
Optimizing NNI: done in 0.0981915 secs using 2399% CPU
Optimizing NNI: done in 0.181652 secs using 2398% CPU
Optimizing NNI: done in 0.0992314 secs using 2392% CPU
Optimizing NNI: done in 0.19249 secs using 2393% CPU
Optimizing NNI: done in 0.114857 secs using 2394% CPU
Optimizing NNI: done in 0.117874 secs using 2397% CPU
Optimizing NNI: done in 0.0913809 secs using 2398% CPU
Optimizing NNI: done in 0.101235 secs using 2399% CPU
Optimizing NNI: done in 0.104363 secs using 2396% CPU
Optimizing NNI: done in 0.107928 secs using 2398% CPU
Optimizing NNI: done in 0.116289 secs using 2398% CPU
Optimizing NNI: done in 0.0996687 secs using 2398% CPU
Optimizing NNI: done in 0.116821 secs using 2398% CPU
Optimizing NNI: done in 0.119721 secs using 2397% CPU
Optimizing NNI: done in 0.136138 secs using 2395% CPU
Optimizing NNI: done in 0.14999 secs using 2399% CPU
Optimizing NNI: done in 0.0959028 secs using 2398% CPU
Optimizing NNI: done in 0.105014 secs using 2397% CPU
Optimizing NNI: done in 0.147042 secs using 2397% CPU
Optimizing NNI: done in 0.111934 secs using 2396% CPU
Optimizing NNI: done in 0.185077 secs using 2391% CPU
Optimizing NNI: done in 0.119505 secs using 2398% CPU
Optimizing NNI: done in 0.11206 secs using 2398% CPU
Optimizing NNI: done in 0.150429 secs using 2394% CPU
Optimizing NNI: done in 0.110231 secs using 2397% CPU
Optimizing NNI: done in 0.160787 secs using 2398% CPU
Optimizing NNI: done in 0.117762 secs using 2398% CPU
Optimizing NNI: done in 0.117745 secs using 2396% CPU
Optimizing NNI: done in 0.10673 secs using 2396% CPU
Optimizing NNI: done in 0.147956 secs using 2399% CPU
Optimizing NNI: done in 0.205227 secs using 2392% CPU
Optimizing NNI: done in 0.101193 secs using 2398% CPU
Optimizing NNI: done in 0.0989827 secs using 2397% CPU
Optimizing NNI: done in 0.109554 secs using 2396% CPU
Optimizing NNI: done in 0.107003 secs using 2399% CPU
Optimizing NNI: done in 0.163394 secs using 2399% CPU
Optimizing NNI: done in 0.128594 secs using 2393% CPU
Optimizing NNI: done in 0.189384 secs using 2395% CPU
Optimizing NNI: done in 0.152927 secs using 2395% CPU
Optimizing NNI: done in 0.216358 secs using 2389% CPU
Optimizing NNI: done in 0.106221 secs using 2397% CPU
Optimizing NNI: done in 0.117186 secs using 2396% CPU
Optimizing NNI: done in 0.16357 secs using 2399% CPU
Optimizing NNI: done in 0.178844 secs using 2394% CPU
Optimizing NNI: done in 0.113298 secs using 2396% CPU
Optimizing NNI: done in 0.177977 secs using 2393% CPU
Optimizing NNI: done in 0.16955 secs using 2397% CPU
Optimizing NNI: done in 0.165767 secs using 2393% CPU
Optimizing NNI: done in 0.132342 secs using 2397% CPU
Optimizing NNI: done in 0.121632 secs using 2395% CPU
Optimizing NNI: done in 0.241203 secs using 2395% CPU
Optimizing NNI: done in 0.0970051 secs using 2392% CPU
4300 samples done
Optimizing NNI: done in 0.126236 secs using 2399% CPU
Optimizing NNI: done in 0.116725 secs using 2396% CPU
Optimizing NNI: done in 0.114894 secs using 2385% CPU
Optimizing NNI: done in 0.122011 secs using 2396% CPU
Optimizing NNI: done in 0.127238 secs using 2398% CPU
Optimizing NNI: done in 0.142294 secs using 2397% CPU
Optimizing NNI: done in 0.118672 secs using 2397% CPU
Optimizing NNI: done in 0.128317 secs using 2391% CPU
Optimizing NNI: done in 0.109667 secs using 2399% CPU
Optimizing NNI: done in 0.0905302 secs using 2394% CPU
Optimizing NNI: done in 0.186547 secs using 2386% CPU
Optimizing NNI: done in 0.10864 secs using 2397% CPU
Optimizing NNI: done in 0.107547 secs using 2397% CPU
Optimizing NNI: done in 0.125148 secs using 2399% CPU
Optimizing NNI: done in 0.10255 secs using 2392% CPU
Optimizing NNI: done in 0.120026 secs using 2398% CPU
Optimizing NNI: done in 0.117965 secs using 2397% CPU
Optimizing NNI: done in 0.214223 secs using 2392% CPU
Optimizing NNI: done in 0.132839 secs using 2398% CPU
Optimizing NNI: done in 0.18803 secs using 2394% CPU
Optimizing NNI: done in 0.120098 secs using 2394% CPU
Optimizing NNI: done in 0.110163 secs using 2395% CPU
Optimizing NNI: done in 0.126991 secs using 2398% CPU
Optimizing NNI: done in 0.127398 secs using 2393% CPU
Optimizing NNI: done in 0.106732 secs using 2396% CPU
Optimizing NNI: done in 0.107168 secs using 2398% CPU
Optimizing NNI: done in 0.107873 secs using 2398% CPU
Optimizing NNI: done in 0.127336 secs using 2398% CPU
Optimizing NNI: done in 0.12674 secs using 2398% CPU
Optimizing NNI: done in 0.152855 secs using 2393% CPU
Optimizing NNI: done in 0.125111 secs using 2392% CPU
Optimizing NNI: done in 0.128352 secs using 2382% CPU
Optimizing NNI: done in 0.113718 secs using 2398% CPU
Optimizing NNI: done in 0.139954 secs using 2396% CPU
Optimizing NNI: done in 0.113991 secs using 2398% CPU
Optimizing NNI: done in 0.175886 secs using 2397% CPU
Optimizing NNI: done in 0.11685 secs using 2397% CPU
Optimizing NNI: done in 0.10327 secs using 2397% CPU
Optimizing NNI: done in 0.133855 secs using 2398% CPU
Optimizing NNI: done in 0.12393 secs using 2397% CPU
Optimizing NNI: done in 0.116215 secs using 2395% CPU
Optimizing NNI: done in 0.113626 secs using 2388% CPU
Optimizing NNI: done in 0.244149 secs using 2391% CPU
Optimizing NNI: done in 0.112719 secs using 2393% CPU
Optimizing NNI: done in 0.0999747 secs using 2399% CPU
Optimizing NNI: done in 0.184907 secs using 2393% CPU
Optimizing NNI: done in 0.189325 secs using 2395% CPU
Optimizing NNI: done in 0.0996717 secs using 2398% CPU
Optimizing NNI: done in 0.147484 secs using 2397% CPU
Optimizing NNI: done in 0.150974 secs using 2396% CPU
Optimizing NNI: done in 0.138197 secs using 2396% CPU
Optimizing NNI: done in 0.138191 secs using 2396% CPU
Optimizing NNI: done in 0.193139 secs using 2397% CPU
Optimizing NNI: done in 0.143301 secs using 2398% CPU
Optimizing NNI: done in 0.239402 secs using 2397% CPU
Optimizing NNI: done in 0.101453 secs using 2399% CPU
Optimizing NNI: done in 0.102372 secs using 2393% CPU
Optimizing NNI: done in 0.160933 secs using 2384% CPU
Optimizing NNI: done in 0.125328 secs using 2397% CPU
Optimizing NNI: done in 0.0625101 secs using 2394% CPU
Optimizing NNI: done in 0.110589 secs using 2397% CPU
Optimizing NNI: done in 0.126351 secs using 2397% CPU
Optimizing NNI: done in 0.119522 secs using 2398% CPU
Optimizing NNI: done in 0.138589 secs using 2396% CPU
Optimizing NNI: done in 0.212056 secs using 2391% CPU
Optimizing NNI: done in 0.114764 secs using 2390% CPU
Optimizing NNI: done in 0.0990888 secs using 2398% CPU
Optimizing NNI: done in 0.248057 secs using 2394% CPU
Optimizing NNI: done in 0.123991 secs using 2397% CPU
Optimizing NNI: done in 0.132553 secs using 2398% CPU
Optimizing NNI: done in 0.134223 secs using 2397% CPU
Optimizing NNI: done in 0.113166 secs using 2396% CPU
Optimizing NNI: done in 0.171474 secs using 2395% CPU
Optimizing NNI: done in 0.115248 secs using 2388% CPU
Optimizing NNI: done in 0.152485 secs using 2391% CPU
Optimizing NNI: done in 0.108109 secs using 2395% CPU
Optimizing NNI: done in 0.113638 secs using 2394% CPU
Optimizing NNI: done in 0.111148 secs using 2397% CPU
Optimizing NNI: done in 0.116452 secs using 2395% CPU
Optimizing NNI: done in 0.106094 secs using 2396% CPU
Optimizing NNI: done in 0.128921 secs using 2397% CPU
Optimizing NNI: done in 0.104455 secs using 2399% CPU
Optimizing NNI: done in 0.104819 secs using 2395% CPU
Optimizing NNI: done in 0.116199 secs using 2395% CPU
Optimizing NNI: done in 0.123083 secs using 2395% CPU
Optimizing NNI: done in 0.164341 secs using 2399% CPU
Optimizing NNI: done in 0.1218 secs using 2397% CPU
Optimizing NNI: done in 0.113308 secs using 2392% CPU
Optimizing NNI: done in 0.108831 secs using 2384% CPU
Optimizing NNI: done in 0.117808 secs using 2395% CPU
Optimizing NNI: done in 0.189753 secs using 2396% CPU
Optimizing NNI: done in 0.133157 secs using 2398% CPU
Optimizing NNI: done in 0.119292 secs using 2399% CPU
Optimizing NNI: done in 0.137669 secs using 2386% CPU
Optimizing NNI: done in 0.100126 secs using 2395% CPU
Optimizing NNI: done in 0.122993 secs using 2397% CPU
Optimizing NNI: done in 0.105291 secs using 2398% CPU
Optimizing NNI: done in 0.116753 secs using 2397% CPU
Optimizing NNI: done in 0.108138 secs using 2395% CPU
Optimizing NNI: done in 0.110016 secs using 2397% CPU
4400 samples done
Optimizing NNI: done in 0.144595 secs using 2396% CPU
Optimizing NNI: done in 0.151574 secs using 2397% CPU
Optimizing NNI: done in 0.110125 secs using 2395% CPU
Optimizing NNI: done in 0.218114 secs using 2395% CPU
Optimizing NNI: done in 0.196215 secs using 2397% CPU
Optimizing NNI: done in 0.14067 secs using 2392% CPU
Optimizing NNI: done in 0.17833 secs using 2394% CPU
Optimizing NNI: done in 0.198417 secs using 2397% CPU
Optimizing NNI: done in 0.15226 secs using 2392% CPU
Optimizing NNI: done in 0.166684 secs using 2395% CPU
Optimizing NNI: done in 0.162678 secs using 2392% CPU
Optimizing NNI: done in 0.128338 secs using 2395% CPU
Optimizing NNI: done in 0.119163 secs using 2397% CPU
Optimizing NNI: done in 0.117889 secs using 2392% CPU
Optimizing NNI: done in 0.158093 secs using 2395% CPU
Optimizing NNI: done in 0.170967 secs using 2397% CPU
Optimizing NNI: done in 0.15966 secs using 2397% CPU
Optimizing NNI: done in 0.12608 secs using 2394% CPU
Optimizing NNI: done in 0.104185 secs using 2397% CPU
Optimizing NNI: done in 0.12417 secs using 2395% CPU
Optimizing NNI: done in 0.157156 secs using 2396% CPU
Optimizing NNI: done in 0.122823 secs using 2396% CPU
Optimizing NNI: done in 0.129801 secs using 2395% CPU
Optimizing NNI: done in 0.157076 secs using 2392% CPU
Optimizing NNI: done in 0.155254 secs using 2395% CPU
Optimizing NNI: done in 0.178312 secs using 2395% CPU
Optimizing NNI: done in 0.113027 secs using 2398% CPU
Optimizing NNI: done in 0.126588 secs using 2397% CPU
Optimizing NNI: done in 0.241654 secs using 2397% CPU
Optimizing NNI: done in 0.118288 secs using 2397% CPU
Optimizing NNI: done in 0.126971 secs using 2395% CPU
Optimizing NNI: done in 0.120078 secs using 2397% CPU
Optimizing NNI: done in 0.112205 secs using 2397% CPU
Optimizing NNI: done in 0.11017 secs using 2396% CPU
Optimizing NNI: done in 0.111303 secs using 2398% CPU
Optimizing NNI: done in 0.149525 secs using 2394% CPU
Optimizing NNI: done in 0.115677 secs using 2397% CPU
Optimizing NNI: done in 0.187835 secs using 2394% CPU
Optimizing NNI: done in 0.113848 secs using 2395% CPU
Optimizing NNI: done in 0.0965478 secs using 2398% CPU
Optimizing NNI: done in 0.121928 secs using 2397% CPU
Optimizing NNI: done in 0.12323 secs using 2397% CPU
Optimizing NNI: done in 0.143852 secs using 2393% CPU
Optimizing NNI: done in 0.108193 secs using 2388% CPU
Optimizing NNI: done in 0.107508 secs using 2387% CPU
Optimizing NNI: done in 0.188022 secs using 2398% CPU
Optimizing NNI: done in 0.145607 secs using 2396% CPU
Optimizing NNI: done in 0.0891928 secs using 2398% CPU
Optimizing NNI: done in 0.0903747 secs using 2398% CPU
Optimizing NNI: done in 0.103792 secs using 2397% CPU
Optimizing NNI: done in 0.102971 secs using 2398% CPU
Optimizing NNI: done in 0.0992916 secs using 2396% CPU
Optimizing NNI: done in 0.107844 secs using 2398% CPU
Optimizing NNI: done in 0.114557 secs using 2398% CPU
Optimizing NNI: done in 0.127589 secs using 2395% CPU
Optimizing NNI: done in 0.194177 secs using 2396% CPU
Optimizing NNI: done in 0.110856 secs using 2397% CPU
Optimizing NNI: done in 0.124555 secs using 2396% CPU
Optimizing NNI: done in 0.136155 secs using 2398% CPU
Optimizing NNI: done in 0.122504 secs using 2395% CPU
Optimizing NNI: done in 0.0940422 secs using 2397% CPU
Optimizing NNI: done in 0.133375 secs using 2394% CPU
Optimizing NNI: done in 0.115286 secs using 2397% CPU
Optimizing NNI: done in 0.107657 secs using 2398% CPU
Optimizing NNI: done in 0.105145 secs using 2397% CPU
Optimizing NNI: done in 0.112023 secs using 2397% CPU
Optimizing NNI: done in 0.108944 secs using 2394% CPU
Optimizing NNI: done in 0.111146 secs using 2398% CPU
Optimizing NNI: done in 0.0984306 secs using 2399% CPU
Optimizing NNI: done in 0.139911 secs using 2396% CPU
Optimizing NNI: done in 0.193435 secs using 2398% CPU
Optimizing NNI: done in 0.166714 secs using 2396% CPU
Optimizing NNI: done in 0.127578 secs using 2390% CPU
Optimizing NNI: done in 0.119335 secs using 2396% CPU
Optimizing NNI: done in 0.172226 secs using 2398% CPU
Optimizing NNI: done in 0.115426 secs using 2386% CPU
Optimizing NNI: done in 0.0967697 secs using 2397% CPU
Optimizing NNI: done in 0.158871 secs using 2389% CPU
Optimizing NNI: done in 0.126763 secs using 2399% CPU
Optimizing NNI: done in 0.12286 secs using 2395% CPU
Optimizing NNI: done in 0.152555 secs using 2399% CPU
Optimizing NNI: done in 0.140461 secs using 2398% CPU
Optimizing NNI: done in 0.117824 secs using 2394% CPU
Optimizing NNI: done in 0.117008 secs using 2396% CPU
Optimizing NNI: done in 0.101919 secs using 2397% CPU
Optimizing NNI: done in 0.22804 secs using 2396% CPU
Optimizing NNI: done in 0.116909 secs using 2399% CPU
Optimizing NNI: done in 0.137789 secs using 2391% CPU
Optimizing NNI: done in 0.131526 secs using 2397% CPU
Optimizing NNI: done in 0.118243 secs using 2399% CPU
Optimizing NNI: done in 0.151314 secs using 2397% CPU
Optimizing NNI: done in 0.116952 secs using 2398% CPU
Optimizing NNI: done in 0.147019 secs using 2395% CPU
Optimizing NNI: done in 0.182975 secs using 2396% CPU
Optimizing NNI: done in 0.10811 secs using 2399% CPU
Optimizing NNI: done in 0.119051 secs using 2398% CPU
Optimizing NNI: done in 0.139806 secs using 2398% CPU
Optimizing NNI: done in 0.188467 secs using 2398% CPU
Optimizing NNI: done in 0.184494 secs using 2391% CPU
Optimizing NNI: done in 0.165832 secs using 2395% CPU
4500 samples done
Optimizing NNI: done in 0.173748 secs using 2397% CPU
Optimizing NNI: done in 0.160338 secs using 2387% CPU
Optimizing NNI: done in 0.195578 secs using 2393% CPU
Optimizing NNI: done in 0.141184 secs using 2393% CPU
Optimizing NNI: done in 0.107361 secs using 2394% CPU
Optimizing NNI: done in 0.0972235 secs using 2398% CPU
Optimizing NNI: done in 0.159577 secs using 2395% CPU
Optimizing NNI: done in 0.155375 secs using 2392% CPU
Optimizing NNI: done in 0.218434 secs using 2390% CPU
Optimizing NNI: done in 0.157032 secs using 2398% CPU
Optimizing NNI: done in 0.12254 secs using 2394% CPU
Optimizing NNI: done in 0.173581 secs using 2395% CPU
Optimizing NNI: done in 0.110462 secs using 2394% CPU
Optimizing NNI: done in 0.170577 secs using 2395% CPU
Optimizing NNI: done in 0.0993234 secs using 2396% CPU
Optimizing NNI: done in 0.123179 secs using 2398% CPU
Optimizing NNI: done in 0.130117 secs using 2397% CPU
Optimizing NNI: done in 0.163854 secs using 2397% CPU
Optimizing NNI: done in 0.132084 secs using 2390% CPU
Optimizing NNI: done in 0.161321 secs using 2398% CPU
Optimizing NNI: done in 0.180042 secs using 2396% CPU
Optimizing NNI: done in 0.20285 secs using 2395% CPU
Optimizing NNI: done in 0.162952 secs using 2392% CPU
Optimizing NNI: done in 0.160929 secs using 2390% CPU
Optimizing NNI: done in 0.128122 secs using 2396% CPU
Optimizing NNI: done in 0.10524 secs using 2398% CPU
Optimizing NNI: done in 0.125778 secs using 2390% CPU
Optimizing NNI: done in 0.163193 secs using 2397% CPU
Optimizing NNI: done in 0.120577 secs using 2396% CPU
Optimizing NNI: done in 0.136415 secs using 2390% CPU
Optimizing NNI: done in 0.108102 secs using 2394% CPU
Optimizing NNI: done in 0.13292 secs using 2393% CPU
Optimizing NNI: done in 0.121081 secs using 2392% CPU
Optimizing NNI: done in 0.105907 secs using 2398% CPU
Optimizing NNI: done in 0.122852 secs using 2398% CPU
Optimizing NNI: done in 0.16458 secs using 2389% CPU
Optimizing NNI: done in 0.107663 secs using 2398% CPU
Optimizing NNI: done in 0.165268 secs using 2391% CPU
Optimizing NNI: done in 0.242975 secs using 2395% CPU
Optimizing NNI: done in 0.20087 secs using 2395% CPU
Optimizing NNI: done in 0.119806 secs using 2392% CPU
Optimizing NNI: done in 0.117437 secs using 2397% CPU
Optimizing NNI: done in 0.107421 secs using 2393% CPU
Optimizing NNI: done in 0.117993 secs using 2398% CPU
Optimizing NNI: done in 0.122213 secs using 2399% CPU
Optimizing NNI: done in 0.148132 secs using 2397% CPU
Optimizing NNI: done in 0.179509 secs using 2392% CPU
Optimizing NNI: done in 0.114993 secs using 2389% CPU
Optimizing NNI: done in 0.121784 secs using 2396% CPU
Optimizing NNI: done in 0.148106 secs using 2393% CPU
Optimizing NNI: done in 0.134912 secs using 2388% CPU
Optimizing NNI: done in 0.169539 secs using 2399% CPU
Optimizing NNI: done in 0.168992 secs using 2398% CPU
Optimizing NNI: done in 0.125977 secs using 2397% CPU
Optimizing NNI: done in 0.185467 secs using 2391% CPU
Optimizing NNI: done in 0.121195 secs using 2395% CPU
Optimizing NNI: done in 0.115988 secs using 2397% CPU
Optimizing NNI: done in 0.167715 secs using 2394% CPU
Optimizing NNI: done in 0.107591 secs using 2389% CPU
Optimizing NNI: done in 0.163186 secs using 2392% CPU
Optimizing NNI: done in 0.129393 secs using 2396% CPU
Optimizing NNI: done in 0.124034 secs using 2394% CPU
Optimizing NNI: done in 0.121631 secs using 2398% CPU
Optimizing NNI: done in 0.142929 secs using 2397% CPU
Optimizing NNI: done in 0.119149 secs using 2387% CPU
Optimizing NNI: done in 0.101051 secs using 2396% CPU
Optimizing NNI: done in 0.155634 secs using 2389% CPU
Optimizing NNI: done in 0.133787 secs using 2389% CPU
Optimizing NNI: done in 0.127303 secs using 2397% CPU
Optimizing NNI: done in 0.176699 secs using 2394% CPU
Optimizing NNI: done in 0.164084 secs using 2394% CPU
Optimizing NNI: done in 0.165129 secs using 2392% CPU
Optimizing NNI: done in 0.133634 secs using 2396% CPU
Optimizing NNI: done in 0.123054 secs using 2396% CPU
Optimizing NNI: done in 0.155996 secs using 2397% CPU
Optimizing NNI: done in 0.122038 secs using 2398% CPU
Optimizing NNI: done in 0.1156 secs using 2398% CPU
Optimizing NNI: done in 0.136581 secs using 2394% CPU
Optimizing NNI: done in 0.107903 secs using 2398% CPU
Optimizing NNI: done in 0.106324 secs using 2397% CPU
Optimizing NNI: done in 0.108279 secs using 2398% CPU
Optimizing NNI: done in 0.219443 secs using 2396% CPU
Optimizing NNI: done in 0.159726 secs using 2390% CPU
Optimizing NNI: done in 0.128477 secs using 2397% CPU
Optimizing NNI: done in 0.112282 secs using 2398% CPU
Optimizing NNI: done in 0.10265 secs using 2396% CPU
Optimizing NNI: done in 0.110931 secs using 2395% CPU
Optimizing NNI: done in 0.153416 secs using 2398% CPU
Optimizing NNI: done in 0.118206 secs using 2395% CPU
Optimizing NNI: done in 0.116381 secs using 2395% CPU
Optimizing NNI: done in 0.132493 secs using 2395% CPU
Optimizing NNI: done in 0.106576 secs using 2399% CPU
Optimizing NNI: done in 0.11473 secs using 2390% CPU
Optimizing NNI: done in 0.101197 secs using 2399% CPU
Optimizing NNI: done in 0.14602 secs using 2393% CPU
Optimizing NNI: done in 0.180718 secs using 2390% CPU
Optimizing NNI: done in 0.115504 secs using 2397% CPU
Optimizing NNI: done in 0.173735 secs using 2398% CPU
Optimizing NNI: done in 0.216821 secs using 2397% CPU
Optimizing NNI: done in 0.127173 secs using 2397% CPU
4600 samples done
Optimizing NNI: done in 0.105555 secs using 2396% CPU
Optimizing NNI: done in 0.185876 secs using 2397% CPU
Optimizing NNI: done in 0.150521 secs using 2397% CPU
Optimizing NNI: done in 0.147659 secs using 2396% CPU
Optimizing NNI: done in 0.11396 secs using 2396% CPU
Optimizing NNI: done in 0.116059 secs using 2399% CPU
Optimizing NNI: done in 0.119559 secs using 2397% CPU
Optimizing NNI: done in 0.166121 secs using 2396% CPU
Optimizing NNI: done in 0.109966 secs using 2398% CPU
Optimizing NNI: done in 0.129647 secs using 2397% CPU
Optimizing NNI: done in 0.172559 secs using 2394% CPU
Optimizing NNI: done in 0.163083 secs using 2390% CPU
Optimizing NNI: done in 0.124288 secs using 2388% CPU
Optimizing NNI: done in 0.131079 secs using 2398% CPU
Optimizing NNI: done in 0.125157 secs using 2397% CPU
Optimizing NNI: done in 0.141119 secs using 2398% CPU
Optimizing NNI: done in 0.126082 secs using 2397% CPU
Optimizing NNI: done in 0.116308 secs using 2398% CPU
Optimizing NNI: done in 0.174694 secs using 2397% CPU
Optimizing NNI: done in 0.158663 secs using 2399% CPU
Optimizing NNI: done in 0.0913249 secs using 2398% CPU
Optimizing NNI: done in 0.164838 secs using 2391% CPU
Optimizing NNI: done in 0.133096 secs using 2397% CPU
Optimizing NNI: done in 0.180489 secs using 2389% CPU
Optimizing NNI: done in 0.161285 secs using 2394% CPU
Optimizing NNI: done in 0.11406 secs using 2396% CPU
Optimizing NNI: done in 0.12387 secs using 2392% CPU
Optimizing NNI: done in 0.2062 secs using 2396% CPU
Optimizing NNI: done in 0.102948 secs using 2398% CPU
Optimizing NNI: done in 0.134736 secs using 2393% CPU
Optimizing NNI: done in 0.103545 secs using 2396% CPU
Optimizing NNI: done in 0.124416 secs using 2397% CPU
Optimizing NNI: done in 0.288591 secs using 2393% CPU
Optimizing NNI: done in 0.123535 secs using 2395% CPU
Optimizing NNI: done in 0.138617 secs using 2387% CPU
Optimizing NNI: done in 0.121794 secs using 2395% CPU
Optimizing NNI: done in 0.110367 secs using 2398% CPU
Optimizing NNI: done in 0.109002 secs using 2396% CPU
Optimizing NNI: done in 0.164271 secs using 2397% CPU
Optimizing NNI: done in 0.116743 secs using 2396% CPU
Optimizing NNI: done in 0.106079 secs using 2399% CPU
Optimizing NNI: done in 0.143768 secs using 2398% CPU
Optimizing NNI: done in 0.124719 secs using 2391% CPU
Optimizing NNI: done in 0.163077 secs using 2397% CPU
Optimizing NNI: done in 0.116237 secs using 2396% CPU
Optimizing NNI: done in 0.105844 secs using 2397% CPU
Optimizing NNI: done in 0.164864 secs using 2394% CPU
Optimizing NNI: done in 0.199365 secs using 2396% CPU
Optimizing NNI: done in 0.127425 secs using 2397% CPU
Optimizing NNI: done in 0.126148 secs using 2396% CPU
Optimizing NNI: done in 0.123777 secs using 2397% CPU
Optimizing NNI: done in 0.0952076 secs using 2397% CPU
Optimizing NNI: done in 0.10269 secs using 2396% CPU
Optimizing NNI: done in 0.153834 secs using 2396% CPU
Optimizing NNI: done in 0.154505 secs using 2398% CPU
Optimizing NNI: done in 0.10991 secs using 2398% CPU
Optimizing NNI: done in 0.202803 secs using 2393% CPU
Optimizing NNI: done in 0.105318 secs using 2396% CPU
Optimizing NNI: done in 0.136181 secs using 2398% CPU
Optimizing NNI: done in 0.123345 secs using 2397% CPU
Optimizing NNI: done in 0.113032 secs using 2398% CPU
Optimizing NNI: done in 0.125002 secs using 2396% CPU
Optimizing NNI: done in 0.10388 secs using 2391% CPU
Optimizing NNI: done in 0.116383 secs using 2397% CPU
Optimizing NNI: done in 0.106755 secs using 2397% CPU
Optimizing NNI: done in 0.159263 secs using 2391% CPU
Optimizing NNI: done in 0.175016 secs using 2398% CPU
Optimizing NNI: done in 0.1581 secs using 2397% CPU
Optimizing NNI: done in 0.102044 secs using 2394% CPU
Optimizing NNI: done in 0.116358 secs using 2398% CPU
Optimizing NNI: done in 0.118827 secs using 2396% CPU
Optimizing NNI: done in 0.121207 secs using 2390% CPU
Optimizing NNI: done in 0.147808 secs using 2397% CPU
Optimizing NNI: done in 0.116196 secs using 2383% CPU
Optimizing NNI: done in 0.115894 secs using 2398% CPU
Optimizing NNI: done in 0.109222 secs using 2390% CPU
Optimizing NNI: done in 0.108966 secs using 2388% CPU
Optimizing NNI: done in 0.147812 secs using 2390% CPU
Optimizing NNI: done in 0.107098 secs using 2395% CPU
Optimizing NNI: done in 0.102802 secs using 2397% CPU
Optimizing NNI: done in 0.171015 secs using 2397% CPU
Optimizing NNI: done in 0.120929 secs using 2398% CPU
Optimizing NNI: done in 0.104598 secs using 2399% CPU
Optimizing NNI: done in 0.152622 secs using 2397% CPU
Optimizing NNI: done in 0.145951 secs using 2393% CPU
Optimizing NNI: done in 0.171987 secs using 2395% CPU
Optimizing NNI: done in 0.160564 secs using 2396% CPU
Optimizing NNI: done in 0.106631 secs using 2399% CPU
Optimizing NNI: done in 0.160852 secs using 2391% CPU
Optimizing NNI: done in 0.153181 secs using 2395% CPU
Optimizing NNI: done in 0.121492 secs using 2393% CPU
Optimizing NNI: done in 0.110955 secs using 2396% CPU
Optimizing NNI: done in 0.135353 secs using 2398% CPU
Optimizing NNI: done in 0.113723 secs using 2397% CPU
Optimizing NNI: done in 0.105845 secs using 2398% CPU
Optimizing NNI: done in 0.155345 secs using 2394% CPU
Optimizing NNI: done in 0.107128 secs using 2398% CPU
Optimizing NNI: done in 0.136215 secs using 2398% CPU
Optimizing NNI: done in 0.175131 secs using 2393% CPU
Optimizing NNI: done in 0.11146 secs using 2399% CPU
4700 samples done
Optimizing NNI: done in 0.147727 secs using 2393% CPU
Optimizing NNI: done in 0.106817 secs using 2399% CPU
Optimizing NNI: done in 0.151375 secs using 2399% CPU
Optimizing NNI: done in 0.139702 secs using 2397% CPU
Optimizing NNI: done in 0.249419 secs using 2398% CPU
Optimizing NNI: done in 0.128492 secs using 2392% CPU
Optimizing NNI: done in 0.113801 secs using 2391% CPU
Optimizing NNI: done in 0.117871 secs using 2397% CPU
Optimizing NNI: done in 0.102154 secs using 2395% CPU
Optimizing NNI: done in 0.141144 secs using 2397% CPU
Optimizing NNI: done in 0.108221 secs using 2394% CPU
Optimizing NNI: done in 0.127649 secs using 2399% CPU
Optimizing NNI: done in 0.116521 secs using 2394% CPU
Optimizing NNI: done in 0.105748 secs using 2397% CPU
Optimizing NNI: done in 0.123872 secs using 2396% CPU
Optimizing NNI: done in 0.093095 secs using 2399% CPU
Optimizing NNI: done in 0.146747 secs using 2398% CPU
Optimizing NNI: done in 0.142347 secs using 2393% CPU
Optimizing NNI: done in 0.18543 secs using 2394% CPU
Optimizing NNI: done in 0.111002 secs using 2398% CPU
Optimizing NNI: done in 0.103212 secs using 2391% CPU
Optimizing NNI: done in 0.192094 secs using 2399% CPU
Optimizing NNI: done in 0.21214 secs using 2395% CPU
Optimizing NNI: done in 0.140123 secs using 2395% CPU
Optimizing NNI: done in 0.109372 secs using 2396% CPU
Optimizing NNI: done in 0.122379 secs using 2397% CPU
Optimizing NNI: done in 0.184649 secs using 2396% CPU
Optimizing NNI: done in 0.213927 secs using 2395% CPU
Optimizing NNI: done in 0.141409 secs using 2390% CPU
Optimizing NNI: done in 0.166006 secs using 2398% CPU
Optimizing NNI: done in 0.141852 secs using 2396% CPU
Optimizing NNI: done in 0.138004 secs using 2397% CPU
Optimizing NNI: done in 0.212466 secs using 2394% CPU
Optimizing NNI: done in 0.13419 secs using 2398% CPU
Optimizing NNI: done in 0.0591973 secs using 2398% CPU
Optimizing NNI: done in 0.203923 secs using 2396% CPU
Optimizing NNI: done in 0.286158 secs using 2394% CPU
Optimizing NNI: done in 0.122329 secs using 2391% CPU
Optimizing NNI: done in 0.116913 secs using 2398% CPU
Optimizing NNI: done in 0.13927 secs using 2392% CPU
Optimizing NNI: done in 0.173175 secs using 2397% CPU
Optimizing NNI: done in 0.121861 secs using 2397% CPU
Optimizing NNI: done in 0.172145 secs using 2391% CPU
Optimizing NNI: done in 0.181245 secs using 2390% CPU
Optimizing NNI: done in 0.130042 secs using 2398% CPU
Optimizing NNI: done in 0.136148 secs using 2389% CPU
Optimizing NNI: done in 0.159976 secs using 2392% CPU
Optimizing NNI: done in 0.127418 secs using 2398% CPU
Optimizing NNI: done in 0.120431 secs using 2397% CPU
Optimizing NNI: done in 0.115886 secs using 2394% CPU
Optimizing NNI: done in 0.103277 secs using 2393% CPU
Optimizing NNI: done in 0.102635 secs using 2398% CPU
Optimizing NNI: done in 0.11015 secs using 2397% CPU
Optimizing NNI: done in 0.140511 secs using 2398% CPU
Optimizing NNI: done in 0.152032 secs using 2398% CPU
Optimizing NNI: done in 0.100318 secs using 2397% CPU
Optimizing NNI: done in 0.0868476 secs using 2398% CPU
Optimizing NNI: done in 0.110192 secs using 2393% CPU
Optimizing NNI: done in 0.114263 secs using 2398% CPU
Optimizing NNI: done in 0.11357 secs using 2395% CPU
Optimizing NNI: done in 0.153832 secs using 2391% CPU
Optimizing NNI: done in 0.224254 secs using 2397% CPU
Optimizing NNI: done in 0.232533 secs using 2396% CPU
Optimizing NNI: done in 0.196476 secs using 2383% CPU
Optimizing NNI: done in 0.133276 secs using 2392% CPU
Optimizing NNI: done in 0.134964 secs using 2396% CPU
Optimizing NNI: done in 0.113592 secs using 2399% CPU
Optimizing NNI: done in 0.17524 secs using 2396% CPU
Optimizing NNI: done in 0.135222 secs using 2397% CPU
Optimizing NNI: done in 0.132235 secs using 2395% CPU
Optimizing NNI: done in 0.120324 secs using 2395% CPU
Optimizing NNI: done in 0.161039 secs using 2397% CPU
Optimizing NNI: done in 0.0627648 secs using 2395% CPU
Optimizing NNI: done in 0.120008 secs using 2399% CPU
Optimizing NNI: done in 0.272815 secs using 2396% CPU
Optimizing NNI: done in 0.129862 secs using 2397% CPU
Optimizing NNI: done in 0.128239 secs using 2394% CPU
Optimizing NNI: done in 0.105259 secs using 2398% CPU
Optimizing NNI: done in 0.0962319 secs using 2397% CPU
Optimizing NNI: done in 0.186312 secs using 2399% CPU
Optimizing NNI: done in 0.103574 secs using 2398% CPU
Optimizing NNI: done in 0.176728 secs using 2392% CPU
Optimizing NNI: done in 0.131392 secs using 2397% CPU
Optimizing NNI: done in 0.0966116 secs using 2395% CPU
Optimizing NNI: done in 0.249983 secs using 2396% CPU
Optimizing NNI: done in 0.125882 secs using 2397% CPU
Optimizing NNI: done in 0.128282 secs using 2397% CPU
Optimizing NNI: done in 0.119149 secs using 2397% CPU
Optimizing NNI: done in 0.109901 secs using 2397% CPU
Optimizing NNI: done in 0.131367 secs using 2394% CPU
Optimizing NNI: done in 0.112238 secs using 2396% CPU
Optimizing NNI: done in 0.128199 secs using 2394% CPU
Optimizing NNI: done in 0.107786 secs using 2398% CPU
Optimizing NNI: done in 0.126699 secs using 2398% CPU
Optimizing NNI: done in 0.159292 secs using 2397% CPU
Optimizing NNI: done in 0.156148 secs using 2397% CPU
Optimizing NNI: done in 0.157754 secs using 2394% CPU
Optimizing NNI: done in 0.121447 secs using 2391% CPU
Optimizing NNI: done in 0.129582 secs using 2396% CPU
Optimizing NNI: done in 0.126644 secs using 2397% CPU
4800 samples done
Optimizing NNI: done in 0.12603 secs using 2390% CPU
Optimizing NNI: done in 0.128302 secs using 2397% CPU
Optimizing NNI: done in 0.132213 secs using 2398% CPU
Optimizing NNI: done in 0.234077 secs using 2398% CPU
Optimizing NNI: done in 0.127513 secs using 2396% CPU
Optimizing NNI: done in 0.134866 secs using 2398% CPU
Optimizing NNI: done in 0.154548 secs using 2397% CPU
Optimizing NNI: done in 0.136391 secs using 2392% CPU
Optimizing NNI: done in 0.123614 secs using 2396% CPU
Optimizing NNI: done in 0.120435 secs using 2395% CPU
Optimizing NNI: done in 0.175416 secs using 2396% CPU
Optimizing NNI: done in 0.125264 secs using 2398% CPU
Optimizing NNI: done in 0.12272 secs using 2396% CPU
Optimizing NNI: done in 0.104392 secs using 2395% CPU
Optimizing NNI: done in 0.118591 secs using 2397% CPU
Optimizing NNI: done in 0.128046 secs using 2396% CPU
Optimizing NNI: done in 0.15446 secs using 2397% CPU
Optimizing NNI: done in 0.111833 secs using 2398% CPU
Optimizing NNI: done in 0.149944 secs using 2397% CPU
Optimizing NNI: done in 0.208308 secs using 2395% CPU
Optimizing NNI: done in 0.185477 secs using 2396% CPU
Optimizing NNI: done in 0.176139 secs using 2397% CPU
Optimizing NNI: done in 0.189389 secs using 2395% CPU
Optimizing NNI: done in 0.123329 secs using 2392% CPU
Optimizing NNI: done in 0.190042 secs using 2387% CPU
Optimizing NNI: done in 0.160668 secs using 2394% CPU
Optimizing NNI: done in 0.122265 secs using 2390% CPU
Optimizing NNI: done in 0.176502 secs using 2391% CPU
Optimizing NNI: done in 0.113819 secs using 2391% CPU
Optimizing NNI: done in 0.15603 secs using 2395% CPU
Optimizing NNI: done in 0.121854 secs using 2395% CPU
Optimizing NNI: done in 0.112069 secs using 2394% CPU
Optimizing NNI: done in 0.132383 secs using 2394% CPU
Optimizing NNI: done in 0.178087 secs using 2396% CPU
Optimizing NNI: done in 0.134548 secs using 2397% CPU
Optimizing NNI: done in 0.168106 secs using 2397% CPU
Optimizing NNI: done in 0.132892 secs using 2398% CPU
Optimizing NNI: done in 0.129358 secs using 2397% CPU
Optimizing NNI: done in 0.101676 secs using 2398% CPU
Optimizing NNI: done in 0.203841 secs using 2397% CPU
Optimizing NNI: done in 0.208609 secs using 2396% CPU
Optimizing NNI: done in 0.148002 secs using 2396% CPU
Optimizing NNI: done in 0.14599 secs using 2398% CPU
Optimizing NNI: done in 0.174632 secs using 2396% CPU
Optimizing NNI: done in 0.119977 secs using 2398% CPU
Optimizing NNI: done in 0.122513 secs using 2394% CPU
Optimizing NNI: done in 0.152921 secs using 2395% CPU
Optimizing NNI: done in 0.132609 secs using 2394% CPU
Optimizing NNI: done in 0.111497 secs using 2398% CPU
Optimizing NNI: done in 0.110523 secs using 2397% CPU
Optimizing NNI: done in 0.12052 secs using 2379% CPU
Optimizing NNI: done in 0.099758 secs using 2398% CPU
Optimizing NNI: done in 0.106839 secs using 2399% CPU
Optimizing NNI: done in 0.117507 secs using 2396% CPU
Optimizing NNI: done in 0.123249 secs using 2397% CPU
Optimizing NNI: done in 0.123482 secs using 2398% CPU
Optimizing NNI: done in 0.176615 secs using 2396% CPU
Optimizing NNI: done in 0.13813 secs using 2398% CPU
Optimizing NNI: done in 0.124704 secs using 2395% CPU
Optimizing NNI: done in 0.11714 secs using 2392% CPU
Optimizing NNI: done in 0.114459 secs using 2399% CPU
Optimizing NNI: done in 0.0983737 secs using 2399% CPU
Optimizing NNI: done in 0.129439 secs using 2397% CPU
Optimizing NNI: done in 0.117509 secs using 2395% CPU
Optimizing NNI: done in 0.143932 secs using 2394% CPU
Optimizing NNI: done in 0.114589 secs using 2394% CPU
Optimizing NNI: done in 0.12755 secs using 2397% CPU
Optimizing NNI: done in 0.196761 secs using 2397% CPU
Optimizing NNI: done in 0.10477 secs using 2398% CPU
Optimizing NNI: done in 0.116472 secs using 2398% CPU
Optimizing NNI: done in 0.162858 secs using 2399% CPU
Optimizing NNI: done in 0.163218 secs using 2397% CPU
Optimizing NNI: done in 0.111968 secs using 2399% CPU
Optimizing NNI: done in 0.147285 secs using 2396% CPU
Optimizing NNI: done in 0.145767 secs using 2396% CPU
Optimizing NNI: done in 0.111041 secs using 2394% CPU
Optimizing NNI: done in 0.119139 secs using 2392% CPU
Optimizing NNI: done in 0.139367 secs using 2398% CPU
Optimizing NNI: done in 0.0975346 secs using 2398% CPU
Optimizing NNI: done in 0.159991 secs using 2397% CPU
Optimizing NNI: done in 0.170712 secs using 2396% CPU
Optimizing NNI: done in 0.119297 secs using 2396% CPU
Optimizing NNI: done in 0.168587 secs using 2398% CPU
Optimizing NNI: done in 0.126273 secs using 2397% CPU
Optimizing NNI: done in 0.133515 secs using 2397% CPU
Optimizing NNI: done in 0.119754 secs using 2399% CPU
Optimizing NNI: done in 0.14752 secs using 2397% CPU
Optimizing NNI: done in 0.126514 secs using 2397% CPU
Optimizing NNI: done in 0.184574 secs using 2396% CPU
Optimizing NNI: done in 0.160954 secs using 2397% CPU
Optimizing NNI: done in 0.12071 secs using 2397% CPU
Optimizing NNI: done in 0.258763 secs using 2394% CPU
Optimizing NNI: done in 0.136385 secs using 2393% CPU
Optimizing NNI: done in 0.163067 secs using 2393% CPU
Optimizing NNI: done in 0.157514 secs using 2397% CPU
Optimizing NNI: done in 0.220325 secs using 2391% CPU
Optimizing NNI: done in 0.107842 secs using 2398% CPU
Optimizing NNI: done in 0.121637 secs using 2398% CPU
Optimizing NNI: done in 0.167315 secs using 2397% CPU
Optimizing NNI: done in 0.178465 secs using 2398% CPU
4900 samples done
Optimizing NNI: done in 0.256085 secs using 2395% CPU
Optimizing NNI: done in 0.183424 secs using 2393% CPU
Optimizing NNI: done in 0.171743 secs using 2397% CPU
Optimizing NNI: done in 0.136809 secs using 2398% CPU
Optimizing NNI: done in 0.134519 secs using 2394% CPU
Optimizing NNI: done in 0.307817 secs using 2397% CPU
Optimizing NNI: done in 0.154224 secs using 2397% CPU
Optimizing NNI: done in 0.132694 secs using 2398% CPU
Optimizing NNI: done in 0.166043 secs using 2395% CPU
Optimizing NNI: done in 0.232142 secs using 2398% CPU
Optimizing NNI: done in 0.128013 secs using 2398% CPU
Optimizing NNI: done in 0.122716 secs using 2398% CPU
Optimizing NNI: done in 0.117624 secs using 2395% CPU
Optimizing NNI: done in 0.113662 secs using 2396% CPU
Optimizing NNI: done in 0.135228 secs using 2397% CPU
Optimizing NNI: done in 0.109288 secs using 2395% CPU
Optimizing NNI: done in 0.179478 secs using 2397% CPU
Optimizing NNI: done in 0.128898 secs using 2396% CPU
Optimizing NNI: done in 0.128565 secs using 2395% CPU
Optimizing NNI: done in 0.151359 secs using 2397% CPU
Optimizing NNI: done in 0.132403 secs using 2398% CPU
Optimizing NNI: done in 0.128666 secs using 2397% CPU
Optimizing NNI: done in 0.177083 secs using 2396% CPU
Optimizing NNI: done in 0.115278 secs using 2397% CPU
Optimizing NNI: done in 0.104399 secs using 2398% CPU
Optimizing NNI: done in 0.172008 secs using 2397% CPU
Optimizing NNI: done in 0.10805 secs using 2397% CPU
Optimizing NNI: done in 0.117431 secs using 2396% CPU
Optimizing NNI: done in 0.118337 secs using 2391% CPU
Optimizing NNI: done in 0.141129 secs using 2396% CPU
Optimizing NNI: done in 0.145746 secs using 2394% CPU
Optimizing NNI: done in 0.106318 secs using 2396% CPU
Optimizing NNI: done in 0.167928 secs using 2396% CPU
Optimizing NNI: done in 0.115403 secs using 2399% CPU
Optimizing NNI: done in 0.101707 secs using 2392% CPU
Optimizing NNI: done in 0.118928 secs using 2388% CPU
Optimizing NNI: done in 0.132909 secs using 2391% CPU
Optimizing NNI: done in 0.113733 secs using 2397% CPU
Optimizing NNI: done in 0.108299 secs using 2397% CPU
Optimizing NNI: done in 0.158881 secs using 2399% CPU
Optimizing NNI: done in 0.12042 secs using 2394% CPU
Optimizing NNI: done in 0.20957 secs using 2397% CPU
Optimizing NNI: done in 0.122379 secs using 2397% CPU
Optimizing NNI: done in 0.173972 secs using 2392% CPU
Optimizing NNI: done in 0.159113 secs using 2397% CPU
Optimizing NNI: done in 0.177265 secs using 2398% CPU
Optimizing NNI: done in 0.138955 secs using 2396% CPU
Optimizing NNI: done in 0.126623 secs using 2395% CPU
Optimizing NNI: done in 0.123879 secs using 2396% CPU
Optimizing NNI: done in 0.12198 secs using 2398% CPU
Optimizing NNI: done in 0.0965377 secs using 2398% CPU
Optimizing NNI: done in 0.147948 secs using 2397% CPU
Optimizing NNI: done in 0.223079 secs using 2396% CPU
Optimizing NNI: done in 0.147678 secs using 2398% CPU
Optimizing NNI: done in 0.105518 secs using 2397% CPU
Optimizing NNI: done in 0.161422 secs using 2398% CPU
Optimizing NNI: done in 0.1084 secs using 2394% CPU
Optimizing NNI: done in 0.114476 secs using 2394% CPU
Optimizing NNI: done in 0.166569 secs using 2397% CPU
Optimizing NNI: done in 0.125441 secs using 2396% CPU
Optimizing NNI: done in 0.118255 secs using 2394% CPU
Optimizing NNI: done in 0.168408 secs using 2397% CPU
Optimizing NNI: done in 0.223534 secs using 2397% CPU
Optimizing NNI: done in 0.137756 secs using 2395% CPU
Optimizing NNI: done in 0.150938 secs using 2396% CPU
Optimizing NNI: done in 0.155692 secs using 2397% CPU
Optimizing NNI: done in 0.170774 secs using 2396% CPU
Optimizing NNI: done in 0.181944 secs using 2396% CPU
Optimizing NNI: done in 0.136192 secs using 2394% CPU
Optimizing NNI: done in 0.116355 secs using 2394% CPU
Optimizing NNI: done in 0.108903 secs using 2397% CPU
Optimizing NNI: done in 0.11617 secs using 2395% CPU
Optimizing NNI: done in 0.188375 secs using 2397% CPU
Optimizing NNI: done in 0.1231 secs using 2398% CPU
Optimizing NNI: done in 0.164713 secs using 2397% CPU
Optimizing NNI: done in 0.143024 secs using 2397% CPU
Optimizing NNI: done in 0.155734 secs using 2397% CPU
Optimizing NNI: done in 0.126655 secs using 2397% CPU
Optimizing NNI: done in 0.255017 secs using 2395% CPU
Optimizing NNI: done in 0.119691 secs using 2399% CPU
Optimizing NNI: done in 0.160944 secs using 2388% CPU
Optimizing NNI: done in 0.105862 secs using 2397% CPU
Optimizing NNI: done in 0.130447 secs using 2394% CPU
Optimizing NNI: done in 0.111095 secs using 2398% CPU
Optimizing NNI: done in 0.173751 secs using 2394% CPU
Optimizing NNI: done in 0.116685 secs using 2394% CPU
Optimizing NNI: done in 0.125811 secs using 2396% CPU
Optimizing NNI: done in 0.123448 secs using 2397% CPU
Optimizing NNI: done in 0.145993 secs using 2398% CPU
Optimizing NNI: done in 0.159762 secs using 2397% CPU
Optimizing NNI: done in 0.146108 secs using 2399% CPU
Optimizing NNI: done in 0.13838 secs using 2397% CPU
Optimizing NNI: done in 0.199593 secs using 2395% CPU
Optimizing NNI: done in 0.104423 secs using 2399% CPU
Optimizing NNI: done in 0.164822 secs using 2395% CPU
Optimizing NNI: done in 0.110906 secs using 2397% CPU
Optimizing NNI: done in 0.11497 secs using 2394% CPU
Optimizing NNI: done in 0.118584 secs using 2398% CPU
Optimizing NNI: done in 0.107635 secs using 2397% CPU
Optimizing NNI: done in 0.199787 secs using 2398% CPU
5000 samples done
Optimizing NNI: done in 0.17223 secs using 2399% CPU
Optimizing NNI: done in 0.100489 secs using 2392% CPU
Optimizing NNI: done in 0.211116 secs using 2397% CPU
Optimizing NNI: done in 0.118996 secs using 2398% CPU
Optimizing NNI: done in 0.106005 secs using 2397% CPU
Optimizing NNI: done in 0.119733 secs using 2392% CPU
Optimizing NNI: done in 0.113613 secs using 2394% CPU
Optimizing NNI: done in 0.151169 secs using 2391% CPU
Optimizing NNI: done in 0.11605 secs using 2394% CPU
Optimizing NNI: done in 0.207016 secs using 2399% CPU
Optimizing NNI: done in 0.157765 secs using 2398% CPU
Optimizing NNI: done in 0.121224 secs using 2399% CPU
Optimizing NNI: done in 0.238686 secs using 2395% CPU
Optimizing NNI: done in 0.0957827 secs using 2396% CPU
Optimizing NNI: done in 0.15704 secs using 2396% CPU
Optimizing NNI: done in 0.107422 secs using 2396% CPU
Optimizing NNI: done in 0.150759 secs using 2397% CPU
Optimizing NNI: done in 0.113093 secs using 2397% CPU
Optimizing NNI: done in 0.155399 secs using 2398% CPU
Optimizing NNI: done in 0.182908 secs using 2396% CPU
Optimizing NNI: done in 0.153284 secs using 2395% CPU
Optimizing NNI: done in 0.161362 secs using 2396% CPU
Optimizing NNI: done in 0.134948 secs using 2398% CPU
Optimizing NNI: done in 0.100628 secs using 2395% CPU
Optimizing NNI: done in 0.115244 secs using 2398% CPU
Optimizing NNI: done in 0.155855 secs using 2395% CPU
Optimizing NNI: done in 0.12991 secs using 2399% CPU
Optimizing NNI: done in 0.210556 secs using 2397% CPU
Optimizing NNI: done in 0.142626 secs using 2396% CPU
Optimizing NNI: done in 0.106711 secs using 2396% CPU
Optimizing NNI: done in 0.09915 secs using 2396% CPU
Optimizing NNI: done in 0.154896 secs using 2397% CPU
Optimizing NNI: done in 0.123051 secs using 2391% CPU
Optimizing NNI: done in 0.182857 secs using 2397% CPU
Optimizing NNI: done in 0.10309 secs using 2398% CPU
Optimizing NNI: done in 0.155948 secs using 2397% CPU
Optimizing NNI: done in 0.120702 secs using 2395% CPU
Optimizing NNI: done in 0.103951 secs using 2397% CPU
Optimizing NNI: done in 0.159837 secs using 2395% CPU
Optimizing NNI: done in 0.102494 secs using 2397% CPU
Optimizing NNI: done in 0.100939 secs using 2396% CPU
Optimizing NNI: done in 0.106655 secs using 2398% CPU
Optimizing NNI: done in 0.104704 secs using 2399% CPU
Optimizing NNI: done in 0.127628 secs using 2396% CPU
Optimizing NNI: done in 0.18435 secs using 2398% CPU
Optimizing NNI: done in 0.122588 secs using 2399% CPU
Optimizing NNI: done in 0.101158 secs using 2397% CPU
Optimizing NNI: done in 0.120904 secs using 2398% CPU
Optimizing NNI: done in 0.159191 secs using 2398% CPU
Optimizing NNI: done in 0.100009 secs using 2399% CPU
Optimizing NNI: done in 0.145456 secs using 2398% CPU
Optimizing NNI: done in 0.214657 secs using 2392% CPU
Optimizing NNI: done in 0.11921 secs using 2394% CPU
Optimizing NNI: done in 0.124038 secs using 2396% CPU
Optimizing NNI: done in 0.196353 secs using 2398% CPU
Optimizing NNI: done in 0.108847 secs using 2398% CPU
Optimizing NNI: done in 0.125497 secs using 2397% CPU
Optimizing NNI: done in 0.108327 secs using 2396% CPU
Optimizing NNI: done in 0.121329 secs using 2396% CPU
Optimizing NNI: done in 0.120957 secs using 2397% CPU
Optimizing NNI: done in 0.148953 secs using 2398% CPU
Optimizing NNI: done in 0.143222 secs using 2399% CPU
Optimizing NNI: done in 0.103791 secs using 2397% CPU
Optimizing NNI: done in 0.139865 secs using 2397% CPU
Optimizing NNI: done in 0.100678 secs using 2396% CPU
Optimizing NNI: done in 0.118298 secs using 2396% CPU
Optimizing NNI: done in 0.115458 secs using 2398% CPU
Optimizing NNI: done in 0.173424 secs using 2397% CPU
Optimizing NNI: done in 0.10527 secs using 2397% CPU
Optimizing NNI: done in 0.106609 secs using 2397% CPU
Optimizing NNI: done in 0.0941143 secs using 2396% CPU
Optimizing NNI: done in 0.148679 secs using 2395% CPU
Optimizing NNI: done in 0.105923 secs using 2397% CPU
Optimizing NNI: done in 0.161923 secs using 2397% CPU
Optimizing NNI: done in 0.118819 secs using 2398% CPU
Optimizing NNI: done in 0.121142 secs using 2392% CPU
Optimizing NNI: done in 0.102635 secs using 2399% CPU
Optimizing NNI: done in 0.122311 secs using 2396% CPU
Optimizing NNI: done in 0.108662 secs using 2398% CPU
Optimizing NNI: done in 0.0967445 secs using 2397% CPU
Optimizing NNI: done in 0.133882 secs using 2396% CPU
Optimizing NNI: done in 0.112188 secs using 2395% CPU
Optimizing NNI: done in 0.106047 secs using 2395% CPU
Optimizing NNI: done in 0.165077 secs using 2398% CPU
Optimizing NNI: done in 0.106235 secs using 2394% CPU
Optimizing NNI: done in 0.0999088 secs using 2397% CPU
Optimizing NNI: done in 0.146238 secs using 2396% CPU
Optimizing NNI: done in 0.148891 secs using 2399% CPU
Optimizing NNI: done in 0.0916896 secs using 2398% CPU
Optimizing NNI: done in 0.108227 secs using 2391% CPU
Optimizing NNI: done in 0.144708 secs using 2396% CPU
Optimizing NNI: done in 0.108752 secs using 2393% CPU
Optimizing NNI: done in 0.123312 secs using 2394% CPU
Optimizing NNI: done in 0.112056 secs using 2397% CPU
Optimizing NNI: done in 0.111092 secs using 2398% CPU
Optimizing NNI: done in 0.101506 secs using 2398% CPU
Optimizing NNI: done in 0.149851 secs using 2398% CPU
Optimizing NNI: done in 0.10499 secs using 2397% CPU
Optimizing NNI: done in 0.133469 secs using 2397% CPU
Optimizing NNI: done in 0.115129 secs using 2394% CPU
5100 samples done
Optimizing NNI: done in 0.131857 secs using 2397% CPU
Optimizing NNI: done in 0.146335 secs using 2391% CPU
Optimizing NNI: done in 0.121543 secs using 2398% CPU
Optimizing NNI: done in 0.114944 secs using 2396% CPU
Optimizing NNI: done in 0.113847 secs using 2390% CPU
Optimizing NNI: done in 0.107646 secs using 2397% CPU
Optimizing NNI: done in 0.167812 secs using 2396% CPU
Optimizing NNI: done in 0.102881 secs using 2398% CPU
Optimizing NNI: done in 0.105128 secs using 2398% CPU
Optimizing NNI: done in 0.201144 secs using 2398% CPU
Optimizing NNI: done in 0.12488 secs using 2396% CPU
Optimizing NNI: done in 0.103663 secs using 2399% CPU
Optimizing NNI: done in 0.142555 secs using 2398% CPU
Optimizing NNI: done in 0.131533 secs using 2396% CPU
Optimizing NNI: done in 0.140919 secs using 2393% CPU
Optimizing NNI: done in 0.113153 secs using 2398% CPU
Optimizing NNI: done in 0.108473 secs using 2394% CPU
Optimizing NNI: done in 0.129027 secs using 2379% CPU
Optimizing NNI: done in 0.18258 secs using 2397% CPU
Optimizing NNI: done in 0.152211 secs using 2398% CPU
Optimizing NNI: done in 0.185559 secs using 2395% CPU
Optimizing NNI: done in 0.234535 secs using 2397% CPU
Optimizing NNI: done in 0.103259 secs using 2395% CPU
Optimizing NNI: done in 0.16678 secs using 2396% CPU
Optimizing NNI: done in 0.152528 secs using 2398% CPU
Optimizing NNI: done in 0.152796 secs using 2397% CPU
Optimizing NNI: done in 0.123502 secs using 2397% CPU
Optimizing NNI: done in 0.137757 secs using 2397% CPU
Optimizing NNI: done in 0.162048 secs using 2395% CPU
Optimizing NNI: done in 0.121709 secs using 2398% CPU
Optimizing NNI: done in 0.117956 secs using 2396% CPU
Optimizing NNI: done in 0.104477 secs using 2396% CPU
Optimizing NNI: done in 0.142895 secs using 2397% CPU
Optimizing NNI: done in 0.201906 secs using 2392% CPU
Optimizing NNI: done in 0.116975 secs using 2396% CPU
Optimizing NNI: done in 0.122276 secs using 2396% CPU
Optimizing NNI: done in 0.146971 secs using 2398% CPU
Optimizing NNI: done in 0.101058 secs using 2398% CPU
Optimizing NNI: done in 0.232433 secs using 2396% CPU
Optimizing NNI: done in 0.115775 secs using 2394% CPU
Optimizing NNI: done in 0.153114 secs using 2397% CPU
Optimizing NNI: done in 0.152633 secs using 2392% CPU
Optimizing NNI: done in 0.132987 secs using 2398% CPU
Optimizing NNI: done in 0.11631 secs using 2398% CPU
Optimizing NNI: done in 0.143317 secs using 2398% CPU
Optimizing NNI: done in 0.12774 secs using 2398% CPU
Optimizing NNI: done in 0.163848 secs using 2395% CPU
Optimizing NNI: done in 0.120363 secs using 2397% CPU
Optimizing NNI: done in 0.150929 secs using 2394% CPU
Optimizing NNI: done in 0.156338 secs using 2393% CPU
Optimizing NNI: done in 0.117197 secs using 2396% CPU
Optimizing NNI: done in 0.126998 secs using 2397% CPU
Optimizing NNI: done in 0.132369 secs using 2397% CPU
Optimizing NNI: done in 0.1379 secs using 2395% CPU
Optimizing NNI: done in 0.114004 secs using 2397% CPU
Optimizing NNI: done in 0.103631 secs using 2396% CPU
Optimizing NNI: done in 0.103933 secs using 2395% CPU
Optimizing NNI: done in 0.138818 secs using 2387% CPU
Optimizing NNI: done in 0.112078 secs using 2394% CPU
Optimizing NNI: done in 0.15597 secs using 2396% CPU
Optimizing NNI: done in 0.174345 secs using 2386% CPU
Optimizing NNI: done in 0.233906 secs using 2394% CPU
Optimizing NNI: done in 0.0969946 secs using 2399% CPU
Optimizing NNI: done in 0.170664 secs using 2395% CPU
Optimizing NNI: done in 0.187877 secs using 2396% CPU
Optimizing NNI: done in 0.168345 secs using 2396% CPU
Optimizing NNI: done in 0.0975729 secs using 2396% CPU
Optimizing NNI: done in 0.181986 secs using 2396% CPU
Optimizing NNI: done in 0.11733 secs using 2395% CPU
Optimizing NNI: done in 0.139843 secs using 2396% CPU
Optimizing NNI: done in 0.208035 secs using 2396% CPU
Optimizing NNI: done in 0.130637 secs using 2397% CPU
Optimizing NNI: done in 0.0995427 secs using 2399% CPU
Optimizing NNI: done in 0.136135 secs using 2393% CPU
Optimizing NNI: done in 0.156372 secs using 2396% CPU
Optimizing NNI: done in 0.140667 secs using 2389% CPU
Optimizing NNI: done in 0.122353 secs using 2397% CPU
Optimizing NNI: done in 0.189613 secs using 2393% CPU
Optimizing NNI: done in 0.16084 secs using 2398% CPU
Optimizing NNI: done in 0.112471 secs using 2398% CPU
Optimizing NNI: done in 0.125545 secs using 2394% CPU
Optimizing NNI: done in 0.107347 secs using 2396% CPU
Optimizing NNI: done in 0.122371 secs using 2396% CPU
Optimizing NNI: done in 0.163386 secs using 2396% CPU
Optimizing NNI: done in 0.123068 secs using 2391% CPU
Optimizing NNI: done in 0.117428 secs using 2396% CPU
Optimizing NNI: done in 0.104469 secs using 2392% CPU
Optimizing NNI: done in 0.100741 secs using 2394% CPU
Optimizing NNI: done in 0.123328 secs using 2395% CPU
Optimizing NNI: done in 0.157913 secs using 2399% CPU
Optimizing NNI: done in 0.245397 secs using 2395% CPU
Optimizing NNI: done in 0.138824 secs using 2398% CPU
Optimizing NNI: done in 0.174791 secs using 2397% CPU
Optimizing NNI: done in 0.1277 secs using 2391% CPU
Optimizing NNI: done in 0.0982283 secs using 2395% CPU
Optimizing NNI: done in 0.111414 secs using 2398% CPU
Optimizing NNI: done in 0.110273 secs using 2399% CPU
Optimizing NNI: done in 0.112451 secs using 2396% CPU
Optimizing NNI: done in 0.154354 secs using 2398% CPU
Optimizing NNI: done in 0.128807 secs using 2393% CPU
5200 samples done
Optimizing NNI: done in 0.130193 secs using 2394% CPU
Optimizing NNI: done in 0.11143 secs using 2397% CPU
Optimizing NNI: done in 0.162854 secs using 2397% CPU
Optimizing NNI: done in 0.127412 secs using 2396% CPU
Optimizing NNI: done in 0.11893 secs using 2397% CPU
Optimizing NNI: done in 0.0953792 secs using 2398% CPU
Optimizing NNI: done in 0.106894 secs using 2396% CPU
Optimizing NNI: done in 0.0907986 secs using 2397% CPU
Optimizing NNI: done in 0.0575119 secs using 2393% CPU
Optimizing NNI: done in 0.169075 secs using 2392% CPU
Optimizing NNI: done in 0.107123 secs using 2398% CPU
Optimizing NNI: done in 0.107347 secs using 2398% CPU
Optimizing NNI: done in 0.141004 secs using 2395% CPU
Optimizing NNI: done in 0.0566975 secs using 2398% CPU
Optimizing NNI: done in 0.124931 secs using 2396% CPU
Optimizing NNI: done in 0.196977 secs using 2397% CPU
Optimizing NNI: done in 0.113426 secs using 2394% CPU
Optimizing NNI: done in 0.103991 secs using 2396% CPU
Optimizing NNI: done in 0.104843 secs using 2397% CPU
Optimizing NNI: done in 0.107719 secs using 2396% CPU
Optimizing NNI: done in 0.135497 secs using 2398% CPU
Optimizing NNI: done in 0.102081 secs using 2396% CPU
Optimizing NNI: done in 0.167624 secs using 2395% CPU
Optimizing NNI: done in 0.100781 secs using 2397% CPU
Optimizing NNI: done in 0.106353 secs using 2398% CPU
Optimizing NNI: done in 0.112201 secs using 2396% CPU
Optimizing NNI: done in 0.165858 secs using 2397% CPU
Optimizing NNI: done in 0.0976371 secs using 2397% CPU
Optimizing NNI: done in 0.142826 secs using 2394% CPU
Optimizing NNI: done in 0.155666 secs using 2395% CPU
Optimizing NNI: done in 0.158597 secs using 2395% CPU
Optimizing NNI: done in 0.141026 secs using 2397% CPU
Optimizing NNI: done in 0.106947 secs using 2398% CPU
Optimizing NNI: done in 0.11437 secs using 2396% CPU
Optimizing NNI: done in 0.141128 secs using 2391% CPU
Optimizing NNI: done in 0.147222 secs using 2390% CPU
Optimizing NNI: done in 0.120163 secs using 2393% CPU
Optimizing NNI: done in 0.152121 secs using 2394% CPU
Optimizing NNI: done in 0.208008 secs using 2397% CPU
Optimizing NNI: done in 0.113397 secs using 2396% CPU
Optimizing NNI: done in 0.141109 secs using 2394% CPU
Optimizing NNI: done in 0.116139 secs using 2396% CPU
Optimizing NNI: done in 0.0966561 secs using 2398% CPU
Optimizing NNI: done in 0.0957138 secs using 2396% CPU
Optimizing NNI: done in 0.125533 secs using 2396% CPU
Optimizing NNI: done in 0.165846 secs using 2397% CPU
Optimizing NNI: done in 0.102933 secs using 2394% CPU
Optimizing NNI: done in 0.109414 secs using 2395% CPU
Optimizing NNI: done in 0.113804 secs using 2397% CPU
Optimizing NNI: done in 0.138397 secs using 2398% CPU
Optimizing NNI: done in 0.135524 secs using 2397% CPU
Optimizing NNI: done in 0.144648 secs using 2395% CPU
Optimizing NNI: done in 0.112636 secs using 2397% CPU
Optimizing NNI: done in 0.105532 secs using 2395% CPU
Optimizing NNI: done in 0.154034 secs using 2390% CPU
Optimizing NNI: done in 0.146295 secs using 2397% CPU
Optimizing NNI: done in 0.161481 secs using 2397% CPU
Optimizing NNI: done in 0.236207 secs using 2397% CPU
Optimizing NNI: done in 0.165966 secs using 2396% CPU
Optimizing NNI: done in 0.143118 secs using 2397% CPU
Optimizing NNI: done in 0.12635 secs using 2396% CPU
Optimizing NNI: done in 0.124252 secs using 2395% CPU
Optimizing NNI: done in 0.10844 secs using 2397% CPU
Optimizing NNI: done in 0.111235 secs using 2392% CPU
Optimizing NNI: done in 0.106173 secs using 2396% CPU
Optimizing NNI: done in 0.132991 secs using 2394% CPU
Optimizing NNI: done in 0.176313 secs using 2398% CPU
Optimizing NNI: done in 0.105547 secs using 2398% CPU
Optimizing NNI: done in 0.157232 secs using 2397% CPU
Optimizing NNI: done in 0.114807 secs using 2388% CPU
Optimizing NNI: done in 0.177482 secs using 2390% CPU
Optimizing NNI: done in 0.160975 secs using 2393% CPU
Optimizing NNI: done in 0.123207 secs using 2388% CPU
Optimizing NNI: done in 0.153586 secs using 2394% CPU
Optimizing NNI: done in 0.214576 secs using 2394% CPU
Optimizing NNI: done in 0.116348 secs using 2396% CPU
Optimizing NNI: done in 0.135828 secs using 2394% CPU
Optimizing NNI: done in 0.207987 secs using 2397% CPU
Optimizing NNI: done in 0.115236 secs using 2397% CPU
Optimizing NNI: done in 0.180214 secs using 2398% CPU
Optimizing NNI: done in 0.142139 secs using 2395% CPU
Optimizing NNI: done in 0.198343 secs using 2394% CPU
Optimizing NNI: done in 0.133923 secs using 2396% CPU
Optimizing NNI: done in 0.190106 secs using 2396% CPU
Optimizing NNI: done in 0.195514 secs using 2397% CPU
Optimizing NNI: done in 0.114641 secs using 2395% CPU
Optimizing NNI: done in 0.11669 secs using 2395% CPU
Optimizing NNI: done in 0.133226 secs using 2396% CPU
Optimizing NNI: done in 0.154928 secs using 2397% CPU
Optimizing NNI: done in 0.110419 secs using 2399% CPU
Optimizing NNI: done in 0.101684 secs using 2395% CPU
Optimizing NNI: done in 0.110679 secs using 2398% CPU
Optimizing NNI: done in 0.151614 secs using 2397% CPU
Optimizing NNI: done in 0.11883 secs using 2397% CPU
Optimizing NNI: done in 0.148491 secs using 2396% CPU
Optimizing NNI: done in 0.164819 secs using 2397% CPU
Optimizing NNI: done in 0.172522 secs using 2399% CPU
Optimizing NNI: done in 0.0929482 secs using 2397% CPU
Optimizing NNI: done in 0.181655 secs using 2398% CPU
Optimizing NNI: done in 0.113963 secs using 2396% CPU
5300 samples done
Optimizing NNI: done in 0.143564 secs using 2396% CPU
Optimizing NNI: done in 0.146893 secs using 2398% CPU
Optimizing NNI: done in 0.163277 secs using 2397% CPU
Optimizing NNI: done in 0.100973 secs using 2397% CPU
Optimizing NNI: done in 0.109794 secs using 2396% CPU
Optimizing NNI: done in 0.115245 secs using 2394% CPU
Optimizing NNI: done in 0.096482 secs using 2397% CPU
Optimizing NNI: done in 0.111898 secs using 2397% CPU
Optimizing NNI: done in 0.125926 secs using 2395% CPU
Optimizing NNI: done in 0.057328 secs using 2396% CPU
Optimizing NNI: done in 0.172537 secs using 2398% CPU
Optimizing NNI: done in 0.113376 secs using 2395% CPU
Optimizing NNI: done in 0.13356 secs using 2397% CPU
Optimizing NNI: done in 0.114532 secs using 2396% CPU
Optimizing NNI: done in 0.101044 secs using 2398% CPU
Optimizing NNI: done in 0.0903925 secs using 2394% CPU
Optimizing NNI: done in 0.111907 secs using 2399% CPU
Optimizing NNI: done in 0.0960549 secs using 2399% CPU
Optimizing NNI: done in 0.108791 secs using 2398% CPU
Optimizing NNI: done in 0.119635 secs using 2394% CPU
Optimizing NNI: done in 0.163257 secs using 2393% CPU
Optimizing NNI: done in 0.118124 secs using 2396% CPU
Optimizing NNI: done in 0.116984 secs using 2398% CPU
Optimizing NNI: done in 0.205376 secs using 2398% CPU
Optimizing NNI: done in 0.119988 secs using 2397% CPU
Optimizing NNI: done in 0.185862 secs using 2396% CPU
Optimizing NNI: done in 0.117542 secs using 2394% CPU
Optimizing NNI: done in 0.16925 secs using 2396% CPU
Optimizing NNI: done in 0.162643 secs using 2397% CPU
Optimizing NNI: done in 0.164091 secs using 2396% CPU
Optimizing NNI: done in 0.108534 secs using 2397% CPU
Optimizing NNI: done in 0.104669 secs using 2399% CPU
Optimizing NNI: done in 0.10846 secs using 2392% CPU
Optimizing NNI: done in 0.159847 secs using 2394% CPU
Optimizing NNI: done in 0.168445 secs using 2394% CPU
Optimizing NNI: done in 0.161975 secs using 2398% CPU
Optimizing NNI: done in 0.175451 secs using 2388% CPU
Optimizing NNI: done in 0.10466 secs using 2396% CPU
Optimizing NNI: done in 0.1215 secs using 2396% CPU
Optimizing NNI: done in 0.200162 secs using 2396% CPU
Optimizing NNI: done in 0.130571 secs using 2390% CPU
Optimizing NNI: done in 0.113278 secs using 2393% CPU
Optimizing NNI: done in 0.103667 secs using 2397% CPU
Optimizing NNI: done in 0.172294 secs using 2397% CPU
Optimizing NNI: done in 0.116378 secs using 2394% CPU
Optimizing NNI: done in 0.116147 secs using 2394% CPU
Optimizing NNI: done in 0.179411 secs using 2399% CPU
Optimizing NNI: done in 0.145014 secs using 2396% CPU
Optimizing NNI: done in 0.155343 secs using 2392% CPU
Optimizing NNI: done in 0.159916 secs using 2386% CPU
Optimizing NNI: done in 0.140778 secs using 2398% CPU
Optimizing NNI: done in 0.159116 secs using 2396% CPU
Optimizing NNI: done in 0.117261 secs using 2398% CPU
Optimizing NNI: done in 0.109811 secs using 2396% CPU
Optimizing NNI: done in 0.111253 secs using 2394% CPU
Optimizing NNI: done in 0.172599 secs using 2395% CPU
Optimizing NNI: done in 0.125102 secs using 2396% CPU
Optimizing NNI: done in 0.154731 secs using 2395% CPU
Optimizing NNI: done in 0.118119 secs using 2396% CPU
Optimizing NNI: done in 0.121653 secs using 2395% CPU
Optimizing NNI: done in 0.147149 secs using 2396% CPU
Optimizing NNI: done in 0.174436 secs using 2395% CPU
Optimizing NNI: done in 0.109158 secs using 2393% CPU
Optimizing NNI: done in 0.12238 secs using 2398% CPU
Optimizing NNI: done in 0.147201 secs using 2396% CPU
Optimizing NNI: done in 0.136971 secs using 2397% CPU
Optimizing NNI: done in 0.18269 secs using 2396% CPU
Optimizing NNI: done in 0.149205 secs using 2395% CPU
Optimizing NNI: done in 0.117215 secs using 2396% CPU
Optimizing NNI: done in 0.15711 secs using 2397% CPU
Optimizing NNI: done in 0.150758 secs using 2393% CPU
Optimizing NNI: done in 0.103009 secs using 2397% CPU
Optimizing NNI: done in 0.147051 secs using 2397% CPU
Optimizing NNI: done in 0.125697 secs using 2397% CPU
Optimizing NNI: done in 0.146118 secs using 2398% CPU
Optimizing NNI: done in 0.113699 secs using 2392% CPU
Optimizing NNI: done in 0.173103 secs using 2394% CPU
Optimizing NNI: done in 0.111212 secs using 2398% CPU
Optimizing NNI: done in 0.114987 secs using 2397% CPU
Optimizing NNI: done in 0.118505 secs using 2399% CPU
Optimizing NNI: done in 0.113389 secs using 2398% CPU
Optimizing NNI: done in 0.138471 secs using 2383% CPU
Optimizing NNI: done in 0.151015 secs using 2397% CPU
Optimizing NNI: done in 0.144194 secs using 2395% CPU
Optimizing NNI: done in 0.146234 secs using 2397% CPU
Optimizing NNI: done in 0.110501 secs using 2398% CPU
Optimizing NNI: done in 0.130923 secs using 2392% CPU
Optimizing NNI: done in 0.158601 secs using 2397% CPU
Optimizing NNI: done in 0.155583 secs using 2398% CPU
Optimizing NNI: done in 0.14262 secs using 2394% CPU
Optimizing NNI: done in 0.138524 secs using 2396% CPU
Optimizing NNI: done in 0.11059 secs using 2397% CPU
Optimizing NNI: done in 0.11 secs using 2397% CPU
Optimizing NNI: done in 0.144444 secs using 2396% CPU
Optimizing NNI: done in 0.100763 secs using 2395% CPU
Optimizing NNI: done in 0.113953 secs using 2396% CPU
Optimizing NNI: done in 0.0931411 secs using 2397% CPU
Optimizing NNI: done in 0.163958 secs using 2397% CPU
Optimizing NNI: done in 0.161772 secs using 2399% CPU
Optimizing NNI: done in 0.11532 secs using 2398% CPU
5400 samples done
Optimizing NNI: done in 0.159473 secs using 2395% CPU
Optimizing NNI: done in 0.104591 secs using 2395% CPU
Optimizing NNI: done in 0.174057 secs using 2394% CPU
Optimizing NNI: done in 0.166448 secs using 2397% CPU
Optimizing NNI: done in 0.142668 secs using 2398% CPU
Optimizing NNI: done in 0.12094 secs using 2394% CPU
Optimizing NNI: done in 0.116868 secs using 2398% CPU
Optimizing NNI: done in 0.15094 secs using 2399% CPU
Optimizing NNI: done in 0.121283 secs using 2397% CPU
Optimizing NNI: done in 0.149659 secs using 2395% CPU
Optimizing NNI: done in 0.130161 secs using 2396% CPU
Optimizing NNI: done in 0.111161 secs using 2399% CPU
Optimizing NNI: done in 0.111167 secs using 2396% CPU
Optimizing NNI: done in 0.11806 secs using 2392% CPU
Optimizing NNI: done in 0.112834 secs using 2397% CPU
Optimizing NNI: done in 0.170421 secs using 2395% CPU
Optimizing NNI: done in 0.148316 secs using 2398% CPU
Optimizing NNI: done in 0.132378 secs using 2379% CPU
Optimizing NNI: done in 0.208243 secs using 2394% CPU
Optimizing NNI: done in 0.212919 secs using 2396% CPU
Optimizing NNI: done in 0.115932 secs using 2394% CPU
Optimizing NNI: done in 0.165897 secs using 2390% CPU
Optimizing NNI: done in 0.117995 secs using 2385% CPU
Optimizing NNI: done in 0.142428 secs using 2392% CPU
Optimizing NNI: done in 0.113041 secs using 2398% CPU
Optimizing NNI: done in 0.122334 secs using 2394% CPU
Optimizing NNI: done in 0.103119 secs using 2396% CPU
Optimizing NNI: done in 0.100946 secs using 2395% CPU
Optimizing NNI: done in 0.0982776 secs using 2397% CPU
Optimizing NNI: done in 0.0899927 secs using 2398% CPU
Optimizing NNI: done in 0.0937616 secs using 2397% CPU
Optimizing NNI: done in 0.150959 secs using 2397% CPU
Optimizing NNI: done in 0.116694 secs using 2397% CPU
Optimizing NNI: done in 0.171275 secs using 2398% CPU
Optimizing NNI: done in 0.0972681 secs using 2394% CPU
Optimizing NNI: done in 0.0985429 secs using 2397% CPU
Optimizing NNI: done in 0.144338 secs using 2398% CPU
Optimizing NNI: done in 0.164425 secs using 2397% CPU
Optimizing NNI: done in 0.165561 secs using 2398% CPU
Optimizing NNI: done in 0.0944824 secs using 2398% CPU
Optimizing NNI: done in 0.125929 secs using 2397% CPU
Optimizing NNI: done in 0.104397 secs using 2395% CPU
Optimizing NNI: done in 0.136595 secs using 2397% CPU
Optimizing NNI: done in 0.112882 secs using 2398% CPU
Optimizing NNI: done in 0.234808 secs using 2397% CPU
Optimizing NNI: done in 0.145442 secs using 2396% CPU
Optimizing NNI: done in 0.183031 secs using 2397% CPU
Optimizing NNI: done in 0.132315 secs using 2399% CPU
Optimizing NNI: done in 0.130581 secs using 2398% CPU
Optimizing NNI: done in 0.127127 secs using 2396% CPU
Optimizing NNI: done in 0.136366 secs using 2399% CPU
Optimizing NNI: done in 0.192435 secs using 2396% CPU
Optimizing NNI: done in 0.121582 secs using 2398% CPU
Optimizing NNI: done in 0.131792 secs using 2395% CPU
Optimizing NNI: done in 0.140046 secs using 2397% CPU
Optimizing NNI: done in 0.167782 secs using 2397% CPU
Optimizing NNI: done in 0.153958 secs using 2397% CPU
Optimizing NNI: done in 0.0929106 secs using 2397% CPU
Optimizing NNI: done in 0.148463 secs using 2396% CPU
Optimizing NNI: done in 0.153799 secs using 2398% CPU
Optimizing NNI: done in 0.131298 secs using 2395% CPU
Optimizing NNI: done in 0.124273 secs using 2398% CPU
Optimizing NNI: done in 0.179499 secs using 2392% CPU
Optimizing NNI: done in 0.201118 secs using 2395% CPU
Optimizing NNI: done in 0.150299 secs using 2396% CPU
Optimizing NNI: done in 0.125402 secs using 2399% CPU
Optimizing NNI: done in 0.121417 secs using 2397% CPU
Optimizing NNI: done in 0.178004 secs using 2396% CPU
Optimizing NNI: done in 0.112383 secs using 2392% CPU
Optimizing NNI: done in 0.151607 secs using 2398% CPU
Optimizing NNI: done in 0.213235 secs using 2393% CPU
Optimizing NNI: done in 0.103276 secs using 2398% CPU
Optimizing NNI: done in 0.107546 secs using 2388% CPU
Optimizing NNI: done in 0.101978 secs using 2398% CPU
Optimizing NNI: done in 0.155728 secs using 2398% CPU
Optimizing NNI: done in 0.111437 secs using 2397% CPU
Optimizing NNI: done in 0.0992146 secs using 2393% CPU
Optimizing NNI: done in 0.175956 secs using 2396% CPU
Optimizing NNI: done in 0.122042 secs using 2394% CPU
Optimizing NNI: done in 0.139396 secs using 2393% CPU
Optimizing NNI: done in 0.172629 secs using 2397% CPU
Optimizing NNI: done in 0.12136 secs using 2396% CPU
Optimizing NNI: done in 0.114429 secs using 2398% CPU
Optimizing NNI: done in 0.151048 secs using 2395% CPU
Optimizing NNI: done in 0.100546 secs using 2397% CPU
Optimizing NNI: done in 0.10653 secs using 2397% CPU
Optimizing NNI: done in 0.172181 secs using 2396% CPU
Optimizing NNI: done in 0.104079 secs using 2396% CPU
Optimizing NNI: done in 0.147476 secs using 2396% CPU
Optimizing NNI: done in 0.134383 secs using 2399% CPU
Optimizing NNI: done in 0.134177 secs using 2399% CPU
Optimizing NNI: done in 0.118084 secs using 2398% CPU
Optimizing NNI: done in 0.14061 secs using 2396% CPU
Optimizing NNI: done in 0.128938 secs using 2395% CPU
Optimizing NNI: done in 0.141074 secs using 2397% CPU
Optimizing NNI: done in 0.155086 secs using 2384% CPU
Optimizing NNI: done in 0.0950136 secs using 2398% CPU
Optimizing NNI: done in 0.130815 secs using 2398% CPU
Optimizing NNI: done in 0.133371 secs using 2398% CPU
Optimizing NNI: done in 0.086172 secs using 2397% CPU
5500 samples done
Optimizing NNI: done in 0.0916318 secs using 2398% CPU
Optimizing NNI: done in 0.0964879 secs using 2397% CPU
Optimizing NNI: done in 0.0996443 secs using 2395% CPU
Optimizing NNI: done in 0.105207 secs using 2392% CPU
Optimizing NNI: done in 0.105735 secs using 2396% CPU
Optimizing NNI: done in 0.101669 secs using 2394% CPU
Optimizing NNI: done in 0.1577 secs using 2397% CPU
Optimizing NNI: done in 0.186536 secs using 2387% CPU
Optimizing NNI: done in 0.115204 secs using 2396% CPU
Optimizing NNI: done in 0.0590059 secs using 2396% CPU
Optimizing NNI: done in 0.15627 secs using 2398% CPU
Optimizing NNI: done in 0.0989204 secs using 2398% CPU
Optimizing NNI: done in 0.153748 secs using 2399% CPU
Optimizing NNI: done in 0.149818 secs using 2397% CPU
Optimizing NNI: done in 0.0955977 secs using 2397% CPU
Optimizing NNI: done in 0.0957763 secs using 2396% CPU
Optimizing NNI: done in 0.139776 secs using 2398% CPU
Optimizing NNI: done in 0.129354 secs using 2396% CPU
Optimizing NNI: done in 0.102035 secs using 2397% CPU
Optimizing NNI: done in 0.16206 secs using 2396% CPU
Optimizing NNI: done in 0.132113 secs using 2397% CPU
Optimizing NNI: done in 0.106538 secs using 2395% CPU
Optimizing NNI: done in 0.158184 secs using 2397% CPU
Optimizing NNI: done in 0.113786 secs using 2395% CPU
Optimizing NNI: done in 0.141841 secs using 2399% CPU
Optimizing NNI: done in 0.0866345 secs using 2394% CPU
Optimizing NNI: done in 0.0876601 secs using 2394% CPU
Optimizing NNI: done in 0.1097 secs using 2396% CPU
Optimizing NNI: done in 0.0919033 secs using 2398% CPU
Optimizing NNI: done in 0.126668 secs using 2397% CPU
Optimizing NNI: done in 0.103803 secs using 2398% CPU
Optimizing NNI: done in 0.109509 secs using 2395% CPU
Optimizing NNI: done in 0.0959022 secs using 2399% CPU
Optimizing NNI: done in 0.150222 secs using 2399% CPU
Optimizing NNI: done in 0.108392 secs using 2397% CPU
Optimizing NNI: done in 0.115891 secs using 2396% CPU
Optimizing NNI: done in 0.0975045 secs using 2396% CPU
Optimizing NNI: done in 0.146053 secs using 2397% CPU
Optimizing NNI: done in 0.0882139 secs using 2396% CPU
Optimizing NNI: done in 0.105308 secs using 2396% CPU
Optimizing NNI: done in 0.107703 secs using 2397% CPU
Optimizing NNI: done in 0.120454 secs using 2398% CPU
Optimizing NNI: done in 0.121341 secs using 2395% CPU
Optimizing NNI: done in 0.104625 secs using 2395% CPU
Optimizing NNI: done in 0.106955 secs using 2398% CPU
Optimizing NNI: done in 0.149608 secs using 2397% CPU
Optimizing NNI: done in 0.108113 secs using 2395% CPU
Optimizing NNI: done in 0.0918913 secs using 2398% CPU
Optimizing NNI: done in 0.145469 secs using 2396% CPU
Optimizing NNI: done in 0.11733 secs using 2398% CPU
Optimizing NNI: done in 0.0928271 secs using 2398% CPU
Optimizing NNI: done in 0.115459 secs using 2399% CPU
Optimizing NNI: done in 0.150734 secs using 2397% CPU
Optimizing NNI: done in 0.107699 secs using 2397% CPU
Optimizing NNI: done in 0.129931 secs using 2397% CPU
Optimizing NNI: done in 0.152956 secs using 2397% CPU
Optimizing NNI: done in 0.0988413 secs using 2397% CPU
Optimizing NNI: done in 0.107489 secs using 2397% CPU
Optimizing NNI: done in 0.143769 secs using 2398% CPU
Optimizing NNI: done in 0.0984216 secs using 2398% CPU
Optimizing NNI: done in 0.141791 secs using 2398% CPU
Optimizing NNI: done in 0.143223 secs using 2398% CPU
Optimizing NNI: done in 0.167788 secs using 2398% CPU
Optimizing NNI: done in 0.169263 secs using 2399% CPU
Optimizing NNI: done in 0.0934845 secs using 2397% CPU
Optimizing NNI: done in 0.0957953 secs using 2395% CPU
Optimizing NNI: done in 0.197193 secs using 2398% CPU
Optimizing NNI: done in 0.10192 secs using 2397% CPU
Optimizing NNI: done in 0.108688 secs using 2398% CPU
Optimizing NNI: done in 0.0998729 secs using 2399% CPU
Optimizing NNI: done in 0.154599 secs using 2399% CPU
Optimizing NNI: done in 0.102905 secs using 2398% CPU
Optimizing NNI: done in 0.139209 secs using 2398% CPU
Optimizing NNI: done in 0.106152 secs using 2397% CPU
Optimizing NNI: done in 0.238472 secs using 2399% CPU
Optimizing NNI: done in 0.101509 secs using 2396% CPU
Optimizing NNI: done in 0.0939433 secs using 2399% CPU
Optimizing NNI: done in 0.130317 secs using 2398% CPU
Optimizing NNI: done in 0.09321 secs using 2397% CPU
Optimizing NNI: done in 0.149276 secs using 2396% CPU
Optimizing NNI: done in 0.117368 secs using 2398% CPU
Optimizing NNI: done in 0.155612 secs using 2397% CPU
Optimizing NNI: done in 0.240623 secs using 2399% CPU
Optimizing NNI: done in 0.102634 secs using 2398% CPU
Optimizing NNI: done in 0.115312 secs using 2397% CPU
Optimizing NNI: done in 0.12657 secs using 2395% CPU
Optimizing NNI: done in 0.138704 secs using 2399% CPU
Optimizing NNI: done in 0.113957 secs using 2396% CPU
Optimizing NNI: done in 0.108165 secs using 2393% CPU
Optimizing NNI: done in 0.135092 secs using 2398% CPU
Optimizing NNI: done in 0.103301 secs using 2399% CPU
Optimizing NNI: done in 0.09164 secs using 2398% CPU
Optimizing NNI: done in 0.114313 secs using 2398% CPU
Optimizing NNI: done in 0.113601 secs using 2398% CPU
Optimizing NNI: done in 0.104835 secs using 2396% CPU
Optimizing NNI: done in 0.120183 secs using 2397% CPU
Optimizing NNI: done in 0.131358 secs using 2398% CPU
Optimizing NNI: done in 0.0978492 secs using 2398% CPU
Optimizing NNI: done in 0.0951457 secs using 2397% CPU
Optimizing NNI: done in 0.127134 secs using 2398% CPU
5600 samples done
Optimizing NNI: done in 0.108406 secs using 2396% CPU
Optimizing NNI: done in 0.141377 secs using 2397% CPU
Optimizing NNI: done in 0.139828 secs using 2396% CPU
Optimizing NNI: done in 0.101918 secs using 2398% CPU
Optimizing NNI: done in 0.146667 secs using 2397% CPU
Optimizing NNI: done in 0.0950751 secs using 2399% CPU
Optimizing NNI: done in 0.120273 secs using 2396% CPU
Optimizing NNI: done in 0.101342 secs using 2398% CPU
Optimizing NNI: done in 0.0971158 secs using 2398% CPU
Optimizing NNI: done in 0.0887996 secs using 2393% CPU
Optimizing NNI: done in 0.103104 secs using 2398% CPU
Optimizing NNI: done in 0.120712 secs using 2398% CPU
Optimizing NNI: done in 0.145541 secs using 2397% CPU
Optimizing NNI: done in 0.126863 secs using 2398% CPU
Optimizing NNI: done in 0.09498 secs using 2394% CPU
Optimizing NNI: done in 0.132586 secs using 2397% CPU
Optimizing NNI: done in 0.0970801 secs using 2396% CPU
Optimizing NNI: done in 0.0961387 secs using 2396% CPU
Optimizing NNI: done in 0.141077 secs using 2396% CPU
Optimizing NNI: done in 0.128105 secs using 2397% CPU
Optimizing NNI: done in 0.145804 secs using 2396% CPU
Optimizing NNI: done in 0.148606 secs using 2397% CPU
Optimizing NNI: done in 0.104599 secs using 2396% CPU
Optimizing NNI: done in 0.106722 secs using 2398% CPU
Optimizing NNI: done in 0.10234 secs using 2397% CPU
Optimizing NNI: done in 0.106292 secs using 2399% CPU
Optimizing NNI: done in 0.126614 secs using 2396% CPU
Optimizing NNI: done in 0.137512 secs using 2398% CPU
Optimizing NNI: done in 0.106636 secs using 2398% CPU
Optimizing NNI: done in 0.111905 secs using 2397% CPU
Optimizing NNI: done in 0.148289 secs using 2397% CPU
Optimizing NNI: done in 0.0992145 secs using 2398% CPU
Optimizing NNI: done in 0.128188 secs using 2397% CPU
Optimizing NNI: done in 0.105427 secs using 2396% CPU
Optimizing NNI: done in 0.142052 secs using 2398% CPU
Optimizing NNI: done in 0.0983701 secs using 2398% CPU
Optimizing NNI: done in 0.11495 secs using 2396% CPU
Optimizing NNI: done in 0.103401 secs using 2395% CPU
Optimizing NNI: done in 0.10616 secs using 2398% CPU
Optimizing NNI: done in 0.176872 secs using 2398% CPU
Optimizing NNI: done in 0.106191 secs using 2397% CPU
Optimizing NNI: done in 0.146202 secs using 2397% CPU
Optimizing NNI: done in 0.0996327 secs using 2398% CPU
Optimizing NNI: done in 0.104898 secs using 2397% CPU
Optimizing NNI: done in 0.160623 secs using 2397% CPU
Optimizing NNI: done in 0.130783 secs using 2398% CPU
Optimizing NNI: done in 0.100987 secs using 2396% CPU
Optimizing NNI: done in 0.098919 secs using 2398% CPU
Optimizing NNI: done in 0.144854 secs using 2397% CPU
Optimizing NNI: done in 0.123941 secs using 2398% CPU
Optimizing NNI: done in 0.103162 secs using 2398% CPU
Optimizing NNI: done in 0.103955 secs using 2398% CPU
Optimizing NNI: done in 0.107611 secs using 2397% CPU
Optimizing NNI: done in 0.105213 secs using 2397% CPU
Optimizing NNI: done in 0.101054 secs using 2395% CPU
Optimizing NNI: done in 0.1327 secs using 2398% CPU
Optimizing NNI: done in 0.102153 secs using 2397% CPU
Optimizing NNI: done in 0.09673 secs using 2397% CPU
Optimizing NNI: done in 0.093966 secs using 2398% CPU
Optimizing NNI: done in 0.106318 secs using 2398% CPU
Optimizing NNI: done in 0.126241 secs using 2397% CPU
Optimizing NNI: done in 0.113197 secs using 2397% CPU
Optimizing NNI: done in 0.109258 secs using 2398% CPU
Optimizing NNI: done in 0.188642 secs using 2397% CPU
Optimizing NNI: done in 0.126175 secs using 2398% CPU
Optimizing NNI: done in 0.107773 secs using 2398% CPU
Optimizing NNI: done in 0.153554 secs using 2397% CPU
Optimizing NNI: done in 0.110259 secs using 2398% CPU
Optimizing NNI: done in 0.145156 secs using 2398% CPU
Optimizing NNI: done in 0.101825 secs using 2397% CPU
Optimizing NNI: done in 0.111171 secs using 2396% CPU
Optimizing NNI: done in 0.0883757 secs using 2396% CPU
Optimizing NNI: done in 0.106 secs using 2394% CPU
Optimizing NNI: done in 0.110319 secs using 2395% CPU
Optimizing NNI: done in 0.109487 secs using 2397% CPU
Optimizing NNI: done in 0.166064 secs using 2398% CPU
Optimizing NNI: done in 0.102895 secs using 2396% CPU
Optimizing NNI: done in 0.12962 secs using 2397% CPU
Optimizing NNI: done in 0.127451 secs using 2399% CPU
Optimizing NNI: done in 0.140429 secs using 2394% CPU
Optimizing NNI: done in 0.115194 secs using 2398% CPU
Optimizing NNI: done in 0.101139 secs using 2396% CPU
Optimizing NNI: done in 0.112031 secs using 2397% CPU
Optimizing NNI: done in 0.109475 secs using 2397% CPU
Optimizing NNI: done in 0.0865668 secs using 2395% CPU
Optimizing NNI: done in 0.169058 secs using 2396% CPU
Optimizing NNI: done in 0.130206 secs using 2395% CPU
Optimizing NNI: done in 0.100666 secs using 2397% CPU
Optimizing NNI: done in 0.0946873 secs using 2397% CPU
Optimizing NNI: done in 0.100403 secs using 2397% CPU
Optimizing NNI: done in 0.0984358 secs using 2398% CPU
Optimizing NNI: done in 0.111335 secs using 2397% CPU
Optimizing NNI: done in 0.0860414 secs using 2398% CPU
Optimizing NNI: done in 0.088817 secs using 2398% CPU
Optimizing NNI: done in 0.138597 secs using 2397% CPU
Optimizing NNI: done in 0.0852295 secs using 2398% CPU
Optimizing NNI: done in 0.130539 secs using 2398% CPU
Optimizing NNI: done in 0.0918128 secs using 2397% CPU
Optimizing NNI: done in 0.132554 secs using 2395% CPU
Optimizing NNI: done in 0.0906609 secs using 2399% CPU
5700 samples done
Optimizing NNI: done in 0.0955023 secs using 2398% CPU
Optimizing NNI: done in 0.150289 secs using 2398% CPU
Optimizing NNI: done in 0.0901734 secs using 2398% CPU
Optimizing NNI: done in 0.0978903 secs using 2398% CPU
Optimizing NNI: done in 0.136694 secs using 2396% CPU
Optimizing NNI: done in 0.135562 secs using 2399% CPU
Optimizing NNI: done in 0.11512 secs using 2396% CPU
Optimizing NNI: done in 0.144626 secs using 2398% CPU
Optimizing NNI: done in 0.103258 secs using 2398% CPU
Optimizing NNI: done in 0.0923455 secs using 2393% CPU
Optimizing NNI: done in 0.0842203 secs using 2398% CPU
Optimizing NNI: done in 0.0871662 secs using 2398% CPU
Optimizing NNI: done in 0.101175 secs using 2396% CPU
Optimizing NNI: done in 0.0918996 secs using 2396% CPU
Optimizing NNI: done in 0.180523 secs using 2398% CPU
Optimizing NNI: done in 0.103256 secs using 2396% CPU
Optimizing NNI: done in 0.180366 secs using 2397% CPU
Optimizing NNI: done in 0.115604 secs using 2398% CPU
Optimizing NNI: done in 0.0998778 secs using 2398% CPU
Optimizing NNI: done in 0.107986 secs using 2396% CPU
Optimizing NNI: done in 0.0985577 secs using 2397% CPU
Optimizing NNI: done in 0.127512 secs using 2398% CPU
Optimizing NNI: done in 0.137616 secs using 2399% CPU
Optimizing NNI: done in 0.132902 secs using 2398% CPU
Optimizing NNI: done in 0.134466 secs using 2398% CPU
Optimizing NNI: done in 0.0914669 secs using 2398% CPU
Optimizing NNI: done in 0.0920369 secs using 2399% CPU
Optimizing NNI: done in 0.102328 secs using 2398% CPU
Optimizing NNI: done in 0.161623 secs using 2399% CPU
Optimizing NNI: done in 0.107971 secs using 2395% CPU
Optimizing NNI: done in 0.10641 secs using 2396% CPU
Optimizing NNI: done in 0.170267 secs using 2398% CPU
Optimizing NNI: done in 0.0946495 secs using 2397% CPU
Optimizing NNI: done in 0.184452 secs using 2398% CPU
Optimizing NNI: done in 0.103353 secs using 2396% CPU
Optimizing NNI: done in 0.0955005 secs using 2398% CPU
Optimizing NNI: done in 0.149655 secs using 2397% CPU
Optimizing NNI: done in 0.098397 secs using 2396% CPU
Optimizing NNI: done in 0.105297 secs using 2397% CPU
Optimizing NNI: done in 0.0925019 secs using 2397% CPU
Optimizing NNI: done in 0.0953749 secs using 2396% CPU
Optimizing NNI: done in 0.135458 secs using 2395% CPU
Optimizing NNI: done in 0.134305 secs using 2398% CPU
Optimizing NNI: done in 0.149762 secs using 2398% CPU
Optimizing NNI: done in 0.111284 secs using 2398% CPU
Optimizing NNI: done in 0.104416 secs using 2396% CPU
Optimizing NNI: done in 0.106969 secs using 2399% CPU
Optimizing NNI: done in 0.0954901 secs using 2398% CPU
Optimizing NNI: done in 0.0949525 secs using 2395% CPU
Optimizing NNI: done in 0.111706 secs using 2396% CPU
Optimizing NNI: done in 0.0893828 secs using 2396% CPU
Optimizing NNI: done in 0.149929 secs using 2397% CPU
Optimizing NNI: done in 0.096861 secs using 2399% CPU
Optimizing NNI: done in 0.111645 secs using 2393% CPU
Optimizing NNI: done in 0.111857 secs using 2395% CPU
Optimizing NNI: done in 0.124896 secs using 2398% CPU
Optimizing NNI: done in 0.0956356 secs using 2397% CPU
Optimizing NNI: done in 0.140728 secs using 2399% CPU
Optimizing NNI: done in 0.141218 secs using 2397% CPU
Optimizing NNI: done in 0.169481 secs using 2399% CPU
Optimizing NNI: done in 0.0901306 secs using 2399% CPU
Optimizing NNI: done in 0.117478 secs using 2399% CPU
Optimizing NNI: done in 0.0988003 secs using 2397% CPU
Optimizing NNI: done in 0.104982 secs using 2396% CPU
Optimizing NNI: done in 0.0859805 secs using 2398% CPU
Optimizing NNI: done in 0.22351 secs using 2398% CPU
Optimizing NNI: done in 0.132581 secs using 2399% CPU
Optimizing NNI: done in 0.100274 secs using 2397% CPU
Optimizing NNI: done in 0.100717 secs using 2396% CPU
Optimizing NNI: done in 0.103741 secs using 2395% CPU
Optimizing NNI: done in 0.0942824 secs using 2397% CPU
Optimizing NNI: done in 0.102932 secs using 2397% CPU
Optimizing NNI: done in 0.134429 secs using 2398% CPU
Optimizing NNI: done in 0.100093 secs using 2395% CPU
Optimizing NNI: done in 0.0930637 secs using 2398% CPU
Optimizing NNI: done in 0.11572 secs using 2398% CPU
Optimizing NNI: done in 0.103572 secs using 2396% CPU
Optimizing NNI: done in 0.117926 secs using 2398% CPU
Optimizing NNI: done in 0.0809333 secs using 2395% CPU
Optimizing NNI: done in 0.103741 secs using 2398% CPU
Optimizing NNI: done in 0.107408 secs using 2396% CPU
Optimizing NNI: done in 0.101898 secs using 2397% CPU
Optimizing NNI: done in 0.134909 secs using 2397% CPU
Optimizing NNI: done in 0.110741 secs using 2397% CPU
Optimizing NNI: done in 0.130601 secs using 2398% CPU
Optimizing NNI: done in 0.102272 secs using 2397% CPU
Optimizing NNI: done in 0.128337 secs using 2397% CPU
Optimizing NNI: done in 0.0995516 secs using 2397% CPU
Optimizing NNI: done in 0.102837 secs using 2399% CPU
Optimizing NNI: done in 0.0992417 secs using 2394% CPU
Optimizing NNI: done in 0.140448 secs using 2398% CPU
Optimizing NNI: done in 0.0897299 secs using 2396% CPU
Optimizing NNI: done in 0.0948904 secs using 2397% CPU
Optimizing NNI: done in 0.0910131 secs using 2398% CPU
Optimizing NNI: done in 0.101916 secs using 2398% CPU
Optimizing NNI: done in 0.112423 secs using 2399% CPU
Optimizing NNI: done in 0.10551 secs using 2398% CPU
Optimizing NNI: done in 0.0908689 secs using 2396% CPU
Optimizing NNI: done in 0.0860089 secs using 2398% CPU
Optimizing NNI: done in 0.111214 secs using 2397% CPU
5800 samples done
Optimizing NNI: done in 0.167365 secs using 2396% CPU
Optimizing NNI: done in 0.103233 secs using 2396% CPU
Optimizing NNI: done in 0.0936944 secs using 2399% CPU
Optimizing NNI: done in 0.137614 secs using 2398% CPU
Optimizing NNI: done in 0.165379 secs using 2398% CPU
Optimizing NNI: done in 0.143672 secs using 2397% CPU
Optimizing NNI: done in 0.22224 secs using 2400% CPU
Optimizing NNI: done in 0.116026 secs using 2397% CPU
Optimizing NNI: done in 0.098054 secs using 2394% CPU
Optimizing NNI: done in 0.0970124 secs using 2396% CPU
Optimizing NNI: done in 0.0950985 secs using 2397% CPU
Optimizing NNI: done in 0.133516 secs using 2398% CPU
Optimizing NNI: done in 0.129592 secs using 2396% CPU
Optimizing NNI: done in 0.199808 secs using 2399% CPU
Optimizing NNI: done in 0.132324 secs using 2397% CPU
Optimizing NNI: done in 0.0967386 secs using 2397% CPU
Optimizing NNI: done in 0.0951179 secs using 2398% CPU
Optimizing NNI: done in 0.0991248 secs using 2396% CPU
Optimizing NNI: done in 0.0926002 secs using 2395% CPU
Optimizing NNI: done in 0.057003 secs using 2397% CPU
Optimizing NNI: done in 0.0885369 secs using 2397% CPU
Optimizing NNI: done in 0.0956301 secs using 2398% CPU
Optimizing NNI: done in 0.0930941 secs using 2395% CPU
Optimizing NNI: done in 0.196504 secs using 2399% CPU
Optimizing NNI: done in 0.101236 secs using 2397% CPU
Optimizing NNI: done in 0.100287 secs using 2398% CPU
Optimizing NNI: done in 0.127737 secs using 2398% CPU
Optimizing NNI: done in 0.098842 secs using 2399% CPU
Optimizing NNI: done in 0.146345 secs using 2399% CPU
Optimizing NNI: done in 0.0900395 secs using 2397% CPU
Optimizing NNI: done in 0.105185 secs using 2396% CPU
Optimizing NNI: done in 0.167685 secs using 2393% CPU
Optimizing NNI: done in 0.167366 secs using 2398% CPU
Optimizing NNI: done in 0.138625 secs using 2399% CPU
Optimizing NNI: done in 0.112793 secs using 2397% CPU
Optimizing NNI: done in 0.0925135 secs using 2396% CPU
Optimizing NNI: done in 0.103707 secs using 2397% CPU
Optimizing NNI: done in 0.0845136 secs using 2398% CPU
Optimizing NNI: done in 0.0968955 secs using 2398% CPU
Optimizing NNI: done in 0.121779 secs using 2399% CPU
Optimizing NNI: done in 0.147738 secs using 2399% CPU
Optimizing NNI: done in 0.0981771 secs using 2398% CPU
Optimizing NNI: done in 0.092714 secs using 2399% CPU
Optimizing NNI: done in 0.119672 secs using 2398% CPU
Optimizing NNI: done in 0.10788 secs using 2397% CPU
Optimizing NNI: done in 0.132568 secs using 2398% CPU
Optimizing NNI: done in 0.0934563 secs using 2399% CPU
Optimizing NNI: done in 0.0994033 secs using 2399% CPU
Optimizing NNI: done in 0.109304 secs using 2398% CPU
Optimizing NNI: done in 0.103383 secs using 2396% CPU
Optimizing NNI: done in 0.0991954 secs using 2395% CPU
Optimizing NNI: done in 0.17772 secs using 2398% CPU
Optimizing NNI: done in 0.103328 secs using 2398% CPU
Optimizing NNI: done in 0.0927402 secs using 2398% CPU
Optimizing NNI: done in 0.167844 secs using 2398% CPU
Optimizing NNI: done in 0.119798 secs using 2399% CPU
Optimizing NNI: done in 0.0973181 secs using 2396% CPU
Optimizing NNI: done in 0.141481 secs using 2399% CPU
Optimizing NNI: done in 0.100461 secs using 2398% CPU
Optimizing NNI: done in 0.111109 secs using 2397% CPU
Optimizing NNI: done in 0.103206 secs using 2399% CPU
Optimizing NNI: done in 0.0990047 secs using 2398% CPU
Optimizing NNI: done in 0.13339 secs using 2396% CPU
Optimizing NNI: done in 0.147702 secs using 2399% CPU
Optimizing NNI: done in 0.0988051 secs using 2398% CPU
Optimizing NNI: done in 0.106479 secs using 2398% CPU
Optimizing NNI: done in 0.0951738 secs using 2397% CPU
Optimizing NNI: done in 0.142886 secs using 2399% CPU
Optimizing NNI: done in 0.108571 secs using 2397% CPU
Optimizing NNI: done in 0.14077 secs using 2399% CPU
Optimizing NNI: done in 0.108671 secs using 2395% CPU
Optimizing NNI: done in 0.109453 secs using 2399% CPU
Optimizing NNI: done in 0.0944145 secs using 2396% CPU
Optimizing NNI: done in 0.14617 secs using 2398% CPU
Optimizing NNI: done in 0.0557533 secs using 2395% CPU
Optimizing NNI: done in 0.0986531 secs using 2398% CPU
Optimizing NNI: done in 0.12396 secs using 2398% CPU
Optimizing NNI: done in 0.137676 secs using 2399% CPU
Optimizing NNI: done in 0.148839 secs using 2396% CPU
Optimizing NNI: done in 0.129057 secs using 2399% CPU
Optimizing NNI: done in 0.137006 secs using 2398% CPU
Optimizing NNI: done in 0.11051 secs using 2396% CPU
Optimizing NNI: done in 0.125605 secs using 2396% CPU
Optimizing NNI: done in 0.104687 secs using 2398% CPU
Optimizing NNI: done in 0.0950744 secs using 2398% CPU
Optimizing NNI: done in 0.0985665 secs using 2395% CPU
Optimizing NNI: done in 0.114487 secs using 2397% CPU
Optimizing NNI: done in 0.129674 secs using 2397% CPU
Optimizing NNI: done in 0.101102 secs using 2398% CPU
Optimizing NNI: done in 0.098642 secs using 2397% CPU
Optimizing NNI: done in 0.104406 secs using 2398% CPU
Optimizing NNI: done in 0.109459 secs using 2398% CPU
Optimizing NNI: done in 0.088723 secs using 2397% CPU
Optimizing NNI: done in 0.141713 secs using 2397% CPU
Optimizing NNI: done in 0.099397 secs using 2398% CPU
Optimizing NNI: done in 0.0947013 secs using 2397% CPU
Optimizing NNI: done in 0.115131 secs using 2398% CPU
Optimizing NNI: done in 0.0888752 secs using 2399% CPU
Optimizing NNI: done in 0.0959928 secs using 2398% CPU
Optimizing NNI: done in 0.0894579 secs using 2398% CPU
5900 samples done
Optimizing NNI: done in 0.150528 secs using 2397% CPU
Optimizing NNI: done in 0.132625 secs using 2399% CPU
Optimizing NNI: done in 0.141016 secs using 2399% CPU
Optimizing NNI: done in 0.146649 secs using 2398% CPU
Optimizing NNI: done in 0.134835 secs using 2399% CPU
Optimizing NNI: done in 0.1014 secs using 2397% CPU
Optimizing NNI: done in 0.100161 secs using 2397% CPU
Optimizing NNI: done in 0.180469 secs using 2397% CPU
Optimizing NNI: done in 0.123748 secs using 2399% CPU
Optimizing NNI: done in 0.102168 secs using 2398% CPU
Optimizing NNI: done in 0.102363 secs using 2396% CPU
Optimizing NNI: done in 0.108373 secs using 2397% CPU
Optimizing NNI: done in 0.106502 secs using 2397% CPU
Optimizing NNI: done in 0.106791 secs using 2399% CPU
Optimizing NNI: done in 0.109775 secs using 2398% CPU
Optimizing NNI: done in 0.107378 secs using 2398% CPU
Optimizing NNI: done in 0.175779 secs using 2397% CPU
Optimizing NNI: done in 0.0999245 secs using 2396% CPU
Optimizing NNI: done in 0.106053 secs using 2396% CPU
Optimizing NNI: done in 0.109817 secs using 2396% CPU
Optimizing NNI: done in 0.107051 secs using 2398% CPU
Optimizing NNI: done in 0.102793 secs using 2395% CPU
Optimizing NNI: done in 0.139588 secs using 2398% CPU
Optimizing NNI: done in 0.133991 secs using 2399% CPU
Optimizing NNI: done in 0.13607 secs using 2398% CPU
Optimizing NNI: done in 0.0985066 secs using 2396% CPU
Optimizing NNI: done in 0.10325 secs using 2395% CPU
Optimizing NNI: done in 0.132859 secs using 2398% CPU
Optimizing NNI: done in 0.154941 secs using 2397% CPU
Optimizing NNI: done in 0.110157 secs using 2397% CPU
Optimizing NNI: done in 0.150268 secs using 2399% CPU
Optimizing NNI: done in 0.0921441 secs using 2397% CPU
Optimizing NNI: done in 0.138695 secs using 2395% CPU
Optimizing NNI: done in 0.131594 secs using 2399% CPU
Optimizing NNI: done in 0.0881846 secs using 2398% CPU
Optimizing NNI: done in 0.139948 secs using 2399% CPU
Optimizing NNI: done in 0.106722 secs using 2396% CPU
Optimizing NNI: done in 0.118362 secs using 2398% CPU
Optimizing NNI: done in 0.137331 secs using 2396% CPU
Optimizing NNI: done in 0.196455 secs using 2396% CPU
Optimizing NNI: done in 0.138313 secs using 2399% CPU
Optimizing NNI: done in 0.108611 secs using 2397% CPU
Optimizing NNI: done in 0.168612 secs using 2399% CPU
Optimizing NNI: done in 0.140993 secs using 2396% CPU
Optimizing NNI: done in 0.13573 secs using 2397% CPU
Optimizing NNI: done in 0.134854 secs using 2399% CPU
Optimizing NNI: done in 0.120504 secs using 2399% CPU
Optimizing NNI: done in 0.0984764 secs using 2397% CPU
Optimizing NNI: done in 0.106122 secs using 2398% CPU
Optimizing NNI: done in 0.131931 secs using 2397% CPU
Optimizing NNI: done in 0.0913967 secs using 2396% CPU
Optimizing NNI: done in 0.145546 secs using 2399% CPU
Optimizing NNI: done in 0.113256 secs using 2395% CPU
Optimizing NNI: done in 0.102163 secs using 2396% CPU
Optimizing NNI: done in 0.103126 secs using 2397% CPU
Optimizing NNI: done in 0.0977124 secs using 2399% CPU
Optimizing NNI: done in 0.0934381 secs using 2399% CPU
Optimizing NNI: done in 0.133185 secs using 2398% CPU
Optimizing NNI: done in 0.0979477 secs using 2399% CPU
Optimizing NNI: done in 0.0946369 secs using 2396% CPU
Optimizing NNI: done in 0.176758 secs using 2398% CPU
Optimizing NNI: done in 0.141947 secs using 2399% CPU
Optimizing NNI: done in 0.131955 secs using 2396% CPU
Optimizing NNI: done in 0.145585 secs using 2397% CPU
Optimizing NNI: done in 0.134193 secs using 2397% CPU
Optimizing NNI: done in 0.0894897 secs using 2398% CPU
Optimizing NNI: done in 0.103558 secs using 2396% CPU
Optimizing NNI: done in 0.177757 secs using 2397% CPU
Optimizing NNI: done in 0.104446 secs using 2397% CPU
Optimizing NNI: done in 0.103322 secs using 2398% CPU
Optimizing NNI: done in 0.103517 secs using 2398% CPU
Optimizing NNI: done in 0.106608 secs using 2398% CPU
Optimizing NNI: done in 0.104337 secs using 2397% CPU
Optimizing NNI: done in 0.0948179 secs using 2397% CPU
Optimizing NNI: done in 0.102586 secs using 2398% CPU
Optimizing NNI: done in 0.106806 secs using 2397% CPU
Optimizing NNI: done in 0.138155 secs using 2396% CPU
Optimizing NNI: done in 0.0904543 secs using 2396% CPU
Optimizing NNI: done in 0.135266 secs using 2398% CPU
Optimizing NNI: done in 0.116062 secs using 2398% CPU
Optimizing NNI: done in 0.150928 secs using 2395% CPU
Optimizing NNI: done in 0.125102 secs using 2399% CPU
Optimizing NNI: done in 0.141639 secs using 2399% CPU
Optimizing NNI: done in 0.0927167 secs using 2396% CPU
Optimizing NNI: done in 0.102197 secs using 2398% CPU
Optimizing NNI: done in 0.102855 secs using 2396% CPU
Optimizing NNI: done in 0.118446 secs using 2399% CPU
Optimizing NNI: done in 0.104207 secs using 2398% CPU
Optimizing NNI: done in 0.113319 secs using 2398% CPU
Optimizing NNI: done in 0.21438 secs using 2399% CPU
Optimizing NNI: done in 0.115912 secs using 2398% CPU
Optimizing NNI: done in 0.155988 secs using 2399% CPU
Optimizing NNI: done in 0.0968577 secs using 2397% CPU
Optimizing NNI: done in 0.105136 secs using 2395% CPU
Optimizing NNI: done in 0.134276 secs using 2397% CPU
Optimizing NNI: done in 0.100347 secs using 2397% CPU
Optimizing NNI: done in 0.112827 secs using 2398% CPU
Optimizing NNI: done in 0.112491 secs using 2397% CPU
Optimizing NNI: done in 0.14571 secs using 2395% CPU
Optimizing NNI: done in 0.0903626 secs using 2396% CPU
6000 samples done
Optimizing NNI: done in 0.116444 secs using 2399% CPU
Optimizing NNI: done in 0.144774 secs using 2397% CPU
Optimizing NNI: done in 0.115087 secs using 2399% CPU
Optimizing NNI: done in 0.100513 secs using 2395% CPU
Optimizing NNI: done in 0.095129 secs using 2396% CPU
Optimizing NNI: done in 0.148344 secs using 2397% CPU
Optimizing NNI: done in 0.107724 secs using 2396% CPU
Optimizing NNI: done in 0.110277 secs using 2395% CPU
Optimizing NNI: done in 0.125729 secs using 2399% CPU
Optimizing NNI: done in 0.113706 secs using 2398% CPU
Optimizing NNI: done in 0.11965 secs using 2399% CPU
Optimizing NNI: done in 0.13554 secs using 2399% CPU
Optimizing NNI: done in 0.105004 secs using 2398% CPU
Optimizing NNI: done in 0.10109 secs using 2395% CPU
Optimizing NNI: done in 0.105714 secs using 2397% CPU
Optimizing NNI: done in 0.134749 secs using 2397% CPU
Optimizing NNI: done in 0.107117 secs using 2396% CPU
Optimizing NNI: done in 0.144801 secs using 2397% CPU
Optimizing NNI: done in 0.122146 secs using 2396% CPU
Optimizing NNI: done in 0.105625 secs using 2397% CPU
Optimizing NNI: done in 0.146217 secs using 2398% CPU
Optimizing NNI: done in 0.194737 secs using 2397% CPU
Optimizing NNI: done in 0.0940003 secs using 2397% CPU
Optimizing NNI: done in 0.11779 secs using 2395% CPU
Optimizing NNI: done in 0.115254 secs using 2397% CPU
Optimizing NNI: done in 0.0959577 secs using 2399% CPU
Optimizing NNI: done in 0.106122 secs using 2395% CPU
Optimizing NNI: done in 0.102891 secs using 2395% CPU
Optimizing NNI: done in 0.10353 secs using 2398% CPU
Optimizing NNI: done in 0.141396 secs using 2399% CPU
Optimizing NNI: done in 0.113687 secs using 2398% CPU
Optimizing NNI: done in 0.110484 secs using 2398% CPU
Optimizing NNI: done in 0.0965613 secs using 2398% CPU
Optimizing NNI: done in 0.138139 secs using 2398% CPU
Optimizing NNI: done in 0.173017 secs using 2398% CPU
Optimizing NNI: done in 0.142301 secs using 2398% CPU
Optimizing NNI: done in 0.102981 secs using 2396% CPU
Optimizing NNI: done in 0.107978 secs using 2398% CPU
Optimizing NNI: done in 0.101692 secs using 2399% CPU
Optimizing NNI: done in 0.109677 secs using 2397% CPU
Optimizing NNI: done in 0.100047 secs using 2399% CPU
Optimizing NNI: done in 0.121207 secs using 2398% CPU
Optimizing NNI: done in 0.103891 secs using 2398% CPU
Optimizing NNI: done in 0.147922 secs using 2398% CPU
Optimizing NNI: done in 0.124893 secs using 2398% CPU
Optimizing NNI: done in 0.141574 secs using 2397% CPU
Optimizing NNI: done in 0.0940593 secs using 2399% CPU
Optimizing NNI: done in 0.0963398 secs using 2397% CPU
Optimizing NNI: done in 0.0919378 secs using 2398% CPU
Optimizing NNI: done in 0.0981138 secs using 2397% CPU
Optimizing NNI: done in 0.103145 secs using 2399% CPU
Optimizing NNI: done in 0.147572 secs using 2397% CPU
Optimizing NNI: done in 0.138714 secs using 2397% CPU
Optimizing NNI: done in 0.182884 secs using 2398% CPU
Optimizing NNI: done in 0.105079 secs using 2397% CPU
Optimizing NNI: done in 0.1057 secs using 2396% CPU
Optimizing NNI: done in 0.103147 secs using 2398% CPU
Optimizing NNI: done in 0.115031 secs using 2397% CPU
Optimizing NNI: done in 0.155244 secs using 2398% CPU
Optimizing NNI: done in 0.155162 secs using 2397% CPU
Optimizing NNI: done in 0.100237 secs using 2396% CPU
Optimizing NNI: done in 0.095149 secs using 2397% CPU
Optimizing NNI: done in 0.116763 secs using 2398% CPU
Optimizing NNI: done in 0.143611 secs using 2397% CPU
Optimizing NNI: done in 0.113804 secs using 2398% CPU
Optimizing NNI: done in 0.129385 secs using 2395% CPU
Optimizing NNI: done in 0.106891 secs using 2396% CPU
Optimizing NNI: done in 0.114435 secs using 2397% CPU
Optimizing NNI: done in 0.0953889 secs using 2399% CPU
Optimizing NNI: done in 0.124818 secs using 2399% CPU
Optimizing NNI: done in 0.12722 secs using 2399% CPU
Optimizing NNI: done in 0.146499 secs using 2397% CPU
Optimizing NNI: done in 0.14542 secs using 2397% CPU
Optimizing NNI: done in 0.141359 secs using 2396% CPU
Optimizing NNI: done in 0.0955276 secs using 2398% CPU
Optimizing NNI: done in 0.110864 secs using 2398% CPU
Optimizing NNI: done in 0.141922 secs using 2398% CPU
Optimizing NNI: done in 0.108888 secs using 2398% CPU
Optimizing NNI: done in 0.0966176 secs using 2396% CPU
Optimizing NNI: done in 0.102377 secs using 2398% CPU
Optimizing NNI: done in 0.196182 secs using 2399% CPU
Optimizing NNI: done in 0.141267 secs using 2396% CPU
Optimizing NNI: done in 0.103798 secs using 2394% CPU
Optimizing NNI: done in 0.0882448 secs using 2397% CPU
Optimizing NNI: done in 0.131251 secs using 2396% CPU
Optimizing NNI: done in 0.10217 secs using 2396% CPU
Optimizing NNI: done in 0.0930466 secs using 2396% CPU
Optimizing NNI: done in 0.146055 secs using 2399% CPU
Optimizing NNI: done in 0.124921 secs using 2399% CPU
Optimizing NNI: done in 0.215252 secs using 2398% CPU
Optimizing NNI: done in 0.137888 secs using 2399% CPU
Optimizing NNI: done in 0.139107 secs using 2397% CPU
Optimizing NNI: done in 0.0974649 secs using 2397% CPU
Optimizing NNI: done in 0.140378 secs using 2397% CPU
Optimizing NNI: done in 0.133173 secs using 2398% CPU
Optimizing NNI: done in 0.113097 secs using 2398% CPU
Optimizing NNI: done in 0.0987378 secs using 2396% CPU
Optimizing NNI: done in 0.113813 secs using 2398% CPU
Optimizing NNI: done in 0.147675 secs using 2399% CPU
Optimizing NNI: done in 0.111762 secs using 2397% CPU
6100 samples done
Optimizing NNI: done in 0.132146 secs using 2396% CPU
Optimizing NNI: done in 0.108196 secs using 2397% CPU
Optimizing NNI: done in 0.084811 secs using 2398% CPU
Optimizing NNI: done in 0.133132 secs using 2396% CPU
Optimizing NNI: done in 0.0997711 secs using 2397% CPU
Optimizing NNI: done in 0.0924168 secs using 2399% CPU
Optimizing NNI: done in 0.101363 secs using 2399% CPU
Optimizing NNI: done in 0.104297 secs using 2399% CPU
Optimizing NNI: done in 0.112015 secs using 2398% CPU
Optimizing NNI: done in 0.126296 secs using 2398% CPU
Optimizing NNI: done in 0.104691 secs using 2397% CPU
Optimizing NNI: done in 0.127346 secs using 2396% CPU
Optimizing NNI: done in 0.104418 secs using 2398% CPU
Optimizing NNI: done in 0.164903 secs using 2398% CPU
Optimizing NNI: done in 0.122171 secs using 2399% CPU
Optimizing NNI: done in 0.0920829 secs using 2397% CPU
Optimizing NNI: done in 0.103884 secs using 2398% CPU
Optimizing NNI: done in 0.0969271 secs using 2399% CPU
Optimizing NNI: done in 0.188432 secs using 2400% CPU
Optimizing NNI: done in 0.089566 secs using 2397% CPU
Optimizing NNI: done in 0.109447 secs using 2398% CPU
Optimizing NNI: done in 0.129209 secs using 2399% CPU
Optimizing NNI: done in 0.0997361 secs using 2398% CPU
Optimizing NNI: done in 0.144235 secs using 2399% CPU
Optimizing NNI: done in 0.0865116 secs using 2396% CPU
Optimizing NNI: done in 0.161706 secs using 2398% CPU
Optimizing NNI: done in 0.0913126 secs using 2397% CPU
Optimizing NNI: done in 0.19398 secs using 2398% CPU
Optimizing NNI: done in 0.10866 secs using 2396% CPU
Optimizing NNI: done in 0.0893882 secs using 2393% CPU
Optimizing NNI: done in 0.113162 secs using 2398% CPU
Optimizing NNI: done in 0.0875916 secs using 2398% CPU
Optimizing NNI: done in 0.146205 secs using 2398% CPU
Optimizing NNI: done in 0.142223 secs using 2397% CPU
Optimizing NNI: done in 0.0820293 secs using 2397% CPU
Optimizing NNI: done in 0.157186 secs using 2399% CPU
Optimizing NNI: done in 0.134402 secs using 2398% CPU
Optimizing NNI: done in 0.106227 secs using 2398% CPU
Optimizing NNI: done in 0.0938533 secs using 2397% CPU
Optimizing NNI: done in 0.0908049 secs using 2399% CPU
Optimizing NNI: done in 0.0831362 secs using 2398% CPU
Optimizing NNI: done in 0.12374 secs using 2397% CPU
Optimizing NNI: done in 0.132955 secs using 2398% CPU
Optimizing NNI: done in 0.132697 secs using 2397% CPU
Optimizing NNI: done in 0.144058 secs using 2396% CPU
Optimizing NNI: done in 0.170856 secs using 2397% CPU
Optimizing NNI: done in 0.136735 secs using 2396% CPU
Optimizing NNI: done in 0.100689 secs using 2396% CPU
Optimizing NNI: done in 0.147121 secs using 2398% CPU
Optimizing NNI: done in 0.132769 secs using 2399% CPU
Optimizing NNI: done in 0.101584 secs using 2396% CPU
Optimizing NNI: done in 0.136569 secs using 2396% CPU
Optimizing NNI: done in 0.186466 secs using 2398% CPU
Optimizing NNI: done in 0.127824 secs using 2397% CPU
Optimizing NNI: done in 0.0869869 secs using 2397% CPU
Optimizing NNI: done in 0.110488 secs using 2398% CPU
Optimizing NNI: done in 0.0963596 secs using 2398% CPU
Optimizing NNI: done in 0.105703 secs using 2397% CPU
Optimizing NNI: done in 0.0875534 secs using 2398% CPU
Optimizing NNI: done in 0.13457 secs using 2397% CPU
Optimizing NNI: done in 0.106624 secs using 2397% CPU
Optimizing NNI: done in 0.13483 secs using 2395% CPU
Optimizing NNI: done in 0.181104 secs using 2397% CPU
Optimizing NNI: done in 0.112499 secs using 2396% CPU
Optimizing NNI: done in 0.0995162 secs using 2396% CPU
Optimizing NNI: done in 0.115225 secs using 2397% CPU
Optimizing NNI: done in 0.0925411 secs using 2398% CPU
Optimizing NNI: done in 0.173627 secs using 2398% CPU
Optimizing NNI: done in 0.109484 secs using 2398% CPU
Optimizing NNI: done in 0.102635 secs using 2396% CPU
Optimizing NNI: done in 0.0527542 secs using 2396% CPU
Optimizing NNI: done in 0.0881179 secs using 2398% CPU
Optimizing NNI: done in 0.0908867 secs using 2397% CPU
Optimizing NNI: done in 0.148992 secs using 2396% CPU
Optimizing NNI: done in 0.0856224 secs using 2396% CPU
Optimizing NNI: done in 0.104019 secs using 2398% CPU
Optimizing NNI: done in 0.131678 secs using 2398% CPU
Optimizing NNI: done in 0.135862 secs using 2399% CPU
Optimizing NNI: done in 0.097785 secs using 2397% CPU
Optimizing NNI: done in 0.101037 secs using 2396% CPU
Optimizing NNI: done in 0.090695 secs using 2393% CPU
Optimizing NNI: done in 0.140847 secs using 2397% CPU
Optimizing NNI: done in 0.134297 secs using 2399% CPU
Optimizing NNI: done in 0.179105 secs using 2398% CPU
Optimizing NNI: done in 0.136247 secs using 2399% CPU
Optimizing NNI: done in 0.099707 secs using 2397% CPU
Optimizing NNI: done in 0.141737 secs using 2399% CPU
Optimizing NNI: done in 0.130716 secs using 2398% CPU
Optimizing NNI: done in 0.0944251 secs using 2398% CPU
Optimizing NNI: done in 0.108894 secs using 2396% CPU
Optimizing NNI: done in 0.1183 secs using 2397% CPU
Optimizing NNI: done in 0.088865 secs using 2397% CPU
Optimizing NNI: done in 0.139128 secs using 2397% CPU
Optimizing NNI: done in 0.140277 secs using 2398% CPU
Optimizing NNI: done in 0.116159 secs using 2398% CPU
Optimizing NNI: done in 0.14878 secs using 2399% CPU
Optimizing NNI: done in 0.101578 secs using 2396% CPU
Optimizing NNI: done in 0.137124 secs using 2395% CPU
Optimizing NNI: done in 0.140364 secs using 2397% CPU
Optimizing NNI: done in 0.132212 secs using 2398% CPU
6200 samples done
Optimizing NNI: done in 0.206818 secs using 2397% CPU
Optimizing NNI: done in 0.108133 secs using 2397% CPU
Optimizing NNI: done in 0.1112 secs using 2396% CPU
Optimizing NNI: done in 0.114295 secs using 2398% CPU
Optimizing NNI: done in 0.0916331 secs using 2399% CPU
Optimizing NNI: done in 0.140235 secs using 2397% CPU
Optimizing NNI: done in 0.151285 secs using 2397% CPU
Optimizing NNI: done in 0.164494 secs using 2399% CPU
Optimizing NNI: done in 0.121674 secs using 2395% CPU
Optimizing NNI: done in 0.101232 secs using 2394% CPU
Optimizing NNI: done in 0.125758 secs using 2398% CPU
Optimizing NNI: done in 0.109184 secs using 2396% CPU
Optimizing NNI: done in 0.153301 secs using 2398% CPU
Optimizing NNI: done in 0.104842 secs using 2397% CPU
Optimizing NNI: done in 0.114063 secs using 2397% CPU
Optimizing NNI: done in 0.152527 secs using 2398% CPU
Optimizing NNI: done in 0.141097 secs using 2397% CPU
Optimizing NNI: done in 0.084757 secs using 2395% CPU
Optimizing NNI: done in 0.107627 secs using 2398% CPU
Optimizing NNI: done in 0.108297 secs using 2397% CPU
Optimizing NNI: done in 0.0940784 secs using 2399% CPU
Optimizing NNI: done in 0.139491 secs using 2397% CPU
Optimizing NNI: done in 0.108642 secs using 2398% CPU
Optimizing NNI: done in 0.148037 secs using 2398% CPU
Optimizing NNI: done in 0.0997334 secs using 2394% CPU
Optimizing NNI: done in 0.110338 secs using 2397% CPU
Optimizing NNI: done in 0.0858409 secs using 2397% CPU
Optimizing NNI: done in 0.151734 secs using 2398% CPU
Optimizing NNI: done in 0.0906197 secs using 2395% CPU
Optimizing NNI: done in 0.0924941 secs using 2398% CPU
Optimizing NNI: done in 0.114327 secs using 2398% CPU
Optimizing NNI: done in 0.149348 secs using 2397% CPU
Optimizing NNI: done in 0.0979847 secs using 2397% CPU
Optimizing NNI: done in 0.100655 secs using 2395% CPU
Optimizing NNI: done in 0.146071 secs using 2396% CPU
Optimizing NNI: done in 0.106084 secs using 2395% CPU
Optimizing NNI: done in 0.0971231 secs using 2396% CPU
Optimizing NNI: done in 0.127464 secs using 2397% CPU
Optimizing NNI: done in 0.0940283 secs using 2398% CPU
Optimizing NNI: done in 0.152505 secs using 2397% CPU
Optimizing NNI: done in 0.106672 secs using 2399% CPU
Optimizing NNI: done in 0.102431 secs using 2397% CPU
Optimizing NNI: done in 0.100762 secs using 2398% CPU
Optimizing NNI: done in 0.130953 secs using 2399% CPU
Optimizing NNI: done in 0.116591 secs using 2398% CPU
Optimizing NNI: done in 0.141732 secs using 2398% CPU
Optimizing NNI: done in 0.144154 secs using 2399% CPU
Optimizing NNI: done in 0.12921 secs using 2398% CPU
Optimizing NNI: done in 0.109999 secs using 2397% CPU
Optimizing NNI: done in 0.10692 secs using 2399% CPU
Optimizing NNI: done in 0.100226 secs using 2398% CPU
Optimizing NNI: done in 0.0994798 secs using 2398% CPU
Optimizing NNI: done in 0.0940097 secs using 2397% CPU
Optimizing NNI: done in 0.160725 secs using 2398% CPU
Optimizing NNI: done in 0.107671 secs using 2398% CPU
Optimizing NNI: done in 0.102106 secs using 2398% CPU
Optimizing NNI: done in 0.112542 secs using 2397% CPU
Optimizing NNI: done in 0.184163 secs using 2398% CPU
Optimizing NNI: done in 0.140569 secs using 2397% CPU
Optimizing NNI: done in 0.10291 secs using 2398% CPU
Optimizing NNI: done in 0.154799 secs using 2399% CPU
Optimizing NNI: done in 0.104199 secs using 2395% CPU
Optimizing NNI: done in 0.146603 secs using 2397% CPU
Optimizing NNI: done in 0.0923141 secs using 2399% CPU
Optimizing NNI: done in 0.136459 secs using 2396% CPU
Optimizing NNI: done in 0.131687 secs using 2398% CPU
Optimizing NNI: done in 0.0954354 secs using 2399% CPU
Optimizing NNI: done in 0.165482 secs using 2396% CPU
Optimizing NNI: done in 0.104418 secs using 2396% CPU
Optimizing NNI: done in 0.141263 secs using 2397% CPU
Optimizing NNI: done in 0.150053 secs using 2396% CPU
Optimizing NNI: done in 0.124163 secs using 2398% CPU
Optimizing NNI: done in 0.119624 secs using 2395% CPU
Optimizing NNI: done in 0.112498 secs using 2397% CPU
Optimizing NNI: done in 0.107147 secs using 2397% CPU
Optimizing NNI: done in 0.0923857 secs using 2397% CPU
Optimizing NNI: done in 0.0958441 secs using 2398% CPU
Optimizing NNI: done in 0.105298 secs using 2398% CPU
Optimizing NNI: done in 0.146948 secs using 2398% CPU
Optimizing NNI: done in 0.104802 secs using 2395% CPU
Optimizing NNI: done in 0.146755 secs using 2396% CPU
Optimizing NNI: done in 0.106792 secs using 2398% CPU
Optimizing NNI: done in 0.0903824 secs using 2396% CPU
Optimizing NNI: done in 0.111282 secs using 2397% CPU
Optimizing NNI: done in 0.150693 secs using 2397% CPU
Optimizing NNI: done in 0.141059 secs using 2397% CPU
Optimizing NNI: done in 0.161486 secs using 2399% CPU
Optimizing NNI: done in 0.125465 secs using 2396% CPU
Optimizing NNI: done in 0.110377 secs using 2397% CPU
Optimizing NNI: done in 0.105329 secs using 2397% CPU
Optimizing NNI: done in 0.137934 secs using 2395% CPU
Optimizing NNI: done in 0.11889 secs using 2398% CPU
Optimizing NNI: done in 0.0910692 secs using 2397% CPU
Optimizing NNI: done in 0.103288 secs using 2397% CPU
Optimizing NNI: done in 0.094761 secs using 2397% CPU
Optimizing NNI: done in 0.137161 secs using 2399% CPU
Optimizing NNI: done in 0.121537 secs using 2398% CPU
Optimizing NNI: done in 0.0935836 secs using 2397% CPU
Optimizing NNI: done in 0.184749 secs using 2398% CPU
Optimizing NNI: done in 0.142266 secs using 2397% CPU
6300 samples done
Optimizing NNI: done in 0.11895 secs using 2394% CPU
Optimizing NNI: done in 0.117388 secs using 2397% CPU
Optimizing NNI: done in 0.0975776 secs using 2397% CPU
Optimizing NNI: done in 0.10011 secs using 2397% CPU
Optimizing NNI: done in 0.150828 secs using 2397% CPU
Optimizing NNI: done in 0.104446 secs using 2398% CPU
Optimizing NNI: done in 0.0960477 secs using 2398% CPU
Optimizing NNI: done in 0.0963242 secs using 2399% CPU
Optimizing NNI: done in 0.100583 secs using 2396% CPU
Optimizing NNI: done in 0.1138 secs using 2396% CPU
Optimizing NNI: done in 0.150606 secs using 2399% CPU
Optimizing NNI: done in 0.14024 secs using 2399% CPU
Optimizing NNI: done in 0.0982521 secs using 2396% CPU
Optimizing NNI: done in 0.146041 secs using 2395% CPU
Optimizing NNI: done in 0.103141 secs using 2398% CPU
Optimizing NNI: done in 0.1018 secs using 2398% CPU
Optimizing NNI: done in 0.148162 secs using 2398% CPU
Optimizing NNI: done in 0.105972 secs using 2398% CPU
Optimizing NNI: done in 0.108825 secs using 2397% CPU
Optimizing NNI: done in 0.11458 secs using 2398% CPU
Optimizing NNI: done in 0.0929809 secs using 2395% CPU
Optimizing NNI: done in 0.0987321 secs using 2398% CPU
Optimizing NNI: done in 0.106364 secs using 2396% CPU
Optimizing NNI: done in 0.109452 secs using 2397% CPU
Optimizing NNI: done in 0.0974872 secs using 2398% CPU
Optimizing NNI: done in 0.097896 secs using 2397% CPU
Optimizing NNI: done in 0.0925312 secs using 2398% CPU
Optimizing NNI: done in 0.104247 secs using 2394% CPU
Optimizing NNI: done in 0.0930315 secs using 2396% CPU
Optimizing NNI: done in 0.0941924 secs using 2396% CPU
Optimizing NNI: done in 0.100095 secs using 2399% CPU
Optimizing NNI: done in 0.234588 secs using 2398% CPU
Optimizing NNI: done in 0.139496 secs using 2398% CPU
Optimizing NNI: done in 0.0905414 secs using 2395% CPU
Optimizing NNI: done in 0.21651 secs using 2398% CPU
Optimizing NNI: done in 0.111198 secs using 2397% CPU
Optimizing NNI: done in 0.0903507 secs using 2396% CPU
Optimizing NNI: done in 0.102158 secs using 2398% CPU
Optimizing NNI: done in 0.109291 secs using 2398% CPU
Optimizing NNI: done in 0.10382 secs using 2398% CPU
Optimizing NNI: done in 0.0937474 secs using 2397% CPU
Optimizing NNI: done in 0.123766 secs using 2396% CPU
Optimizing NNI: done in 0.13391 secs using 2396% CPU
Optimizing NNI: done in 0.098987 secs using 2399% CPU
Optimizing NNI: done in 0.134665 secs using 2395% CPU
Optimizing NNI: done in 0.0980627 secs using 2396% CPU
Optimizing NNI: done in 0.131635 secs using 2398% CPU
Optimizing NNI: done in 0.107279 secs using 2399% CPU
Optimizing NNI: done in 0.131761 secs using 2396% CPU
Optimizing NNI: done in 0.124627 secs using 2398% CPU
Optimizing NNI: done in 0.145309 secs using 2398% CPU
Optimizing NNI: done in 0.119749 secs using 2398% CPU
Optimizing NNI: done in 0.091351 secs using 2398% CPU
Optimizing NNI: done in 0.0955987 secs using 2395% CPU
Optimizing NNI: done in 0.108076 secs using 2397% CPU
Optimizing NNI: done in 0.103818 secs using 2396% CPU
Optimizing NNI: done in 0.0918894 secs using 2397% CPU
Optimizing NNI: done in 0.0935816 secs using 2399% CPU
Optimizing NNI: done in 0.0984586 secs using 2398% CPU
Optimizing NNI: done in 0.13707 secs using 2397% CPU
Optimizing NNI: done in 0.103393 secs using 2396% CPU
Optimizing NNI: done in 0.133269 secs using 2398% CPU
Optimizing NNI: done in 0.0903468 secs using 2399% CPU
Optimizing NNI: done in 0.110041 secs using 2397% CPU
Optimizing NNI: done in 0.152263 secs using 2398% CPU
Optimizing NNI: done in 0.0948094 secs using 2397% CPU
Optimizing NNI: done in 0.108081 secs using 2398% CPU
Optimizing NNI: done in 0.0955097 secs using 2395% CPU
Optimizing NNI: done in 0.112727 secs using 2399% CPU
Optimizing NNI: done in 0.13219 secs using 2397% CPU
Optimizing NNI: done in 0.131466 secs using 2397% CPU
Optimizing NNI: done in 0.137114 secs using 2399% CPU
Optimizing NNI: done in 0.187477 secs using 2399% CPU
Optimizing NNI: done in 0.106082 secs using 2396% CPU
Optimizing NNI: done in 0.105164 secs using 2397% CPU
Optimizing NNI: done in 0.107955 secs using 2397% CPU
Optimizing NNI: done in 0.140238 secs using 2399% CPU
Optimizing NNI: done in 0.114839 secs using 2399% CPU
Optimizing NNI: done in 0.106798 secs using 2396% CPU
Optimizing NNI: done in 0.130735 secs using 2396% CPU
Optimizing NNI: done in 0.132173 secs using 2398% CPU
Optimizing NNI: done in 0.127122 secs using 2396% CPU
Optimizing NNI: done in 0.143591 secs using 2398% CPU
Optimizing NNI: done in 0.157877 secs using 2397% CPU
Optimizing NNI: done in 0.100444 secs using 2399% CPU
Optimizing NNI: done in 0.124632 secs using 2399% CPU
Optimizing NNI: done in 0.154039 secs using 2399% CPU
Optimizing NNI: done in 0.114877 secs using 2398% CPU
Optimizing NNI: done in 0.0897061 secs using 2397% CPU
Optimizing NNI: done in 0.0957974 secs using 2399% CPU
Optimizing NNI: done in 0.0952788 secs using 2398% CPU
Optimizing NNI: done in 0.0982747 secs using 2397% CPU
Optimizing NNI: done in 0.143483 secs using 2397% CPU
Optimizing NNI: done in 0.124069 secs using 2399% CPU
Optimizing NNI: done in 0.0565844 secs using 2397% CPU
Optimizing NNI: done in 0.0957127 secs using 2399% CPU
Optimizing NNI: done in 0.0918433 secs using 2399% CPU
Optimizing NNI: done in 0.10639 secs using 2396% CPU
Optimizing NNI: done in 0.0960291 secs using 2397% CPU
Optimizing NNI: done in 0.127741 secs using 2398% CPU
6400 samples done
Optimizing NNI: done in 0.0818257 secs using 2399% CPU
Optimizing NNI: done in 0.100158 secs using 2399% CPU
Optimizing NNI: done in 0.0857003 secs using 2397% CPU
Optimizing NNI: done in 0.0860345 secs using 2398% CPU
Optimizing NNI: done in 0.0879129 secs using 2398% CPU
Optimizing NNI: done in 0.101192 secs using 2396% CPU
Optimizing NNI: done in 0.105645 secs using 2398% CPU
Optimizing NNI: done in 0.0933246 secs using 2397% CPU
Optimizing NNI: done in 0.124921 secs using 2398% CPU
Optimizing NNI: done in 0.0952948 secs using 2398% CPU
Optimizing NNI: done in 0.0934672 secs using 2396% CPU
Optimizing NNI: done in 0.104476 secs using 2396% CPU
Optimizing NNI: done in 0.124727 secs using 2399% CPU
Optimizing NNI: done in 0.139708 secs using 2398% CPU
Optimizing NNI: done in 0.0986841 secs using 2397% CPU
Optimizing NNI: done in 0.104764 secs using 2396% CPU
Optimizing NNI: done in 0.122334 secs using 2396% CPU
Optimizing NNI: done in 0.102863 secs using 2399% CPU
Optimizing NNI: done in 0.101531 secs using 2398% CPU
Optimizing NNI: done in 0.119075 secs using 2399% CPU
Optimizing NNI: done in 0.109603 secs using 2396% CPU
Optimizing NNI: done in 0.0954183 secs using 2396% CPU
Optimizing NNI: done in 0.136691 secs using 2397% CPU
Optimizing NNI: done in 0.138706 secs using 2397% CPU
Optimizing NNI: done in 0.112211 secs using 2398% CPU
Optimizing NNI: done in 0.134415 secs using 2398% CPU
Optimizing NNI: done in 0.100375 secs using 2397% CPU
Optimizing NNI: done in 0.104084 secs using 2395% CPU
Optimizing NNI: done in 0.109139 secs using 2397% CPU
Optimizing NNI: done in 0.0997816 secs using 2396% CPU
Optimizing NNI: done in 0.102618 secs using 2397% CPU
Optimizing NNI: done in 0.0999506 secs using 2395% CPU
Optimizing NNI: done in 0.110907 secs using 2398% CPU
Optimizing NNI: done in 0.139148 secs using 2398% CPU
Optimizing NNI: done in 0.101508 secs using 2398% CPU
Optimizing NNI: done in 0.0972409 secs using 2397% CPU
Optimizing NNI: done in 0.108314 secs using 2397% CPU
Optimizing NNI: done in 0.0954468 secs using 2398% CPU
Optimizing NNI: done in 0.0862455 secs using 2397% CPU
Optimizing NNI: done in 0.0803238 secs using 2395% CPU
Optimizing NNI: done in 0.0982157 secs using 2398% CPU
Optimizing NNI: done in 0.1327 secs using 2399% CPU
Optimizing NNI: done in 0.104063 secs using 2398% CPU
Optimizing NNI: done in 0.0887902 secs using 2398% CPU
Optimizing NNI: done in 0.131654 secs using 2398% CPU
Optimizing NNI: done in 0.0965906 secs using 2399% CPU
Optimizing NNI: done in 0.103621 secs using 2399% CPU
Optimizing NNI: done in 0.0878511 secs using 2399% CPU
Optimizing NNI: done in 0.180959 secs using 2397% CPU
Optimizing NNI: done in 0.109834 secs using 2396% CPU
Optimizing NNI: done in 0.107776 secs using 2398% CPU
Optimizing NNI: done in 0.141995 secs using 2398% CPU
Optimizing NNI: done in 0.0883476 secs using 2399% CPU
Optimizing NNI: done in 0.0970387 secs using 2398% CPU
Optimizing NNI: done in 0.104062 secs using 2398% CPU
Optimizing NNI: done in 0.094762 secs using 2395% CPU
Optimizing NNI: done in 0.149242 secs using 2398% CPU
Optimizing NNI: done in 0.147096 secs using 2398% CPU
Optimizing NNI: done in 0.106911 secs using 2397% CPU
Optimizing NNI: done in 0.131113 secs using 2396% CPU
Optimizing NNI: done in 0.111926 secs using 2396% CPU
Optimizing NNI: done in 0.100274 secs using 2397% CPU
Optimizing NNI: done in 0.0878365 secs using 2397% CPU
Optimizing NNI: done in 0.104046 secs using 2396% CPU
Optimizing NNI: done in 0.103134 secs using 2395% CPU
Optimizing NNI: done in 0.184766 secs using 2398% CPU
Optimizing NNI: done in 0.132338 secs using 2399% CPU
Optimizing NNI: done in 0.111653 secs using 2397% CPU
Optimizing NNI: done in 0.0996123 secs using 2399% CPU
Optimizing NNI: done in 0.103528 secs using 2398% CPU
Optimizing NNI: done in 0.095246 secs using 2397% CPU
Optimizing NNI: done in 0.140935 secs using 2399% CPU
Optimizing NNI: done in 0.157777 secs using 2398% CPU
Optimizing NNI: done in 0.101233 secs using 2397% CPU
Optimizing NNI: done in 0.135536 secs using 2399% CPU
Optimizing NNI: done in 0.15162 secs using 2397% CPU
Optimizing NNI: done in 0.17308 secs using 2399% CPU
Optimizing NNI: done in 0.127834 secs using 2396% CPU
Optimizing NNI: done in 0.120465 secs using 2398% CPU
Optimizing NNI: done in 0.0951258 secs using 2396% CPU
Optimizing NNI: done in 0.106753 secs using 2396% CPU
Optimizing NNI: done in 0.100608 secs using 2396% CPU
Optimizing NNI: done in 0.128926 secs using 2396% CPU
Optimizing NNI: done in 0.0945932 secs using 2394% CPU
Optimizing NNI: done in 0.0985516 secs using 2395% CPU
Optimizing NNI: done in 0.100572 secs using 2399% CPU
Optimizing NNI: done in 0.140569 secs using 2398% CPU
Optimizing NNI: done in 0.0910522 secs using 2399% CPU
Optimizing NNI: done in 0.131583 secs using 2398% CPU
Optimizing NNI: done in 0.120558 secs using 2399% CPU
Optimizing NNI: done in 0.0891426 secs using 2399% CPU
Optimizing NNI: done in 0.122709 secs using 2398% CPU
Optimizing NNI: done in 0.142874 secs using 2397% CPU
Optimizing NNI: done in 0.135402 secs using 2396% CPU
Optimizing NNI: done in 0.0871316 secs using 2399% CPU
Optimizing NNI: done in 0.0985168 secs using 2396% CPU
Optimizing NNI: done in 0.134037 secs using 2398% CPU
Optimizing NNI: done in 0.0910621 secs using 2399% CPU
Optimizing NNI: done in 0.106403 secs using 2397% CPU
Optimizing NNI: done in 0.102564 secs using 2399% CPU
6500 samples done
Optimizing NNI: done in 0.117762 secs using 2399% CPU
Optimizing NNI: done in 0.113046 secs using 2398% CPU
Optimizing NNI: done in 0.160619 secs using 2399% CPU
Optimizing NNI: done in 0.138926 secs using 2397% CPU
Optimizing NNI: done in 0.208223 secs using 2399% CPU
Optimizing NNI: done in 0.0941852 secs using 2396% CPU
Optimizing NNI: done in 0.141691 secs using 2397% CPU
Optimizing NNI: done in 0.125957 secs using 2399% CPU
Optimizing NNI: done in 0.129355 secs using 2398% CPU
Optimizing NNI: done in 0.0975986 secs using 2396% CPU
Optimizing NNI: done in 0.147278 secs using 2398% CPU
Optimizing NNI: done in 0.135342 secs using 2397% CPU
Optimizing NNI: done in 0.135075 secs using 2398% CPU
Optimizing NNI: done in 0.106396 secs using 2397% CPU
Optimizing NNI: done in 0.0923021 secs using 2396% CPU
Optimizing NNI: done in 0.127957 secs using 2398% CPU
Optimizing NNI: done in 0.0838768 secs using 2398% CPU
Optimizing NNI: done in 0.0853773 secs using 2395% CPU
Optimizing NNI: done in 0.1403 secs using 2397% CPU
Optimizing NNI: done in 0.0990585 secs using 2395% CPU
Optimizing NNI: done in 0.0985148 secs using 2397% CPU
Optimizing NNI: done in 0.103299 secs using 2397% CPU
Optimizing NNI: done in 0.0991538 secs using 2397% CPU
Optimizing NNI: done in 0.0878607 secs using 2398% CPU
Optimizing NNI: done in 0.108126 secs using 2398% CPU
Optimizing NNI: done in 0.103679 secs using 2397% CPU
Optimizing NNI: done in 0.0945654 secs using 2396% CPU
Optimizing NNI: done in 0.110242 secs using 2396% CPU
Optimizing NNI: done in 0.112371 secs using 2398% CPU
Optimizing NNI: done in 0.130912 secs using 2398% CPU
Optimizing NNI: done in 0.0970856 secs using 2397% CPU
Optimizing NNI: done in 0.0991194 secs using 2397% CPU
Optimizing NNI: done in 0.10551 secs using 2397% CPU
Optimizing NNI: done in 0.0948124 secs using 2395% CPU
Optimizing NNI: done in 0.0852102 secs using 2399% CPU
Optimizing NNI: done in 0.21406 secs using 2399% CPU
Optimizing NNI: done in 0.0919577 secs using 2396% CPU
Optimizing NNI: done in 0.0810565 secs using 2397% CPU
Optimizing NNI: done in 0.054409 secs using 2393% CPU
Optimizing NNI: done in 0.0537947 secs using 2397% CPU
Optimizing NNI: done in 0.109593 secs using 2395% CPU
Optimizing NNI: done in 0.153672 secs using 2398% CPU
Optimizing NNI: done in 0.176281 secs using 2398% CPU
Optimizing NNI: done in 0.0936062 secs using 2396% CPU
Optimizing NNI: done in 0.0908844 secs using 2398% CPU
Optimizing NNI: done in 0.0829704 secs using 2398% CPU
Optimizing NNI: done in 0.110444 secs using 2398% CPU
Optimizing NNI: done in 0.121203 secs using 2399% CPU
Optimizing NNI: done in 0.0816669 secs using 2395% CPU
Optimizing NNI: done in 0.10448 secs using 2397% CPU
Optimizing NNI: done in 0.148186 secs using 2397% CPU
Optimizing NNI: done in 0.110904 secs using 2399% CPU
Optimizing NNI: done in 0.146231 secs using 2399% CPU
Optimizing NNI: done in 0.0891037 secs using 2396% CPU
Optimizing NNI: done in 0.147938 secs using 2399% CPU
Optimizing NNI: done in 0.136214 secs using 2398% CPU
Optimizing NNI: done in 0.090872 secs using 2399% CPU
Optimizing NNI: done in 0.138988 secs using 2396% CPU
Optimizing NNI: done in 0.116167 secs using 2398% CPU
Optimizing NNI: done in 0.091395 secs using 2399% CPU
Optimizing NNI: done in 0.166101 secs using 2396% CPU
Optimizing NNI: done in 0.116036 secs using 2398% CPU
Optimizing NNI: done in 0.136269 secs using 2397% CPU
Optimizing NNI: done in 0.0933188 secs using 2397% CPU
Optimizing NNI: done in 0.13994 secs using 2397% CPU
Optimizing NNI: done in 0.141354 secs using 2397% CPU
Optimizing NNI: done in 0.134568 secs using 2399% CPU
Optimizing NNI: done in 0.0932076 secs using 2396% CPU
Optimizing NNI: done in 0.0903557 secs using 2399% CPU
Optimizing NNI: done in 0.139952 secs using 2398% CPU
Optimizing NNI: done in 0.14455 secs using 2398% CPU
Optimizing NNI: done in 0.0985896 secs using 2397% CPU
Optimizing NNI: done in 0.129884 secs using 2399% CPU
Optimizing NNI: done in 0.0986585 secs using 2396% CPU
Optimizing NNI: done in 0.0923973 secs using 2399% CPU
Optimizing NNI: done in 0.10505 secs using 2399% CPU
Optimizing NNI: done in 0.0960853 secs using 2398% CPU
Optimizing NNI: done in 0.1328 secs using 2398% CPU
Optimizing NNI: done in 0.0887817 secs using 2397% CPU
Optimizing NNI: done in 0.126086 secs using 2397% CPU
Optimizing NNI: done in 0.0958607 secs using 2398% CPU
Optimizing NNI: done in 0.0879024 secs using 2396% CPU
Optimizing NNI: done in 0.0835078 secs using 2397% CPU
Optimizing NNI: done in 0.106868 secs using 2397% CPU
Optimizing NNI: done in 0.0815402 secs using 2399% CPU
Optimizing NNI: done in 0.142181 secs using 2395% CPU
Optimizing NNI: done in 0.127849 secs using 2399% CPU
Optimizing NNI: done in 0.130443 secs using 2397% CPU
Optimizing NNI: done in 0.0993666 secs using 2398% CPU
Optimizing NNI: done in 0.135613 secs using 2396% CPU
Optimizing NNI: done in 0.0931025 secs using 2398% CPU
Optimizing NNI: done in 0.183133 secs using 2397% CPU
Optimizing NNI: done in 0.098335 secs using 2398% CPU
Optimizing NNI: done in 0.102198 secs using 2398% CPU
Optimizing NNI: done in 0.113104 secs using 2396% CPU
Optimizing NNI: done in 0.153559 secs using 2398% CPU
Optimizing NNI: done in 0.092733 secs using 2398% CPU
Optimizing NNI: done in 0.121841 secs using 2398% CPU
Optimizing NNI: done in 0.140971 secs using 2399% CPU
Optimizing NNI: done in 0.172249 secs using 2397% CPU
6600 samples done
Optimizing NNI: done in 0.129413 secs using 2396% CPU
Optimizing NNI: done in 0.0870149 secs using 2397% CPU
Optimizing NNI: done in 0.133478 secs using 2396% CPU
Optimizing NNI: done in 0.133671 secs using 2398% CPU
Optimizing NNI: done in 0.0871891 secs using 2397% CPU
Optimizing NNI: done in 0.0928763 secs using 2398% CPU
Optimizing NNI: done in 0.103824 secs using 2398% CPU
Optimizing NNI: done in 0.102408 secs using 2391% CPU
Optimizing NNI: done in 0.0922444 secs using 2398% CPU
Optimizing NNI: done in 0.111835 secs using 2397% CPU
Optimizing NNI: done in 0.135735 secs using 2397% CPU
Optimizing NNI: done in 0.0559046 secs using 2397% CPU
Optimizing NNI: done in 0.0935441 secs using 2399% CPU
Optimizing NNI: done in 0.100519 secs using 2399% CPU
Optimizing NNI: done in 0.133141 secs using 2397% CPU
Optimizing NNI: done in 0.102048 secs using 2397% CPU
Optimizing NNI: done in 0.0994251 secs using 2398% CPU
Optimizing NNI: done in 0.100836 secs using 2399% CPU
Optimizing NNI: done in 0.0902039 secs using 2396% CPU
Optimizing NNI: done in 0.0916413 secs using 2395% CPU
Optimizing NNI: done in 0.0975827 secs using 2398% CPU
Optimizing NNI: done in 0.0942357 secs using 2398% CPU
Optimizing NNI: done in 0.0929883 secs using 2397% CPU
Optimizing NNI: done in 0.0953169 secs using 2398% CPU
Optimizing NNI: done in 0.135292 secs using 2397% CPU
Optimizing NNI: done in 0.0822178 secs using 2399% CPU
Optimizing NNI: done in 0.0932953 secs using 2397% CPU
Optimizing NNI: done in 0.129175 secs using 2398% CPU
Optimizing NNI: done in 0.182643 secs using 2399% CPU
Optimizing NNI: done in 0.0554167 secs using 2393% CPU
Optimizing NNI: done in 0.091177 secs using 2397% CPU
Optimizing NNI: done in 0.102491 secs using 2397% CPU
Optimizing NNI: done in 0.0957773 secs using 2399% CPU
Optimizing NNI: done in 0.106006 secs using 2395% CPU
Optimizing NNI: done in 0.134732 secs using 2395% CPU
Optimizing NNI: done in 0.0879248 secs using 2397% CPU
Optimizing NNI: done in 0.101905 secs using 2393% CPU
Optimizing NNI: done in 0.151851 secs using 2399% CPU
Optimizing NNI: done in 0.141613 secs using 2398% CPU
Optimizing NNI: done in 0.137688 secs using 2397% CPU
Optimizing NNI: done in 0.101294 secs using 2399% CPU
Optimizing NNI: done in 0.136808 secs using 2399% CPU
Optimizing NNI: done in 0.107121 secs using 2397% CPU
Optimizing NNI: done in 0.128014 secs using 2399% CPU
Optimizing NNI: done in 0.104439 secs using 2397% CPU
Optimizing NNI: done in 0.109163 secs using 2399% CPU
Optimizing NNI: done in 0.157656 secs using 2398% CPU
Optimizing NNI: done in 0.142615 secs using 2397% CPU
Optimizing NNI: done in 0.107116 secs using 2399% CPU
Optimizing NNI: done in 0.100781 secs using 2399% CPU
Optimizing NNI: done in 0.14761 secs using 2397% CPU
Optimizing NNI: done in 0.137025 secs using 2398% CPU
Optimizing NNI: done in 0.0981534 secs using 2398% CPU
Optimizing NNI: done in 0.101904 secs using 2397% CPU
Optimizing NNI: done in 0.0938101 secs using 2399% CPU
Optimizing NNI: done in 0.115544 secs using 2397% CPU
Optimizing NNI: done in 0.106823 secs using 2398% CPU
Optimizing NNI: done in 0.114253 secs using 2396% CPU
Optimizing NNI: done in 0.0895118 secs using 2398% CPU
Optimizing NNI: done in 0.0982457 secs using 2394% CPU
Optimizing NNI: done in 0.111341 secs using 2398% CPU
Optimizing NNI: done in 0.0891917 secs using 2395% CPU
Optimizing NNI: done in 0.108478 secs using 2398% CPU
Optimizing NNI: done in 0.0905552 secs using 2397% CPU
Optimizing NNI: done in 0.103816 secs using 2392% CPU
Optimizing NNI: done in 0.0977555 secs using 2398% CPU
Optimizing NNI: done in 0.125597 secs using 2395% CPU
Optimizing NNI: done in 0.131401 secs using 2398% CPU
Optimizing NNI: done in 0.0948815 secs using 2398% CPU
Optimizing NNI: done in 0.0943952 secs using 2395% CPU
Optimizing NNI: done in 0.0840802 secs using 2393% CPU
Optimizing NNI: done in 0.0985248 secs using 2399% CPU
Optimizing NNI: done in 0.104253 secs using 2397% CPU
Optimizing NNI: done in 0.0888695 secs using 2398% CPU
Optimizing NNI: done in 0.114745 secs using 2399% CPU
Optimizing NNI: done in 0.140488 secs using 2397% CPU
Optimizing NNI: done in 0.167255 secs using 2395% CPU
Optimizing NNI: done in 0.109023 secs using 2396% CPU
Optimizing NNI: done in 0.153403 secs using 2398% CPU
Optimizing NNI: done in 0.098453 secs using 2397% CPU
Optimizing NNI: done in 0.0950202 secs using 2396% CPU
Optimizing NNI: done in 0.103391 secs using 2398% CPU
Optimizing NNI: done in 0.176574 secs using 2397% CPU
Optimizing NNI: done in 0.13451 secs using 2397% CPU
Optimizing NNI: done in 0.134966 secs using 2397% CPU
Optimizing NNI: done in 0.144874 secs using 2397% CPU
Optimizing NNI: done in 0.114571 secs using 2398% CPU
Optimizing NNI: done in 0.112003 secs using 2398% CPU
Optimizing NNI: done in 0.131932 secs using 2398% CPU
Optimizing NNI: done in 0.156171 secs using 2398% CPU
Optimizing NNI: done in 0.152351 secs using 2397% CPU
Optimizing NNI: done in 0.188573 secs using 2397% CPU
Optimizing NNI: done in 0.132023 secs using 2397% CPU
Optimizing NNI: done in 0.108517 secs using 2399% CPU
Optimizing NNI: done in 0.130967 secs using 2398% CPU
Optimizing NNI: done in 0.103731 secs using 2396% CPU
Optimizing NNI: done in 0.0901233 secs using 2396% CPU
Optimizing NNI: done in 0.125668 secs using 2399% CPU
Optimizing NNI: done in 0.0946916 secs using 2396% CPU
Optimizing NNI: done in 0.106156 secs using 2395% CPU
6700 samples done
Optimizing NNI: done in 0.113197 secs using 2398% CPU
Optimizing NNI: done in 0.100627 secs using 2398% CPU
Optimizing NNI: done in 0.132748 secs using 2399% CPU
Optimizing NNI: done in 0.0855038 secs using 2397% CPU
Optimizing NNI: done in 0.129539 secs using 2395% CPU
Optimizing NNI: done in 0.151436 secs using 2399% CPU
Optimizing NNI: done in 0.127893 secs using 2396% CPU
Optimizing NNI: done in 0.102284 secs using 2398% CPU
Optimizing NNI: done in 0.120633 secs using 2397% CPU
Optimizing NNI: done in 0.110481 secs using 2399% CPU
Optimizing NNI: done in 0.0916697 secs using 2398% CPU
Optimizing NNI: done in 0.102093 secs using 2398% CPU
Optimizing NNI: done in 0.103196 secs using 2398% CPU
Optimizing NNI: done in 0.0832127 secs using 2398% CPU
Optimizing NNI: done in 0.0915009 secs using 2397% CPU
Optimizing NNI: done in 0.146784 secs using 2398% CPU
Optimizing NNI: done in 0.133841 secs using 2397% CPU
Optimizing NNI: done in 0.121351 secs using 2398% CPU
Optimizing NNI: done in 0.124204 secs using 2395% CPU
Optimizing NNI: done in 0.101095 secs using 2399% CPU
Optimizing NNI: done in 0.161689 secs using 2396% CPU
Optimizing NNI: done in 0.184813 secs using 2394% CPU
Optimizing NNI: done in 0.0945549 secs using 2398% CPU
Optimizing NNI: done in 0.14585 secs using 2397% CPU
Optimizing NNI: done in 0.0921428 secs using 2398% CPU
Optimizing NNI: done in 0.0943135 secs using 2399% CPU
Optimizing NNI: done in 0.103836 secs using 2395% CPU
Optimizing NNI: done in 0.125287 secs using 2398% CPU
Optimizing NNI: done in 0.115755 secs using 2394% CPU
Optimizing NNI: done in 0.0970363 secs using 2394% CPU
Optimizing NNI: done in 0.0955186 secs using 2399% CPU
Optimizing NNI: done in 0.0972242 secs using 2397% CPU
Optimizing NNI: done in 0.106978 secs using 2396% CPU
Optimizing NNI: done in 0.0898502 secs using 2397% CPU
Optimizing NNI: done in 0.086639 secs using 2396% CPU
Optimizing NNI: done in 0.109576 secs using 2397% CPU
Optimizing NNI: done in 0.0934038 secs using 2398% CPU
Optimizing NNI: done in 0.0999768 secs using 2399% CPU
Optimizing NNI: done in 0.140125 secs using 2398% CPU
Optimizing NNI: done in 0.103639 secs using 2398% CPU
Optimizing NNI: done in 0.176172 secs using 2397% CPU
Optimizing NNI: done in 0.143334 secs using 2397% CPU
Optimizing NNI: done in 0.109647 secs using 2398% CPU
Optimizing NNI: done in 0.132931 secs using 2392% CPU
Optimizing NNI: done in 0.0896595 secs using 2397% CPU
Optimizing NNI: done in 0.176862 secs using 2397% CPU
Optimizing NNI: done in 0.139675 secs using 2394% CPU
Optimizing NNI: done in 0.123583 secs using 2397% CPU
Optimizing NNI: done in 0.10703 secs using 2397% CPU
Optimizing NNI: done in 0.184464 secs using 2396% CPU
Optimizing NNI: done in 0.138303 secs using 2399% CPU
Optimizing NNI: done in 0.129055 secs using 2399% CPU
Optimizing NNI: done in 0.111583 secs using 2398% CPU
Optimizing NNI: done in 0.09829 secs using 2398% CPU
Optimizing NNI: done in 0.123878 secs using 2398% CPU
Optimizing NNI: done in 0.0960293 secs using 2399% CPU
Optimizing NNI: done in 0.0857564 secs using 2399% CPU
Optimizing NNI: done in 0.11243 secs using 2396% CPU
Optimizing NNI: done in 0.0988247 secs using 2394% CPU
Optimizing NNI: done in 0.14759 secs using 2396% CPU
Optimizing NNI: done in 0.0960929 secs using 2398% CPU
Optimizing NNI: done in 0.148338 secs using 2398% CPU
Optimizing NNI: done in 0.126824 secs using 2397% CPU
Optimizing NNI: done in 0.0533027 secs using 2398% CPU
Optimizing NNI: done in 0.0976816 secs using 2397% CPU
Optimizing NNI: done in 0.108276 secs using 2397% CPU
Optimizing NNI: done in 0.126634 secs using 2398% CPU
Optimizing NNI: done in 0.0874364 secs using 2398% CPU
Optimizing NNI: done in 0.157038 secs using 2398% CPU
Optimizing NNI: done in 0.111015 secs using 2399% CPU
Optimizing NNI: done in 0.0923629 secs using 2397% CPU
Optimizing NNI: done in 0.182826 secs using 2397% CPU
Optimizing NNI: done in 0.120276 secs using 2397% CPU
Optimizing NNI: done in 0.0879385 secs using 2398% CPU
Optimizing NNI: done in 0.151184 secs using 2399% CPU
Optimizing NNI: done in 0.179182 secs using 2398% CPU
Optimizing NNI: done in 0.186105 secs using 2398% CPU
Optimizing NNI: done in 0.109175 secs using 2398% CPU
Optimizing NNI: done in 0.132563 secs using 2398% CPU
Optimizing NNI: done in 0.101963 secs using 2397% CPU
Optimizing NNI: done in 0.0981031 secs using 2392% CPU
Optimizing NNI: done in 0.0885601 secs using 2398% CPU
Optimizing NNI: done in 0.1008 secs using 2395% CPU
Optimizing NNI: done in 0.105098 secs using 2396% CPU
Optimizing NNI: done in 0.112263 secs using 2395% CPU
Optimizing NNI: done in 0.106825 secs using 2395% CPU
Optimizing NNI: done in 0.131381 secs using 2396% CPU
Optimizing NNI: done in 0.103551 secs using 2397% CPU
Optimizing NNI: done in 0.103075 secs using 2398% CPU
Optimizing NNI: done in 0.104297 secs using 2397% CPU
Optimizing NNI: done in 0.105886 secs using 2399% CPU
Optimizing NNI: done in 0.0950371 secs using 2398% CPU
Optimizing NNI: done in 0.139465 secs using 2399% CPU
Optimizing NNI: done in 0.100214 secs using 2397% CPU
Optimizing NNI: done in 0.144156 secs using 2397% CPU
Optimizing NNI: done in 0.104279 secs using 2398% CPU
Optimizing NNI: done in 0.132387 secs using 2397% CPU
Optimizing NNI: done in 0.0896813 secs using 2398% CPU
Optimizing NNI: done in 0.110238 secs using 2397% CPU
Optimizing NNI: done in 0.0989365 secs using 2399% CPU
6800 samples done
Optimizing NNI: done in 0.10027 secs using 2398% CPU
Optimizing NNI: done in 0.144805 secs using 2397% CPU
Optimizing NNI: done in 0.113669 secs using 2398% CPU
Optimizing NNI: done in 0.123622 secs using 2399% CPU
Optimizing NNI: done in 0.156996 secs using 2398% CPU
Optimizing NNI: done in 0.144246 secs using 2397% CPU
Optimizing NNI: done in 0.0930686 secs using 2398% CPU
Optimizing NNI: done in 0.088041 secs using 2398% CPU
Optimizing NNI: done in 0.11305 secs using 2399% CPU
Optimizing NNI: done in 0.0942238 secs using 2396% CPU
Optimizing NNI: done in 0.11464 secs using 2397% CPU
Optimizing NNI: done in 0.130367 secs using 2398% CPU
Optimizing NNI: done in 0.145227 secs using 2396% CPU
Optimizing NNI: done in 0.14442 secs using 2397% CPU
Optimizing NNI: done in 0.114536 secs using 2397% CPU
Optimizing NNI: done in 0.0816861 secs using 2397% CPU
Optimizing NNI: done in 0.113129 secs using 2395% CPU
Optimizing NNI: done in 0.0968857 secs using 2396% CPU
Optimizing NNI: done in 0.136358 secs using 2399% CPU
Optimizing NNI: done in 0.096988 secs using 2394% CPU
Optimizing NNI: done in 0.153004 secs using 2398% CPU
Optimizing NNI: done in 0.0992793 secs using 2397% CPU
Optimizing NNI: done in 0.12768 secs using 2396% CPU
Optimizing NNI: done in 0.105309 secs using 2398% CPU
Optimizing NNI: done in 0.0849345 secs using 2397% CPU
Optimizing NNI: done in 0.142344 secs using 2396% CPU
Optimizing NNI: done in 0.132873 secs using 2398% CPU
Optimizing NNI: done in 0.129223 secs using 2399% CPU
Optimizing NNI: done in 0.10627 secs using 2394% CPU
Optimizing NNI: done in 0.126591 secs using 2398% CPU
Optimizing NNI: done in 0.113132 secs using 2397% CPU
Optimizing NNI: done in 0.109151 secs using 2398% CPU
Optimizing NNI: done in 0.138119 secs using 2396% CPU
Optimizing NNI: done in 0.106049 secs using 2396% CPU
Optimizing NNI: done in 0.0979477 secs using 2398% CPU
Optimizing NNI: done in 0.102707 secs using 2398% CPU
Optimizing NNI: done in 0.0952277 secs using 2397% CPU
Optimizing NNI: done in 0.169398 secs using 2398% CPU
Optimizing NNI: done in 0.139653 secs using 2398% CPU
Optimizing NNI: done in 0.0852983 secs using 2398% CPU
Optimizing NNI: done in 0.134848 secs using 2395% CPU
Optimizing NNI: done in 0.0960112 secs using 2398% CPU
Optimizing NNI: done in 0.0902613 secs using 2398% CPU
Optimizing NNI: done in 0.096955 secs using 2399% CPU
Optimizing NNI: done in 0.114642 secs using 2399% CPU
Optimizing NNI: done in 0.128249 secs using 2396% CPU
Optimizing NNI: done in 0.134042 secs using 2399% CPU
Optimizing NNI: done in 0.104344 secs using 2397% CPU
Optimizing NNI: done in 0.0885827 secs using 2398% CPU
Optimizing NNI: done in 0.135999 secs using 2399% CPU
Optimizing NNI: done in 0.102597 secs using 2399% CPU
Optimizing NNI: done in 0.158998 secs using 2398% CPU
Optimizing NNI: done in 0.142566 secs using 2398% CPU
Optimizing NNI: done in 0.101433 secs using 2398% CPU
Optimizing NNI: done in 0.171585 secs using 2398% CPU
Optimizing NNI: done in 0.177021 secs using 2396% CPU
Optimizing NNI: done in 0.0886932 secs using 2397% CPU
Optimizing NNI: done in 0.113312 secs using 2398% CPU
Optimizing NNI: done in 0.148879 secs using 2396% CPU
Optimizing NNI: done in 0.134188 secs using 2398% CPU
Optimizing NNI: done in 0.146624 secs using 2398% CPU
Optimizing NNI: done in 0.131937 secs using 2396% CPU
[truncated: 172,332 more chars]
