# Supplementary material for: In silico analysis of crustacean hyperglycemic hormone family G protein-coupled receptor candidates
Source: Front Endocrinol (Lausanne). 2024 Jan 9;14:1322800. doi: 10.3389/fendo.2023.1322800 (PMC10828670; doi:10.3389/fendo.2023.1322800)
Supplement: Supplementary Data Sheet 1 — G. lateralis ESG transcriptome data set. [file DataSheet_1.zip › Supplementary Data/SuppData4/a24/CHHr.A24.mldist]

71
Gl_GPCRA13_Proctolinr/1-430 0.0000000 4.5921574 4.5120862 4.4501740 6.0071862 5.0344554 5.0484283 5.2086654 4.9132814 5.6352323 4.9187345 5.1183054 4.9497751 5.2280862 5.4377562 5.2148489 5.0541614 4.9117343 4.7063452 4.7234045 5.2414410 5.3662699 5.4657949 5.4437764 5.7255491 5.3961636 5.5175701 5.4330435 5.4330435 5.4451166 5.4224558 5.8216958 5.5897245 5.1176206 5.1296922 6.7017001 5.3401287 6.6265341 5.9564441 5.2693590 6.5271570 5.4355201 5.4135403 5.7531105 8.3135832 5.6460402 6.6492129 5.6026500 5.2640597 5.6069319 4.4926836 4.7502371 4.4900500 4.9313534 5.0180981 5.1010088 5.5628626 5.0828264 5.0312739 5.3620949 5.0978798 5.3581184 3.7593500 6.9684932 6.1353627 6.0835155 5.9913382 6.3297062 6.2940119 6.4733963 5.5470572 
Bommo_BNGR_A24              4.5921574 0.0000000 1.0920791 1.2262339 1.5257319 0.9811693 1.2846013 0.7291303 1.3337527 1.0252401 1.1096012 1.0240205 1.1233496 0.8640235 1.2500016 1.2367542 1.0673857 1.1438413 1.1268455 1.0448765 1.0765682 0.9921502 1.1086083 1.2230955 1.0402465 1.0405425 1.1137041 1.1382554 1.1382554 1.1264926 1.0177167 0.9788169 1.1661964 1.4612122 1.9922186 2.8400735 2.4503463 2.9247285 2.6691243 2.1390363 2.4745022 2.4894767 2.5151755 2.7444491 3.1628627 3.0241619 1.9880284 2.1519236 2.1549404 1.9887764 1.3600253 1.9518594 1.9943586 1.6331078 1.5603160 1.7891890 1.5295023 1.8529542 1.8465824 2.0157768 1.6821308 1.8196585 1.0775337 1.6736840 1.8705166 1.9125368 1.9445904 1.9920975 1.9743170 2.0710206 1.7876252 
AmpampEVm009838t2           4.5120862 1.0920791 0.0000000 1.6208709 1.6452962 1.1361159 1.2052736 0.9758347 1.5043002 1.2956016 1.2165678 1.2022485 1.1815224 1.0452888 1.3891944 1.3263343 1.3469017 1.2405798 1.1851425 1.1450472 1.1362473 1.2608624 1.3525867 1.2870478 1.2677423 1.2677423 1.2221226 1.2354777 1.2354777 1.2243842 1.2243842 1.2388877 1.2517599 1.5765017 1.8720305 2.2007337 2.1818587 2.5207944 2.5212214 2.1691809 1.8996634 2.7180781 2.4997572 2.3516741 2.7275245 2.5913001 2.0045133 2.0967304 2.0205530 2.0276965 1.5538962 1.8733002 1.9553705 1.7899089 1.5434784 1.9026210 1.6861418 1.8035921 1.8944985 1.9721053 1.7399356 1.7336658 1.1949154 1.8035142 2.2166581 2.1534106 2.1469032 2.2046036 1.9193799 2.2350086 1.6490733 
CalfinEVm007568t1           4.4501740 1.2262339 1.6208709 0.0000000 0.5131203 0.8412243 1.2472017 1.3139537 1.7442273 1.5259397 1.4814707 1.4826799 1.4345012 1.1389543 1.6675894 1.6839484 1.7055809 1.5788495 1.4985297 1.4665657 1.4881579 1.8506431 2.0489315 1.9008243 1.8713676 1.8740096 1.6083487 1.7127827 1.7127827 1.6630726 1.6630726 1.6758076 1.7102039 1.7605741 2.5124749 3.0790603 3.0801417 2.9973823 3.0538218 2.2198123 2.3367720 2.9250077 2.8987113 2.4384177 3.4610572 2.6295417 2.6261399 2.5724308 2.8158560 2.8988918 1.7859852 2.6166957 2.6424155 2.6453488 1.7254097 2.3861490 1.8911025 2.3719622 2.5081864 2.5603200 1.9195626 1.8829201 1.5602984 1.8792086 2.2395423 2.4048944 2.3014560 2.3354158 2.0714884 2.4367234 1.8750361 
EuraffEVm002959t1           6.0071862 1.5257319 1.6452962 0.5131203 0.0000000 0.9700065 1.6599323 1.6465292 1.8995461 1.3837034 1.8909577 1.6646498 1.9648224 1.4108055 2.0642437 2.0539181 1.4593144 1.9438397 1.8964060 1.7381220 2.2818155 1.4618002 1.7362168 2.2469551 1.5113201 1.5338052 1.9821808 1.9680787 1.9680787 1.9338121 1.3718031 1.3583008 1.9412567 1.9833162 3.7650540 4.9101594 2.7548148 4.6289139 4.9506154 3.7118939 2.8753684 3.2859632 3.0903893 2.9833771 4.3874858 2.9943808 2.6727158 2.7538189 3.1362981 2.3240257 1.8530456 3.6249850 3.2330575 2.0288114 3.5540206 3.4440871 2.0376050 3.7946476 3.6488846 2.3980222 2.3719717 4.1347988 1.6222173 3.5373647 3.0915572 3.2076933 3.4214399 3.2146619 3.6968353 3.5516006 3.3910894 
LercypEVm009999t2           5.0344554 0.9811693 1.1361159 0.8412243 0.9700065 0.0000000 0.3073400 0.8768766 1.1836957 0.9028562 1.0108528 1.0192786 0.9866313 1.0373266 1.0411953 0.9717576 0.9027497 1.0121200 1.0050992 1.0011888 1.0150775 0.9622817 1.0478354 1.0617046 0.9722252 0.9506169 1.0111042 1.0091139 1.0091139 0.9878698 0.8728389 0.8501001 1.0107823 1.6801322 1.7269223 2.3959146 2.1804509 2.2390090 2.6590781 1.8533178 1.9015953 2.4213890 2.3998244 1.8263685 2.9029161 2.6969156 2.1769461 1.7162786 1.7127398 1.5080277 1.2969058 1.5900697 1.6252010 1.2421324 1.5481258 1.5109461 1.4575773 1.5466991 1.5135114 1.6267585 1.6296360 1.6248885 1.1487569 1.8150848 1.5917962 1.5085156 1.6245142 1.6123686 1.8366067 1.6601414 1.6349946 
ParnanEVm006138t1           5.0484283 1.2846013 1.2052736 1.2472017 1.6599323 0.3073400 0.0000000 1.3805366 1.7947102 1.2543674 1.5925503 1.4520823 1.5485860 1.0742520 1.5327833 1.5290633 1.1379041 1.6319942 1.5958302 1.3873919 1.5794647 1.2518673 1.3764164 1.7862905 1.3408773 1.2880508 1.5532895 1.5466888 1.5466888 1.5682931 1.1299783 1.1272824 1.5889465 1.7125497 2.9114487 3.4314771 2.4319930 2.8419431 3.0825534 2.5849146 2.7338684 2.7043124 3.0134867 2.6529286 3.3365288 3.1471425 2.3825198 2.7453140 2.8172480 2.4436327 1.3295063 2.6259935 2.4960099 1.8559460 1.9718832 2.2301010 1.4805672 2.3266831 2.2509602 1.9179302 1.9053719 2.6579274 1.2357516 2.3189531 2.5431815 2.3870892 2.5495586 2.4684847 2.5798412 2.6539718 2.3398765 
BlagerEVm006711t1           5.2086654 0.7291303 0.9758347 1.3139537 1.6465292 0.8768766 1.3805366 0.0000000 1.0040583 0.8468263 0.9761912 0.9079825 0.9039267 0.6633840 0.9877914 0.9289503 0.7403680 0.9804862 0.9524582 0.8336468 1.0645175 0.8105624 0.9575025 1.1480800 0.8289772 0.8466389 1.0851754 1.0696614 1.0696614 1.0576755 0.8571868 0.8952633 1.0810446 1.6319246 2.4211965 3.5205802 2.5231112 2.8383036 2.8810787 2.5092263 2.3684029 2.7933395 2.5499598 3.1425074 3.6042683 3.4574635 1.9609438 2.3361487 2.4420917 2.0292707 1.1651004 2.2030296 2.0727742 1.4595316 1.6739831 1.8614539 1.4800616 1.9491231 1.9469090 1.6071002 1.7799689 2.3379229 0.9272099 1.8579283 2.0363365 2.2239670 2.1144974 2.1414218 2.1869727 2.2682195 2.0349224 
ThyineEVm007717t1           4.9132814 1.3337527 1.5043002 1.7442273 1.8995461 1.1836957 1.7947102 1.0040583 0.0000000 0.7440195 0.6816804 0.7269220 0.6416486 0.5034842 0.7777658 0.7444372 0.7169415 0.6965283 0.7010181 0.6822276 0.9888636 0.7445347 0.8387375 0.8917188 0.8304234 0.7836198 0.7838202 0.8092233 0.8092233 0.8090809 0.7494995 0.8105654 0.8142449 1.9337947 2.5757049 3.8395374 2.6260463 2.8275103 2.9331245 2.6536336 2.5331030 2.9453914 2.7359095 2.7075701 3.6169468 2.8498269 2.4654332 2.5816982 2.7406697 2.6763064 1.4801011 2.2587958 2.2728849 1.7911275 1.6834333 2.1233068 1.4834540 2.1469884 2.1236263 2.2397498 1.9369051 2.3604216 1.1393098 2.0868506 2.2776608 2.3694951 2.2431710 2.2545191 1.9967747 2.3697442 1.9226999 
Pm_CHHR3                    5.6352323 1.0252401 1.2956016 1.5259397 1.3837034 0.9028562 1.2543674 0.8468263 0.7440195 0.0000000 0.4716758 0.4437215 0.4126545 0.2024362 0.4295358 0.4280037 0.4052114 0.4042599 0.3565589 0.4373445 0.4684257 0.5250552 0.6690779 0.5867341 0.5697918 0.5487879 0.5169393 0.5228713 0.5228713 0.5591836 0.5330678 0.5284305 0.5407453 1.7948784 2.1300182 2.6015450 2.4971638 2.4079774 2.3481446 2.4562230 2.3127045 2.6284260 2.4214743 2.2475429 2.8192067 2.6845518 2.1051226 2.3198228 2.2446010 2.2724345 1.4924410 2.1393192 2.1723828 1.8625846 1.6107964 2.0150633 1.5177484 2.0953449 2.0565545 2.3228840 2.0164796 2.0349851 1.0312168 1.8061980 2.0881562 2.1206430 2.1726715 2.2797904 1.9499605 2.3156183 1.7546671 
AlpvirEVm003253t1           4.9187345 1.1096012 1.2165678 1.4814707 1.8909577 1.0108528 1.5925503 0.9761912 0.6816804 0.4716758 0.0000000 0.1732776 0.1813656 0.1531303 0.4310779 0.4249904 0.4360436 0.3578826 0.3378171 0.3754023 0.6516709 0.4939062 0.5847209 0.6830322 0.5703062 0.5714645 0.5130804 0.5267626 0.5267626 0.5275826 0.5150678 0.5281866 0.5134914 1.6766539 2.5618418 3.3721191 2.3455919 2.9104648 3.0628587 2.8190602 2.5253551 2.6451532 3.2359446 2.7893479 3.8630723 2.9594803 2.1346269 2.3399108 2.4259981 2.2794111 1.3038299 2.4468691 2.3666798 1.8571429 1.8220727 2.2721848 1.2851799 2.2763162 2.3460808 2.2093297 1.9462951 2.7841293 0.9878226 2.2997717 2.4302147 2.4275763 2.4683671 2.4879292 2.2182284 2.5921977 2.1431019 
Mr_CHHR3                    5.1183054 1.0240205 1.2022485 1.4826799 1.6646498 1.0192786 1.4520823 0.9079825 0.7269220 0.4437215 0.1732776 0.0000000 0.2049881 0.0911965 0.4262264 0.4342118 0.3968447 0.3704203 0.3471757 0.3408980 0.5398876 0.4061922 0.5248386 0.5782531 0.4864870 0.4802905 0.4928245 0.5302766 0.5302766 0.5110566 0.4631035 0.4273006 0.5343968 1.7429191 2.4321916 2.9908422 2.4118848 2.7498215 2.7932181 2.7007309 2.4973677 2.5993469 2.9899069 2.5775048 2.9766928 2.8643857 2.0991219 2.2783064 2.1994506 2.2665870 1.3200682 2.0480727 1.9693054 1.7196317 1.5354948 1.8650231 1.2809572 1.9680610 1.9341825 2.1657658 1.9902363 2.3438344 1.0093876 1.9021106 2.0272277 2.0154948 1.9928674 2.0878890 2.0519492 2.1424304 1.8043251 
Battex_EVm002872t1          4.9497751 1.1233496 1.1815224 1.4345012 1.9648224 0.9866313 1.5485860 0.9039267 0.6416486 0.4126545 0.1813656 0.2049881 0.0000000 0.1260443 0.3983141 0.3985914 0.3653807 0.3136898 0.3246379 0.3514181 0.6822533 0.4417690 0.5671747 0.6270988 0.4842546 0.4795768 0.4614799 0.4735067 0.4735067 0.4750194 0.4370626 0.4953152 0.4808997 1.7385093 2.6899715 3.4042373 2.2641484 2.9340601 3.2267464 2.7939060 2.3890631 2.7225231 3.0168606 2.6969229 3.6744597 2.9951607 2.0889279 2.4449199 2.5664260 2.3783013 1.2883967 2.4328519 2.3820842 1.6183165 1.9060016 2.2308503 1.3125545 2.3756558 2.3627693 1.9991306 1.8912706 2.8483871 0.9813537 2.4444109 2.4435439 2.3280105 2.3025509 2.3017767 2.2786800 2.4128864 2.1609851 
SysdeE_EVm006328t1          5.2280862 0.8640235 1.0452888 1.1389543 1.4108055 1.0373266 1.0742520 0.6633840 0.5034842 0.2024362 0.1531303 0.0911965 0.1260443 0.0000000 0.2804339 0.2931364 0.2006071 0.2176094 0.2049845 0.1960141 0.2058066 0.2210742 0.2188427 0.3272238 0.2325829 0.2539712 0.2935992 0.2972152 0.2972152 0.3079837 0.2339543 0.2181988 0.3004964 1.6611876 1.7232372 2.6112126 2.4002598 2.0841718 2.6086971 2.1409677 2.2972935 2.1860846 2.4962848 1.7296464 2.7543405 2.5925229 1.9113822 1.7470724 1.7045897 1.6456892 1.3425670 1.5979045 1.6009534 1.1971793 1.5210204 1.5034245 1.3463164 1.5768846 1.6016622 1.6747052 1.8593553 1.9850447 0.9881186 1.7035960 1.4982331 1.5208989 1.5754011 1.5883605 1.7820525 1.6178327 1.6264073 
Sv_CHHR3                    5.4377562 1.2500016 1.3891944 1.6675894 2.0642437 1.0411953 1.5327833 0.9877914 0.7777658 0.4295358 0.4310779 0.4262264 0.3983141 0.2804339 0.0000000 0.0890575 0.0968345 0.2554164 0.2276802 0.3013237 0.6196711 0.4842034 0.5675364 0.6556793 0.5582157 0.5502988 0.4670385 0.4816093 0.4816093 0.4823820 0.4710773 0.5201469 0.4860142 1.6891835 2.6774837 3.3798456 2.1857416 3.0212216 3.1985331 2.9429504 2.5628162 3.0165214 3.1156114 2.7471537 3.8478669 2.8603085 2.0279814 2.4769309 2.6287539 2.3324789 1.2740766 2.2771850 2.3307656 1.5200452 1.8348188 2.0171993 1.3299665 2.1733795 2.1445706 1.9553241 1.8555368 2.7924208 0.9451982 2.2870076 2.2294166 2.2245624 2.2386633 2.2794191 2.2595273 2.3611365 2.0997092 
Panar1_EVm005562t1          5.2148489 1.2367542 1.3263343 1.6839484 2.0539181 0.9717576 1.5290633 0.9289503 0.7444372 0.4280037 0.4249904 0.4342118 0.3985914 0.2931364 0.0890575 0.0000000 0.0551290 0.2638052 0.2434601 0.3322152 0.6525792 0.5194967 0.6118036 0.6969824 0.5673636 0.5449880 0.4637961 0.4808167 0.4808167 0.4869380 0.4394340 0.5058010 0.4736051 1.7328863 2.7968378 3.4321558 2.1841423 3.0373303 3.1774237 2.9103943 2.4926476 2.9629612 3.0535862 2.8275859 4.0238319 3.0409582 2.0258089 2.5218219 2.6407447 2.3282359 1.2831961 2.3590303 2.4779976 1.6390476 1.8594475 2.1566836 1.3406215 2.3229532 2.3205146 1.9768662 1.8159498 2.7509747 0.9766635 2.2414899 2.2569481 2.2447765 2.3087051 2.3527925 2.2116719 2.4255442 2.0635083 
Po_TRL_CHHR3                5.0541614 1.0673857 1.3469017 1.7055809 1.4593144 0.9027497 1.1379041 0.7403680 0.7169415 0.4052114 0.4360436 0.3968447 0.3653807 0.2006071 0.0968345 0.0551290 0.0000000 0.2592845 0.2440478 0.3081803 0.3297977 0.4898618 0.5629230 0.5676332 0.5479563 0.5174716 0.4382957 0.4581869 0.4581869 0.4659948 0.4197560 0.4462299 0.4670342 1.6909059 2.0885475 2.5043341 2.2042526 2.3902209 2.3725888 2.2027614 2.1913362 2.8597654 2.4661185 2.3206107 2.6364630 2.7492827 2.0258089 2.2619706 2.3294084 2.3660432 1.2847220 1.8677353 1.8060597 1.6189650 1.3784508 1.6833046 1.3423928 1.8065347 1.8000357 1.9356191 1.6524325 1.6644780 0.9766635 1.5393751 1.7583256 1.7216938 1.7560057 1.8804927 1.6136060 1.8860864 1.4435321 
Pc_CHHRA10                  4.9117343 1.1438413 1.2405798 1.5788495 1.9438397 1.0121200 1.6319942 0.9804862 0.6965283 0.4042599 0.3578826 0.3704203 0.3136898 0.2176094 0.2554164 0.2638052 0.2592845 0.0000000 0.1334419 0.1796480 0.4340659 0.3724133 0.4845535 0.5442058 0.4069424 0.4119282 0.3787223 0.3951252 0.3951252 0.3928407 0.3658765 0.3866849 0.3953997 1.7752752 2.7691095 3.5039696 2.4649726 2.9716382 3.0470133 2.8912148 2.6415396 2.9300041 3.1387203 2.8739394 3.7049541 2.8694962 2.1205735 2.3468610 2.6430482 2.4891185 1.3502675 2.3045890 2.2297416 1.6265592 1.8744188 2.2227676 1.3394763 2.2952588 2.3223143 1.9670364 1.9665199 2.9240267 0.9485709 2.3529868 2.3576289 2.4359725 2.4473519 2.5719023 2.4675903 2.6178548 2.2344035 
Cq_CHHR3                    4.7063452 1.1268455 1.1851425 1.4985297 1.8964060 1.0050992 1.5958302 0.9524582 0.7010181 0.3565589 0.3378171 0.3471757 0.3246379 0.2049845 0.2276802 0.2434601 0.2440478 0.1334419 0.0000000 0.1667219 0.3924424 0.3850010 0.4650382 0.5512875 0.4375775 0.4390863 0.3704417 0.3821708 0.3821708 0.3771166 0.3769613 0.4135287 0.3944947 1.7303664 2.7996015 3.4896081 2.4466119 2.9160857 3.1233531 2.8307551 2.5860416 2.8538840 2.9685719 2.6866682 3.5531226 2.8381906 2.0583480 2.3403444 2.5755455 2.4537165 1.3458105 2.3269918 2.3173254 1.6141393 1.8415472 2.1135103 1.3328893 2.2166476 2.2233535 1.9341697 1.8514509 2.7672638 0.9331103 2.3004696 2.2402660 2.2161825 2.3409146 2.3966292 2.3114306 2.4892187 2.1623474 
Ha_CHHR3                    4.7234045 1.0448765 1.1450472 1.4665657 1.7381220 1.0011888 1.3873919 0.8336468 0.6822276 0.4373445 0.3754023 0.3408980 0.3514181 0.1960141 0.3013237 0.3322152 0.3081803 0.1796480 0.1667219 0.0000000 0.1004331 0.4028130 0.4452687 0.4822855 0.4238700 0.4353444 0.3818576 0.3857343 0.3857343 0.3754266 0.3762658 0.3662045 0.4043785 1.6778970 2.3103461 3.0985322 2.4695669 2.7098032 2.7620909 2.4710378 2.4285235 2.7490693 2.4598009 2.5682532 2.8838523 2.7098567 2.1165818 2.2040676 2.3134521 2.2310537 1.3370523 1.8814034 2.0229691 1.5430667 1.6397627 1.9439322 1.2715252 1.9829296 1.9817488 1.8014444 1.8195468 2.1041315 0.9436999 1.8883640 1.9024823 1.9515414 2.0274661 1.9648164 1.9589064 2.1279458 1.8367958 
Nn_CHHR3                    5.2414410 1.0765682 1.1362473 1.4881579 2.2818155 1.0150775 1.5794647 1.0645175 0.9888636 0.4684257 0.6516709 0.5398876 0.6822533 0.2058066 0.6196711 0.6525792 0.3297977 0.4340659 0.3924424 0.1004331 0.0000000 0.4045802 0.4513233 0.7633626 0.4178862 0.4348553 0.6574663 0.6765058 0.6765058 0.6841857 0.3990628 0.3998465 0.6992043 1.6039413 2.7169804 3.7091260 2.4695669 2.8488373 3.0337850 2.7879162 2.6278967 2.9495460 2.8786467 2.7308738 3.5087201 2.8555152 2.1165818 2.4252041 2.6894024 2.2593734 1.3492679 2.5725924 2.4129738 1.5775074 1.8661044 2.1190393 1.2715252 2.1958423 2.1844304 1.8407995 1.7315579 2.4148989 0.9436999 2.2214448 2.2386147 2.3001616 2.2920020 2.3538829 2.5473324 2.4371335 2.1754408 
Munmic_EVm003683t2          5.3662699 0.9921502 1.2608624 1.8506431 1.4618002 0.9622817 1.2518673 0.8105624 0.7445347 0.5250552 0.4939062 0.4061922 0.4417690 0.2210742 0.4842034 0.5194967 0.4898618 0.3724133 0.3850010 0.4028130 0.4045802 0.0000000 0.2314639 0.2524435 0.2739564 0.2767576 0.3268556 0.3546057 0.3546057 0.3492401 0.3760660 0.3617880 0.3766139 1.6924211 2.1109874 2.3896220 2.3194158 2.3422437 2.4093870 2.2153635 2.3661081 2.6131519 2.5676383 2.4051650 2.4409885 2.6654814 2.0386885 2.2736731 2.1869679 2.3015106 1.4280213 2.0370446 2.0106860 2.0611004 1.4693170 1.9332140 1.3850420 1.9904422 1.9634815 2.2200193 1.8999084 1.9177443 0.9518513 1.6585074 2.0337577 1.9922479 2.0600543 2.1711287 1.8840188 2.2092030 1.6677824 
Gasfor_EVm006346t1          5.4657949 1.1086083 1.3525867 2.0489315 1.7362168 1.0478354 1.3764164 0.9575025 0.8387375 0.6690779 0.5847209 0.5248386 0.5671747 0.2188427 0.5675364 0.6118036 0.5629230 0.4845535 0.4650382 0.4452687 0.4513233 0.2314639 0.0000000 0.3299143 0.3381966 0.3446238 0.4095507 0.4166676 0.4166676 0.4677933 0.4677933 0.4518428 0.4781830 1.8882448 2.3636998 2.6673760 2.4354390 2.6576907 2.8383752 2.1866104 2.4619465 2.8564453 2.8023146 2.6263919 2.9163875 3.2661304 2.0794879 2.4463214 2.6117831 2.6386701 1.2927680 1.9788730 1.9006913 2.0058173 1.2969427 1.9263643 1.2190783 2.0904776 2.0338071 2.2868857 1.9298705 1.9586999 1.0211042 1.6698356 1.9490180 1.9673908 2.0983065 2.2442270 1.8104168 2.3293644 1.5628118 
Clivit_EVm002093t3          5.4437764 1.2230955 1.2870478 1.9008243 2.2469551 1.0617046 1.7862905 1.1480800 0.8917188 0.5867341 0.6830322 0.5782531 0.6270988 0.3272238 0.6556793 0.6969824 0.5676332 0.5442058 0.5512875 0.4822855 0.7633626 0.2524435 0.3299143 0.0000000 0.0278450 0.0695325 0.4047630 0.4212703 0.4212703 0.4298289 0.4064717 0.4285979 0.4367018 1.7123964 2.6311322 3.3011462 2.3823611 3.0034978 3.2510078 2.9566905 2.6428166 2.8305433 3.1357806 3.1658453 4.1904788 2.9864406 2.0238124 2.6654889 2.7723201 2.6119582 1.3914418 2.6227295 2.6559890 1.9445852 1.8720918 2.4460645 1.3300406 2.5772664 2.4668224 2.1875076 2.0191425 2.9203756 0.9832659 2.3240012 2.7346611 2.6236930 2.5363634 2.6309518 2.4230949 2.7833958 2.2468670 
Cliant_EVm005325t1          5.7255491 1.0402465 1.2677423 1.8713676 1.5113201 0.9722252 1.3408773 0.8289772 0.8304234 0.5697918 0.5703062 0.4864870 0.4842546 0.2325829 0.5582157 0.5673636 0.5479563 0.4069424 0.4375775 0.4238700 0.4178862 0.2739564 0.3381966 0.0278450 0.0000000 0.0089858 0.3495590 0.3715162 0.3715162 0.3873646 0.3873646 0.3955596 0.3915979 1.6521307 2.0483908 2.3698890 2.3909635 2.3281038 2.3583344 2.1542176 2.1545599 2.5238109 2.5139897 2.5247819 2.3904840 2.6611103 2.0238124 2.3771664 2.4766313 2.6240175 1.4127245 2.1694544 2.1428264 2.0179831 1.3658141 2.0679594 1.3459367 2.1297889 2.1408817 2.2971923 1.8496857 1.8696681 0.9832659 1.5551375 2.2189029 2.1714741 2.0987202 2.2221135 1.7767668 2.2578385 1.5430695 
Clitri_EVm003709t1          5.3961636 1.0405425 1.2677423 1.8740096 1.5338052 0.9506169 1.2880508 0.8466389 0.7836198 0.5487879 0.5714645 0.4802905 0.4795768 0.2539712 0.5502988 0.5449880 0.5174716 0.4119282 0.4390863 0.4353444 0.4348553 0.2767576 0.3446238 0.0695325 0.0089858 0.0000000 0.3624029 0.3922387 0.3922387 0.3937819 0.3638313 0.3857218 0.4112253 1.7304310 2.1012899 2.5336956 2.3909635 2.4378618 2.4342228 2.3320038 2.4089174 2.5949969 2.5632773 2.5843469 2.3915393 2.8086011 2.0238124 2.4747674 2.5444814 2.6052025 1.3914418 2.1900480 2.1672650 2.0477333 1.4398474 2.0894137 1.3300406 2.1758925 2.1638581 2.4367002 1.8698052 1.8870895 0.9832659 1.5739028 2.1638409 2.1702298 2.0806681 2.1946067 1.7892731 2.2225429 1.5807476 
Erisi1_EVm005547t1          5.5175701 1.1137041 1.2221226 1.6083487 1.9821808 1.0111042 1.5532895 1.0851754 0.7838202 0.5169393 0.5130804 0.4928245 0.4614799 0.2935992 0.4670385 0.4637961 0.4382957 0.3787223 0.3704417 0.3818576 0.6574663 0.3268556 0.4095507 0.4047630 0.3495590 0.3624029 0.0000000 0.0394922 0.0394922 0.0936710 0.1103607 0.1160807 0.0887593 1.6427216 2.4465975 3.4589374 2.2540243 3.1149007 3.2572369 2.8578271 2.6025130 2.6323254 2.9518891 2.4799336 3.7228943 3.0937866 1.9843539 2.5388648 2.7470809 2.5233927 1.3533384 2.4281162 2.4960960 1.7478547 1.7829528 2.2541097 1.2419768 2.3056843 2.3009642 2.0578505 1.9103112 2.6737175 0.8932156 2.2429510 2.5653499 2.3657621 2.4871994 2.5120546 2.2795928 2.6328744 2.1781612 
Gl_CHHR3                    5.4330435 1.1382554 1.2354777 1.7127827 1.9680787 1.0091139 1.5466888 1.0696614 0.8092233 0.5228713 0.5267626 0.5302766 0.4735067 0.2972152 0.4816093 0.4808167 0.4581869 0.3951252 0.3821708 0.3857343 0.6765058 0.3546057 0.4166676 0.4212703 0.3715162 0.3922387 0.0394922 0.0000000 0.0000010 0.0854203 0.0991701 0.1055562 0.0738888 1.6221958 2.5205599 3.5583449 2.3193889 3.1878918 3.2943004 2.8705883 2.5791694 2.5939560 2.9691877 2.5303262 3.6707412 3.0833707 2.0084049 2.5966083 2.7972684 2.5811619 1.3804175 2.4501497 2.5700447 1.8443078 1.8291258 2.3400311 1.2706868 2.3327230 2.3692887 2.1082579 1.9570729 2.7442442 0.9032814 2.2837982 2.6452648 2.4633833 2.4977108 2.5181933 2.3064563 2.6773830 2.2134718 
LUR3_GeclatEVm005146t1      5.4330435 1.1382554 1.2354777 1.7127827 1.9680787 1.0091139 1.5466888 1.0696614 0.8092233 0.5228713 0.5267626 0.5302766 0.4735067 0.2972152 0.4816093 0.4808167 0.4581869 0.3951252 0.3821708 0.3857343 0.6765058 0.3546057 0.4166676 0.4212703 0.3715162 0.3922387 0.0394922 0.0000010 0.0000000 0.0854203 0.0991701 0.1055562 0.0738888 1.6221958 2.5205599 3.5583449 2.3193889 3.1878918 3.2943004 2.8705883 2.5791694 2.5939560 2.9691877 2.5303262 3.6707412 3.0833707 2.0084049 2.5966083 2.7972684 2.5811619 1.3804175 2.4501497 2.5700447 1.8443078 1.8291258 2.3400311 1.2706868 2.3327230 2.3692887 2.1082579 1.9570729 2.7442442 0.9032814 2.2837982 2.6452648 2.4633833 2.4977108 2.5181933 2.3064563 2.6773830 2.2134718 
CarmaC_EVm006949t1          5.4451166 1.1264926 1.2243842 1.6630726 1.9338121 0.9878698 1.5682931 1.0576755 0.8090809 0.5591836 0.5275826 0.5110566 0.4750194 0.3079837 0.4823820 0.4869380 0.4659948 0.3928407 0.3771166 0.3754266 0.6841857 0.3492401 0.4677933 0.4298289 0.3873646 0.3937819 0.0936710 0.0854203 0.0854203 0.0000000 0.0235837 0.1141447 0.0732101 1.6181896 2.4208740 3.4683230 2.3312802 3.1212471 3.2811202 2.8910509 2.5629331 2.6363802 3.0185949 2.5821627 3.5509134 3.1006554 2.0212606 2.5544595 2.7258926 2.5185697 1.3674832 2.5071775 2.4876423 1.8984847 1.8571942 2.3331501 1.2706868 2.3527369 2.3594136 2.1345754 1.9817193 2.7954608 0.9224764 2.3287274 2.7160901 2.4374656 2.5994972 2.6330034 2.3600757 2.7647339 2.2457156 
CarmaC_EVm006949t2          5.4224558 1.0177167 1.2243842 1.6630726 1.3718031 0.8728389 1.1299783 0.8571868 0.7494995 0.5330678 0.5150678 0.4631035 0.4370626 0.2339543 0.4710773 0.4394340 0.4197560 0.3658765 0.3769613 0.3762658 0.3990628 0.3760660 0.4677933 0.4064717 0.3873646 0.3638313 0.1103607 0.0991701 0.0991701 0.0235837 0.0000000 0.0683206 0.1004829 1.5937278 1.8856691 2.6123775 2.4028675 2.3827137 2.4196583 2.2259602 2.2851983 2.3966744 2.4013207 2.0976533 2.4713860 2.8824730 2.0212606 2.3548277 2.3924041 2.5185697 1.3674832 2.0268360 1.9359481 1.8984847 1.4317846 1.9360701 1.2706868 1.9377461 1.9739810 2.2054880 1.8076169 1.8367663 0.9224764 1.5992391 2.1131698 1.9976790 2.0672604 2.1613972 1.7492325 2.1760633 1.5811619 
Cb_CHHR3                    5.8216958 0.9788169 1.2388877 1.6758076 1.3583008 0.8501001 1.1272824 0.8952633 0.8105654 0.5284305 0.5281866 0.4273006 0.4953152 0.2181988 0.5201469 0.5058010 0.4462299 0.3866849 0.4135287 0.3662045 0.3998465 0.3617880 0.4518428 0.4285979 0.3955596 0.3857218 0.1160807 0.1055562 0.1055562 0.1141447 0.0683206 0.0000000 0.0789915 1.4390309 1.9578903 2.6292793 2.4206134 2.3187759 2.4807946 2.1175060 2.1022577 2.2765135 2.2803913 2.0202450 2.6800685 2.7228150 2.0226009 2.2589243 2.4108027 2.4506682 1.3658098 2.0089789 1.9128918 1.7480266 1.4329459 1.8998484 1.2706868 1.9243150 1.9601795 2.0886805 1.7257379 1.8561429 0.9201232 1.6693282 2.1272780 2.0543685 2.1062271 2.2012526 1.8150097 2.2497717 1.6502832 
ScyparEVm003753t1           5.5897245 1.1661964 1.2517599 1.7102039 1.9412567 1.0107823 1.5889465 1.0810446 0.8142449 0.5407453 0.5134914 0.5343968 0.4808997 0.3004964 0.4860142 0.4736051 0.4670342 0.3953997 0.3944947 0.4043785 0.6992043 0.3766139 0.4781830 0.4367018 0.3915979 0.4112253 0.0887593 0.0738888 0.0738888 0.0732101 0.1004829 0.0789915 0.0000000 1.6216287 2.5082404 3.4658655 2.3352352 3.1279772 3.2636079 2.8877010 2.5629331 2.6368701 3.0094138 2.5708620 3.6043285 3.1091053 2.0025755 2.5111864 2.8155033 2.5801313 1.3841797 2.4330579 2.4907527 1.7808820 1.8593074 2.2647300 1.2706868 2.2749655 2.3113207 2.1199158 1.9680708 2.7852084 0.9266131 2.3215967 2.7014195 2.4593385 2.6109182 2.6416267 2.3558264 2.8033693 2.2589425 
LercypEVm008887t2           5.1176206 1.4612122 1.5765017 1.7605741 1.9833162 1.6801322 1.7125497 1.6319246 1.9337947 1.7948784 1.6766539 1.7429191 1.7385093 1.6611876 1.6891835 1.7328863 1.6909059 1.7752752 1.7303664 1.6778970 1.6039413 1.6924211 1.8882448 1.7123964 1.6521307 1.7304310 1.6427216 1.6221958 1.6221958 1.6181896 1.5937278 1.4390309 1.6216287 0.0000000 0.3803300 2.0128071 1.7235768 1.7095152 1.7278977 1.3476449 1.2048781 1.7107334 1.8710383 1.5756967 2.1464128 1.9423415 2.1903018 1.6606689 1.6422239 1.5827588 1.1243660 1.3801246 1.3529036 1.3569650 1.3183644 1.3261183 1.4314973 1.3651184 1.3474553 1.4542168 1.4104326 1.4057857 1.0354037 1.4052891 1.3848792 1.3674127 1.4198019 1.4311285 1.5039077 1.4638052 1.3432296 
ParnanEVm003661t1           5.1296922 1.9922186 1.8720305 2.5124749 3.7650540 1.7269223 2.9114487 2.4211965 2.5757049 2.1300182 2.5618418 2.4321916 2.6899715 1.7232372 2.6774837 2.7968378 2.0885475 2.7691095 2.7996015 2.3103461 2.7169804 2.1109874 2.3636998 2.6311322 2.0483908 2.1012899 2.4465975 2.5205599 2.5205599 2.4208740 1.8856691 1.9578903 2.5082404 0.3803300 0.0000000 3.1375371 1.8203496 2.7378230 2.4381422 1.7908541 1.7500950 1.9615105 2.6630728 2.4400322 3.3673298 2.6488276 1.9972576 2.1704206 2.2776540 1.9926815 0.9764144 2.3579971 2.3872930 1.6739797 1.7859063 2.1384319 1.3228972 2.1596133 2.1505609 1.5276047 1.3187421 2.1211839 0.6672120 1.9322743 2.2951349 2.0644577 2.2288258 2.1814272 1.8909260 2.3196808 1.8495797 
EuraffEVm004785t1           6.7017001 2.8400735 2.2007337 3.0790603 4.9101594 2.3959146 3.4314771 3.5205802 3.8395374 2.6015450 3.3721191 2.9908422 3.4042373 2.6112126 3.3798456 3.4321558 2.5043341 3.5039696 3.4896081 3.0985322 3.7091260 2.3896220 2.6673760 3.3011462 2.3698890 2.5336956 3.4589374 3.5583449 3.5583449 3.4683230 2.6123775 2.6292793 3.4658655 2.0128071 3.1375371 0.0000000 0.5382522 3.1426442 3.2559212 3.3130162 2.8873971 2.5348913 3.5919926 2.8495458 3.5484735 3.3564939 3.1679767 3.7066848 3.4036008 2.9502927 2.2224539 5.0053506 4.2838602 2.1452048 3.8213290 3.7945276 3.1334371 3.9941766 3.9148850 2.4206149 3.6901757 6.4447364 1.4849526 3.9802098 3.3939840 3.6268527 4.1669619 3.9457040 5.0153229 4.2192995 4.4042207 
EuraffEVm018707t2           5.3401287 2.4503463 2.1818587 3.0801417 2.7548148 2.1804509 2.4319930 2.5231112 2.6260463 2.4971638 2.3455919 2.4118848 2.2641484 2.4002598 2.1857416 2.1841423 2.2042526 2.4649726 2.4466119 2.4695669 2.4695669 2.3194158 2.4354390 2.3823611 2.3909635 2.3909635 2.2540243 2.3193889 2.3193889 2.3312802 2.4028675 2.4206134 2.3352352 1.7235768 1.8203496 0.5382522 0.0000000 2.7211736 2.4197385 1.9924850 1.8084965 2.1191588 2.8401923 2.3441746 3.1859976 2.6303911 2.7456842 2.5302355 2.3168269 2.4600989 1.8574961 1.9894719 1.8101620 1.9955344 1.8665377 1.9362166 3.1266776 1.9902584 1.9693111 2.2823143 2.9101720 3.0254998 1.2942531 2.3468161 2.1134020 2.1315063 2.0774484 2.1364040 2.7417784 2.1001812 2.0467049 
LercypEVm004649t1           6.6265341 2.9247285 2.5207944 2.9973823 4.6289139 2.2390090 2.8419431 2.8383036 2.8275103 2.4079774 2.9104648 2.7498215 2.9340601 2.0841718 3.0212216 3.0373303 2.3902209 2.9716382 2.9160857 2.7098032 2.8488373 2.3422437 2.6576907 3.0034978 2.3281038 2.4378618 3.1149007 3.1878918 3.1878918 3.1212471 2.3827137 2.3187759 3.1279772 1.7095152 2.7378230 3.1426442 2.7211736 0.0000000 0.9324999 2.4640230 2.0493280 2.8408765 2.4777170 2.3657689 3.7955321 2.4474615 2.8996711 2.9774314 3.2931883 2.6699019 1.7191776 2.8486273 2.7880008 1.9516601 2.2174966 2.4967349 1.7967085 2.3868409 2.4896089 1.9689264 1.8376056 2.1339956 1.3214677 2.4058268 2.5816325 2.5195665 2.3454495 2.3709649 2.6186528 2.5021534 2.3118556 
ParnanEVm005531t1           5.9564441 2.6691243 2.5212214 3.0538218 4.9506154 2.6590781 3.0825534 2.8810787 2.9331245 2.3481446 3.0628587 2.7932181 3.2267464 2.6086971 3.1985331 3.1774237 2.3725888 3.0470133 3.1233531 2.7620909 3.0337850 2.4093870 2.8383752 3.2510078 2.3583344 2.4342228 3.2572369 3.2943004 3.2943004 3.2811202 2.4196583 2.4807946 3.2636079 1.7278977 2.4381422 3.2559212 2.4197385 0.9324999 0.0000000 2.4316541 1.9823461 2.5808621 2.5311252 2.4549609 4.3538563 2.9235365 2.8805498 2.5741068 2.6647448 2.4447952 1.6963451 3.1147174 2.9705401 2.1097346 2.5706435 2.7380034 2.2458599 2.6880419 2.8401094 2.1590664 2.0192138 2.7928038 1.1007130 2.5373633 2.5155307 2.5732986 2.5547118 2.4960503 2.7199932 2.6027585 2.5141723 
ParnanEVm004470t1           5.2693590 2.1390363 2.1691809 2.2198123 3.7118939 1.8533178 2.5849146 2.5092263 2.6536336 2.4562230 2.8190602 2.7007309 2.7939060 2.1409677 2.9429504 2.9103943 2.2027614 2.8912148 2.8307551 2.4710378 2.7879162 2.2153635 2.1866104 2.9566905 2.1542176 2.3320038 2.8578271 2.8705883 2.8705883 2.8910509 2.2259602 2.1175060 2.8877010 1.3476449 1.7908541 3.3130162 1.9924850 2.4640230 2.4316541 0.0000000 0.8880765 1.7897753 2.3515364 2.0783051 2.9797896 2.4029709 1.9554090 2.5893860 2.2832685 1.9647321 1.2621290 2.8671776 2.9417538 1.9577764 2.4696369 2.6287662 1.7362715 2.6708156 2.8306858 2.2250686 1.8842353 2.8742381 1.0971944 2.1148294 2.5616330 2.8088362 2.6015173 2.4775435 2.1777856 2.7111865 2.0898755 
ParnanEVm009638t1           6.5271570 2.4745022 1.8996634 2.3367720 2.8753684 1.9015953 2.7338684 2.3684029 2.5331030 2.3127045 2.5253551 2.4973677 2.3890631 2.2972935 2.5628162 2.4926476 2.1913362 2.6415396 2.5860416 2.4285235 2.6278967 2.3661081 2.4619465 2.6428166 2.1545599 2.4089174 2.6025130 2.5791694 2.5791694 2.5629331 2.2851983 2.1022577 2.5629331 1.2048781 1.7500950 2.8873971 1.8084965 2.0493280 1.9823461 0.8880765 0.0000000 1.6900758 2.0636980 1.4588311 2.5130683 2.3146300 2.6614348 2.0636675 2.0887796 1.8208256 1.1925075 2.2469571 2.0656563 1.6109297 1.8925630 1.7679007 1.6355677 1.8707998 1.8952020 1.7832071 1.6235553 2.1215958 1.3569353 1.6997353 1.7182007 1.7990431 1.7226612 1.7592293 1.7118172 1.7226869 1.6627874 
EuraffEVm010270t1           5.4355201 2.4894767 2.7180781 2.9250077 3.2859632 2.4213890 2.7043124 2.7933395 2.9453914 2.6284260 2.6451532 2.5993469 2.7225231 2.1860846 3.0165214 2.9629612 2.8597654 2.9300041 2.8538840 2.7490693 2.9495460 2.6131519 2.8564453 2.8305433 2.5238109 2.5949969 2.6323254 2.5939560 2.5939560 2.6363802 2.3966744 2.2765135 2.6368701 1.7107334 1.9615105 2.5348913 2.1191588 2.8408765 2.5808621 1.7897753 1.6900758 0.0000000 1.7055447 1.7401516 2.2399118 1.9101223 3.3732393 3.2468578 3.5034676 3.4327380 1.9145677 2.9631548 3.0556485 2.8905328 2.4625528 2.8838741 2.5390819 2.8441189 2.9564321 2.5661734 2.4899271 2.8191420 1.4599411 2.5304160 2.8655035 2.7617651 2.7672152 2.7682766 2.7687503 2.7859536 2.4120148 
EuraffEVm008440t1           5.4135403 2.5151755 2.4997572 2.8987113 3.0903893 2.3998244 3.0134867 2.5499598 2.7359095 2.4214743 3.2359446 2.9899069 3.0168606 2.4962848 3.1156114 3.0535862 2.4661185 3.1387203 2.9685719 2.4598009 2.8786467 2.5676383 2.8023146 3.1357806 2.5139897 2.5632773 2.9518891 2.9691877 2.9691877 3.0185949 2.4013207 2.2803913 3.0094138 1.8710383 2.6630728 3.5919926 2.8401923 2.4777170 2.5311252 2.3515364 2.0636980 1.7055447 0.0000000 1.6732866 3.4643294 2.0758430 2.9803031 3.1589957 3.1947632 2.7048695 1.8549001 3.1652961 3.1553773 2.3669765 2.6111254 2.8984170 2.6419167 3.0903739 3.1190935 2.2222741 2.3219432 3.2820226 1.4088517 3.1802621 2.9985836 3.0521956 3.0104576 2.8995311 3.0783648 2.9941326 2.6854961 
EuraffEVm008477t1           5.7531105 2.7444491 2.3516741 2.4384177 2.9833771 1.8263685 2.6529286 3.1425074 2.7075701 2.2475429 2.7893479 2.5775048 2.6969229 1.7296464 2.7471537 2.8275859 2.3206107 2.8739394 2.6866682 2.5682532 2.7308738 2.4051650 2.6263919 3.1658453 2.5247819 2.5843469 2.4799336 2.5303262 2.5303262 2.5821627 2.0976533 2.0202450 2.5708620 1.5756967 2.4400322 2.8495458 2.3441746 2.3657689 2.4549609 2.0783051 1.4588311 1.7401516 1.6732866 0.0000000 2.2300321 1.4305780 2.5063014 3.0379834 2.9141828 2.4999046 1.6562730 3.0559843 3.1274993 2.2930226 2.4882103 2.9215690 2.1988281 2.8980293 3.0241344 2.4553335 2.3342683 2.9634663 1.5867964 2.9938177 2.9482571 2.6841096 2.7637684 2.7614000 2.8295948 2.7949934 2.2964497 
EuraffEVm010444t1           8.3135832 3.1628627 2.7275245 3.4610572 4.3874858 2.9029161 3.3365288 3.6042683 3.6169468 2.8192067 3.8630723 2.9766928 3.6744597 2.7543405 3.8478669 4.0238319 2.6364630 3.7049541 3.5531226 2.8838523 3.5087201 2.4409885 2.9163875 4.1904788 2.3904840 2.3915393 3.7228943 3.6707412 3.6707412 3.5509134 2.4713860 2.6800685 3.6043285 2.1464128 3.3673298 3.5484735 3.1859976 3.7955321 4.3538563 2.9797896 2.5130683 2.2399118 3.4643294 2.2300321 0.0000000 1.6327151 4.5198619 3.7488235 3.7715114 3.2303231 2.7701362 4.7086514 4.8467300 3.4896095 4.9995194 5.0069042 2.8247544 5.1009371 5.1462131 3.4240923 3.2322447 4.3686276 2.6579998 3.8989820 3.7440126 3.9723018 4.2272545 3.8845400 3.9480570 4.2580931 4.2352484 
EuraffEVm012219t1           5.6460402 3.0241619 2.5913001 2.6295417 2.9943808 2.6969156 3.1471425 3.4574635 2.8498269 2.6845518 2.9594803 2.8643857 2.9951607 2.5925229 2.8603085 3.0409582 2.7492827 2.8694962 2.8381906 2.7098567 2.8555152 2.6654814 3.2661304 2.9864406 2.6611103 2.8086011 3.0937866 3.0833707 3.0833707 3.1006554 2.8824730 2.7228150 3.1091053 1.9423415 2.6488276 3.3564939 2.6303911 2.4474615 2.9235365 2.4029709 2.3146300 1.9101223 2.0758430 1.4305780 1.6327151 0.0000000 3.4265964 3.1651795 3.1419323 2.8045558 2.5544451 3.0104107 2.9177826 2.7033729 2.8796854 2.9571400 3.0020179 3.0397885 3.0355741 2.9404495 2.8073147 3.1198077 2.2350471 3.2727935 2.7621399 2.8771719 2.8629935 2.9429526 3.3579687 2.9112900 2.8320056 
ThyineEVm018157t3           6.6492129 1.9880284 2.0045133 2.6261399 2.6727158 2.1769461 2.3825198 1.9609438 2.4654332 2.1051226 2.1346269 2.0991219 2.0889279 1.9113822 2.0279814 2.0258089 2.0258089 2.1205735 2.0583480 2.1165818 2.1165818 2.0386885 2.0794879 2.0238124 2.0238124 2.0238124 1.9843539 2.0084049 2.0084049 2.0212606 2.0212606 2.0226009 2.0025755 2.1903018 1.9972576 3.1679767 2.7456842 2.8996711 2.8805498 1.9554090 2.6614348 3.3732393 2.9803031 2.5063014 4.5198619 3.4265964 0.0000000 0.6367218 0.6313240 0.6808295 1.6879561 1.8322126 1.8350373 1.9067571 1.7392624 1.8138196 2.5036158 1.8694613 1.8717185 2.0204496 2.5601813 2.5455835 1.1996765 2.1672254 1.9607120 1.9161939 2.0594737 2.1730018 2.5286200 2.1656659 2.0388698 
HomameEVm005739t1           5.6026500 2.1519236 2.0967304 2.5724308 2.7538189 1.7162786 2.7453140 2.3361487 2.5816982 2.3198228 2.3399108 2.2783064 2.4449199 1.7470724 2.4769309 2.5218219 2.2619706 2.3468610 2.3403444 2.2040676 2.4252041 2.2736731 2.4463214 2.6654889 2.3771664 2.4747674 2.5388648 2.5966083 2.5966083 2.5544595 2.3548277 2.2589243 2.5111864 1.6606689 2.1704206 3.7066848 2.5302355 2.9774314 2.5741068 2.5893860 2.0636675 3.2468578 3.1589957 3.0379834 3.7488235 3.1651795 0.6367218 0.0000000 0.5985753 0.4096635 1.1792073 1.8331694 2.0895598 1.6052434 1.5509247 1.8473876 1.3892519 1.9089593 1.9053861 1.7630390 1.7832053 2.1225022 1.2005574 2.0442771 2.3028166 2.1584778 2.3682339 2.4430549 2.2419040 2.4405072 1.9545866 
AlpvirEVm002835t1           5.2640597 2.1549404 2.0205530 2.8158560 3.1362981 1.7127398 2.8172480 2.4420917 2.7406697 2.2446010 2.4259981 2.1994506 2.5664260 1.7045897 2.6287539 2.6407447 2.3294084 2.6430482 2.5755455 2.3134521 2.6894024 2.1869679 2.6117831 2.7723201 2.4766313 2.5444814 2.7470809 2.7972684 2.7972684 2.7258926 2.3924041 2.4108027 2.8155033 1.6422239 2.2776540 3.4036008 2.3168269 3.2931883 2.6647448 2.2832685 2.0887796 3.5034676 3.1947632 2.9141828 3.7715114 3.1419323 0.6313240 0.5985753 0.0000000 0.2259552 1.1988942 2.4598241 2.5689723 1.8442824 1.8514089 2.2006050 1.5743203 2.2060322 2.2632457 2.0248076 1.8180342 2.3383232 0.9967402 2.0668630 2.4037660 2.2048528 2.3963972 2.4977328 2.2034294 2.5593323 1.9871387 
Styrich_EVm005649t1         5.6069319 1.9887764 2.0276965 2.8988918 2.3240257 1.5080277 2.4436327 2.0292707 2.6763064 2.2724345 2.2794111 2.2665870 2.3783013 1.6456892 2.3324789 2.3282359 2.3660432 2.4891185 2.4537165 2.2310537 2.2593734 2.3015106 2.6386701 2.6119582 2.6240175 2.6052025 2.5233927 2.5811619 2.5811619 2.5185697 2.5185697 2.4506682 2.5801313 1.5827588 1.9926815 2.9502927 2.4600989 2.6699019 2.4447952 1.9647321 1.8208256 3.4327380 2.7048695 2.4999046 3.2303231 2.8045558 0.6808295 0.4096635 0.2259552 0.0000000 1.3016659 1.7620591 1.9036856 1.7959768 1.2738294 1.7794256 1.7814066 1.8761994 1.8725838 2.0753482 1.9678999 1.9594718 1.0846718 1.6372418 1.8873796 1.9433010 2.1200599 2.2059596 1.7873254 2.1188423 1.5222012 
ThyineEVm008592t2           4.4926836 1.3600253 1.5538962 1.7859852 1.8530456 1.2969058 1.3295063 1.1651004 1.4801011 1.4924410 1.3038299 1.3200682 1.2883967 1.3425670 1.2740766 1.2831961 1.2847220 1.3502675 1.3458105 1.3370523 1.3492679 1.4280213 1.2927680 1.3914418 1.4127245 1.3914418 1.3533384 1.3804175 1.3804175 1.3674832 1.3674832 1.3658098 1.3841797 1.1243660 0.9764144 2.2224539 1.8574961 1.7191776 1.6963451 1.2621290 1.1925075 1.9145677 1.8549001 1.6562730 2.7701362 2.5544451 1.6879561 1.1792073 1.1988942 1.3016659 0.0000000 0.2194353 0.2940626 0.2129934 0.2132124 0.2081137 0.3248160 0.2168830 0.2158378 0.4565718 0.3912132 0.3939515 0.2438802 0.3672520 0.3611211 0.3191803 0.3702038 0.4012090 0.4022455 0.3687460 0.3576649 
Panar2_EVm001907t1          4.7502371 1.9518594 1.8733002 2.6166957 3.6249850 1.5900697 2.6259935 2.2030296 2.2587958 2.1393192 2.4468691 2.0480727 2.4328519 1.5979045 2.2771850 2.3590303 1.8677353 2.3045890 2.3269918 1.8814034 2.5725924 2.0370446 1.9788730 2.6227295 2.1694544 2.1900480 2.4281162 2.4501497 2.4501497 2.5071775 2.0268360 2.0089789 2.4330579 1.3801246 2.3579971 5.0053506 1.9894719 2.8486273 3.1147174 2.8671776 2.2469571 2.9631548 3.1652961 3.0559843 4.7086514 3.0104107 1.8322126 1.8331694 2.4598241 1.7620591 0.2194353 0.0000000 0.7896799 0.3774862 0.6307934 0.6996471 0.1917023 0.7484371 0.7625324 0.8157631 0.4862016 1.3975185 0.3144146 0.9915800 1.1842868 1.2029919 1.1101776 1.0654333 0.8727592 1.2130956 0.9676880 
Procl2_EVm003352t1          4.4900500 1.9943586 1.9553705 2.6424155 3.2330575 1.6252010 2.4960099 2.0727742 2.2728849 2.1723828 2.3666798 1.9693054 2.3820842 1.6009534 2.3307656 2.4779976 1.8060597 2.2297416 2.3173254 2.0229691 2.4129738 2.0106860 1.9006913 2.6559890 2.1428264 2.1672650 2.4960960 2.5700447 2.5700447 2.4876423 1.9359481 1.9128918 2.4907527 1.3529036 2.3872930 4.2838602 1.8101620 2.7880008 2.9705401 2.9417538 2.0656563 3.0556485 3.1553773 3.1274993 4.8467300 2.9177826 1.8350373 2.0895598 2.5689723 1.9036856 0.2940626 0.7896799 0.0000000 0.5124727 0.8627960 0.9950408 0.3242741 0.9891189 1.0307907 0.9192433 0.6461117 1.6176942 0.3791135 1.1132912 1.3424282 1.2760452 1.2739119 1.1778228 0.9989121 1.4855439 1.1507876 
Gasfor_EVm005239t1          4.9313534 1.6331078 1.7899089 2.6453488 2.0288114 1.2421324 1.8559460 1.4595316 1.7911275 1.8625846 1.8571429 1.7196317 1.6183165 1.1971793 1.5200452 1.6390476 1.6189650 1.6265592 1.6141393 1.5430667 1.5775074 2.0611004 2.0058173 1.9445852 2.0179831 2.0477333 1.7478547 1.8443078 1.8443078 1.8984847 1.8984847 1.7480266 1.7808820 1.3569650 1.6739797 2.1452048 1.9955344 1.9516601 2.1097346 1.9577764 1.6109297 2.8905328 2.3669765 2.2930226 3.4896095 2.7033729 1.9067571 1.6052434 1.8442824 1.7959768 0.2129934 0.3774862 0.5124727 0.0000000 0.0580567 0.3174618 0.2051775 0.3411334 0.3782660 0.8335952 0.4527508 0.4577771 0.3203241 0.3999780 0.8907232 0.8432586 0.8289343 0.8387206 0.4020950 0.8402033 0.3676857 
Erisi1_EVm003906t1          5.0180981 1.5603160 1.5434784 1.7254097 3.5540206 1.5481258 1.9718832 1.6739831 1.6834333 1.6107964 1.8220727 1.5354948 1.9060016 1.5210204 1.8348188 1.8594475 1.3784508 1.8744188 1.8415472 1.6397627 1.8661044 1.4693170 1.2969427 1.8720918 1.3658141 1.4398474 1.7829528 1.8291258 1.8291258 1.8571942 1.4317846 1.4329459 1.8593074 1.3183644 1.7859063 3.8213290 1.8665377 2.2174966 2.5706435 2.4696369 1.8925630 2.4625528 2.6111254 2.4882103 4.9995194 2.8796854 1.7392624 1.5509247 1.8514089 1.2738294 0.2132124 0.6307934 0.8627960 0.0580567 0.0000000 0.0906272 0.1125697 0.2098319 0.2633993 0.4839459 0.4345570 1.3151261 0.2792692 0.8372776 0.7844609 0.8284075 0.7669145 0.6783942 0.7503909 0.8734390 0.8681741 
GeclatEVm002823t1           5.1010088 1.7891890 1.9026210 2.3861490 3.4440871 1.5109461 2.2301010 1.8614539 2.1233068 2.0150633 2.2721848 1.8650231 2.2308503 1.5034245 2.0171993 2.1566836 1.6833046 2.2227676 2.1135103 1.9439322 2.1190393 1.9332140 1.9263643 2.4460645 2.0679594 2.0894137 2.2541097 2.3400311 2.3400311 2.3331501 1.9360701 1.8998484 2.2647300 1.3261183 2.1384319 3.7945276 1.9362166 2.4967349 2.7380034 2.6287662 1.7679007 2.8838741 2.8984170 2.9215690 5.0069042 2.9571400 1.8138196 1.8473876 2.2006050 1.7794256 0.2081137 0.6996471 0.9950408 0.3174618 0.0906272 0.0000000 0.1001258 0.2128206 0.2617653 0.8311584 0.4358667 1.3432620 0.2792765 0.8397758 1.0742699 1.0873542 1.0157471 0.9580500 0.7597185 1.1493376 0.8699606 
CalsaE_EVm014834t1          5.5628626 1.5295023 1.6861418 1.8911025 2.0376050 1.4575773 1.4805672 1.4800616 1.4834540 1.5177484 1.2851799 1.2809572 1.3125545 1.3463164 1.3299665 1.3406215 1.3423928 1.3394763 1.3328893 1.2715252 1.2715252 1.3850420 1.2190783 1.3300406 1.3459367 1.3300406 1.2419768 1.2706868 1.2706868 1.2706868 1.2706868 1.2706868 1.2706868 1.4314973 1.3228972 3.1334371 3.1266776 1.7967085 2.2458599 1.7362715 1.6355677 2.5390819 2.6419167 2.1988281 2.8247544 3.0020179 2.5036158 1.3892519 1.5743203 1.7814066 0.3248160 0.1917023 0.3242741 0.2051775 0.1125697 0.1001258 0.0000000 0.0884301 0.0892275 0.6275511 0.4009794 0.4039654 0.5943536 0.5039975 0.5372765 0.4374343 0.4569477 0.4741288 0.4764748 0.4674402 0.4670999 
Canbo1_EVm002531t1          5.0828264 1.8529542 1.8035921 2.3719622 3.7946476 1.5466991 2.3266831 1.9491231 2.1469884 2.0953449 2.2763162 1.9680610 2.3756558 1.5768846 2.1733795 2.3229532 1.8065347 2.2952588 2.2166476 1.9829296 2.1958423 1.9904422 2.0904776 2.5772664 2.1297889 2.1758925 2.3056843 2.3327230 2.3327230 2.3527369 1.9377461 1.9243150 2.2749655 1.3651184 2.1596133 3.9941766 1.9902584 2.3868409 2.6880419 2.6708156 1.8707998 2.8441189 3.0903739 2.8980293 5.1009371 3.0397885 1.8694613 1.9089593 2.2060322 1.8761994 0.2168830 0.7484371 0.9891189 0.3411334 0.2098319 0.2128206 0.0884301 0.0000000 0.1584999 0.7737481 0.4349300 1.3024259 0.2660006 0.8150642 1.0235603 1.0109194 0.9660108 0.8861158 0.7790911 1.0939149 0.9073667 
CarmaY_EVm002994t1          5.0312739 1.8465824 1.8944985 2.5081864 3.6488846 1.5135114 2.2509602 1.9469090 2.1236263 2.0565545 2.3460808 1.9341825 2.3627693 1.6016622 2.1445706 2.3205146 1.8000357 2.3223143 2.2233535 1.9817488 2.1844304 1.9634815 2.0338071 2.4668224 2.1408817 2.1638581 2.3009642 2.3692887 2.3692887 2.3594136 1.9739810 1.9601795 2.3113207 1.3474553 2.1505609 3.9148850 1.9693111 2.4896089 2.8401094 2.8306858 1.8952020 2.9564321 3.1190935 3.0241344 5.1462131 3.0355741 1.8717185 1.9053861 2.2632457 1.8725838 0.2158378 0.7625324 1.0307907 0.3782660 0.2633993 0.2617653 0.0892275 0.1584999 0.0000000 0.7983681 0.4439237 1.3572614 0.2775329 0.8547592 1.1190054 1.1040450 1.1025958 1.0281163 0.7790705 1.2062741 0.9296411 
HyaaztEVm006211t1           5.3620949 2.0157768 1.9721053 2.5603200 2.3980222 1.6267585 1.9179302 1.6071002 2.2397498 2.3228840 2.2093297 2.1657658 1.9991306 1.6747052 1.9553241 1.9768662 1.9356191 1.9670364 1.9341697 1.8014444 1.8407995 2.2200193 2.2868857 2.1875076 2.2971923 2.4367002 2.0578505 2.1082579 2.1082579 2.1345754 2.2054880 2.0886805 2.1199158 1.4542168 1.5276047 2.4206149 2.2823143 1.9689264 2.1590664 2.2250686 1.7832071 2.5661734 2.2222741 2.4553335 3.4240923 2.9404495 2.0204496 1.7630390 2.0248076 2.0753482 0.4565718 0.8157631 0.9192433 0.8335952 0.4839459 0.8311584 0.6275511 0.7737481 0.7983681 0.0000000 0.3164629 0.3247753 0.3291801 0.4647031 0.8520579 0.6976667 0.7943884 0.8118951 0.4883830 0.8325619 0.4129973 
EulcruEVm004876t1           5.0978798 1.6821308 1.7399356 1.9195626 2.3719717 1.6296360 1.9053719 1.7799689 1.9369051 2.0164796 1.9462951 1.9902363 1.8912706 1.8593553 1.8555368 1.8159498 1.6524325 1.9665199 1.8514509 1.8195468 1.7315579 1.8999084 1.9298705 2.0191425 1.8496857 1.8698052 1.9103112 1.9570729 1.9570729 1.9817193 1.8076169 1.7257379 1.9680708 1.4104326 1.3187421 3.6901757 2.9101720 1.8376056 2.0192138 1.8842353 1.6235553 2.4899271 2.3219432 2.3342683 3.2322447 2.8073147 2.5601813 1.7832053 1.8180342 1.9678999 0.3912132 0.4862016 0.6461117 0.4527508 0.4345570 0.4358667 0.4009794 0.4349300 0.4439237 0.3164629 0.0000000 0.0045082 0.3096375 0.4119773 0.3963120 0.3395333 0.3622431 0.3626954 0.3627836 0.3639302 0.3721609 
EulvioEVm000539t1           5.3581184 1.8196585 1.7336658 1.8829201 4.1347988 1.6248885 2.6579274 2.3379229 2.3604216 2.0349851 2.7841293 2.3438344 2.8483871 1.9850447 2.7924208 2.7509747 1.6644780 2.9240267 2.7672638 2.1041315 2.4148989 1.9177443 1.9586999 2.9203756 1.8696681 1.8870895 2.6737175 2.7442442 2.7442442 2.7954608 1.8367663 1.8561429 2.7852084 1.4057857 2.1211839 6.4447364 3.0254998 2.1339956 2.7928038 2.8742381 2.1215958 2.8191420 3.2820226 2.9634663 4.3686276 3.1198077 2.5455835 2.1225022 2.3383232 1.9594718 0.3939515 1.3975185 1.6176942 0.4577771 1.3151261 1.3432620 0.4039654 1.3024259 1.3572614 0.3247753 0.0045082 0.0000000 0.3096375 0.7890890 0.8127398 0.6997529 0.7871499 0.6418615 0.6723846 0.7763549 0.7849992 
GeclatEVm054054t1           3.7593500 1.0775337 1.1949154 1.5602984 1.6222173 1.1487569 1.2357516 0.9272099 1.1393098 1.0312168 0.9878226 1.0093876 0.9813537 0.9881186 0.9451982 0.9766635 0.9766635 0.9485709 0.9331103 0.9436999 0.9436999 0.9518513 1.0211042 0.9832659 0.9832659 0.9832659 0.8932156 0.9032814 0.9032814 0.9224764 0.9224764 0.9201232 0.9266131 1.0354037 0.6672120 1.4849526 1.2942531 1.3214677 1.1007130 1.0971944 1.3569353 1.4599411 1.4088517 1.5867964 2.6579998 2.2350471 1.1996765 1.2005574 0.9967402 1.0846718 0.2438802 0.3144146 0.3791135 0.3203241 0.2792692 0.2792765 0.5943536 0.2660006 0.2775329 0.3291801 0.3096375 0.3096375 0.0000000 0.0808407 0.1005127 0.1221262 0.1361980 0.1661391 0.1572173 0.1747712 0.1725858 
CalsaE_EVm008513t1          6.9684932 1.6736840 1.8035142 1.8792086 3.5373647 1.8150848 2.3189531 1.8579283 2.0868506 1.8061980 2.2997717 1.9021106 2.4444109 1.7035960 2.2870076 2.2414899 1.5393751 2.3529868 2.3004696 1.8883640 2.2214448 1.6585074 1.6698356 2.3240012 1.5551375 1.5739028 2.2429510 2.2837982 2.2837982 2.3287274 1.5992391 1.6693282 2.3215967 1.4052891 1.9322743 3.9802098 2.3468161 2.4058268 2.5373633 2.1148294 1.6997353 2.5304160 3.1802621 2.9938177 3.8989820 3.2727935 2.1672254 2.0442771 2.0668630 1.6372418 0.3672520 0.9915800 1.1132912 0.3999780 0.8372776 0.8397758 0.5039975 0.8150642 0.8547592 0.4647031 0.4119773 0.7890890 0.0808407 0.0000000 0.0789186 0.4540944 0.4387640 0.3737768 0.3840187 0.4433790 0.4405294 
CarmaC_EVm004831t1          6.1353627 1.8705166 2.2166581 2.2395423 3.0915572 1.5917962 2.5431815 2.0363365 2.2776608 2.0881562 2.4302147 2.0272277 2.4435439 1.4982331 2.2294166 2.2569481 1.7583256 2.3576289 2.2402660 1.9024823 2.2386147 2.0337577 1.9490180 2.7346611 2.2189029 2.1638409 2.5653499 2.6452648 2.6452648 2.7160901 2.1131698 2.1272780 2.7014195 1.3848792 2.2951349 3.3939840 2.1134020 2.5816325 2.5155307 2.5616330 1.7182007 2.8655035 2.9985836 2.9482571 3.7440126 2.7621399 1.9607120 2.3028166 2.4037660 1.8873796 0.3611211 1.1842868 1.3424282 0.8907232 0.7844609 1.0742699 0.5372765 1.0235603 1.1190054 0.8520579 0.3963120 0.8127398 0.1005127 0.0789186 0.0000000 0.5939368 0.6780306 0.6195709 0.3796964 0.7025764 0.4419336 
Procl2_EVm004989t1          6.0835155 1.9125368 2.1534106 2.4048944 3.2076933 1.5085156 2.3870892 2.2239670 2.3694951 2.1206430 2.4275763 2.0154948 2.3280105 1.5208989 2.2245624 2.2447765 1.7216938 2.4359725 2.2161825 1.9515414 2.3001616 1.9922479 1.9673908 2.6236930 2.1714741 2.1702298 2.3657621 2.4633833 2.4633833 2.4374656 1.9976790 2.0543685 2.4593385 1.3674127 2.0644577 3.6268527 2.1315063 2.5195665 2.5732986 2.8088362 1.7990431 2.7617651 3.0521956 2.6841096 3.9723018 2.8771719 1.9161939 2.1584778 2.2048528 1.9433010 0.3191803 1.2029919 1.2760452 0.8432586 0.8284075 1.0873542 0.4374343 1.0109194 1.1040450 0.6976667 0.3395333 0.6997529 0.1221262 0.4540944 0.5939368 0.0000000 0.5214555 0.4739157 0.3095795 0.5688218 0.3729936 
Pleaca_EVm002580t1          5.9913382 1.9445904 2.1469032 2.3014560 3.4214399 1.6245142 2.5495586 2.1144974 2.2431710 2.1726715 2.4683671 1.9928674 2.3025509 1.5754011 2.2386633 2.3087051 1.7560057 2.4473519 2.3409146 2.0274661 2.2920020 2.0600543 2.0983065 2.5363634 2.0987202 2.0806681 2.4871994 2.4977108 2.4977108 2.5994972 2.0672604 2.1062271 2.6109182 1.4198019 2.2288258 4.1669619 2.0774484 2.3454495 2.5547118 2.6015173 1.7226612 2.7672152 3.0104576 2.7637684 4.2272545 2.8629935 2.0594737 2.3682339 2.3963972 2.1200599 0.3702038 1.1101776 1.2739119 0.8289343 0.7669145 1.0157471 0.4569477 0.9660108 1.1025958 0.7943884 0.3622431 0.7871499 0.1361980 0.4387640 0.6780306 0.5214555 0.0000000 0.0415840 0.0807870 0.1953512 0.1137213 
Styrich_EVm002808t1         6.3297062 1.9920975 2.2046036 2.3354158 3.2146619 1.6123686 2.4684847 2.1414218 2.2545191 2.2797904 2.4879292 2.0878890 2.3017767 1.5883605 2.2794191 2.3527925 1.8804927 2.5719023 2.3966292 1.9648164 2.3538829 2.1711287 2.2442270 2.6309518 2.2221135 2.1946067 2.5120546 2.5181933 2.5181933 2.6330034 2.1613972 2.2012526 2.6416267 1.4311285 2.1814272 3.9457040 2.1364040 2.3709649 2.4960503 2.4775435 1.7592293 2.7682766 2.8995311 2.7614000 3.8845400 2.9429526 2.1730018 2.4430549 2.4977328 2.2059596 0.4012090 1.0654333 1.1778228 0.8387206 0.6783942 0.9580500 0.4741288 0.8861158 1.0281163 0.8118951 0.3626954 0.6418615 0.1661391 0.3737768 0.6195709 0.4739157 0.0415840 0.0000000 0.0972261 0.2024356 0.1226952 
Lysamb_EVm003701t1          6.2940119 1.9743170 1.9193799 2.0714884 3.6968353 1.8366067 2.5798412 2.1869727 1.9967747 1.9499605 2.2182284 2.0519492 2.2786800 1.7820525 2.2595273 2.2116719 1.6136060 2.4675903 2.3114306 1.9589064 2.5473324 1.8840188 1.8104168 2.4230949 1.7767668 1.7892731 2.2795928 2.3064563 2.3064563 2.3600757 1.7492325 1.8150097 2.3558264 1.5039077 1.8909260 5.0153229 2.7417784 2.6186528 2.7199932 2.1777856 1.7118172 2.7687503 3.0783648 2.8295948 3.9480570 3.3579687 2.5286200 2.2419040 2.2034294 1.7873254 0.4022455 0.8727592 0.9989121 0.4020950 0.7503909 0.7597185 0.4764748 0.7790911 0.7790705 0.4883830 0.3627836 0.6723846 0.1572173 0.3840187 0.3796964 0.3095795 0.0807870 0.0972261 0.0000000 0.1254809 0.1366591 
AlpvirEVm002467t1           6.4733963 2.0710206 2.2350086 2.4367234 3.5516006 1.6601414 2.6539718 2.2682195 2.3697442 2.3156183 2.5921977 2.1424304 2.4128864 1.6178327 2.3611365 2.4255442 1.8860864 2.6178548 2.4892187 2.1279458 2.4371335 2.2092030 2.3293644 2.7833958 2.2578385 2.2225429 2.6328744 2.6773830 2.6773830 2.7647339 2.1760633 2.2497717 2.8033693 1.4638052 2.3196808 4.2192995 2.1001812 2.5021534 2.6027585 2.7111865 1.7226869 2.7859536 2.9941326 2.7949934 4.2580931 2.9112900 2.1656659 2.4405072 2.5593323 2.1188423 0.3687460 1.2130956 1.4855439 0.8402033 0.8734390 1.1493376 0.4674402 1.0939149 1.2062741 0.8325619 0.3639302 0.7763549 0.1747712 0.4433790 0.7025764 0.5688218 0.1953512 0.2024356 0.1254809 0.0000000 0.0128807 
AlpvirEVm002467t5           5.5470572 1.7876252 1.6490733 1.8750361 3.3910894 1.6349946 2.3398765 2.0349224 1.9226999 1.7546671 2.1431019 1.8043251 2.1609851 1.6264073 2.0997092 2.0635083 1.4435321 2.2344035 2.1623474 1.8367958 2.1754408 1.6677824 1.5628118 2.2468670 1.5430695 1.5807476 2.1781612 2.2134718 2.2134718 2.2457156 1.5811619 1.6502832 2.2589425 1.3432296 1.8495797 4.4042207 2.0467049 2.3118556 2.5141723 2.0898755 1.6627874 2.4120148 2.6854961 2.2964497 4.2352484 2.8320056 2.0388698 1.9545866 1.9871387 1.5222012 0.3576649 0.9676880 1.1507876 0.3676857 0.8681741 0.8699606 0.4670999 0.9073667 0.9296411 0.4129973 0.3721609 0.7849992 0.1725858 0.4405294 0.4419336 0.3729936 0.1137213 0.1226952 0.1366591 0.0128807 0.0000000 
