# Supplementary material for: In silico analysis of crustacean hyperglycemic hormone family G protein-coupled receptor candidates
Source: Front Endocrinol (Lausanne). 2024 Jan 9;14:1322800. doi: 10.3389/fendo.2023.1322800 (PMC10828670; doi:10.3389/fendo.2023.1322800)
Supplement: Supplementary Data Sheet 1 — G. lateralis ESG transcriptome data set. [file DataSheet_1.zip › Supplementary Data/SuppData4/a24/CHHr.A24.parstree]

(ParnanEVm005531t1:0.1755916393,LercypEVm004649t1:0.2502302450,((EuraffEVm010270t1:0.1659530742,(EuraffEVm008440t1:0.1564781797,EuraffEVm008477t1:0.1564781797):0.0910688608):0.1398227128,(((ParnanEVm009638t1:0.0910688608,ParnanEVm004470t1:0.0977649140):0.1717163023,((EuraffEVm012219t1:0.1096926329,EuraffEVm010444t1:0.1045476614):0.1814551137,(EuraffEVm018707t2:0.0419394124,EuraffEVm004785t1:0.0495474766):0.2200574609):0.1527331190):0.1794938464,((ParnanEVm003661t1:0.0588326366,LercypEVm008887t2:0.0541685930):0.2371105848,(((HomameEVm005739t1:0.0861027190,(AlpvirEVm002835t1:0.0464902890,Styrich_EVm005649t1:0.0329612310):0.0828181962):0.0389285172,ThyineEVm018157t3:0.0541685930):0.2371105848,((Gl_GPCRA13_Proctolinr/1-430:0.3719821465,((AmpampEVm009838t2:0.1183800623,(BlagerEVm006711t1:0.0828181962,Bommo_BNGR_A24:0.1131505955):0.0526234805):0.1236612292,(((EuraffEVm002959t1:0.0667030738,CalfinEVm007568t1:0.0464902890):0.1775393667,(LercypEVm009999t2:0.0464902890,ParnanEVm006138t1:0.0404316765):0.1471628220):0.2075857168,(ThyineEVm007717t1:0.1471628220,(((((Cliant_EVm005325t1:0.0000010000,Clitri_EVm003709t1:0.0041733782):0.0169164564,Clivit_EVm002093t3:0.0112110931):0.0434517457,(Gasfor_EVm006346t1:0.0359358451,Munmic_EVm003683t2:0.0329612310):0.0300045120):0.0844578505,(((CarmaC_EVm006949t1:0.0000010000,CarmaC_EVm006949t2:0.0112110931):0.0270655271,(ScyparEVm003753t1:0.0097952570,Cb_CHHR3:0.0241441172):0.0097952570):0.0126311124,((Gl_CHHR3:0.0000010000,LUR3_GeclatEVm005146t1:0.0000010000):0.0069760611,Erisi1_EVm005547t1:0.0169164564):0.0126311124):0.0730883969):0.0763112301,(((AlpvirEVm003253t1:0.0404316765,Mr_CHHR3:0.0389285172):0.0359358451,(Battex_EVm002872t1:0.0097952570,SysdeE_EVm006328t1:0.0256026351):0.0374299136):0.0588326366,(Pm_CHHR3:0.0844578505,((Sv_CHHR3:0.0212401252,(Panar1_EVm005562t1:0.0097952570,Po_TRL_CHHR3:0.0154837754):0.0197946123):0.0526234805,((Pc_CHHRA10:0.0434517457,Cq_CHHR3:0.0270655271):0.0112110931,(Nn_CHHR3:0.0389285172,Ha_CHHR3:0.0041733782):0.1028437550):0.0344462910):0.0270655271):0.0526234805):0.0480165416):0.0698857411):0.1621437105):0.0714845587):0.0828181962):0.2392772404,(HyaaztEVm006211t1:0.1062570919,(((Procl2_EVm004989t1:0.1201346691,((AlpvirEVm002467t5:0.0041733782,AlpvirEVm002467t1:0.0027781839):0.0651191774,(Lysamb_EVm003701t1:0.0183533957,(Styrich_EVm002808t1:0.0169164564,Pleaca_EVm002580t1:0.0112110931):0.0112110931):0.0480165416):0.1096926329):0.0635402084,(GeclatEVm054054t1:0.0055726646,(CarmaC_EVm004831t1:0.0197946123,CalsaE_EVm008513t1:0.0169164564):0.0069760611):0.1398227128):0.1236612292,((EulvioEVm000539t1:0.0013870638,EulcruEVm004876t1:0.0000010000):0.1546024750,(ThyineEVm008592t2:0.0285328127,((Panar2_EVm001907t1:0.1508700794,(Gasfor_EVm005239t1:0.0510831157,Procl2_EVm003352t1:0.0811837316):0.2014490193):0.1166311999,((CalsaE_EVm014834t1:0.0197946123,(Erisi1_EVm003906t1:0.0329612310,GeclatEVm002823t1:0.0226899537):0.0055726646):0.0480165416,(Canbo1_EVm002531t1:0.0480165416,CarmaY_EVm002994t1:0.0667030738):0.0619661438):0.1361893649):0.0241441172):0.1148880536):0.0910688608):0.0603969608):0.3009214821):0.1307845414):0.1621437105):0.1834232040):0.1434804497):0.2137881765);
