# Supplementary material for: In silico analysis of crustacean hyperglycemic hormone family G protein-coupled receptor candidates
Source: Front Endocrinol (Lausanne). 2024 Jan 9;14:1322800. doi: 10.3389/fendo.2023.1322800 (PMC10828670; doi:10.3389/fendo.2023.1322800)
Supplement: Supplementary Data Sheet 1 — G. lateralis ESG transcriptome data set. [file DataSheet_1.zip › Supplementary Data/SuppData4/a24/CHHr.A24.splits.nex]

#nexus

BEGIN Taxa;
DIMENSIONS ntax=71;
TAXLABELS
[1] 'Gl_GPCRA13_Proctolinr/1-430'
[2] 'Bommo_BNGR_A24'
[3] 'AmpampEVm009838t2'
[4] 'CalfinEVm007568t1'
[5] 'EuraffEVm002959t1'
[6] 'LercypEVm009999t2'
[7] 'ParnanEVm006138t1'
[8] 'BlagerEVm006711t1'
[9] 'ThyineEVm007717t1'
[10] 'Pm_CHHR3'
[11] 'AlpvirEVm003253t1'
[12] 'Mr_CHHR3'
[13] 'Battex_EVm002872t1'
[14] 'SysdeE_EVm006328t1'
[15] 'Sv_CHHR3'
[16] 'Panar1_EVm005562t1'
[17] 'Po_TRL_CHHR3'
[18] 'Pc_CHHRA10'
[19] 'Cq_CHHR3'
[20] 'Ha_CHHR3'
[21] 'Nn_CHHR3'
[22] 'Munmic_EVm003683t2'
[23] 'Gasfor_EVm006346t1'
[24] 'Clivit_EVm002093t3'
[25] 'Cliant_EVm005325t1'
[26] 'Clitri_EVm003709t1'
[27] 'Erisi1_EVm005547t1'
[28] 'Gl_CHHR3'
[29] 'LUR3_GeclatEVm005146t1'
[30] 'CarmaC_EVm006949t1'
[31] 'CarmaC_EVm006949t2'
[32] 'Cb_CHHR3'
[33] 'ScyparEVm003753t1'
[34] 'LercypEVm008887t2'
[35] 'ParnanEVm003661t1'
[36] 'EuraffEVm004785t1'
[37] 'EuraffEVm018707t2'
[38] 'LercypEVm004649t1'
[39] 'ParnanEVm005531t1'
[40] 'ParnanEVm004470t1'
[41] 'ParnanEVm009638t1'
[42] 'EuraffEVm010270t1'
[43] 'EuraffEVm008440t1'
[44] 'EuraffEVm008477t1'
[45] 'EuraffEVm010444t1'
[46] 'EuraffEVm012219t1'
[47] 'ThyineEVm018157t3'
[48] 'HomameEVm005739t1'
[49] 'AlpvirEVm002835t1'
[50] 'Styrich_EVm005649t1'
[51] 'ThyineEVm008592t2'
[52] 'Panar2_EVm001907t1'
[53] 'Procl2_EVm003352t1'
[54] 'Gasfor_EVm005239t1'
[55] 'Erisi1_EVm003906t1'
[56] 'GeclatEVm002823t1'
[57] 'CalsaE_EVm014834t1'
[58] 'Canbo1_EVm002531t1'
[59] 'CarmaY_EVm002994t1'
[60] 'HyaaztEVm006211t1'
[61] 'EulcruEVm004876t1'
[62] 'EulvioEVm000539t1'
[63] 'GeclatEVm054054t1'
[64] 'CalsaE_EVm008513t1'
[65] 'CarmaC_EVm004831t1'
[66] 'Procl2_EVm004989t1'
[67] 'Pleaca_EVm002580t1'
[68] 'Styrich_EVm002808t1'
[69] 'Lysamb_EVm003701t1'
[70] 'AlpvirEVm002467t1'
[71] 'AlpvirEVm002467t5'
;
END; [Taxa]

BEGIN Splits;
DIMENSIONS ntax=71 nsplits=518;
FORMAT labels=no weights=yes confidences=no intervals=no;
MATRIX
	100	 2,
	100	 8,
	95	 2 8,
	100	 9,
	100	 10,
	100	 15,
	100	 16,
	100	 17,
	100	 16 17,
	100	 15 16 17,
	100	 18,
	100	 20,
	100	 21,
	100	 20 21,
	26	 18 20 21,
	100	 19,
	69	 18 19 20 21,
	81	 15 16 17 18 19 20 21,
	100	 22,
	100	 23,
	100	 24,
	100	 25,
	100	 26,
	99	 25 26,
	100	 24 25 26,
	20	 23 24 25 26,
	100	 22 23 24 25 26,
	100	 27,
	100	 28,
	100	 29,
	100	 28 29,
	100	 30,
	100	 31,
	98	 30 31,
	100	 33,
	31	 30 31 33,
	100	 32,
	75	 30 31 32 33,
	67	 28 29 30 31 32 33,
	100	 27 28 29 30 31 32 33,
	100	 22 23 24 25 26 27 28 29 30 31 32 33,
	52	 15 16 17 18 19 20 21 22 23 24 25 26 27 28 29 30 31 32 33,
	48	 10 15 16 17 18 19 20 21 22 23 24 25 26 27 28 29 30 31 32 33,
	100	 11,
	100	 12,
	93	 11 12,
	100	 13,
	23	 11 12 13,
	100	 14,
	100	 11 12 13 14,
	95	 10 11 12 13 14 15 16 17 18 19 20 21 22 23 24 25 26 27 28 29 30 31 32 33,
	100	 9 10 11 12 13 14 15 16 17 18 19 20 21 22 23 24 25 26 27 28 29 30 31 32 33,
	58	 2 8 9 10 11 12 13 14 15 16 17 18 19 20 21 22 23 24 25 26 27 28 29 30 31 32 33,
	100	 4,
	100	 5,
	100	 4 5,
	100	 6,
	100	 7,
	100	 6 7,
	98	 4 5 6 7,
	85	 2 4 5 6 7 8 9 10 11 12 13 14 15 16 17 18 19 20 21 22 23 24 25 26 27 28 29 30 31 32 33,
	100	 3,
	91	 2 3 4 5 6 7 8 9 10 11 12 13 14 15 16 17 18 19 20 21 22 23 24 25 26 27 28 29 30 31 32 33,
	100	 34,
	100	 35,
	100	 34 35,
	100	 36,
	100	 37,
	100	 36 37,
	100	 44,
	100	 45,
	100	 46,
	100	 45 46,
	87	 44 45 46,
	0	 36 37 44 45 46,
	100	 43,
	0	 36 37 43 44 45 46,
	100	 42,
	16	 36 37 42 43 44 45 46,
	100	 40,
	100	 41,
	100	 40 41,
	39	 36 37 40 41 42 43 44 45 46,
	100	 38,
	100	 39,
	100	 38 39,
	79	 36 37 38 39 40 41 42 43 44 45 46,
	85	 34 35 36 37 38 39 40 41 42 43 44 45 46,
	100	 47,
	100	 49,
	3	 47 49,
	100	 50,
	3	 47 49 50,
	100	 48,
	100	 47 48 49 50,
	34	 34 35 36 37 38 39 40 41 42 43 44 45 46 47 48 49 50,
	100	 51,
	100	 52,
	100	 53,
	79	 52 53,
	100	 54,
	100	 55,
	100	 56,
	26	 55 56,
	100	 57,
	100	 58,
	4	 57 58,
	100	 59,
	99	 57 58 59,
	100	 55 56 57 58 59,
	83	 54 55 56 57 58 59,
	97	 52 53 54 55 56 57 58 59,
	82	 51 52 53 54 55 56 57 58 59,
	100	 60,
	100	 61,
	100	 62,
	100	 61 62,
	100	 60 61 62,
	100	 63,
	100	 64,
	100	 65,
	95	 64 65,
	98	 63 64 65,
	100	 66,
	100	 67,
	100	 68,
	98	 67 68,
	100	 70,
	100	 71,
	100	 70 71,
	38	 67 68 70 71,
	100	 69,
	100	 67 68 69 70 71,
	87	 66 67 68 69 70 71,
	100	 63 64 65 66 67 68 69 70 71,
	97	 60 61 62 63 64 65 66 67 68 69 70 71,
	96	 51 52 53 54 55 56 57 58 59 60 61 62 63 64 65 66 67 68 69 70 71,
	75	 1 2 3 4 5 6 7 8 9 10 11 12 13 14 15 16 17 18 19 20 21 22 23 24 25 26 27 28 29 30 31 32 33,
	100	 1,
	8	 15 16 17 22 23 24 25 26 27 28 29 30 31 32 33,
	67	 19 20 21,
	77	 13 14,
	13	 48 50,
	97	 48 49 50,
	9	 1 34 35 36 37 38 39 40 41 42 43 44 45 46 51 52 53 54 55 56 57 58 59 60 61 62 63 64 65 66 67 68 69 70 71,
	62	 58 59,
	62	 56 57 58 59,
	10	 63 64 65 66,
	46	 69 70 71,
	18	 1 34 35 36 37 38 39 40 41 42 43 44 45 46,
	11	 1 36 37 38 39 40 41 42 43 44 45 46,
	5	 1 36 37 40 41 42 43 44 45 46,
	1	 1 36 37 42 43 44 45 46,
	75	 43 44 45 46,
	94	 42 43 44 45 46,
	9	 1 36 37,
	38	 10 11 12 13 14,
	36	 4 5 6 7 9 10 11 12 13 14 15 16 17 18 19 20 21 22 23 24 25 26 27 28 29 30 31 32 33,
	60	 40 41 42 43 44 45 46,
	41	 38 39 40 41 42 43 44 45 46,
	7	 34 35 38 39 40 41 42 43 44 45 46,
	35	 57 59,
	40	 34 35 36 37 38 39 40 41 42 43 44 45 46 51 52 53 54 55 56 57 58 59 60 61 62 63 64 65 66 67 68 69 70 71,
	84	 49 50,
	2	 22 24 25 26,
	15	 42 43,
	19	 52 54 55 56 57 58 59,
	7	 10 15 16 17,
	6	 10 15 16 17 19 20 21,
	11	 10 15 16 17 18 19 20 21,
	78	 22 23,
	2	 34 35 38 39,
	2	 36 37 40 41,
	11	 55 57 58 59,
	17	 38 39 40 41,
	4	 15 16 17 19,
	1	 15 16 17 18 19,
	37	 10 11 12 13 14 15 16 17 18 19 20 21,
	13	 3 4 5 6 7,
	10	 51 60 61 62 63 64 65 66 67 68 69 70 71,
	5	 47 48 49 50 51 52 53 54 55 56 57 58 59 60 61 62 63 64 65 66 67 68 69 70 71,
	56	 32 33,
	16	 67 68 69,
	9	 42 44 45 46,
	5	 1 51 52 53 54 55 56 57 58 59 60 61 62 63 64 65 66 67 68 69 70 71,
	32	 27 28 29,
	24	 27 28 29 32 33,
	13	 52 53 54,
	3	 30 31 32,
	2	 63 64 65 67 68 69 70 71,
	4	 2 3 4 5 6 7 8,
	7	 36 37 38 39,
	0	 42 45 46,
	7	 43 44,
	2	 4 5 6 7 8 9 10 11 12 13 14 15 16 17 18 19 20 21 22 23 24 25 26 27 28 29 30 31 32 33,
	3	 10 11 12 13 14 18 19 20 21,
	19	 15 16 17 19 20 21,
	9	 27 28 29 32,
	1	 64 65 66 67 68 69 70 71,
	0	 15 16 17 18 20 21 22 23 24 25 26 27 28 29 30 31 32 33,
	12	 1 34 35 36 37 38 39 40 41 42 43 44 45 46 47 48 49 50,
	5	 36 37 38 39 42 43 44 45 46,
	5	 43 45 46,
	4	 38 39 42 43 44 45 46,
	0	 40 41 42,
	5	 10 22 23 24 25 26 27 28 29 30 31 32 33,
	0	 2 6 7 8 9 10 11 12 13 14 15 16 17 18 19 20 21 22 23 24 25 26 27 28 29 30 31 32 33,
	1	 53 54 55 56 57 58 59,
	5	 63 64,
	1	 27 30 31 32 33,
	4	 1 2 4 5 6 7 8 9 10 11 12 13 14 15 16 17 18 19 20 21 22 23 24 25 26 27 28 29 30 31 32 33,
	1	 42 43 44,
	7	 12 13 14,
	2	 51 52 53 54 55 56 57 58 59 60 61 62,
	4	 1 3,
	4	 52 53 55 56 57 58 59,
	1	 1 47 48 49 50,
	3	 11 12 13 14 15 16 17 18 19 20 21,
	5	 11 12 13 14 15 16 17 18 19 20 21 22 23 24 25 26 27 28 29 30 31 32 33,
	1	 9 10 15 16 17 18 19 20 21 22 23 24 25 26 27 28 29 30 31 32 33,
	0	 34 35 36 37,
	2	 8 9 10 11 12 13 14 15 16 17 18 19 20 21 22 23 24 25 26 27 28 29 30 31 32 33,
	5	 52 53 54 55 56 57 58 59 60 61 62 63 64 65 66 67 68 69 70 71,
	1	 1 2 8 9 10 11 12 13 14 15 16 17 18 19 20 21 22 23 24 25 26 27 28 29 30 31 32 33,
	0	 63 67 68 69 70 71,
	1	 63 66 67 68 69 70 71,
	1	 68 69 70 71,
	3	 1 51 52 53 54 55 56 57 58 59,
	4	 1 52 53 54 55 56 57 58 59,
	1	 1 54 55 56 57 58 59,
	2	 9 10 11 12 13 14 15 16 17 18 19 20 21,
	0	 11 12 13 14 22 23 24 25 26 27 28 29 30 31 32 33,
	1	 18 19,
	1	 34 35 47 48 49 50,
	1	 68 69,
	0	 1 2 3 8 9 10 11 12 13 14 15 16 17 18 19 20 21 22 23 24 25 26 27 28 29 30 31 32 33,
	0	 34 35 51 52 53 54 55 56 57 58 59 60 61 62 63 64 65 66 67 68 69 70 71,
	1	 1 47 48 49 50 51 52 53 54 55 56 57 58 59 60 61 62 63 64 65 66 67 68 69 70 71,
	1	 10 15 16 17 19,
	4	 36 37 42,
	0	 15 16 17 18 22 23 24 25 26 27 28 29 30 31 32 33,
	1	 9 11 12 13 14 15 16 17 18 19 20 21 22 23 24 25 26 27 28 29 30 31 32 33,
	0	 22 23 24,
	0	 1 52 53,
	2	 27 28 29 30 32 33,
	0	 1 2 3 4 5 6 7 8,
	0	 2 4 5 6 7,
	1	 24 25,
	2	 15 16 17 18,
	0	 9 10 22 23 24 25 26 27 28 29 30 31 32 33,
	0	 9 10 11 12 13 14 22 23 24 25 26 27 28 29 30 31 32 33,
	0	 9 10 11 12 13 14 15 16 17 22 23 24 25 26 27 28 29 30 31 32 33,
	0	 9 10 11 12 13 14 15 16 17 18 22 23 24 25 26 27 28 29 30 31 32 33,
	0	 9 10 11 12 13 14 15 16 17 18 19 22 23 24 25 26 27 28 29 30 31 32 33,
	0	 3 4 5 6 7 9 10 11 12 13 14 15 16 17 18 19 20 21 22 23 24 25 26 27 28 29 30 31 32 33,
	0	 10 11 12 13 14 20 21,
	0	 11 12 13 14 15 16 17,
	0	 1 38 39 40 41 42 43 44 45 46,
	1	 1 40 41 42 43 44 45 46,
	1	 1 42 43 44 45 46,
	1	 1 42,
	0	 47 48 50,
	1	 27 28 29 33,
	0	 10 13 14,
	1	 34 35 36 37 40 41 42 43 44 45 46,
	0	 1 38 39,
	1	 10 11 12 13 14 15 16 17,
	0	 44 46,
	0	 43 44 46,
	1	 36 37 40 41 42,
	0	 10 15 16 17 18 19,
	1	 9 11 12 13 14,
	0	 51 52,
	0	 51 52 54 55 56 57 58 59,
	2	 2 4 5 8 9 10 11 12 13 14 15 16 17 18 19 20 21 22 23 24 25 26 27 28 29 30 31 32 33,
	1	 42 44,
	0	 1 55 56 57 58 59,
	0	 1 56 57 58 59,
	0	 1 56,
	0	 36 37 45 46,
	0	 38 39 43 44 45 46,
	0	 4 5 6,
	0	 1 53,
	0	 1 2 4 5 8 9 10 11 12 13 14 15 16 17 18 19 20 21 22 23 24 25 26 27 28 29 30 31 32 33,
	0	 10 11 12 13 14 19 20 21,
	1	 34 35 40 41,
	0	 2 3 4 5 8 9 10 11 12 13 14 15 16 17 18 19 20 21 22 23 24 25 26 27 28 29 30 31 32 33,
	0	 1 52 53 55 56 57 58 59,
	0	 1 57 58 59,
	0	 34 35 38 39 40 41 42 43 44 45 46 47 48 49 50,
	0	 1 52 54 55 56 57 58 59,
	1	 15 16 17 20 21,
	0	 12 13,
	0	 1 52 53 54,
	0	 36 37 47 48 49 50,
	1	 1 34 35 38 39 40 41 42 43 44 45 46,
	0	 1 34 35,
	0	 36 37 42 45 46,
	0	 36 37 42 44 45 46,
	0	 51 53,
	0	 1 51 52 53 54 55 56 57 58 59 60 61 62,
	0	 10 15 16 17 19 20 21 22 23 24 25 26 27 28 29 30 31 32 33,
	0	 27 28 29 30 31 33,
	0	 60 61 62 64 65 66 67 68 69 70 71,
	0	 1 4 5 6 7 9 10 11 12 13 14 15 16 17 18 19 20 21 22 23 24 25 26 27 28 29 30 31 32 33,
	1	 1 9 10 11 12 13 14 15 16 17 18 19 20 21 22 23 24 25 26 27 28 29 30 31 32 33,
	0	 10 18 19 20 21,
	1	 1 36 37 38 39 42 43 44 45 46,
	0	 51 52 53 54 55 56 57 58 59 60 61 62 66 67 68 69 70 71,
	0	 2 4 5 6 7 8,
	0	 34 35 38 39 40 41 42 43 44 45 46 51 52 53 54 55 56 57 58 59 60 61 62 63 64 65 66 67 68 69 70 71,
	0	 34 35 47 48 49 50 51 52 53 54 55 56 57 58 59 60 61 62 63 64 65 66 67 68 69 70 71,
	0	 53 54,
	0	 67 70 71,
	1	 9 10 11 12 13 14,
	0	 9 10 11 12 13 14 18 19 20 21,
	0	 10 11 12 13 14 19,
	0	 1 55 57 58 59,
	0	 1 58 59,
	0	 34 35 36 37 38 39,
	0	 63 66,
	1	 1 36 37 38 39,
	0	 18 22 23 24 25 26 27 28 29 30 31 32 33,
	0	 1 36 37 40 41 42 43 44 45 46 47 48 49 50,
	0	 15 16,
	0	 18 19 20 21 22 23 24 25 26 27 28 29 30 31 32 33,
	0	 64 65 66,
	0	 2 3 8,
	0	 1 52 53 54 55 56 57 58 59 60 61 62 63 64 65 66 67 68 69 70 71,
	0	 11 12 14,
	0	 9 13 14,
	0	 55 56 57,
	0	 36 37 51 52 53 54 55 56 57 58 59 60 61 62 63 64 65 66 67 68 69 70 71,
	0	 61 62 63 64 65 66 67 68 69 70 71,
	0	 1 38 39 47 48 49 50,
	0	 38 39 47 48 49 50,
	0	 42 43 45 46,
	0	 10 15 16 17 22 23 24 25 26 27 28 29 30 31 32 33,
	0	 51 52 53 54 55 56 57 58 59 63 64 65 66 67 68 69 70 71,
	0	 56 57,
	0	 1 34 35 47 48 49 50 51 52 53 54 55 56 57 58 59 60 61 62 63 64 65 66 67 68 69 70 71,
	0	 67 69 70 71,
	0	 1 34 35 38 39,
	0	 4 5 9 10 11 12 13 14 15 16 17 18 19 20 21 22 23 24 25 26 27 28 29 30 31 32 33,
	0	 10 11 12 13 14 18,
	0	 1 47,
	0	 20 21 22 23 24 25 26 27 28 29 30 31 32 33,
	0	 56 58 59,
	0	 1 36 37 43 44 45 46,
	0	 36 37 40 41 42 44 45 46,
	0	 34 35 36 37 40 41 42 43 44 45 46 47 48 49 50,
	0	 52 55 56 57 58 59,
	0	 1 2 3 4 5 6 7 8 9 10 11 12 13 14 15 16 17 18 19 20 21 22 23 24 25 26 27 28 29 30 31 32 33 36 37,
	0	 1 40 41,
	0	 15 16 17 18 20 21,
	0	 10 18,
	0	 11 12 13 14 18 19 20 21,
	0	 47 48,
	0	 2 3 4 5 6 7,
	0	 10 15 16 17 20 21,
	0	 36 37 38 39 40 41 42 43 44 45 46 51 52 53 54 55 56 57 58 59 60 61 62 63 64 65 66 67 68 69 70 71,
	0	 27 28 29 30 31,
	0	 1 42 44 45 46,
	0	 15 16 17 19 20 21 22 23 24 25 26 27 28 29 30 31 32 33,
	0	 1 2 8,
	0	 1 2,
	0	 10 13 14 15 16 17 18 19 20 21 22 23 24 25 26 27 28 29 30 31 32 33,
	0	 4 5 8 9 10 11 12 13 14 15 16 17 18 19 20 21 22 23 24 25 26 27 28 29 30 31 32 33,
	0	 11 12 13 14 15 16 17 18,
	0	 38 39 43,
	0	 3 47 48 49 50,
	0	 15 17,
	0	 10 11 12 13,
	0	 55 56 58 59,
	0	 10 11 12 13 14 15 16 17 18,
	0	 10 11 12 13 14 15 16 17 18 20 21,
	0	 9 10 11 12 13 14 18 22 23 24 25 26 27 28 29 30 31 32 33,
	0	 34 35 36 37 40 41 42 43 44 45 46 51 52 53 54 55 56 57 58 59 60 61 62 63 64 65 66 67 68 69 70 71,
	0	 10 11 12 13 14 15 16 17 19 20 21,
	0	 1 3 4 5 6 7,
	0	 10 11 12 13 14 18 20 21,
	0	 2 4 5 8,
	0	 1 43 44 45 46,
	0	 1 43,
	0	 36 37 42 43 44,
	0	 36 37 40 41 42 43 44,
	0	 10 11 12 13 15 16 17 18 19 20 21 22 23 24 25 26 27 28 29 30 31 32 33,
	0	 54 55,
	0	 54 55 56,
	0	 1 9,
	0	 11 12 13 14 18 19 20 21 22 23 24 25 26 27 28 29 30 31 32 33,
	0	 15 16 17 19 22 23 24 25 26 27 28 29 30 31 32 33,
	0	 15 16 17 18 19 22 23 24 25 26 27 28 29 30 31 32 33,
	0	 51 52 53,
	0	 1 34 35 51 52 53 54 55 56 57 58 59 60 61 62 63 64 65 66 67 68 69 70 71,
	0	 1 34 35 38 39 40 41 42 43 44 45 46 47 48 49 50,
	0	 1 4 5 6 7,
	0	 9 10,
	0	 9 10 13 14,
	0	 42 45,
	0	 11 12 13 14 18,
	0	 27 32,
	0	 10 19 20 21,
	0	 2 3 8 9 10 11 12 13 14 15 16 17 18 19 20 21 22 23 24 25 26 27 28 29 30 31 32 33,
	0	 12 14,
	0	 3 4 5 6 7 8 9 10 11 12 13 14 15 16 17 18 19 20 21 22 23 24 25 26 27 28 29 30 31 32 33,
	0	 51 52 53 54 55 56 57 58 59 60 61 62 63 64 65,
	0	 51 52 53 54 55 56 57 58 59 60 63 64 65 66 67 68 69 70 71,
	0	 1 34 35 36 37,
	0	 40 41 42 44 45 46,
	0	 2 3 4 5 6 7 8 9 10 11 12 13 14 15 16 17 18 19 20 21 22 23 24 25 26 27 28 29 30 31 32 33 36 37,
	0	 40 41 47 48 49 50,
	0	 1 34 35 36 37 38 39 42 43 44 45 46,
	0	 51 57 58 59,
	0	 51 55 57 58 59,
	0	 51 55 56 57 58 59,
	0	 51 54 55 56 57 58 59,
	0	 40 41 44 45 46,
	0	 1 34 35 38 39 40 41 42 43 44 45 46 51 52 53 54 55 56 57 58 59 60 61 62 63 64 65 66 67 68 69 70 71,
	0	 3 6 7,
	0	 51 52 54 55 56 57 58 59 60 61 62 63 64 65 66 67 68 69 70 71,
	0	 9 10 11 12 13 14 15 16 17 19 22 23 24 25 26 27 28 29 30 31 32 33,
	0	 10 11 12 13 14 15 16 17 19,
	0	 36 37 42 43,
	0	 1 4 5,
	0	 9 14,
	0	 1 51 60 61 62 63 64 65 66 67 68 69 70 71,
	0	 28 29 32 33,
	0	 1 38 39 42 43 44 45 46,
	0	 1 43 45 46,
	0	 1 51 52 53 54 55 56 57 58 59 63 64 65 66 67 68 69 70 71,
	0	 1 10 11 12 13 14 15 16 17 18 19 20 21 22 23 24 25 26 27 28 29 30 31 32 33,
	0	 1 11 12 13 14,
	0	 1 11 12,
	0	 1 11,
	0	 51 55 56,
	0	 51 52 53 55 56 57 58 59,
	0	 36 37 42 43 45 46,
	0	 9 22 23 24 25 26 27 28 29 30 31 32 33,
	0	 1 36 37 42 44 45 46,
	0	 1 36 37 44 45 46,
	0	 36 37 44,
	0	 1 36 37 45 46,
	0	 36 37 42 44,
	0	 1 36 37 40 41,
	0	 51 52 60 61 62 63 64 65 66 67 68 69 70 71,
	0	 22 23 24 25 26 27,
	0	 22 23 24 25 26 27 28 29,
	0	 22 23 24 25 26 27 28 29 32,
	0	 22 23 24 25 26 27 28 29 32 33,
	0	 22 23 24 25 26 27 28 29 30 31,
	0	 22 23 24 25 26 27 28 29 30 31 32,
	0	 63 65,
	0	 1 60 61 62 63 64 65 66 67 68 69 70 71,
	0	 10 15 16 17 18,
	0	 51 52 53 54,
	0	 36 37 40 41 42 43 44 45 46 47 48 49 50,
	0	 55 58 59,
	0	 1 55 56,
	0	 1 52 55 56 57 58 59,
	0	 36 37 41,
	0	 34 35 36 37 38 39 42 43 44 45 46,
	0	 34 35 40 41 42 43 44 45 46,
	0	 1 36 37 38 39 51 52 53 54 55 56 57 58 59 60 61 62 63 64 65 66 67 68 69 70 71,
	0	 1 52,
	0	 1 36 37 41 42 43 44 45 46,
	0	 51 56 57 58 59,
	0	 1 8 9 10 11 12 13 14 15 16 17 18 19 20 21 22 23 24 25 26 27 28 29 30 31 32 33,
	0	 10 11 12 13 14 15 16 17 18 19,
	0	 40 41 43 44 45 46,
	0	 1 36 37 42,
	0	 1 37,
	0	 1 34 35 36 37 40 41 42 43 44 45 46,
	0	 3 8,
	0	 11 12 13 14 18 20 21,
	0	 68 70 71,
	0	 9 15 16 17 18 19 20 21 22 23 24 25 26 27 28 29 30 31 32 33,
	0	 1 9 11 12 13 14 15 16 17 18 19 20 21 22 23 24 25 26 27 28 29 30 31 32 33,
	0	 1 36 37 40 41 42 44 45 46,
	0	 1 36 37 40 41 42,
	0	 10 11 12 13 14 18 19,
	0	 1 36,
	0	 34 35 38 39 47 48 49 50 51 52 53 54 55 56 57 58 59 60 61 62 63 64 65 66 67 68 69 70 71,
	0	 34 35 38 39 51 52 53 54 55 56 57 58 59 60 61 62 63 64 65 66 67 68 69 70 71,
	0	 40 41 42 43 44,
	0	 51 58,
	0	 36 37 38 39 40 41,
	0	 11 12 13 14 18 22 23 24 25 26 27 28 29 30 31 32 33,
	0	 64 65 67 68 69 70 71,
	0	 51 52 53 54 55 56 57 58 59 60 61 62 64 65 66 67 68 69 70 71,
	0	 24 25 26 27 28 29 30 31 32 33,
	0	 23 24 25 26 27 28 29 30 31 32 33,
	0	 10 11 12 13 14 18 19 20 21 22 23 24 25 26 27 28 29 30 31 32 33,
	0	 10 18 20 21,
	0	 1 42 44,
	0	 34 35 40 41 42 43 44 45 46 47 48 49 50,
	0	 1 3 4 5 6 7 9 10 11 12 13 14 15 16 17 18 19 20 21 22 23 24 25 26 27 28 29 30 31 32 33,
	0	 1 51 52 54 55 56 57 58 59 60 61 62 63 64 65 66 67 68 69 70 71,
	0	 54 56,
	0	 1 54,
	0	 2 4 5,
	0	 40 41 42 45 46,
	0	 36 37 38 39 40 41 42 43 44 45 46 47 48 49 50,
	0	 36 37 38 39 42,
	0	 51 55 56 57 58 59 60 61 62 63 64 65 66 67 68 69 70 71,
	0	 38 39 42,
	0	 36 37 47 48 49 50 51 52 53 54 55 56 57 58 59 60 61 62 63 64 65 66 67 68 69 70 71,
	0	 10 18 19 20 21 22 23 24 25 26 27 28 29 30 31 32 33,
	0	 9 11 12,
	0	 1 2 3 8,
	0	 36 37 41 42 43 44 45 46,
	0	 52 54,
	0	 1 4 5 6 7 8 9 10 11 12 13 14 15 16 17 18 19 20 21 22 23 24 25 26 27 28 29 30 31 32 33,
	0	 40 41 45 46,
	0	 10 14,
	0	 1 42 45 46,
	0	 1 36 37 51 52 53 54 55 56 57 58 59 60 61 62 63 64 65 66 67 68 69 70 71,
	0	 51 52 55 56 57 58 59 60 61 62 63 64 65 66 67 68 69 70 71,
;
END; [Splits]
