# Supplementary material for: In silico analysis of crustacean hyperglycemic hormone family G protein-coupled receptor candidates
Source: Front Endocrinol (Lausanne). 2024 Jan 9;14:1322800. doi: 10.3389/fendo.2023.1322800 (PMC10828670; doi:10.3389/fendo.2023.1322800)
Supplement: Supplementary Data Sheet 1 — G. lateralis ESG transcriptome data set. [file DataSheet_1.zip › Supplementary Data/SuppData4/a24/CHHr.A24.treefile]

(Gl_GPCRA13_Proctolinr/1-430:8.8482982791,((((Bommo_BNGR_A24:1.1138523708,BlagerEVm006711t1:0.5285113654)/1/95:0.3246244538,(ThyineEVm007717t1:0.7434919873,(((Pm_CHHR3:0.5217940687,((AlpvirEVm003253t1:0.0956245374,Mr_CHHR3:0.1971438307)/1/93:0.0772463319,(Battex_EVm002872t1:0.0654210143,SysdeE_EVm006328t1:0.2951692611)/0.91/77:0.0622482899)/1/100:0.2078900489)/0.918/38:0.0576921840,((Sv_CHHR3:0.0561117366,(Panar1_EVm005562t1:0.0353535044,Po_TRL_CHHR3:0.0536778689)/1/100:0.0477095677)/1/100:0.2084394144,(Pc_CHHRA10:0.1202363212,(Cq_CHHR3:0.0651428451,(Ha_CHHR3:0.0000023161,Nn_CHHR3:0.2398121825)/1/100:0.3011924771)/0.693/67:0.0143178091)/0.916/69:0.0271319092)/0.999/81:0.0712305638)/0.792/37:0.0988850230,(((Munmic_EVm003683t2:0.1577094162,Gasfor_EVm006346t1:0.2439501093)/0.942/78:0.1045589357,(Clivit_EVm002093t3:0.0251573321,(Cliant_EVm005325t1:0.0000010001,Clitri_EVm003709t1:0.0240786795)/1/99:0.0578919769)/1/100:0.2644298125)/1/100:0.2469126101,(Erisi1_EVm005547t1:0.0243104818,((Gl_CHHR3:0.0000010001,LUR3_GeclatEVm005146t1:0.0000010001)/0.981/100:0.0140950194,((CarmaC_EVm006949t1:0.0000010001,CarmaC_EVm006949t2:0.0387217946)/1/98:0.0693216817,(Cb_CHHR3:0.0996510288,ScyparEVm003753t1:0.0291589620)/0.614/56:0.0108409564)/1/75:0.0589934604)/0.978/67:0.0206948869)/1/100:0.1885520836)/1/100:0.1910632635)/0.997/95:0.1899293812)/1/100:0.6254245755)/0.83/58:0.1755245834,((CalfinEVm007568t1:0.4717926045,EuraffEVm002959t1:0.7714336037)/1/100:1.1120336070,(LercypEVm009999t2:0.4928737536,ParnanEVm006138t1:0.4769262780)/1/100:0.8271564669)/1/98:0.5983773442)/1/85:0.2800774991,AmpampEVm009838t2:1.2744026244)/0.936/91:0.4069061322,((((LercypEVm008887t2:0.5356968240,ParnanEVm003661t1:0.5325748337)/1/100:0.8970374204,(((EuraffEVm004785t1:0.9791016696,EuraffEVm018707t2:0.5400080592)/1/100:2.6828154940,((ParnanEVm004470t1:0.8597506337,ParnanEVm009638t1:0.9097027033)/1/100:1.0346787060,(EuraffEVm010270t1:1.9273706681,(EuraffEVm008440t1:1.9305910421,(EuraffEVm008477t1:1.2371069208,(EuraffEVm010444t1:1.5397814886,EuraffEVm012219t1:1.7858793898)/1/100:1.1093148500)/0.994/87:0.4471749271)/0.974/75:0.1959392414)/1/94:0.4566917796)/0.851/60:0.2059558823)/0.584/39:0.2017035073,(LercypEVm004649t1:1.1592935788,ParnanEVm005531t1:0.7334294471)/1/100:1.8754452550)/1/79:0.3546383605)/1/85:0.4716788200,((ThyineEVm008592t2:0.3794131035,((Panar2_EVm001907t1:0.2363815662,Procl2_EVm003352t1:0.6047094884)/0.988/79:0.1322875749,(Gasfor_EVm005239t1:0.2699964512,(Erisi1_EVm003906t1:0.0606293565,(GeclatEVm002823t1:0.0358443422,(CalsaE_EVm014834t1:0.2189420703,(Canbo1_EVm002531t1:0.0635360242,CarmaY_EVm002994t1:0.1095260344)/0.622/62:0.0282739892)/1/99:0.1185342559)/0.57/62:0.0198895033)/1/100:0.2628233169)/0.972/83:0.0946052786)/1/97:0.2891169387)/0.881/82:0.1797735007,((HyaaztEVm006211t1:0.6695708809,(EulcruEVm004876t1:0.0000024842,EulvioEVm000539t1:0.0148969735)/1/100:0.2434187174)/1/100:0.3277277623,((GeclatEVm054054t1:0.1124483648,(CalsaE_EVm008513t1:0.0418188964,CarmaC_EVm004831t1:0.0851665681)/1/95:0.1785036723)/1/98:0.2074322183,(Procl2_EVm004989t1:0.3106551799,((Pleaca_EVm002580t1:0.0192263701,Styrich_EVm002808t1:0.0349446680)/0.992/98:0.0535878245,(Lysamb_EVm003701t1:0.0802612971,(AlpvirEVm002467t1:0.0071104676,AlpvirEVm002467t5:0.0135219092)/1/100:0.1672482831)/0.452/46:0.0177672561)/1/100:0.3322579310)/0.987/87:0.0703245862)/1/100:0.3241508510)/1/97:0.2754444832)/1/96:1.2016414150)/0.625/40:0.1966008027,(ThyineEVm018157t3:1.2215438934,(HomameEVm005739t1:0.3079802016,(AlpvirEVm002835t1:0.2880149949,Styrich_EVm005649t1:0.0853052997)/0.996/84:0.3729313223)/1/97:0.3932567040)/1/100:1.7618802040)/0.958/75:0.3778486585);
