# Supplementary material for: In silico analysis of crustacean hyperglycemic hormone family G protein-coupled receptor candidates
Source: Front Endocrinol (Lausanne). 2024 Jan 9;14:1322800. doi: 10.3389/fendo.2023.1322800 (PMC10828670; doi:10.3389/fendo.2023.1322800)
Supplement: Supplementary Data Sheet 1 — G. lateralis ESG transcriptome data set. [file DataSheet_1.zip › Supplementary Data/SuppData4/a24/iqtree.sbatch]

#!/bin/bash
#
#SBATCH --partition=duricalab
#SBATCH --ntasks=1
#SBATCH --cpus-per-task=24
#SBATCH --mem=256G
#SBATCH --output=iqtree_%J_stdout.txt
#SBATCH --error=iqtree_%J_stderr.txt
#SBATCH --time=12:00:00
#SBATCH --job-name=CHHr.a24
#SBATCH --mail-user=jorgepm@colostate.edu
#SBATCH --mail-type=ALL
#
#################################################

# Script by Jorge L. Perez-Moreno, Ph.D.   jorgepm@colostate.edu

mafft --dash --originalseqonly --genafpair --maxiterate 10000 --thread 24 a24.fasta > alignment.fa

cut -d ' ' -f1 alignment.fa > aligned.fa
clipkit aligned.fa -m kpic-smart-gap

iqtree -s aligned.fa.clipkit -pre CHHr.A24 -nt 24 -m TESTNEW -msub nuclear -bb 10000 -bnni -nstop 250 -abayes
