# Supplementary material for: In silico analysis of crustacean hyperglycemic hormone family G protein-coupled receptor candidates
Source: Front Endocrinol (Lausanne). 2024 Jan 9;14:1322800. doi: 10.3389/fendo.2023.1322800 (PMC10828670; doi:10.3389/fendo.2023.1322800)
Supplement: Supplementary Data Sheet 1 — G. lateralis ESG transcriptome data set. [file DataSheet_1.zip › Supplementary Data/SuppData4/a24/iqtree_15160950_stderr.txt]

Calling DASH (https://sysimm.org/dash/)
------------------
MAFFT-DASH Client v 1.1
------------------
Querying from https://sysimm.org/dash/REST1.0/
Building query for template selection.
Sending query for template selection...
Waiting for response from server...
Querying DASH for domains - [0%]
Querying DASH for domains - [55%]
Querying DASH for domains - [100%]
Querying DASH for sequences - [0%]
Querying DASH for sequences - [55%]
Querying DASH for sequences - [100%]
Downloading alignments - [0%]
Downloading alignments - [100%]
Combining domain alignments - [0%]
Combining domain alignments - [100%]
Filtering structural restraint(hat3) file...
Combining original sequences with DASH sequences...
------------------
Ready to run MAFFT:
  mafft --seedtable hat3.seed --localpair --maxiterate 100 dashsequences
Done.
# of structures = 
116
outputhat23=16
treein = 0
compacttree = 0
stacksize: -1 kb
rescale = 1
All-to-all alignment.
    0 / 116 (by thread   0) 
   10 / 116 (by thread   4) 
   20 / 116 (by thread   7) 
   30 / 116 (by thread   3) 
   40 / 116 (by thread   3) 
   50 / 116 (by thread   4) 
   60 / 116 (by thread  11) 
   70 / 116 (by thread   3) 
   80 / 116 (by thread  16) 
   90 / 116 (by thread  20) 
  100 / 116 (by thread   5) 
  110 / 116 (by thread  13) 
tbfast-pair (aa) Version 7.490
alg=N, model=BLOSUM62, 2.00, -0.00, -0.00, noshift, amax=0.0
24 thread(s)

outputhat23=16
Loading 'hat3.seed' ... 
done.
Writing hat3 for iterative refinement
rescale = 1
Gap Penalty = -1.53, +0.00, +0.00
tbutree = 1, compacttree = 0
Constructing a UPGMA tree ... 

    0 / 116
   10 / 116
   20 / 116
   30 / 116
   40 / 116
   50 / 116
   60 / 116
   70 / 116
   80 / 116
   90 / 116
  100 / 116
  110 / 116

    0 / 45
   10 / 45
   20 / 45
   30 / 45
   40 / 45
done.

Progressive alignment ... 

STEP     2 /115 (thread    1) 
STEP     4 /115 (thread    0) 
STEP     3 /115 (thread    3) 
STEP     6 /115 (thread    5) 
STEP    11 /115 (thread   10) 
STEP    12 /115 (thread   12) 
STEP    13 /115 (thread   13) 
STEP     1 /115 (thread    2) 
STEP    15 /115 (thread   15) 
STEP     5 /115 (thread    4) 
STEP    14 /115 (thread   14) 
STEP    16 /115 (thread   11) 
STEP    17 /115 (thread   13) 
STEP    19 /115 (thread   11) 
STEP    20 /115 (thread    1) 
STEP     8 /115 (thread    8) 
STEP    22 /115 (thread    3) 
STEP     7 /115 (thread    6) 
STEP    23 /115 (thread   10) 
STEP    25 /115 (thread    4) 
STEP    18 /115 (thread    0) 
STEP    24 /115 (thread    1) 
STEP    29 /115 (thread    3) 
STEP    30 /115 (thread   11) 
STEP     9 /115 (thread    7) 
STEP    31 /115 (thread    8) 
STEP    34 /115 (thread    1) 
STEP    33 /115 (thread    3) 
STEP    36 /115 (thread    0) 
STEP    27 /115 (thread   12) 
STEP    37 /115 (thread    4) 
STEP    26 /115 (thread   14) 
STEP    35 /115 (thread    5) 
STEP    40 /115 (thread    4) 
STEP    41 /115 (thread   15) 
STEP    38 /115 (thread    6) 
STEP    45 /115 (thread    7) 
STEP    10 /115 (thread    9) 
STEP    28 /115 (thread   10) 
STEP    47 /115 (thread    8) 
STEP    46 /115 (thread   14) 
STEP    42 /115 (thread    0) 
STEP    50 /115 (thread   15) 
STEP    21 /115 (thread    2) 
STEP    48 /115 (thread    6) 
STEP    56 /115 (thread    4) 
STEP    49 /115 (thread    3) 
STEP    57 /115 (thread   14) 
STEP    32 /115 (thread   13) 
STEP    44 /115 (thread   12) 
STEP    52 /115 (thread   10) 
STEP    60 /115 (thread    6) 
STEP    62 /115 (thread   14) 
STEP    61 /115 (thread    4) 
STEP    55 /115 (thread    7) 
STEP    65 /115 (thread   12) 
STEP    51 /115 (thread   11) 
STEP    39 /115 (thread    1) 
STEP    53 /115 (thread    8) 
STEP    70 /115 (thread   12) 
STEP    63 /115 (thread    3) 
STEP    43 /115 (thread    5) 
STEP    73 /115 (thread   11) 
STEP    59 /115 (thread    0) 
STEP    72 /115 (thread   10) 
STEP    68 /115 (thread    6) 
STEP    58 /115 (thread    2) 
STEP    79 /115 (thread   10) 
STEP    54 /115 (thread    9) 
STEP    81 /115 (thread    6) 
STEP    69 /115 (thread    4) 
STEP    64 /115 (thread   14) 
STEP    84 /115 (thread    6) 
STEP    85 /115 (thread    4) 
STEP    71 /115 (thread    1) 
STEP    86 /115 (thread    6) 
STEP    89 /115 (thread    4) 
STEP    88 /115 (thread   14) 
STEP    66 /115 (thread   13) 
STEP    75 /115 (thread   12) 
STEP    93 /115 (thread    4) 
STEP    94 /115 (thread   14) 
STEP    67 /115 (thread   15) 
STEP    77 /115 (thread   11) 
STEP    80 /115 (thread    8) 
STEP   100 /115 (thread   15) 
STEP    74 /115 (thread    5) 
STEP    87 /115 (thread    2) 
STEP   102 /115 (thread   15) 
STEP    90 /115 (thread    6) 
STEP    76 /115 (thread    3) 
STEP    91 /115 (thread    9) 
STEP    92 /115 (thread    1) 
STEP    78 /115 (thread    7) 
STEP    96 /115 (thread   12) 
Reallocating (by thread 10) ..done. *alloclen = 2654

STEP    82 /115 (thread   10) 
STEP    97 /115 (thread   14) 
STEP    83 /115 (thread    0) 
STEP    95 /115 (thread   13) 
STEP    98 /115 (thread    4) 
STEP    99 /115 (thread   11) 
STEP   101 /115 (thread    8) 
STEP   103 /115 (thread   15) 
STEP   104 /115 (thread    2) 
STEP   105 /115 (thread    5) 
STEP   106 /115 (thread    6) 
STEP   107 /115 (thread    9) 
STEP   108 /115 (thread    3) 
STEP   109 /115 (thread    1) 
STEP   110 /115 (thread    7) 
STEP   111 /115 (thread   12) 
STEP   112 /115 (thread   14) 
STEP   113 /115 (thread   10) 
STEP   114 /115 (thread    0) 
STEP   115 /115 (thread   13) 
done.
tbfast (aa) Version 7.490
alg=A, model=BLOSUM62, 1.53, -0.00, -0.00, noshift, amax=0.0
16 thread(s)

minimumweight = 0.000010
autosubalignment = 0.000000
nthread = 8
randomseed = 0
blosum 62 / kimura 200
poffset = 0
niter = 16
sueff_global = 0.100000
nadd = 16
Loading 'hat3' ... done.
rescale = 1


    0 / 116
   10 / 116
   20 / 116
   30 / 116
   40 / 116
   50 / 116
   60 / 116
   70 / 116
   80 / 116
   90 / 116
  100 / 116
  110 / 116
Segment   1/  1    1-1375
001-0000-1 (thread    3) identical     

001-0001-1 (thread    2) identical     

001-0002-0 (thread    7) identical     

001-0003-0 (thread    4) identical     

001-0004-1 (thread    5) identical     

001-0005-0 (thread    1) identical     

001-0006-1 (thread    2) identical     

001-0006-0 (thread    7) identical     

001-0008-1 (thread    4) identical     

001-0009-0 (thread    3) identical     
001-0009-0 (thread    3) better     

001-0010-1 (thread    7) identical     

001-0011-0 (thread    6) identical     

001-0012-1 (thread    3) identical     

001-0013-1 (thread    8) identical     

001-0014-0 (thread    3) identical     

001-0015-0 (thread    7) identical     
001-0015-0 (thread    7) worse      

001-0016-0 (thread    2) identical     

001-0017-1 (thread    1) identical     

001-0018-1 (thread    6) identical     
001-0018-1 (thread    6) worse      

001-0019-1 (thread    8) identical     
001-0019-1 (thread    8) better     

001-0020-1 (thread    8) identical     
001-0020-1 (thread    8) worse      

001-0021-0 (thread    2) identical     

001-0022-0 (thread    6) identical     

001-0023-1 (thread    1) identical     
001-0023-1 (thread    1) worse      

001-0024-1 (thread    2) identical     

001-0025-0 (thread    8) identical     
001-0025-0 (thread    8) worse      

001-0026-0 (thread    6) identical     

001-0027-0 (thread    2) identical     

001-0028-1 (thread    1) identical     

001-0029-0 (thread    4) identical     

001-0030-1 (thread    8) identical     
001-0030-1 (thread    8) better     

001-0031-0 (thread    8) identical     

001-0032-1 (thread    8) identical     

001-0033-1 (thread    2) identical     

001-0034-1 (thread    2) identical     

001-0035-0 (thread    1) identical     

001-0036-0 (thread    6) identical     

001-0037-0 (thread    5) identical     

001-0038-1 (thread    4) identical     

001-0039-1 (thread    1) identical     

001-0040-0 (thread    2) identical     

001-0041-0 (thread    6) identical     

001-0042-0 (thread    3) identical     
001-0042-0 (thread    3) better     

001-0043-0 (thread    4) identical     

001-0044-0 (thread    2) identical     

001-0045-1 (thread    5) identical     

001-0046-0 (thread    3) identical     

001-0047-1 (thread    1) identical     

001-0048-1 (thread    6) identical     
001-0048-1 (thread    6) better     

001-0049-0 (thread    6) identical     

001-0050-1 (thread    6) identical     

001-0051-1 (thread    5) identical     
001-0051-1 (thread    5) worse      

001-0052-0 (thread    6) identical     

001-0053-1 (thread    5) identical     

001-0054-0 (thread    6) identical     
001-0054-0 (thread    6) worse      

001-0055-1 (thread    4) identical     

001-0056-0 (thread    2) identical     

001-0057-1 (thread    5) identical     

001-0058-1 (thread    1) identical     

001-0059-1 (thread    7) identical     

001-0060-0 (thread    2) identical     

001-0061-1 (thread    5) identical     
001-0061-1 (thread    5) worse      

001-0062-0 (thread    1) identical     

001-0063-1 (thread    7) identical     

001-0064-0 (thread    8) identical     
001-0064-1 (thread    5) identical     

001-0065-0 (thread    8) worse      

001-0066-0 (thread    2) identical     

001-0067-0 (thread    1) identical     
001-0067-0 (thread    1) worse      

001-0068-1 (thread    7) identical     

001-0069-0 (thread    5) identical     
001-0069-0 (thread    5) worse      

001-0070-1 (thread    8) identical     

001-0071-0 (thread    3) identical     

001-0072-1 (thread    1) identical     

001-0073-1 (thread    5) identical     

001-0074-0 (thread    8) identical     
001-0074-0 (thread    8) worse      

001-0075-1 (thread    3) identical     
001-0075-1 (thread    5) identical     
001-0075-1 (thread    3) worse      

001-0076-1 (thread    5) worse      

001-0077-0 (thread    1) identical     
001-0077-0 (thread    1) better     

001-0078-0 (thread    8) identical     

001-0079-1 (thread    3) identical     

001-0080-1 (thread    1) identical     
001-0080-1 (thread    1) worse      

001-0081-0 (thread    8) identical     

001-0082-1 (thread    3) identical     
001-0082-0 (thread    7) identical     

001-0083-1 (thread    3) worse      

001-0084-0 (thread    1) identical     

001-0085-0 (thread    7) identical     

001-0086-1 (thread    8) identical     
001-0086-1 (thread    8) better     

001-0087-0 (thread    8) identical     

001-0088-1 (thread    7) identical     

001-0089-1 (thread    3) identical     

001-0090-0 (thread    1) identical     

001-0091-1 (thread    8) identical     
001-0091-1 (thread    8) worse      

001-0092-1 (thread    3) identical     
001-0092-1 (thread    3) better     

001-0093-0 (thread    1) identical     
001-0093-0 (thread    1) worse      

001-0094-0 (thread    7) identical     
001-0094-0 (thread    7) worse      

001-0095-0 (thread    3) identical     
001-0095-0 (thread    3) better     

001-0096-1 (thread    1) identical     
001-0096-1 (thread    1) better     

001-0097-1 (thread    3) identical     
001-0097-1 (thread    3) better     

001-0098-1 (thread    3) identical     
001-0098-1 (thread    3) better     

001-0099-0 (thread    3) identical     
001-0099-1 (thread    8) identical     

001-0100-0 (thread    3) worse      

001-0101-0 (thread    7) identical     
001-0101-0 (thread    1) identical     
001-0101-0 (thread    1) worse      

001-0102-0 (thread    7) worse      

001-0103-0 (thread    7) identical     
001-0103-0 (thread    7) worse      

001-0104-1 (thread    8) identical     
001-0104-1 (thread    8) worse      

001-0105-1 (thread    1) identical     
001-0105-1 (thread    1) better     

001-0106-1 (thread    1) identical     
001-0106-1 (thread    1) worse      

001-0107-1 (thread    7) identical     
001-0107-1 (thread    7) better     

001-0108-0 (thread    8) identical     
001-0108-0 (thread    8) better     

001-0109-0 (thread    3) identical     
001-0109-1 (thread    7) identical     
001-0109-0 (thread    3) worse      

001-0110-0 (thread    1) identical     

001-0111-1 (thread    7) worse      

001-0112-1 (thread    7) identical     
001-0112-1 (thread    7) worse      

001-0113-0 (thread    1) identical     
001-0113-0 (thread    1) better     

001-0114-0 (thread    7) identical     
001-0114-0 (thread    7) better     

001-0115-1 (thread    1) identical     
001-0115-1 (thread    1) better     

001-0116-1 (thread    1) identical     
001-0116-1 (thread    1) worse      

001-0117-0 (thread    7) identical     
001-0117-0 (thread    7) better     

001-0118-0 (thread    1) identical     
001-0118-0 (thread    1) better     

001-0119-1 (thread    7) identical     
001-0119-1 (thread    7) worse      

001-0120-1 (thread    7) identical     
001-0120-1 (thread    7) worse      

001-0121-1 (thread    3) identical     

001-0122-0 (thread    7) identical     

001-0123-0 (thread    7) identical     

001-0124-1 (thread    3) identical     
001-0124-1 (thread    3) worse      

001-0125-1 (thread    7) identical     
001-0125-1 (thread    7) worse      

001-0126-0 (thread    3) identical     

001-0127-1 (thread    7) identical     
001-0127-1 (thread    7) better     

001-0128-1 (thread    7) identical     
001-0128-1 (thread    7) worse      

001-0129-0 (thread    3) identical     
001-0129-0 (thread    3) better     

001-0130-1 (thread    3) identical     

001-0131-0 (thread    3) identical     
001-0131-0 (thread    3) worse      

001-0132-0 (thread    7) identical     

001-0133-1 (thread    3) identical     
001-0133-1 (thread    3) better     

001-0134-1 (thread    3) identical     
001-0134-1 (thread    3) better     

001-0135-0 (thread    3) identical     

001-0136-1 (thread    3) identical     

001-0137-0 (thread    7) identical     
001-0137-0 (thread    7) better     

001-0138-1 (thread    7) identical     
001-0138-0 (thread    3) identical     

001-0139-1 (thread    7) worse      

001-0140-0 (thread    3) identical     
001-0140-0 (thread    3) better     

001-0141-1 (thread    7) identical     
001-0141-1 (thread    7) better     

001-0142-1 (thread    7) identical     
001-0142-1 (thread    7) worse      

001-0143-0 (thread    3) identical     

001-0144-1 (thread    3) identical     
001-0144-1 (thread    3) worse      

001-0145-0 (thread    3) identical     
001-0145-0 (thread    3) worse      

001-0146-0 (thread    7) identical     
001-0146-0 (thread    7) better     

001-0147-0 (thread    7) identical     

001-0148-1 (thread    3) identical     
001-0148-1 (thread    3) better     

001-0149-0 (thread    3) identical     
001-0149-0 (thread    3) better     

001-0150-1 (thread    7) identical     

001-0151-1 (thread    3) identical     
001-0151-1 (thread    3) better     

001-0152-1 (thread    3) identical     

001-0153-0 (thread    3) identical     
001-0153-0 (thread    3) better     

001-0154-1 (thread    3) identical     
001-0154-1 (thread    3) worse      

001-0155-0 (thread    3) identical     

001-0156-0 (thread    7) identical     
001-0156-0 (thread    7) worse      

001-0157-1 (thread    3) identical     
001-0157-1 (thread    3) better     

001-0158-1 (thread    3) identical     
001-0158-1 (thread    3) better     

001-0159-0 (thread    3) identical     
001-0159-0 (thread    3) better     

001-0160-1 (thread    3) identical     
001-0160-1 (thread    3) worse      

001-0161-0 (thread    3) identical     
001-0161-0 (thread    3) worse      

001-0162-0 (thread    7) identical     

001-0163-0 (thread    7) identical     
001-0163-0 (thread    7) worse      

001-0164-1 (thread    3) identical     
001-0164-1 (thread    3) better     

001-0165-0 (thread    3) identical     
001-0165-0 (thread    3) worse      

001-0166-1 (thread    7) identical     
001-0166-1 (thread    7) better     

001-0167-0 (thread    7) identical     
001-0167-0 (thread    7) worse      

001-0168-1 (thread    7) identical     
001-0168-1 (thread    7) better     

001-0169-0 (thread    7) identical     

001-0170-1 (thread    7) identical     
001-0170-1 (thread    7) better     

001-0171-0 (thread    7) identical     

001-0172-1 (thread    3) identical     
001-0172-1 (thread    3) worse      

001-0173-1 (thread    7) identical     
001-0173-1 (thread    7) worse      

001-0174-1 (thread    4) identical     

001-0175-0 (thread    5) identical     
001-0175-1 (thread    7) identical     

001-0176-0 (thread    6) identical     
001-0176-0 (thread    5) worse      

001-0177-0 (thread    6) worse      

001-0178-1 (thread    7) identical     
001-0178-1 (thread    7) worse      

001-0179-0 (thread    8) identical     
001-0179-0 (thread    5) identical     
001-0179-0 (thread    5) worse      

001-0180-0 (thread    8) worse      

001-0181-0 (thread    7) identical     
001-0181-0 (thread    7) better     

001-0182-0 (thread    8) identical     
001-0182-1 (thread    5) identical     
001-0182-1 (thread    5) better     

001-0183-0 (thread    8) worse      

001-0184-1 (thread    6) identical     
001-0184-1 (thread    6) worse      

001-0185-1 (thread    8) identical     
001-0185-1 (thread    8) better     

001-0186-1 (thread    8) identical     
001-0186-1 (thread    8) better     

001-0187-0 (thread    8) identical     
001-0187-1 (thread    7) identical     
001-0187-0 (thread    8) worse      

001-0188-1 (thread    7) worse      

001-0189-1 (thread    8) identical     
001-0189-1 (thread    8) worse      

001-0190-0 (thread    2) identical     
001-0190-0 (thread    2) worse      

001-0191-0 (thread    3) identical     
001-0191-0 (thread    3) better     

001-0192-0 (thread    2) identical     
001-0192-0 (thread    2) better     

001-0193-1 (thread    3) identical     
001-0193-1 (thread    3) better     

001-0194-1 (thread    3) identical     
001-0194-1 (thread    3) better     

001-0195-0 (thread    3) identical     
001-0195-0 (thread    3) better     

001-0196-1 (thread    3) identical     
001-0196-1 (thread    3) better     

001-0197-1 (thread    8) identical     
001-0197-1 (thread    8) worse      

001-0198-1 (thread    8) identical     
001-0198-1 (thread    8) better     

001-0199-0 (thread    8) identical     
001-0199-0 (thread    3) identical     
001-0199-0 (thread    2) identical     
001-0199-0 (thread    8) worse      

001-0200-0 (thread    4) identical     
001-0200-0 (thread    3) worse      

001-0201-0 (thread    2) worse      

001-0202-0 (thread    4) better     

001-0203-1 (thread    8) identical     
001-0203-1 (thread    8) worse      

001-0204-1 (thread    2) identical     
001-0204-1 (thread    2) worse      

001-0205-1 (thread    8) identical     
001-0205-1 (thread    8) worse      

001-0206-1 (thread    8) identical     
001-0206-1 (thread    8) worse      

001-0207-0 (thread    4) identical     
001-0207-0 (thread    1) identical     
001-0207-0 (thread    4) worse      

001-0208-0 (thread    1) worse      

001-0209-0 (thread    5) identical     
001-0209-0 (thread    5) better     

001-0210-1 (thread    5) identical     
001-0210-1 (thread    5) better     

001-0211-1 (thread    4) identical     
001-0211-1 (thread    4) better     

001-0212-1 (thread    4) identical     
001-0212-1 (thread    4) better     

001-0213-0 (thread    4) identical     
001-0213-0 (thread    4) worse      

001-0214-1 (thread    4) identical     
001-0214-1 (thread    4) better     

001-0215-0 (thread    4) identical     
001-0215-0 (thread    4) worse      

001-0216-0 (thread    1) identical     
001-0216-0 (thread    1) worse      

001-0217-0 (thread    5) identical     
001-0217-0 (thread    5) worse      

001-0218-0 (thread    2) identical     
001-0218-0 (thread    2) worse      

001-0219-0 (thread    8) identical     
001-0219-0 (thread    8) worse      

001-0220-1 (thread    4) identical     
001-0220-1 (thread    4) better     

001-0221-1 (thread    4) identical     
001-0221-1 (thread    4) better     

001-0222-1 (thread    5) identical     

001-0223-1 (thread    8) identical     
001-0223-1 (thread    8) worse      

001-0224-0 (thread    2) identical     
001-0224-0 (thread    2) worse      

001-0225-0 (thread    1) identical     
001-0225-0 (thread    1) worse      

001-0226-0 (thread    3) identical     
001-0226-0 (thread    3) worse      

001-0227-0 (thread    6) identical     
001-0227-0 (thread    7) identical     
001-0227-0 (thread    6) better     

001-0228-0 (thread    7) worse      

002-0000-1 (thread    5) identical     

002-0001-1 (thread    2) identical     

002-0002-0 (thread    1) identical     

002-0003-0 (thread    8) identical     

002-0004-1 (thread    3) identical     

002-0005-1 (thread    6) identical     

002-0006-0 (thread    7) identical     

002-0007-0 (thread    4) identical     

002-0008-0 (thread    5) identical     

002-0009-1 (thread    2) identical     

002-0010-0 (thread    1) identical     

002-0011-1 (thread    8) identical     

002-0012-1 (thread    4) identical     

002-0013-0 (thread    4) identical     

002-0014-0 (thread    3) identical     

002-0015-0 (thread    7) identical     

002-0016-1 (thread    6) identical     

002-0017-0 (thread    1) identical     

002-0018-1 (thread    8) identical     
002-0018-1 (thread    2) identical     

002-0019-1 (thread    8) worse      

002-0020-0 (thread    5) identical     

002-0021-1 (thread    4) identical     
002-0021-1 (thread    4) worse      

002-0022-0 (thread    6) identical     

002-0023-1 (thread    1) identical     
002-0023-0 (thread    2) identical     

002-0024-1 (thread    1) worse      

002-0025-1 (thread    8) identical     
002-0025-1 (thread    8) better     

002-0026-0 (thread    1) identical     

002-0027-1 (thread    8) identical     

002-0028-1 (thread    4) identical     

002-0029-0 (thread    5) identical     
002-0029-0 (thread    5) worse      

002-0030-0 (thread    6) identical     

002-0031-1 (thread    2) identical     

002-0032-0 (thread    6) identical     

002-0033-1 (thread    8) identical     

002-0034-1 (thread    2) identical     

002-0035-0 (thread    1) identical     

002-0036-0 (thread    4) identical     

002-0037-1 (thread    5) identical     

002-0038-1 (thread    8) identical     

002-0039-0 (thread    3) identical     

002-0040-0 (thread    2) identical     

002-0041-1 (thread    1) identical     

002-0042-0 (thread    4) identical     

002-0043-1 (thread    5) identical     

002-0044-0 (thread    8) identical     

002-0045-1 (thread    7) identical     

002-0046-0 (thread    2) identical     

002-0047-1 (thread    3) identical     

002-0048-1 (thread    1) identical     

002-0049-1 (thread    7) identical     
002-0049-1 (thread    7) worse      

002-0050-0 (thread    4) identical     

002-0051-0 (thread    1) identical     

002-0052-1 (thread    5) identical     

002-0053-1 (thread    7) identical     

002-0054-0 (thread    8) identical     

002-0055-1 (thread    1) identical     

002-0056-0 (thread    4) identical     

002-0057-0 (thread    6) identical     
002-0057-0 (thread    5) identical     

002-0058-0 (thread    6) worse      

002-0059-1 (thread    3) identical     

002-0060-1 (thread    7) identical     

002-0061-0 (thread    4) identical     

002-0062-1 (thread    5) identical     
002-0062-1 (thread    5) worse      

002-0063-0 (thread    6) identical     

002-0064-1 (thread    3) identical     

002-0065-0 (thread    2) identical     

002-0066-1 (thread    4) identical     

002-0067-0 (thread    7) identical     

002-0068-0 (thread    3) identical     
002-0068-0 (thread    3) worse      

002-0069-0 (thread    5) identical     
002-0069-0 (thread    5) better     

002-0070-1 (thread    5) identical     

002-0071-1 (thread    2) identical     

002-0072-1 (thread    6) identical     
002-0072-1 (thread    6) better     

002-0073-0 (thread    6) identical     
002-0073-0 (thread    6) better     

002-0074-1 (thread    6) identical     
002-0074-1 (thread    6) worse      

002-0075-1 (thread    2) identical     
002-0075-1 (thread    2) worse      

002-0076-0 (thread    5) identical     
002-0076-0 (thread    5) worse      

002-0077-1 (thread    7) identical     

002-0078-0 (thread    6) identical     

002-0079-1 (thread    2) identical     

002-0080-1 (thread    7) identical     
002-0080-1 (thread    7) worse      

002-0081-0 (thread    6) identical     

002-0082-1 (thread    2) identical     

002-0083-0 (thread    7) identical     

002-0084-0 (thread    2) identical     

002-0085-1 (thread    6) identical     
002-0085-1 (thread    6) better     

002-0086-1 (thread    6) identical     

002-0087-0 (thread    6) identical     

002-0088-1 (thread    7) identical     

002-0089-0 (thread    2) identical     

002-0090-1 (thread    2) identical     
002-0090-1 (thread    2) worse      

002-0091-1 (thread    6) identical     
002-0091-1 (thread    6) worse      

002-0092-0 (thread    7) identical     
002-0092-0 (thread    3) identical     

002-0093-0 (thread    7) worse      

002-0094-1 (thread    7) identical     
002-0094-1 (thread    7) better     

002-0095-0 (thread    2) identical     

002-0096-1 (thread    6) identical     

002-0097-0 (thread    7) identical     
002-0097-0 (thread    7) worse      

002-0098-0 (thread    3) identical     

002-0099-1 (thread    2) identical     
002-0099-1 (thread    2) better     

002-0100-1 (thread    7) identical     
002-0100-1 (thread    7) better     

002-0101-1 (thread    2) identical     
002-0101-1 (thread    2) better     

002-0102-1 (thread    2) identical     
002-0102-1 (thread    2) worse      

002-0103-0 (thread    3) identical     
002-0103-0 (thread    6) identical     
002-0103-0 (thread    6) worse      

002-0103-0 (thread    3) better     

002-0105-1 (thread    6) identical     

002-0106-0 (thread    2) identical     

002-0107-0 (thread    3) identical     
002-0107-0 (thread    3) worse      

002-0108-1 (thread    6) identical     
002-0108-1 (thread    6) worse      

002-0109-0 (thread    7) identical     

002-0110-0 (thread    2) identical     

002-0111-1 (thread    3) identical     
002-0111-1 (thread    3) worse      

002-0112-0 (thread    2) identical     
002-0112-0 (thread    2) worse      

002-0113-1 (thread    3) identical     
002-0113-1 (thread    3) better     

002-0114-0 (thread    2) identical     
002-0114-0 (thread    2) worse      

002-0115-1 (thread    3) identical     
002-0115-1 (thread    3) worse      

002-0116-0 (thread    2) identical     

002-0117-1 (thread    3) identical     

002-0118-1 (thread    7) identical     

002-0119-0 (thread    2) identical     
002-0119-0 (thread    2) worse      

002-0120-1 (thread    3) identical     
002-0120-1 (thread    3) worse      

002-0121-1 (thread    2) identical     
002-0121-1 (thread    2) worse      

002-0122-0 (thread    3) identical     

002-0123-1 (thread    1) identical     

002-0124-0 (thread    8) identical     
002-0124-0 (thread    8) worse      

002-0125-0 (thread    3) identical     

002-0126-1 (thread    2) identical     
002-0126-1 (thread    2) better     

002-0127-0 (thread    2) identical     
002-0127-0 (thread    2) better     

002-0128-1 (thread    2) identical     
002-0128-1 (thread    2) worse      

002-0129-1 (thread    3) identical     
002-0129-1 (thread    3) better     

002-0130-1 (thread    3) identical     

002-0131-1 (thread    1) identical     
002-0131-0 (thread    8) identical     

002-0132-1 (thread    1) worse      

002-0133-0 (thread    3) identical     
002-0133-0 (thread    3) better     

002-0134-1 (thread    3) identical     
002-0134-1 (thread    3) better     

002-0135-1 (thread    8) identical     
002-0135-1 (thread    8) better     

002-0136-1 (thread    8) identical     

002-0137-0 (thread    3) identical     

002-0138-0 (thread    2) identical     
002-0138-0 (thread    2) better     

002-0139-0 (thread    2) identical     
002-0139-0 (thread    2) better     

002-0140-1 (thread    2) identical     
002-0140-1 (thread    2) better     

002-0141-0 (thread    2) identical     

002-0142-0 (thread    1) identical     

002-0143-0 (thread    8) identical     

002-0144-1 (thread    3) identical     
002-0144-1 (thread    3) worse      

002-0145-1 (thread    2) identical     
002-0145-1 (thread    8) identical     
002-0145-1 (thread    8) worse      

002-0146-1 (thread    2) worse      

002-0147-0 (thread    3) identical     
002-0147-0 (thread    3) worse      

002-0148-1 (thread    3) identical     
002-0148-1 (thread    3) worse      

002-0149-0 (thread    1) identical     
002-0149-0 (thread    1) worse      

002-0150-0 (thread    3) identical     

002-0151-1 (thread    8) identical     
002-0151-1 (thread    1) identical     
002-0151-1 (thread    8) worse      

002-0152-1 (thread    1) better     

002-0153-0 (thread    1) identical     
002-0153-0 (thread    1) worse      

002-0154-1 (thread    8) identical     

002-0155-1 (thread    1) identical     
002-0155-1 (thread    1) worse      

002-0156-1 (thread    1) identical     
002-0156-1 (thread    1) worse      

002-0157-0 (thread    2) identical     
002-0157-0 (thread    2) worse      

002-0158-1 (thread    2) identical     
002-0158-1 (thread    2) worse      

002-0159-0 (thread    3) identical     

002-0160-0 (thread    8) identical     
002-0160-0 (thread    8) better     

002-0161-0 (thread    2) identical     

002-0162-0 (thread    8) identical     
002-0162-0 (thread    8) worse      

002-0163-1 (thread    2) identical     

002-0164-0 (thread    8) identical     
002-0164-0 (thread    8) worse      

002-0165-1 (thread    2) identical     
002-0165-1 (thread    2) better     

002-0166-0 (thread    8) identical     
002-0166-0 (thread    8) better     

002-0167-0 (thread    8) identical     

002-0168-1 (thread    8) identical     
002-0168-1 (thread    8) better     

002-0169-0 (thread    8) identical     
002-0169-0 (thread    8) worse      

002-0170-1 (thread    8) identical     
002-0170-1 (thread    8) better     

002-0171-0 (thread    8) identical     

002-0172-1 (thread    2) identical     
002-0172-0 (thread    1) identical     
002-0172-1 (thread    2) worse      

002-0173-1 (thread    3) identical     
002-0173-1 (thread    3) worse      

002-0174-0 (thread    1) worse      

002-0175-1 (thread    8) identical     
002-0175-1 (thread    8) better     

002-0176-1 (thread    8) identical     
002-0176-1 (thread    8) better     

002-0177-0 (thread    8) identical     
002-0177-0 (thread    8) better     

002-0178-1 (thread    8) identical     
002-0178-1 (thread    8) worse      

002-0179-0 (thread    8) identical     
002-0179-0 (thread    8) better     

002-0180-1 (thread    8) identical     
002-0180-1 (thread    8) better     

002-0181-0 (thread    8) identical     
002-0181-0 (thread    8) worse      

002-0182-1 (thread    8) identical     
002-0182-1 (thread    8) better     

002-0183-1 (thread    3) identical     
002-0183-1 (thread    3) worse      

002-0184-1 (thread    3) identical     
002-0184-1 (thread    3) better     

002-0185-0 (thread    6) identical     
002-0185-0 (thread    6) worse      

002-0186-0 (thread    7) identical     
002-0186-0 (thread    5) identical     
002-0186-0 (thread    2) identical     
002-0186-0 (thread    7) worse      

002-0187-0 (thread    5) worse      

002-0188-1 (thread    6) identical     
002-0188-1 (thread    6) better     

002-0189-0 (thread    2) worse      

002-0190-1 (thread    5) identical     
002-0190-1 (thread    5) worse      

002-0191-0 (thread    5) identical     
002-0191-0 (thread    5) better     

002-0192-1 (thread    5) identical     
002-0192-1 (thread    5) worse      

002-0193-1 (thread    2) identical     
002-0193-1 (thread    2) better     

002-0194-1 (thread    2) identical     
002-0194-1 (thread    2) better     

002-0195-0 (thread    2) identical     
002-0195-0 (thread    2) better     

002-0196-1 (thread    2) identical     
002-0196-1 (thread    2) better     

002-0197-0 (thread    7) identical     
002-0197-0 (thread    7) better     

002-0198-1 (thread    7) identical     
002-0198-1 (thread    7) better     

002-0199-0 (thread    4) identical     
002-0199-0 (thread    4) worse      

002-0200-0 (thread    7) identical     
002-0200-0 (thread    7) worse      

002-0201-1 (thread    4) identical     
002-0201-1 (thread    4) better     

002-0202-1 (thread    4) identical     
002-0202-1 (thread    4) better     

002-0203-0 (thread    4) identical     
002-0203-0 (thread    4) worse      

002-0204-1 (thread    4) identical     
002-0204-1 (thread    4) better     

002-0205-0 (thread    4) identical     
002-0205-0 (thread    4) worse      

002-0206-0 (thread    2) identical     
002-0206-0 (thread    2) worse      

002-0207-0 (thread    8) identical     
002-0207-0 (thread    8) worse      

002-0208-0 (thread    6) identical     
002-0208-0 (thread    6) worse      

002-0209-0 (thread    3) identical     
002-0209-1 (thread    4) identical     
002-0209-1 (thread    4) better     

002-0210-0 (thread    3) worse      

002-0211-1 (thread    4) identical     

002-0212-1 (thread    8) identical     
002-0212-1 (thread    8) better     

002-0213-1 (thread    4) identical     

002-0214-1 (thread    4) identical     

002-0215-0 (thread    8) identical     

002-0216-0 (thread    1) identical     
002-0216-0 (thread    1) worse      

002-0217-1 (thread    8) identical     
002-0217-1 (thread    8) worse      

002-0218-0 (thread    4) identical     

002-0219-0 (thread    2) identical     

002-0220-0 (thread    6) identical     
002-0220-0 (thread    6) worse      

002-0221-0 (thread    3) identical     
002-0221-0 (thread    3) worse      

002-0222-1 (thread    8) identical     

002-0223-0 (thread    7) identical     
002-0223-1 (thread    6) identical     
002-0223-1 (thread    2) identical     
002-0223-1 (thread    6) worse      

002-0224-1 (thread    2) worse      

002-0225-0 (thread    4) identical     
002-0225-0 (thread    4) worse      

002-0226-0 (thread    7) worse      

002-0227-0 (thread    1) identical     
002-0227-0 (thread    1) worse      

002-0228-0 (thread    5) identical     
002-0228-0 (thread    5) worse      

003-0000-1 (thread    8) identical     

003-0001-1 (thread    2) identical     

003-0002-0 (thread    6) identical     

003-0003-1 (thread    7) identical     

003-0004-0 (thread    4) identical     

003-0005-1 (thread    5) identical     

003-0005-0 (thread    1) identical     

003-0007-0 (thread    3) identical     

003-0008-0 (thread    6) identical     

003-0009-0 (thread    8) identical     

003-0010-1 (thread    2) identical     

003-0011-1 (thread    7) identical     

003-0012-1 (thread    3) identical     

003-0013-0 (thread    4) identical     

003-0014-0 (thread    3) identical     

003-0015-0 (thread    1) identical     

003-0016-1 (thread    5) identical     

003-0017-0 (thread    2) identical     

003-0018-1 (thread    7) identical     

003-0019-1 (thread    8) identical     

003-0020-0 (thread    6) identical     

003-0021-1 (thread    4) identical     
003-0021-1 (thread    4) better     

003-0022-1 (thread    4) identical     

003-0023-0 (thread    7) identical     

003-0024-1 (thread    2) identical     
003-0024-0 (thread    5) identical     

003-0025-1 (thread    2) worse      

003-0026-0 (thread    6) identical     
003-0026-0 (thread    6) worse      

003-0027-1 (thread    8) identical     
003-0027-1 (thread    8) worse      

003-0028-0 (thread    5) identical     

003-0029-1 (thread    2) identical     

003-0030-0 (thread    4) identical     

003-0031-1 (thread    7) identical     

003-0032-0 (thread    4) identical     

003-0033-1 (thread    8) identical     

003-0034-1 (thread    7) identical     

003-0035-0 (thread    6) identical     

003-0036-0 (thread    5) identical     

003-0037-1 (thread    2) identical     

003-0038-1 (thread    8) identical     

003-0039-0 (thread    3) identical     

003-0040-1 (thread    6) identical     

003-0041-0 (thread    7) identical     

003-0042-0 (thread    5) identical     

003-0043-1 (thread    2) identical     

003-0044-0 (thread    8) identical     

003-0045-1 (thread    1) identical     

003-0046-0 (thread    6) identical     

003-0047-1 (thread    3) identical     

003-0048-1 (thread    7) identical     

003-0049-1 (thread    1) identical     
003-0049-0 (thread    7) identical     

003-0050-1 (thread    1) worse      

003-0051-0 (thread    5) identical     

003-0052-1 (thread    2) identical     

003-0053-1 (thread    5) identical     

003-0054-0 (thread    8) identical     

003-0055-1 (thread    7) identical     

003-0056-0 (thread    1) identical     

003-0057-0 (thread    2) identical     
003-0057-0 (thread    2) better     

003-0058-1 (thread    5) identical     
003-0058-1 (thread    5) better     

003-0059-0 (thread    1) identical     

003-0060-1 (thread    2) identical     
003-0060-1 (thread    2) better     

003-0061-0 (thread    5) identical     

003-0062-0 (thread    2) identical     

003-0063-1 (thread    1) identical     

003-0064-1 (thread    5) identical     

003-0065-1 (thread    3) identical     

003-0066-0 (thread    5) identical     
003-0066-0 (thread    2) identical     
003-0066-0 (thread    5) worse      

003-0067-0 (thread    2) better     

003-0068-1 (thread    2) identical     

003-0069-1 (thread    1) identical     

003-0070-1 (thread    3) identical     

003-0071-1 (thread    1) identical     

003-0072-0 (thread    3) identical     
003-0072-0 (thread    3) better     

003-0073-0 (thread    3) identical     

003-0074-1 (thread    1) identical     
003-0074-1 (thread    1) better     

003-0075-0 (thread    1) identical     

003-0076-1 (thread    3) identical     
003-0076-1 (thread    3) worse      

003-0077-1 (thread    1) identical     

003-0078-1 (thread    1) identical     
003-0078-1 (thread    1) worse      

003-0079-0 (thread    2) identical     

003-0080-0 (thread    1) identical     

003-0081-1 (thread    2) identical     

003-0082-0 (thread    1) identical     

003-0083-0 (thread    4) identical     
003-0083-1 (thread    2) identical     
003-0083-1 (thread    2) worse      

003-0084-0 (thread    4) better     

003-0085-0 (thread    1) identical     
003-0085-0 (thread    1) better     

003-0086-1 (thread    1) identical     

003-0087-1 (thread    2) identical     

003-0088-0 (thread    4) identical     

003-0089-0 (thread    1) identical     

003-0090-1 (thread    1) identical     
003-0090-1 (thread    1) worse      

003-0091-1 (thread    2) identical     
003-0091-1 (thread    2) worse      

003-0092-0 (thread    4) identical     
003-0092-0 (thread    4) worse      

003-0093-0 (thread    1) identical     

003-0094-1 (thread    2) identical     

003-0095-1 (thread    1) identical     
003-0095-1 (thread    1) better     

003-0096-1 (thread    1) identical     
003-0096-1 (thread    1) worse      

003-0097-0 (thread    4) identical     

003-0098-0 (thread    2) identical     
003-0098-0 (thread    2) better     

003-0099-1 (thread    4) identical     
003-0099-1 (thread    4) worse      

003-0100-0 (thread    2) identical     
003-0100-0 (thread    2) worse      

003-0101-0 (thread    1) identical     
003-0101-0 (thread    1) worse      

003-0102-1 (thread    4) identical     
003-0102-1 (thread    4) worse      

003-0103-1 (thread    1) identical     
003-0103-1 (thread    1) worse      

003-0104-0 (thread    2) identical     
003-0104-0 (thread    2) worse      

003-0105-0 (thread    4) identical     
003-0105-0 (thread    4) better     

003-0106-1 (thread    4) identical     
003-0106-1 (thread    4) worse      

003-0107-1 (thread    1) identical     

003-0108-0 (thread    2) identical     
003-0108-0 (thread    2) worse      

003-0109-0 (thread    4) identical     

003-0110-1 (thread    1) identical     
003-0110-1 (thread    1) worse      

003-0111-0 (thread    1) identical     
003-0111-0 (thread    1) better     

003-0112-1 (thread    1) identical     
003-0112-1 (thread    1) better     

003-0113-0 (thread    1) identical     
003-0113-0 (thread    1) worse      

003-0114-1 (thread    1) identical     
003-0114-1 (thread    1) worse      

003-0115-1 (thread    4) identical     

003-0116-0 (thread    1) identical     
003-0116-0 (thread    1) worse      

003-0117-0 (thread    1) identical     
003-0117-0 (thread    1) worse      

003-0118-1 (thread    7) identical     

003-0119-1 (thread    4) identical     
003-0119-1 (thread    4) better     

003-0120-1 (thread    4) identical     
003-0120-1 (thread    4) worse      

003-0121-1 (thread    1) identical     
003-0121-1 (thread    1) worse      

003-0122-0 (thread    4) identical     

003-0123-0 (thread    4) identical     

003-0124-1 (thread    1) identical     

003-0125-0 (thread    6) identical     

003-0126-1 (thread    4) identical     
003-0126-1 (thread    4) worse      

003-0127-1 (thread    6) identical     
003-0127-0 (thread    8) identical     

003-0128-1 (thread    6) better     

003-0129-0 (thread    6) identical     
003-0129-1 (thread    8) identical     
003-0129-0 (thread    6) better     

003-0130-1 (thread    8) better     

003-0131-0 (thread    8) identical     

003-0132-1 (thread    6) identical     

003-0133-1 (thread    8) identical     
003-0133-1 (thread    8) better     

003-0134-1 (thread    8) identical     
003-0134-1 (thread    8) worse      

003-0135-0 (thread    4) identical     
003-0135-0 (thread    4) worse      

003-0136-0 (thread    1) identical     

003-0137-0 (thread    8) identical     

003-0138-1 (thread    4) identical     
003-0138-1 (thread    4) better     

003-0139-0 (thread    4) identical     

003-0140-1 (thread    4) identical     
003-0140-1 (thread    4) worse      

003-0141-0 (thread    6) identical     
003-0141-0 (thread    6) worse      

003-0141-0 (thread    1) identical     

003-0141-1 (thread    8) identical     
003-0141-0 (thread    4) identical     
003-0143-1 (thread    8) worse      

003-0144-0 (thread    4) worse      

003-0145-1 (thread    8) identical     
003-0145-1 (thread    8) worse      

003-0146-0 (thread    4) identical     
003-0146-0 (thread    4) worse      

003-0147-1 (thread    6) identical     
003-0147-1 (thread    6) worse      

003-0148-1 (thread    6) identical     
003-0148-1 (thread    6) better     

003-0149-0 (thread    6) identical     

003-0150-1 (thread    6) identical     
003-0150-1 (thread    6) worse      

003-0151-0 (thread    1) identical     

003-0152-1 (thread    8) identical     
003-0152-1 (thread    8) better     

003-0153-0 (thread    8) identical     
003-0153-0 (thread    8) worse      

003-0154-1 (thread    1) identical     

003-0155-1 (thread    8) identical     
003-0155-1 (thread    8) worse      

003-0156-1 (thread    8) identical     
003-0156-1 (thread    8) better     

003-0157-0 (thread    6) identical     

003-0158-0 (thread    4) identical     
003-0158-1 (thread    6) identical     
003-0158-0 (thread    4) worse      

003-0158-1 (thread    6) better     

003-0160-0 (thread    6) identical     

003-0161-0 (thread    6) identical     
003-0161-0 (thread    6) better     

003-0162-1 (thread    6) identical     

003-0163-0 (thread    6) identical     
003-0163-0 (thread    6) worse      

003-0164-1 (thread    6) identical     
003-0164-1 (thread    6) worse      

003-0165-0 (thread    6) identical     
003-0165-0 (thread    1) identical     
003-0165-0 (thread    6) worse      

003-0166-1 (thread    4) identical     
003-0166-0 (thread    8) identical     
003-0166-1 (thread    4) worse      

003-0167-0 (thread    1) worse      

003-0168-0 (thread    8) better     

003-0169-0 (thread    8) identical     
003-0169-0 (thread    8) worse      

003-0170-1 (thread    1) identical     
003-0170-1 (thread    1) better     

003-0171-1 (thread    8) identical     
003-0171-1 (thread    8) better     

003-0172-0 (thread    1) identical     
003-0172-0 (thread    1) better     

003-0173-0 (thread    4) identical     

003-0174-1 (thread    6) identical     
003-0174-1 (thread    6) worse      

003-0175-1 (thread    8) identical     
003-0175-1 (thread    4) identical     
003-0175-1 (thread    8) worse      

003-0176-1 (thread    4) worse      

003-0177-1 (thread    8) identical     
003-0177-0 (thread    4) identical     
003-0177-1 (thread    8) worse      

003-0178-0 (thread    4) worse      

003-0179-0 (thread    4) identical     
003-0179-0 (thread    4) better     

003-0180-1 (thread    4) identical     
003-0180-1 (thread    4) better     

003-0181-0 (thread    4) identical     
003-0181-0 (thread    4) worse      

003-0182-1 (thread    8) identical     
003-0182-1 (thread    8) worse      

003-0183-1 (thread    4) identical     
003-0183-1 (thread    4) worse      

003-0184-1 (thread    4) identical     
003-0184-1 (thread    4) worse      

003-0185-0 (thread    2) identical     
003-0185-0 (thread    5) identical     
003-0185-0 (thread    2) worse      

003-0186-0 (thread    5) worse      

003-0187-0 (thread    3) identical     
003-0187-0 (thread    3) worse      

003-0188-1 (thread    2) identical     
003-0188-1 (thread    2) better     

003-0189-1 (thread    3) identical     
003-0189-1 (thread    3) better     

003-0190-1 (thread    3) identical     
003-0190-1 (thread    3) better     

003-0191-0 (thread    3) identical     
003-0191-0 (thread    3) worse      

003-0192-1 (thread    3) identical     
003-0192-1 (thread    3) better     

003-0193-0 (thread    5) identical     
003-0193-0 (thread    5) worse      

003-0194-1 (thread    5) identical     
003-0194-1 (thread    5) worse      

003-0195-0 (thread    5) identical     
003-0195-0 (thread    5) better     

003-0196-1 (thread    5) identical     
003-0196-1 (thread    5) better     

003-0197-0 (thread    5) identical     
003-0197-0 (thread    5) worse      

003-0198-0 (thread    6) identical     
003-0198-0 (thread    6) worse      

003-0199-0 (thread    7) identical     
003-0199-1 (thread    5) identical     
003-0199-1 (thread    5) worse      

003-0200-0 (thread    7) worse      

003-0201-1 (thread    5) identical     

003-0202-0 (thread    4) identical     
003-0202-0 (thread    1) identical     
003-0202-0 (thread    1) worse      

003-0203-0 (thread    4) worse      

003-0204-1 (thread    5) identical     
003-0204-1 (thread    5) worse      

003-0205-1 (thread    4) identical     
003-0205-0 (thread    8) identical     
003-0205-1 (thread    4) better     

003-0206-0 (thread    8) better     

003-0207-1 (thread    4) identical     
003-0207-1 (thread    4) better     

003-0208-1 (thread    4) identical     
003-0208-1 (thread    4) worse      

003-0209-0 (thread    4) identical     
003-0209-0 (thread    4) worse      

003-0210-0 (thread    6) identical     

003-0211-0 (thread    7) identical     

003-0212-1 (thread    4) identical     

003-0213-1 (thread    7) identical     

003-0214-0 (thread    1) identical     

003-0215-0 (thread    5) identical     

003-0216-0 (thread    8) identical     

003-0217-1 (thread    7) identical     
003-0217-1 (thread    7) worse      

003-0218-0 (thread    3) identical     
003-0218-0 (thread    3) better     

003-0219-1 (thread    7) identical     

003-0220-0 (thread    3) identical     

003-0221-1 (thread    5) identical     

003-0222-1 (thread    3) identical     
003-0222-1 (thread    3) better     

003-0223-1 (thread    7) identical     
003-0223-1 (thread    7) worse      

003-0224-0 (thread    8) identical     
003-0224-0 (thread    8) worse      

003-0225-0 (thread    4) identical     

003-0226-0 (thread    6) identical     
003-0226-0 (thread    6) worse      

003-0227-0 (thread    1) identical     

003-0228-0 (thread    2) identical     
003-0228-0 (thread    2) worse      

004-0000-1 (thread    3) identical     

004-0001-1 (thread    8) identical     

004-0002-1 (thread    1) identical     

004-0003-0 (thread    4) identical     

004-0004-0 (thread    2) identical     

004-0005-0 (thread    5) identical     

004-0006-1 (thread    6) identical     

004-0007-0 (thread    7) identical     

004-0008-0 (thread    3) identical     

004-0009-0 (thread    1) identical     

004-0010-1 (thread    4) identical     

004-0011-1 (thread    8) identical     

004-0012-1 (thread    7) identical     

004-0013-0 (thread    2) identical     

004-0014-0 (thread    7) identical     

004-0015-0 (thread    6) identical     

004-0016-1 (thread    5) identical     

004-0017-0 (thread    4) identical     

004-0018-1 (thread    8) identical     
004-0018-1 (thread    8) worse      

004-0019-1 (thread    1) identical     
004-0019-1 (thread    1) better     

004-0020-1 (thread    2) identical     
004-0020-1 (thread    2) better     

004-0021-0 (thread    2) identical     
004-0021-0 (thread    2) worse      

004-0022-0 (thread    5) identical     

004-0023-1 (thread    1) identical     
004-0023-1 (thread    1) better     

004-0024-1 (thread    2) identical     

004-0025-0 (thread    8) identical     

004-0026-1 (thread    1) identical     

004-0027-1 (thread    4) identical     
004-0027-1 (thread    4) worse      

004-0028-0 (thread    2) identical     

004-0029-0 (thread    5) identical     

004-0030-1 (thread    8) identical     

004-0031-1 (thread    4) identical     

004-0032-0 (thread    8) identical     

004-0033-0 (thread    1) identical     

004-0034-0 (thread    2) identical     

004-0035-0 (thread    3) identical     

004-0036-1 (thread    6) identical     

004-0037-1 (thread    4) identical     

004-0038-1 (thread    5) identical     

004-0039-1 (thread    1) identical     

004-0040-0 (thread    7) identical     

004-0041-0 (thread    6) identical     

004-0042-0 (thread    2) identical     

004-0043-1 (thread    3) identical     

004-0044-1 (thread    4) identical     

004-0045-0 (thread    5) identical     

004-0046-1 (thread    1) identical     

004-0047-0 (thread    7) identical     

004-0048-1 (thread    5) identical     
004-0048-1 (thread    5) better     

004-0049-0 (thread    5) identical     

004-0050-1 (thread    5) identical     

004-0051-1 (thread    6) identical     

004-0052-0 (thread    5) identical     

004-0053-1 (thread    6) identical     

004-0054-0 (thread    2) identical     

004-0055-1 (thread    6) identical     
004-0055-0 (thread    5) identical     
004-0055-1 (thread    6) worse      

004-0056-0 (thread    5) better     

004-0057-0 (thread    5) identical     

004-0058-1 (thread    5) identical     

004-0059-1 (thread    7) identical     

004-0060-0 (thread    4) identical     

004-0061-1 (thread    3) identical     

004-0062-0 (thread    5) identical     

004-0063-1 (thread    7) identical     

004-0064-1 (thread    3) identical     

004-0065-0 (thread    5) identical     
004-0065-0 (thread    5) better     

004-0066-1 (thread    5) identical     

004-0067-0 (thread    3) identical     
004-0067-0 (thread    3) worse      

004-0068-1 (thread    7) identical     

004-0069-0 (thread    4) identical     

004-0070-1 (thread    3) identical     

004-0071-1 (thread    4) identical     

004-0072-0 (thread    3) identical     
004-0072-0 (thread    3) worse      

004-0073-1 (thread    4) identical     
004-0073-1 (thread    4) worse      

004-0074-0 (thread    7) identical     

004-0075-0 (thread    1) identical     

004-0076-1 (thread    4) identical     
004-0076-1 (thread    4) worse      

004-0077-0 (thread    3) identical     
004-0077-0 (thread    3) better     

004-0078-1 (thread    1) identical     

004-0079-0 (thread    7) identical     

004-0080-1 (thread    3) identical     
004-0080-1 (thread    3) worse      

004-0081-1 (thread    7) identical     

004-0082-0 (thread    1) identical     

004-0083-0 (thread    3) identical     

004-0084-0 (thread    1) identical     

004-0085-1 (thread    7) identical     
004-0085-1 (thread    7) worse      

004-0086-1 (thread    3) identical     

004-0087-1 (thread    7) identical     

004-0088-0 (thread    3) identical     

004-0089-0 (thread    1) identical     

004-0090-1 (thread    7) identical     
004-0090-1 (thread    7) worse      

004-0091-1 (thread    1) identical     
004-0091-1 (thread    1) worse      

004-0092-0 (thread    3) identical     
004-0092-0 (thread    3) worse      

004-0093-0 (thread    2) identical     
004-0093-1 (thread    6) identical     
004-0093-0 (thread    2) better     

004-0094-1 (thread    6) worse      

004-0095-1 (thread    2) identical     
004-0095-1 (thread    2) worse      

004-0096-0 (thread    7) identical     

004-0097-1 (thread    1) identical     

004-0098-0 (thread    6) identical     

004-0099-1 (thread    2) identical     

004-0100-0 (thread    3) identical     

004-0101-1 (thread    1) identical     
004-0101-1 (thread    1) worse      

004-0102-0 (thread    7) identical     
004-0102-0 (thread    7) worse      

004-0103-0 (thread    6) identical     
004-0103-0 (thread    6) worse      

004-0104-1 (thread    2) identical     
004-0104-1 (thread    2) worse      

004-0105-0 (thread    7) identical     
004-0105-0 (thread    7) better     

004-0106-1 (thread    7) identical     
004-0106-1 (thread    7) worse      

004-0107-1 (thread    6) identical     

004-0108-0 (thread    2) identical     
004-0108-0 (thread    2) worse      

004-0109-1 (thread    1) identical     
004-0109-1 (thread    1) better     

004-0110-0 (thread    7) identical     

004-0111-0 (thread    3) identical     
004-0111-0 (thread    3) worse      

004-0112-1 (thread    6) identical     
004-0112-1 (thread    6) worse      

004-0113-0 (thread    7) identical     
004-0113-1 (thread    3) identical     
004-0113-0 (thread    7) worse      

004-0114-1 (thread    3) worse      

004-0115-0 (thread    6) identical     
004-0115-0 (thread    6) worse      

004-0116-1 (thread    1) identical     

004-0117-1 (thread    7) identical     
004-0117-1 (thread    7) worse      

004-0118-0 (thread    1) identical     
004-0118-0 (thread    1) worse      

004-0119-1 (thread    7) identical     
004-0119-0 (thread    3) identical     
004-0119-1 (thread    6) identical     

004-0120-1 (thread    7) worse      

004-0121-0 (thread    3) worse      

004-0122-1 (thread    6) identical     
004-0122-1 (thread    6) worse      

004-0123-0 (thread    8) identical     

004-0124-0 (thread    6) identical     

004-0125-0 (thread    7) identical     

004-0126-1 (thread    3) identical     

004-0127-1 (thread    8) identical     
004-0127-1 (thread    8) better     

004-0128-1 (thread    8) identical     

004-0129-1 (thread    7) identical     
004-0129-1 (thread    7) better     

004-0130-1 (thread    7) identical     

004-0131-0 (thread    3) identical     
004-0131-0 (thread    3) worse      

004-0132-0 (thread    7) identical     

004-0133-0 (thread    6) identical     

004-0134-0 (thread    8) identical     
004-0134-1 (thread    3) identical     
004-0134-1 (thread    6) identical     
004-0134-0 (thread    8) better     

004-0135-1 (thread    6) worse      

004-0135-1 (thread    3) better     

004-0137-1 (thread    3) identical     
004-0137-1 (thread    3) better     

004-0138-0 (thread    8) identical     

004-0139-0 (thread    8) identical     

004-0140-1 (thread    3) identical     
004-0140-1 (thread    3) worse      

004-0141-1 (thread    8) identical     
004-0141-0 (thread    6) identical     
004-0141-1 (thread    8) better     

004-0142-0 (thread    6) better     

004-0143-0 (thread    7) identical     
004-0143-0 (thread    7) worse      

004-0144-1 (thread    8) identical     
004-0144-1 (thread    8) worse      

004-0145-1 (thread    7) identical     
004-0145-1 (thread    7) worse      

004-0146-0 (thread    6) identical     

004-0147-0 (thread    8) identical     
004-0147-0 (thread    8) worse      

004-0148-0 (thread    3) identical     
004-0148-0 (thread    3) worse      

004-0149-1 (thread    8) identical     
004-0149-0 (thread    3) identical     

004-0150-1 (thread    8) worse      

004-0151-1 (thread    3) identical     
004-0151-1 (thread    3) better     

004-0152-1 (thread    3) identical     
004-0152-1 (thread    3) worse      

004-0153-0 (thread    3) identical     
004-0153-0 (thread    3) worse      

004-0154-1 (thread    7) identical     
004-0154-1 (thread    7) worse      

004-0155-0 (thread    6) identical     

004-0156-1 (thread    3) identical     
004-0156-1 (thread    3) worse      

004-0157-0 (thread    8) identical     
004-0157-1 (thread    6) identical     
004-0157-0 (thread    8) worse      

004-0158-1 (thread    6) better     

004-0159-1 (thread    8) identical     
004-0159-1 (thread    8) better     

004-0160-0 (thread    6) identical     

004-0161-0 (thread    6) identical     
004-0161-0 (thread    6) better     

004-0162-1 (thread    6) identical     

004-0163-0 (thread    6) identical     
004-0163-0 (thread    6) worse      

004-0164-1 (thread    6) identical     
004-0164-1 (thread    6) worse      

004-0165-0 (thread    6) identical     
004-0165-0 (thread    6) better     

004-0166-1 (thread    6) identical     
004-0166-1 (thread    6) better     

004-0167-0 (thread    6) identical     

004-0168-1 (thread    6) identical     
004-0168-1 (thread    6) worse      

004-0169-0 (thread    6) identical     
004-0169-0 (thread    6) worse      

004-0170-0 (thread    7) identical     

004-0171-1 (thread    8) identical     
004-0171-1 (thread    8) worse      

004-0172-1 (thread    6) identical     
004-0172-1 (thread    6) worse      

004-0173-0 (thread    3) identical     
004-0173-0 (thread    3) worse      

004-0174-0 (thread    7) identical     
004-0174-0 (thread    7) worse      

004-0175-1 (thread    8) identical     
004-0175-1 (thread    8) worse      

004-0176-1 (thread    3) identical     

004-0177-1 (thread    8) identical     
004-0177-1 (thread    8) worse      

004-0178-0 (thread    3) identical     
004-0178-0 (thread    3) better     

004-0179-0 (thread    3) identical     
004-0179-0 (thread    3) worse      

004-0180-1 (thread    8) identical     
004-0180-1 (thread    8) worse      

004-0181-1 (thread    3) identical     
004-0181-1 (thread    3) worse      

004-0182-0 (thread    8) identical     
004-0182-0 (thread    8) worse      

004-0183-1 (thread    3) identical     
004-0183-1 (thread    3) worse      

004-0184-1 (thread    3) identical     
004-0184-1 (thread    3) better     

004-0185-0 (thread    4) identical     
004-0185-0 (thread    4) worse      

004-0186-1 (thread    4) identical     
004-0186-0 (thread    6) identical     
004-0186-1 (thread    4) worse      

004-0187-0 (thread    6) worse      

004-0188-0 (thread    5) identical     
004-0188-0 (thread    1) identical     
004-0188-0 (thread    5) worse      

004-0189-0 (thread    1) worse      

004-0190-0 (thread    2) identical     
004-0190-1 (thread    6) identical     
004-0190-1 (thread    6) worse      

004-0191-0 (thread    2) worse      

004-0192-0 (thread    3) identical     
004-0192-0 (thread    3) worse      

004-0193-0 (thread    6) identical     
004-0193-0 (thread    6) better     

004-0194-1 (thread    2) identical     
004-0194-1 (thread    2) better     

004-0195-0 (thread    2) identical     
004-0195-0 (thread    2) worse      

004-0196-1 (thread    6) identical     
004-0196-1 (thread    6) worse      

004-0197-1 (thread    2) identical     
004-0197-1 (thread    2) better     

004-0198-1 (thread    2) identical     
004-0198-1 (thread    2) better     

004-0199-1 (thread    1) identical     
004-0199-1 (thread    1) worse      

004-0200-0 (thread    4) identical     
004-0200-0 (thread    4) worse      

004-0201-1 (thread    1) identical     
004-0201-1 (thread    1) worse      

004-0202-1 (thread    1) identical     
004-0202-1 (thread    1) better     

004-0203-0 (thread    1) identical     

004-0204-0 (thread    2) identical     
004-0204-0 (thread    2) worse      

004-0205-1 (thread    1) identical     
004-0205-1 (thread    1) better     

004-0206-1 (thread    1) identical     
004-0206-1 (thread    1) better     

004-0207-0 (thread    1) identical     

004-0208-0 (thread    6) identical     

004-0209-1 (thread    1) identical     
004-0209-1 (thread    1) better     

004-0210-1 (thread    1) identical     

004-0211-0 (thread    1) identical     
004-0211-0 (thread    1) worse      

004-0212-0 (thread    2) identical     

004-0213-1 (thread    1) identical     

004-0214-1 (thread    1) identical     
004-0214-1 (thread    1) worse      

004-0215-0 (thread    4) identical     

004-0216-0 (thread    3) identical     
004-0216-0 (thread    6) identical     
004-0216-0 (thread    6) worse      

004-0217-0 (thread    3) worse      

004-0218-0 (thread    5) identical     
004-0218-0 (thread    8) identical     
004-0218-0 (thread    7) identical     
004-0218-0 (thread    5) worse      

004-0219-0 (thread    8) worse      

004-0220-0 (thread    7) worse      

004-0221-0 (thread    2) identical     

004-0222-1 (thread    4) identical     

004-0223-1 (thread    7) identical     
004-0223-1 (thread    7) better     

004-0224-1 (thread    8) identical     
004-0224-1 (thread    8) worse      

004-0225-1 (thread    3) identical     

004-0226-0 (thread    5) identical     
004-0226-0 (thread    5) worse      

004-0227-0 (thread    6) identical     
004-0227-0 (thread    6) worse      

004-0228-0 (thread    1) identical     

Converged2.
done
dvtditr (aa) Version 7.490
alg=A, model=BLOSUM62, 1.53, -0.00, -0.00, noshift, amax=0.0
8 thread(s)


Strategy:
 E-INS-i (Suitable for sequences with long unalignable regions, very slow)
 Iterative refinement method (<16) with LOCAL pairwise alignment with generalized affine gap costs (Altschul 1998)

If unsure which option to use, try 'mafft --auto input > output'.
For more information, see 'mafft --help', 'mafft --man' and the mafft page.

The default gap scoring scheme has been changed in version 7.110 (2013 Oct).
It tends to insert more gaps into gap-rich regions than previous versions.
To disable this change, add the --leavegappyregion option.

Parameters for the E-INS-i option have been changed in version 7.243 (2015 Jun).
To switch to the old parameters, use --oldgenafpair, instead of --genafpair.


  0%|          | 0/1309 [00:00<?, ?it/s]
 47%|████▋     | 611/1309 [00:00<00:00, 6102.61it/s]
 94%|█████████▎| 1225/1309 [00:00<00:00, 6113.65it/s]
100%|██████████| 1309/1309 [00:00<00:00, 6125.10it/s]
