# Supplementary material for: In silico analysis of crustacean hyperglycemic hormone family G protein-coupled receptor candidates
Source: Front Endocrinol (Lausanne). 2024 Jan 9;14:1322800. doi: 10.3389/fendo.2023.1322800 (PMC10828670; doi:10.3389/fendo.2023.1322800)
Supplement: Supplementary Data Sheet 1 — G. lateralis ESG transcriptome data set. [file DataSheet_1.zip › Supplementary Data/SuppData4/a34/a34.fasta]

>Gl_GPCRA13_Proctolinr/1-430
MYNSTSSTAALTSTAAPFLAAVLTSIAPQSTSTLDPALDSPTPTLANETDSGAVEMHEYAPFLAVSRYVVQR
VLVPVVLVVGVVGNTVTIVVLTRRQMRSSTNSYLTALAISDLLYLVFIFSLSIRHHPGMNRPHHWLYWHYFR
YALWLTDASSSTSIWLTVTFTIERYIAVCHPIKGKVFCTESRAKRVIVAVFVLCFTLTATTPHEWVILLATD
PTSGQTHLTLDYSSLGSNSTYKTVFYWFTAVMFILLPLVLLAVFNSVLIHIVKQSRATRRTMTNTAAERDSH
SQSQENKITVMLIAVVLLALLCQLPVAVMLVYQSLHQSKPGSTSYYIELGLGNIFNLLSAINAACNFVLYCA
MSDKYRRTFLRTFCSRWYRQPSPLHSWMATAYSNVEDGSPRFSRVSSMRMSRRSSHRHLRGPPATTATMV
>Bommo_BNGR_A34 
MDIEIDYEEAESRFLSNWSGDYLDDLDTSQYPFPNVLWHVKPAEEMAIKSSMMILVGVSGIFLNCVILTILIRNKWLWSP
SNCLIGNMALIDFLLLFFCPWFMLVRDFFQNYVLKTFGCRFEGFLQASLLLASVGAVMLVSYDRLAAAVLTAEARITKDA
APKVIVITWIVSSALALPWTIKRKYVERQWLNYLETFCAEDVQLLGIYWHLLLTMLVWVPLGIMIITYGVIMWRLQWSAR
ALSSRGGGRSVTRAKGKAMRIAALVLIAAVVCRIPYTALLYWRNNLPPKINSVDGSFSIMWFAANYLMYLNCTINPLIYG
FTNLRFRKAMDRTPGVACFKFGSWCCVCTFFKRRNFMAGDKNTEKIFVIENSPGPNKKLSRVVKNILHINKDSIEFSIKI
DEMTTKPTKLTPLKNEQF
>AnajapEVm001784t1 type=protein; aalen=527,44%,complete-utrpoor; clen=3524; offs=377-1960; organism=Anatolikos_japonicus; evgclass=main; oid=Anatolikos_japonicus_trinLocDN1818c0g1t1; codepot=Code/0.067;
MMIRLDPQLEVTKENETINTFSISCNLTCCKYSEDDIICFSELNFTDANNITTWASWELAVRWTFTSLVVLVAVLGNLTI
IIILAKNRLLLRTSVNHFILNMSVADLILALTGPIPFTIRDTSMFWTLGELWCHLEGYIQMLVMLVSLASLATISCDRMM
GVVRPFHTHLKTWQSLAIIVVIWVSSAVLAVPWGLYRVYTVHIWKDRTQTICGENVKLHMWWMVAVGGLTWVPLAIMLIS
YFTILAYFRHPRFKNSSKREHPVMTHLKKRVVKMMFLVLVIFVVCWLPIQLLNFFYTSFLDSFGQFKDDGTKMRYSVLMT
VAQYMIYVNPAVNPVIYGFLHQNFRRAFRLTFPCIFTRKSPLFLTRGQGIIRYMWSVKSTGSQPSVVVAAQRRHSVERQV
QSSSLERNSATSRSLSGSNTRKDETQTRNSHVGIEDERKKKKKFCNLKPGRLARQKSKKEERWSPENDNNEGYRSARFSY
VNESYAQDLPQRKISIISNGALGHLVTEVIKEETSSDAERERVLRKS
>Es_CHHR1B 
MMPRPNLTWPAVEGKELEDAFPVTCNLTCCQYSEDEIICFSEINYTDVNSLRTWPQWELAVRWTFASLVMLVAVLGNLTI
IIILSKNRLLLRTSVNHFILNMSVADLILALTGPIPFTIRDTSMFWPLGELWCHLEGYIQMLVMLVSLASLATISFDRMM
GVVRPFHTHLKTWHSLAIIVVIWGSSAVLALPWGLYRVFTVHIWKDCVQTICGENEKLYIWWMVAVVGLTWLPLAIMLIS
YSTILVYFRHPKFKNLSKREHPVMTHLKKRVVKMMFLVVVIFVVCWLPLQLLNIFYTSFLDENGQIKDEETEKYYNALVT
VSQYMIYVNPAANPIIYGLLHQNFRRAFRLTFPCIFTRKSSLVLTRGQGVTRYMWSVKSTGSTPSAAVAQRRQSAEQQAR
RSPAECTSATSGRRLGSFTTLKNKRQRQGSYASSKGERKARKCCILRFERLGSRKSRKEEKRSAEVDSDEGLCSGHLSNV
NEKYVRDLPPRKMSIVSKGTLGHLVSEVIEEETSSDAERERVL
>XP_039756686.1 neuropeptide receptor 22 [Pararge aegeria]
MELDTSQYPFPNKLWHIKPAKEVAIKTTAMVIVGVTGIFLNSIIITILLKNKWLWTASNYLIGNLAFIDLITLIFCPWFM
LVRDFHQNYVLKNFGCRFEGFLQASLLLAGVAAVMLVSYDRLAAATLTAEARITKNVAPKLIIASWVIPMGLSLPWIIKR
KYIERQWLDFLETFCFEERKVLGIYWHCIVILLVWIPLGVMILTYGAIIWRLERSARELLSRGGGQTVTQARGKAMRMTA
CILLAAAVCRIPYTAMVYWRNNLPQEVNSVEGGFDILWFIASYLMYVNCAINPLIYGFTNTRFRRAMDRTPGVACFKFGT
WCCACAMVVKKKQSLQHNNVEKIFVVIASPRPKRKISRVVKNILHINKQSVELSIAKVDEASTKPTKVTPLKNEQLDSKV
NDVEFMDQGIENTRSERIVINEENSNL
>XP_040169372.1 neuropeptide FF receptor 2-like isoform X1 [Anopheles arabiensis]
MYQLIVEVIAKLNVLINYTDEYPSMDFTVYDYPREIWHLKPGWEVALKTITFLPLVLFGVLGNAVLCCTLVQIRALRTPT
NLLIANLAVADLATLVICPLMFMFHDFYQNYVLGAIGCRTEGFLQGSLLITSVLCLCAISYDRLTAIVFPKRSRLTKRGA
VGLIVACWVGGFLLALPLSLHRAYRERQWKNYLETYCAENTTFLPSYWHVLIGALVWFPLLVMFCCYSLIFLKLDRYERR
VLRKEHPISVSYKRKVAKTLFIVLIVFVLLRIPFTTLVFVRYNRYLNDNQNQIGNDFLILWYVSHYLMYLNAALNPLIYG
LTNENFRKAFHKISLSRLLCIPALASRGRSSAGKHPKHARNGKRNMGKLDPALGIATIGGRLQPRAPCGTNDKMANLSGW
VLCPAGHGGPDSQPTSPSKDTKTSHLKLTTDTFGGGDSEMPRSTTLVSDGFM
>XP_040169373.1 neuropeptide FF receptor 2-like isoform X2 [Anopheles arabiensis]
MDFTVYDYPREIWHLKPGWEVALKTITFLPLVLFGVLGNAVLCCTLVQIRALRTPTNLLIANLAVADLATLVICPLMFMF
HDFYQNYVLGAIGCRTEGFLQGSLLITSVLCLCAISYDRLTAIVFPKRSRLTKRGAVGLIVACWVGGFLLALPLSLHRAY
RERQWKNYLETYCAENTTFLPSYWHVLIGALVWFPLLVMFCCYSLIFLKLDRYERRVLRKEHPISVSYKRKVAKTLFIVL
IVFVLLRIPFTTLVFVRYNRYLNDNQNQIGNDFLILWYVSHYLMYLNAALNPLIYGLTNENFRKAFHKISLSRLLCIPAL
ASRGRSSAGKHPKHARNGKRNMGKLDPALGIATIGGRLQPRAPCGTNDKMANLSGWVLCPAGHGGPDSQPTSPSKDTKTS
HLKLTTDTFGGGDSEMPRSTTLVSDGFM
>AnajapEVm002991t1 type=protein; aalen=409,88%,complete; clen=1383; offs=95-1324; organism=Anatolikos_japonicus; evgclass=main; oid=Anatolikos_japonicus_trinLocDN5700c0g1t1; codepot=Code/0.048;
MSVADLITALAGPIPFTIRDTAYFWVLGEVWCHLEGYIQMVVMMVSVTSLATISFDRMIGIILPFHTHLKIWQSIAIIIG
IWIVSAILAVPFSIYRIYTVHHWQDLTETTCGEDGKKMRIWWMISMIGLTWLPLLIRILCYTTIFIFFFTSNFRSRTNRE
HPSIRQMKRRVVIMMFTIVTVFTVSWLPFQLLKICGDTLFLGEDGRFYSDAAKRSYDILLTCCHYLIYTNVAVNPIIYAL
MHQTFRRAFRVTFPCFYHRKSYFVLTPGEGRQHYVWSVRTASNAYNSMLSMTRQNPSDRMQGMTATGAVVCSASLAASIA
IEPIQEENQSNNSLEGSGGLHGPETDITSVQNMSVELRLNGGRLLANEKYVRDLRPREISIVSTGALGQLITQVIEEETS
SDVEGERIL
>Es_CHHR1A 
MSSGNVMCFNEYNFTDRANITYPETWELALRWTYAPLIMLVAVLGNLAIIIILAKNRLLLRTSVNYFILNMSVADLITGL
AGPIPFTIRDTAYFWVFGEAWCHLEGYIQVLVMMVSVTSLAVISCDRMMGVVRPFHNHIKPWQSIAIIFIIWTVSALLAV
PFAVYRIYTVHHWQDLDETTCGEDVKKMHVWWMINMIGLTWLPLLVMIVCYTTILVYFRTHKFKASRNKEHPALTHLKRR
VVLMMFVVVVAFTICWLPFQLLKICNNLFLDDNTQFKNEKARRSHDILLTLSHYMMYTNAAINPIIYALMHQTFRRAFRV
TFPCFYNHKSMFVLTRGEGRQNYVWSMRSTSIAYNNVMSMGRDHLSDRSRRAREHTPTAVVCSAALAASIVIEPIMEENM
EGNSEQDSGQTQLPDSHVVSANTELRGSPPAPRSPSLGNERYVRDLVPRRIPIVSTGALGHLITQVIEEETSSDLESERI
L
>Gl_CHHRA12 
MIVFGERELVCNDTCCQMSSGNVLCFDDYNFTDRANITYPESWELAIRWTYAPLVMLVGVLGNLAIIIILAKNRLLLRTS
VNYFILNMSVADLITALAGPIPFTIRDTAYFWVLGETWCYLEGYIQMLVMMVSVTSLATISCDRMMGVVRPFHNHLKAWQ
SITIMFVIWCVSAALAVPFAVYRIYTIHHWQDLTETTCGEEVNKMHVYWMINMIGLTWLPLFVMIVCYTTIFIYFRTHKF
QADRKKEHPAITHLRRRVVLMMFIVVIAFTICWLPFQLLKICNKFFLDEENHFNSEAAEKSHDILLTISHYLIYTNAAIN
PIIYALMHQTFRRAFRVTFPCFYNQKSAFVLTPGEGRRNYVWSMRSTSTMYNIMSMSRNHISERSRKPKELTSSAVVCSA
ALAASIAIKPISKESREENSLQDSGQTQLPKSHVVSVQVEQGVSLSNNGPRSPPLGNERYVQGLAPRQISIVSTGALGQL
ITQVIEEETSSDLESERIL
>KAI8439655.1 hypothetical protein MSG28_013361 [Choristoneura fumiferana]
MFCVEDVNVLGIYWHFTITMLVWIPLGVMVLTYGTIMWKLEWSARELSSRGHGQTVARARRRAMRITSCVLLASVICRVP
YTVMVYWRSNNSRAINSVDGSFAVIWFVANFLMYFNSAINPLIYGFTNLRFRRAMDRTPGIACFRFGTWCCVCSMFKKTP
SPTEDKNSEKIFVIENSPKPNKKLAKAIKNVLRINKDTLELSIPKVDEVTTKPTKVTPLKTEHV
>ProbetEVm004621t1 type=protein; aalen=493,46%,complete-utrpoor; clen=3180; offs=645-2126; organism=Proasellus_beticus; evgclass=noclass; oid=Proasellus_beticus_trinProasellus_beticus_LocDN77312c0g1t1; codepot=Noncode/-0.0096;
MSDDNSWCNDTCCVFNEDEIICFNDYNFTDKYNLTHPTAWELAVRWSVVVPMVIVGVLGNLTIIIILLKNRLLMRTSVNI
FILNMAVSDMILSIAGPIPFTIRCTHQFWVLGELWCHLDGLIEVTLMEVSVNSLAIISVDRLLGIYNKSYKHLKKWKALL
IIACIWFVSGLLGTPFYIFRNYGVHIWADLTEVYCEEVITKTKYYWIPIIIFLNWIPLIVMTTSYILLFSGYKKHSLKAE
GKERSGVLKTKKRFINMLFANVIAFAICWLPFQAFIMYREKIIISDGGRVTNTKAYNITFNVAQYIVYLYPVVNPFIYGF
MHQNFKNGFRVTFPCFFKEEADFMLMRSHGRQAYVWSRASSRKVSLETRRCERIKRMETQRRAFSVNDLVLQPETKESPN
RNARKRTIVKFQRSSSDTSDYTTDITRPSRSSDTSDYTTDTIRPIRSPSSLDLDGTTNLSPFTVCLKVPTSQKEGSEEIC
TDKTETVVQEKSS
>ProcavEVm002991t1 type=protein; aalen=483,86%,complete; clen=1676; offs=179-1630; organism=Proasellus_cavaticus; evgclass=main; oid=Proasellus_cavaticus_trinProaselluscavaticus_LocDN45783c0g1t1; codepot=Noncode/-0.01;
MSSSLCNDTCCVFNGNEVICFTDYNFTDTNNLTHASAWELAVRWTVVVPMVLLGVFGNLTIIIILLKNRLLMRTSVNIFI
LNMAVSDMILAIAGPIPFTIRSTHQFWVLGELWCHLDGLIEVTLMEVSVNSLAIISVDRLLGIYNISYKHLKRWKALLII
TCIWIASSLLGIPFYIYRNYGVHIWADLTEVYCEEVLYKTKYYWMAIIIFLNWIPLVVMTTSYILLFLGYKKHALKVEDK
ERPGVLKTKKRFINMLFANVIAFAICWLPFQAFIMYRERIIISDGGQVTNIKTYNITFNITQYIVYLYPVLNPFIYGFMH
QNFKYGFRVTFPCFFKDEADFMLMRSHGRQAYVWSRASSRKIEIQRRERVKRMETPRRAFSVNDVGLQPEMKESPKRNSR
KRTTVKFQRSSSDTSDYTTDTSRPSRSPSSWDLNGTAILTPFSTCSIATNSHNKSTAEIGTEKNNTREQEAPLNCIFEHS
KPE
>EupsupEVm004822t1 type=protein; aalen=447,93%,partial3; clen=1430; offs=90-1430; organism=Euphausia_superba; evgclass=main; oid=Euphausia_superba_trinEuphausia_superba_LocDN192048c0g1t1; codepot=Noncode/-0.0054;
MICNETCCTNNHNKTICFADQNFTYFQNLTHSADWDIAVRCTICIPLVLMGVIGNSLTIYLLLKNKLLMRTSINLFILNM
AFADLIQSLTGPIPFTIKELNQFWRLGEIWCYAETYIQVMVQLVSMTSIAIISFDRMLGIVRPFHRHLTKWWSLLIICII
WIYAASLSIPFAVNKNYLERQWKDIFAIGCRTIRGNLHIWWEVVNIGSFWIPLAIMIICYGTIFYNFKKYTRHKQEHPAS
LHMKRRVLRMLVFLTLLMIFLWVPEQVFEVMVYYYVDENGLFKDPYAEKVYNIMLTISKYLMFVTPAVNPIVYALMHQNF
RRAYRTTFPGCFKGKPKYFLSAGEGSRPFMWTLRTGVSSFACSIRRKSWSMKGRLDTEQQQSQSIQSNSYGNSLNVSGEE
LNLKRNSCNDANHITPQPKYSQKIKTDNNKPSVNGHTNNESNKGEIH
>OraoraEVm001763t1 type=protein; aalen=556,61%,complete; clen=2696; offs=30-1700; organism=Oratosquilla_oratoria; evgclass=main; oid=Oratosquilla_oratoria_trinOratosquilla_oratoria_LocDN46275c1g1t1; codepot=Code/0.091;
MVASESGLRSLPSDGPVGHEAPWVPPPWPPGDPVNLMAGSSGMECNATCCNYSGGFICFIEYNFTDYQTLDAREPWEVAV
RWTYTILIVLVGLLGNLAIITILIRNRLLMRSTINLFILNLSIADLITLAVGPIPFTIRETHPFWVLGPVWCHLDGFIQM
IVMLVSVTTLSTISFDRMVGVLFPFHRHLRIWEAVGVIALIWAAAIPFATPFAIYRNYFEREWKDLTEVTCEEVQTKLYP
WWIVVVIALTWLPLLVMLVCYTVIFVQVYRQSSCESLSPTVHPAILSTRTRVVKMMFVVVLVFLACWLPFQILKIAKPKF
ISETGQLLTASRKTYKVWNTISQYVLYINPTVNPLIYGLMHQNYRRAFKVTFPWIFKGKPAFVLTRGNGNRPFVWSTTRS
RSHTIHSTPSSSNSEEPRVAAVNAMALRRTKSLDTERFETRRRLAIRRTQREDFSRRTNEFPMHRISHSKTKKNKRVKSP
AGRGTEPRGEVNITVVLDEVPRETSLFSTNSLGALIHEVIEEESQSEVERETSYSHSVRSNMPSEESSGASQRSIV
>CallaeEVm001292t1 type=protein; aalen=561,86%,complete; clen=1960; offs=144-1829; organism=Calcinus_laevimanus; evgclass=main; oid=Calcinus_laevimanus_trinLocDN14764c0g1t4; codepot=Code/0.083;
MSGIVKNLSGITKWGIRQMNTRMVCNNTCCTNSENHTICFGDYNFTEQVNLTSPEQWELGVRWSYTVLVLLVGFFGNLAI
IIILARNRLLLRTSVNHFILNMSVADLLTSLAGPIPFTIRDTHELWVLGEAWCYMEGYIQILVMLVSVTSLAVISFDRML
GVVRPFHQHLKKRQSMIIILFIWIASAVLAVPFAVFRIYSERVWADVVETTCGEERQKMRVWWGVIIIGLNWLPLIIMVT
CYTTIFIYFKVDAFKLSHNKREHPGMVHLKRRVVRMMFVVVMAFTVCWLPFQLLMLGKRRFLDGDGKFANDQKENSYHIL
FSVAHYMIYTNAAVNPIIYAFLHQNFRRAFRITFPCIFKRKSGLVLRPGHGVQKYVWSLRTNAFNVYGNDVTAPKRSLKD
RLTGTNELTPSAVLSSSAVAASIVLEPGAKDKDIWTQNEGQSKSLGSSISDEFEGNEAIRKLSKVDRSSCFVKMKKKKVK
HRNQATDDPVLRGTREAVDTLVEEGDRAVKVLRRPSYVDEGFVRDLIPRRFSIRSTGVLGDLIKQVIVEETSNELESERS
M
>NeodenEVm003303t1 type=protein; aalen=507,63%,complete; clen=2401; offs=471-1994; organism=Neocaridina_denticulata; evgclass=main; oid=Neocaridina_denticulata_trinNeocaridina_denticulata_LocDN53114c0g1t1; codepot=Code/0.02;
MSEDCIHHIDGRALTYDINCNDSCCTFGDGYIICFGECNFTDRSSLTYTEPWELGVRWTYTLIVTVMGILGNITIITILL
KNRLLLRTSVNIFIFNMSVADLTLSCAGPVLFTIRDTHQFFVFGETWCHMEGVIQIMVMMVSVTSLAVISFDRMLGIVLP
FHDHLKIWHSISIISVIWIISGLLSIPFGIYRIYTVRVWKDLTETTCGEDRSKIKIWWIIIVIGLTWLPLLIMLISYTTI
FIYLKYSWRNPILQKEHPALIHLRKRVMRMMFAVVIGFIICWLPFQVLKLFTNKFINDSGQFIDESKKKPYNALMSVSHY
MFYTNAAINPIVYALMHQTFRRAFRITFSCFYNRKSAFVLTRGVGPHTYTWSLKSTAQNVYGKNMVNNPKSSKLRDLIMR
NNQVTSSAVVSSSAMVAAIALEPTQINKKIAEENHTTNREGEGEEACKSQKNGAMEKGTLLSYVNEGYVTDLPQRRTSIV
STGALGHLITQVIEEESSSDADTERIL
>ParausEVm005814t2 type=protein; aalen=391,32%,complete-utrbad; clen=3581; offs=1559-2734; organism=Paratya_australensis; evgclass=alt; oid=Paratya_australensis_trinParatya_australensis_LocDN40376c0g1t2; codepot=Code/0.012;
MFFYFVQGLNVNLHRFNLNYTVMVMMVSVTSLAVISFDRMMGIVRPFHNHLKQWHSAAIIVVIWAISSILAIPFGVYRIY
TVRIWKDVTETTCGEERSKIRIWWIIIVIGLTWLPLTIMLLSYTTIFVYLRYFWRNPILQKEHPGLIHLKKRVMRMMFVV
VIGFIICWLPFQGLKIFTNKFIDETGRFIDDQKENMYNLLMSVSHYMFYANSAFNPIVYALMHQNFRRAFRITFSCFYKT
KSAFVLTRGVGTQTYVWSLKSTAKNVYGANMVNKPKSSKLMDLIKGNTKITSSAVVSSSAMVAAIALDPNKTVSKDTIDN
TSNERKENGLPKSKENGATGKGSLLSYINEGYVTDLPQRRTSIVSTGALGHLITQVIEEESSSDPDNERFL
>PenvanEVm007603t2 type=protein; aalen=253,99%,partial; clen=762; offs=2-760; organism=Penaeus_vannamei; evgclass=althim; oid=Penaeus_vannamei_trinPenaeus_vannamei_LocDN32731c0g1t1; codepot=Code/0.05;
AYPFHKHLGAWGSRAIIVGFWVLSAVLALPFSFYRVYTVRIWQDMTERTCGEQRDELRIWWIAVIIALTWLPLLIMVISY
TVIFVYLRKGAPSTARREHPAILHLKKRVVRMMFVIVLVFILSWLPFQIMKIFEDKYIDDSGQYLPDQEAEYKVLLSVSH
YMMYTNTAVNPLIYALMHQTFRRAFRVTFTCFYRKKPSLILRPSRGTNRYVWSTDGSVYSNNMNKQKMKLRDRLRRAPHV
TPQALVCTPALAA
>Lv_CHHR1B 
MLAPNLTLEHTKVSCNETCCVYSDNKTICFGDYNFTDRTNLTFPEPWELGVRYTFATLIMLLGASGNLCIIIILLKNKIL
LRTSVNHFILNMSVADLITSLAGPIPFTIRDTHQLWILGGAWCHLEGYIQILVMLVSVTSLATISFDRMIGVAYPFHKHL
GAWGSRAIIVGFWVLSAVLALPFSFYRVYTVRIWQDMTERTCGEQRDELRIWWIAVIIALTWLPLLIMVISYTVIFVYLR
KGAPSTARREHPAILHLKKRVVRMMFVIVLVFILSWLPFQIMKIFEDKYIDDSGQYLPDQEAEYKVLLSVSHYMMYTNTA
VNPLIYALMHQTFRRAFRVTFTCFYRKKPSLILRPSRGTNRYVWSTDGSVYSNNMNKQKMKLRDRLRRAPHVTPQALVCT
PALAASIALQQSVQKDSSDAQVKEEL
>Pm_CHHR1B 
MLAPNLTLEHTKVSCNETCCVYSDNKTICFGDYNFTDRTNLTFPEPWELGVRYTFATLIMLLGASGNLCIIIILLKNKIL
LRTSVNHFILNMSVADLITSLAGPIPFTIRDTHQLWILGGAWCHLEGYIQILVMLVSVTSLATISFDRMIGVAYPFHKHL
GAWGSRAIIVGFWVLSAVLALPFSFYRVYTVRIWQDMTERTCGEQRDELRIWWIAVIIALTWLPLLIMVISYTVIFVYLR
KGAPSTARREHPAILHLKKRVVRMMFVIVLVFILSWLPFQIMKIFEDKYIDDSGQYLPDQEAEYKVLLSVSHYMMYTNTA
VNPLIYALMHQTFRRAFRVTFTCFYRKKPSLILRPSRGTNRYVWSTDGSVYSNNMNKQKMKLRDRLRRAPHVTPQALVCT
PALAASIALQQSVQKDSSDAQVKEELPMTQLEAPTRKPKDRLSAFVNEGYVRDLSQRSLSVASTGALGHLITEVIEEESS
SDVDNSERIL
>Po_TRL_CHHR1 
MESHFFAEVDALNATLAFREGSRMTCNLTCCTSSINVTYCYGDKNFTDMKNLTYPETWELGVKWTFAILVTLMAVLGNVC
IIIILMKNRLLLRTSVNHFILNMSVADLITGVAGPIPFTIRDTNNFWVLGETWCHLEGYIQTLVMMVSVTSLATISFDRM
VGVVYPFHQHLKRWQSAVIILAIWVACALLAVPFGVYRVYTVHVWQDLTERTCGEQGSRIRTWWLVSTIGLTWLPLGIML
VCYTNIFIYFRHKKFLNANKREHPAMIHLKKRVVRMIFVVLIVFIVCWLPFQLLKFCSRRFLDETGRYISEEAKKQYKLL
LSVSQYMMFTNAAVNPIVYALMHQTFRRAFRVTFHCFFTDKSSFVLTPAAGMQRYVWSVRSDASDVYGNDMVTPRRSLRD
RLRGNSQLTPSALLSSSALAASIALERSRAASDPPSTKSSPSFANERYVKDLQPRKISIVSTGALGLLITQVIEEETSSD
VENERIL
>Cq_CHHR1 
MGGLAYVPNDATKIAFDAFYILKMICDDNCCTSSKNVTICFKDYNFTDTTNITYIESWELGVRWTYAILVMLVALLGNLS
IIIILLKNRLLLRTSVNHFILNMSIADLISSIAGPIPFTIRDTSFFWPLGGVWCHLEGYIQMLVMLVSVTSLATISFDRM
VGVVSPFHQHLKRRHSLAIIVIIWVVSAMLSVPFGLYRVYTVREWKDLTERTCGEEDDKIRVWWVVSITGLTWLPLVIMV
VSYTTIFVSFKRTNFRRTFNKREHPAIVHLKQRVVRMMFVVVLVFSACWLPFQILMLTKKNFIDSEGHLKNPAAKETYGI
LLTVSEYMIYTNPAINPIVYALMHQTFRRAFRVTFSCFFNNKSSLVLTPGQGMNRYVWSIKSSSTLYGNDLLTSPPRNLR
DRIQGRNQVTSSAVVSTSAVATSIALDIKSRKQRRRSFSEDSGTRNRCDIGNGRTMLPLSYANEGYVMDLQPRRQSFVST
GALGHLITQVIVEETSSDVENERVL
>Pc_CHHRA53 
VTLVPAVLVMMASVPSLAIISFDRMVGVVSPFHQHLKRRHAVAIIASVWLLAGLLALPFGFYRVYSERVWKDLTERICGE
EDDKIRIWWKVSILGLNWFPLGVMVISYTTIFFYFKQVKFKGTISRREHPAMVHLKQRVVRMMFAMVLVFTICWLPFQIL
KLAQRSFIDDTGHYVSTSAEKTYKTLLTVSQYMIYCNPALNPIVYALMHQTFRRAFRVTFPCFYNRKSSLVLTPGVGIQR
YVWSVKSTVSDVYGKDVVTTPPRNLRDRICGRNQLTPSAVLSTSALAASIALDSKSTQQRERSSSERRGDGALSRTVAGP
PELSFNASEGYVNDLQHRRMSFISTGALGHLITQVIEEETSSDLENERVL
>Nn_CHHR1 
IMEDRKHHNLTIEDVTYLLSQVSKIVCNDSCCRYKDNDVICFSDYNYTDKHNLTYTPTWEMAVRWSYVSLVVLMALLGNL
CTIIILLKNRLLLRTSVNHFILNMSVADLILTITGPIPFTIRDTSNFWPLGKVWCHLEGYIQMLVLLVSVTSLATISFDR
MLGVVRPFHNHLKLWQSVALIILIWISSAIIAVPWCIYRVYTKHIWKDMTQTICGESDQIYTWWIVGVIGLTWLPLSVMV
VCYTTIIICFHHRKFKIATSKEHPVMTHLKKQVVKMIFMVVIIFAICWTPLQLLKITNNDFLDENGQFKDKATERTYNIL
LTVSQYMIYINPAVNPIVYALMHQTFRRAFRVTFPCFYKNESSLVLTPGHGMRRYMWSYRSTTTSNACGNDISRIPRRRT
RSEQGGTPGAVLSSSAVAASIALDSEAKRYKREWSTEDSEPSVSRRTKFRCRSLSVGSDGPSDSKCKIPNGRHSSDDATS
PLGTRSKKRKRSRSLGSEKSLDTMIKIEKERKSSEGSERGEGSERATMAHLSYPNEGFVRDLPPRRMSFVSTGTLGYLIT
QVIEEETASDVENERVL
>Pc_CHHRA64 
MIGVVRPFHQHLKKRHSLTIIIVIWIVSALIAVPWPVYRVYTVHIWKDLTETICGEKDKINIWWIVGVIVLTWLPLGIMV
VCYSTILIYFRHKNFRISSQNEHPVITHVKKRVVKMMFVLVVSFACCWLPMQILKISTKSFLDPNGQYKDEATEKSYKIL
LTVAQYMVYINPALNPIVYALMHQTFRRAFRVTFPCFYNRKSSLVLTPGDGMRRYMWSYRSGTTSYAGGNDTSSVIRQRA
GTEGRPTPTALLSTSTLAAAIALDSTVKKSDTERSQSPIRCKRSSHHKYKFSRTGRSSVDDERSLHGSYKKIRNRSANSE
SSPDVNLQEVYSETSFSVNVECAYANKHDNQLSLTYVNEGYVSDLQHLRMSSLSNGTLGHLITQVIEEETSSDVERERVL
>Sv_CHHRA13 
MAGGGQQPAGGGGGGTVIDTVRSMGMTCNLTCCSYVNEGNKTICFIDMDFPKNLTATPQWELGVRWTFAVIVTLMAVLGN
LCIIIILFKNRLLLRTSVNHFILNMSVADLITAVAGPIPFTIRDTSDFWPLGQAWCHLEGYIQILVMVVSVTSLATISFD
RMVGVVRPFHQHLKRWQSVAIILGIWVVSALIAVPFGVYRLYTVHMWKDLTERTCEESDNIRIWWIIVVIALNFLPLIVM
VTCYSIIFVNFNKYANKVRGKEHPAILHLKKRVVRMMFVVVIVFIASWISFQVLQVTRSHFVNEEGSLRPELMQTYEDLL
TLSQYMIYVSPAVNPIIYALMHQTFRRAFRVTFPWIFTRKSSLVLTPGQGNRGFMWSVRSTHHSAHRACRTKPPQPGASP
SRYRRRQTVPKNPARNMWETDGGGTQPRRGRRVASGRFVDETYAMDLPYRKTSIMSQGTLGHLITQVIEEESTSDLDTER
VL
>EulmesEVm002388t1 type=protein; aalen=270,92%,partial3; clen=877; offs=66-875; organism=Eulimnogammarus_messerschmidtii; evgclass=main; oid=Eulimnogammarus_messerschmidtii_trinEulimnogammarus_messerschmidtii_LocDN35403c0g1t1; codepot=Code/0.051;
MSVADLILACCGPILFTIRDSSSFWVLGETWCHLEGYIQETVMLVSVISLTIISFDRMIGVAYPFHEHIKQWQSWLVIAV
IWVVSGILAVPFAVYRIYVVHVWADLVERLCNETGDMVVWWSVSMIVLNWIPLTIMITCYTFIIVRFRKYDRSVRELVHP
NVMKKKKRVIKMMFTVVIVFVVCWGPLQVFTVSKYAFLDDNGRLLPNMEKAYKTFLTISNYMVYLNPALNPIIYGLMHEN
FRRAFRITYSCCFKEESDMFLSPGTGNRGY
>GarderEVm002392t1 type=protein; aalen=201,98%,partial3; clen=613; offs=10-612; organism=Garjajewia_dershawini; evgclass=noclass; oid=Garjajewia_dershawini_trinGarjajewia_dershawini_LocDN14569c0g1t1; codepot=Code/0.04;
MVVWWEVSMVVLNWIPLTIMITCYTLIIVRFRKYDRSVRELVQPNVMKKKKRVIKMMFTVVIVFVVCWGPLQLFTVSKYA
FLAENGSLLPNMEKAYNTFLTISNYMIYLNPALNPIIYALMHENFRRAFRITYSCCFKEQSDMFLSPGTGNRGYMWSTHN
RRSSQANLDRRFSSRSASMDQSLPDKQAQTRCRLWSCFQRR
>Lv_CHHR1A 
MKGSRVTCNDTCCSWEDGSDNTFCFSDRDFPQDLVATPAWELGVRYGAATFLCVTGVLGNLCILVILLKNRLLLRTSVNL
FILNMSVADLVTAAAGPLPYTARDTQQFWTLGETWCRLEGYLQMMVMMVSVLSLATISCDRMVGVVYPFHRHLRAWQSFI
VIGLIWVVSAGIAVPFGLYREYAVHKWRDVTERTCEEANEMRVWWLVSIVALTWVPLGVMLACYALIFINFNKYRNKVRG
REHPAILRLKARTVRMMFVVVLVFVACWTPLQVVTLARNAFVQENGSLKKDLAETYDTLMSVCQYMMYINPSVNPIVYAL
MHHNFRRAFRVTFACVFKGKPSFVLTPGHG
>Pm_CHHR1A 
MMQGSSVTCNDTCCSWAGGSDNTFCFSDRDFPEDLATTPAWELGVRYGAATFLCVTGVLGNLCILVILLKNRLLLRTSVN
LFILNMSVADLVTAAAGPLPYTARDTQQFWTLGETWCYLEGYLQMMVLMVSVLSLATISCDRMVGVVYPFHRHLRAWQSF
IVIGLIWVVSAGIAVPFGLYREYAVHKWRDVTERTCEEAEEMQVWWLVSIVALTWLPLAVMLACYTLIFINFNKYKNKVR
GREHPAILRMKARTVRMMFVVVVVFVACWTPVQVVTLARNAFVQENGSLKENLAETYDTLMSVCQYMMYINPSVNPIVYA
LMHHNFKRALRVTFTCVFKRKPSFVLTPGHGTQKYVWSARSGISRNRNPGRSPPFHRVRRQGFRTPGETESRVPYPSGHL
SLEGIASSRSGELREVEEERRRPAEGDRDGDLTPRKPSPRGRNCDLFLGQLVTQVIEEESGSDLDSERTM
>XP_045522851.1 allatostatin-A receptor [Pieris brassicae]
MFRADLYNIDEKYLTNCTDLTADCLDLDTSQYPFPNTLWLLKPAREIAFKSSAMVVVGIIGIFLNSIIFIILMRNRWLWT
PSNILVGNMALVDMLTLLICPWFMLVRDFYQNYVLRNFGCKFEGFLQATLLLASVGSIMLVSYDRLAAACLTAEARVTKH
CAPKLILITWVAAMGLSLPWIIKRQYKERQWLDFLEMFCVEDVSFLEVYWHFILMLLVWLPLGVMIVTYGGIIWRLECSA
RELTSRGGGKVVVKARGKAMRVTAMVLVASTLCRLPYTVLIYWRNNMVKEINAVEGSYEILWFTASYLMYLNCALNPLIY
GFTNLRFRRAMDRTPGLACFRFGTWCCVCCLVTRKTKDLDSAKNEIFVIETSPKPKKKLSNAIKNILNINKQTLELSVHM
DEATTKPTKVTPIRIEQCNDV
>Nn_CHHR2B 
MGVWMLEAMTYFHLTTTTTATSEVWSDVSSTLPTDYLSPHAQSVNESLAFALNVTCHNDRQLVDLTEFEYAYRKETWIPI
TWREVIKIVAYVIVFVVSLVGNLLVILVVYYNVHMRSSTNQYLVNLAVADLLVTLLCTWVHLVRNLSHPHHVLPAIICKL
DGFAQATSLLASVLTLTVISVGRFVAVIFPLHARTSPDRAHRVIAVVWVTSALLSCPTLFYRQLYSIKWANFTSWHCDEV
WPSEVTYDPVVRRCVTTYDPKKLFYIILNTAFYFLPVGIMVISYSLVVWRLWMTQLPGEHCVPARNTATRAKKKVVKMVS
VVLLVFVLCWTPLQTIILYSNFVHVDHNSLPEWFGVMEFSAYFIALSNSALNPIIYCGFNDNFRKGLMSLLTCRHSSTGR
IHHRLHWRGTTGRTRETTVGCSGPEPAVVLEIKSLEINSSSHKSYKKSSHSSRVVMTSYKELRHNKLDDIPDTDHTFKKP
SGGGESGQKGDGITTSTPCKNHCVCLVGDLADHQRPSGHQRLTEHHHSAPASASSSGRRKVATCCGCCRSTKSASFTLEE
VYGVNKLKDNINTDTKEDRV
>XP_037917404.1 neuropeptide Y receptor type 2 isoform X3 [Hermetia illucens]
MGLNDFNEIDISKYDFPKDIWEIIPEGELILKVATFVPVVLLGIIGNAILLNIIMRNRALRTPTNLLIANMAAADTLTLV
ICPAMFMYHDFFQNYKLGGVGCKAEGFLEGSLLITAVLNLCAVSYDRLTAIVLPLETRLTIKGAKFVMIATWLVGFLLAA
PLAIYRTYKERQWKNFLETYCFEDTTVLPVYWHVLIAALVWMPLGVMMTCYFAIFYKLDRYERQVLKREHPMSVSYKTKV
AKMLFIVVIIFVVLRVPFTALVFIRNQMLQNNFVDQILGSFQVLWYASHYLIFFNAAINPLIYELTNDNFRRAYHQTPFL
FCFYKPKIGKKKKANKPASFGRLFYGALQPRGPCGEDRFAGVKNLFTQKDKGNIQIGSGTSKTYRSTRITQLRIQSSKET
LSDSMQHKDVCKILDVKKIDTETSIVANGFI
>XP_037917400.1 neuropeptide Y receptor type 2 isoform X2 [Hermetia illucens]
MSTRPTLLHPPKQFFRFRETSDNETFTEDELDANNNHHPLPNHSSNDSAVIDISKYDFPKDIWEIIPEGELILKVATFVP
VVLLGIIGNAILLNIIMRNRALRTPTNLLIANMAAADTLTLVICPAMFMYHDFFQNYKLGGVGCKAEGFLEGSLLITAVL
NLCAVSYDRLTAIVLPLETRLTIKGAKFVMIATWLVGFLLAAPLAIYRTYKERQWKNFLETYCFEDTTVLPVYWHVLIAA
LVWMPLGVMMTCYFAIFYKLDRYERQVLKREHPMSVSYKTKVAKMLFIVVIIFVVLRVPFTALVFIRNQMLQNNFVDQIL
GSFQVLWYASHYLIFFNAAINPLIYELTNDNFRRAYHQTPFLFCFYKPKIGKKKKANKPASFGRLFYGALQPRGPCGEDR
FAGVKNLFTQKDKGNIQIGSGTSKTYRSTRITQLRIQSSKETLSDSMQHKDVCKILDVKKIDTETSIVANGFI
>XP_037917399.1 neuropeptide Y receptor type 2 isoform X1 [Hermetia illucens]
MCYSRLGYHNDSLVNCAFRLALSVVPFLVESTNCSETSDNETFTEDELDANNNHHPLPNHSSNDSAVIDISKYDFPKDIW
EIIPEGELILKVATFVPVVLLGIIGNAILLNIIMRNRALRTPTNLLIANMAAADTLTLVICPAMFMYHDFFQNYKLGGVG
CKAEGFLEGSLLITAVLNLCAVSYDRLTAIVLPLETRLTIKGAKFVMIATWLVGFLLAAPLAIYRTYKERQWKNFLETYC
FEDTTVLPVYWHVLIAALVWMPLGVMMTCYFAIFYKLDRYERQVLKREHPMSVSYKTKVAKMLFIVVIIFVVLRVPFTAL
VFIRNQMLQNNFVDQILGSFQVLWYASHYLIFFNAAINPLIYELTNDNFRRAYHQTPFLFCFYKPKIGKKKKANKPASFG
RLFYGALQPRGPCGEDRFAGVKNLFTQKDKGNIQIGSGTSKTYRSTRITQLRIQSSKETLSDSMQHKDVCKILDVKKIDT
ETSIVANGFI
>Battex_EVm003745t1 type=protein; aalen=419,71%,complete; clen=1751; offs=434-1693; organism=HBG_Bathypalaemonella_texana; evgclass=main; oid=HBG_Bathypalaemonella_texana_trinHBG_Bathypalaemonella_texana_Loc153668c0g1t5; codepot=Code/0.021;
MDTTGLTLPTSSLALNFSPTGVVFNSTESPYSTSDIPQDFLLNNTNPQNVSCENNHHQFDFSEYEYPYRQETWIPITWRE
ILKITAYVLVFLLSLLGNLLVILVVYYNAHMRSTTNQYLVNLAAADLFVTLVCMWVHLVRHLSHPHYVLPAIVCKLDGFV
QTTALLASVLTLTVISVGRFIAVMFPLHARTSPDRAHKVIAAVWITSAIFACPTLFYRELYSIKWSNFTSWQCDELWPQE
YQYDPQTGYCMLVYDSKQFFYTALTIALYFLPVGVMFINYSLVVWRLWMTQLPGEHSLPARNTATRAKRKVVKMVSVVLV
VFVMCWTPLQTIILYSNFVHAQHNSLPEWFPILEFSAYFVAYSNSALNPIIYCGFNANFRQGLISLLTCTHSNSNRGYHR
RSTTRFTRVDTAGSTKSLP
>AcastyEVm001896t2 type=protein; aalen=644,62%,complete; clen=3097; offs=997-2931; organism=HBG_Acanthephyra_stylorostrata; evgclass=althim; oid=HBG_Acanthephyra_stylorostrata_trinHBG_Acanthephyra_stylorostrata_Loc27070c0g1t4; codepot=Code/0.06;
MDTTGLALSTTPSVMNFSPTEGLMTSTVPPYLSTYMPEELLNSSMMANFSCDRDHDQIDFSEYEYGYRKETWIPITWREI
LKITAYILIFLISLSGNLLVILVVYYNAHMRSSTNQYLVNLAAADLFVTLVCMWVHIVRHLSHPHYVLPALVCKLDGFVQ
TTALLASVLTLTVISVGRFIAVMFPLHARTSPDRAHKVILAVWITSATLACPTLFYRELYSIKWSNFTSWQCDELWPQEY
RLDPKTGYCLLVYDSKQFFYTALTIALYFLPVGIMFINYSLVVWRLWMTQLPGEHSLPARNTASRAKRKVVKMVSVVLVV
FVVCWTPLQTIILYSNFVHVQHKALPEWFPILEFSAYFVAYSNSALNPIIYCGFNANFRQGLVSLLTCSHSSSSRTYHRR
EYIGGSTTRFTLGHDRVDNPGTWKGVTGGGMTSGTRETTMVGCSGPEPAVLLEFSSLKKNNRLVQKSSMNQPLSGRVVAT
SASRDLNQQSFGHYTGDLVCKKCCRENHHHETHMGHVCTATTTITNPTTNNHHNRNQLQDDFGSGCRGTGGGATDGRENG
GCVSVVTQGGVGVRSQSGSNGEKLITKISISSFSSDGETGCGCYRRKQRKGKINNLPMNHHHHNDMYDVNHMKPENYGIR
EDML
>OplsP2_EVm002856t1 type=protein; aalen=308,87%,partial3; clen=1052; offs=129-1052; organism=HBG3047I2_Oplophorus_spinosus_photophores; evgclass=main; oid=HBG3047I2_Oplophorus_spinosus_photophores_trinHBG3047I2_Oplophorus_spinosus_photophores_Loc457
MDTTSLALSASPSTASFSPTDILLSSAIPPYLSTQIPQDLLNISMVTNVSCNRAHHQIDFSEFEYGYRKETWIPITWREV
LKITAYVLVFLISLSGNLLVILVVYYNAHMRSSTNQYLVNLAAADLFVTLVCMWVHIVRHLSHPHFVLPEVVCKLDGFVQ
TTALLASVLTLTVISVGRFIAVMFPLHARTSPDRAHKVIAAVWITSATLACPTLFYRELYSIKWSNFTSWQCDEFWPQEF
KVDPKTGFCSLVYDSKHYFYTALTIALYFLPVGVMFINYSLVVWRLWMTQLPGEHSLPARNTATRAKR
>SysdeP_EVm003518t1 type=protein; aalen=410,68%,partial3; clen=1786; offs=556-1785; organism=HBG_Systellaspis_debilis_PHOTOPHORES; evgclass=noclass; oid=HBG_Systellaspis_debilis_PHOTOPHORES_trinHBG_Systellaspis_debilis_PHOTOPHORES_Loc29358c0g1t1; co
MDTTGLALSASPSTVSFSPTDILLSTTIPPYLSTQIPQDLLNASMVTNISCNRAHHQIDFSEFEYAYRKETWIPITWREV
LKITAYVLVFLISLSGNLLVILVVYYNAHMRSSTNQYLVNLAAADLFVTLVCMWVHLVRHLSHPHFVLSALVCKLDGFVQ
TTALLASVLTLTVISVGRFIAVMFPLHARTSPDRAHKVIAAVWITSATLACPTLFYRELYSIKWSNFTSWQCDEFWPQEF
KVDPKTGYCILVYDTKQFFYTALTIALYFLPVGVMFINYSLVVWRLWMTQLPGEHCLPARNTATRAKRKVVKMVSIVLIV
FVVCWTPLQSIILYSNFVHAQHNSLPEWFPSLEFSAYFVAYSNSALNPIIYCGFNNNFRQGLLSLLTCSHSPSSRTYHRR
EYIGGSTTRF
>LUA10.1_GeclatEVm002817t1 type=protein; aalen=688,60%,partial3; clen=3435; offs=1371-3434; organism=Gecarcinus_lateralis; evgclass=main; oid=GlaE_velvLoc12777ct1; codepot=Code/0.12; cov=354.8_g5674_i0;
MFEVSDATTGVEGTEAGVWTNESAGEIWSGGGAVTTTNTTSTFSSTFASSSSPLSHLLHMALTSTSSPSPSSASSFASST
DLPLFSTTYYMDDAANRSMLMPNSCDVNPLLFTDFAQYEYPYRTDTWIPITWREVLKLVAYIITFLVSIAGNILVILVVR
YNRNMRSSTNQYLVNLAVADLLVTLVCKWVHLVRHLSYPHYVLPALVCKLDGFVQGTALVASVFTLTVISIGRFVAIMFP
LHARTSPDRAIRVIAAVWIASALISSPMLFYRELYSTEWSNFTAWNCDEAFPTERKFVKGVGCVVTYDAKQLFYVIFTIT
CYFLPVTIMLVNYSLIVWKLWGAQQPGEQHQQQVAATRNMQRVVRMVTVVLVVFVICWTPLQSLILYTTFSNDEHVPEWL
SWLEFTAYFVAHSNSALNPIIYCGFNANFRQGLVALLTCRQSRSGSRTYYPRSWRGLTGTRESITGYSGPEPAVVLDMGG
SVRHSRLTQKSSSSSLCGRLVYTGSARELRHDNHHHHHLCDPLNTSGITSISSINSNGGSGSGGNSITSNRNLSLRTNST
SMRQGYRSTNRSSDQQELTLAQRTFVRASYMGDNGRLDALRASTSSSSYTHRGGGRVGGGLDKEDEYGCSCCGGGKGRKG
GGGRGGGGGGGGTGIGGRGSGGGTRSLWGDRGGGGGGTGIGGRGSGGG
>XP_041784063.1 neuropeptide FF receptor 2-like isoform X1 [Anopheles merus]
MYQLIVEVIAKLNVLINYTDEYPSMDFTVYDYPREIWHLKPGWEVALKTITFLPLVLFGVLGNAVLCCTLVQIRALRTPT
NLLIANLAVADLATLVICPLMFMFHDFYQNYVLGAIGCRMEGFLQGSLLITSVLCLCAISYDRLTAIVFPKRSRLTKRGA
VGLIVACWVGGFLLALPLSLYRAYRERQWKNYLETYCAENTTFLPSYWHVLIGALVWFPLLVMFCCYSLIFLKLDRYERR
VLRKEHPISVSYKRKVAKTLFIVLIVFVLLRIPFTTLVFVRYNRYLNDNQNQIGNDFLILWYVSHYLMYLNAALNPLIYG
LTNENFRKAFHKISLSRLLCIPALASRGRSSAGKHPKHARNGKRTMGKLDPALGIATIGGRLQPRAPCGTNDKMANLSGW
VLCPAGHGGPDSQPTSPSKDTKTSHLKLTTDTFGGGDSETPRNTTLVSDGFM
>XP_041784064.1 neuropeptide FF receptor 2-like isoform X2 [Anopheles merus]
MDFTVYDYPREIWHLKPGWEVALKTITFLPLVLFGVLGNAVLCCTLVQIRALRTPTNLLIANLAVADLATLVICPLMFMF
HDFYQNYVLGAIGCRMEGFLQGSLLITSVLCLCAISYDRLTAIVFPKRSRLTKRGAVGLIVACWVGGFLLALPLSLYRAY
RERQWKNYLETYCAENTTFLPSYWHVLIGALVWFPLLVMFCCYSLIFLKLDRYERRVLRKEHPISVSYKRKVAKTLFIVL
IVFVLLRIPFTTLVFVRYNRYLNDNQNQIGNDFLILWYVSHYLMYLNAALNPLIYGLTNENFRKAFHKISLSRLLCIPAL
ASRGRSSAGKHPKHARNGKRTMGKLDPALGIATIGGRLQPRAPCGTNDKMANLSGWVLCPAGHGGPDSQPTSPSKDTKTS
HLKLTTDTFGGGDSETPRNTTLVSDGFM
>CAH0694739.1 unnamed protein product [Spodoptera exigua]
MLVISITGIFLNSIILTILLRNKWLWTASNYLVGNLAMTDLLTLLICPWFMLVRDFYQQYVLRNFGCRFEGFLQASFLLA
GVCAVLLVSYDRLAAAALSAETRVTIKVAPYLIVASWLASMTVSLPWAVKREFVERPWKNYLEMYCVEDTRVLGIYWHFL
LMLLVWAPLGVMVVTYGTIMWRLEWSVRELAARGGGQSIARARTRTLRITACVLLVSLICRIPFTALIYWRNNLAPQINS
ADGGFQIMWFAANYLMYLNCAINPLIYGFTNARFRKAMDRTPGIACFKFGSWCCLCDVPAKKRDQAQEKHTEKIFVIAHS
PKPHKKISKAIKNILHIKKDTLDFSIKVDEATTKPTKITPVKTEPVLENGKI
>KAH9639628.1 hypothetical protein HF086_010035, partial [Spodoptera exigua]
MRTYFGKIVIFCDTKNNLEDYENKFKVDFVLIEDKEVVEEKTDIFDVDSLDIEFIDEPIEIALNKMDESDFDDLDTKTIS
NWSQDYLEQLDTSQHNFPNTLWHVKPPLEIALKLSAMLVISITGIFLNSIILTILLRNKWLWTASNYLVGNLAMTDLLTL
LICPWFMLVRDFYQQYVLRNFGCRFEGFLQASFLLAGVCAVLLVSYDRLAAAALSAETRVTIKVAPYLIVASWLASMTVS
LPWAVKREFVYGTIMWRLEWGVRELAARGG
>OWR49373.1 neuropeptide receptor A34 [Danaus plexippus plexippus]
MVLVGVTGIFLNSIILIILLNNKWLWTASNYLVGNLAAVDLITLLFCPWLMLARDFYQQYVLKNFGCKFDGFLQATMLLA
NVAAIILVCYDRLAAAVLTAEAKITKSVAPKLIFVSWILSIVLSTPWIFKREYVERPWKNYLETYCVEDCDFLCIYWHFL
VILLVWIPLTAMTITYGAIIWKLEWGARELLSRGGGRTIILAKRKTMRVTACILLAAAICRIPFTVLVYWRNNLRKEINA
VDGGYSIIWFIATYLMYANCAINPIIYGFTNTRFRKAMDRTPCIACFRFGSLCCVYGKEIKENQSPQHNNNEKLFVIEGS
PQPRRKLSQIVKNLLHIHRHTVELSIAKVDEATTKPTKVTPLKIEHL
>Erisi1_EVm006110t1 type=protein; aalen=445,92%,partial3; clen=1443; offs=109-1443; organism=Eriocheir_sinensis; evgclass=main; oid=Eriocheir_sinensis_trinEriocheir_sinensis_LocDN204323c2g4t1; codepot=Code/0.091;
MFAGSEVTSAGVEGTEVEAAWTNDTVGGLWSGGGGSNTTNNNKTSINSTSFTSTTVSRLLHMALSSTASPASSSSSSFFD
SSTTELPFYYNNSDEAANPFMLMSNTCDANPLSFDFSQFEFPYRIDTWKPITWWEVLEIVAYIITFLVSIVGNILVILVV
RYNRNMRSSTNQYLVNLAVADLLVTLVCKWVHLVRHLSHPHYVLPAILCKMEGFVQSIALVASVFTLTVISIGRFVAIMF
PLHARTSPDRAIRVIAAVWIASALISSPPLLYRGLYKTEWSNFTTWNCDEFFPTKKKFVEGVGCVVTFDAKRLFYMVFII
TCYFLPVTIMLVNYSLIVWKLWGAQQPGEQHQQQVAATRNMQRVVRMVTVVLVVFVICWTPLQSLMLYNFIYHEHLPEWP
RWVEFTVYFVANSNSALNPIIYCGFNANFRQGLVALLTCRQTRSG
>Minpug_EVm002765t1 type=protein; aalen=757,52%,complete-utrpoor; clen=4355; offs=1046-3319; organism=Uca_pugnax; evgclass=noclass; oid=Uca_pugnax_velvLoc10597ct1; codepot=Code/0.11; cov=20.2_g3239_i1;
MFEATDITTAGVEGTEAGVWSNDTVGELWGGGGGAVTTTNTSTATFPSSSTPLSHLLHMTLMSTSSPPSSVFAASTDLPL
FSTTQDMDDSANGSMLMSNSCDENPLLYDFTQFEYPYRTDTWIPITWREVLKLLAYIITFLVSIVGNILVILVVRYNRNM
RSSTNQYLVNLAVADLLVTLVCKWVHLVRHLSYPHYVLPALVCKLDGFVQGTALVASVFTLTVISIGRFVAIMFPLHART
SPDRAIRVIAAVWIASALISSPMLFYRVLYKTTWSNFTTWNCDEFFPTERKYVQNVGCVVTYDAKKLFYIIFTIICYFLP
VTIMLVNYSLIVWKLWGAQQPGEQHQQQVAATRNMQRVVRMVTVVLVVFVICWTPLQTLILYTIFSSYEHVPEWLSWLEF
TSYFVAHSNSALNPIIYCGFNANFRQGLVALLTCRKSRSSSGRYVTSWLLKGTRQSITGYSGQEPAMMPDMGSSLRHTRL
TQKSSSSSLCGRLVYTGSSRELRHDNHYHHHLCDPLNTSGMSSTNSNGGSGGNSSAGNSIGNRSLSLRSNSNTRQGSMGM
KRSRNQQELTLAQRTFVRAPYMSDNGRLDALRASTSSSSPYNQRVRIGERTGGGLEREEEPGCSCWGGGRKGDARWGGKL
EKRGLCGGKGLWRVGGGGGGGGKGIAGGRRGIKRLWGGFKRKGRGGGEEKVRGIRWRRESESESGGGGGRGGGGGHVPYS
RSSSSSKERSYQGLEVFTVTAGAPDPVIFEKGVEAVV
>ParausEVm004792t1 type=protein; aalen=565,42%,complete-utrpoor; clen=3949; offs=1470-3167; organism=Paratya_australensis; evgclass=noclass; oid=Paratya_australensis_trinParatya_australensis_LocDN41038c0g1t2; codepot=Code/0.028;
MEGLRIVNPTLVSGITGAVTEDVLWSLGTSTFAPFVITHFPEGNMSDPVNSSCNFDDVRHLNVSEYDYPYRKETWIAITW
REILKIIAYVVAFLVSLAGNLLVILVVYHNANMRTSSTNRYLVNLAAADLLVTLVCMWVHIVKHLSHPNYILPSIICRID
GFVQATSLLASVLTLTVISVGRFVAVMFPLRARTSPVRAYRVIAAVWITSAILACPTMFYRQYYSIKWKNFVTWQCDEFW
PSEKRYDPKLRYCVTVYDYKTIFYTAFTIALYFLPVGIMIVNYSLVVWRLWVNQLPGEHSAPARNTATRAKKKVVKMVSV
VLLVFVLCWTPLQTIILYSNFVHGQHNSLPTWFPAVEFSAYFVAYSNSALNPIIYCGFNANFRQGLMSLLTCRQSSSGRI
YYQRNWKGLTARTRETTEGCSSAEPAVLVEFTSSKKNRYGPSGKTPLSSSREAPDSLCDSSSEPVSKRSFQGEPFNGSQS
HMSGSGTFFCHQQSDGLRGRPLGDFSRRALGSSITGRYPGGGFSGCSCCRRKGRRKEKIISDGQQVYELNEVRDNTSNGS
REDML
>CarmaC_EVm005844t1 type=protein; aalen=525,77%,complete; clen=2033; offs=329-1906; organism=Carcinus_maenas; evgclass=main; oid=Carcinus_maenas_CNS_velvLoc34344ct1; codepot=Code/0.073; cov=300.7_g13130_i1;
MATDVDETDVWNDSVGMWRNGDFPSSSTSSSSSSSTFTSPLPSLLHLALSSSSSSSSSAFFTTEGPDDSTSFMEDTMNYT
MPISCDQDPRISMNFSEFGYIYRTTTWVPITWREVLKLLAYIITFLVSLVGNLLVILVVRYNRNMSSSTNQYLVNLAVAD
LLVTLVCKWVHLVRHLSHPHYILPAFFCKLESFVQATALVASVFTLTVISMGRFVAIMFPLHARTSPDRANRVIAAVWIA
SALLSSPMLFYRELYSIEWSNFTTWHCDEFFPTKKKLLNGVCVVTYDAKKLFYIILTTTCYFLPVTIMLVNYSLIVWRLW
GAQHPGEHHQHQVAATRNTQRVVRMVTVVLLVFVVCWTPLQTLILYTSVAENFHVSEWLEKLEFTAYFVAHSNSALNPII
YCGFNANFRQGLVALLYCRHSRSGRNYHPRSWRGLTGTRDLTSGYSGPEPAVLMEMGSLRHSRLTQRSSTTSLSGRLVYT
GSSGEFRHNNHHHHHHLCDGLNDTPTVRQQSIIVYLFILVTITLV
>Cb_CHHR2 
MEDTMNFSMLMSCDQDPRISTNFSQFEYLWRTSTWVPITWREILKLLAYVITFLVSIVGNLLVILVVRYNRNMRSSTNQY
LVNLAVADLLVTLVCKWVHLVRHLSHPHYVLWAIVCKLDGFVQATALVASVFTLTVISIGRFVAIMFPLHARTSPDRAIR
VIAAVWIASALLSSPMLFYRELYSTEWSNFTTWNCDEFFPTKRKYVKDVGCVVTYDAKKLFYIIFTTSCYFLPVTIMLVN
YSLIVWKLWGAQQPGEQHQLQVAATRNTRRVVRMVTVVLLVFVVCWTPLQTLILYSSISENFYTPEWYQWMEFTAYFVAH
SNSALNPIIYCGFNANFRQGLMALLYCKHSRSGRIYHPQSHRGAPRRPSAGAWYSRDQIESFVTTTTITTTTSATA
>CalsaE_EVm005262t1 type=protein; aalen=530,93%,partial3; clen=1699; offs=108-1697; organism=Callinectes_sapidus_EVG; evgclass=noclass; oid=Callinectes_sapidus_EVG_Callinectes_sapidus_EVG_evg1609927; codepot=Code/0.081;
MDDSTNFSCDQDPRLTTNFSQYEYEGRTTTWVPITWREVVKLLAYIITFLVSIVGNLLVILVVRYNRTMRSSTNQYLVNL
AVADLLVTLVCKLVHLIRHLSYPHYILPAVVCKLDGFVQGTALVASVFTLTVISIGRFVAIMFPLQARTSPDRAIWVIAA
VWIASALLSSPMLMYRELYGIKWSNFTTWHCDEFFPTERKMMNGVCVVTYDPKKLFYIIFTITCYFLPVTIMLVNYSLIV
WKLWGAQQPGEHHQQQEAATRNTQRVVRMVTVVLLVFVVCWTPLQTLILYTSVGEEYEFVNDLEFTAYFVAHSNSALNPI
IYCGFNANFRQGLVALLYCRHSRGGHIYYPRSWRGVTGTRETTSGYSGPEPAVLVEMGSVRHSRLTQRGSTTSIGGRVVY
TGPGRELCHDHHHYHHHHQLCHGLNNQTTTQHNTGGSGGRSGNSNSGGGDGGGALQEVTLAQRTFLRASYRQNGRVNNHT
NHMTPSTSFDAGGGGREGDDMEETCGCCCRRKRSRYRWRRKDFGRRWGGG
>ScyparEVm004277t2 type=protein; aalen=434,91%,partial3; clen=1418; offs=116-1417; organism=Scylla_paramamosain; evgclass=althim; oid=Scylla_paramamosain_trinLocDN32907c0g1t3; codepot=Code/0.068;
MDDYMNFSCDKDPRTTTNFSQYEYDGRTTIWVPITWREVIKLIAYIITFLVSIVGNLLVILVVRYNRNMRSSTNQYLVNL
AVADLLVTLVCKLVHLIRHLSYPHYVLPAIVCKLDGFVQGTALVASVFTLTVISIGRFVAIMFPLHARTSPDRAIWVIAA
VWIAAALLSSPMLIYREFYSIKWSNFTTWHCNEFFPMEKKVINGLCVVTYDAKKLFYIIFTITCYFLPVTIMLVNYSLIV
WKLWGAQQPGEHHQQQVATTRNTQRVVRMVTVVLLVFVVCWTPLQTLILYTTVREEYEFVNDIEFTAYFVAQSNSALNPI
IYCGFNANFRQGLVALLYCRHSRGSHTYYPQSWRGITGTRDTTSGYSGPEPAVLVEMGSVRHSRLTQRRSSSSVGGRVVY
TGPGRELCHDHHHYHHHHLCDGLNDVAKTQQNTG
>Gl_CHHRA10 
MFEVSDATTGVEGTEAGVWTNESAGEIWSGGGAVTTTNTTTTTSSTFASASSPLSHLLHMALTSTSSPSSSSASSFASST
DLPLFSTTYYMDDAANRSMLMPNSCDVNPLLFTDFAQYEYPYRTDTWIPITWREVLKLVAYIITFLVSIAGNILVILVVR
YNRNMRSSTNQYLVNLAVADLLVTLVCKWVHLVRHLSYPHYVLPALVCKLDGFVQGTALVASVFTLTVISIGRFVAIMFP
LHARTSPDRAIRVIAAVWIASALISSPMLFYRELYSTEWSNFTAWNCDEAFPTERKFVKGVGCVVTYDAKQLFYVIFTIT
CYFLPVTIMLVNYSLIVWKLWGAQQPGEQHQQQVAATRNMQRVVRMVTVVLVVFVICWTPLQSLILYTTFSNDEHVPEWL
SWLEFTAYFVAHSNSALNPIIYCGFNANFRQGLVALLTCRQSRSGSRTYYPRSWRGLTGTRESITGYSGPEPAVVLDMGG
SVRHSRLTQKSSSSSLCGRLVYTGSARELRHHHHHHHHHHHPLNTSGITSISSINSNGGSGSGGGNSITSNRNLSLRTNS
TSMRQGYRSTNRSSDQQELTLAQRTFVRASYMGDNGRLDPPPPPPPPPPPPPEEEEEEE
>LUA10.4_c216942_g1_i3|m.49516 c216942_g1_i3|g.49516 type:3prime_partial len:623 gc:universal c216942_g1_i3:164-2029(+)
MFEVSDATTGVEGTEAGVWTNESAGEIWSGGGAVTTTNTTSTFSSTFASASSPLSHLLHMALTSTSSPSPSSASSFASST
DLPLFSTTYYMDDAANRSMLMPNSCDVNPLLFTDFAQYEYPYRTDTWIPITWREVLKLVAYIITFLVSIAGNILVILVVR
YNRNMRSSTNQYLVNLAVADLLVTLVCKWVHLVRHLSYPHYVLPALVCKLDGFVQGTALVASVFTLTVISIGRFVAIMFP
LHARTSPDRAIRVIAAVWIASALISSPMLFYRELYSTEWSNFTAWNCDEAFPTERKFVKGVGCVVTYDAKQLFYVIFTIT
CYFLPVTIMLVNYSLIVWKLWGAQQPGEQHQQQVAATRNMQRVVRMVTVVLVVFVICWTPLQSLILYTTFSNDEHVPEWL
SWLEFTAYFVAHSNSALNPIIYCGFNANFRQGLVALLTCRQSRSGSRTYYPRSWRGLTGTRESITGYSGPEPAVVLDMGG
SVRHSRLTQKSSSSSLCGRLVYTGSARELRHDNHHHHHLCDPLNTSGITSISSINSNGGSGSGSGGNSITSNRNLSLRTN
STSMRQGYRSTNRSSDQQELTLAQRTFVRASYMGDNGRLDALRASTSSSSYTHRGGGRVGGG
>XP_037033433.1 neuropeptide FF receptor 2 [Bradysia coprophila]
MADDLEKFDYSIYDFPSPMWYMIPEWEVAVKITTFIPIILFGILGNIMLLNVIIRNRSLQTPTNLLLANMAVADFFVLTI
CSTMFLFKDFYQNFILGAIGCKMEGYVQGALLVTAVFNLCAVTYERLTAIVLPMETRLTIFSCKIVMACAWVGGFTLAVP
LAVYRTYKEREWKNFVETFCMENTTVLPTYWHVLIATIVWFPLCAMIICYSAIFWKLDRYEAKVLKRENPICVSYKTKVA
RTLFIVVVTFLVLRLPFTTLVFIRNNWLKKSQMNQAAGFESFSYASQYLIYVNAAINPVIYGLTNDTFKRAYHQTPMLAC
LSKSKAHQANDVFSKKRNESSIWFWIASKHRWGQGFDNSKATITTKIKIISNLAEAENSGSGNSDLNSNVKQTSTAVI
>TMW50332.1 hypothetical protein DOY81_004609 [Sarcophaga bullata]
MSDETQFDFSKWNFPEDRIWLHIPEGEMIAKICTFIPVLIFGLIGNYVIVRLIVLNRSLRTPTNLIIANMAVADFLTLLI
CPVLFMINDFYQNYMLGSVGCKMEGFLEGAFLITAVLNLSVVSYDRLTAIVLPSETRLTVRGAKIVIFLTWLAGILIALP
LAIYRTYKVRQWKNFKEMYCKENPQILPKYWYVLITVMVWLPLSIMLICYSAIFYKLDRYEKRNLNREHPLSVSYKKTVA
KTLFIILIVFVALRLPFTILVILRDKIIANTNNMVNGSFRILWYISQYLMFLNAAVNPVIYGYKNDNFRRAYDQTPLCRC
RKKSQPANGTRKVPTPNNRFWCQMHINWFETHSCCFCSKSENSSSLKRKHEQLSVDVLKYTKDEDGYGTHS
>KAG5672158.1 hypothetical protein PVAND_002311 [Polypedilum vanderplanki]
MDDDLDFDLNFSCFDFPFEIWEILPPYQIIIKVSIVGPITIFGIIGNCLLLHTILSNRSLKSPSNYLIANMALSDLCTLL
FSPGLFLFHEIFQSYKLGIIGCKVEATIEITFLITSVITLCFVSYERLTAIAFPLQARLTFKQTKIVIACSWIFGLILSS
PLAIFRSYKERQWRNFLEAFCYEDLKILPLYWHILIVALVWIPLGVLVFCYTTIFFKLDQYEKFRKARIHPLTINYKRKF
AKTLFIVLVTFIILRIPFTSIVFMRSNMLQHNEMNQVEGSFQVMWYISRYLIFLNCALTPCVYGITNENFRKAFRKSKCF
KYFCFCTFGNSSSSMTVYTINHSHDDTRNIQELKPRNPYINSKSLFSSTWFKSGNVSKFSTAKFQKFEVTPKSQEKFQSA
ITYI
>XP_039447113.1 neuropeptide Y receptor type 2-like isoform X1 [Culex pipiens pallens]
MNSSFAAAERIIQYESDENQTSMNVSIYDYPREIWVTLPPWEMLVKTIAFLPVISFGIFGNIALLCIVGTIRALKTPTNV
LIANLAVVDLATLIVCPMMFMVHDFYQNYVMGAIGCKMEGFLEGSLLITSVLCLCAISYDRLTAIVFPKKSKLTFRGVWA
LIACTWIIGVLLALPLTIYRNYKERPWKNYLETFCAENTSFLPPYWHVLIGALVWFPLSVMIFCYSMIFLKLDRYERRVK
QREHPIAVSYRKKVARSLFIVLVVFILLRVPFTTLVFIRYNRFVNENTSQIGKDFVILWYVSHYLIFLNAAVNPLIYGLT
NDNFRKAYNKTRIWKCFWHSKTLKKLEPKREPVIMTIGQLQPRGPCGSEKLGDLSGWVIPAKPNNLNSPTEESRETKTSQ
LKPTTEDAQTKSNSVKVTSFYGCNLVLGDQCQNREVKPPSTLFI
>XP_039440870.1 neuropeptide Y receptor type 2-like [Culex pipiens pallens]
MNSSFAAAERIIQYESDENQTSMNVSIYDYPREIWVTLPPWEMLVKTIAFLPVISFGIFGNIALLCIVGTIRALKTPTNV
LIANLAVVDLATLIVCPMMFMVHDFYQNYVMGAIGCKMEGFLEGSLLITSVLCLCAISYDRLTAIVFPKKSKLTFRGVWT
LIACTWIIGFLLALPLTIYRNYKERPWKNYLETFCAENTSFLPPYWHVLIGALVWFPLTVMIFCYSMIFLKLDRYERRVM
QREHPIAVSYRKKVARSLFIVLVVFILLRVPFTTLVFIRYNRFVNENTSQIGNDFVILWYVSHYLIFLNAAVNPLIYGLT
NDNFRKAYNQTRIWKCFWHSKTLKKLEPKREPVIMTIGQLQPRGPCGSEKLGDLSGWVIPAKPNNPNSPTEESRETKTSQ
LKPTTEDAQTKSTSNKGTSFYGCNLVLGDQCQNRELKPPSTLFI
>XP_049289226.1 neuropeptide FF receptor 2-like [Anopheles funestus]
MFRIIQEVLTKLNILIIQSDESPLMDFTVYDYPREIWRLKPAWEVALKTITFIPLILFGVLGNAILCYILVQIRALRTPT
NLLIVNLAVADLATLLICPVMFMFHDFYQNYVLGAIGCKMEGFLQGSLLITSVLCLCAISYDRLTAIVFPKRSRLTKRGA
AVLIVTSWIGGFLLALPLSMYRAYRERQWKNYLETYCAENTTFLPSYWHVLIGALVWFPLLVMFCCYSLIFLKLDRYERR
VLRKEHPISVSYKRKVAKTLFIVLIVFVLLRIPFTTLVFIRYNRYLNDNQNQIGNDFLVLWYVSHYLMYLNAALNPVIYG
LTNENFRKAFRKISLSRLLCIPALASKRPSAGKGRLGGNKPGYGGKDGAHGIATIGGRLQPRAPCGTNEKMANLSSWIVC
QARRDNPPTSPSKDTKISQLKMTTDGLGGDSLAPRDTTIVSDGFM
>XP_040236775.2 neuropeptide FF receptor 2-like isoform X1 [Anopheles coluzzii]
MYQLIVEVIAKLNVLINYTDEYPSMDFTVYDYPREIWQLKPGWEVALKTITFLPLVLFGVLGNAVLCCTLVQIRALRTPT
NLLIANLAVADLATLVICPLMFMFHDFYQNYVLGAIGCRTEGFLQGSLLITSVLCLCAISYDRLTAIVFPKRSRLTKRGA
VGLIVACWVGGFLLALPLSLYRAYRERQWKNYLETYCAENTTFLPSYWHVLIGALVWFPLLVMFCCYSLIFLKLDRYERR
VLRKEHPISVSYKRKVAKTLFIVLIVFVLLRIPFTTLVFVRYNRYLNDNQNQIGNDFLILWYVSHYLMYLNAALNPLIYG
LTNENFRKAFHKISLSRLLCIPALASRGRSSAGKHPKHARNGKRNMGKLDPALGIATIGGRLQPRAPCGTNDKMANLSGW
VLCPAGHGGPDSQPTSPSKDTKTSHLKLTTDTFGGGDSEMPRSTTLVSDGFM
>Glyacu_EVm001806t2 type=protein; aalen=593,40%,complete-utrpoor; clen=4353; offs=1560-3341; organism=HBG_Glyphocrangon_aculeata; evgclass=althim; oid=HBG_Glyphocrangon_aculeata_trinHBG_Glyphocrangon_aculeata_Loc91722c0g1t4; codepot=Code/0.059;
MDDLVLQPTLEGTIMTPGEGDLGSSSLAPFLASLQFEDNTSAPTNPSNQSCSENLLQVNVTLFDYPYRMETWNPITWREV
IKIIAYLVIFLVSLTGNLLVILVVFYNAHMRTTTNQYLVNLAISDLLVTLVSMWVYIVRHFSYPNSVLPAVFCKLEGFVH
AFSLTASVLTLTAISLGRFVAVMFPFRTIRSPDRPRRVIAALWVTSALLACPMLFYRQTYPIKWRNHTSWQCDEIWPSKV
EFDKTRGHCVILYNTKFLFYMVFTIALYFIPVGSMILNYSLIVWRLWVRRVPGEHSIPAHNMATRAKKKVVKMLSVVLGV
FVLCWTPMQSLILYSNFVHAQHDSLPSWFHPMEFAAYFIAHSNSALNPIIYCGFNANFRKGFIALLTCRQTSFGRSLHPL
PTFRSTLPSESTEAAAENWKGTTGATRETTEDSSAPEPVILVEFNSINSRYGQRIDVPLETQAIQNSLSDSGTDSACQRS
THGDALNESQVSSGTAYSQCHHSHSPYRLPGSLRRLPFLAHSRRRREGPQSSSKLARTPAPASEAKDLEGCWCTRKMKDK
LRKQKQTSLNERQRFAVSEVRDNVTYNTKEDML
>Minpug_EVm004770t1 type=protein; aalen=541,57%,complete-utrpoor; clen=2844; offs=108-1733; organism=Uca_pugnax; evgclass=noclass; oid=Uca_pugnax_velvLoc20520ct1; codepot=Code/0.088; cov=21.0_g6331_i0;
MMTSTTLPSIASTAMDDLANMSYGCQLDPRITNFSQYEYTYRMKTWVPFTWREVLKVMAYLVVFLVSLIGNLLVILVVCY
NRHMRTSTNQYLVNLAAADLLVTLVCMWVHIVRHLSYPHYVLPAVVCKLDGFVQTTTLLASVLTLTVISVGRFVAVMFPL
HARTSPDRANRVIATVWVASALLACPTLFYRELFSIEWANFTTWQCEEFFPTEHDFVEGVGCVVTFDAKQLFYTILNIAL
YFLPVAIMIINYSLVVWTLWGAKQPGEQHSAATRHMATRAKKRVVKMVTVVLVVFVICWTPLQTLMLYSSFSQEDHLPEW
FSTLEFAAYFVAYSNSALNPIIYCGFNASFRQGLVALLTCRHAATGRIYHRRHRTGLTGGTRDTTVNCSGPEPAVLLELS
SLRRNRVNHRCSLTPSHSGRLVRSGSHRELRHNALCEPGHEIGCRVCDGVGVSLHHPGPALAHHHPLHKSDGSLGGQNGG
KLSTRASSSSGESVGRDGVCGCCRRHGRRRSRLPLYHENDIYNVNDLPEGLGVKEAKEDIV
>Es_CHHR2 
MASTSLPSLAYSPMEELVNQSYYPCHQDPRITTNFSQYEYTYRIKTWVPFTWREVLKVLAYLVVFLVSLIGNLLVILVVC
YNRHMRTSTNQYLVNLAAADLLVTLVCMWVHIVRHLSHPHYVLPALVCKLDGFVQTTTLLASVLTLTVISVGRFVAVMFP
LHARTSPDRANRVIATVWVASAVLACPTLFYRELYSIEWANFTTWQCDEFFPTEKEFVEGVGCVVTYDAKQLFYTILNIA
LYFLPVAIMIINYSLVVWTLWGAKQPGEHHSAATRNMATRAKKRVVKMVTVVLVVFVICWTPLQTLILYTSFSQEDNLQE
WFSTLEFAAYFVAYSNSALNPIIYCGFNASFRQGLVALLTCRHATTGRIYHRRQRLGLTGGTRDTTVGPEPAVLLELSSL
RRNRVNHRCSLTPSHSGRLVVTGSNRDQRHNDLCDPGHDNGCKVCDSIAASPLHPGPALHHHHLLNKSDFSLGGQNGGKL
STQASSSSGDSVGRDGVCGCCRRHGRKRSRLPLYNENDIYNVNHLPEGLSAKDAKEDIV
>Gl_CHHRA9 
MASTSLPAISYSPMEDLVNLSYACQQDPRITTNFSQYEYTYRMKTWVPFTWREVLKVVAYLVVFLVSLIGNLLVILVVCY
NRHMRTSTNQYLVNLAAADLLVTLVCMWVHIVRHLSYPHYVLPALVCKLDGFVQTTTLLASVLTLTVISVGRFVAVMFPL
HARTSPDRANRVIATVWIASALLACPTLFYRELYSIEWANFTTWQCDEFFPTEREYVKDVGCVVTYDAKQLFYTILNIAL
YFLPVAIMIINYSLVVWTLWGAKQPGEHHSAATRNMATRAKKRVVKMVTVVLVVFVICWTPLQTLILYSSFSQEDHLPEW
FSTLEFAAYFVAYSNSALNPIIYCGFNASFRQGLVALLTCRHAATGRIYHRRHRMGLTGGTRDTTVGPEPAVLLELSSLR
RNRVNHHCSLTPSHSGRFVISASNRELRHNALCDPGHDNGCKVCDGMAVSPLHPGPALPHHHHLHKSDGSLGGQNGGKLS
TQASSSSGDSVGRDGMCGCCRRHGRKRSRLPLYHENDIYNVNDLPEGLDVKEAKEDVV
>LUA9.1_GeclatEVm004216t2 type=protein; aalen=453,51%,partial5-utrpoor; clen=2657; offs=3-1364; organism=Gecarcinus_lateralis; evgclass=alt; oid=GlaE_velvLoc18894ct1; codepot=Code/0.097; cov=120.1_g6962_i1;
QQEEHGNQEEGASRRRRRRRRRRRGIVLSYGLQCVLEPPPPPPSPPLLLLLLPTPLPPPSLPPPPPPPPHPSTIMASTSL
PAISYSPMEDLVNLSYACQQDPRITTNFSQYEYTYRMKTWVPFTWREVLKVVAYLVVFLVSLIGNLLVILVVCYNRHMRT
STNQYLVNLAAADLLVTLVCMWVHIVRHLSYPHYVLPALVCKLDGFVQTTTLLASVLTLTVISVGRFVAVMFPLHARTSP
DRANRVIATVWIASALLACPTLFYRELYSIEWANFTTWQCDEFFPTEREYVKDVGCVVTYDAKQLFYTILNIALYFLPVA
IMIINYSLVVWTLWGAKQPGEHHSAATRNMATRAKKRVVKMVTVVLVVFVICWTPLQTLILYSSFSQEDHLPEWFSTLEF
AAYFVAYSNSALNPITCPRPPPPPPQERRFTGQAERREAQHSGVILVGGQRGA
>LUA9.4_c209770_g2_i1|m.36434 c209770_g2_i1|g.36434 type:internal len:373 gc:universal c209770_g2_i1:3-1118(+)
STQPAYTCAATTTNTTMSTTNLPHHRRPWSTFTHPTTRGLLTDLVNLSYACQQDPRITTNFSQYEYTYRMKTWVPFTWRE
VLKVVAYLVVFLVSLIGNLLVILVVCYNRHMRTSTNQYLVNLAAADLLVTLVCMWVHIVRHLSYPHYVLPALVCKLDGFV
QTTTLLASVLTLTVISVGRFVAVMFPLHARTSPDRANRVIATVWIASALLACPTLFYRELYSIEWANFTTWQCDEFFPTE
REYVKDVGCVVTYDAKQLFYTILNIALYFLPVAIMIINYSLVVWTLWGAKQPGEHHSAATRNMATRAKKRVVKMVTVVLV
VFVICWTPLQTLILYSSFSQEDHLPEWFSTLEFAAYFVAYSNSALNPIIYCG
>XP_026471151.1 substance-K receptor-like [Ctenocephalides felis]
MQRNAIEKLLQTRGTTKVEENQNGLERDSSKQQKACAIKTLNNTYVQLIQTQMCITQIAFDFGTSSDVIWNCSWDDISLG
NSSLDSNEFQATNCTKHESDHWFHMELDANNQYHPIKYEWNENIVDDAYYGQHDFPNELWIVSPSWEIAAKTLAFLPVIV
GGILGNFALLHAMFRFKPLRTPTNMMIANMAFADLLTLLVSPVMLLMHDFFQNYMLGAFGCKFEGFIDATLLISGVLNLC
AVSYDRLTAIVLPQETRLTKRGVRYVMAATWLIGFLVATPLAVFRIYKERQWKNVLETYCKEDRTFLPIYWHVIIAALVW
LPLGVMLICYVAIFLKLDRYESMVLRREHPITVRHKTRVAKMLFIVVIVFVICHFPFTALVFYRSQKLKSDSQMNQVDAS
FQILWFSSHYLVFLNAALNPIIYGLTNENFRKAFRQSALCKCFFSAPSEKPKVRSPYRFFFGRGVLQPRLDLIKDEKAPQ
NSFKFLENADSDPKSKKSYTQNDGLDSSKLTPLPITEGFI
>CAB3509696.1 unnamed protein product [Spodoptera littoralis]
MDESDFDDLDSRFVSNWSEDYLEQLDTSQHNFPNTLWHVKPPVEIVLKSSAMLIIGITGIFLNSIILIILFRNKWLWTAS
NYLVGNLALIDLLTLLICPWFMLVRDFYQQYVLRNFGCRFEGFLQASFLLAGVCAVLLVSYDRLAAAALAADTRVTIKVA
PYLIVASWIMSMIVSLPWAVKREFVERQWKNYVEMFCIEDSKVLGIYWHFLLMLLVWVPLGVMVVTYAIIMWRLEWSVRE
LASRGGGQSIARARTRTLRITACVLLTSLICRMPFTAFIYWRNNLPNEVNSADGGFQIMWFASNYLLYLNCAINPLIYGF
TNARFRKAMDRTPGVACFKFGSWCCLCDVPAKKHDQGQEKNTEKIFVIAHSPKPHKKISKAIKNILHIKKDTLEFSIKVD
EVTTKPTKITPVKTEPVLDNGKI
>XP_022823136.1 RYamide receptor [Spodoptera litura]
MDESDFDDLDPRVVSNWSEDYLEQLDTSQHNFPNTLWHVKPPLEIVLKSSAMLIIGITGIFLNSIILIILFRNKWLWTAS
NYLVGNLALIDLLTLLICPWFMLVRDFYQQYVLRNFGCRFEGFLQASFLLAGVCAVLLVSYDRLAAAALAADTRVTVKVA
PYLIVASWIMSMIVSLPWAVKREFVERQWKNYVEMFCIEDSKVLGIYWHFLLMLLVWVPLGVMVVTYAIIMWRLEWSVRE
LASRGGGQSIARARTRTLRITACVLLTSLICRMPFTAFIYWRNNLANEVNSADGGFQIMWFASNYLMYLNCAINPLIYGF
TNARFRKAMDRTPGVACFKFGSWCCLCDVPAKKHDQGQEKNTEKIFVIAHSPKPHKKISKAIKNILHIKKDTLEFSIKVD
EVTTKPTKITPVKTEPVIDNGKI
>XP_047992397.1 red-sensitive opsin [Leguminivora glycinivorella]
MMCGMENNLSLSEKMLDYDELAAKTNWSYDYLLEIDTSQFPFPNTLWHVKPPKEIALKTTLMLAIGIHGIFLNSVILITL
AKNRWLWTASNYLIGNLAMTDLLTLLFCPWFMLVRDFYQNYVLKNFGCRFEGFMQATMLLAAVGAVMLVCYDRMAAAALT
ADARVTKAAAPKLIIISWVAAILLSLPWIIKREYVERQWLDHLETYCVEDVQFLGIYWHFTLSMLVWIPLGVMVLTYGTI
MWKLERSARRLRGNGQTAARARRRAMRITACVLLAAVFCRLPYTFLIYWRNNNSMTINSVDGIFSIIWFVGNLLMYFNSA
INPLIYGFTNLRFRRAMDRTPGIACCRFGSWCCVCSMLKKKQPPPSVGDKNSEKIFVIENSPKPNRKLTKAIKNVLRINK
DTLELSIPNADDITGKPTKVTPLRPDN
>CarmaC_EVm006998t1 type=protein; aalen=474,49%,complete-utrpoor; clen=2894; offs=692-2116; organism=Carcinus_maenas; evgclass=noclass; oid=Carcinus_maenas_CNS_velvLoc20811ct1; codepot=Code/0.077; cov=3065.1_g7942_i0;
MDCLSENLTSLSQALPSNTSWLDTGDDWCEGWRSGEPFLMGEKYPCPEMLERGRALDDYEKVQVALVVALMVSSVAGNAA
VVAVISLNRVLRTSVNYYLANLAVADLLITLTCWPTLVNRFTAPLYILGRPLCKMTVLALATCINVSVLTLAVVAGGRLY
AVLFPLRALRSSSRPVLIISFLWVASFVLAFPAFYVRDTQVAKWDDLVEESCSDVLCSSWSASVFRYYRILLLITMFFLP
ETVMVLAYSVIVVRLYCVRRGPADRDAPLTRSLPATEHPHSTARRKVVKMTAAVVAAFTVCWSPLQALSLYGLLYEGTQL
PKWFSSAEFWAYFLGYCNSAFNPLLYCGCSENFRHGFKSLVLRRPRWRRTTRAGSANSWSPSSLLLRLTSSSLSRTSSGG
GGGAVSRQTSNSLASKTSDSACSSRKLNTNTAGPFKPYCKNKESSVRSKQQPENNNASSRLVDEAEALNPESQP
>Procl2_EVm006597t1 type=protein; aalen=470,42%,partial5-utrbad; clen=3364; offs=3-1415; organism=Procambarus_clarkii_EVG; evgclass=noclass; oid=Procambarus_clarkii_EVG_Procambarus_clarkii_EVG_evg11008355; codepot=Code/0.076;
AARAVRVAGAEEFLRGFSACEDKRASRLCRVVVSVRRQCSDDCSLKSGLSISEGLIQFQPRSCATPSTQGRPYSMGGTMD
IAYEGLLLELTTSTLPLDLNATLAGGGLPGTFGNVSWHSCDSSEPLLMRENFPNPNLEDALRLDVYESLQVALMVLVVAM
SVSGNLAVMVVVYLNSFLHSTINYYLVNLAVADLLISVFCWPTLANRLTHPLYLLGRPLCKISVLAQGTCVTVSVLTLAT
VACDRVYAVLLPMRARSSSSRPLTIIIILWLFSFAVAFPSFYVRETRVFQWNDLVEESCGDIICTAAHLQVFTYYRILLL
ATLFFVPGAVMVLAYTLIVFRLWCVRRGPSDPHSQATCPEPHTRAKRKIVKMTAMVLLAFTACWAPLHSLIMYDLVVDHP
MPDWFETALFWAYCLGYSNSALNPLLYGGFSDNFRLGFRKILARWRRTSEASKVVSEHDYDPMSCEITSV
>ParausEVm004085t1 type=protein; aalen=619,46%,complete-utrpoor; clen=4002; offs=1572-3431; organism=Paratya_australensis; evgclass=noclass; oid=Paratya_australensis_trinParatya_australensis_LocDN50659c0g1t1; codepot=Code/0.025;
MNTSFPSLTFGSSEMDLVDSIGPSLGASVPSWPCNHTGPLVMREKYPMPLLVETARTLDIYEILQIAAFASVFIISVCGN
LIIMIVVYLNSFLRSTINYYLVNLAVSDLLITVLCWPTITTQLTQPFYILGRPLCKLNVLTQTTCVTVSVMTLSAVACDR
VYAVMMPLRARSSVARPVTLILSIWVTAVVLTIPAFLVRDIQVFQWDDLVEESCSDMLPRCSPNVGTIFKYYRILLTVML
FFLPAMVMIVAYAVILLRLWCVKRPATPTQTTTPTSANAKSNPHIRAKRKIVKMTAMVLLAFLVCWCPLHILLFYDLISH
QALPPWFDKVVFWAYFLGYCNSALNPLLYGGFSDNFRQGFKNMFRHRRYVSDHMQLPSTAMTSSMTRLSSRLSIPRPSVF
RTFSASSQAVNPLPFVKHNSLPRKQSLQYSRRSSAAFSNISNPQSRRSSTVRGLLYQREDSVGAKLPDHVLANLSHKEVS
LAYSLPPEPSNVPQVPRRRASSEGPEAIEETNCLLEETLYSVKGENHKGFIGESGDNSVVSSALLDVHLQNLQKRQFTSI
QEEGYHTNDDDTTLNADIKEHGISYSSEKSCHDSDSEVQMTVHKNNVQNVEQTVFTPQI
>AlpvirEVm007808t1 type=protein; aalen=280,61%,partial3; clen=1372; offs=532-1371; organism=HBG_Alpheus_viridari; evgclass=noclass; oid=HBG_Alpheus_viridari_trinHBG_Alpheus_viridari_Loc20641c1g1t1; codepot=Code/0.035;
MDGEGNSSNVFYSTLVSNDSDMNGSWAMGEASIIPTGPPVNPWPCNHTGPLIMKEMYPNPMQVEAFRTVDGYEIWQIIAF
ALVFAVSVCGNVVVMVVVYQNSFLRSTVNYYLVNLAISDLLITVLCWPTITTKFTEPFYILGRPLCKINVLTQTTCVIAS
VMTLSAVACDRVYAVMLPLRARSSVARPLVLISIIWIVAIIVAIPAFLVRDIQVFQWDDMLEESCSDMLPRCNPSAVVVF
KYYRILLTGILFFLPALVMVAAYAVILLRLWCVKRPYNSS
>Styrich_EVm002467t1 type=protein; aalen=607,64%,complete; clen=2814; offs=499-2322; organism=HBG_Stylopandalus_richardi; evgclass=noclass; oid=HBG_Stylopandalus_richardi_trinHBG_Stylopandalus_richardi_Loc105614c0g1t1; codepot=Code/0.066;
MEATSVTSVVSHFKTNASEMNTSFALGSPEISDEGIFGVSMGPPLSPWPCDHIGPLVMKEKYPLPMLVDAARTLDSYEIV
QIVAFASVFAVSVCGNLVVMIVVYLNSFLRSTINYYLVSLAVSDLLITILCWPTITTQLTQPFYILGRPLCKINVLTQTT
CVTASVMTLSAVACDRVYAVMLPLRARSSAARPLTLIVAIWVVAVFLAIPAFLVRDVQVFQWDDLTEESCSDILPRCNQN
ASIVFKYYRILLTLMLFFLPAVVMVLAYAVILLRLWCVKRPAMPTPSTSNAPPNPHIRAKRKIVKMTAMVLLAFLVCWCP
LHILLFYDLISQQPLPPWFDRFVFWAYFLGYCNSALNPLLYGGFSDNFRLGFKNLFRPRRSTSDHMQLPSTAMATSISVN
RGSSRLSFARKSSLFHTFSNPLTPSAAITLLQKNNNGVSRCRSGSTSQRSSVYRNSFSQQSSSGKCPSYQNTDSIMPCPE
RDTNGTHDTSSVSLSLPSDPCESLLGTPVAKLHSNSECHSKDERKALLSETLGDRNDVNDSLANSSSSYSPGGPRPLESQ
LQTLHKRQSQRIDNFTSIEEEGYIPSDKDQTTENNCRVNGTDFRLGM
>ThyineEVm006265t3 type=protein; aalen=523,71%,partial3; clen=2203; offs=634-2202; organism=Thysanoessa_inermis; evgclass=althim; oid=Thysanoessa_inermis_trinThysanoessa_inermis_LocDN116365c1g1t4; codepot=Code/0.016;
MDYPVEWSEDYPSGGPGPLNYSTTDYGVGANGTQIPAYDEYGDYIYDYPGYGTGNESCGGSHNFSDFPYIWPKDYWVPIT
YIEVLKIIAYVLLIVVSLIGNTLVILVVYYNNNMRSSTNQYLVNLAVADLLVTLTFPLHLVRNLSAHHQYHLPEFFCKID
GFVSTCVLLASVLTLSVISFGRFVAVFFPIRVRTSPDRARIFIVIIWLTSVIVAGPILSVRRLNIIQWSDYTSKHCEEYW
PTTYVYNDEGGHCEAITDGRFPYYITMTIGFFFLPATIIIVSYSLVILRLWATTLPGEHSQPGRNTQGRAKRKVLKMVIA
VFLVFVICWTPMQGVLLYSQCIHDINKHGPVPDWFPSFEFVAYFLSYSNSAINPIIYCGFNANFRKGLLALLRWRDSSAA
ACGGTARHSNFRWNYLRTLSITRRTNVDHTTYSGPEPVILLECNSFSKQRMMQNSSLNKHTRCSMQLIPLRERTICSNRS
LMVSHVKHNQKRQQHETFKGCIHDINSLHVIRGSSAASGRGYC
>Ha_CHHR2 
MEVSNIDLWTMESGSHNPMATAAVAAAAAASEVWGGSSSTTHSPYDTPHLPEDNVTMTFDLNKSCQNDHRLMDLTDFEYG
YRKETWIPITCKEVIKIVAYIMVFLVSLAGNLLVIVVVYYNAHMRTSTNQYLVNLAVADLLVTLVCMWVHIVRNLSHPHY
ILPALVCKLESFVQATSLLASVLTLTVISVGRFVAVMFPLHARTSPDRAHRVIAVVWLTSALLACPPLFYREQYSIQWAN
FTSWHCDEFWPMEVQFNLKVGHCVTTYDAKRRFYIILTIVFYFLPVGIMFINYSLVVWKLWMTQLPGEHCVPARNTATRT
KKKVVKMVSVVLLVFVLCWTPLQSILLYSSLVHSQDNSLPEWFSEVEFAAYFVAYSNSALNPIIYCGFNANFRQGLVSLL
TCRHASTGRIYHRRNWKGMTGGTRETTVGCSGPEPAVLLEFNSIKRNRLDHKFSMTSSHSGRVLMTCSNKDLRQNNLNDF
GSDNTCKNYNGGEQSQLKGGTGHSCPNINNAVYNNHHLRPNDVGLTRHHDGKLGARASNSWSSNSGAAVGCGCCKSTTTT
TSPLHHHHQMYDLNHLKEDINNDIREDVL
>Nn_CHHR2A 
MEVSNIELWTMESGSHNPMATAAVAAAAAASEVWGGASSTTLSPYDTPHLPEDNVTLTFDLNKSCQNDHRLMDLTDFDFG
YRKETWIPITCREVIKIVAYILVFLVSLAGNLLVIVVVYYNAHMRTSTNQYLVNLAVADLLVTLVCMWVHIVKNLSHPHY
ILPALVCKLESFVQATSLLASVLTLTVISVGRFVAVMFPLHARTSPDRAHRVIAVVWLTSALLACPPLFYREQYSIQWAN
FTSWHCDEFWPTEVHFNLKVGHCVITYDAKRRFYIILTIVFYFLPVGIMFVNYSLVVWKLWMTQLPGEHCVPARNTATRT
KKKVVKMVSVVLLVFVLCWTPLQSILLYSSLVHSQDNSLPEWFSEVEFAAYFVAYSNSALNPIIYCGFNANFRQGLVSLL
TCRHSSASRIYHRRNWKGMTGGTRETTVGCSGPEPAVLLEFNSIKRNNRLDQKFSMTSSHSGRVLMTCSNKDLRQNNLND
FGSDNTCKDYNGGEQTQLEGGTGHSCPNINNAVYNNHHHLRYNDVGLTRHHDGKLGARASNSWSSNSGVTVGCGCCQSTA
ATTTTSPLHHHHQMYDLNHLKEDINNDIREDVL
>Sv_CHHRA12 
MEWSTAVTDTPSVMTAVPGLDVWGATYSSLQPYVTTDASEDYVSEECVYDLRRLNVSVFDYHYRKETWITITWREVLKMF
AYVVVFLVSLAGNLLVIVVVYYNAHMRTSTNQYLVNLAVADLLVTLVCMWVHIVRHLSHPNYVLPAIVCKLDGFVQATSL
LASVLTLTVISVGRFVAVMFPLHARTSPDRAHRVIAAVWVTAALLSCPTLFYRQLYSIKWSNFTSWQCDEIWPMEGKFDS
TVSRCIITYDAKKLFYTVLIIALYFLPVGIMFINYSLVVWKLWVTQLPGEHPAPSRITATRSKKKVVKMVSVVLLVFVIC
WTPLQSLMLYSNFIHGQHDTLPEWFPVMEFAAYFIAYTNSALNPIIYCGFNVNFRQGLVSLLTCRHASAGRMYHRRNWKG
MTGGTRETTVGCSGPEPAVLLEFNSLKRNRMVQKYAMTPSQSGRGVTTGSSKEPRRNTICDLTSDLTCKNCPRGGGGQTE
VGPVEVVCSSLTPATLYNHDGLLPRPDPGPTACTAGQNGGQLSTQASNSSSGSSGVAKTCGCCRGHRRKKTAPPADREEE
MYHFNDVKENMSNDTKEEML
>Panar1_EVm004455t1 type=protein; aalen=578,40%,complete-utrbad; clen=4342; offs=2035-3771; organism=Panulirus_argus; evgclass=noclass; oid=Panulirus_argus_Panulirus_argus_evg11590173; codepot=Code/0.12;
MEWSTAVTTESTPAAMTPVPSADIWGLTYSSLSPFINTNVSEDYMSNDCVYDQTLVNVSMYEYLYRKETWITITWREVLK
MFAYVVIFLVSLAGNLLVIVVVYYNANMRSSTNQYLVNLAVADLLVTLVCMWVHIVRHLSYPNYILPVIVCKLDGFVQAT
SLLASVLTLTVISVGRFVAVIFPLHARTSPDRAHRVIAAVWVTAALLSCPTLFYRQLYSIKWSNFTSWQCDEIWPREGKF
DPAKRLCVITYDAKKLFYTVLIIAVYFLPVGIMLISYSLVVWKLWVTQLPGEHHAPSRITATRSKRKVVKMVSVVLLVFV
ICWTPLQSIILYSNFLLGQEASLPDWFPVMEFAAYFIAYSNSALNPIIYCGFNVNFRQGLVSLLTCRHTSAGRMYHRRNW
KGMTGGTRETTVGCSGPEPAVLLEFSSIKRNRMVQKYSMTPSQSGRVVTMGSNKELRRNTISDLTSGLTCKNCPRGGQAL
DPQPADSMCSNTAIYANDNHLHRSEVGLAACTGGQNGGHLSIHASSTSSGSSRVDKVCGCCAMHRRKKSIPPEAAEDEMY
QFNDIQENISNDTKEEML
>Po_TRL_CHHR2 
MEWSTAATTETPTVMTAVPSADVWGLTYSSLPPYLTPNVSEDYMSDDCVYDLRLVNVSMYEYHYRKETWITITWREVLKM
FAYAVIFLVSLTGNLLVIVVVYYNANMRSSTNQYLVNLSVADLMATLVCMWVHIVRHLSYPNYILPVIVCKLDGFVQAMS
LLASVLTLTVISVGRFVAVIFPLHARTSPDRAHRVIAAVWVTAALLSCPSLFYRQLYSIKWSNFTSWHCDEIWPREGKFD
PTKRQCVITYDAKKIFYTVLIIAVYFLPVGIMLISYSLVVWKLWVTQLPGEHHAPSRITATRSKKKVVKMVSVVLLVFVV
CWTPLQSIILYSSNFLLGQELPDWFPVMEFAAYFIAYSNSALNPIIYYGFNVNFRQGLVSLLTCRHTSAGRMYHRRNRKG
ITGGTRETTVGCSGPEPAVLLEFSSLKRNRMVQKYSMTPSQSGRVVTTGSNKELLRSTISDLTSGLNCKNCPRGGQALDP
QPADSVCSSLTTATIYANENHLHRGEVGLAACTGGQNGGHLSIHASSTSSGSSRVDKVCGCCAMHRRQKSIPAVAPEDEM
YQFNNIQENMSNDTKEEML
>Pm_CHHR2 
MALTSMDVRPPMALEVTLPPTWATTELPFSTTAFMEDVMNETFGAGGPCQSDGRLIDFSEFDYPYRKDTWIPITWREVLK
IVAYMIVFLVSVAGNLLVILVVYYNAHMRNSTNTYLVNLAVADLLVTFGCMWVHIIRHLSHPNYVLPAIMCKVDSFMQAT
ALLASVLTLTVISVGRFVAVMFPLQAHTSPDRAHRVIAAVWLTSILLACPLAIYRELHSFKWKNFTSWHCDEYWPKEVRF
DPSLGMCITTYDSKKLFYTLLTIALYFLPVGIMLLNYGLVVWRLWMTQLPGEHSAPARNTATRAKKRVVKMVSVVLLVFV
ICWTPLQSLILYSNFIHAQHYAGELPQWFPVMEFCAYFVAYSNSALNPIIYCGFNASFRQGLVSLVTCRHSSSSIISYGP
STGRWTISQDRTESSEGHWKGMTAGTRETTVACSGPEPAVLLEFSSLRRSRMVHKAAQPAQESDRLVVATSNKNPRGTVT
SDLTCKKCYMGVNLQQTDSQLTLNHHGTTTTTSFIYDNNHESPKSSHTGRSCRRLDIQVSNSSSNSGTATVTTVCGCCKR
KFVDDDMYDLKVVKASADMDTKGEML
>Pleaca_EVm003946t1 type=protein; aalen=468,46%,complete-utrpoor; clen=3056; offs=504-1910; organism=HBG_Plesionika_aconthonotus; evgclass=main; oid=HBG_Plesionika_aconthonotus_trinHBG_Plesionika_aconthonotus_Loc40160c0g2t2; codepot=Code/0.051;
MDDLLVLKPTMVAATMTQEDTFGPSSLAPFFFSTSSPEGNTSILIPPVNCTQNIQQLNVSEFQYPYRMETWIPITWREAL
KIIAYLVIFLVSLAGNLLVILVVYYNAHMRSSTNQYLVNLAAADLLVTLVCMWVHIVRHLSHPNYILPAIVCKVDGFVQG
TSMLASVLTLTVISVGRFVAVMFPLHARTSPDRAHRVIAAVWITSALLACPLLLYRQYYRLQWANHISWQCDDIWPSKSQ
YVPKVGCVTVYDAKRVFYTAFTIALYFLPVGIMIINYSLVVWRLWMTQMPGEHLAPARSTATRAKKKVVKMVSVVLVVFV
LCWTPLQSIILYSNFVHGQHNELPSWFSSVEFAAYFIAFSNSALNPIIYCGFNANFRQGFLTLLTCRQSSSGMIYHPRNW
RGMTGGTRETTVGCSGPEPAILVEFNSMKKNKYGQRSARSVISQDIQNSLSDSGSEPVCKMQEQLSTE
>Lysamb_EVm005427t1 type=protein; aalen=264,99%,partial; clen=793; offs=2-793; organism=HBG_Lysmata_amboinensis; evgclass=noclass; oid=HBG_Lysmata_amboinensis_trinHBG_Lysmata_amboinensis_Loc43229c1g1t1; codepot=Code/0.043;
VLFCKLESFVQATSLLASVLTLTVISVGRFVAVMFPLRARTSPDRAHRVIAAVWMTSALLASPTLLYRQYYSIQWANYTS
WQCDEIWPSVDQYDPKLGHCVKLYDTKTLFYTVFTIALYFLPVGIMLINYSMVVWRLWMTQMPGEHNAPARQTATKAKKK
VVKMVSVVLLVFVLCWTPLQSIILYSNFVHLQHNSLPVWFPSMEFAAYCIAFSNSALNPIIYCGFNVNFRQGFVALLTCR
QSRTSGRIYHPRSTLKTSLPPERR
>Mr_CHHR2 
MLKMAAYVLVFLVSLSGNLLVILVVYYNAHMRTSINQYLVNLAAADLLVTLVCMWVHIVRHLSHPNYVLPAVVCKLDGFV
QNTALLASVLTLTVISVGRVVAVMFPLHARTSPDRAHRVIAAVWITSAVLACPSLFYRELYSIKWANFTSWQCDEFWPTE
KHFDPKLEQCVITYDARKVFYVALTIALYFLPVAVMFINYSLVVWRLWMSRLPGEHSAPARHTATRAKKKVVKMVSVVLI
IFVLCWTPLQTIILYDFVRANNNSLPEWFSVVEFSAYFVAYSNSALNPIIYCGFNANFRQGLVSLLTCRRSSTGRIYHQ
>Pleaca_EVm003547t1 type=protein; aalen=496,80%,complete; clen=1849; offs=56-1546; organism=HBG_Plesionika_aconthonotus; evgclass=main; oid=HBG_Plesionika_aconthonotus_trinHBG_Plesionika_aconthonotus_Loc40160c0g1t2; codepot=Code/0.047;
MRTSTNQYLVNLAAADLLVTLVCMWVHIVRHLSHPNYILPALVCKLDGFVQTTALLASVLTLTVISIGRVVAVMFPLHAR
TSPDRAHRVIAAVWMTSALLACPSLFYRELYSIKWANFTSWQCDEIWPTERHFDPGLGLCVTTYDAKKVFYVALTIALYF
LPVAVMFINYSLVVWRLWVSQLPGEHSAPARNTATRAKKKVVKMVSVVLIVFVLCWTPLQTIIVYNLVHANHDSLPEWFP
VMEFSAYFVAYSNSALNPIIYCGFNANFRQGLFSLLTCKHSSTGRIYHHRWTTRWTMGHDRLDLPGTWKGLTVGTRETTM
GLSGPEPAVLLEFNSLRNSSRYPQRCSMTPQSGRMLMTTSTTDLRNNTFSDLHSDLTSKRPGRGVSRSESQYPPSSVPAS
AIFPNDHPHLPRPHTHEGGIAEGVFDPRSIPRQNGGRLSRFASTSSFSSDGGAACSCCRRKKKKNRKNMDLGPQDEMGDL
NEVKENLSNGTSEEML
>ParausEVm007303t1 type=protein; aalen=431,30%,complete-utrbad; clen=4277; offs=1536-2831; organism=Paratya_australensis; evgclass=main; oid=Paratya_australensis_trinParatya_australensis_LocDN49913c1g1t7; codepot=Code/0.029;
MATAGLAYPTVPTGLSMTPAGMLLTSSYSPYLSTDYYDDHNGSHALNESCIIGRPEEFDFSVYEYPDRKDTWIPITWREV
LKITAYILIFLISLSGNLLVILVVYYNAHMRSSTNQYLVNLAAADLFVTLICMWVHIAKHLSTPHYVLPVIVCKLEGFVQ
TTALLASVFTLTVISGGRFYAVMFPLHARACPDRAHFVIAAIWICSAIFASPTVFYREHYKTEWSDFTVWHCDEFWPREV
VFDHEKGACVIGYDSKQVFYVFLTIAFYFFPVLVMFISYSLVVWRLWMSQLPGEHSIPARNTATRAKRKVVKMVSVVLLV
FVLCWTPLQTTLLYSSLVHSKETSLPEWFPDLEFTAYFVAYMNSALNPIIYCGFNANFRQGLVSLLTCSRTYGSRTYHRR
EYVSGSTSRFTLGHDRVDNTGTEMLSGDSAS
>Cq_CHHR2 
MIVAYLGAREHNTMALWSMEATGATNGTTIPITEVWGTTATTLQDFAKSEDNMTQLTHDSEEFPLNSAILNLSVYHYPYR
KEIWVPISWRESLKIAAYVLVFLVSLVGNLLVILVVYYNTHMRTTTNRYLVNLAVADLLVTLVCMWVHIVRHLSHPHYVL
PTLFCKLDGFVQGTSLLASVLTLTMISVGRFVAVMFPLQARTSPSRAQQVIIAVWITSLLLACPTLFYRKAYSVKWLDYT
TWHCDEIWPTEMEYDPSTGHNIVTFDTKKLFYTVLIIAFYFLPVGIMFINYSLVVWRLWMKQQPGEQSLPARNTATRARK
KVVKMVSVVLLVFVICWTPLQCSMLYTTFVNKEGYLPEWFKDLEFSAYFIAYSNSALNPIIYCGFNANFRQGLMSLLTCR
HAATSRAYRRNNWRGMTGTRETTVGSSGPEPAVLLEFSSFRNNRMVHKCSMTSHSGRGVMTGSSRDLRHNTFNELISDNT
CKNWIEGESQPRSQVCSSITAPTIYNNDGVFHHSDATMLVGTRGRQNGGHLGGLTHICSCSRNSVRGNKACGCCHKNATN
NTNSPAHHDNEMFDLNELQENISNSTQEEIL
>Pc_CHHRA54 
MELWTREGSHHHTTTMATLEMWLQAAATSLPPFVPTNGPEVNVSNIAIFNKTCHNDLQYMDFSEYEYNYRKETWITITWR
EVIKIMAYVIVFLVSLVGNLLVILVVYYNNHMRTTTNQYLVNLALADLLVTVICMWVHIVRHLSYPHYVLPALVCKLDGF
VQATSLLASVLTLTVISVGRFVAVMFPLHARTSPDRARRVIAAVWISSALLSCPTLFYRQLFSVKWKNFTTYQCEEFWPT
DGHFDPLLSKCVITYDPKKHFYIFLTIAVYFLPVGIMFINYSLVVWRLWMTKLPGEQSLPARNTATRAKRKVVKMVSVVL
LVFVLCWTPLQTIILYISFVHEQSSLPEWFSVLEFSAYFVAYSNSALNPIIYCGFNANFRQGLMSLLTCRHSASSRMYHQ
RNWRGMTGGTRETTVGCSGPEPAVVLEFSSFKRNRTCQKGSMSCQSGRAITTGSTRDLPHNHLTDIIPDKMCKNWNGEGK
LEVKNHLTQVCSSISAPAIYTNECVLHTSDPAGLSVVQGKKGGKLSTRTSNSSSSSRSSKVCGCCVLHSSKKANSTVTHD
NEIYELNDLHENISNNTKEEIL
>Emetal_EVm001268t1 type=protein; aalen=584,59%,complete-utrpoor; clen=2930; offs=418-2172; organism=HBG_Emerita_talpoidea; evgclass=noclass; oid=HBG_Emerita_talpoidea_trinHBG_Emerita_talpoidea_Loc65682c5g1t1; codepot=Code/0.15;
MEMQNLTLMEAQVAGPSPLLAGNHISEYSNASYWSTTLPSNFTPVGTGEPMGPFVCGEDIRTMNLSTYAYPTHRTKIWVP
FGWRELLKVVAYIVLFLVSLTGNVLVILVVYYNVNMRSSTYQYLVNLAVADLLVTLVTMWVHLVRHLSYPHYVLPAFICK
LDSFVQTVTMLASVLTLTVISVGRFVAVIFPLHAHTSPNHAHRAIATIWLLSFIIASPILRYRERITIQWSDFTSVQCEE
LWPTTTQFDAQKGICVKTFDGKKLFYSVLIVLLYFIPVVIMVTSYSMVVWTMWRTQLPGEQSAPCRNTAVRAKKRVVKMV
SVVLLVFVICWTPLQTLLLYSTIYDGFVEWNVSNTLEFMVYFLSFTNSALNPIIYCGFNTSFRQGVISLLTCRHGSTDRF
YHRGTRRGMTGGTRETTLGSGPEPAVLLEIGSLKVKGKLPGRWSGVSMQHGWNVSGERDGTRHAARTQHDQPQHPDCKRH
TRSQEEEDQSGPASAALGPHNHAAPSTQLAAQNGGGYKRNNQTDHASRKLSTQSSSYGSNDGGSGCGCYLGKQRKRKDVS
VYQEKQIYDDLRDKITKKAKEEMV
>CallaeEVm003830t1 type=protein; aalen=275,92%,partial3; clen=891; offs=65-889; organism=Calcinus_laevimanus; evgclass=noclass; oid=Calcinus_laevimanus_trinLocDN72270c0g1t1; codepot=Code/0.047;
MWVHIVRHLSHPNYVLPALICKLDSFVQATSLLASVLTLTVISVGRFVAVMFPLHARTSANHAHRTIAAVWAVSALLSCP
NIFYRELYSIKWANFTSWACEEFWPTENEYDPQLAMCVVTYSAKKNYYTFLTIALYFLPVGVMLINYSLVVYTLWMTKLP
GEQSAPSRNTAVRSKKRVVKMVSVVLLVFVICWTPLQTIILYSTLAKHDNLPEWFPTMEFLAYFLAYSNSALNPIIYCGF
NANFRQGLVSLVTCGRTRAIITPSRPGRWQGMTWG
>Cliant_EVm003928t1 type=protein; aalen=426,82%,complete; clen=1559; offs=178-1458; organism=HBG_Clibanarius_antillensis; evgclass=main; oid=HBG_Clibanarius_antillensis_trinHBG_Clibanarius_antillensis_Loc108706c0g1t2; codepot=Code/0.054;
MPVISTMEAHNLSLLVPTGVPLVPSGLPLSTEDLLGYNDSLWAEDQWLPSSSPTNLPPFVTSPYTEDYEVTEADCGQNIR
HMNFTHYDYPYRTDTWIPFTWREVLKVVAYVVVFLVSVAGNLLVILVVCYNTTMRSSTNQYLVNLAVADLLVTLVCMWVH
IVRHLSYPNYVLPALLCKLDSFVQATSLLASVLTLTVISVGRFVAVMFPLHARTSPNHAHRVIVAVWLVSAAFSCPNLFY
RELYSTEWANFTSWACEEFWPTVNEYNATLQLCVVTYDAKKVYYMFLAIALYFIPVAVMLVNYSLVVWTLWMAKLPGEQS
APSRNTAVRSKKRVVKMVSVVLLVFVICWTPLQSILLYSNFESHEEHLPEWFSTMEFLAYFLAYSNSALNPIIYCGFNAN
FRQGLVSLVTCGRSRAFLRDPSTRRK
>Clivit_EVm002377t1 type=protein; aalen=464,84%,partial3; clen=1645; offs=253-1644; organism=HBG_Clibanarius_vittatus; evgclass=main; oid=HBG_Clibanarius_vittatus_trinHBG_Clibanarius_vittatus_Loc22573c0g3t1; codepot=Code/0.087;
MSVITSVEAHNLSVLAPPGVPLATPSLPLSTEDLLGYNDSLWPEEQWSPSPSPTDLPLFVTTLYPEDEITEEDCGQNIRH
MNFTHYEYPYRTDTWIPFTWREVLKVLAYAVLFLVSVAGNLLVILVVCYNTTMRSSTNQYLVNLAVADLLVTLVCMWVHI
VRHLSYPNYVLPALICKLDSFVQATSLLASVLTLTVISVGRFVAVMFPLHARTSPNHAHRVIVAVWFVSAALSCPNLFYR
ELYSTEWANFTSWACEEFWPTVSEFNSTLRLCVVTYDAKKTYYLFLAIALYFLPVAVMLVNYSLVVWTLWMAKLPGEQSA
PSRNTAVRSKKRVVKMVSVVLLVFVICWTPLQIILLYSTFESHEEQLPEWFPTMEFLAYFLAYSNSALNPIIYCGFNANF
RQGLVSLVTCGRTRPFARDPFARRRWQGMTGGTRETTLTGPEPAVLLELGSIKVKSRLGVGWNA
>So_CHHR2 
TMMASTSLPVLVSSPAEDPENLSGVYGCSQDAGFTTNLSQFEYPYRMKTWVPITWREIIKVATYLFVFLVSLVGNLLVML
VVCYNRHMRSSTNQYLVNLAAADLLVTLVCMWVHIVRHLSHPHYILPAYVCKLDGFVQTTTLLASVLTLTVISVGRFVAV
MFPLHARTSPDRANRVIAAVWIASALIACPILFYRKLYSIQWANFTTWQCDEFFPTEKEYVEADDRCEVIYDAKHLFYTI
LIIALFFLPVAIMIINYSLVVWTLWGAKQPGEQQSAATRNMATRAKKKVVKMVTVVLLVFVICWTPLLTLILFSLNHQGH
LPEWFSSLEFAAYFIAYSNSALNPIIYCGFNTSFRQGLVALLSCRHAATGRIYHRRHWMGMTGGTRDTTVGCSGPEPAVL
LELSSLRRNRVTQRSSLTPSHSGRHLFSGSSRELRAVTHCDTAHDHGCKVCDGMGSAPLHSTTGMHLLKSDASLGGQNGS
KLSTRASSSSGDSVGRGMCGCCRRHGKRRSRLPLYHENEIYDVNDLPEGMGMKGKEEIV
>CarmaC_EVm005617t1 type=protein; aalen=537,84%,complete; clen=1900; offs=189-1802; organism=Carcinus_maenas; evgclass=main; oid=Carcinus_maenas_CNS_velvLoc37300ct1; codepot=Code/0.095; cov=508.4_g14816_i0;
MMASTSFPGLISPTEELANVSGLYECNQDPGITANLSQFEYPYRMKTWVPITWREVLKVAAYLIVFLVSLVGNLLVMLVV
CYNRHMRSSTNQYLVNLAAADLLVTLVCMWVHIVRHLSHPHYILPAYVCKLDGFVQATTLLASVLTLTVISVGRFVAVMF
PLHARTSPDRANRVIAAVWIASALLACPILFYRKLYSIQWANFTTWQCDEFFPTEKEYVQDVGCVVTYDAKHLFYTILNI
ALFFLPVAIMIINYSLVVWTLWGAKQPGEQHSAATRNMATKAKKRVVKMVTVVLVVFVICWTPLQTLILYSSFSQQDHLP
EWFSSLEFAAYFIAYSNSALNPIIYCGFNTSFRQGLVALLTCRHAATGRIYHRRHWMGMTGGTRDTTVGCSGPEPAVLLE
LSSLRRNRVTQRSSLTQSHSRGHLFSGSSRELRNAVHGDAAHDHGCKVCDGMLSAPPHSTPALHLHKSDASLGGQNGGKL
STRASSSSGGSVGRGMCGCCRRHGKRRSRLPLYHENEIYNVNDLPEGMGMKGKEQIV
>CarmaY_EVm004164t2 type=protein; aalen=596,78%,complete; clen=2279; offs=391-2181; organism=Carcinus_maenas; evgclass=althim; oid=CarmaY_velvLoc28943ct1; codepot=Code/0.097; cov=114.9_g9512_i1;
MATDVDETDVWNDSVGMWRNGDFPSSSTSSSSSSSTFTSPLPSLLHLALSSSSSSSSSAFFTTEGPDDSTSFMEDTMNYT
MPISCDQDPRISMNFSEFGYIYRTTTWVPITWREVLKLLAYIITFLVSLVGNLLVILVVRYNRNMRSSTNQYLVNLAAAD
LLVTLVCMWVHIVRHLSHPHYILPAYVCKLDGFVQATTLLASVLTLTVISVGRFVAVMFPLHARTSPDRANRVIAAVWIA
SALLACPILFYRKLYSIQWANFTTWQCDEFFPTEKEYVQDVGCVVTYDAKHLFYTILNIALFFLPVAIMIINYSLVVWTL
WGAKQPGEQHSAATRNMATKAKKRVVKMVTVVLVVFVICWTPLQTLILYSSFSQQDHLPEWFSSLEFAAYFIAYSNSALN
PIIYCGFNTSFRQGLVALLTCRHAATGRIYHRRHWMGMTGGTRDTTVGCSGPEPAVLLELSSLRRNRVTQRSSLTQSHSR
GHLFSGSSRELRNAVHGDAAHDHGCKVCDGMLSAPPHSTPALHLHKSDASLGGQNGGKLSTRASSSSGGSVGRGMCGCCR
RHGKRRSRLPLYHENEIYNVNDLPEGMGMKGKEQIV
>AmpampEVm003717t3 type=protein; aalen=540,79%,complete; clen=2041; offs=157-1779; organism=Amphibalanus_amphitrite; evgclass=althim; oid=Amphibalanus_amphitrite_trinAmphibalanus_amphitrite_LocDN96549c0g1t4; codepot=Code/0.077;
MDQYLTTTGLDDLATTWASTLGSSSLSTSSFTTSSLETSSLTTSTSTASPFANCTDLVDPPVCNITACNFGHGCIIDFST
MDMDPWRVMEPWRLALFGVGLALTTVPGVIGNVLVISIILSNKIMQSEINMFILNMAVADLIASLVLPPTFLVTNVFQAY
MLGPWWCKYGGTVRLTLLLTSVFSISVISVDRLWGLMRPFHRQIPPLAIKAIMLSTWVVAAAIGFYPAQFNKYSKRQYRD
FLDIMCEQTNISRMRTYWWVVCVFLIWIPAIILFTCFVIIFIKMRRLKASNKKSGHHRFVSPATRARQRAVRLVFAMFVT
FFICWTPFLVYVLQYQLATTTHDNGKPWEELYYASHFMMHLVPVINPVLYALLHENFRRAATVTCPWLPSKVKYQAFPTG
DGGRVRWSQRGPSLASSPSIVTLARASDAPACPQLTSATSADSLRNAESGQPPLEGGEAEGCAGSTGTGSQPPEVSLIWG
ALKDRHHRPLCPTSLSPLPGIAEESESRKSSIRSSIDLQEAEGLWMTSASGQCNSSFSPD
>XP_031353782.1 neuromedin-B receptor [Photinus pyralis]
MNYNSTSYEFEIPECNNSNCNSWRSDDLSTVAFINDIWLVAPTEEIIIKVSIMIPVVSWGIFGNVSLMYIIIKNAYLQSP
TNVLIANMALADFILLAVHPSFFLGHDFFQNYPFGEFGCRFEGAFECGVLAASVTNLVAISYDRLNSIAQPQEKRLTINK
AKIIMVVVWIIGLLFTIPPVVLRSYRERQWLDFLEKYCTEDVILVNVYWHIFIIVIVWVPLGTMLVCYVALFIKLRQYEK
IVLRKMKAVTVQYKKQVAKMMFVVVIAFIICRFPFTALIIYRNERLKRNRSMKSESVINQVNGSYYTLWFVSKYLILINA
AINPIIYGLTSERFRKEFQKIPVIKYMFPERHKQIPHHEIKSKRKRITTTTTNRINIFLIFKKHKNKPLHINETVTTNSD
SQAPIIVN
>KAB0793282.1 hypothetical protein PPYR_12902 [Photinus pyralis]
MNYNSTSYEFEIPECNNNRAFQDDLSTVAFINDIWLVAPTEEIIIKVSIMIPVVSWGIFGNVSLMYIIIKNAYLQSPTNV
LIANMALADFILLAVHPSFFLGHDFFQNYPFGEFGCRFEGAFECGVLAASVTNLVAISYDRLNSIAQPQEKRLTINKAKI
IMVVVWIIGLLFTIPPVVLRSYRERQWLDFLEKYCTEDVILVNVYWHIFIIVIVWVPLGTMLVCYVALFIKLRQYEKIVL
RKMKAVTVQYKKQVAKMMFVVVIAFIICRFPFTALIIYRNERLKRNRSMKSESVINQVNGSYYTLWFVSKYLILINAAIN
PIIYGLTSERFRKEFQKIPVIKYMFPERHKQIPHHEIKSKRKRITTTTTNRINIFLIFKKHKNKPLHINETVTTNSDSQA
PIIVN
>XP_022916828.1 substance-P receptor [Onthophagus taurus]
MNRFNNQGNKSSGVSLNSDYENSVMIDISNSTFINEIWLVTDTREIIIKTSAVLPVVLWGIFGNICLLYIIIKFRHLRSP
TNLLIGNMAAADLASLLIHPWVVLVYDFFQNYQLGAFGCKVEAAIESAILMTSVINLSAISYDRLTAIVLPKETRLTRKG
TKILMGITWIVGLIIASPLFFYRTYKERQWLDFLEKFCSENTIVINIYWHVIITILFWFPLIIMLLCYISIFIKLTKYDK
VMKQQLKPSRTISYKTKAIKTMFIVVVTFMICRLPFTALIFYRNYLLKSNSISSQVQNQANGNYETLWFVSKYLVFVNAA
INPVIYGLTNEKFRRALKSTGVAKFLFNFSKIERKMCYENDRHRIINEEEEPKKIFTKETVLNYSNRIFVIFKGGRGQKY
VPEVDTSQTEIQKYTLK
>CAH1101219.1 unnamed protein product [Psylliodes chrysocephala]
MDTYSYKNGSEYEDIDTATTPFINTIWISKDCSEIILKSSAVLPVVIFGIFGNVMVIHVLWKNLKIRTPTNLLIGNMAAA
DLLSLLIHPWVTLTYDFFQNYQLGVIGCKGEGPAECSILIASVISMSAITYDRLTAIVLPRETRITKKMAKTLMAITWIV
GLLLSVPIFLNRTYKERQWLNFLEKYCTENLVVINIYWYVIITVMVWIPLIIQILCYISIFLKLDKYEKIAIQKLGQQHI
SYKKKAAIMMFIVTIVFMFCRLPFTAFIIYRHQLIKGKKLGASTDVKYQVNQLYYVLWFVSKYLIFINCAINPLIYGVTN
EQFLRAFKSTKLAKWMFSRCSTRITSIFIIFKKKPRIQEENVISTKKTYVNTYL
>CAH1372496.1 unnamed protein product [Tenebrio molitor]
MGNHTFKNQSDSDDYAMDVNISNHSFINEIWLVRPASQIIVESTIFIPVVLFGIFGNVLSIYVLVKNRHICTPTNMLIGN
MAAADLFSLLIHPWVFLSYDFFQNYQLGSFGCKTEAALECSILLASVISVSVISYDRLTAILLPRESKLTKKGAKIVMVI
TWVAGFLISTPLCVYRTYKERQWKNFLEKYCTEQGVITNIYWHVIISLLVWLPLTIQLICYVSIFIKLTRYEKAMMRKLD
HHQVNYKKKAVRMMFTMIVTFLICRLPFTALILYRDKSQSNLAQSNHVQNLASGTYHNLWFVSKFFMFVNSALNPLIYSV
TNDKFQRGFKTTKLSKWLFPPEKNKPAVIVPQQNQKTSETSSLFKRSILFIFKKKQKQSTALTDDSGEITDPKYDFQIIK
>XP_008191388.1 PREDICTED: substance-P receptor [Tribolium castaneum]
MGNHTVKNDTSDEDYTSSDEFDPSNHTFINEKWIIRSTAQIAIESSIFAPIVLFGIFGNFLSIYVLVKNRHICTPTNLLI
GNMAAADLLSLLIHPWVFLIYDFFQNYQFGSFGCKTEAAVECSILLASVISVTAISYDRLTAIVLPQESKLTKRGAKIVM
VATWVTGILLSTPFYIYRSYKERQWLDFLEKYCTENTMITNIYWHVIITVLVWLPLTIQLICYITIFIKLNKYEKVVRRN
LDHRQVDYKKKAVRMMVSVILTFLICRLPFTALIFYRDIKQSNLSQNTQIQNMASGAYHNLWFASKFFIFVNSALNPLIY
SVTNDKFRRGFRTTKLSKWLFPREKNKPKVASTKPTPKLTDTSMLFKKKNIFLIFKKKKNQPLSIESTVTSTGKAHLEIN
KI
>XP_049850574.1 G-protein coupled receptor 54 isoform X1 [Schistocerca gregaria]
MCLPVIDHRPSDQCDNYSSTHKGITNISGCTTNISWEHWENGQTGVDKAEFNYSAHNFPNEIWIVRENWEIAVKILFVIP
IVIFGIIGNVAIINIVVRNTFLRSPTNMLLANMAAADALTLLICPPMFLVSDLFQNYVLGKGGCKTEGFFSCAFLLTAVL
NLCIVSYDRLTAITLPPEAKLTHNATKVIMAVTWASGFLIALPLIIFRNYKERQWKNFLEQYCTEDTTVLPVYWYIILIL
LVWFPLSVTTMSYTTIFLKLDYYEKKLQRTHQKVFVSYKTKVARTMFIILVVFVICRGPYTALIFERYVWQALSQMNQVT
ESFHEFWFAAKYFLYVNAAINPLIYGFTNESFRRAFRTLPVSRWVFGNSNILMSPLREEKQRHSPTPAPKETKHKTKKKK
SKKEEYEQRQ
>XP_049799230.1 G-protein coupled receptor 54 isoform X2 [Schistocerca nitens]
MCLPAIDHRPSDQCDNYSSTHKGITNISGCTTNISWEHWENGQTGVDKGEFNYSAHNFPNEIWIVRENWEIAVKILFVIP
IVIFGIIGNVAIINIVMRNTFLHSPTNMLLANMAAADALTLLICPPMFLVSDLFQNYVLGKGGCKTEGFFSCAFLLTAVL
NLCVVSYDRLTAITLPPEAKLTHNATKVIMAVTWASGFLIALPLIIFRNYKERQWKNFHEQYCTEDTTVLPVYWYIILIL
LVWFPLSVTTMSYTTIFLKLDYYEKKLQRTHQKVFVSYKTKVARTMFIILVVFVICRGPYTALIFERYVWQALSQMNQVT
ESFHEFWFAAKYFLYVNAAINPLIYGFTNESFRRAFRTLPVSRWVFGNSNILMSPLREEKQRHSPTPAPKETKHKTKKKK
SKKEEYEQRQ
>XP_049799228.1 G-protein coupled receptor 54 isoform X1 [Schistocerca nitens]
MCLPAIDHRPSDQCDNYSSTHKGITNISGCTTNISWEHWENGQTGVDKGEFNYSAHNFPNEIWIVRENWEIAVKILFVIP
IVIFGIIGNVAIINIVMRNTFLHSPTNMLLANMAAADALTLLICPPMFLVSDLFQNYVLGKGGCKTEGFFSCAFLLTAVL
NLCVVSYDRLTAITLPPEAKLTHNATKVIMAVTWASGFLIALPLIIFRNYKERQWKNFHEQYCTEDTTVLPVYWYIILIL
LVWFPLSVTTMSYTTIFLKLDYYEKKLQRTHQKVFVSYKTKVARTMFIILVVFVICRGPYTALIFERYVWQALSQMNQVT
ESFHEFWFAAKYFLYVNAAINPLIYGFTNESFRRAFRTLPVSRWVFGNSNILMSPLREEKQRHSPTPAPKETKHKTKKKK
SKKEEYEQRQWFVEPKRLHLSTLTTQLYM
>XP_049772274.1 melatonin receptor type 1A-A [Schistocerca cancellata]
MCLPVIDHRPSDQCDNYSSTHKGITNISGCTTNISWEHWENGHAGVDKGEFNYSAHNFPNEIWIVRENWEIAVKILFVIP
IVIFGIIGNVAIINIVMRNTFLRSPTNMLLANMAAADALTLLICPPMFLVSDLFQNYVLGKGGCKTEGFFSCAFLLTAVL
NLCIVSYDRLTAITLPPEAKLTHNATKVIMAVTWASGFLIALPLIIFRNYKERQWKNFREQYCTEDTTVLPVYWYIILIL
LVWFPLSVTTMSYTTIFLKLDYYEKKLQRTHQKVFVSYKTKVARTMFIILVVFVICRGPYTALIFERYVWQALSQMNQVT
ESFHEFWFAAKYFLYVNAAINPLIYGFTNESFRRAFRTLPVSRWVFGNSNILMSPLREEKQRHSPTPATKETNNNQVALE
EIVICLMCNERKMMKAVNTIALPYDTSVSIICQV
>XP_049947811.1 G-protein coupled receptor 54 [Schistocerca serialis cubense]
MPEPKFLPLAKLTVATSAQESNWWLAIQETLNDETEEMCLPVIDHRPSDQCDNYSSTHKGIKNISGCTTNISWEHWENGQ
MGVDKGEFNYSAHNFPNEIWIVRENWEIAVKILFVIPIVIFGIIGNVAIINIVMRNTFLRSPTNMLLANMAAADALTLLI
CPPMFLVSDLFQNYVLGKGGCKTEGFFSCAFLLTAVLNLCIVSYDRLTAITLPPEAKLTHNATKVIMAVTWASGFLIALP
LIIFRNYKERQWKNFREQYCTEDTTVLPVYWYIILILLVWFPLSVTTMSYTTIFLKLDYYEKKLQRTHQKVFVSYKTKVA
RTMFIILVVFVICRGPYTALIFERYVWQALSQMNQVTESFHEFWFAAKYFLYVNAAINPLIYGFTNESFRRAFRTLPVSR
WVFGNSNILMSPLREEKQRHSPTPAPKETKHKTKKKKSKKEEYEQR
>XP_047106529.1 G-protein coupled receptor 54 [Schistocerca piceifrons]
MPEPKFLPLAKLTVATSAQESNWWLAIQETLNDETEEMCLPVIDHRPSDQCDNYSSTHKGIKNISECTTNISWEHWENGQ
MGVDKGEFNYSAHNFPNEIWIVRENWEIAVKILFVIPIVIFGIIGNVAIINIVMRNTFLRSPTNMLLANMAAADALTLLI
CPPMFLVSDLFQNYVLGKGGCKTEGFFSCAFLLTAVLNLCIVSYDRLTAITLPPEAKLTHNATKVIMAVTWASGFLIALP
LIIFRNYKERQWKNFREQYCTEDTTVLPVYWYIILILLVWFPLSVTTMSYTTIFLKLDYYEKKLQRTHQKVFVSYKTKVA
RTMFIILVVFVICRGPYTALIFERYVWQALSQMNQVTESFHEFWFAAKYFLYVNAAINPLIYGFTNESFRRAFRTLPVSR
WVFDKQLWKIQNIR
>XP_046988644.1 G-protein coupled receptor 54 [Schistocerca americana]
MPEPKFLPLAKLTVATSAQESNWWLAIQETLNDETEEMCLPVIDHRPSDQCDNYSSTHKGIKNISGCTTNISWEHWENGQ
MGVDKGEFNYSAHNFPNEIWIVRENWEIAVKILFVIPIVIFGIIGNVAIINIVMRNTFLRSPTNMLLANMAAADALTLLI
CPPMFLVSDLFQNYVLGKGGCKTEGFFSCAFLLTAVLNLCIVSYDRLTAITLPPEAKLTHNATKVIMAVTWASGFLIALP
LIIFRNYKERQWKNFREQYCTEDTTVLPVYWYIILILLVWFPLSVTTMSYTTIFLKLDYYEKKLQRTHQKVFVSYKTKVA
RTMFIILVVFVICRGPYTALIFERYVWQALSQMNQVTESFHEFWFAAKYFLYVNAAINPLIYGFTNESFRRAFRTLPVSR
WVFDKQLWKIQNIR
>GFG38434.1 hypothetical protein Cfor_02471 [Coptotermes formosanus]
MFVHKGLGLAQHTNCEYCNTTEMPSTLEGNSTYPNEKLYSLEMDVRAGYHMIMPLNSTYDNFNYSEYPFPNEIWIRKADW
EIGLKTVAFIVVVMLGVMGNVLLLSVVLRNRSMRSPTNLLIANMAVADLVTLILLPWVFICMDCFQNYILGEIGCKAQGF
LECSLLLTGVLNLVVVSYDRLTAIVTPLEARLTVRGAHIVMVATWVTGVILGLPLVFFRMYRERNWNNFSETYCTEETTV
MPIYWYVVIVFVVWLPLLVMVLCYSALFIKLDRYERKVLRREHPISVSYKTKVARTLFVVVVVFVVCRVPFTALIFLRTE
MQQGTQTINQVDYAYSTLWFVSHYLIIVNAAMDPIIYGLSNENFRRAFQATALASRLFGSPVTLSITRAPRQPIQKLEPR
NLYVKPDRVQRWFNSPKQMKGKTWSTDCYI
>XP_037973038.2 substance-K receptor [Plutella xylostella]
MDEDIDIEELGALALLSQSNWSIDYLEGLDTSEFPFPNTLWHRRPEWEISLKTTLMLSIALIGIFLNLVILAIIARNRWL
WSASNFLVANLALVDLLTLVLCPWPWLVRHFYQSYVIGEVGCKFEAFVQCTFLLAGVLAIMQVSYDRLASAALTAEARVT
KAAAPRVVLGSWALAVGLSVPWIFNREYTERQWLDYLEAFCRENSFLKVYWHIVVTILVWVPLGLMIVTYGGILWRLERS
ARKLKTRGGGQLVGRAKGKAMKIAACVLVVGASCRLPYTVMVYWRNSLEPVVNSVDEGYGKMWFAANCLMYIDCVVNPLI
YGFTNERFRRAMDRTPGLVCFRFGSWCCVCNTVKKPPVSQQEKNTEKIFVIEGTPKQDKRISYLIKNMLHIYKDSLEFSV
PKTDDTNKPTRITPLKTDGI
>KAG7312068.1 hypothetical protein JYU34_001517 [Plutella xylostella]
MDEDIDIEELGALALLSQSNWSIDYLEGLDTSEFPFPNTLWHRRPDWEISLKTTLMLSIALIGIFLNLVILAIIARNRWL
WSASNFLVANLALVDLLTLVLCPWPWLVRHFYQSYVIGEVGCKFEAFVQCTFLLAGVLAIMQVSYDRLASAALTAEARVT
KAAAPRVVLGSWALAVGLSVPWIFNREYTERQWLDYLEAFCRENSFLKVYWHIVVTILVWVPLGLMIVTYGGILWRLERS
ARKLKTRGGGQLVGRAKGKAMKIAACVLVVGASCRLPYTVMVYWRNSLEPVVNSVDEGYGKMWFAANCLMYIDCVVNPLI
YGFTNERFRRAMDRTPGLVCFRFGSWCCVCNTVKKPPVSQQEKNTEKIFVIEGTPKQDKRISYLIKNMLHIYKDSLEFSV
PKTDDTNKPTRITPLKTDGI
>CAG9138613.1 unnamed protein product [Plutella xylostella]
MTQLNPNSFVLSNKRSNISTSQATFLPGTFLLAGVLAIMQVSYDRLASAALTAEARVTKAAAPRVVLGSWALAVGLSVPW
IFNREYTERQWLDYLEAFCRENSFLKVYWHIVVTILVWVPLGLMIVTYGGILWRLERSARKLKTRGGGQLVGRAKGKAMK
IAACVLVVGASCRLPYTVMVYWRNSLEPVVNSVDEGYGKMWFAANCLMYIDCVVNPLIYGFTNERFRRAMDRTPGLVCFR
FGSWCCVCNTVKKPPVSQQEKNTEKIFVIEGTPKQDKRISYLIKNMLHIYKDSLEFSVPKTDDTNKPTRITPLKTDGI
>GBP55645.1 Substance-K receptor [Eumeta japonica]
MLGISRNLYPCCAIGNICEISSGGQSIRKLRFSIVPAASALVSVECTKTGMGFRSDWEDSESNGPVHDARLYLREAVVGG
RQLVGRLFGRYTSEYPFPNVLWHVKPAREIAIKTTLMLIVGVTGISLNAIILLIIIKNKWLRNSSNYLIANLALVDLCTL
LLCPWFMLVRDFYQQYVLKNFGCRFEGFLQATLLLAGVSAVILVSYDRLAAAAMTSDARITKKAAPKLAVASWLLPMALS
IPWIYYREYMERPWLDYLETYCVENLLVLTIYWHIIICVLVWIPLGLMIVTYGAILWQLRRCAKELSARGGGNSVSRAKG
RAFKVAAWVLLAAALCRIPFTVLSYWRNELVRQAQINAVVGVFEIVWFGANFLMYFNCALNPLIYGFSNERFRRAMDRTP
GISWCRFGSWCCKSNKSTKKDPVVNKTEKIFVIEQTPIPDKKLTRMVKNIMHIHRGSIELGVPKIEEDQGWSRACIAGDD
GKGEAVATRQVSLDLFKRAGFQSNEECVCDFVAKQLIEFLT
>XP_026321645.1 ultraviolet-sensitive opsin [Hyposmocoma kahamanoa]
MDEDFGELKLLSFGNWSDDYLNEIDTSKYPFPNTLWHVKPPKEIAIKTSLMLTIVVPGLYLNFVILLVLIKNKWLWSASN
ILIGNLAFVDFLILLLAPWFMLVRDFYQNYVLKHFGCRFEGYLQASLLLANVGSVILISYDRLAAAVLTAEARVTKNAAP
KLILMVWAVALIISIPWITCREYAERQWLDYLEMYCVEDPNILNVYWHFVISLLVWMPLGLMSIAYGAIMWRLECSAKEL
SSRGGGQLVTRAKGRAMRVTACVLLADVICRIPFSAMLYYRYRNNMFINAVDVNFEIFWFASNTLMFFNCSINPLIYGFT
NKRFLKAMDRTPGVSCCKFGSWCCVCGSTKNKELQTADKNTEKIFIIESDVRPNKKLTRMIRNILHINKDVLELSVPKVE
EVTNKPTKLTPLKDDFA
>XP_049876376.1 red-sensitive opsin [Pectinophora gossypiella]
MDEYLDFDSLSVKSYRNWSQDYLNDLDTSEYPFPNTLWHLKPTEEILAKTIVMLTIAIPGIYLNGVILVTLIKNKWLWTP
SNFLLANLASVDFLTLLFCPWFMLVRDFHQNFVLKNFGCRFEGFLQASLLLTNVASLILVSYDRLAAAVLPAEARVTKPG
AKKLIVITWAVSILFSLPWITSREYVERQWLDYLEMYCVEDPEVLYIYWYFILALVVWLPLGIMVLTYGAILWRLQYSAR
ELSSRGGGKLVARAKGRTLKVTACVLIADVICRLPYFVLVYLKDGGGTQINWVDGPYSILWFAAGSLMYLNCTINPLIYG
FTNVRLLKAMDKTPGVACCRFGSWCCVCASSTKKELHIQDKNTEKIFVIESTPRPNVKLTRMIKNILHINADAIDLSVPR
LDEATTKPTKVTPLKSEHVEKHVQYDENGQGEHI
>KAI5638481.1 7 transmembrane receptor (rhodopsin family) domain-containing protein [Phthorimaea operculella]
MEEETLVESSTIDITIYNTSDFYFPNELWHIKSPKEIAIKTSVMLFIAIPGLYMNFIILVVLIKNRYLWTPSFFLVGNLA
LIDFLTLLLCPWFMLVRDFYQNYVLKNFGCRFEGFMQVSFLLANVLAVILVSYDRLAAAVLPTEARITKKAAPKLIVGSW
FIALVFSIPWIVHREYIERQWSNHLESFCAEDPRVLRIYWQFTLILVVWLPLSIMLFTYAGIIWRLERSARKLSSRGGGQ
LVARAKARTMRVAAGVLLADFICRNPYSVLVYKRNEDMDDEDKINWVDGPFAVLWFVANTLMLANCTINPLIYGFTNNRL
LKAMDRTPGVACCKFGSWCCVCASNSKKELRLQQDKNTEKIFVIEASPKPKRKISRLIKNMLHINADALDLNTHHLEELT
TKPTKITPCPHVPEHNTGEVENKNDNVKDDKSEEDKL
>KOB65474.1 Neuropeptide receptor A34, partial [Operophtera brumata]
MMNQYMKELEQDPFDPDEFVERMLDTSEYPFPNTLWHVKPAKEVAIKTTSMLLIGVFGLFFNSVILFIIIKNKWLWSASN
YMVFNMAFIDFLTLLLCPWFMLVRDFYQNFVLKNFGCTSLLLASVGALFLVCYDRLAAAALTADARVTKKVAPKLIIGSW
VVSVLLSLPWIINRTYVERQWLDYVEMYCVEDVNVLGIYWHFTLTLLVWIPLGLM
>KOB70501.1 Neuropeptide receptor A34 [Operophtera brumata]
MYCVEDVNVLGIYWHFTLTLLVWIPLECSVRELSSRGGGRTIIRVRGRAMRITACVLLTGVICRVPYTVLMYWRNNMTIE
INAVEGSFSSMWFAANYLMYANSAINPLIYGFTNLRFRKAMDRTMPIKRRQVEADDKNTEKIFVIENSPKPNKKLKTVIK
HILHINRDTVELSGNKNDELTTKPTKVTPLKTENV
>XP_013189733.1 PREDICTED: red-sensitive opsin isoform X1 [Amyelois transitella]
MDEEDLINIDTSEYEFPNILWHVKPAQEIAIKTTAMLAIGFTGIFMNSIIIIVIIRNKWLWSASNYLVGNLALVDLITLI
FCPWFMLVRDFYQQYVLKTFGCQFEGFLQATLLLAGVGAVMLVSYDRLAAAALSADARVTRNVAPKAIFCTWFIAIVLSL
PWILRREYTERQWLDYLETFCVEDVEVLGIYWHFTLTLLVWIPLGLMVVTYGTIMWRLECSARELSTRGSGHAVTKARSR
ALRITACVLMTAVVCRLPYTVLIYWRNNLSNDINSVEGSYDSMWFAANYLMYLNCAVNPLIYGFTNTRLRKAMDRTPGVA
CFKFGTWCCVCTMLHRKQVVVTDKHTEKIFVIESTPRPNKKLTHVIKNILHINKETVDFSIKNDEITMKPTRVTPV
>XP_013189734.1 PREDICTED: red-sensitive opsin isoform X2 [Amyelois transitella]
MDEEDLINIDTSEYEFPNILWHVKPAQEIAIKTTAMLAIGFTGIFMNSIIIIVIIRNKWLWSASNYLVGNLALVDLITLI
FCPWFMLVRDFYQQYVLKTFGCQFEGFLQATLLLAGVGAVMLVSYDRLAAAALSADARVTRNVAPKAIFCTWFIAIVLSL
PWILRREYTWLDYLETFCVEDVEVLGIYWHFTLTLLVWIPLGLMVVTYGTIMWRLECSARELSTRGSGHAVTKARSRALR
ITACVLMTAVVCRLPYTVLIYWRNNLSNDINSVEGSYDSMWFAANYLMYLNCAVNPLIYGFTNTRLRKAMDRTPGVACFK
FGTWCCVCTMLHRKQVVVTDKHTEKIFVIESTPRPNKKLTHVIKNILHINKETVDFSIKNDEITMKPTRVTPV
>XP_026755056.1 red-sensitive opsin [Galleria mellonella]
MDDDYWLNLDTSKYNFPNTLWHIKPPKEIAIKVSAMLIIGVTGIILNSIILLILFKNRWLWCPSNYLIGNLALVDLITLL
LCPWFMLVRDFYQQYVLKHFGCYFEGFLQASLLLTGVGAIMLVSYDRLAAAALTPDARVTKSAALKLIATSWIAAMLMSL
PWILKRDYVERQWKNYLETFCAEDDKVLPIYWHFTLLVLVWIPLGLMVLTYGAIMWRLEWSARKLSLKGTGLAVAKAKTS
AMRIAACVLLTSVICRIPYTILMYWRNRLSNEVNSVEGSYDAMWFAANYLIYMNCAVNPLIYGFTNRRFRKAMDRTPGVA
WCKFGSWCCVCPVYTRKRILEVDKNTEKVFVIEDTPRPNRKLAHVIKNILHINKETLDFSVKIDEVTTKPTKVTPLKLDQ
L
>XP_028165730.1 neuropeptide receptor 22 [Ostrinia furnacalis]
MWRPSFWEHWTMDLDEDDLLNWDTTQHDFPNVLWIIKPPQEIAVKTIAMLVIGISGIFFNSIILIILIRNKWLWCASNML
IGNLALVDLVTLLFCPWFMLVRDFYQNYVLKTFGCQFEGFMQASLLLAGVGAVMLVSYDRMAAAALTSDARVTRSFAPKL
IFITWFVSILLSLPWIINREYTERQWKNFLEKYCVEDVKVLGIYWHFTLSFLVWIPLGLMVITYGAIMWRLECSARKLKA
RGGGQSVTRAKKRAMRITACVLMTAVICRIPYTVLIYWRNRLPNEVNSVEGSYDAMWFAANYLMYTNSAINPLIYGFTNV
RFRKAMDITPGVRFFKFGSWCCICTIFRKKQTIPSDRTTEKVFVIEGSPRQNKKFAHVIKNIFHINKETLDFSVKNEDTP
KPTRITPVKSDI
>CAH0401003.1 unnamed protein product [Chilo suppressalis]
MDDDDLLNLDTSQYDFPNVLWHTLPPKEMAIKTTAMLLIGVSGITFNSIILIILIKNRWLWNASNYLIGNLAFVDLITLI
FCPWFMLVRDFYQNFVLQNFGCQFEGFMQATLLLASVGAVMLVSYDRLAAAALTQDARITKPYVPRLIAATWFVSIALSL
PWIIKREYKERQWKNHLEKFCVEDPNVLGIYWHFTLSMLVWIPLGLMVITYGTIMWKLEWSARKLSARGGGLAVAKAKRK
AMRISALVLLVAVICRIPYTVLVYWRDRLSLEINAVRGGYDALWFAANYLMYVDCAINPLIYGFTNYRFRKAMDRTPGVA
IFKFGSWCCVCSMCKRNPEIPVEQTSEKIFVIETTPKPNKKLVHVLKNFLHIKKDTLEVSVKADEVTKPTKMTPVKPEN
>RVE47332.1 hypothetical protein evm_008013 [Chilo suppressalis]
MISKRWDRDALWGKGAPDLFYPFIGVHELNFNGSDIVRQQQRKDASLSPTSSTFLYEMHQNPTSSNVMYKQTEELDGANE
STLSRWSRLHLQSLAPTKPHWARVVGSAVEKLDTSQYDFPNVLWHTLPPKEMAIKTTAMLLIGVSGITFNSIILIILIKN
RWLWNASNYLIGNLAFVDLITLIFCPWFMLVRDFYQNFVLQNFGCQFEGFMQATLLLASVGAVMLVSYDRLAAAALTQDA
RITKPYVPRLIAATWFVSIALSLPWIIKREYKERQWKNHLEKFCVEDPNVLGIYWHFTLSMLVWIPLGLMVITYGTIMWK
LEWSARKLSARGGGLAVAKAKRKAMRISALVLLVAVICRIPYTVLVYWRDRLSLEINAVRGGYDALWFAANYLMYVDCAI
NPLIYGFTNYRFRKAMDRTPGVAIFKFGSWCCVCSMCKRNPEIPVEQTSEKIFVIETTPKPNKKLVHVLKNFLHIKKDTL
EVSVKADEVTKPTKMTPVKPEN
>ALM88330.1 neuropeptide receptor A34, partial [Chilo suppressalis]
MLVSYDRLAAAALTQDARITKPYVPRLIAATWFVSIALSLPWIIKREYKERQWKNHLEKFCVEDPNVLGIYWHFTLSMLV
WIPLGLMVITYGTIMWKLEWSARKLSARGGGLAVAKAKRKAMRISALVLLVAVICRIPYTVLVYWRDRLSLEINAVRGGY
DALWFAANYLMYVDCAINPLIYGFTNYRFRKAMDRTPGVAIFKFGSWCCCKRNPEIPVEQTSEKIFVIETTPKPNKKLVH
VLKNFLHIKKDTLEVSVKADEVTKPTKMTPVKPEN
>CAG9788860.1 unnamed protein product [Diatraea saccharalis]
MDDDDLLNIDTSEYNFPNVLWHIKPTIEITIKATAMVLVGATGIFLNSVVLIVLIKNRWLWNASNYLIGNLAFVDLITLI
FCPWFMLVRDFYQNYVLQRFGCQFEGFMQATLLLASVGAIMLVSYDRLSVAALTPDAKITKTYVPRLIGATWFVSIALSL
PWIIKREYMERQWKNHLEKFCVEDPHVLGIYWHFTLSLLVWIPLGLMVVTYGTIMWKLEWSARKLSARGGGRAVVKAKRK
TMRIAALVLLVAVICRIPYTILVFWRDRLSLEINSVQGGYDIMWFAANYLIYMDCAINPLIYGFTNFRFRKAMDRTPGIA
LFKFGSWCCVCSMFKRNPELPIDNASEKIFVIETTPRPNKKLVHVIKNILHIKKDTLEVSVKVDEVTKPTKMTPVKMDN
>CAG9788867.1 unnamed protein product [Diatraea saccharalis]
MVLVGATGIFLNSVVLIVLIKNRWLWNASNYLIGNLAFVDLITLIFCPWFMLVRDFYQNYVLQRFGCQFEGFMQATLLLA
SVGAIMLVSYDRLSVAALTPDAKITKTYVPRLIGATWFVSIALSLPWIIKREYMERQWKNHLEKFCVEDPHVLGIYWHFT
LSLLVWIPLGLMVVTYGTIMWKLEWSARKLSARGGGRAVVKAKRKTMRIAALVLLVAVICRIPYTILVFWRDRLSLEINS
VQGGYDIMWFAANYLIYMDCAINPLIYGFTNFRFRKAMDRTPGIALFKFGSWCCVCSMFKRNPELPIDNASEKIFVIETT
PRPNKKLVHVIKNILHIKKDTLEVSVKVDEVTKPTKMTPVKMDN
>CAG9788868.1 unnamed protein product [Diatraea saccharalis]
MVLVGATGIFLNSVVLIVLIKNRWLWNASNYLIGNLAFVDLITLIFCPWFMLVRDFYQNYVLQRFGCQFEGFMQATLLLA
SVGAIMLVSYDRLSVAALTPDAKITKTYVPRLIGATWFVSIALSLPWIIKREYMERQWKNHLEKFCVEDPHVLGIYWHFT
LSLLVWIPLGLMVVTYGTIMWKLEWSARKLSARGGGRAVVKAKRKTMRIAALVLLVAVICRIPYTILVFWRDRLSLEINS
VQGGYDIMWFAANYLIYMDCAINPLIYGFTNFRFRKAMDRTPGIALFKFGSWCCVCSMVRY
>CAG9788866.1 unnamed protein product [Diatraea saccharalis]
MFQIDTSEYNFPNVLWHIKPTIEITIKATAMVLVGATGIFLNSVVLIVLIKNRWLWNASNYLIGNLAFVDLITLIFCPWF
MLVRDFYQNYVLQRFGCQFEGFMQATLLLASVGAIMLVSYDRLSVAALTPDAKITKTYVPRLIGATWFVSIALSLPWIIK
REYMERQWKNHLEKFCVEDPHVLGIYWHFTLSLLVWIPLGLMVVTYGTIMWKLEWSARKLSARGGGRAVVKAKRKTMRIA
ALVLLVAVICRIPYTILVFWRDRLSLEINSVLSYFK
>NP_001127750.1 neuropeptide receptor A34 [Bombyx mori]
MDIEIDYEEAESRFLSNWSGDYLDDLDTSQYPFPNVLWHVKPAEEMAIKSSMMILVGVSGIFLNCVILTILIRNKWLWSP
SNCLIGNMALIDFLLLFFCPWFMLVRDFFQNYVLKTFGCRFEGFLQASLLLASVGAVMLVSYDRLAAAVLTAEARITKDA
APKVIVITWIVSSALALPWTIKRKYVERQWLNYLETFCAEDVQLLGIYWHLLLTMLVWVPLGIMIITYGVIMWRLQWSAR
ALSSRGGGRSVTRAKGKAMRIAALVLIAAVVCRIPYTALLYWRNNLPPKINSVDGSFSIMWFAANYLMYLNCTINPLIYG
FTNLRFRKAMDRTPGVACFKFGSWCCVCTFFKRRNFMAGDKNTEKIFVIENSPGPNKKLSRVVKNILHINKDSIEFSIKI
DEMTTKPTKLTPLKNEQF
>XP_030026007.1 RYamide receptor [Manduca sexta]
MEEEDNNDDIRFTSNWSDEYLENINISEYPFPNNLWHVKPVREIVIKSSMMVIVAVFGIFLNIIILVIIMKNRWLWNTSN
YLVGNLAFMDLLTLVFCPWFMLVRDFYQNFVLKNFGCRFEGFMQASLLLASVGAVMLVSYDRLAAAAMNSEARITKKAAP
RLIIGTWFIAAALSLPWTFKREYQERQWLDFLEMYCAEDARILGVYWHVLLTLLVWVPLGVMVLTYGAIIWRLECSAREL
SSRGGGRTIRRARARAMRITACVLVTALVCRLPYTALIYWRNNMTEKINAVDGSFATMWFAANFLMYLNCAANPLIYGFT
NPRFRNAMDRTPGVACFKFGNWCCACSMFRRPDALSNCKNTDKIFVIENSPRPNKKLSRVIKNMLNIKKESVEFSVKVDE
VTTKPTKVMTLKMDNI
>CAB3230690.1 unnamed protein product [Arctia plantaginis]
MDYTDYNGTHVKVARNWSLNDFENLDLSQCKFPNTLWHVRSATEMAIKSTLMVTVAVMGIFLNSIILIILFKNKWLRSPS
NYLIGNLAFTDLLMLVLSPWFMLIRDFHQKFILQNFGCRFEGFMQATLLLASVSAVMLVSYDRLAAAALTTEARVTMKVA
PKLVIASWLLSMVLSIPWIVKRTYVERQWLDYLETFCAEDVQVLGIYWHFLLTLLVWIPLAAMVVTYGAIMWQLERSSRE
LSSRGGGRSIAKAKSRAMRITAFILAVAVLCRVPYTVLIYWKKNLNPEINAVDGSFNIMWFAANYMMYLNSAVNPLIYGF
TNLRFRKAMDRTRGVAWFRFGSWCCVRTMFTRRKKEVFDKNTDKIFVIENSPRQNRQLSRVIKNILHINMDSVEFTIKAD
EVTAKPTKVTPL
>CAH0588909.1 unnamed protein product [Chrysodeixis includens]
MDESDFDEIVELPRMLNNWSLDYLENIDTSKYPFPNTLWHIKPAKEIALKTSAMLIVGVIGIFLNSVILIILLKNRWLWT
ASNCLIGNLALTDLFTLVCCPWFMLVRDFYQNYVLKNFGCRFEGFFQASFLLSSVCAILLVSYDRLAAAALTVEARVTLK
TAPRLIIASWILATGFSLPWAVKRDYVERQWLDHLETFCMEDVAILGLFWHFLLTLLVWVPLGLMVITYGTIMWRLEKST
RELTSRGGGQFVVKARARAMRITSRVLLAAVLCRIPYTTLIYWKNNSETPINSVEGTYAVMWFVANFLMYLNCAVNPLIY
GFTNARFRKAMDRTPGIACFKFGSWCCVFTLFSRKQIQITDKNTEKIFVIGKSPKPRQKLSRAIKNILHINTDHVEFIVK
VDEVTTKPTKVTPIKTEHA
>XP_026733043.1 neuropeptide FF receptor 2 [Trichoplusia ni]
MDESDFDEIIQSPRTLSNWSLDYLENIDTSKYPFPNTLWHIKPAKEIALKTSAMVIIGVLGIFLNSIILIILIKNRWMWT
ASNCLIGNLALTDLFTLICCPWFMLVRDFYQNYVLKNFGCRFEGFFQASFLLSSVCAILLVSYDRLAAAALTAEARITLK
SAPRLIIASWVLATALSLPWALKRDYVERQWLDHLETFCMEDVAVLGIFWHFLLTLLVWVPLGLMVGTYGTIMWRLERSS
RELSSRGGGQFVVRARGRALRITSLVLLAAVVCRIPYTTLIYWRHNNDDKINSVKGAYAVMWFVANYLMYLNCAINPLIY
GFTNARFRKAMDRTPGIACFKFGSWCCIFTMFSRKQIQITDKNTEKIFVIGKSPKPRQKLSHVLKNILHINKDRVEFIVK
ADEVTTKPTKVTPIKTEQA
>XP_047032081.1 neuropeptide receptor 22 [Helicoverpa zea]
MDDCNFDDVDTKSVSNLTADDVANIDTSQIPFPNTLWHVKPAQEIALKTTAMLVIGIAGIFLNSIILIILIRNKWLWSAS
NCLIGNLALTDLMTLVICPWFMLVRDFYQNYVLKNFGCRFEGFLQASFLLSSVCAILLVSYDRMAAAALTAEARITIKAA
PRLIIASWICSCALSLPWTIKRYYMERQWLDYLESFCVEDVAVLGIYWHFILMLLVWVPLGLMLITYGTIMWRLECSVRE
LSARGGGRSIARARSRALRITACVLLAGVACRVPYTALIYWRNNLEPLINAVEGSYEIMWFSANFLMYMNCAVNPLIYGF
TNARFRKAMDRTPGIACFKFGMWCCICTMLNKKRVQIEDKNTEKVFVIGNSPKPEKKLSRAIKNILHIKKDCLDFSIKAD
EVTTKPTKVTPVKTEPV
>XP_021189735.2 neuropeptide receptor 22 [Helicoverpa armigera]
MDDCNFDDVDTKSVSNLTADDVANIDTSQIPFPNTLWHVKPAQEIALKTTAMLVIGVAGIFLNSIILIILIRNKWLWSAS
NCLIGNLALTDLMTLVICPWFMLVRDFYQNYVLKNFGCRFEGFLQASFLLSSVCAILLVSYDRMAAAALTAEARITIKAA
PRLIIASWFCSCALSLPWTIKRYYMERQWLDYLESFCVEDVAVLGIYWHFILMLLVWVPLGLMLITYGTIMWRLESSVRE
LSARGGGRSIARARSRALRITACVLLAGVACRVPYTALIYWRNNLEPLINAVEGSYEIMWFSANFLMYMNCAVNPLIYGF
TNARFRKAMDRTPGIACFKFGMWCCICTMLNKKRVQIEDKNTEKVFVIGNSPKPDKKLSRAIKNILHIKKDCLDFSIKAD
EVTTKPTKVTPVKTEPV
>PZC78486.1 hypothetical protein B5X24_HaOG202151 [Helicoverpa armigera]
MDDCNFDDVDTKSVSNLTADDVANIDTSQIPFPNTLWHVKPAQEIALKTTAMLVIGVAGIFLNSIILIILIRNKWLWSAS
NCLIGNLALTDLMTLVICPWFMLVRDFYQNYVLKNFGCRFEGFLQGKFNHPEVQIFLVKHNTLNMEKLGKDCPSVDDFGF
NFSCFVFFLCRIPYHVKFSASFLLSSVCAILLVSYDRMAAAALTAEARITIKAAPRLIIASWICSCALSLPWTIKRYYME
RQWLDYLESFCVEDVAVLGIYWHFILMLLVWVPLGLMLITYGTIMWRLESSVRELSARGGGRSIARARSRALRITACVLL
TGVACRVPYTALIYWRNNLEPLINAVEGSYEIMWFSANFLMYMNCAVNPLIYGFTNARFRKAMDRTPGIACFKFGMWCCI
CTMLNKKRVQIEDKNTEKVFVIGNSPKPEKKLSRAIKNILHIKKDCLDFSIKADEVTTKPTKVTPVKTEPV
>KAF9419495.1 hypothetical protein HW555_003995 [Spodoptera exigua]
MHLDVELVNKSNEIEIIKMDESDFDDLDTKAISNWSQDYLEQLDTSQHNFPNTLWHVKPPLEIALKLSAMLVISITGIFL
NSIILTILLRNKWLWTASNYLVGNLAMTDLLTLLICPWFMLVRDFYQQYVLRNFGCRFEGFLQASFLLAGVCAVLLVSYD
RLAAAALSAETRVTIKVAPYLIVASWLASMTVSLPWAVKREFVERPWKNYLEMYCVEDTRVLGIYWHFLLMLLVWAPLGV
MVVTYGTIMWRLEWSVRELAARGGGQSIARARTRTLRITACVLLVSLICRIPFTALIYWRNNLAPQINSADGGFQIMWFA
ANYLMYLNCAINPLIYGFTNAKFRKAMDRTPGIACFKFGSWCCLCDVPTKKRDQAQEKNTEKIFVIAHSPKPHKKISKAI
KNILHIKKDTLDFSIKVDEATTKPTKITPVKTEPVLENGKI
>XP_035444056.2 G-protein coupled receptor 54 [Spodoptera frugiperda]
MDESDFDELDPRAASNWTEDYLDQLDTSQHNFPNTLWHVKPPLEIALKSSAMLIIGITGIFLNSIILIILLRNKWLWTAS
NYLVGNLALTDLLTLLICPWFMLVRDFYQQYVLRNFGCRFEGFLQASFLLAGVCAVLLVSYDRLAAAALSADARVTIKVA
PYLILVSWIASLTVSLPWAVKREFVERQWKNYVEMFCVEDRVLGIYWHFLLMLLVWLPLGVMVVTYATIMWRLEWSVREL
ASRGGGQSIARARTRTLRITACVLLVSLICRIPLTAFIYWRNNLPNYVNSADGSFQIMWFACNYLMYLNCAINPLIYGFT
NARFRKAMDRTPGVACFKFGSWCCLCDVPAKKHEQAQEKNTEKIFVIAHSPKPHKKISKALKNILHIKKDTLEFSIKVDE
VTTKPTKITPVKTEPALENGKI
>KAG8107065.1 hypothetical protein SFRUCORN_002640 [Spodoptera frugiperda]
MHILCLFYSRGVYHSTTFPALSETRGSVRLLLTKKHPVPTPAFRVGAPLDTSQHNFPNTLWHVKPPLEIALKSSAMLIIG
ITGIFLNSIILIILLRNKWLWTASNYLVGNLALTDLLTLLICPWFMLVRDFYQQYVLRNFGCRFEGFLQASFLLAGVCAV
LLVSYDRLAAAALSADARVTIKVAPYLILVSWIASLTVSLPWAVKREFVERQWKNYVEMFCVEDRVLGIYWHFLLMLLVW
LPLGVMVVTYATIMWRLEWSVRELASRGGGQSIARARTRTLRITACVLLVSLICRIPLTAFIYWRNNLPNYVNSADGSFQ
IMWFACNYLMYLNCAINPLIYGFTNARFRKAMDRTPGVACFKFGSWCCLCDVPAKKHEQAQEKNTEKIFVIAHSPKPHKK
ISKALKNILHIKKDTLEFSIKVDEVTTKPTKITPHGLWYYAQYMTIGPPPTWNVLQKW
>CAG4959981.1 unnamed protein product [Parnassius apollo]
MHDNDFRAFSRYYSNWSADDLNNIDTSVFPFPNTLWHVKSAKEIALKSSAMLVVSIMGIFLNTVIITILIKNKWLWTASN
YLVGNLALVDLLTLVVCPWFMLVRDFYQNYVLRTFGCKFEGFLQATFLLASVGAVMLVSYDRLAAAVMNADARVTKAAAP
KLIVASWALAVILSLPWSINREFVMRQWTNYLEMYCAEDLNVLTVYWHFIIILLVWLPLGLMIITYGTIMWRLEWSSREL
SSRGGGQMVTKVRGRAMKITACVLLAAAICRMPYTVLVYWRNNLSLEINSVDGAYSVMWFIANYLIYFNCAINPLIYGFT
NTRFRRAMDRTPGVAWFNFGSWCCMCATFNMKKGPPPDKNMANIFVIENSPRPNKKLSRVIKNILLINRDTVELSLPKVE
EVTTKPTKITPLKVDNYVNS
>CAH2044080.1 unnamed protein product, partial [Iphiclides podalirius]
MFEGYDTGDTNSRFWSNWTTNYLNDIDTSEYPFPNTLWNRKSAKEIAIKSSAMLVVGIMGIFLNAVILVILMKNRWLWTA
SNYLVGNLALVDLLTLILCPWFMLVRDFYQNYVLRNFGCKFEGFLQATFLLASVGAVMLVSYDRLAAAALNSDARVTKTA
APKLIVASWIIAISLALPWTIKRDFMERQWLDYLEMFCVEDVNVLNIYWHFITILLVWLPLGLMIVTYGTLMWRLEWSAR
RLASRGGGQTLTKAKSRAMRITACVLLTAAVCRIPYTTLVYWRNNLSLEINAVDGAYNIMWFLANYLIYVNCAINPLIYG
FTNLRFRRAMDRTSGVASFRFGSWCCSCAVLNSKKCPSQDKNMAKIFVIENSPRPNKKLSRVIKNILHINRDTIELSLPK
VEEVTTKPTKITPLKVENIL
>CAH2044082.1 unnamed protein product, partial [Iphiclides podalirius]
MFEGYDTGDTNSRFWSNWTTNYLNDIDTSEYPFPNTLWNRKSAKEIAIKSSAMLVVGIMGIFLNAVILVILMKNRWLWTA
SNYLVGNLALVDLLTLILCPWFMLVRDFYQNYVLRNFGCKFEGFLQATFLLASVGAVMLVSYDRLAAAALNSDARVTKTA
APKLIVASWIIAISLALPWTIKRDFMERQWLDYLEMFCVEDVNVLNIYWHFITILLVWLPLGLMIVTYGTLMWRLEWSAR
RLASRGGGQTLTKAKSRAMRITACVLLTAAVCRIPYTTLVYWRNNLSLEINAVDGAYNIMWFLANYLIYVNCAINPLIYG
FTNLRFRRAMDRTSGVASFSSTQRNAHRKTRTWRRFS
>XP_013148168.1 PREDICTED: neuropeptide FF receptor 2 [Papilio polytes]
MDNDSDLNEIFLRYGTNWTADYLDDIDTSQYPFPNVLWHRKSTREVAVKTAAMLVIGVMGIFLNSIILSILVKNRWLWTA
SNYLVGNLALVDLLTLILCPWFMLVRDFYQHFVLRNFGCKFEGFLQATFLLASVGAVILVSYDRLAAAALNSEARVTKAA
APKLIFATWFISIALSLPWSIRREFMERQWLDYLEMYCAEDVKVLSIYWHFITILLVWLPLGLMTVTYGTIIWRLEWSAR
KLSSNGGGQVVTKAKGRAMKITACVLLAAAVCRIPYTVLVYWRNNLTLEINAVEGAYNIMWFVANYLIYVNCAINPLIYG
FTNLRFRRAMDRTDGVAWFRFSSWCCTCSMFNSKKGPPLDKNMAKIFVIENSPRPNKKLTRVIKNILHINRDTVELSMPK
VEEVTTKPTKITPIKVDNI
>XP_014371297.2 neuropeptide FF receptor 2 [Papilio machaon]
MDNHSDYDEIFLKYSTNWTADYLDDIDTSQYPFPNVLWHRKSTREVAVKASAMVVIGIMGIFLNSIILTILIKNRWLWTA
SNYLVGNLALVDLLTLILCPWFMLVRDFYQHFVLRNFGCKFEGFLQATFLLASMGAVILVSYDRLAAAALNSEARVTKAA
APKLIFATWFIAIALSLPWSVKREFMERQWLDYLEMFCAEDVKVLSIYWHFIIILLVWLPLGLMTVTYSTIIWRLEWSAR
KLSSNGGGQVVSKAKGRAMKITACVLLAAAFCRIPYTVLVYWRNNLTLEINAVEGAYNIMWFVANYLIYVNCAINPLIYG
FTNLRFRRAMDRTDGVAWFRFSSWCCTCSTFYTKKGPPPDKNMAKIFVIETSPCPNKKITRVLKNILHINRDTIELSIPK
VEEVTTKPTKITPIKVDNV
>KPJ18637.1 Neuropeptide Y receptor [Papilio machaon]
MDNHSDYDEIFLKYGTNWTADYLDDIDTSQYPFPNVLWHRKSTREVAVKASAMVVIGIMGIFLNSIILTILIKNRWLWTA
SNYLVGNLALVDLLTLILCPWFMLVRDFYQHFVLRNFGCKFEGFLQATFLLASMGAVILVSYDRLAAAALNSEARVTKAA
APKLIFATWFIAIALSLPWSVKREFMYSTIIWRLEWSARKLSSNGGGQVVSKAKGRAMKITACVLLAAAFCRIPYTVLVY
WRNNLTLEINAVEGAYNIMWFVANYLIYVNCAINPLIYGFTNLRFRRAMDRTDGVAWFRFSSWCCTCSTFYTKKGPPPDK
NMAKIFVIETSPCPNKKITRVLKNILHINRDTIELSMPKVEEVTTKPTKITPIKVDNV
>XP_013179681.1 PREDICTED: neuropeptide FF receptor 2 [Papilio xuthus]
MDNNSDYDEMFLRYGTNWTADYLDDIDTSQYPFPNVLWHRKSTREVTVKASAMVVVGIMGIFLNSIILIILIKNRWLWTA
SNYLVGNLALVDLLTLILCPWFMLVRDFYQHFVLRNFGCKFEGFLQATFLLASVGAVILVSYDRLAAAALNSEARVTKSV
APKLIFATWFIAIALSLPWSVKREFMERQWLDYLEMYCAEDVKVLSIYWHFITILLVWLPLGLMIVTYGTIIWRLEWSAR
KLSSNGGGQVVSRAKGRAMKITACVLLAAAFCRIPYTVLVYWRNNLTLEINAVEGAYNIMWFVANYLIYVNCAINPLIYG
FTNLRFRRAMDRTEGVAWFRFSSWCCTCSMFNTKKGPPPDKNMAKIFVIETSPCPNKKITRVIKNILHINRDAVELSVPK
VEEVTTKPTKITPIKVDNI
>KPI99833.1 Neuropeptide Y receptor [Papilio xuthus]
MIVVGIMGIFLNSIILIILIKNRWLWTASNYLVGNLALVDLLTLILCPWFMLVRDFYQHFVLRNFGCKFEGFLQATFLLA
SVGAVILISYDRLAAAALNSEARVTKSAAPKLIFATWFIAIALSLPWSVKREFMERQWLDYLEMYCAEDVKVLSIYWHFI
TILLVWLPLGLMIVTYGTIIWRLEWSARKLSSNGGGQVVSRAKGRAMKITACVLLAAAFCRIPYTVLVYWRNNLTLEINA
VEGAYNIMWFVANYLIYVNCAINPLIYGFTNLRFRRAMDRTEGVAWFRFSSWCCTCSMFNTKKGPPPDKNMAKIFVIETS
PCPNKKITRVIKNILHINRDAVELSVPKVEEVTTKPTKITPIKVDNI
>XP_050677204.1 RYamide receptor [Leptidea sinapis]
MAAAALTSEARITRAVAPKLIALSWIISMLLSLPWIIKREFKERQWKNFLEMYCVEDINFLEIYWHFIIIMIVWLPLGVM
IVTYGAILWRLEWSARELASRGGGQTISRAKGKAMRITAFVLLAAVVCRLPYTVLVYWRNNMPRSINAVEGAYEIVWFTA
NFLLYLNCAINPLIYGFTNTRFRNAMDRTPGLACFRFGYWCCFCSATVKKTKELEIHNPDRIYIIDNVTPKPNRKLSHAI
KNFLHFNKHTLELSIPKVDEPTTKPTRVTPLRIEQFN
>XP_045500494.1 neuropeptide receptor 22 [Colias croceus]
MYSDRGIDVGIPAFLINWTDEFVDIDTSRYPFPNTLWYVKPAKEIILKSSAMLIIGVIGIFLNSIILIILVKNRWLWTAS
NFLIGNMALVDMLTLLFCPWFMLVRDFYQNFVLKNFGCRFEGFLQATLLLASVGAVMLVCYDRLAAAALTSEARVTKAFA
PKLIIITWVVSMAISLPWILRRKYMERQWIDFLEMYCVEDRNFLEIYWHFILLLLVWLPLGVMVITYGGIIWRLEWSARE
LSSRGGGQIVSKARGKAMRVTAMVLLASTICRVPYTVLVYWRNNLSKEINAVQGGYEIMWFLASYLMYLNCAINPLIYGF
TNVRFRHAMDRTPGLACFRFGSWCCICTVVARDSKDLDVKNVERIYVIQETPVPNKRFRHAFKNFLHIHKQTLELSVLRV
DEVTTKPTKVTPLKMEHCIEV
>XP_038222778.1 RYamide receptor [Zerene cesonia]
MLIIGVIGIFLNSIILIILVKNKWLWTASNFLIGNMALLDMLTLILCPWFMLVRDFYQNYVLKNFGCRFEGFLQATLLLA
SVSAVMLVSYDRLAAAALTSEARVTKAFAPKLIVITWLVAMVISLPWIMKREYMERQWMNFLEMYCVEDRNFLEIYWHFI
LLLLVWLPLGVMVITYGAIIWRLEWSARELSSRGGGQIVSKARGKAMRITAMVLLASTICRVPYTVLVYWRNNMSKEINS
VEGGFEILWFLASFLMYLNCAINPLIYGFTNLRFRHAMDRTPGLACFRFGSWCCICTLVARDSKDLDVKNVERIYVIQET
PLPNKKFTHAFKNFLHINKQTLELSVLRVDEVTTKPTKVTPLKMEQCNEI
>XP_047522130.1 neuropeptide receptor 22 [Pieris napi]
MAKLLQRAALIPKVLDTSQYPFPNTLWLLKPAREIAFKSSAMVIVGFIGIFLNSIILIILMRNRWLWTPSNILVGNMALV
DMLTLLICPWFMLVRDFYQNYVLRNFGCRFEGFLQATLLLASVGSIMLVSYDRLAAACLTAEARVTKHCAPKLILITWIA
AMALSLPWIIKRHYQERQWLDFLEMFCVEDVSFLEVYWHFILMLLVWLPLGVMIVTYGGIIWRLEWSARELTSRGGGKVV
VKARGKAMRVTAMVLVASTLCRLPYTVLIYWRNNMAKEINAVEGGYEILWFTASYLMYLNCALNPLIYGFTNVRFRRAMD
RTPGLSCFRFGTWCCVCCLVTRKTKDLENANNEIFVIETSPKPKKKLSNAIKNILNINKQTLELSVHIDEVTTKPTKVTP
IRIEQCNDV
>CAF4878982.1 unnamed protein product [Pieris macdunnoughi]
MRFIFEEMFGADLYKIDEKFLTNCTDLTADCLDLDTSQYPFPNTLWLLKPAREIAFKSSAMVIVGIIGIFLNSIILIILM
RNRWLWTPSNILVGNMAIVDMLTLLICPWFMLVRDFYQNYVLRNFGCRFEGFLQATLLLASVGSIMLVSYDRLAAACLTA
EARVTKHCAPKLILITWIAAMGLSLPWIIKRHYQERQWLDFLEMFCVEDVSFLEVYWHFILMLLVWLPLGVMIVTYGGII
WRLECSARELTSRGGGKVVVKARGKAMRVTAMVLVASTLCRLPYTVLIYWRNNMAKEINAVEGGYEILWFTASYLMYLNC
ALNPLIYGFTNVRFRRAMDRTPGLACFRFGTWCCVCCLVTRKTKDLENARNEIFVIETSPKPKKKLSNAIKNILNINKQT
LELSVHIDEVTTKPTKVTPIRIEQCNDV
>CAF4878990.1 unnamed protein product [Pieris macdunnoughi]
MVIVGIIGIFLNSIILIILMRNRWLWTPSNILVGNMAIVDMLTLLICPWFMLVRDFYQNYVLRNFGCRFEGFLQATLLLA
SVGSIMLVSYDRLAAACLTAEARVTKHCAPKLILITWIAAMGLSLPWIIKRHYQERQWLDFLEMFCVEDVSFLEVYWHFI
LMLLVWLPLGVMIVTYGGIIWRLECSARELTSRGGGKVVVKARGKAMRVTAMVLVASTLCRLPYTVLIYWRNNMAKEINA
VEGGYEILWFTASYLMYLNCALNPLIYGFTNVRFRRAMDRTPGLACFRFGTWCCVCCLVTRKTKDLENARNEIFVIETSP
KPKKKLSNAIKNILNINKQTLELSVHIDEVTTKPTKVTPIRIEQCNDV
>XP_022118003.1 allatostatin-A receptor [Pieris rapae]
MLMDYCFIVSDFHLCVLFSRPVYLEMFGAELYKIDEKYLANCTDLTADCLDLDTSQYPFPNTLWLVKPAREIAFKSSAMV
IVGIIGIFLNSIILIILMRNRWLWTSSNILVGNMALVDMLTLLICPWFMLVRDFYQNYVLRNFGCRFEGFLQATLLLASV
GSIMLVSYDRLAAACLTAEARVTKQCAPKLILITWVAAMGLSLPWIIKRQYQERQWLDFLEMFCVEDVKFLEVYWHFILM
LLVWLPLGVMVVTYGGIIWRLECSARQLTSRGGGKVVVKARGKAMRVTAMVLVASTLCRLPYTVLIYWRNNMVKEINAVE
GSYEILWFIASYLMYMNCALNPLIYGFTNVRFRRAMDRTPGLACFRFGTWCCVCCLVTRKTKDLENAQNEIFVIETSPKP
KKKLSNAIKNILNINKQTLELSVHMDEVTTKPTKVTPIRIEQCNDI
>CAH4029932.1 unnamed protein product [Pieris brassicae]
MALVDMLTLLICPWFMLVRDFYQNYVLRNFGCKFEGFLQATLLLASVGSIMLVSYDRLAAACLTAEARVTKHCAPKLILI
TWVAAMGLSLPWIIKRQYKERQWLDFLEMFCVEDVSFLEVYWHFILMLLVWLPLGVMIVTYGGIIWRLECSARELTSRGG
GKVVVKARGKAMRVTAMVLVASTLCRLPYTVLIYWRNNMVKEINAVEGSYEILWFTASYLMYLNCALNPLIYGFTNLRFR
RAMDRTPGLACFRFGTWCCVCCLVTRKTKDLESAKNEIFVIETSPKPKKKLSNAIKNILNINKQTLELSVHMDEATTKPT
KVTPIRIEQCNDV
>XP_041982158.1 neuropeptide receptor 22 [Aricia agestis]
MRPFFDDFDDLPKYFTNWTTDYLNDLDTSEYPFPNTLWHVKPVKEVALKSTAMVVVGVFGIFLNTIILIILIKNKWLWTA
SNYLIGNLALADLLNLLICPWFMLVRDFYQNYVLKNFGCRFEGFLQATLLLASVIAVMMVSYDRLAAAALTSEARITKAV
APKLIIAAWIIPFGLSLPWMIKREYMERQWLDFLESFCVEDLKVLGIYWHFILLLLVWIPLGVMVVTYGTIMWRLEWSAR
ELASRGGGQTVSRARTKALRITACVLITTAVCRIPYTIMLYWRNNLNNEINAVEGGYEIMWFTANYLMYVNSAINPLIYG
FTNVRFRRAMDRTPGIRCFSFGSWCCICATIQKKHNTADQNNEERVFVIDTNLKANRKISRALKNILQINKQTVELSVPK
DELTKPTKLTPLKMEQI
>CAH2093144.1 unnamed protein product [Euphydryas editha]
MPEDVDFDEIPKLLSNWSNDYLNDIDISQYPFPNKLWHIKPLQEIALKSSAMVIIGVTGIFLNSIILIVLLRNKWLWTAS
NYLIGNLAFIDLITLMFCPWFLLVRDFYQNYVLGNFGCRFEGFLQATLLLASVVAVMLVSYDRLAAAALTSEARVTKSAA
VKLIIASWVIPISLSLPWIIKRNYMERKWLDYIENLCVEDVLVLPIYWHFIIILLVWIPLGVMIVTYGTIMWRLEWSARE
LSSRGGGQTISRARGKAMRITACVLVAAVICRVPYTVLVYWRSTMVKEINAVEGAYEIMWFTASYLMYLNCALNPLIYGF
TNVRFRRAMDRTPCIACFRFGSWCCICTMVIKKKHSIQNNNIEKIFVIDNSPRPNRKISRVVKNILHINKHTIELSVPKV
DEATTRPTKVTPLKVEQQ
>XP_045451234.1 ultraviolet-sensitive opsin [Melitaea cinxia]
MPEDVDFDEIPKLLSNWSNDDLNDIDTSQYPFPNRLWHVKSFQEITLKSSAMVLIGVIGIFLNSVILIILLRNKWLWTPS
NYLIANLAFMDLITLIFCPWFMLVRDFFQNYVLKNFGCRFEGFLQATLLLASVVAVMLVSYDRLAAAALTSEARVTKSAA
VKLIILSWIVSIALSSPWIIKRYHMERRWLDYIENICVEDMVFLPIYWHFVVILLVWIPLGVMIVTYGTIMWRLEWSVRE
LSSRGGGQTISRARGKAMRITACVLVAAVICRIPFTILVYWRSTMSLEINAVEGAYEIMWFIASYLMYLNCAINPLIYGF
TNVRFRRAMDRTPGIACFRFGSWCCICTMVKKKKRSIQNNNIEKIFVIDNSPRPNRKLSRVVKNILHINKHTMELSVPKV
DEATTRPTKVTPLKVEHI
>XP_046969698.1 ultraviolet-sensitive opsin [Vanessa cardui]
MVLVGVIGIFLNSVIIIILMKNKWLWTASNYLIGNLAVIDLITLILCPWFMLVRDFYQNYVLKTFGCRFEGFLQASLLLA
SVVAVILVSYDRLAAAALTSEARVTKSAAPKLIVASWIIPIGLSLPWIIKRKYMERPWLNYVESFCVEDLDILSIYWHFI
IMLLVWIPLGLMIVTYGTIMWRLEWSARELSSRGGGQTISRARGKAMRITACILLAAVICRVPYTILVYWRNNLRREINA
VEGSFGIMWFVASYLMYLNCAINPLIYGFTNIRFRRAMDRTPGIACFRFGSWCCICTTVVKKKQSVQNNNVEKIFIIDSP
RANRKLSRMVKNIFHINRHTVELSIPKVDEATTKPTKVTPLKIEHVQEIRNCKFASPDVI
>XP_050348207.1 ultraviolet-sensitive opsin [Nymphalis io]
MLENEDFDEIPKFLTNWSNDYLNDIDTSQYPFPNTLWHVKPAKELALKSTAMVLVGVIGIFLNSVIIVILMKNKWLWTAS
NYLIGNLAVIDLITLILCPWFMLVRDFYQSYVLRNFGCRFEGFLQASLLLASVVAVILVSYDRLAAAALTSEARVTKSAA
PKLIAASWIIPIGLSLPWIIKRKYMERQWLDYVESFCVEDLDILSIYWHFIVILLVWIPLGLMIVTYGTIMWRLEWSARE
LSSRGGGQTISRARGKAMRITACVLLAAVICRIPYTILVYWRNNLRREINAVEGSFGIMWFVASYLMYLNCAINPLIYGF
TNLRFRRAMDRTPGIACFRFGSWCCICTTVVKKKQLVQNNNVEKIFIIDSPHPNRKISRMVKNIFHINRHTVELSIPKVD
EATTKPTKVTPLKIEHVEEIKICN
>XP_026495885.1 ultraviolet-sensitive opsin [Vanessa tameamea]
MLVDEDFDEIPKFLTNWSNDYLNDVDTSQYPFPNTLWHVKPAKELALKSTAMVLVGVIGIFLNSVIIIILLKNKWLWTAS
NYLIGNLAVIDLITLILCPWFMLVRDFYQSYVLRTFGCRFEGFLQASLLLASVVAVILVSYDRLAAAALTSEARVTKSAA
PKLILASWIIPIGLSLPWIVKRQYMERQWLDYIESFCVEDLDILSIYWHFIVLLLVWIPLGLMIVTYGTIMWRLEWSARE
LSSRGGGQTISRARGKAMRITACILLAAVICRIPYTILVYWRNNLRREINAVEGSFGIMWFVASYLMYLNCAINPLIYGF
TNIRFRRAMDRTPGIACFRFGSWCCICTTVVKKKQSVQNNNVEKIFIIDSPRPNRKLSRMVKNIFHINRHTVELSVPKVD
EATTKPTKVTPLKIEHVQEMKICN
>XP_047535785.1 ultraviolet-sensitive opsin [Vanessa atalanta]
MLEDEDFDEIPKFLTNWSNDYLNDVDTSQYPFPNTLWHVKPAKELALKSTAMVLVGVIGIFLNSVIIVILMKNKWLWTAS
NYLIGNLAVIDLITLILCPWFMLVRDFYQSYVLRTFGCRFEGFLQASLLLASVVAVILVSYDRLAAAALTSEARVTKSAA
PKLIVASWIIPIGLSLPWIVKRKYMERQWLDYVESFCVEDLDILSIYWHFIVLLLVWIPLGLMIVTYGTIMWRLEWSARE
LSSRGGGQTISRARGKAMRITACILLAAVICRIPYTILVYWRNNLRREINAVEGSFGIMWFVASYLMYLNCAINPLIYGF
TNIRFRRAMDRTPGIACFRFGSWCCICTTVKFQNYNVEKIFIIDSPRPNRKLSRMVKNIFHINRHTVELSVPKVDEATTK
PTKVTPLKIEHVQEIKICN
>XP_023941153.1 RYamide receptor [Bicyclus anynana]
MDHTMYGDVLLDDQVPGYLTNWSCDYELAQVDTSQYPFPNKLWHIKPAKEIALKTTAMLVVGITGIFLNSIIIIILVKNK
WLWTASNYLIGNLAFIDLITLIFCPWFMLVRDFYQNFVLKNFGCRFEGFLQASLLLAGVAAVILVSYDRLAAATLTAEAR
ITKKAAPKLIVASWIIAMGLSLPWIIKREYIERQWLDFLETYCFEERHVLGIYWHCIIILLVWVPLGVMIITYGAIIWKL
ERSARELSSRGGGQTIAQARGKAIRITACILLATAVCRVPYTAMVYLRNSLPNEINAVEGGFDIVWFAASYFMYVNCAIN
PLIYGFTNIRFRRAMDRTPGVAFFKFGTWCCVCTTVVKKKQSLQNNNVEKIFVVVASPRPKRKISRVVKNILHINKQSVE
LTMPKVDEVTTKPTKVTPLKIDQLESKVNDVVYVPQVAEDTKSEKIVINEENSKL
>CAH2235070.1 jg14553 [Pararge aegeria aegeria]
MYGNVEVDDQIPSYLTNWSCDYELMELDTSQYPFPNKLWHIKPAKEVAIKTTAMVIVGVTGIFLNSIIITILLKNKWLWT
ASNYLIGNLAFIDLITLIFCPWFMLVRDFHQNYVLKNFGCRFEGFLQASLLLAGVAAVMLVSYDRLAAATLTAEARITKN
VAPKLIIASWIIPMGLSLPWIIKRKYIERQWLDFLETFCFEERKVLGIYWHCIVILLVWIPLGVMILTYGAIIWRLERSA
RELLSRGGGQTVTQARGKAMRMTACILLAAAVCRIPYTAMVYWRNNLPQEVNSVEGGFDILWFIASYLMYVNCAINPLIY
GFTNTRFRRAMDRTPGVACFKFGTWCCACAMVVKKKQSLQHNNVEKIFVVIASPRPKRKISRVVKNILHINKQSVELSIA
KVDEASTKPTKVTPLKNEQLDSKVNDVEFMDQGIENTRSERIVINEENSNL
>XP_034834984.1 octopamine receptor beta-2R [Maniola hyperantus]
MYRSHRISSRAKPSKDTANSSVGARESLASDISSNIIDLTDSPAQDSVVELSTDTSVLEITTDVEVSADESVVLVGYLVA
DGAETKQTTSHASSSASSGSSSSASQHACLAPCTTHTDGLSRGGAARGARADSSGSAKPVAQRKRLTFTSGKCVSISKWP
ISLCEMDYAKMYGRVEFDYQIPSFLTNWSADYDTFETEVDLSQYPFPNNLWHIKPAKEVALKTTAMLIVGIIGIFLNSII
IIILLKNKWLWTASNYLIGNLAFIDLITLIFCPWFMLVRDFHQNFVLKNFGCRFEGFLQASLLLAGVAAVMLVSYDRLAA
ATLTAEARITKKAAPKLIVASWIIPMGLSLPWIIERKYIERQWLDFLETFCVEEPNMLPIYWHCIVILLVWIPLGVMILT
YGTIIWRLEKSSRELSSRGGGQTITQARGKAMRITACILLVAAVCRVPYTALVYMRNNLPNEINAVEGGYQIMWFIASYL
MYLNCAINPLIYGFTNTRFRRAMDRTPGVACFKFGAWCCACATVVKKKQCLQNNNVEKIFVVVASPRPNRKISRVVRNIL
HINKQTLELSVPKVDEATTKPTKVTPLKVEQLDFKMNEENDKVFIAEGLEVTISERIVINEERSNL
>XP_045774600.1 neuropeptide receptor 22 [Maniola jurtina]
MDYAKMYGNVEFDYQIPSFLINWSTDYDTSEPEVDLSQYPFPNKLWHIKPAKEVALKTTAMLIVGVTGIFLNSVIIIILL
KNKWLWTASNYLIGNLAFIDLITLIFCPWFMLVRDFHQNFVLNNFGCRFEGFLQASLLLAGVAAVMLVSYDRLAAATLTA
EARITKKAAPKLIVASWIIPMGLSLPWIIERKFIERQWLDFLETFCYEDPKMLPIYWHCIVILLVWIPLGVMLLTYGTII
WRLERSARELSSRGGGQTITQARGKAMRITACILLVAAVCRVPYTALVYMRNNLPNEINAVEGGYQIMWFIASYLMYLNC
AINPLIYGFTNTRFRRAMDRTPGVAWFKFGTWCCACATVVKKKQSLQNNNVEKIFVVVASPRPNRKISRVVRNILHINKQ
TLELSVPKVDEATTKPTKVTPLKVEQLDFKADEENDKVFIAQGLEVTISERIVINEERSNL
>CAH0725551.1 unnamed protein product, partial [Brenthis ino]
MLEEVDFAQVKSFLMNWTVDDLNDLDLSQIPFPNTLWHIKPAKEIALKSTAMLIVGVVGIFLNSVILIILIKNKWLWTAS
NILIGNLAFIDLVTLIFCPWFMLVREFYQNYVLKTFGCRFEGFLQATLLLASVIAVMLVSYDRLASAALTSEARVTKNAA
PKLILATWGIAIGLSLPWIIKREYMERQWLDHLEMFCVEVGDMLSIYWHFIIMLLVWIPLAVMIITYGTIMWRIEWTARE
LSSRGGGQTLTKAKGKAMKITACILVAAAICRIPYTILIYWRNNLNMEINAVDGGYSVMWFVASYLMYVNCAINPLIYGF
TNIRFRSAMDRTPCTACFKFSTWCCICTTVVKKKQSIQPNNVEKIYVIETSPKPKRKISGMVKNFLHINRQSVELSLPNV
DEATTKPTKVTPLKIEPV
>CAG9564521.1 unnamed protein product [Danaus chrysippus]
MLCYEEHVYGIPRLLRNWSIDDLKELDTSLYPFPNTLWHVKSVEEVTLKASFMVLVGVTGIFLNSIILVILINNKWLWTA
SNYLVGNLAAVDLITLLFCPWLMLARDFYQQYVLKNFGCKFDGFLQATMLLANVAAIILVCYDRLAAAVLTSEAKITKSV
APKLIFTSWILSIVLSTPWIFKREYVERPWKNYLETYCVEDCDFLCIYWHFLVILLVWVPLATMIITYGTIMWKLEWGAR
ELSARGGGRTIILAKRKTMRVTACILLAAAICRIPFTVLVYWRNNLRKEINAVDGGYSIIWFIATYLMYANCAINPIIYG
FTNTRFRKAMDRTPCIACFRFGSLCCVYGKEIKEKQSPQHNNNEKLFVIEGTPQPRRKLSQMVKNLLHIHRHTVELSIAK
VDEATTKPTKVTPLKIEHL
>XP_032518941.1 neuropeptide receptor 22-like [Danaus plexippus plexippus]
MVLVGVTGIFLNSIILIILLNNKWLWTASNYLVGNLAAVDLITLLFCPWLMLARDFYQQYVLKNFGCKFDGFLQATMLLA
NVAAIILVCYDRLAAAVLTAEAKITKSVAPKLIFVSWILSIVLSTPWIFKREYVERPWKNYLETYCVEDCDFLCIYWHFL
VILLVWIPLTAMTITYGAIIWKLEWGARELLSRGGGRTIILAKRKTMRVTACILLAAAICRIPFTVLVYWRNNLRKEINA
VDGGYSIIWFIATYLMYANCAINPIIYGFTNTRFRKAMDRTPCIACFRFGSLCCVYGKEIKENQSPQHNNNEKLFVIEGS
PQPRRKLSQIVKNLLHIHRHTVELSIAKVDEATTKPTKVTPLK
>XP_032519186.1 neuropeptide receptor 22-like [Danaus plexippus plexippus]
MFFILDTSLYPFPNTLWHVKSVEEVTLKASFMVLVGVTGIFLNSIILIILLNNKWLWTASNYLVGNLAAVDLITLLFCPW
LMLARDFYQQYVLKNFGCKFDGFLQATMLLANVAAIILVCYDRLAAAVLTAEAKITKSVAPKLIFVSWILSIVLSTPWIF
KREYVERPWKNYLETYCVEDCDFLCIYWHFLVILLVWIPLTAMTITYGAIIWKLEWGARELLSRGGGRTIILAKRKTMRV
TACILLAAAICRIPFTVLVYWRNNLRKEINAVDGGYSIIWFIATYLMYANCAINPIIYGFTNTRFRKAMDRTPCIACFRF
GSLCCVYGKEIKENQSPQHNNNEKLFVIEGSPQPRRKLSQIVKNLLHIHRHTVELSIAKVDEATTKPTKVTPLKIEHL

>Pt-CHHR-like1
PTESTYFSCDKDPRLTTNFSQYEYEGRTTTWVPINTKVVIKLLAYIITFLVSIVGNLLVILVVRYNRTMRSSTNQYLVNLAVADLLVTLVCKLVHLIRHLSYPHYILPALVCKLDGFVQGTALAASVFTLTVISIRRFVAIMFPLHARTSPDRAIWVIAAVWIASALLSSPMLFYRELYGIEWSNFTTWHCDEFFPTERKMMNGVCVVTYDSKKLFYIIFTITCYFLPVTIMLVNYSLIVWKLWGAQQPGEHHQQQEATTRNTQRVVRMVTVVLLVFVVCWTPLQTLILYTSVGEKYEFMNMSDIEFTAYFVAHSNSALNPIIYCGFNANFRQGLVALLYCRHSRGGRVHYPRSWRGLTGTRDTTSGYSGPEPAVLVEMGSVRHTRLTQRGSTSSVGGRLVYTGPRRELCHDHHHYHHHHLCHGMNNDATTQHNTGGSGGMSTSRNSGGGDGGALQEVTLAQRTFVRASYRQNGRVNNHNHVTPSTSFDSGGGRGRGRDEDEEETCGCCCRRKRSRYRWRRKDFGRRWGGGRIGGWGRRRGRWEVGRGEREEGRKVRRWGRKGEQSGTNGLKPDHPLYKEIYTLNTALNDAIFVKRFEQVV
>Pt-CHHR-like2
MDCLTENLTNVSLAAPRNTSWLGGEDDWCERWRSGEPLVMGEKYPLLRTSVNYYLANLAVADLLITVTCWPTLVNRFTAPLYVLGRPLCKITVLALATCINVSVLTLAVVASGRLYAVLFPLRALRTSSRPVLLISLLWVASFVLALPSFYVRDTQAVKVSKDSASSIAAFRYYRILLLITMFFLPETVMVLAYSVIVVRLYCVRRGPKDHDTPLPTPLPASDHPHSAARRKVVKMTAAVVAAFTVCWSPLQALSLYGLLSEDTLPEWFSNAEFWAYFLGYCNSAFNPLLYCGCSENFRHGLTSLVLRRPRWRRKTRAGSANSWSPSTLLLRLTSSSLSRTSSGGGRGAVSRQTSNSLPSKTSDPARSSRKENSTTPSLLRSCSKGELVCPEHQLENNNATSKLMGEAEALNQVTQP
>Pt-CHHR-like3
MKKLKATTKSPPLFSFPTDPENLSSVYECSQDSGLTANLSQFEYPYRMKTWVPITWREILKVATYLIVFLVSLVGNLLVMLVVCYNRHMRSSTNQYLVNLAAADLLVTLVCMWVHIVRHLSYPHYVLPAYVCKLDGFVQTTTLLASVLTLTVISVGRFVAVMFPLHARTSPDRANRVIAAVWIASALIACPILFYRKLYSIQWANFTTWQCDEFFPTEKEYVEDEGRCEVIYDAKNLFYTILIIALFFLPVAIMIINYSLVVWTLWGAKQPGEQQSAATRNMATKAKKRVVKMVTVVLLVFVICWTPLLTLILFSLNHQGHLPEWFSSLEFAAYFIAYSNSALNPIIYCGFNTSFRQGLVALLSCRHAATGRIYHRRHWMGMTGGTRDTTMGCSGPEPAVLLELSSLRRNRVTQRSSLTPSHSGRHLFSGSSKELRAATHCDAAHDHGCKVCDGMGSAPLHTTTGIHLLKSDASLGGQNGSKLSTRASSSSGDSVGRGICGCCRRHGKRRSRLPLYHENEIYEVNDLPEGLAVKGKEEIV
>Pt-CHHR-like4
MASLGEGTLNCNDTCCQMSSGNVICFGDYNFTDRVNITHPEQWELALRWTYASIIMLLAVFGNLTIIIILAKNRILLRHSINCFILNMSVADLITALAGPIPFTIRDTAFFWVLGKAWCHLEGYIQMLVMLVSVTSLATISFDRMIGVIRPFHTHLKMWQCFVIIVIIWIVSAILAVPFGIYRIYTVHEWQDLTEVTCGEDAQKIQVWWMVSMIGLTWLPLLIMLGCYTTILVYFRSSEFRSRTNSEHPSITLMKRRVVIMMFIIVIAFTLFWLPFQIIKICGNSMFFGEDGQIKSPEAQKSYDILYTLCHYMMYTNVAVNPIIYALMHQTFRRALRVTFPCLYQRKSAFVLTPGLGRQHYVWSIRSTSNVYSDVMAMSRQNPEERRRRMRASSAVIGSAAMAASIIIETNSQNQRDNNSERSGQTEITEVQNEAEDWRPNGGRPLADERYVSDLKPREISIVSTGALGQLISQVIEEESSSDVEGERIL
>Pt-CHHR-like5
MVAQLDLEWEVSLGDEMVDPLSISCNLTCCKYSDDDDDVVCFSDLNFTEYKNLTTWAPWELAVRWTFASLIVLVAALANLTIIIILAKNRLLLRTSVNHFILNMSVADLTLALTGPIPFTIRDTSMFWPLGEAWCYLEGYIQMVVMLVSLESLATISCDRMMGVVRPFHTHLKTWQSLAIIIIIWVSSALLAVPWGLYRVYTIRMWKDRTETNCGEKETLYVWWMALVGLAWLSLAIMLVCYSTILAYFRHPSYKNVSKREHPVMTHLKKRVNYAALMTVSQYMIYVNPVVNPVIYGLLHQNFRRAFRLTFPCIFTRKSTLVLTRGQGVTRYMWSVRSTGSQPSVTGQHRHSSERQVQPYSPERNTTTPRRRLSGSETLSDEAQRNSHVSSKDERKRRKKCCILKPRRLARQKSKKEDRGSPENDNDGRFCSAGSSFVNEKYVRDLPQKISIVSKGALGHLITEVIEEETSSDAERERVL

>Es-CHHR-like1
MLMSNTCDANPLSFDFSQFEFPYRIDTWKPITWWEVLEIVAYIITFLVSIVGNILVILVVRYNRNMRSSTNQYLVNLAVADLLVTLVCKWVHLVRHLSHPHYVLPAILCKMEGFVQSIALVASVFTLTVISIGRFVAIMFPLHARTSPDRAIRVIAAVWIASALISSPPLLYRGLYKTEWSNFTTWNCDEFFPTKKKFVEGVGCVVTFDAKRLFYMVFIITCYFLPVTIMLVNYSLIVWKLWGAQQPGEQHQQQVAATRNMQRVVRMVTVVLVVFVICWTPLQSLMLYNFIYHEHLPEWPRWVEFTVYFVANSNSALNPIIYCGFNANFRQGLVALLTCRQTRSGSRTQYPSK
>Es-CHHR-like2
MIDIEARDLNCNETCCQMSSGNVMCFNEYNFTDRANITYPETWELALRWTYAPLIMLVAVLGNLAIIIILAKNRLLLRTSVNYFILNMSVADLITGLAGPIPFTIRDTAYFWVFGEAWCHLEGYIQVLVMMVSVTSLAVISCDRMMGVVRPFHNHIKPWQSIAIIFIIWTVSALLAVPFAVYRIYTVHHWQDLDETTCGEDVKKMHVWWMINMIGLTWLPLLVMIVCYTTILVYFRTHKFKASRNKEHPALTHLKRRVVLMMFVVVVAFTICWLPFQLLKICNNLFLDDNTQFKNEKARRSHDILLTLSHYMMYTNAAINPIIYALMHQTFRRAFRVTFPCFYNHKVIKIIWLSPPLPNSDLHMDSEWICS
>Es-CHHR-like3
MCAAPQSALGYHIAKFYWLADESVVAWNEWDDGEVMELQQLLTMMPRPNLTWPAVEGKELEDAFPVTCNLTCCQYSEDEIICFSEINYTDVNSLRTWPQWELAVRWTFASLVMLVAVLGNLTIIIILSKNRLLLRTSVNHFILNMSVADLILALTGPIPFTIRDTSMFWPLGELWCHLEGYIQMLVMLVSLASLATISFDRMMGVVRPFHTHLKTWHSLAIIVVIWGSSAVLALPWGLYRVFTVHIWKDCVQTICGENEKLYIWWMVAVVGLTWLPLAIMLISYSTILVYFRHPKFKNLSKREHPVMTHLKKRVVKMMFLVVVIFVVCWLPLQLLNIFYTSFLDENGQIKDEETEKYYNALVTVSQYMIYVNPAANPIIYGLLHQNFRRAFRLTFPCIFTRKSSLVLTRGQGVTRYMWSVKSTGSTPSAAVAQRRQSAEQQARRSPAECTSATSGRRLGSFTTLKNKRQRQGSYASSKGERKARKCCILRLERLGSRKSRKEEKRSAEVDSDEGLCSGHLSNVNEKYVRDLPPRKMSIVSKGTLGHLVSEVIEEETSSDAERERVL

>Sp-GPCR-A34
MGEKYPCPEVLERGRALDNFEKVQVALVVALVVASVAGNAAVVAVISFNRLLRTSVNYYLANLAVADLLITLTCWPTLVNRFTAPLYVLGRSLCKITVLALATCINVSVLTLAVVAGGRLYAVLFPLRALRTSSHPVLLISLLWVASFVLALPGFYVRDTQVVKWNDLVEESCGDVLCSASSIAAFRYYRILLLITMFFLPETVMVLAYSVIVVRLYCVRRGPADRDAPLPAPLPTSDHPHSAARRKVVKMTAAVVAAFTVCWSPLQALSLYGLLSEDTCTYLKDDATCLGARSCKHRRVSLERSVSSSFISLCPVSQEAARVVFQR
>Sp-GPCR-A35
MAAHALHWSLHAHLLYPPANPENLSGVYGCSQDAGFTTNLSQFEYPYRMKTWVPITWREIIKVATYLFVFLVSLVGNLLVMLVVCYNRHMRSSTNQYLVNLAAADLLVTLVCMWVHIVRHLSHPHYILPAYVCKLDGFVQTTTLLASVLTLTVISVGRFVAVMFPLHARTSPDRANRVIAAVWIASALIACPILFYRKLYSIQWANFTTWQCDEFFPTEKEYVEADDRCEVIYDAKHLFYTILIIALFFLPVAIMIINYSLVVWTLWGAKQPGEQQSAATRNMATKAKKKVVKMVTVVLLVFVICWTPLLTLILFSLNHQGHLPEWFSSLEFAAYFIAYSNSALNPIIYCGFNTSFRQGLVALLSCRHAATGRIYHRRHWMGMTGGTRDTTVGCSGPEPAVLLELSSLRRNRVTQRSSLTPSHSGRHLFSGSSRELRAVTHCDTAHDHGCKVCDGMGSAPLHSTTGMHLLKSDASLGGQNGSKLSTRASSSSGDSVGRGMCGCCRRHGKRRSRLPLYHENEIYDVNDLPEGMGMKGKEEIV
>Sp-GPCR-A36
MPKKIQVWWMVNMIGLTWLPLLIMLSCYTTILVYFRSSGFRSRTNSEHPSITLMKRRVVIMMFVIVIAFTVFWLPFQILKICGNQMFFGEDGQIKSPEAQKSYDILYTMCHYLIYTNVAVNPIIYALMHQTFRRALRVTFPCLYHHKSAFVLTPGLGRQHYVWSMRSTSNVYSDVMAMSRQNPEERRRRMRASSAVVGSAAVAASIVIETNSENQRGNSSERSGQPETTVVQNETEDWRPNGGRPLADERYVRDLRPREISIVSTGALGQLITQVIEEESSSDVEVLVMLVSLESLATISCDRMMGVVRPFHTHLKTWQSLAIIIIIWVSSAVLAVPWGLYRVYTIHIWKDRTETNCGEKETLYMWWMALVGLAWLSLAIMLVSYFTILAYFRHPSFKNFSKREHPVMTHLKKRVVKMMFLVVVTFVVCWLPIQLLNIFHTNFLNDFGSLKDDTSKRNYAALMTVSQYMIYVNPAVNPVIYGLLHQNFRRAFRLTFPCIFTRKSTLVLTRGQGVTRYMWSVKSTGSQPSVTGQRRHCGERQVQPERNPATPSRRLSGSETLNDEAQRNSHVSSEGERKRRKKCCILKPGRLARQKSKKKDRWSPENDNDERCCSAGSSYANEKYVRDLPQKISIVSKGALGHLITEVIEEETSSDAERERVL
>Sp-GPCR-A37
MVAQSGPEWELLAGDEMVDPLSISCNLTCCKYSDDDDDIICFSDLNFTEYKNLTIWAPWELAVRWTFASLIMLVAVLGNLTIIIILAKNRLLLRTSVNHFILNMSVADLILALTGPIPFTVRDTSMFWPLGEAWCYLEGYIQMLVMLVSLESLATISCDRMMGVVRPFHTHLKTWQSLAIIIIIWVSSAVLAVPWGLYRVYTIHIWKDRTETNCGEKETLYMWWMALVGLAWLSLAIMLVSYFTILAYFRHPSFKNFSKREHPVMTHLKKRVVKMMFLVVVTFVVCWLPIQLLNIFHTNFLNDFGSLKDDTSKRNYAALMTVSQYMIYVNPAVNPVIYGLLHQNFRRAFRLTFPCIFTRKSTLVLTRGQGVTRYMWSVKSTGSQPSVTGQRRHCGERQVQPERNPATPSRRLSGSETLNDEAQRNSHVSSEGERKRRKKCCILKPGRLARQKSKKKDRWSPENDNDERCCSAGSSYANEKVRDLPQKISIVSKGALGHLITEVIEEETSSDAERERVL
>SpGR-A33
MDDYMNFSCDKDPRTTTNFSQYEYDGRTTIWVPITWREVIKLIAYIITFLVSIVGNLLVILVVRYNRNMRSSTNQYLVNLAVADLLVTLVCKLVHLIRHLSYPHYVLPAIVCKLDGFVQGTALVASVFTLTVISIGRFVAIMFPLHARTSPDRAIWVIAAVWIAAALLSSPMLIYREFYSIKWSNFTTWHCNEFFPMEKKVINGLCVVTYDAKKLFYIIFTITCYFLPVTIMLVNYSLIVWKLWGAQQPGEHHQQQVATTRNTQRVVRMVTVVLLVFVVCWTPLQTLILYTTVREEYEFVNDIEFTAYFVAQSNSALNPIIYCGFNANFRQGLVALLYCRHSRGSHTYYPQSWRGITGTRDTTSGYSGPEPAVLVEMGSVRHSRLTQRRSSSSVGGRVVYTGPGRELCHDHHHYHHHHLCDGLNDVAKTQQNTGGSGGISTSNNSGGSGDGGGGGDLQEVTLAQRTFVRASYRQNGRLNNHNNHTTASSSFDSGKGGREGRGDTEETCGCCCGRKSGGKYRWRRKDFGRRWIGGGIGGWRRRRGRWEVGRGERGGERREVNRWGRKGEQSGRSGLKPDHPLYKEIYTLNTGLPDAIFVKGFEAVV
