# Supplementary material for: In silico analysis of crustacean hyperglycemic hormone family G protein-coupled receptor candidates
Source: Front Endocrinol (Lausanne). 2024 Jan 9;14:1322800. doi: 10.3389/fendo.2023.1322800 (PMC10828670; doi:10.3389/fendo.2023.1322800)
Supplement: Supplementary Data Sheet 1 — G. lateralis ESG transcriptome data set. [file DataSheet_1.zip › Supplementary Data/SuppData4/a34/aligned.fa.clipkit]

>Gl_GPCRA13_Proctolinr/1-430
-------------------------------------------MYNSTSSTAA----LTS
TAAPFLAAV---------TSIAPQSTSTLDPALDSPTPT---------------------
----------------------------LAN------ETD------GVEMHEYA------
PFLAVSRYVVQRVLVPVVLVVGVVGNTVTIVVLTR-R-QMRSSTSYLTALAISLLYLVFI
FSLSIRHHPRPHW-LYWHYRYALWLTDASSSTSIWLTVTFTIERYIAVCHPIKGKCTESR
AKRVIVAVVLCFTLTA-----TTPHEVILLQTHTLDYSLG----------SNSTYKTVFY
WFTAVMFILLPLVLLAVFSVLIHIVKQSRATRRTNT-----AARDSHSQSQENKITVMLI
AVVLLALLCQLVAVMLVYQSLHQSKPG--------STSYYIGLGNIFNLLSAINAACVLY
CAMSDKYRRTFLRTF---CSR--------------------W----------YRQPS---
--------------PLHSWMATAYSNVE-DGSPRFSRVSMRMSRRSSHRH----------
------------------------------------------------------------
-----------------------------------------------L------------
-------------------RGPP----ATTATMV--------------------------
------------------------------------------------------------
-------------------
>Bommo_BNGR_A34
-------------------------------------------MDI--------------
--------------------EIDYEEA---ES----------------------------
------------RFLSNWS-----GDY-L-D------DLD-------TSQYPFP--NVLW
HVKPAEEMAIKSSMMILVGVSGIFLNCVILTILIRNK-WLWSPSCLIGNMALIFLLLFFC
PWFMLVRDFFQNYVLKTFGRFEGFLQASLLLASVGAVMLVSYDRLAAAVLTAEARITKDA
APKVIVITIVSSALALWTIKKYVERQLNYLETFAED----------------VQLLGIYW
HLLLTMLVWVPLGIMIITGVIMWRLQWSARALSSRG-------GGRSVTRAKGKAMRIAA
LVLIAAVVCRIYTALLYWRNNL--PPK-----INSVDGSFSIMWFAANYLMYLNCTILIY
GFTNLRFRKAMDRTPGVACFK--FGS---------------WCCVC---TFFKRRNFMAG
----DKNTEKIF--VIEN-----------SPGPNK-----KLSR----------------
-VVKNILHINKDSIEFS-------------------------------------------
---------------------------I-K-IDE--------------------------
------------------MTTKP-----TKLTP---------------------------
-------------------------------LKNEQ---------------F--------
-------------------
>AnajapEVm001784t1
------------------------------------------------------------
-MMIRLDPQ----------LEVTKENETINTFSI---------------------SC---
-----------NLTCCKYS-----ED----D------IIC-------FSELNFTDANNIT
T-WASWELAVRWTFTSLVVLVAVLGNLTIIIILAKNRLLLRTSVHFILNMSVALILALTG
PIPFTIRDTSMFWTLGELWHLEGYIQMLVMLVSLASLATISCDRMMGVVRPFHTHLKTWQ
SLAIIVVIVSSAVLAVWGLYVYTVHIKDRTQTIGEN-----------------VKLHMWW
MVAVGGLTWVPLAIMLISFTILAYFRHPRFKNSSKR-------EHPVMTHLKKRVVKMMF
LVLVIFVVCWLIQLLNFFYTSFLDSFGQF--KDDGTKMRYSVLMTVAQYMIYVNPAVVIY
GFLHQNFRRAFRLTF--PCIF-------------------------------TRKSP-LF
LTRGQGIIRYMW--SVKST-GSQPSVVV-A-AQRR-----HSVERQVQSSSLERNSAT-S
RSLSGSNTRK--------DETQTRNSHV---------GIEDERKKKKKFC-----NKPGR
ARQKSKK-EERWSPENDNN-EGYRSARFSY-VNE--------------------------
---------SYAQ------DLPQ-----RKISIIS----NGA------------LGHVTE
V------------------------------IKEET------------SSDAER------
---------ERVLRKS---
>Es_CHHR1B
------------------------------------------------------------
-MMPRPNLT----------WPAVEGKELEDAFPV---------------------TC---
-----------NLTCCQYS-----ED----E------IIC-------FSEINYTDVNSLR
T-WPQWELAVRWTFASLVMLVAVLGNLTIIIILSKNRLLLRTSVHFILNMSVALILALTG
PIPFTIRDTSMFWPLGELWHLEGYIQMLVMLVSLASLATISFDRMMGVVRPFHTHLKTWH
SLAIIVVIGSSAVLALWGLYVFTVHIKDCVQTIGEN-----------------EKLYIWW
MVAVVGLTWLPLAIMLISSTILVYFRHPKFKNLSKR-------EHPVMTHLKKRVVKMMF
LVVVIFVVCWLLQLLNIFYTSFLDENGQI--KDEETEKYYNALVTVSQYMIYVNPAAIIY
GLLHQNFRRAFRLTF--PCIF-------------------------------TRKSS-LV
LTRGQGVTRYMW--SVKST-GSTPSAAV---AQRR-----QSAEQQARRSPAECTSATSG
RRLGSFTTLK--------NKRQRQGSYA---------SSKGERKAR-KCC-----IRFER
GSRKSRK-EEKRSAEVDSD-EGLCSGHLSN-VNE--------------------------
---------KYVR------DLPP-----RKMSIVS----KGT------------LGHVSE
V------------------------------IEEET------------SSDAER------
---------ERVL------
>XP_039756686.1
------------------------------------------------------------
------------------------------------------------------------
------------------------------M------ELD-------TSQYPFP--NKLW
HIKPAKEVAIKTTAMVIVGVTGIFLNSIIITILLKNK-WLWTASYLIGNLAFILITLIFC
PWFMLVRDFHQNYVLKNFGRFEGFLQASLLLAGVAAVMLVSYDRLAAATLTAEARITKNV
APKLIIASVIPMGLSLWIIKKYIERQLDFLETFFEE----------------RKVLGIYW
HCIVILLVWIPLGVMILTGAIIWRLERSARELLSRG-------GGQTVTQARGKAMRMTA
CILLAAAVCRIYTAMVYWRNNL--PQE-----VNSVEGGFDILWFIASYLMYVNCAILIY
GFTNTRFRRAMDRTPGVACFK--FGT---------------WCCAC---AMVVKKKQSLQ
----HNNVEKIF--VVIA-----------SPRPKR-----KISR----------------
-VVKNILHINKQSVELS-------------------------------------------
---------------------------IAK-VDE--------------------------
------------------ASTKP-----TKVTP---------------------------
-------------------------------LKNEQ---------------LDSKVNDVE
MDGIENTRSERIVINEENN
>XP_040169372.1
------------------------------------------------------------
------------------------------------------------------------
YQLIVEVIAKLNVLI-NYT-----DEY---P------SMD-------FTVYDYP--REIW
HLKPGWEVALKTITFLPLVLFGVLGNAVLCCTLVQIR-ALRTPTLLIANLAVALATLVIC
PLMFMFHDFYQNYVLGAIGRTEGFLQGSLLITSVLCLCAISYDRLTAIVFPKRSRLTKRG
AVGLIVACVGGFLLALLSLHAYRERQKNYLETYAEN----------------TTFLPSYW
HVLIGALVWFPLLVMFCCSLIFLKLDRYERRVLRK--------EHPISVSYKRKVAKTLF
IVLIVFVLLRIFTTLVFVRYNRYLNDN-----QNQIGNDFLILWYVSHYLMYLNAALLIY
GLTNENFRKAFHKISLSRLLCIALASSAGKHP--------------KH-ARNGKRNM---
----GKLDPALGIATIGG-----------RLQPRAPCGTDKMAN----------------
--LSGWVLCPAGHGGPD-------------------------------------------
----------------------------SQ-PTS--------------------------
-------------------PSKD-----TKTSH---------------------------
-------------------------------LKLTTDTF----GG--GDSEMPRST----
-----TLVSDGFM------
>XP_040169373.1
------------------------------------------------------------
------------------------------------------------------------
--------------------------------------MD-------FTVYDYP--REIW
HLKPGWEVALKTITFLPLVLFGVLGNAVLCCTLVQIR-ALRTPTLLIANLAVALATLVIC
PLMFMFHDFYQNYVLGAIGRTEGFLQGSLLITSVLCLCAISYDRLTAIVFPKRSRLTKRG
AVGLIVACVGGFLLALLSLHAYRERQKNYLETYAEN----------------TTFLPSYW
HVLIGALVWFPLLVMFCCSLIFLKLDRYERRVLRK--------EHPISVSYKRKVAKTLF
IVLIVFVLLRIFTTLVFVRYNRYLNDN-----QNQIGNDFLILWYVSHYLMYLNAALLIY
GLTNENFRKAFHKISLSRLLCIALASSAGKHP--------------KH-ARNGKRNM---
----GKLDPALGIATIGG-----------RLQPRAPCGTDKMAN----------------
--LSGWVLCPAGHGGPD-------------------------------------------
----------------------------SQ-PTS--------------------------
-------------------PSKD-----TKTSH---------------------------
-------------------------------LKLTTDTF----GG--GDSEMPRST----
-----TLVSDGFM------
>AnajapEVm002991t1
------------------------------------------------------------
------------------------------------------------------------
------------------------------------------------------------
-------------------------------------------------MSVALITALAG
PIPFTIRDTAYFWVLGEVWHLEGYIQMVVMMVSVTSLATISFDRMIGIILPFHTHLKIWQ
SIAIIIGIIVSAILAVFSIYIYTVHHQDLTETTGED----------------GKKMRIWW
MISMIGLTWLPLLIRILCTTIFIFFFTSNFRSRTNR-------EHPSIRQMKRRVVIMMF
TIVTVFTVSWLFQLLKICDTLFLGEDGRF--YSDAAKRSYDILLTCCHYLIYTNVAVIIY
ALMHQTFRRAFRVTF--PCFY-------------------------------HRKSY-FV
LTPGEGRQHYVW--SVRTA-SNAYNSML-S-MTRQ-----NPSDRMQGMT--ATGAVVCS
ASLAASIAIEPIQ-----EENQSNNSL----------EGSGGLHGPETDI----------
-------TSVELRLNGGR----------LL-ANE--------------------------
---------KYVR------DLRP-----REISIVS----TGA------------LGQITQ
V------------------------------IEEET------------SSDVEG------
---------ERIL------
>Es_CHHR1A
------------------------------------------------------------
------------------------------------------------------------
-----------------MS-----SG----N------VMC-------FNEYNFTDRANIT
Y-PETWELALRWTYAPLIMLVAVLGNLAIIIILAKNRLLLRTSVYFILNMSVALITGLAG
PIPFTIRDTAYFWVFGEAWHLEGYIQVLVMMVSVTSLAVISCDRMMGVVRPFHNHIKPWQ
SIAIIFIITVSALLAVFAVYIYTVHHQDLDETTGED----------------VKKMHVWW
MINMIGLTWLPLLVMIVCTTILVYFRTHKFKASRNK-------EHPALTHLKRRVVLMMF
VVVVAFTICWLFQLLKICNNLFLDDNTQF--KNEKARRSHDILLTLSHYMMYTNAAIIIY
ALMHQTFRRAFRVTF--PCFY-------------------------------NHKSM-FV
LTRGEGRQNYVW--SMRST-SIAYNNVM-S-MGRD-----HLSDRSRRAREHTPTAVVCS
AALAASIVIEPIM-----EENMEGNSE----------QDSGQTQLPDSHV----------
-------V-LRGSPPAPRS--------PSL-GNE--------------------------
---------RYVR------DLVP-----RRIPIVS----TGA------------LGHITQ
V------------------------------IEEET------------SSDLES------
---------ERIL------
>Gl_CHHRA12
------------------------------------------------------------
-------------------------MIVFGEREL---------------------VC---
-----------NDTCCQMS-----SG----N------VLC-------FDDYNFTDRANIT
Y-PESWELAIRWTYAPLVMLVGVLGNLAIIIILAKNRLLLRTSVYFILNMSVALITALAG
PIPFTIRDTAYFWVLGETWYLEGYIQMLVMMVSVTSLATISCDRMMGVVRPFHNHLKAWQ
SITIMFVICVSAALAVFAVYIYTIHHQDLTETTGEE----------------VNKMHVYW
MINMIGLTWLPLFVMIVCTTIFIYFRTHKFQADRKK-------EHPAITHLRRRVVLMMF
IVVIAFTICWLFQLLKICNKFFLDEENHF--NSEAAEKSHDILLTISHYLIYTNAAIIIY
ALMHQTFRRAFRVTF--PCFY-------------------------------NQKSA-FV
LTPGEGRRNYVW--SMRST-STMY-NIM-S-MSRN-----HISERSRKPKELTSSAVVCS
AALAASIAIKPIS-----KESREENSL----------QDSGQTQLPKSHV----------
-------VGVSLSNNGPRS--------PPL-GNE--------------------------
---------RYVQ------GLAP-----RQISIVS----TGA------------LGQITQ
V------------------------------IEEET------------SSDLES------
---------ERIL------
>KAI8439655.1
------------------------------------------------------------
------------------------------------------------------------
------------------------------------------------------------
------------------------------------------------------------
------------------------------------------------------------
-------------------------------MFVED----------------VNVLGIYW
HFTITMLVWIPLGVMVLTGTIMWKLEWSARELSSRG-------HGQTVARARRRAMRITS
CVLLASVICRVYTVMVYWRSNN--SRA-----INSVDGSFAVIWFVANFLMYFNSAILIY
GFTNLRFRRAMDRTPGIACFR--FGT---------------WCCVC---SMFKKTPSPTE
----DKNSEKIF--VIEN-----------SPKPNK-----KLAK----------------
-AIKNVLRINKDTLELS-------------------------------------------
---------------------------IPK-VDE--------------------------
------------------VTTKP-----TKVTP---------------------------
-------------------------------LKTEH---------------V--------
-------------------
>ProbetEVm004621t1
------------------------------------------------------------
----------------------------MSDDNS---------------------WC---
-----------NDTCCVFN-----ED----E------IIC-------FNDYNFTDKYNLT
H-PTAWELAVRWSVVVPMVIVGVLGNLTIIIILLKNRLLMRTSVIFILNMAVSMILSIAG
PIPFTIRCTHQFWVLGELWHLDGLIEVTLMEVSVNSLAIISVDRLLGIYNKSYKHLKKWK
ALLIIACIFVSGLLGTFYIFNYGVHIADLTEVYEEV----------------ITKTKYYW
IPIIIFLNWIPLIVMTTSILLFSGYKKHSLKA-EGK-------ERSGVLKTKKRFINMLF
ANVIAFAICWLFQAFIMYREKIIISDGGR--VTN--TKAYNITFNVAQYIVYLYPVVFIY
GFMHQNFKNGFRVTF--PCFF-------------------------------KEEAD-FM
LMRSHGRQAYVW--SRASSRKV-------S-LETRR---CERIKRMET---------QRR
AFSVNDLVLQPET-----KESPNRNARKRTI----VFQRSSSDTSDYTTD-----IRPSR
TTDTIRP-----------------IRSPSS-LDL--------------------------
---------DGTT------NLSP-----FTVCLKV----PTS------------QKESEE
I------------------------------CTDKT------------ETVVQ-------
---------EKSS------
>ProcavEVm002991t1
------------------------------------------------------------
------------------------------MSSS---------------------LC---
-----------NDTCCVFN-----GN----E------VIC-------FTDYNFTDTNNLT
H-ASAWELAVRWTVVVPMVLLGVFGNLTIIIILLKNRLLMRTSVIFILNMAVSMILAIAG
PIPFTIRSTHQFWVLGELWHLDGLIEVTLMEVSVNSLAIISVDRLLGIYNISYKHLKRWK
ALLIITCIIASSLLGIFYIYNYGVHIADLTEVYEEV----------------LYKTKYYW
MAIIIFLNWIPLVVMTTSILLFLGYKKHALKV-EDK-------ERPGVLKTKKRFINMLF
ANVIAFAICWLFQAFIMYRERIIISDGGQ--VTN--IKTYNITFNITQYIVYLYPVLFIY
GFMHQNFKYGFRVTF--PCFF-------------------------------KDEAD-FM
LMRSHGRQAYVW--SRASSRKI-------E-IQRR-----ERVKRMET---------PRR
AFSVNDVGLQPEM-----KESPKRNSRKRTT----VFQRSSSDTSDYTTD-----TRPS-
-------------------------RSPSS-WDL--------------------------
---------NGTA------ILTP-----FSTCSIA----TNS------------HNKTAE
I------------------------------GTEKN------------NTREQ-------
---------EAPLNCIFES
>EupsupEVm004822t1
-------------------------------------------M----------------
-------------------------------------------------------IC---
-----------NETCCTNN-----HN----K------TIC-------FADQNFTYFQNLT
H-SADWDIAVRCTICIPLVLMGVIGNSLTIYLLLKNKLLMRTSILFILNMAFALIQSLTG
PIPFTIKELNQFWRLGEIWYAETYIQVMVQLVSMTSIAIISFDRMLGIVRPFHRHLTKWW
SLLIICIIIYAASLSIFAVNNYLERQKDIFAIGRTI----------------RGNLHIWW
EVVNIGSFWIPLAIMIICGTIFYNFKKYTRHKQ----------EHPASLHMKRRVLRMLV
FLTLLMIFLWVEQVFEVMVYYYVDENGLF--KDPYAEKVYNIMLTISKYLMFVTPAVIVY
ALMHQNFRRAYRTTF--PGCF-------------------------------KGKPK-YF
LSAGEGSRPFMW--TLRTGVSS------ASIRRKS----WSMKGRLDTEQ--QQSQSIQS
NSYGNSLNVSGEELNLK-------------------------------------------
---------------------------RNS-CND--------------------------
---------------ANHITPQP-----KYSQKIK----TDN---KP------VNGH---
-------------------------------TNNESN-----------KGEIH-------
-------------------
>OraoraEVm001763t1
------------------------------------------------------------
-MVASESGLRSPVGHEAW-PPGDPVNLMAGSSGM---------------------EC---
-----------NATCCNYS------G----G------FIC-------FIEYNFTDYQTLD
A-REPWEVAVRWTYTILIVLVGLLGNLAIITILIRNRLLMRSTILFILNLSIALITLAVG
PIPFTIRETHPFWVLGPVWHLDGFIQMIVMLVSVTTLSTISFDRMVGVLFPFHRHLRIWE
AVGVIALIAAAIPFATFAIYNYFEREKDLTEVTEEV----------------QTKLYPWW
IVVVIALTWLPLLVMLVCTVIFVQYRQSSCESLSPT-------VHPAILSTRTRVVKMMF
VVVLVFLACWLFQILKIAKPKFISETGQL--LT-ASRKTYKVWNTISQYVLYINPTVLIY
GLMHQNYRRAFKVTF--PWIF-------------------------------KGKPA-FV
LTRGNGNRPFVW--STTRSRSH----TI-S-TPSS------------SNSEEPRVAAVNA
MALRRTKSLDTER-----FETRRRLAI----------RRTQREDFSRRTN-----EPMHR
SHSKTKK-NKRVKSPAGRG-----TEPRGE-VNI--------------------------
---------TVVL------DEVP-----RETSLFS----TNS------------LGAIHE
V------------------------------IEEES------------QSEVER------
---------ETSYSHSVRN
>CallaeEVm001292t1
-------------------------------------------MSG--------------
-IVKNLS-------------GITKWGIRQMNTRM---------------------VC---
-----------NNTCCTNS-----EN----H------TIC-------FGDYNFTEQVNLT
S-PEQWELGVRWSYTVLVLLVGFFGNLAIIIILARNRLLLRTSVHFILNMSVALLTSLAG
PIPFTIRDTHELWVLGEAWYMEGYIQILVMLVSVTSLAVISFDRMLGVVRPFHQHLKKRQ
SMIIILFIIASAVLAVFAVFIYSERVADVVETTGEE----------------RQKMRVWW
GVIIIGLNWLPLIIMVTCTTIFIYFKVDAFKLSNKR-------EHPGMVHLKRRVVRMMF
VVVMAFTVCWLFQLLMLGKRRFLDGDGKF--ANDQKENSYHILFSVAHYMIYTNAAVIIY
AFLHQNFRRAFRITF--PCIF-------------------------------KRKSG-LV
LRPGHGVQKYVW--SLRTNAFNVYGNDV-T-APKR-----SLKDRLTGTNELTPSAVLSS
SAVAASIVLEPGAKDKDITQNEGQSKSL-GS---SIDEFEGNEAIRKLSK----------
VKMKKKKT------EGDRA---KVLRRPSY-VDE--------------------------
---------GFVR------DLIP-----RRFSIRS----TGV------------LGDIKQ
V------------------------------IVEET------------SNELES------
---------ERSM------
>NeodenEVm003303t1
-------------------------------------------MSED-------------
-CIHHI-------------------DGRALTYDI---------------------NC---
-----------NDSCCTFG-----DG----Y------IIC-------FGECNFTDRSSLT
Y-TEPWELGVRWTYTLIVTVMGILGNITIITILLKNRLLLRTSVIFIFNMSVALTLSCAG
PVLFTIRDTHQFFVFGETWHMEGVIQIMVMMVSVTSLAVISFDRMLGIVLPFHDHLKIWH
SISIISVIIISGLLSIFGIYIYTVRVKDLTETTGED----------------RSKIKIWW
IIIVIGLTWLPLLIMLISTTIFIYLKYSWRNPILQK-------EHPALIHLRKRVMRMMF
AVVIGFIICWLFQVLKLFTNKFINDSGQF--IDESKKKPYNALMSVSHYMFYTNAAIIVY
ALMHQTFRRAFRITF--SCFY-------------------------------NRKSA-FV
LTRGVGPHTYTW--SLKSTAQNVYGKNM-N-NPKS----SKLRDLIMRNNQVTSSAVVSS
SAMVAAIALEPTQIN---KKIAEENHTT---------NREGEGEEA--------------
--CKSQK------------NAMEKGTLLSY-VNE--------------------------
---------GYVT------DLPQ-----RRTSIVS----TGA------------LGHITQ
V------------------------------IEEES------------SSDADT------
---------ERIL------
>ParausEVm005814t2
------------------------------------------------------------
------------------------------------------------------------
------------------------------------------------------------
--------------MFFYFVQG-----------------LNVNLRFNLNYT---------
--------------------------VMVMMVSVTSLAVISFDRMMGIVRPFHNHLKQWH
SAAIIVVIAISSILAIFGVYIYTVRIKDVTETTGEE----------------RSKIRIWW
IIIVIGLTWLPLTIMLLSTTIFVYLRYFWRNPILQK-------EHPGLIHLKKRVMRMMF
VVVIGFIICWLFQGLKIFTNKFIDETGRF--IDDQKENMYNLLMSVSHYMFYANSAFIVY
ALMHQNFRRAFRITF--SCFY-------------------------------KTKSA-FV
LTRGVGTQTYVW--SLKSTAKNVYGANM-N-KPKS----SKLMDLIKGNTKITSSAVVSS
SAMVAAIALDPNKTV---SKDTIDNTSN---------ERKENGLP---------------
---KSKE------------NATGKGSLLSY-INE--------------------------
---------GYVT------DLPQ-----RRTSIVS----TGA------------LGHITQ
V------------------------------IEEES------------SSDPDN------
---------ERFL------
>PenvanEVm007603t2
------------------------------------------------------------
------------------------------------------------------------
------------------------------------------------------------
------------------------------------------------------------
------------------------------------------------AYPFHKHLGAWG
SRAIIVGFVLSAVLALFSFYVYTVRIQDMTERTGEQ----------------RDELRIWW
IAVIIALTWLPLLIMVISTVIFVYLRKGAPST-ARR-------EHPAILHLKKRVVRMMF
VIVLVFILSWLFQIMKIFEDKYIDDSGQY--LPD-QEAEYKVLLSVSHYMMYTNTAVLIY
ALMHQTFRRAFRVTF--TCFY-------------------------------RKKPS-LI
LRPSRGTNRYVW--STDGS---VYSNNM-N-KQKM-----KLRDRLRRAPHVTPQALVCT
PALAA-------------------------------------------------------
------------------------------------------------------------
------------------------------------------------------------
------------------------------------------------------------
-------------------
>Lv_CHHR1B
------------------------------------------------------------
-MLAP--------------------NLTLEHTKV---------------------SC---
-----------NETCCVYS-----DN----K------TIC-------FGDYNFTDRTNLT
F-PEPWELGVRYTFATLIMLLGASGNLCIIIILLKNKILLRTSVHFILNMSVALITSLAG
PIPFTIRDTHQLWILGGAWHLEGYIQILVMLVSVTSLATISFDRMIGVAYPFHKHLGAWG
SRAIIVGFVLSAVLALFSFYVYTVRIQDMTERTGEQ----------------RDELRIWW
IAVIIALTWLPLLIMVISTVIFVYLRKGAPST-ARR-------EHPAILHLKKRVVRMMF
VIVLVFILSWLFQIMKIFEDKYIDDSGQY--LPD-QEAEYKVLLSVSHYMMYTNTAVLIY
ALMHQTFRRAFRVTF--TCFY-------------------------------RKKPS-LI
LRPSRGTNRYVW--STDGS---VYSNNM-N-KQKM-----KLRDRLRRAPHVTPQALVCT
PALAASIALQQSV-----QKDSSDAQVKE--------------------------E----
------------------------------------------------------------
------------------------------------------------------------
------------------------------------------------------------
-------------------
>Pm_CHHR1B
------------------------------------------------------------
-MLAP--------------------NLTLEHTKV---------------------SC---
-----------NETCCVYS-----DN----K------TIC-------FGDYNFTDRTNLT
F-PEPWELGVRYTFATLIMLLGASGNLCIIIILLKNKILLRTSVHFILNMSVALITSLAG
PIPFTIRDTHQLWILGGAWHLEGYIQILVMLVSVTSLATISFDRMIGVAYPFHKHLGAWG
SRAIIVGFVLSAVLALFSFYVYTVRIQDMTERTGEQ----------------RDELRIWW
IAVIIALTWLPLLIMVISTVIFVYLRKGAPST-ARR-------EHPAILHLKKRVVRMMF
VIVLVFILSWLFQIMKIFEDKYIDDSGQY--LPD-QEAEYKVLLSVSHYMMYTNTAVLIY
ALMHQTFRRAFRVTF--TCFY-------------------------------RKKPS-LI
LRPSRGTNRYVW--STDGS---VYSNNM-N-KQKM-----KLRDRLRRAPHVTPQALVCT
PALAASIALQQSV-----QKDSSDAQVKE--------------------------EPMTQ
EAPTRKP-KDRL---------------SAF-VNE--------------------------
---------GYVR------DLSQ-----RSLSVAS----TGA------------LGHITE
V------------------------------IEEES------------SSDVDN------
--------SERIL------
>Po_TRL_CHHR1
-------------------------------------------MESH-------------
-FFAEVD-------------ALNATLAFREGSRM---------------------TC---
-----------NLTCCTSS-----IN----V------TYC-------YGDKNFTDMKNLT
Y-PETWELGVKWTFAILVTLMAVLGNVCIIIILMKNRLLLRTSVHFILNMSVALITGVAG
PIPFTIRDTNNFWVLGETWHLEGYIQTLVMMVSVTSLATISFDRMVGVVYPFHQHLKRWQ
SAVIILAIVACALLAVFGVYVYTVHVQDLTERTGEQ----------------GSRIRTWW
LVSTIGLTWLPLGIMLVCTNIFIYFRHKKFLNANKR-------EHPAMIHLKKRVVRMIF
VVLIVFIVCWLFQLLKFCSRRFLDETGRY--ISEEAKKQYKLLLSVSQYMMFTNAAVIVY
ALMHQTFRRAFRVTF--HCFF-------------------------------TDKSS-FV
LTPAAGMQRYVW--SVRSDASDVYGNDM-V-TPRR-----SLRDRLRGNSQLTPSALLSS
SALAASIALE-----------RSRAASD--------------------------------
--------------------PPSTKSSPSF-ANE--------------------------
---------RYVK------DLQP-----RKISIVS----TGA------------LGLITQ
V------------------------------IEEET------------SSDVEN------
---------ERIL------
>Cq_CHHR1
-------------------------------------------MGGL-------------
-AYVPND-------------ATKIAFDAFYILKM---------------------IC---
-----------DDNCCTSS-----KN----V------TIC-------FKDYNFTDTTNIT
Y-IESWELGVRWTYAILVMLVALLGNLSIIIILLKNRLLLRTSVHFILNMSIALISSIAG
PIPFTIRDTSFFWPLGGVWHLEGYIQMLVMLVSVTSLATISFDRMVGVVSPFHQHLKRRH
SLAIIVIIVVSAMLSVFGLYVYTVREKDLTERTGEE----------------DDKIRVWW
VVSITGLTWLPLVIMVVSTTIFVSFKRTNFRRTNKR-------EHPAIVHLKQRVVRMMF
VVVLVFSACWLFQILMLTKKNFIDSEGHL--KNPAAKETYGILLTVSEYMIYTNPAIIVY
ALMHQTFRRAFRVTF--SCFF-------------------------------NNKSS-LV
LTPGQGMNRYVW--SIKSS-STLYGNDL-T-SPPR-----NLRDRIQGRNQVTSSAVVST
SAVATSIALDIKS-----RKQRRRSFS----------EDSGTRNRCDIGN--------GR
-----------------------TMLPLSY-ANE--------------------------
---------GYVM------DLQP-----RRQSFVS----TGA------------LGHITQ
V------------------------------IVEET------------SSDVEN------
---------ERVL------
>Pc_CHHRA53
------------------------------------------------------------
------------------------------------------------------------
------------------------------------------------------------
-----------------VTLVPA-------------------------------------
--------------------------VLVMMASVPSLAIISFDRMVGVVSPFHQHLKRRH
AVAIIASVLLAGLLALFGFYVYSERVKDLTERIGEE----------------DDKIRIWW
KVSILGLNWFPLGVMVISTTIFFYFKQVKFKGTSRR-------EHPAMVHLKQRVVRMMF
AMVLVFTICWLFQILKLAQRSFIDDTGHY--VSTSAEKTYKTLLTVSQYMIYCNPALIVY
ALMHQTFRRAFRVTF--PCFY-------------------------------NRKSS-LV
LTPGVGIQRYVW--SVKSTVSDVYGKDV-T-TPPR-----NLRDRICGRNQLTPSAVLST
SALAASIALDSKS-----TQQRERSSS----------ERRGDGALSRTVA--------GP
---------------------------SFN-ASE--------------------------
---------GYVN------DLQH-----RRMSFIS----TGA------------LGHITQ
V------------------------------IEEET------------SSDLEN------
---------ERVL------
>Nn_CHHR1
------------------------------------------IMEDR-------------
-KHHNLT-------------IEDVTYLLSQVSKI---------------------VC---
-----------NDSCCRYK-----DN----D------VIC-------FSDYNYTDKHNLT
Y-TPTWEMAVRWSYVSLVVLMALLGNLCTIIILLKNRLLLRTSVHFILNMSVALILTITG
PIPFTIRDTSNFWPLGKVWHLEGYIQMLVLLVSVTSLATISFDRMLGVVRPFHNHLKLWQ
SVALIILIISSAIIAVWCIYVYTKHIKDMTQTIGES-----------------DQIYTWW
IVGVIGLTWLPLSVMVVCTTIIICFHHRKFKIATSK-------EHPVMTHLKKQVVKMIF
MVVIIFAICWTLQLLKITNNDFLDENGQF--KDKATERTYNILLTVSQYMIYINPAVIVY
ALMHQTFRRAFRVTF--PCFY-------------------------------KNESS-LV
LTPGHGMRRYMW--SYRSTTTSACGNDI-SRIPRR---------RTRSEQGGTPGAVLSS
SAVAASIALDSEA-----KRYKREWST----------EDSEPSVSRRTKF-RSLSKPNGR
GTRSKKRTKERKSSEGSERGERATMAHLSY-PNE--------------------------
---------GFVR------DLPP-----RRMSFVS----TGT------------LGYITQ
V------------------------------IEEET------------ASDVEN------
---------ERVL------
>Pc_CHHRA64
------------------------------------------------------------
------------------------------------------------------------
------------------------------------------------------------
------------------------------------------------------------
--------------------------------------------MIGVVRPFHQHLKKRH
SLTIIIVIIVSALIAVWPVYVYTVHIKDLTETIGEK-----------------DKINIWW
IVGVIVLTWLPLGIMVVCSTILIYFRHKNFRISSQN-------EHPVITHVKKRVVKMMF
VLVVSFACCWLMQILKISTKSFLDPNGQY--KDEATEKSYKILLTVAQYMVYINPALIVY
ALMHQTFRRAFRVTF--PCFY-------------------------------NRKSS-LV
LTPGDGMRRYMW--SYRSGTTSAGGNDT-S----------VIRQRAGTEGRPTPTALLST
STLAAAIALDSTV-----KKSDTERSQSPIRSHHKYFSRTGRSSVDDERS----------
LHGSYKKVSETSFSVNVECAKHDNQLSLTY-VNE--------------------------
---------GYVS------DLQH-----LRMSSLS----NGT------------LGHITQ
V------------------------------IEEET------------SSDVER------
---------ERVL------
>Sv_CHHRA13
-------------------------------------------MAGGGQQPAG-------
-------------------GGGGTVIDTVRSMGM---------------------TC---
-----------NLTCCSYVN---EGN----K------TIC-------FIDMDFP--KNLT
A-TPQWELGVRWTFAVIVTLMAVLGNLCIIIILFKNRLLLRTSVHFILNMSVALITAVAG
PIPFTIRDTSDFWPLGQAWHLEGYIQILVMVVSVTSLATISFDRMVGVVRPFHQHLKRWQ
SVAIILGIVVSALIAVFGVYLYTVHMKDLTERTEES-----------------DNIRIWW
IIVVIALNFLPLIVMVTCSIIFVNFNKYANKV-RGK-------EHPAILHLKKRVVRMMF
VVVIVFIASWIFQVLQVTRSHFVNEEGSL--RPE-LMQTYEDLLTLSQYMIYVSPAVIIY
ALMHQTFRRAFRVTF--PWIF-------------------------------TRKSS-LV
LTPGQGNRGFMW--SVRSTHHSAHRACR-T-KPPQ------------------PGASPSR
YRRRQTV-----------PKNPARNMWE---------TDGGGTQPRR-----------GR
-----------------------RVASGRF-VDE--------------------------
---------TYAM------DLPY-----RKTSIMS----QGT------------LGHITQ
V------------------------------IEEES------------TSDLDT------
---------ERVL------
>EulmesEVm002388t1
------------------------------------------------------------
------------------------------------------------------------
------------------------------------------------------------
-------------------------------------------------MSVALILACCG
PILFTIRDSSSFWVLGETWHLEGYIQETVMLVSVISLTIISFDRMIGVAYPFHEHIKQWQ
SWLVIAVIVVSGILAVFAVYIYVVHVADLVERLNET-----------------GDMVVWW
SVSMIVLNWIPLTIMITCTFIIVRFRKYDRSV-REL-------VHPNVMKKKKRVIKMMF
TVVIVFVVCWGLQVFTVSKYAFLDDNGRL--LPN-MEKAYKTFLTISNYMVYLNPALIIY
GLMHENFRRAFRITY--SCCF-------------------------------KEESD-MF
LSPGTGNRGY--------------------------------------------------
------------------------------------------------------------
------------------------------------------------------------
------------------------------------------------------------
------------------------------------------------------------
-------------------
>GarderEVm002392t1
------------------------------------------------------------
------------------------------------------------------------
------------------------------------------------------------
------------------------------------------------------------
------------------------------------------------------------
-------------------------------------------------------MVVWW
EVSMVVLNWIPLTIMITCTLIIVRFRKYDRSV-REL-------VQPNVMKKKKRVIKMMF
TVVIVFVVCWGLQLFTVSKYAFLAENGSL--LPN-MEKAYNTFLTISNYMIYLNPALIIY
ALMHENFRRAFRITY--SCCF-------------------------------KEQSD-MF
LSPGTGNRGYMW--STHNRRSSQA----------------NLDRRFSSRS----------
------------------------------------------------------------
----------------------------AS-MDQ--------------------------
-------------------SLPD-----KQAQTRCR------------------LWS---
-------------------------------FQRR-------------------------
-------------------
>Lv_CHHR1A
------------------------------------------------------------
----------------------------MKGSRV---------------------TC---
-----------NDTCCSWED---GSD----N------TFC-------FSDRDFP--QDLV
A-TPAWELGVRYGAATFLCVTGVLGNLCILVILLKNRLLLRTSVLFILNMSVALVTAAAG
PLPYTARDTQQFWTLGETWRLEGYLQMMVMMVSVLSLATISCDRMVGVVYPFHRHLRAWQ
SFIVIGLIVVSAGIAVFGLYEYAVHKRDVTERTEEA-----------------NEMRVWW
LVSIVALTWVPLGVMLACALIFINFNKYRNKV-RGR-------EHPAILRLKARTVRMMF
VVVLVFVACWTLQVVTLARNAFVQENGSL--KKD-LAETYDTLMSVCQYMMYINPSVIVY
ALMHHNFRRAFRVTF--ACVF-------------------------------KGKPS-FV
LTPGHG------------------------------------------------------
------------------------------------------------------------
------------------------------------------------------------
------------------------------------------------------------
------------------------------------------------------------
-------------------
>Pm_CHHR1A
------------------------------------------------------------
---------------------------MMQGSSV---------------------TC---
-----------NDTCCSWAG---GSD----N------TFC-------FSDRDFP--EDLA
T-TPAWELGVRYGAATFLCVTGVLGNLCILVILLKNRLLLRTSVLFILNMSVALVTAAAG
PLPYTARDTQQFWTLGETWYLEGYLQMMVLMVSVLSLATISCDRMVGVVYPFHRHLRAWQ
SFIVIGLIVVSAGIAVFGLYEYAVHKRDVTERTEEA-----------------EEMQVWW
LVSIVALTWLPLAVMLACTLIFINFNKYKNKV-RGR-------EHPAILRMKARTVRMMF
VVVVVFVACWTVQVVTLARNAFVQENGSL--KEN-LAETYDTLMSVCQYMMYINPSVIVY
ALMHHNFKRALRVTF--TCVF-------------------------------KRKPS-FV
LTPGHGTQKYVW--SARSGISRNRNPGR-S-PPFH-----RVRRRTPGETEPYPSGHLSL
EGIASSRSGE--------------------------------------------------
REVEEER---RRPAEGDRD-----------------------------------------
-------------------DLTP-----RKPSPRG----RNC-----------FLGQVTQ
V------------------------------IEEES------------GSDLDS------
---------ERTM------
>XP_045522851.1
-------------------------------------------MFR--------------
---------------------ADLYNI---DE----------------------------
------------KYLTNCTDL---TAD-C-L------DLD-------TSQYPFP--NTLW
LLKPAREIAFKSSAMVVVGIIGIFLNSIIFIILMRNR-WLWTPSILVGNMALVMLTLLIC
PWFMLVRDFYQNYVLRNFGKFEGFLQATLLLASVGSIMLVSYDRLAAACLTAEARVTKHC
APKLILITVAAMGLSLWIIKQYKERQLDFLEMFVED----------------VSFLEVYW
HFILMLLVWLPLGVMIVTGGIIWRLECSARELTSRG-------GGKVVVKARGKAMRVTA
MVLVASTLCRLYTVLIYWRNNM--VKE-----INAVEGSYEILWFTASYLMYLNCALLIY
GFTNLRFRRAMDRTPGLACFR--FGT---------------WCCVC---CLVTRKTKDLD
----SAKNE-IF--VIET-----------SPKPKK-----KLSN----------------
-AIKNILNINKQTLELS-------------------------------------------
---------------------------V-H-MDE--------------------------
------------------ATTKP-----TKVTP---------------------------
-------------------------------IRIEQ---------------CNDV-----
-------------------
>Nn_CHHR2B
-----------------------G------------------MLEAMTYFHLT------T
TTTA----------------TSEVWSDV-SSTLPTDYLSPHAQSVNESLAFALNVTCHN-
-------------------------DR---Q------LVD-------LTEFEYAYRKETW
I-PITWREVIKIVAYVIVFVVSLVGNLLVILVVYYNV-HMRSSTQYLVNLAVALLVTLLC
TWVHLVRNLHPHHVLPAIIKLDGFAQATSLLASVLTLTVISVGRFVAVIFPLHARTSPDR
AHRVIAVVVTSALLSCTLFYQLYSIKANFTSWHDEVWSEVTYDPVVRRV-TTYDPKKLFY
IILNTAFYFLPVGIMVISSLVVWRLWMTQLPGEHC-VP-----ARNTATRAKKKVVKMVS
VVLLVFVLCWTLQTIILYSNFVHVDH-------NSLPEWFGVMEFSAYFIALSNSALIIY
CGFNDNFRKGLMSLL--TCRHSSTG--RIHHRLH-------WRG----TTGRTRETT-VG
---CSGPEPAVV-LEIK------------SLEI------NSSSHKSYKKS----------
-SHSSRVVMT-SYKELRH------NKLDDIPTDHTFKPSGGGES-GQKG-----------
--------------------DGITTSTPCK--NHC------VCLVGDLA-----------
--------------DHQRPSGHQRLHHSAPASASS----SGRRKV---ATCCGCRSTKSA
-------------------------------SFTLEE--------VYGVNKLKDNI----
----NTDTKEDRV------
>XP_037917404.1
------------------------------------------------------------
------------------------------------------------------------
----------------MGL-----NDF---N------EID-------ISKYDFP--KDIW
EIIPEGELILKVATFVPVVLLGIIGNAILLNIIMRNR-ALRTPTLLIANMAAATLTLVIC
PAMFMYHDFFQNYKLGGVGKAEGFLEGSLLITAVLNLCAVSYDRLTAIVLPLETRLTIKG
AKFVMIATLVGFLLAALAIYTYKERQKNFLETYFED----------------TTVLPVYW
HVLIAALVWMPLGVMMTCFAIFYKLDRYERQVLKR--------EHPMSVSYKTKVAKMLF
IVVIIFVVLRVFTALVFIRNQMLQNNF-----VDQILGSFQVLWYASHYLIFFNAAILIY
ELTNDNFRRAYHQTPFLFCFY--------------------------K-PKIGKKK----
----KANKPASFGLFYG------------ALQPRGPCGEDRFAG----------------
--VKNLFT-QKDKGNIQI------------------------------------------
---------------------------GSG-TSK--------------------------
-------------------TYRS-----TRITQ---------------------------
-------------------------------LRIQSSKELQKD----VCKILDVKK----
-----IDTETSIVANGF--
>XP_037917400.1
------------------------------------------------------------
--------------------------MSTRPTLLHPPKQ--------------FFRFREN
TEDELDANNNHHPLPNHSS-----NDS---A------VID-------ISKYDFP--KDIW
EIIPEGELILKVATFVPVVLLGIIGNAILLNIIMRNR-ALRTPTLLIANMAAATLTLVIC
PAMFMYHDFFQNYKLGGVGKAEGFLEGSLLITAVLNLCAVSYDRLTAIVLPLETRLTIKG
AKFVMIATLVGFLLAALAIYTYKERQKNFLETYFED----------------TTVLPVYW
HVLIAALVWMPLGVMMTCFAIFYKLDRYERQVLKR--------EHPMSVSYKTKVAKMLF
IVVIIFVVLRVFTALVFIRNQMLQNNF-----VDQILGSFQVLWYASHYLIFFNAAILIY
ELTNDNFRRAYHQTPFLFCFY--------------------------K-PKIGKKK----
----KANKPASFGLFYG------------ALQPRGPCGEDRFAG----------------
--VKNLFT-QKDKGNIQI------------------------------------------
---------------------------GSG-TSK--------------------------
-------------------TYRS-----TRITQ---------------------------
-------------------------------LRIQSSKELQKD----VCKILDVKK----
-----IDTETSIVANGF--
>XP_037917399.1
------------------------------------------CYSRLGYHNDS-------
------------------LVNCAFRALSVVPFLVESTN------------------CSEN
TEDELDANNNHHPLPNHSS-----NDS---A------VID-------ISKYDFP--KDIW
EIIPEGELILKVATFVPVVLLGIIGNAILLNIIMRNR-ALRTPTLLIANMAAATLTLVIC
PAMFMYHDFFQNYKLGGVGKAEGFLEGSLLITAVLNLCAVSYDRLTAIVLPLETRLTIKG
AKFVMIATLVGFLLAALAIYTYKERQKNFLETYFED----------------TTVLPVYW
HVLIAALVWMPLGVMMTCFAIFYKLDRYERQVLKR--------EHPMSVSYKTKVAKMLF
IVVIIFVVLRVFTALVFIRNQMLQNNF-----VDQILGSFQVLWYASHYLIFFNAAILIY
ELTNDNFRRAYHQTPFLFCFY--------------------------K-PKIGKKK----
----KANKPASFGLFYG------------ALQPRGPCGEDRFAG----------------
--VKNLFT-QKDKGNIQI------------------------------------------
---------------------------GSG-TSK--------------------------
-------------------TYRS-----TRITQ---------------------------
-------------------------------LRIQSSKELQKD----VCKILDVKK----
-----IDTETSIVANGF--
>Battex_EVm003745t1
-------------------------------------------MDTTGLTLPT--SSLAL
NFSP----------------TGVVFN-----STESPYSTSDIPQDLLNNTNPQNVSCEN-
-------------------------NH---H------QFD-------FSEYEYPYRQETW
I-PITWREILKITAYVLVFLLSLLGNLLVILVVYYNA-HMRSTTQYLVNLAAALFVTLVC
MWVHLVRHLHPHYVLPAIVKLDGFVQTTALLASVLTLTVISVGRFIAVMFPLHARTSPDR
AHKVIAAVITSAIFACTLFYELYSIKSNFTSWQDELWQEYQYDPQTGYM-LVYDSKQFFY
TALTIALYFLPVGVMFINSLVVWRLWMTQLPGEHS-LP-----ARNTATRAKRKVVKMVS
VVLVVFVMCWTLQTIILYSNFVHAQH-------NSLPEWFPILEFSAYFVAYSNSALIIY
CGFNANFRQGLISLL--TCTHSNSN--RGYHRRS--------------TTRFTRVDT-AG
---STKSLP---------------------------------------------------
------------------------------------------------------------
------------------------------------------------------------
------------------------------------------------------------
------------------------------------------------------------
-------------------
>AcastyEVm001896t2
-------------------------------------------MDTTGLALST--TPSVM
NFSP----------------TEGLMT-----STVPPYLSTYMPEELLNSSMMANFSCDR-
-------------------------DH---D------QID-------FSEYEYGYRKETW
I-PITWREILKITAYILIFLISLSGNLLVILVVYYNA-HMRSSTQYLVNLAAALFVTLVC
MWVHIVRHLHPHYVLPALVKLDGFVQTTALLASVLTLTVISVGRFIAVMFPLHARTSPDR
AHKVILAVITSATLACTLFYELYSIKSNFTSWQDELWQEYRLDPKTGYL-LVYDSKQFFY
TALTIALYFLPVGIMFINSLVVWRLWMTQLPGEHS-LP-----ARNTASRAKRKVVKMVS
VVLVVFVVCWTLQTIILYSNFVHVQH-------KALPEWFPILEFSAYFVAYSNSALIIY
CGFNANFRQGLVSLL--TCSHSSSS--RTYHRRETRFVDGTWKGVTGGMTSGTRETTMVG
---CSGPEPAVL-LEFS------------SLKKN-----NRLVQKSSMNQ----------
-PLSGRVVATSASRDLNQ------QSFGHYTGDLVCKCCRENHH--HETHMGHVC-----
-------------------ATTITNPTTNN--HHN------RNQLQDDFGSGCG----GG
GATDGESVGGVGVRSQSGSNGEKL---ITKISISS----FSS----DGETGCGYRRKQRK
GKINN------------------------MNHHHHND--------MYDVNHMKENY----
----G--IREDML------
>OplsP2_EVm002856t1
-------------------------------------------MDTTSLALSA--SPSTA
SFSP----------------TDILLS-----SAIPPYLSTQIPQDLLNISMVTNVSCNR-
-------------------------AH---H------QID-------FSEFEYGYRKETW
I-PITWREVLKITAYVLVFLISLSGNLLVILVVYYNA-HMRSSTQYLVNLAAALFVTLVC
MWVHIVRHLHPHFVLPEVVKLDGFVQTTALLASVLTLTVISVGRFIAVMFPLHARTSPDR
AHKVIAAVITSATLACTLFYELYSIKSNFTSWQDEFWQEFKVDPKTGFS-LVYDSKHYFY
TALTIALYFLPVGVMFINSLVVWRLWMTQLPGEHS-LP-----ARNTATRAKR-------
------------------------------------------------------------
------------------------------------------------------------
------------------------------------------------------------
------------------------------------------------------------
------------------------------------------------------------
------------------------------------------------------------
------------------------------------------------------------
-------------------
>SysdeP_EVm003518t1
-------------------------------------------MDTTGLALSA--SPSTV
SFSP----------------TDILLS-----TTIPPYLSTQIPQDLLNASMVTNISCNR-
-------------------------AH---H------QID-------FSEFEYAYRKETW
I-PITWREVLKITAYVLVFLISLSGNLLVILVVYYNA-HMRSSTQYLVNLAAALFVTLVC
MWVHLVRHLHPHFVLSALVKLDGFVQTTALLASVLTLTVISVGRFIAVMFPLHARTSPDR
AHKVIAAVITSATLACTLFYELYSIKSNFTSWQDEFWQEFKVDPKTGYI-LVYDTKQFFY
TALTIALYFLPVGVMFINSLVVWRLWMTQLPGEHC-LP-----ARNTATRAKRKVVKMVS
IVLIVFVVCWTLQSIILYSNFVHAQH-------NSLPEWFPSLEFSAYFVAYSNSALIIY
CGFNNNFRQGLLSLL--TCSHSPSS--RTYHRRETRF-----------------------
------------------------------------------------------------
------------------------------------------------------------
------------------------------------------------------------
------------------------------------------------------------
------------------------------------------------------------
-------------------
>LUA10.1_GeclatEVm002817t1
--FEVSDAT--------GVEGTAGNESAGEISGG--------GAVTTTNTTSTFSSTFAS
SSSPLSHLLHMALTSTSPPSSASSFA---SSTDLPLFSTTYYMDDAANRSMLMPNSCDV-
-------------------------NP---LL-----FTD-------FAQYEYPYRTDTW
I-PITWREVLKLVAYIITFLVSIAGNILVILVVRYNR-NMRSSTQYLVNLAVALLVTLVC
KWVHLVRHLYPHYVLPALVKLDGFVQGTALVASVFTLTVISIGRFVAIMFPLHARTSPDR
AIRVIAAVIASALISSMLFYELYSTESNFTAWNDEAFTERKFVKGVG-V-VTYDAKQLFY
VIFTITCYFLPVTIMLVNSLIVWKLWGAQQPGEQHQ-------QQVAATRNMQRVVRMVT
VVLVVFVICWTLQSLILYTTF--SND-------EHVPEWLSWLEFTAYFVAHSNSALIIY
CGFNANFRQGLVALL--TCRQSRSGS-RTYYPRS-------WRG----LT-GTRESI-TG
---YSGPEPAVV-LDMGG-----------SVRH------SRLTQKSSSS-----------
-SLCGRLVYTGSARELRH------DNH----HHHH------------------LC-----
--------------------DPLNTSGITSSINSNGGSGS------GGNSITSRLSRGTN
RSSDQELLRTFVRASYMGDNGRLD---ALRASTSSSSYTGGRVGGKEDEYGCSCGGGKGR
------KGGGGGGGIGGRWRGGGGGGGGG-------------------------------
-------------------
>XP_041784063.1
------------------------------------------------------------
------------------------------------------------------------
YQLIVEVIAKLNVLI-NYT-----DEY---P------SMD-------FTVYDYP--REIW
HLKPGWEVALKTITFLPLVLFGVLGNAVLCCTLVQIR-ALRTPTLLIANLAVALATLVIC
PLMFMFHDFYQNYVLGAIGRMEGFLQGSLLITSVLCLCAISYDRLTAIVFPKRSRLTKRG
AVGLIVACVGGFLLALLSLYAYRERQKNYLETYAEN----------------TTFLPSYW
HVLIGALVWFPLLVMFCCSLIFLKLDRYERRVLRK--------EHPISVSYKRKVAKTLF
IVLIVFVLLRIFTTLVFVRYNRYLNDN-----QNQIGNDFLILWYVSHYLMYLNAALLIY
GLTNENFRKAFHKISLSRLLCIALASSAGKHP--------------KH-ARNGKRTM---
----GKLDPALGIATIGG-----------RLQPRAPCGTDKMAN----------------
--LSGWVLCPAGHGGPD-------------------------------------------
----------------------------SQ-PTS--------------------------
-------------------PSKD-----TKTSH---------------------------
-------------------------------LKLTTDTF----GG--GDSETPRNT----
-----TLVSDGFM------
>XP_041784064.1
------------------------------------------------------------
------------------------------------------------------------
--------------------------------------MD-------FTVYDYP--REIW
HLKPGWEVALKTITFLPLVLFGVLGNAVLCCTLVQIR-ALRTPTLLIANLAVALATLVIC
PLMFMFHDFYQNYVLGAIGRMEGFLQGSLLITSVLCLCAISYDRLTAIVFPKRSRLTKRG
AVGLIVACVGGFLLALLSLYAYRERQKNYLETYAEN----------------TTFLPSYW
HVLIGALVWFPLLVMFCCSLIFLKLDRYERRVLRK--------EHPISVSYKRKVAKTLF
IVLIVFVLLRIFTTLVFVRYNRYLNDN-----QNQIGNDFLILWYVSHYLMYLNAALLIY
GLTNENFRKAFHKISLSRLLCIALASSAGKHP--------------KH-ARNGKRTM---
----GKLDPALGIATIGG-----------RLQPRAPCGTDKMAN----------------
--LSGWVLCPAGHGGPD-------------------------------------------
----------------------------SQ-PTS--------------------------
-------------------PSKD-----TKTSH---------------------------
-------------------------------LKLTTDTF----GG--GDSETPRNT----
-----TLVSDGFM------
>CAH0694739.1
------------------------------------------------------------
------------------------------------------------------------
------------------------------------------------------------
--------------MLVISITGIFLNSIILTILLRNK-WLWTASYLVGNLAMTLLTLLIC
PWFMLVRDFYQQYVLRNFGRFEGFLQASFLLAGVCAVLLVSYDRLAAAALSAETRVTIKV
APYLIVASLASMTVSLWAVKEFVERPKNYLEMYVED----------------TRVLGIYW
HFLLMLLVWAPLGVMVVTGTIMWRLEWSVRELAARG-------GGQSIARARTRTLRITA
CVLLVSLICRIFTALIYWRNNL--APQ-----INSADGGFQIMWFAANYLMYLNCAILIY
GFTNARFRKAMDRTPGIACFK--FGS---------------WCCLC---DVPAKKRDQAQ
----EKHTEKIF--VIAH-----------SPKPHK-----KISK----------------
-AIKNILHIKKDTLDFS-------------------------------------------
---------------------------I-K-VDE--------------------------
------------------ATTKP-----TKITP---------------------------
-------------------------------VKTEP---------------VLENG----
----------KI-------
>KAH9639628.1
-----------YFCDTNNLEDYN-KFKVDFLEDKILDEFIANKMDE--------------
---------------------SDFDDL---DT----------------------------
------------KTISNWS-----QDY-L-E------QLD-------TSQHNFP--NTLW
HVKPPLEIALKLSAMLVISITGIFLNSIILTILLRNK-WLWTASYLVGNLAMTLLTLLIC
PWFMLVRDFYQQYVLRNFGRFEGFLQASFLLAGVCAVLLVSYDRLAAAALSAETRVTIKV
APYLIVASLASMTVSLWAVKEFV-------------------------------------
------------------GTIMWRLEWGVRELAARG-------G----------------
------------------------------------------------------------
------------------------------------------------------------
------------------------------------------------------------
------------------------------------------------------------
------------------------------------------------------------
------------------------------------------------------------
------------------------------------------------------------
-------------------
>OWR49373.1
------------------------------------------------------------
------------------------------------------------------------
------------------------------------------------------------
--------------MVLVGVTGIFLNSIILIILLNNK-WLWTASYLVGNLAAVLITLLFC
PWLMLARDFYQQYVLKNFGKFDGFLQATMLLANVAAIILVCYDRLAAAVLTAEAKITKSV
APKLIFVSILSIVLSTWIFKEYVERPKNYLETYVED----------------CDFLCIYW
HFLVILLVWIPLTAMTITGAIIWKLEWGARELLSRG-------GGRTIILAKRKTMRVTA
CILLAAAICRIFTVLVYWRNNL--RKE-----INAVDGGYSIIWFIATYLMYANCAIIIY
GFTNTRFRKAMDRTPCIACFR--FGS---------------LCCVY---GKEIKENQSPQ
----HNNNEKLF--VIEG-----------SPQPRR-----KLSQ----------------
-IVKNLLHIHRHTVELS-------------------------------------------
---------------------------IAK-VDE--------------------------
------------------ATTKP-----TKVTP---------------------------
-------------------------------LKIEH---------------L--------
-------------------
>Erisi1_EVm006110t1
--FAGSEVT-------AGVEGTVANDTVGGLSGG--------GGSNTTNNNKTSINSTSF
TSTTVSRLLHMALSSTAPSSSSSSFFDS-STTELPFY--YNNSDEAANPFMLMSNTCDA-
-------------------------NP---L------SFD-------FSQFEFPYRIDTW
K-PITWWEVLEIVAYIITFLVSIVGNILVILVVRYNR-NMRSSTQYLVNLAVALLVTLVC
KWVHLVRHLHPHYVLPAILKMEGFVQSIALVASVFTLTVISIGRFVAIMFPLHARTSPDR
AIRVIAAVIASALISSPLLYGLYKTESNFTTWNDEFFTKKKFVEGVG-V-VTFDAKRLFY
MVFIITCYFLPVTIMLVNSLIVWKLWGAQQPGEQHQ-------QQVAATRNMQRVVRMVT
VVLVVFVICWTLQSLMLY-NF--IYH-------EHLPEWPRWVEFTVYFVANSNSALIIY
CGFNANFRQGLVALL--TCRQTRSG-----------------------------------
------------------------------------------------------------
------------------------------------------------------------
------------------------------------------------------------
------------------------------------------------------------
------------------------------------------------------------
-------------------
>Minpug_EVm002765t1
--FEATDIT-------AGVEGTAGNDTVGELGGG--------GGAVTTTNTST--ATFPS
SSTPLSHLLHMTLMSTSP--PSSVFA---ASTDLPLFSTTQDMDDSANGSMLMSNSCDE-
-------------------------NP---L------LYD-------FTQFEYPYRTDTW
I-PITWREVLKLLAYIITFLVSIVGNILVILVVRYNR-NMRSSTQYLVNLAVALLVTLVC
KWVHLVRHLYPHYVLPALVKLDGFVQGTALVASVFTLTVISIGRFVAIMFPLHARTSPDR
AIRVIAAVIASALISSMLFYVLYKTTSNFTTWNDEFFTERKYVQNVG-V-VTYDAKKLFY
IIFTIICYFLPVTIMLVNSLIVWKLWGAQQPGEQHQ-------QQVAATRNMQRVVRMVT
VVLVVFVICWTLQTLILYTIF--SSY-------EHVPEWLSWLEFTSYFVAHSNSALIIY
CGFNANFRQGLVALL--TCRKSRSS--SGRYVTS-------W------LLKGTRQSI-TG
---YSGQEPAMM-PDMGS-----------SLRH------TRLTQKSSSS-----------
-SLCGRLVYTGSSRELRH------DNH----YHHH------------------LC-----
--------------------DPLNTSGMSS-TNSNGGSGGN---SSAGNSIG-RLSRGMK
RSRNQELLRTFVRAPYMSDNGRLD---ALRASTSSSSPYGERTGGREEEPGCSWGGGRKG
-DARWRKGGGGGGGIGGRWRGGGGGGGGGERSYQGLE--------VFTVTAAPDVI----
----FEKGVEAVV------
>ParausEVm004792t1
-------------------------------------------MEGLRIVNPT-LVSGIT
GAVT----------------EDVLWSL--GTSTFAPFVITHFPEG--NMSDPVNSSCNF-
------------------------DDV---R------HLN-------VSEYDYPYRKETW
I-AITWREILKIIAYVVAFLVSLAGNLLVILVVYHNA-NMRSSTRYLVNLAAALLVTLVC
MWVHIVKHLHPNYILPSIIRIDGFVQATSLLASVLTLTVISVGRFVAVMFPLRARTSPVR
AYRVIAAVITSAILACTMFYQYYSIKKNFVTWQDEFWSEKRYDPKLRYV-TVYDYKTIFY
TAFTIALYFLPVGIMIVNSLVVWRLWVNQLPGEHS-AP-----ARNTATRAKKKVVKMVS
VVLLVFVLCWTLQTIILYSNFVHGQH-------NSLPTWFPAVEFSAYFVAYSNSALIIY
CGFNANFRQGLMSLL--TCRQSSSG--RIYYQRN-------WKG----LTARTRETT-EG
---CSSAEPAVL-VEFT------------SSKK------NRY------------------
-GPSGKTPLSSSREAP--------DSLCDSSSEPVSRSFQGE-------PFNGSQ-----
--------------------SHMSGSGTF------------FCHQQSDGLRG--------
------------------RPLGDF---SRRALGSS----ITGGGG---FSGCSCRRKGRR
-KEKI--------------------------ISDGQQ--------VYELNEVRDNT----
----SNGSREDML------
>CarmaC_EVm005844t1
----ATDV-------------DTDNDSVG-MRNG--------DFPSSSTSSSSS---SST
FTSPLPSLLHLALSSSSS--SSSAFF-----TTEGPDDSTSFMEDTMNYTMPI--SCDQ-
-------------------------DP---RI-----SMN-------FSEFGYIYRTTTW
V-PITWREVLKLLAYIITFLVSLVGNLLVILVVRYNR-NMSSSTQYLVNLAVALLVTLVC
KWVHLVRHLHPHYILPAFFKLESFVQATALVASVFTLTVISMGRFVAIMFPLHARTSPDR
ANRVIAAVIASALLSSMLFYELYSIESNFTTWHDEFFTKKKLLNGV--V-VTYDAKKLFY
IILTTTCYFLPVTIMLVNSLIVWRLWGAQHPGEHHQ-------HQVAATRNTQRVVRMVT
VVLLVFVVCWTLQTLILYTSV--AEN-------FHVSEWLEKLEFTAYFVAHSNSALIIY
CGFNANFRQGLVALL--YCRHSRSG--RNYHPRS-------WRG----LT-GTRDLT-SG
---YSGPEPAVL-MEMG------------SLRH------SRLTQRSSTT-----------
-SLSGRLVYTGSSGEFRH------NNH----HHHH-----------------HLC-----
--------------------DGLNDTPTVR--QQS-------------------------
------IVFILVTITLV-------------------------------------------
------------------------------------------------------------
-------------------
>Cb_CHHR2
------------------------------------------------------------
------------------------------------------MEDTMNFSMLM--SCDQ-
-------------------------DP---RI-----STN-------FSQFEYLWRTSTW
V-PITWREILKLLAYVITFLVSIVGNLLVILVVRYNR-NMRSSTQYLVNLAVALLVTLVC
KWVHLVRHLHPHYVLWAIVKLDGFVQATALVASVFTLTVISIGRFVAIMFPLHARTSPDR
AIRVIAAVIASALLSSMLFYELYSTESNFTTWNDEFFTKRKYVKDVG-V-VTYDAKKLFY
IIFTTSCYFLPVTIMLVNSLIVWKLWGAQQPGEQHQ-------LQVAATRNTRRVVRMVT
VVLLVFVVCWTLQTLILYSSI--SEN-------FYTPEWYQWMEFTAYFVAHSNSALIIY
CGFNANFRQGLMALL--YCKHSRSG--RIYHPQS-------HRG-------APRRPS-AG
A-WYSRDQIESF-VTTT-------------------------------------------
------------------------------------------------------------
------------------------------------------------------------
---------------------------TITTTTSATA-----------------------
------------------------------------------------------------
-------------------
>CalsaE_EVm005262t1
------------------------------------------------------------
------------------------------------------MDDSTNF------SCDQ-
-------------------------DP---RL-----TTN-------FSQYEYEGRTTTW
V-PITWREVVKLLAYIITFLVSIVGNLLVILVVRYNR-TMRSSTQYLVNLAVALLVTLVC
KLVHLIRHLYPHYILPAVVKLDGFVQGTALVASVFTLTVISIGRFVAIMFPLQARTSPDR
AIWVIAAVIASALLSSMLMYELYGIKSNFTTWHDEFFTERKMMNGV--V-VTYDPKKLFY
IIFTITCYFLPVTIMLVNSLIVWKLWGAQQPGEHHQ-------QQEAATRNTQRVVRMVT
VVLLVFVVCWTLQTLILYTSV--GEEY----------EFVNDLEFTAYFVAHSNSALIIY
CGFNANFRQGLVALL--YCRHSRGG--HIYYPRS-------WRG----VT-GTRETT-SG
---YSGPEPAVL-VEMG------------SVRH------SRLTQRGSTT-----------
-SIGGRVVYTGPGRELCH------DHH----HYHH----------------HHLC-----
--------------------HGLNNQTTTQ--HNTGGSGGR---SGNSNSGG------GD
GGGALEVLRTFLRASYR-QNGRVN-HNHMTPSTSFDAGGGGREGD-DMEETCGCCRRKRS
-RYRWRKDWGG-------------------------------------------------
-------------------
>ScyparEVm004277t2
------------------------------------------------------------
------------------------------------------MDDYMNF------SCDK-
-------------------------DP---RT-----TTN-------FSQYEYDGRTTIW
V-PITWREVIKLIAYIITFLVSIVGNLLVILVVRYNR-NMRSSTQYLVNLAVALLVTLVC
KLVHLIRHLYPHYVLPAIVKLDGFVQGTALVASVFTLTVISIGRFVAIMFPLHARTSPDR
AIWVIAAVIAAALLSSMLIYEFYSIKSNFTTWHNEFFMEKKVINGL--V-VTYDAKKLFY
IIFTITCYFLPVTIMLVNSLIVWKLWGAQQPGEHHQ-------QQVATTRNTQRVVRMVT
VVLLVFVVCWTLQTLILYTTV--REEY----------EFVNDIEFTAYFVAQSNSALIIY
CGFNANFRQGLVALL--YCRHSRGS--HTYYPQS-------WRG----IT-GTRDTT-SG
---YSGPEPAVL-VEMG------------SVRH------SRLTQRRSSS-----------
-SVGGRVVYTGPGRELCH------DHH----HYHH----------------HHLC-----
--------------------DGLNDVAKTQ--QNTG------------------------
------------------------------------------------------------
------------------------------------------------------------
-------------------
>Gl_CHHRA10
--FEVSDAT--------GVEGTAGNESAGEISGG--------GAVTTTNTTTTTSSTFAS
ASSPLSHLLHMALTSTSPSSSASSFA---SSTDLPLFSTTYYMDDAANRSMLMPNSCDV-
-------------------------NP---LL-----FTD-------FAQYEYPYRTDTW
I-PITWREVLKLVAYIITFLVSIAGNILVILVVRYNR-NMRSSTQYLVNLAVALLVTLVC
KWVHLVRHLYPHYVLPALVKLDGFVQGTALVASVFTLTVISIGRFVAIMFPLHARTSPDR
AIRVIAAVIASALISSMLFYELYSTESNFTAWNDEAFTERKFVKGVG-V-VTYDAKQLFY
VIFTITCYFLPVTIMLVNSLIVWKLWGAQQPGEQHQ-------QQVAATRNMQRVVRMVT
VVLVVFVICWTLQSLILYTTF--SND-------EHVPEWLSWLEFTAYFVAHSNSALIIY
CGFNANFRQGLVALL--TCRQSRSGS-RTYYPRS-------WRG----LT-GTRESI-TG
---YSGPEPAVV-LDMGG-----------SVRH------SRLTQKSSSS-----------
-SLCGRLVYTGSARELRH------HHH----HHHH------------------HH-----
--------------------HPLNTSGITSSINSNGGSGSG-----GGNSITSRLSRGTN
RSSDQELLRTFVRASYMGDNGRLD---PPPPPPPPPPPP------EEEEE----------
------------------------------------------------------------
-------------------
>LUA10.4_c216942_g1_i3|m.49516
--FEVSDAT--------GVEGTAGNESAGEISGG--------GAVTTTNTTSTFSSTFAS
ASSPLSHLLHMALTSTSPPSSASSFA---SSTDLPLFSTTYYMDDAANRSMLMPNSCDV-
-------------------------NP---LL-----FTD-------FAQYEYPYRTDTW
I-PITWREVLKLVAYIITFLVSIAGNILVILVVRYNR-NMRSSTQYLVNLAVALLVTLVC
KWVHLVRHLYPHYVLPALVKLDGFVQGTALVASVFTLTVISIGRFVAIMFPLHARTSPDR
AIRVIAAVIASALISSMLFYELYSTESNFTAWNDEAFTERKFVKGVG-V-VTYDAKQLFY
VIFTITCYFLPVTIMLVNSLIVWKLWGAQQPGEQHQ-------QQVAATRNMQRVVRMVT
VVLVVFVICWTLQSLILYTTF--SND-------EHVPEWLSWLEFTAYFVAHSNSALIIY
CGFNANFRQGLVALL--TCRQSRSGS-RTYYPRS-------WRG----LT-GTRESI-TG
---YSGPEPAVV-LDMGG-----------SVRH------SRLTQKSSSS-----------
-SLCGRLVYTGSARELRH------DNH----HHHH------------------LC-----
--------------------DPLNTSGITSSINSNGGSGSG----SGGNSITSRLSRGTN
RSSDQELLRTFVRASYMGDNGRLD---ALRASTSSSSYTGGRVGG---------------
------------------------------------------------------------
-------------------
>XP_037033433.1
------------------------------------------------------------
------------------------------------------------------------
-----------------MA-----DDL---E------KFD-------YSIYDFP--SPMW
YMIPEWEVAVKITTFIPIILFGILGNIMLLNVIIRNR-SLQTPTLLLANMAVAFFVLTIC
STMFLFKDFYQNFILGAIGKMEGYVQGALLVTAVFNLCAVTYERLTAIVLPMETRLTIFS
CKIVMACAVGGFTLAVLAVYTYKEREKNFVETFMEN----------------TTVLPTYW
HVLIATIVWFPLCAMIICSAIFWKLDRYEAKVLKR--------ENPICVSYKTKVARTLF
IVVVTFLVLRLFTTLVFIRNNWLKKSQ-----MNQAAG-FESFSYASQYLIYVNAAIVIY
GLTNDTFKRAYHQTPMLACLS--------------------------K-SKAHQANDVFS
---KKRNESSI-W-FWI------------ASKHRWGQGFD--------------------
------------------------------------------------------------
------------------------------------------------------------
-------------------NSKA-----TITTK---------------------------
-------------------------------IKIIS---LNGS----GNSDLNSNV----
-----KQTSTAVI------
>TMW50332.1
------------------------------------------------------------
------------------------------------------------------------
-----------------MS-----DET----------QFD-------FSKWNFP--EDIW
LHIPEGEMIAKICTFIPVLIFGLIGNYVIVRLIVLNR-SLRTPTLIIANMAVAFLTLLIC
PVLFMINDFYQNYMLGSVGKMEGFLEGAFLITAVLNLSVVSYDRLTAIVLPSETRLTVRG
AKIVIFLTLAGILIALLAIYTYKVRQKNFKEMYKEN----------------PQILPKYW
YVLITVMVWLPLSIMLICSAIFYKLDRYEKRNLNR--------EHPLSVSYKKTVAKTLF
IILIVFVALRLFTILVILRDKIIANTN------NMVNGSFRILWYISQYLMFLNAAVVIY
GYKNDNFRRAYDQTPLCRCRK--------------------------K-SQPANGTR---
-----------------K-----------VPTPNNRFWC---------------------
--HINWFETHSKSENS--------------------------------------------
----------------------------SS-LKR--------------------------
-------------------KHEQ-----LSVDV---------------------------
-------------------------------LKYT-------------------------
------KDEDGYGTHS---
>KAG5672158.1
------------------------------------------------------------
------------------------------------------------------------
-----------------MD-----DDL---DF-----DLN-------FSCFDFP--FEIW
EILPPYQIIIKVSIVGPITIFGIIGNCLLLHTILSNR-SLKSPSYLIANMALSLCTLLFS
PGLFLFHEIFQSYKLGIIGKVEATIEITFLITSVITLCFVSYERLTAIAFPLQARLTFKQ
TKIVIACSIFGLILSSLAIFSYKERQRNFLEAFYED----------------LKILPLYW
HILIVALVWIPLGVLVFCTTIFFKLDQYEKFRKAR--------IHPLTINYKRKFAKTLF
IVLVTFIILRIFTSIVFMRSNMLQHNE-----MNQVEGSFQVMWYISRYLIFLNCALCVY
GITNENFRKAFRKSKCFKYFCFTFGNMTVYT---------I-----NH-SHDDTRNI---
-----------------Q-----------ELKPRNPYINSKSLF----------------
--SSTWF----KSGNVS-------------------------------------------
-------------------------KFSTA-KFQ--------------------------
-------------------KFEV-----TPKSQ---------------------------
-------------------------------EKFQS--A---------ITYI--------
-------------------
>XP_039447113.1
--NSS-------------------------------------------------------
------------------------------------------------------------
-------FAAAERIIQYES-----DEN--QT------SMN-------VSIYDYP--REIW
VTLPPWEMLVKTIAFLPVISFGIFGNIALLCIVGTIR-ALKTPTVLIANLAVVLATLIVC
PMMFMVHDFYQNYVMGAIGKMEGFLEGSLLITSVLCLCAISYDRLTAIVFPKKSKLTFRG
VWALIACTIIGVLLALLTIYNYKERPKNYLETFAEN----------------TSFLPPYW
HVLIGALVWFPLSVMIFCSMIFLKLDRYERRVKQR--------EHPIAVSYRKKVARSLF
IVLVVFILLRVFTTLVFIRYNRFVNEN-----TSQIGKDFVILWYVSHYLIFLNAAVLIY
GLTNDNFRKAYNKTRIWKCFW--------------------------H-SKTLKKLE---
----PKREPVIM--TIG------------QLQPRGPCGSEKLGD----------------
--LSGWVI-PAKPNNL--------------------------------------------
----------------------------NS-PTE--------------------------
-------------------ESRE-----TKTSQ---------------------------
-------------------------------LKPTTEDAKKTSYGVLGDQCQNREV----
-----KPPSTLFI------
>XP_039440870.1
--NSS-------------------------------------------------------
------------------------------------------------------------
-------FAAAERIIQYES-----DEN--QT------SMN-------VSIYDYP--REIW
VTLPPWEMLVKTIAFLPVISFGIFGNIALLCIVGTIR-ALKTPTVLIANLAVVLATLIVC
PMMFMVHDFYQNYVMGAIGKMEGFLEGSLLITSVLCLCAISYDRLTAIVFPKKSKLTFRG
VWTLIACTIIGFLLALLTIYNYKERPKNYLETFAEN----------------TSFLPPYW
HVLIGALVWFPLTVMIFCSMIFLKLDRYERRVMQR--------EHPIAVSYRKKVARSLF
IVLVVFILLRVFTTLVFIRYNRFVNEN-----TSQIGNDFVILWYVSHYLIFLNAAVLIY
GLTNDNFRKAYNQTRIWKCFW--------------------------H-SKTLKKLE---
----PKREPVIM--TIG------------QLQPRGPCGSEKLGD----------------
--LSGWVI-PAKPNNP--------------------------------------------
----------------------------NS-PTE--------------------------
-------------------ESRE-----TKTSQ---------------------------
-------------------------------LKPTTEDAKKTSYGVLGDQCQNREL----
-----KPPSTLFI------
>XP_049289226.1
------------------------------------------------------------
------------------------------------------------------------
FRIIQEVLTKLNILI-IQS-----DES---P------LMD-------FTVYDYP--REIW
RLKPAWEVALKTITFIPLILFGVLGNAILCYILVQIR-ALRTPTLLIVNLAVALATLLIC
PVMFMFHDFYQNYVLGAIGKMEGFLQGSLLITSVLCLCAISYDRLTAIVFPKRSRLTKRG
AAVLIVTSIGGFLLALLSMYAYRERQKNYLETYAEN----------------TTFLPSYW
HVLIGALVWFPLLVMFCCSLIFLKLDRYERRVLRK--------EHPISVSYKRKVAKTLF
IVLIVFVLLRIFTTLVFIRYNRYLNDN-----QNQIGNDFLVLWYVSHYLMYLNAALVIY
GLTNENFRKAFRKISLSRLLCIALASSAGK----------------GR-LGGNKPGY---
----GGKDGAHGIATIGG-----------RLQPRAPCGTEKMAN----------------
--LSSWIVCQARRDNP--------------------------------------------
-------------------------------PTS--------------------------
-------------------PSKD-----TKISQ---------------------------
-------------------------------LKMTTDGL-----G--GDSLAPRDT----
-----TIVSDGFM------
>XP_040236775.2
------------------------------------------------------------
------------------------------------------------------------
YQLIVEVIAKLNVLI-NYT-----DEY---P------SMD-------FTVYDYP--REIW
QLKPGWEVALKTITFLPLVLFGVLGNAVLCCTLVQIR-ALRTPTLLIANLAVALATLVIC
PLMFMFHDFYQNYVLGAIGRTEGFLQGSLLITSVLCLCAISYDRLTAIVFPKRSRLTKRG
AVGLIVACVGGFLLALLSLYAYRERQKNYLETYAEN----------------TTFLPSYW
HVLIGALVWFPLLVMFCCSLIFLKLDRYERRVLRK--------EHPISVSYKRKVAKTLF
IVLIVFVLLRIFTTLVFVRYNRYLNDN-----QNQIGNDFLILWYVSHYLMYLNAALLIY
GLTNENFRKAFHKISLSRLLCIALASSAGKHP--------------KH-ARNGKRNM---
----GKLDPALGIATIGG-----------RLQPRAPCGTDKMAN----------------
--LSGWVLCPAGHGGPD-------------------------------------------
----------------------------SQ-PTS--------------------------
-------------------PSKD-----TKTSH---------------------------
-------------------------------LKLTTDTF----GG--GDSEMPRST----
-----TLVSDGFM------
>Glyacu_EVm001806t2
-------------------------------------------MDDLVLQPTL----EGT
IMTP---------------GEGDL-----GSSSLAPFLASLQFEDTSAPTNPSNQSCSE-
-------------------------NL---L------QVN-------VTLFDYPYRMETW
N-PITWREVIKIIAYLVIFLVSLTGNLLVILVVFYNA-HMRTTTQYLVNLAISLLVTLVS
MWVYIVRHFYPNSVLPAVFKLEGFVHAFSLTASVLTLTAISLGRFVAVMFPFRTIRSPDR
PRRVIAALVTSALLACMLFYQTYPIKRNHTSWQDEIWSKVEFDKTRGHV-ILYNTKFLFY
MVFTIALYFIPVGSMILNSLIVWRLWVRRVPGEHS-IP-----AHNMATRAKKKVVKMLS
VVLGVFVLCWTMQSLILYSNFVHAQH-------DSLPSWFHPMEFAAYFIAHSNSALIIY
CGFNANFRKGFIALL--TCRQTSFG--RSLHPLPTRSTEENWKG----TTGATRETT-ED
---SSAPEPVIL-VEFN------------SIN-------SRYGQRIDVP-----------
-----------LETQAIQ------NSLSDSGTDSACRSTHGDALNE--------------
--------------------SQVSSGTAYS-CHHSHSPY---------RLPGSRLSRG--
------------------QSSSKL---ARTPAPAS----EAK-----DLEGCWTRKMKDK
LKQKQ-------------------------TSLNERQ--------RFAVSEVRDNV----
----TYNTKEDML------
>Minpug_EVm004770t1
------------------------------------------------MMTST-TLP-SI
ASTA--------------------------------------MDDLANMS--Y--GCQL-
-------------------------DP---R------ITN-------FSQYEYTYRMKTW
V-PFTWREVLKVMAYLVVFLVSLIGNLLVILVVCYNR-HMRTSTQYLVNLAAALLVTLVC
MWVHIVRHLYPHYVLPAVVKLDGFVQTTTLLASVLTLTVISVGRFVAVMFPLHARTSPDR
ANRVIATVVASALLACTLFYELFSIEANFTTWQEEFFTEHDFVEGVG-V-VTFDAKQLFY
TILNIALYFLPVAIMIINSLVVWTLWGAKQPGEQHSAA-----TRHMATRAKKRVVKMVT
VVLVVFVICWTLQTLMLYSSF--SQE-------DHLPEWFSTLEFAAYFVAYSNSALIIY
CGFNASFRQGLVALL--TCRHAATG--RIYHRRH-------RTG----LTGGTRDTT-VN
---CSGPEPAVL-LELS------------SLRR------NRVNHRCSLTP----------
-SHSGRLVRSGSHRELRH------NALCEPGHEIGC-----------------VC-----
--------------------DGVGVSLH----HPGPALAHHPLHKSDGSLGG--------
------------------QNGGKL---STRASSSS----GESVGR---DGVCGCRRHGRR
-RSRL-------------------------PLYHEND--------IYNVNDLPEGL----
----GVKAKEDIV------
>Es_CHHR2
-------------------------------------------------MAST-SLP-SL
AYSP--------------------------------------MEELVNQS-YY--PCHQ-
-------------------------DP---RI-----TTN-------FSQYEYTYRIKTW
V-PFTWREVLKVLAYLVVFLVSLIGNLLVILVVCYNR-HMRTSTQYLVNLAAALLVTLVC
MWVHIVRHLHPHYVLPALVKLDGFVQTTTLLASVLTLTVISVGRFVAVMFPLHARTSPDR
ANRVIATVVASAVLACTLFYELYSIEANFTTWQDEFFTEKEFVEGVG-V-VTYDAKQLFY
TILNIALYFLPVAIMIINSLVVWTLWGAKQPGEHHSAA-----TRNMATRAKKRVVKMVT
VVLVVFVICWTLQTLILYTSF--SQE-------DNLQEWFSTLEFAAYFVAYSNSALIIY
CGFNASFRQGLVALL--TCRHATTG--RIYHRRQ-------RLG----LTGGTRDTT-V-
-----GPEPAVL-LELS------------SLRR------NRVNHRCSLTP----------
-SHSGRLVVTGSNRDQRH------NDLCDPGHDNGC-----------------VC-----
--------------------DSIAASPL----HPGPALHHHLLNKSDFSLGG--------
------------------QNGGKL---STQASSSS----GDSVGR---DGVCGCRRHGRK
-RSRL-------------------------PLYNEND--------IYNVNHLPEGL----
----SAKAKEDIV------
>Gl_CHHRA9
-------------------------------------------------MAST-SLP-AI
SYSP--------------------------------------MEDLVNLS--Y--ACQQ-
-------------------------DP---RI-----TTN-------FSQYEYTYRMKTW
V-PFTWREVLKVVAYLVVFLVSLIGNLLVILVVCYNR-HMRTSTQYLVNLAAALLVTLVC
MWVHIVRHLYPHYVLPALVKLDGFVQTTTLLASVLTLTVISVGRFVAVMFPLHARTSPDR
ANRVIATVIASALLACTLFYELYSIEANFTTWQDEFFTEREYVKDVG-V-VTYDAKQLFY
TILNIALYFLPVAIMIINSLVVWTLWGAKQPGEHHSAA-----TRNMATRAKKRVVKMVT
VVLVVFVICWTLQTLILYSSF--SQE-------DHLPEWFSTLEFAAYFVAYSNSALIIY
CGFNASFRQGLVALL--TCRHAATG--RIYHRRH-------RMG----LTGGTRDTT-V-
-----GPEPAVL-LELS------------SLRR------NRVNHHCSLTP----------
-SHSGRFVISASNRELRH------NALCDPGHDNGC-----------------VC-----
--------------------DGMAVSPL----HPGPALPHHHLHKSDGSLGG--------
------------------QNGGKL---STQASSSS----GDSVGR---DGMCGCRRHGRK
-RSRL-------------------------PLYHEND--------IYNVNDLPEGL----
----DVKAKEDVV------
>LUA9.1_GeclatEVm004216t2
---------------------QEENQEEG-ARRRVLLLLPPPPPHPSTIMAST-SLP-AI
SYSP--------------------------------------MEDLVNLS--Y--ACQQ-
-------------------------DP---RI-----TTN-------FSQYEYTYRMKTW
V-PFTWREVLKVVAYLVVFLVSLIGNLLVILVVCYNR-HMRTSTQYLVNLAAALLVTLVC
MWVHIVRHLYPHYVLPALVKLDGFVQTTTLLASVLTLTVISVGRFVAVMFPLHARTSPDR
ANRVIATVIASALLACTLFYELYSIEANFTTWQDEFFTEREYVKDVG-V-VTYDAKQLFY
TILNIALYFLPVAIMIINSLVVWTLWGAKQPGEHHSAA-----TRNMATRAKKRVVKMVT
VVLVVFVICWTLQTLILYSSF--SQE-------DHLPEWFSTLEFAAYFVAYSNSALIT-
------------------------------------------------------------
---CPRPPPP---------------------------------------P----------
-PQERRFTGQAERREAQH------SGVI--------------------------------
------------------------------------------------LVGG--------
------------------QRGA--------------------------------------
------------------------------------------------------------
-------------------
>LUA9.4_c209770_g2_i1|m.36434
---------------------------------------YTAATTTNTTMSTT-NLPHPT
TRGL--------------------------------------LTDLVNLS--Y--ACQQ-
-------------------------DP---RI-----TTN-------FSQYEYTYRMKTW
V-PFTWREVLKVVAYLVVFLVSLIGNLLVILVVCYNR-HMRTSTQYLVNLAAALLVTLVC
MWVHIVRHLYPHYVLPALVKLDGFVQTTTLLASVLTLTVISVGRFVAVMFPLHARTSPDR
ANRVIATVIASALLACTLFYELYSIEANFTTWQDEFFTEREYVKDVG-V-VTYDAKQLFY
TILNIALYFLPVAIMIINSLVVWTLWGAKQPGEHHSAA-----TRNMATRAKKRVVKMVT
VVLVVFVICWTLQTLILYSSF--SQE-------DHLPEWFSTLEFAAYFVAYSNSALIIY
CG----------------------------------------------------------
------------------------------------------------------------
------------------------------------------------------------
------------------------------------------------------------
------------------------------------------------------------
------------------------------------------------------------
-------------------
>XP_026471151.1
--QRNAIEK-----QTGTTKVEN-QNGLE--RDSITYQLQTMCITQIAF-----------
-----------DFGTSSVIWNCSWDDISLGNSSLDSNEF-------------QATNCTKS
FHMELDANNQYHPIKYEWN-----ENI--VD------DAY-------YGQHDFP--NELW
IVSPSWEIAAKTLAFLPVIVGGILGNFALLHAMFRFK-PLRTPTMMIANMAFALLTLLVS
PVMLLMHDFFQNYMLGAFGKFEGFIDATLLISGVLNLCAVSYDRLTAIVLPQETRLTKRG
VRYVMAATLIGFLVATLAVFIYKERQKNVLETYKED----------------RTFLPIYW
HVIIAALVWLPLGVMLICVAIFLKLDRYESMVLRR--------EHPITVRHKTRVAKMLF
IVVIVFVICHFFTALVFYRSQKLKSDSQ----MNQVDASFQILWFSSHYLVFLNAALIIY
GLTNENFRKAFRQSALCKCFF--------------------------S-APSEKPKV---
------RSPYRF--FFGRG----------VLQPRLDLIKEKAPQ----------------
----NSFKFLENADSDP-------------------------------------------
---------------------------KSK-KSY--------------------------
-------------------TQNDGL-DSSKLTP---------------------------
-------------------------------LPIT-------------------------
---------EGFI------
>CAB3509696.1
-------------------------------------------MDE--------------
---------------------SDFDDL---DS----------------------------
------------RFVSNWS-----EDY-L-E------QLD-------TSQHNFP--NTLW
HVKPPVEIVLKSSAMLIIGITGIFLNSIILIILFRNK-WLWTASYLVGNLALILLTLLIC
PWFMLVRDFYQQYVLRNFGRFEGFLQASFLLAGVCAVLLVSYDRLAAAALAADTRVTIKV
APYLIVASIMSMIVSLWAVKEFVERQKNYVEMFIED----------------SKVLGIYW
HFLLMLLVWVPLGVMVVTAIIMWRLEWSVRELASRG-------GGQSIARARTRTLRITA
CVLLTSLICRMFTAFIYWRNNL--PNE-----VNSADGGFQIMWFASNYLLYLNCAILIY
GFTNARFRKAMDRTPGVACFK--FGS---------------WCCLC---DVPAKKHDQGQ
----EKNTEKIF--VIAH-----------SPKPHK-----KISK----------------
-AIKNILHIKKDTLEFS-------------------------------------------
---------------------------I-K-VDE--------------------------
------------------VTTKP-----TKITP---------------------------
-------------------------------VKTEP---------------VLDNG----
----------KI-------
>XP_022823136.1
-------------------------------------------MDE--------------
---------------------SDFDDL---DP----------------------------
------------RVVSNWS-----EDY-L-E------QLD-------TSQHNFP--NTLW
HVKPPLEIVLKSSAMLIIGITGIFLNSIILIILFRNK-WLWTASYLVGNLALILLTLLIC
PWFMLVRDFYQQYVLRNFGRFEGFLQASFLLAGVCAVLLVSYDRLAAAALAADTRVTVKV
APYLIVASIMSMIVSLWAVKEFVERQKNYVEMFIED----------------SKVLGIYW
HFLLMLLVWVPLGVMVVTAIIMWRLEWSVRELASRG-------GGQSIARARTRTLRITA
CVLLTSLICRMFTAFIYWRNNL--ANE-----VNSADGGFQIMWFASNYLMYLNCAILIY
GFTNARFRKAMDRTPGVACFK--FGS---------------WCCLC---DVPAKKHDQGQ
----EKNTEKIF--VIAH-----------SPKPHK-----KISK----------------
-AIKNILHIKKDTLEFS-------------------------------------------
---------------------------I-K-VDE--------------------------
------------------VTTKP-----TKITP---------------------------
-------------------------------VKTEP---------------VIDNG----
----------KI-------
>XP_047992397.1
-------------CG----------------------------MENNLSLSE--------
-------------------KMLDYDEL---------------------------------
------------AAKTNWS-----YDY-L-L------EID-------TSQFPFP--NTLW
HVKPPKEIALKTTLMLAIGIHGIFLNSVILITLAKNR-WLWTASYLIGNLAMTLLTLLFC
PWFMLVRDFYQNYVLKNFGRFEGFMQATMLLAAVGAVMLVCYDRMAAAALTADARVTKAA
APKLIIISVAAILLSLWIIKEYVERQLDHLETYVED----------------VQFLGIYW
HFTLSMLVWIPLGVMVLTGTIMWKLERSARRL--RG-------NGQTAARARRRAMRITA
CVLLAAVFCRLYTFLIYWRNNN--SMT-----INSVDGIFSIIWFVGNLLMYFNSAILIY
GFTNLRFRRAMDRTPGIACCR--FGS---------------WCCVC---SMLKKKQPPPS
V--GDKNSEKIF--VIEN-----------SPKPNR-----KLTK----------------
-AIKNVLRINKDTLELS-------------------------------------------
---------------------------IPN-ADD--------------------------
------------------ITGKP-----TKVTP---------------------------
-------------------------------LRPDN------------------------
-------------------
>CarmaC_EVm006998t1
-------------------------------------------MDCLSE-----------
-------------------------NLTSLSQAL--------------------------
---------PSNTSWLDTG-----DDW-------------CESGEPLGEKYPCPEMLERG
RALDDYEK-VQVALVVALMVSSVAGNAAVVAVISLNR-VLRTSVYYLANLAVALLITLTC
WPTLVNRFTAPLYILGRPLKMTVLALATCINVSVLTLAVVAGGRLYAVLFPLRALRSSSR
PVLIISFLVASFVLAFAFYVDTQVAKDDLVEESSDVL-----------SSWSASVFRYYR
ILLLITMFFLPETVMVLASVIVVRLYCVRRGPADRDAPLTSLPTEHPHSTARRKVVKMTA
AVVAAFTVCWSLQALSLYGLLYE---------GTQLPKWFSSAEFWAYFLGYCNSAFLLY
CGCSENFRHGFKSLVLRR---------------------PRW----------RRTTRAGS
---ANSWSPSSLLLRLTSS----------SLSRTSSGGGGAVSR----------------
-QTSNSLASK--------------------------------------------------
------------------------------------------------------------
-------------------TSDSAC-SSRKLNTNT----AGP---KP------CKNK---
-----------------------------SSVRSKQQPE---------NNNASSRL----
-----VDEAEALNPES---
>Procl2_EVm006597t1
--ARAVRVA--------GAE----EFLRGFAEDKV-------SDDCSLKSGLS--ISPRS
CATPSTQGRPYSMGG----------TMDIAYEGLLLELTT----------STL-------
-------PLDLNATLAGGG------------L--PGFNVSCDSSEPLRENFPNPN-LEDA
LRLDVYES-LQVALMVLVVAMSVSGNLAVMVVVYLNS-FLHSTIYYLVNLAVALLISVFC
WPTLANRLTHPLYLLGRPLKISVLAQGTCVTVSVLTLATVACDRVYAVLLPMRARSSSSR
PLTIIIILLFSFAVAFSFYVETRVFQNDLVEESGDII-----------TAAHLQVFTYYR
ILLLATLFFVPGAVMVLATLIVFRLWCVRRGPSDPHSQAT---CPEPHTRAKRKIVKMTA
MVLLAFTACWALHSLIMYDLVVD----------HPMPDWFETALFWAYCLGYSNSALLLY
GGFSDNFRLGFRKIL--A----------------------RW----------RRTSEA--
-------------------------------------------S----------------
--VVSEH-----------------------------------------------------
------------------------------------------------------------
-------------------DYDP-----MSC-----------------------------
----------------------------------E-------------ITSV--------
-------------------
>ParausEVm004085t1
------------------------------------------------------------
------------------------------------------------------------
----------MNTSFTFGS-----SEM---DLVGPSGSVPCNHTGPVREKYPMPLLVETA
RTLDIYEI-LQIAAFASVFIISVCGNLIIMIVVYLNS-FLRSTIYYLVNLAVSLLITVLC
WPTITTQLTQPFYILGRPLKLNVLTQTTCVTVSVMTLSAVACDRVYAVMMPLRARSSVAR
PVTLILSIVTAVVLTIAFLVDIQVFQDDLVEESSDMLR----------SPNVGTIFKYYR
ILLTVMLFFLPAMVMIVAAVILLRLWCVKRPATPTQTTTPSANKSNPHIRAKRKIVKMTA
MVLLAFLVCWCLHILLFYDLISH----------QALPPWFDKVVFWAYFLGYCNSALLLY
GGFSDNFRQGFKNMF--RHRRYVSD--HMQLPST-AMSM-------------TRLSSRLS
I-----PRPSVF-RTFSASSQA-VNPLPHSLPRKQS---LQYSRSSAAFSN---------
--ISNPQSRREDSVGAKLPDHVLANLSHKEV---------------------SLASPPEP
--PQVPR--------------RASSEGPEA-IEETNCLLEE----TLYSVKGEH------
--------KGFIGNS----VVSSAL--------------------------------DVH
LRQ--------------------------TSIQEEG----------YHTNDDDTTL----
----NADIKEHGISYSSES
>AlpvirEVm007808t1
-------------------------------------------MDGEGN-----------
-------------------------SSNVFYSTLVSNDS---------------------
---------DMNGSWAMGE-----ASI-------IPGPVNCNHTGPIKEMYPNPMQVEAF
RTVDGYEI-WQIIAFALVFAVSVCGNVVVMVVVYQNS-FLRSTVYYLVNLAISLLITVLC
WPTITTKFTEPFYILGRPLKINVLTQTTCVIASVMTLSAVACDRVYAVMLPLRARSSVAR
PLVLISIIIVAIIVAIAFLVDIQVFQDDMLEESSDMLR----------NPSAVVVFKYYR
ILLTGILFFLPALVMVAAAVILLRLWCVKRPYNSS-------------------------
------------------------------------------------------------
------------------------------------------------------------
------------------------------------------------------------
------------------------------------------------------------
------------------------------------------------------------
------------------------------------------------------------
------------------------------------------------------------
-------------------
>Styrich_EVm002467t1
-------------------------------------------M--EAT-----------
-------------------------SVTSVVSHFKTNAS---------------------
---------EMNTSFALGS-----PEI---SDEGVSGPLSCDHIGPVKEKYPLPMLVDAA
RTLDSYEI-VQIVAFASVFAVSVCGNLVVMIVVYLNS-FLRSTIYYLVSLAVSLLITILC
WPTITTQLTQPFYILGRPLKINVLTQTTCVTASVMTLSAVACDRVYAVMLPLRARSSAAR
PLTLIVAIVVAVFLAIAFLVDVQVFQDDLTEESSDILR----------NQNASIVFKYYR
ILLTLMLFFLPAVVMVLAAVILLRLWCVKRPAM----PTPTSNPPNPHIRAKRKIVKMTA
MVLLAFLVCWCLHILLFYDLISQ----------QPLPPWFDRFVFWAYFLGYCNSALLLY
GGFSDNFRLGFKNLF--RPRRSTSD--HMQLPST-AMS-----------ISVNRGSSRLS
FA----RKSSLF-HTFS-------NPLTATLLQKNN---NGVSRRSGSTSQ-------RS
SVYRNSFSQQTDSIMPC-PERD-TNGTHDTS---------------------SVSSPSDP
LGTPVAK--------------HSNSE-CHS-KDERKALLSE----TL-------------
-------------RN----DVNDSL--ANSSSSYS----PGG---RP----------ESQ
LRQSQ------------------------TSIEEEG----------YIPSDKDQTT----
-----------------EN
>ThyineEVm006265t3
-------------------------------------------MDYPVEWSED-----YP
SGGPGPLN---------Y-STTDY-GVGANGTQIPAYDEYDYIYD-YPGYGTGNESCGG-
-------------------------------------SHN-------FSDFPYIWPKDYW
V-PITYIEVLKIIAYVLLIVVSLIGNTLVILVVYYNN-NMRSSTQYLVNLAVALLVTLT-
FPLHLVRNLHHQYHLPEFFKIDGFVSTCVLLASVLTLSVISFGRFVAVFFPIRVRTSPDR
ARIFIVIILTSVIVAGILSVRLNIIQSDYTSKHEEYWTTYVYNDEGGHE-AITDGRFPYY
ITMTIGFFFLPATIIIVSSLVILRLWATTLPGEHS-QP-----GRNTQGRAKRKVLKMVI
AVFLVFVICWTMQGVLLYSQCIHNKH-------GPVPDWFPSFEFVAYFLSYSNSAIIIY
CGFNANFRKGLLALL--RWRDSSAAA-TARHSNF------RWNYL--RTLSITRRTN-VD
HTTYSGPEPVIL-LECN------------SFSK------QRMMQNSSLNKH--TRCSMQL
IPLRERTICSNRSLMVSH-----------------VHNQKRQQHETFKGC--H-------
------------------------------------------------------------
-------------------DINSL--HVIRGSSAA----SGR-------GYC--------
------------------------------------------------------------
-------------------
>Ha_CHHR2
-------------------------------------------MEVSNIDLWTMATAAVA
AAAA----------------ASEVWGGS-SSTTHSPYDTPHLPEDNVTMTFDLNKSCQN-
-------------------------DH---R------LMD-------LTDFEYGYRKETW
I-PITCKEVIKIVAYIMVFLVSLAGNLLVIVVVYYNA-HMRTSTQYLVNLAVALLVTLVC
MWVHIVRNLHPHYILPALVKLESFVQATSLLASVLTLTVISVGRFVAVMFPLHARTSPDR
AHRVIAVVLTSALLACPLFYEQYSIQANFTSWHDEFWMEVQFNLKVGHV-TTYDAKRRFY
IILTIVFYFLPVGIMFINSLVVWKLWMTQLPGEHC-VP-----ARNTATRTKKKVVKMVS
VVLLVFVLCWTLQSILLYSSLVHSQD-------NSLPEWFSEVEFAAYFVAYSNSALIIY
CGFNANFRQGLVSLL--TCRHASTG--RIYHRRN-------WKG----MTGGTRETT-VG
---CSGPEPAVL-LEFN------------SIKR------NRLDHKFSMTS----------
-SHSGRVLMTCSNKDLRQ------NNLNDFGSDNTCNYNGGEQS-QLKGGTGHSC-----
--------------------PNINNA-VYN--NH-------HLRPNDVGLTR--------
------------------HHDGKL---GARASNSW----SSNSGA---AVGCGCKST--T
-TTTS-------------------------PLHHHHQ--------MYDLNHLKEDI----
----NNDIREDVL------
>Nn_CHHR2A
-------------------------------------------MEVSNIELWTMATAAVA
AAAA----------------ASEVWGGA-SSTTLSPYDTPHLPEDNVTLTFDLNKSCQN-
-------------------------DH---R------LMD-------LTDFDFGYRKETW
I-PITCREVIKIVAYILVFLVSLAGNLLVIVVVYYNA-HMRTSTQYLVNLAVALLVTLVC
MWVHIVKNLHPHYILPALVKLESFVQATSLLASVLTLTVISVGRFVAVMFPLHARTSPDR
AHRVIAVVLTSALLACPLFYEQYSIQANFTSWHDEFWTEVHFNLKVGHV-ITYDAKRRFY
IILTIVFYFLPVGIMFVNSLVVWKLWMTQLPGEHC-VP-----ARNTATRTKKKVVKMVS
VVLLVFVLCWTLQSILLYSSLVHSQD-------NSLPEWFSEVEFAAYFVAYSNSALIIY
CGFNANFRQGLVSLL--TCRHSSAS--RIYHRRN-------WKG----MTGGTRETT-VG
---CSGPEPAVL-LEFN------------SIKRN-----NRLDQKFSMTS----------
-SHSGRVLMTCSNKDLRQ------NNLNDFGSDNTCDYNGGEQT-QLEGGTGHSC-----
--------------------PNINNA-VYN--NHH------HLRYNDVGLTR--------
------------------HHDGKL---GARASNSW----SSNSGV---TVGCGCQSTAAT
-TTTS-------------------------PLHHHHQ--------MYDLNHLKEDI----
----NNDIREDVL------
>Sv_CHHRA12
-------------------------------------------MEW-STAVTD--TPSVM
TAVP----------------GLDVWGA--TYSSLQPYVTTDASEDYVSE------ECVY-
-------------------------DL---R------RLN-------VSVFDYHYRKETW
I-TITWREVLKMFAYVVVFLVSLAGNLLVIVVVYYNA-HMRTSTQYLVNLAVALLVTLVC
MWVHIVRHLHPNYVLPAIVKLDGFVQATSLLASVLTLTVISVGRFVAVMFPLHARTSPDR
AHRVIAAVVTAALLSCTLFYQLYSIKSNFTSWQDEIWMEGKFDSTVSRI-ITYDAKKLFY
TVLIIALYFLPVGIMFINSLVVWKLWVTQLPGEHP-AP-----SRITATRSKKKVVKMVS
VVLLVFVICWTLQSLMLYSNFIHGQH-------DTLPEWFPVMEFAAYFIAYTNSALIIY
CGFNVNFRQGLVSLL--TCRHASAG--RMYHRRN-------WKG----MTGGTRETT-VG
---CSGPEPAVL-LEFN------------SLKR------NRMVQKYAMTP----------
-SQSGRGVTTGSSKEPRR------NTICDLTSDLTCNCPRGGGGQTEVGPVEVVC-----
--------------------SSLTPATLYN--HDG------LLPRPDPGPTAC-------
---------------TAGQNGGQL---STQASNSS----SGSSGV---AKTCGCRGHRRK
-KTAP-------------------------PADREEE--------MYHFNDVKENM----
----SNDTKEEML------
>Panar1_EVm004455t1
-------------------------------------------MEWSTAVTTE-STPAAM
TPVP----------------SADIWGL--TYSSLSPFINTNVSEDYMSN------DCVY-
-------------------------DQ---T------LVN-------VSMYEYLYRKETW
I-TITWREVLKMFAYVVIFLVSLAGNLLVIVVVYYNA-NMRSSTQYLVNLAVALLVTLVC
MWVHIVRHLYPNYILPVIVKLDGFVQATSLLASVLTLTVISVGRFVAVIFPLHARTSPDR
AHRVIAAVVTAALLSCTLFYQLYSIKSNFTSWQDEIWREGKFDPAKRLV-ITYDAKKLFY
TVLIIAVYFLPVGIMLISSLVVWKLWVTQLPGEHH-AP-----SRITATRSKRKVVKMVS
VVLLVFVICWTLQSIILYSNFLLGQE-------ASLPDWFPVMEFAAYFIAYSNSALIIY
CGFNVNFRQGLVSLL--TCRHTSAG--RMYHRRN-------WKG----MTGGTRETT-VG
---CSGPEPAVL-LEFS------------SIKR------NRMVQKYSMTP----------
-SQSGRVVTMGSNKELRR------NTISDLTSGLTCNCPRGGQA-LDPQPADSMC-----
--------------------SN---TAIYA--NDN------HLHRSEVGLAAC-------
---------------TGGQNGGHL---SIHASSTS----SGSSRV---DKVCGCAMHRRK
-KSIP-------------------------PEAAEDE--------MYQFNDIQENI----
----SNDTKEEML------
>Po_TRL_CHHR2
-------------------------------------------MEWSTAATTE--TPTVM
TAVP----------------SADVWGL--TYSSLPPYLTPNVSEDYMSD------DCVY-
-------------------------DL---R------LVN-------VSMYEYHYRKETW
I-TITWREVLKMFAYAVIFLVSLTGNLLVIVVVYYNA-NMRSSTQYLVNLSVALMATLVC
MWVHIVRHLYPNYILPVIVKLDGFVQAMSLLASVLTLTVISVGRFVAVIFPLHARTSPDR
AHRVIAAVVTAALLSCSLFYQLYSIKSNFTSWHDEIWREGKFDPTKRQV-ITYDAKKIFY
TVLIIAVYFLPVGIMLISSLVVWKLWVTQLPGEHH-AP-----SRITATRSKKKVVKMVS
VVLLVFVVCWTLQSIILYSNFLLGQE---------LPDWFPVMEFAAYFIAYSNSALIIY
YGFNVNFRQGLVSLL--TCRHTSAG--RMYHRRN-------RKG----ITGGTRETT-VG
---CSGPEPAVL-LEFS------------SLKR------NRMVQKYSMTP----------
-SQSGRVVTTGSNKELLR------STISDLTSGLNCNCPRGGQA-LDPQPADSVC-----
--------------------SSLTTATIYA--NEN------HLHRGEVGLAAC-------
---------------TGGQNGGHL---SIHASSTS----SGSSRV---DKVCGCAMHRRQ
-KSIP-------------------------AVAPEDE--------MYQFNNIQENM----
----SNDTKEEML------
>Pm_CHHR2
-------------------------------------------MALTSMDVRP-ALE--V
TLPP-------------------TWA-----TTELPFSTTAFMEDVMNETFGAGGPCQS-
-------------------------DG---R------LID-------FSEFDYPYRKDTW
I-PITWREVLKIVAYMIVFLVSVAGNLLVILVVYYNA-HMRNSTTYLVNLAVALLVTFGC
MWVHIIRHLHPNYVLPAIMKVDSFMQATALLASVLTLTVISVGRFVAVMFPLQAHTSPDR
AHRVIAAVLTSILLACLAIYELHSFKKNFTSWHDEYWKEVRFDPSLGMI-TTYDSKKLFY
TLLTIALYFLPVGIMLLNGLVVWRLWMTQLPGEHS-AP-----ARNTATRAKKRVVKMVS
VVLLVFVICWTLQSLILYSNFIHAQHY-----AGELPQWFPVMEFCAYFVAYSNSALIIY
CGFNASFRQGLVSLV--TCRHSSSS--IISYGPSTRWTEGHWKG----MTAGTRETT-VA
---CSGPEPAVL-LEFS------------SLRR------SRMVHKAAQPA----------
-QESDRLVVATSNKNPRG------TVT----SDLTCKCYMGVNLQQTDSQLNHHG-----
--------------------TTTTTSFIYD--NNHESPK---------------------
-------------SSHTGRSCRRL---DIQVSNSSSN--SGTATV---TTVCGCKRKFV-
----------------------------------DDD--------MYDLKVVKASA----
----DMDTKGEML------
>Pleaca_EVm003946t1
-------------------------------------------MDDLLVLKPT----MVA
ATMT----------------QEDTFGP----SSLAPFFFSTSSPEGNTSILIPPVNCTQ-
-------------------------NI---Q------QLN-------VSEFQYPYRMETW
I-PITWREALKIIAYLVIFLVSLAGNLLVILVVYYNA-HMRSSTQYLVNLAAALLVTLVC
MWVHIVRHLHPNYILPAIVKVDGFVQGTSMLASVLTLTVISVGRFVAVMFPLHARTSPDR
AHRVIAAVITSALLACLLLYQYYRLQANHISWQDDIWSKSQYVPKVG-V-TVYDAKRVFY
TAFTIALYFLPVGIMIINSLVVWRLWMTQMPGEHL-AP-----ARSTATRAKKKVVKMVS
VVLVVFVLCWTLQSIILYSNFVHGQH-------NELPSWFSSVEFAAYFIAFSNSALIIY
CGFNANFRQGFLTLL--TCRQSSSG--MIYHPRN-------WRG----MTGGTRETT-VG
---CSGPEPAIL-VEFN------------SMKK------NKYGQRSARS-----------
----------VISQDIQ-------NSLSDSGSEPVC------------------------
------------------------------------------------------------
------------------------------------------------------------
---------------------------------------------------MQEQL----
----STE------------
>Lysamb_EVm005427t1
------------------------------------------------------------
------------------------------------------------------------
------------------------------------------------------------
------------------------------------------------------------
----------------VLFKLESFVQATSLLASVLTLTVISVGRFVAVMFPLRARTSPDR
AHRVIAAVMTSALLASTLLYQYYSIQANYTSWQDEIWSVDQYDPKLGHV-KLYDTKTLFY
TVFTIALYFLPVGIMLINSMVVWRLWMTQMPGEHN-AP-----ARQTATKAKKKVVKMVS
VVLLVFVLCWTLQSIILYSNFVHLQH-------NSLPVWFPSMEFAAYCIAFSNSALIIY
CGFNVNFRQGFVALL--TCRQSTSG--RIYHPR----------------------ST-LK
---TSLPP-----------------------------------ERR--------------
------------------------------------------------------------
------------------------------------------------------------
------------------------------------------------------------
------------------------------------------------------------
-------------------
>Mr_CHHR2
------------------------------------------------------------
------------------------------------------------------------
------------------------------------------------------------
--------MLKMAAYVLVFLVSLSGNLLVILVVYYNA-HMRTSIQYLVNLAAALLVTLVC
MWVHIVRHLHPNYVLPAVVKLDGFVQNTALLASVLTLTVISVGRVVAVMFPLHARTSPDR
AHRVIAAVITSAVLACSLFYELYSIKANFTSWQDEFWTEKHFDPKLEQV-ITYDARKVFY
VALTIALYFLPVAVMFINSLVVWRLWMSRLPGEHS-AP-----ARHTATRAKKKVVKMVS
VVLIIFVLCWTLQTIILY-DFVRANN-------NSLPEWFSVVEFSAYFVAYSNSALIIY
CGFNANFRQGLVSLL--TCRRSSTG--RIYHQ----------------------------
------------------------------------------------------------
------------------------------------------------------------
------------------------------------------------------------
------------------------------------------------------------
------------------------------------------------------------
-------------------
>Pleaca_EVm003547t1
------------------------------------------------------------
------------------------------------------------------------
------------------------------------------------------------
---------------------------------------MRTSTQYLVNLAAALLVTLVC
MWVHIVRHLHPNYILPALVKLDGFVQTTALLASVLTLTVISIGRVVAVMFPLHARTSPDR
AHRVIAAVMTSALLACSLFYELYSIKANFTSWQDEIWTERHFDPGLGLV-TTYDAKKVFY
VALTIALYFLPVAVMFINSLVVWRLWVSQLPGEHS-AP-----ARNTATRAKKKVVKMVS
VVLIVFVLCWTLQTIIVY-NLVHANH-------DSLPEWFPVMEFSAYFVAYSNSALIIY
CGFNANFRQGLFSLL--TCKHSSTG--RIYHHRWTRWLDGTWKG----LTVGTRETT-MG
---LSGPEPAVL-LEFN------------SLRNS-----SRYPQRCSMT-----------
-PQSGRMLMTTSTTDLRN------NTFSDLHSDLTSRPGRGVSRSESQYP----------
--------------------SSVPASAIFP--NDHP-----HLPRPHTHEGGI-------
--------GVFDPRSIPRQNGGRL---SRFASTSS----FSS----DGGAACSCRRKKKK
NRKNM-------------------------DLGPQDE--------MGDLNEVKENL----
----SNGTSEEML------
>ParausEVm007303t1
-------------------------------------------MATAGLAYPT--VPTGL
SMTPAGML---------------------LTSSYSPYLSTDYYDD-HNGSHALNESCII-
------------------------GRP---E------EFD-------FSVYEYPDRKDTW
I-PITWREVLKITAYILIFLISLSGNLLVILVVYYNA-HMRSSTQYLVNLAAALFVTLIC
MWVHIAKHLTPHYVLPVIVKLEGFVQTTALLASVFTLTVISGGRFYAVMFPLHARACPDR
AHFVIAAIICSAIFASTVFYEHYKTESDFTVWHDEFWREVVFDHEKGAV-IGYDSKQVFY
VFLTIAFYFFPVLVMFISSLVVWRLWMSQLPGEHS-IP-----ARNTATRAKRKVVKMVS
VVLLVFVLCWTLQTTLLYSSLVHSKE-------TSLPEWFPDLEFTAYFVAYMNSALIIY
CGFNANFRQGLVSLL--TCSRTYGS--RTYHRRE-------Y------VSGSTSRFT-LG
H--------------------------------------DRVDN----------------
------------------------------------------------------------
------------------------------------------------------------
------------------------------------------TGT---------------
-----------------------------------------------------EML----
----SGDSAS---------
>Cq_CHHR2
--IVAY---------------------LG-------------AREHNTMALWSMATGTNG
TTIP----------------ITEVWGT--TATTLQDFAK---SEDNMTQLTHDSEEFPL-
-------------------------NS---A------ILN-------LSVYHYPYRKEIW
V-PISWRESLKIAAYVLVFLVSLVGNLLVILVVYYNT-HMRTTTRYLVNLAVALLVTLVC
MWVHIVRHLHPHYVLPTLFKLDGFVQGTSLLASVLTLTMISVGRFVAVMFPLQARTSPSR
AQQVIIAVITSLLLACTLFYKAYSVKLDYTTWHDEIWTEMEYDPSTGHI-VTFDTKKLFY
TVLIIAFYFLPVGIMFINSLVVWRLWMKQQPGEQS-LP-----ARNTATRARKKVVKMVS
VVLLVFVICWTLQCSMLYTTFV-NKE-------GYLPEWFKDLEFSAYFIAYSNSALIIY
CGFNANFRQGLMSLL--TCRHAATS--RAYRRNN-------WRG----MT-GTRETT-VG
---SSGPEPAVL-LEFS------------SFRN------NRMVHKCSMT-----------
-SHSGRGVMTGSSRDLRH------NTFNELISDNTCNWIEGESQPR-----SQVC-----
--------------------SSITAPTIYN--NDG------VFHHSDATMLVG-------
--------------TRGRQNGGHL--GLTHICSCS----RNSVRG---NKACGCHKNATN
-NTNS-------------------------PAHHDNE--------MFDLNELQENI----
----SNSTQEEIL------
>Pc_CHHRA54
-------------------------------------------MELWTREGSH----HHT
TTMA----------------TLEMWLQA-AATSLPPFVPTNGPEVNVSNIAIFNKTCHN-
-------------------------DL---Q------YMD-------FSEYEYNYRKETW
I-TITWREVIKIMAYVIVFLVSLVGNLLVILVVYYNN-HMRTTTQYLVNLALALLVTVIC
MWVHIVRHLYPHYVLPALVKLDGFVQATSLLASVLTLTVISVGRFVAVMFPLHARTSPDR
ARRVIAAVISSALLSCTLFYQLFSVKKNFTTYQEEFWTDGHFDPLLSKV-ITYDPKKHFY
IFLTIAVYFLPVGIMFINSLVVWRLWMTKLPGEQS-LP-----ARNTATRAKRKVVKMVS
VVLLVFVLCWTLQTIILYISFVHEQ--------SSLPEWFSVLEFSAYFVAYSNSALIIY
CGFNANFRQGLMSLL--TCRHSASS--RMYHQRN-------WRG----MTGGTRETT-VG
---CSGPEPAVV-LEFS------------SFKR------NRTCQKGSMS-----------
-CQSGRAITTGSTRDLPH------NHLTDIIPDKMCNWNGEGKL-EVKNHLTQVC-----
--------------------SSISAPAIYT--NEC------VLHTSDPAGLSV-------
---------------VQGKKGGKL---STRTSNSS----SSS----RSSKVCGCVLHSSK
-KANS-------------------------TVTHDNE--------IYELNDLHENI----
----SNNTKEEIL------
>Emetal_EVm001268t1
-------------------------------------------MEMQNLTLME-----AQ
VAGPSPLL---AGNHISY-SNASYWSTT-LPSNFTPVGTGEPMGP---------FVCGE-
-------------------------DI---R------TMN-------LSTYAYPHRTKIW
V-PFGWRELLKVVAYIVLFLVSLTGNVLVILVVYYNV-NMRSSTQYLVNLAVALLVTLVT
MWVHLVRHLYPHYVLPAFIKLDSFVQTVTMLASVLTLTVISVGRFVAVIFPLHAHTSPNH
AHRAIATILLSFIIASILRYERITIQSDFTSVQEELWTTTQFDAQKGIV-KTFDGKKLFY
SVLIVLLYFIPVVIMVTSSMVVWTMWRTQLPGEQS-AP-----CRNTAVRAKKRVVKMVS
VVLLVFVICWTLQTLLLYSTIY-----------DGFVEWSNTLEFMVYFLSFTNSALIIY
CGFNTSFRQGVISLL--TCRHGSTD--RFYHRGT-------RRG----MTGGTRETT-LG
----SGPEPAVL-LEIG------------SLKVK-----GKLPGRWSGV-----------
-SMQHGWNVSGERDGTRH----AARTQHDQPQHPDCRHTRSQEEED--------------
--------------------QSGPASAALG-PHNHAAPST--------QLAAQG------
--------GGYKRNNQTDHASRKL---STQSSSYG----SND-----GGSGCGYLGKQRK
-RKDV-------------------------SVYQEKQ--------IYD--DLRDKI----
----TKKAKEEMV------
>CallaeEVm003830t1
------------------------------------------------------------
------------------------------------------------------------
------------------------------------------------------------
------------------------------------------------------------
MWVHIVRHLHPNYVLPALIKLDSFVQATSLLASVLTLTVISVGRFVAVMFPLHARTSANH
AHRTIAAVAVSALLSCNIFYELYSIKANFTSWAEEFWTENEYDPQLAMV-VTYSAKKNYY
TFLTIALYFLPVGVMLINSLVVYTLWMTKLPGEQS-AP-----SRNTAVRSKKRVVKMVS
VVLLVFVICWTLQTIILYSTL--AKH-------DNLPEWFPTMEFLAYFLAYSNSALIIY
CGFNANFRQGLVSLV--TCGRTRAII-TPSRPGR-------WQG----MTWG--------
------------------------------------------------------------
------------------------------------------------------------
------------------------------------------------------------
------------------------------------------------------------
------------------------------------------------------------
-------------------
>Cliant_EVm003928t1
--PVIS------------------------------------TMEAHNLSLLV-GVPLVP
SGLPLSTEDLLGYNDS--LWAEDQWLPSSSPTNLPPFVTSPYTED----YEVTEADCGQ-
-------------------------NI---R------HMN-------FTHYDYPYRTDTW
I-PFTWREVLKVVAYVVVFLVSVAGNLLVILVVCYNT-TMRSSTQYLVNLAVALLVTLVC
MWVHIVRHLYPNYVLPALLKLDSFVQATSLLASVLTLTVISVGRFVAVMFPLHARTSPNH
AHRVIVAVLVSAAFSCNLFYELYSTEANFTSWAEEFWTVNEYNATLQLV-VTYDAKKVYY
MFLAIALYFIPVAVMLVNSLVVWTLWMAKLPGEQS-AP-----SRNTAVRSKKRVVKMVS
VVLLVFVICWTLQSILLYSNF-ESHE-------EHLPEWFSTMEFLAYFLAYSNSALIIY
CGFNANFRQGLVSLV--TCGRSRAFLRDPSTRRK--------------------------
------------------------------------------------------------
------------------------------------------------------------
------------------------------------------------------------
------------------------------------------------------------
------------------------------------------------------------
-------------------
>Clivit_EVm002377t1
--SVIT------------------------------------SVEAHNLSVLA-GVPLAT
PSLPLSTEDLLGYNDS--LWPEEQWSPSPSPTDLPLFVTTLYPED-----EITEEDCGQ-
-------------------------NI---R------HMN-------FTHYEYPYRTDTW
I-PFTWREVLKVLAYAVLFLVSVAGNLLVILVVCYNT-TMRSSTQYLVNLAVALLVTLVC
MWVHIVRHLYPNYVLPALIKLDSFVQATSLLASVLTLTVISVGRFVAVMFPLHARTSPNH
AHRVIVAVFVSAALSCNLFYELYSTEANFTSWAEEFWTVSEFNSTLRLV-VTYDAKKTYY
LFLAIALYFLPVAVMLVNSLVVWTLWMAKLPGEQS-AP-----SRNTAVRSKKRVVKMVS
VVLLVFVICWTLQIILLYSTF-ESHE-------EQLPEWFPTMEFLAYFLAYSNSALIIY
CGFNANFRQGLVSLV--TCGRTRPFARDPFARRR-------WQG----MTGGTRETT---
---LTGPEPAVL-LELG------------SIKVK-----SRL------------------
------------------------------------------------------------
------------------------------------------------------------
------------------------------------------------------------
------------------------------------------------------GV----
----GWN------------
>So_CHHR2
-----------------------------------------------TMMAST-SLP-VL
VSSP--------------------------------------AEDPENLSGVY--GCSQ-
-------------------------DA---GF-----TTN-------LSQFEYPYRMKTW
V-PITWREIIKVATYLFVFLVSLVGNLLVMLVVCYNR-HMRSSTQYLVNLAAALLVTLVC
MWVHIVRHLHPHYILPAYVKLDGFVQTTTLLASVLTLTVISVGRFVAVMFPLHARTSPDR
ANRVIAAVIASALIACILFYKLYSIQANFTTWQDEFFTEKEYVEADDRE-VIYDAKHLFY
TILIIALFFLPVAIMIINSLVVWTLWGAKQPGEQQSAA-----TRNMATRAKKKVVKMVT
VVLLVFVICWTLLTLILF-SL--NHQ-------GHLPEWFSSLEFAAYFIAYSNSALIIY
CGFNTSFRQGLVALL--SCRHAATG--RIYHRRH-------WMG----MTGGTRDTT-VG
---CSGPEPAVL-LELS------------SLRR------NRVTQRSSLTP----------
-SHSGRHLFSGSSRELRA------VTHCDTAHDHGC-----------------VC-----
--------------------DGMGSAPL----HSTTGM---HLLKSDASLGG--------
------------------QNGSKL---STRASSSS----GDSVGR----GMCGCRRHGKR
-RSRL-------------------------PLYHENE--------IYDVNDLPEGM----
----GMKGKEEIV------
>CarmaC_EVm005617t1
------------------------------------------------MMAST-SFP--G
LISP--------------------------------------TEELANVSGLY--ECNQ-
-------------------------DP---GI-----TAN-------LSQFEYPYRMKTW
V-PITWREVLKVAAYLIVFLVSLVGNLLVMLVVCYNR-HMRSSTQYLVNLAAALLVTLVC
MWVHIVRHLHPHYILPAYVKLDGFVQATTLLASVLTLTVISVGRFVAVMFPLHARTSPDR
ANRVIAAVIASALLACILFYKLYSIQANFTTWQDEFFTEKEYVQDVG-V-VTYDAKHLFY
TILNIALFFLPVAIMIINSLVVWTLWGAKQPGEQHSAA-----TRNMATKAKKRVVKMVT
VVLVVFVICWTLQTLILYSSF--SQQ-------DHLPEWFSSLEFAAYFIAYSNSALIIY
CGFNTSFRQGLVALL--TCRHAATG--RIYHRRH-------WMG----MTGGTRDTT-VG
---CSGPEPAVL-LELS------------SLRR------NRVTQRSSLTQ----------
-SHSRGHLFSGSSRELRN------AVHGDAAHDHGC-----------------VC-----
--------------------DGMLSAPP----HSTPAL---HLHKSDASLGG--------
------------------QNGGKL---STRASSSS----GGSVGR----GMCGCRRHGKR
-RSRL-------------------------PLYHENE--------IYNVNDLPEGM----
----GMKGKEQIV------
>CarmaY_EVm004164t2
----ATDV-------------DTDNDSVG-MRNG--------DFPSSSTSSSS-SSS--T
FTSPLPSLLHLALSSSSS--SSSAFF-----TTEGPDDSTSFMEDTMNYTMPI--SCDQ-
-------------------------DP---RI-----SMN-------FSEFGYIYRTTTW
V-PITWREVLKLLAYIITFLVSLVGNLLVILVVRYNR-NMRSSTQYLVNLAAALLVTLVC
MWVHIVRHLHPHYILPAYVKLDGFVQATTLLASVLTLTVISVGRFVAVMFPLHARTSPDR
ANRVIAAVIASALLACILFYKLYSIQANFTTWQDEFFTEKEYVQDVG-V-VTYDAKHLFY
TILNIALFFLPVAIMIINSLVVWTLWGAKQPGEQHSAA-----TRNMATKAKKRVVKMVT
VVLVVFVICWTLQTLILYSSF--SQQ-------DHLPEWFSSLEFAAYFIAYSNSALIIY
CGFNTSFRQGLVALL--TCRHAATG--RIYHRRH-------WMG----MTGGTRDTT-VG
---CSGPEPAVL-LELS------------SLRR------NRVTQRSSLTQ----------
-SHSRGHLFSGSSRELRN------AVHGDAAHDHGC-----------------VC-----
--------------------DGMLSAPP----HSTPAL---HLHKSDASLGG--------
------------------QNGGKL---STRASSSS----GGSVGR----GMCGCRRHGKR
-RSRL-------------------------PLYHENE--------IYNVNDLPEGM----
----GMKGKEQIV------
>AmpampEVm003717t3
-------------------------------------------MDQYLTTTGLD---LAT
TWASTLGSS---------LSTSSFTTSSLETSSLTTSTST----------ASPFANCTD-
----LVDPPVCNITACNFGHG----------------IID-------FSTMDMD----PW
RVMEPWRLALFGVGLALTTVPGVIGNVLVISIILSNK-IMQSEIMFILNMAVALIASLVL
PPTFLVTNVFQAYMLGPWWKYGGTVRLTLLLTSVFSISVISVDRLWGLMRPFHRQIPPLA
IKAIMLSTVVAAAIGFPAQFKYSKRQRDFLDIMEQT---------------NISRMRTYW
WVVCVFLIWIPAIILFTCVIIFIKMRRLKASNKKSG-----HHFVSPATRARQRAVRLVF
AMFVTFFICWTFLVYVLQYQLAT--------TTHDNGKPWEELYYASHFMMHLVPVIVLY
ALLHENFRRAATVTC--PWLPS-----KVKYQAFT--GDVRW----------SQRGP---
---SLASSPSIV--TLARA----------SDAPAC----PQLTS------------ATSA
DSLRNAESGQGEAEGCAG------------------------------------------
--------------------STGTGSQPPESLKD--------------------------
------------------RHHRPLC--PTSLSPLP-------------------------
------------------------------GIAEESESR---------KSSIRSSI----
----DLQEAEGLWMTSASQ
>XP_031353782.1
------------------------------------------------------------
----------------------NYNSTSYEFE---------------------IPECNN-
------------------------NSW-R--------SDD-------LSTVAFI--NDIW
LVAPTEEIIIKVSIMIPVVSWGIFGNVSLMYIIIKNA-YLQSPTVLIANMALAFILLAVH
PSFFLGHDFFQNYPFGEFGRFEGAFECGVLAASVTNLVAISYDRLNSIAQPQEKRLTINK
AKIIMVVVIIGLLFTIPVVLSYRERQLDFLEKYTED----------------VILVNVYW
HIFIIVIVWVPLGTMLVCVALFIKLRQYEKIVLRK--------MKAVTVQYKKQVAKMMF
VVVIAFIICRFFTALIIYRNERLKRNRSMESVINQVNGSYYTLWFVSKYLILINAAIIIY
GLTSERFRKEFQKIPVIKYMF--------------------------P-ERHKQIPH---
-----------------------------EIKSKRKRITTTTTN----------------
--RINIFLIFKKHKNKP-------------------------------------------
----------------------------LH-INE--------------------------
----------------------------TVTTN---------------------------
------------------------------------------------------------
-----SDSQAPIIVN----
>KAB0793282.1
------------------------------------------------------------
----------------------NYNSTSYEFE---------------------IPECNN-
------------------------NRA-F--------QDD-------LSTVAFI--NDIW
LVAPTEEIIIKVSIMIPVVSWGIFGNVSLMYIIIKNA-YLQSPTVLIANMALAFILLAVH
PSFFLGHDFFQNYPFGEFGRFEGAFECGVLAASVTNLVAISYDRLNSIAQPQEKRLTINK
AKIIMVVVIIGLLFTIPVVLSYRERQLDFLEKYTED----------------VILVNVYW
HIFIIVIVWVPLGTMLVCVALFIKLRQYEKIVLRK--------MKAVTVQYKKQVAKMMF
VVVIAFIICRFFTALIIYRNERLKRNRSMESVINQVNGSYYTLWFVSKYLILINAAIIIY
GLTSERFRKEFQKIPVIKYMF--------------------------P-ERHKQIPH---
-----------------------------EIKSKRKRITTTTTN----------------
--RINIFLIFKKHKNKP-------------------------------------------
----------------------------LH-INE--------------------------
----------------------------TVTTN---------------------------
------------------------------------------------------------
-----SDSQAPIIVN----
>XP_022916828.1
------------------------------------------------------------
--------------------MNRFNNQGNKSSGV--------------------------
----------------SLN-----SDY---EN----SMID-------ISNSTFI--NEIW
LVTDTREIIIKTSAVLPVVLWGIFGNICLLYIIIKFR-HLRSPTLLIGNMAAALASLLIH
PWVVLVYDFFQNYQLGAFGKVEAAIESAILMTSVINLSAISYDRLTAIVLPKETRLTRKG
TKILMGITIVGLIIASLFFYTYKERQLDFLEKFSEN----------------TIVINIYW
HVIITILFWFPLIIMLLCISIFIKLTKYDKVMKQQL-------KPSRTISYKTKAIKTMF
IVVVTFMICRLFTALIFYRNYLLKSNSI-SQVQNQANGNYETLWFVSKYLVFVNAAIVIY
GLTNEKFRRALKSTGVAKFLF--------------------------NFSKIERKMC---
---YENDRHRI----INE-----------EEEPKKIFTKTVLNY----------------
--SNRIFVIFKGGRGQK-------------------------------------------
----------------------------YV-PEV--------------------------
-------------------DTSQ-----TEIQK---------------------------
-------------------------------YTLK-------------------------
-------------------
>CAH1101219.1
------------------------------------------------------------
--------------------MDTYSYKN--------------------------------
------------------G-----SEY---E------DID-------TATTPFI--NTIW
ISKDCSEIILKSSAVLPVVIFGIFGNVMVIHVLWKNL-KIRTPTLLIGNMAAALLSLLIH
PWVTLTYDFFQNYQLGVIGKGEGPAECSILIASVISMSAITYDRLTAIVLPRETRITKKM
AKTLMAITIVGLLLSVIFLNTYKERQLNFLEKYTEN----------------LVVINIYW
YVIITVMVWIPLIIQILCISIFLKLDKYEKIAIQK--------LGQQHISYKKKAAIMMF
IVTIVFMFCRLFTAFIIYRHQLIKGKKLGTDVKYQVNQLYYVLWFVSKYLIFINCAILIY
GVTNEQFLRAFKSTKLAKWMF--------------------------S------------
---------------------------------------RCSTR----------------
--ITSIFIIFKKKPRIQ-------------------------------------------
----------------------------EE-NVI--------------------------
-------------------STKK-----TYVNTY--------------------------
------------------------------L-----------------------------
-------------------
>CAH1372496.1
------------------------------------------------------------
--------------------MGNHTFKNQSDS----------------------------
------------------------DDY---AM-----DVN-------ISNHSFI--NEIW
LVRPASQIIVESTIFIPVVLFGIFGNVLSIYVLVKNR-HICTPTMLIGNMAAALFSLLIH
PWVFLSYDFFQNYQLGSFGKTEAALECSILLASVISVSVISYDRLTAILLPRESKLTKKG
AKIVMVITVAGFLISTLCVYTYKERQKNFLEKYTEQ----------------GVITNIYW
HVIISLLVWLPLTIQLICVSIFIKLTRYEKAMMRK--------LDHHQVNYKKKAVRMMF
TMIVTFLICRLFTALILYRDKSQSNLAQ-NHVQNLASGTYHNLWFVSKFFMFVNSALLIY
SVTNDKFQRGFKTTKLSKWLF--------------------------P------------
---PEKNKPAVI-----------------VPQQNQKTSETSSLF----------------
--KRSILFIFKKKQKQS-------------------------------------------
----------------------------TA-LTD--------------------------
-------------------DSGE-----ITDPK---------------------------
-------------------------------YDFQ-------------IIK---------
-------------------
>XP_008191388.1
------------------------------------------------------------
--------------------MGNHTVKNDTSD----------------------------
------------------------EDY---TS----SEFD-------PSNHTFI--NEKW
IIRSTAQIAIESSIFAPIVLFGIFGNFLSIYVLVKNR-HICTPTLLIGNMAAALLSLLIH
PWVFLIYDFFQNYQFGSFGKTEAAVECSILLASVISVTAISYDRLTAIVLPQESKLTKRG
AKIVMVATVTGILLSTFYIYSYKERQLDFLEKYTEN----------------TMITNIYW
HVIITVLVWLPLTIQLICITIFIKLNKYEKVVRRN--------LDHRQVDYKKKAVRMMV
SVILTFLICRLFTALIFYRDIKQSNLSQ-TQIQNMASGAYHNLWFASKFFIFVNSALLIY
SVTNDKFRRGFRTTKLSKWLF--------------------------P------------
---REKNKPKVA-----------------STKPTPKLTDTSMLF----------------
-KKKNIFLIFKKKKNQP-------------------------------------------
-------------------------------LSI--------------------------
-------------------ESTV-----TSTGK---------------------------
-------------------------------AHLE-------------INKI--------
-------------------
>XP_049850574.1
-----------------------------------------MCLPVIDHRPS--------
------------------DQCDNYSSTHKGITNI--------------------SGCTT-
-----------NISWEHWENGQTGVDK---A------EFN-------YSAHNFP--NEIW
IVRENWEIAVKILFVIPIVIFGIIGNVAIINIVVRNT-FLRSPTMLLANMAAAALTLLIC
PPMFLVSDLFQNYVLGKGGKTEGFFSCAFLLTAVLNLCIVSYDRLTAITLPPEAKLTHNA
TKVIMAVTASGFLIALLIIFNYKERQKNFLEQYTED----------------TTVLPVYW
YIILILLVWFPLSVTTMSTTIFLKLDYYEKKLQRT--------HQKVFVSYKTKVARTMF
IILVVFVICRGYTALIFERYVWQALSQ-----MNQVTESFHEFWFAAKYFLYVNAAILIY
GFTNESFRRAFRTLPVSRWVF---GN---------------SNILM---SPLREEKQ---
----------------------------RSPTPAPKETKHKT------------------
----------KKKKSKKE------------------------------------------
------------------------------------------------------------
-------------------EYEQ-----RQ------------------------------
------------------------------------------------------------
-------------------
>XP_049799230.1
-----------------------------------------MCLPAIDHRPS--------
------------------DQCDNYSSTHKGITNI--------------------SGCTT-
-----------NISWEHWENGQTGVDK---G------EFN-------YSAHNFP--NEIW
IVRENWEIAVKILFVIPIVIFGIIGNVAIINIVMRNT-FLHSPTMLLANMAAAALTLLIC
PPMFLVSDLFQNYVLGKGGKTEGFFSCAFLLTAVLNLCVVSYDRLTAITLPPEAKLTHNA
TKVIMAVTASGFLIALLIIFNYKERQKNFHEQYTED----------------TTVLPVYW
YIILILLVWFPLSVTTMSTTIFLKLDYYEKKLQRT--------HQKVFVSYKTKVARTMF
IILVVFVICRGYTALIFERYVWQALSQ-----MNQVTESFHEFWFAAKYFLYVNAAILIY
GFTNESFRRAFRTLPVSRWVF---GN---------------SNILM---SPLREEKQ---
----------------------------RSPTPAPKETKHKT------------------
----------KKKKSKKE------------------------------------------
------------------------------------------------------------
-------------------EYEQ-----RQ------------------------------
------------------------------------------------------------
-------------------
>XP_049799228.1
-----------------------------------------MCLPAIDHRPS--------
------------------DQCDNYSSTHKGITNI--------------------SGCTT-
-----------NISWEHWENGQTGVDK---G------EFN-------YSAHNFP--NEIW
IVRENWEIAVKILFVIPIVIFGIIGNVAIINIVMRNT-FLHSPTMLLANMAAAALTLLIC
PPMFLVSDLFQNYVLGKGGKTEGFFSCAFLLTAVLNLCVVSYDRLTAITLPPEAKLTHNA
TKVIMAVTASGFLIALLIIFNYKERQKNFHEQYTED----------------TTVLPVYW
YIILILLVWFPLSVTTMSTTIFLKLDYYEKKLQRT--------HQKVFVSYKTKVARTMF
IILVVFVICRGYTALIFERYVWQALSQ-----MNQVTESFHEFWFAAKYFLYVNAAILIY
GFTNESFRRAFRTLPVSRWVF---GN---------------SNILM---SPLREEKQ---
----------------------------RSPTPAPKETKHKT------------------
----------KKKKSKKE------------------------------------------
------------------------------------------------------------
-------------------EYEQ-----RQWFV---------------------------
-------------------------------EPKR-------------------------
-------LHLSTLTTQLY-
>XP_049772274.1
-----------------------------------------MCLPVIDHRPS--------
------------------DQCDNYSSTHKGITNI--------------------SGCTT-
-----------NISWEHWENGHAGVDK---G------EFN-------YSAHNFP--NEIW
IVRENWEIAVKILFVIPIVIFGIIGNVAIINIVMRNT-FLRSPTMLLANMAAAALTLLIC
PPMFLVSDLFQNYVLGKGGKTEGFFSCAFLLTAVLNLCIVSYDRLTAITLPPEAKLTHNA
TKVIMAVTASGFLIALLIIFNYKERQKNFREQYTED----------------TTVLPVYW
YIILILLVWFPLSVTTMSTTIFLKLDYYEKKLQRT--------HQKVFVSYKTKVARTMF
IILVVFVICRGYTALIFERYVWQALSQ-----MNQVTESFHEFWFAAKYFLYVNAAILIY
GFTNESFRRAFRTLPVSRWVF---GN---------------SNILM---SPLREEKQ---
----------------------------RSPTPATKETNNNQVA----------------
--LEEIVICLNERKMMKA------------------------------------------
------------------------------------------------------------
----------------------------VNTIA---------------------------
-------------------------------LPYD-------------------------
-------TSVSIICQV---
>XP_049947811.1
--PEPKFLP----AKLVATSAQS-NWWLA------ETNDTEMCLPVIDHRPS--------
------------------DQCDNYSSTHKGIKNI--------------------SGCTT-
-----------NISWEHWENGQMGVDK---G------EFN-------YSAHNFP--NEIW
IVRENWEIAVKILFVIPIVIFGIIGNVAIINIVMRNT-FLRSPTMLLANMAAAALTLLIC
PPMFLVSDLFQNYVLGKGGKTEGFFSCAFLLTAVLNLCIVSYDRLTAITLPPEAKLTHNA
TKVIMAVTASGFLIALLIIFNYKERQKNFREQYTED----------------TTVLPVYW
YIILILLVWFPLSVTTMSTTIFLKLDYYEKKLQRT--------HQKVFVSYKTKVARTMF
IILVVFVICRGYTALIFERYVWQALSQ-----MNQVTESFHEFWFAAKYFLYVNAAILIY
GFTNESFRRAFRTLPVSRWVF---GN---------------SNILM---SPLREEKQ---
----------------------------RSPTPAPKETKHKT------------------
----------KKKKSKKE------------------------------------------
------------------------------------------------------------
-------------------EYEQ-----R-------------------------------
------------------------------------------------------------
-------------------
>XP_047106529.1
--PEPKFLP----AKLVATSAQS-NWWLA------ETNDTEMCLPVIDHRPS--------
------------------DQCDNYSSTHKGIKNI--------------------SECTT-
-----------NISWEHWENGQMGVDK---G------EFN-------YSAHNFP--NEIW
IVRENWEIAVKILFVIPIVIFGIIGNVAIINIVMRNT-FLRSPTMLLANMAAAALTLLIC
PPMFLVSDLFQNYVLGKGGKTEGFFSCAFLLTAVLNLCIVSYDRLTAITLPPEAKLTHNA
TKVIMAVTASGFLIALLIIFNYKERQKNFREQYTED----------------TTVLPVYW
YIILILLVWFPLSVTTMSTTIFLKLDYYEKKLQRT--------HQKVFVSYKTKVARTMF
IILVVFVICRGYTALIFERYVWQALSQ-----MNQVTESFHEFWFAAKYFLYVNAAILIY
GFTNESFRRAFRTLPVSRWVF---DK---------------QLWKI---QNIR-------
------------------------------------------------------------
------------------------------------------------------------
------------------------------------------------------------
------------------------------------------------------------
------------------------------------------------------------
-------------------
>XP_046988644.1
--PEPKFLP----AKLVATSAQS-NWWLA------ETNDTEMCLPVIDHRPS--------
------------------DQCDNYSSTHKGIKNI--------------------SGCTT-
-----------NISWEHWENGQMGVDK---G------EFN-------YSAHNFP--NEIW
IVRENWEIAVKILFVIPIVIFGIIGNVAIINIVMRNT-FLRSPTMLLANMAAAALTLLIC
PPMFLVSDLFQNYVLGKGGKTEGFFSCAFLLTAVLNLCIVSYDRLTAITLPPEAKLTHNA
TKVIMAVTASGFLIALLIIFNYKERQKNFREQYTED----------------TTVLPVYW
YIILILLVWFPLSVTTMSTTIFLKLDYYEKKLQRT--------HQKVFVSYKTKVARTMF
IILVVFVICRGYTALIFERYVWQALSQ-----MNQVTESFHEFWFAAKYFLYVNAAILIY
GFTNESFRRAFRTLPVSRWVF---DK---------------QLWKI---QNIR-------
------------------------------------------------------------
------------------------------------------------------------
------------------------------------------------------------
------------------------------------------------------------
------------------------------------------------------------
-------------------
>GFG38434.1
------------------------------------MVH--LGLAQHT------------
--------------------NCEYCNTTEMPSTLEGN---------------------SN
YSLEMDVRAGYHMIM-PLN-----STY---D------NFN-------YSEYPFP--NEIW
IRKADWEIGLKTVAFIVVVMLGVMGNVLLLSVVLRNR-SMRSPTLLIANMAVALVTLILL
PWVFICMDCFQNYILGEIGKAQGFLECSLLLTGVLNLVVVSYDRLTAIVTPLEARLTVRG
AHIVMVATVTGVILGLLVFFMYRERNNNFSETYTEE----------------TTVMPIYW
YVVIVFVVWLPLLVMVLCSALFIKLDRYERKVLRR--------EHPISVSYKTKVARTLF
VVVVVFVVCRVFTALIFLRTEMQQGTQ----TINQVDYAYSTLWFVSHYLIIVNAAMIIY
GLSNENFRRAFQATALASRLF--------------------------G-SPVTLS-----
ITR-APRQPI-------Q-----------KLEPRNLYVKDRV------------------
---QRWF-----------------------------------------------------
----------------------------NS-PKQ--------------------------
-------------------MKGK-----TWSTD---------------------------
-------------------------------CYI--------------------------
-------------------
>XP_037973038.2
-------------------------------------------MDE--------------
--------------------DIDIEELGALAL----------------------------
------------LSQSNWS-----IDY-L-E------GLD-------TSEFPFP--NTLW
HRRPEWEISLKTTLMLSIALIGIFLNLVILAIIARNR-WLWSASFLVANLALVLLTLVLC
PWPWLVRHFYQSYVIGEVGKFEAFVQCTFLLAGVLAIMQVSYDRLASAALTAEARVTKAA
APRVVLGSALAVGLSVWIFNEYTERQLDYLEAFREN-----------------SFLKVYW
HIVVTILVWVPLGLMIVTGGILWRLERSARKLKTRG-------GGQLVGRAKGKAMKIAA
CVLVVGASCRLYTVMVYWRNSL--EPV-----VNSVDEGYGKMWFAANCLMYIDCVVLIY
GFTNERFRRAMDRTPGLVCFR--FGS---------------WCCVC---NTVKKPPVSQQ
----EKNTEKIF--VIEG-----------TPKQDK-----RISY----------------
-LIKNMLHIYKDSLEFS-------------------------------------------
---------------------------VPK-TDD--------------------------
-------------------TNKP-----TRITP---------------------------
-------------------------------LKTDG---------------I--------
-------------------
>KAG7312068.1
-------------------------------------------MDE--------------
--------------------DIDIEELGALAL----------------------------
------------LSQSNWS-----IDY-L-E------GLD-------TSEFPFP--NTLW
HRRPDWEISLKTTLMLSIALIGIFLNLVILAIIARNR-WLWSASFLVANLALVLLTLVLC
PWPWLVRHFYQSYVIGEVGKFEAFVQCTFLLAGVLAIMQVSYDRLASAALTAEARVTKAA
APRVVLGSALAVGLSVWIFNEYTERQLDYLEAFREN-----------------SFLKVYW
HIVVTILVWVPLGLMIVTGGILWRLERSARKLKTRG-------GGQLVGRAKGKAMKIAA
CVLVVGASCRLYTVMVYWRNSL--EPV-----VNSVDEGYGKMWFAANCLMYIDCVVLIY
GFTNERFRRAMDRTPGLVCFR--FGS---------------WCCVC---NTVKKPPVSQQ
----EKNTEKIF--VIEG-----------TPKQDK-----RISY----------------
-LIKNMLHIYKDSLEFS-------------------------------------------
---------------------------VPK-TDD--------------------------
-------------------TNKP-----TRITP---------------------------
-------------------------------LKTDG---------------I--------
-------------------
>CAG9138613.1
------------------------------------------------------------
------------------------------------------------------------
------------MTQLN----------------------------------PNS--FVLS
NKRSNISTSQAT------------------------------------------------
-----------------------FLPGTFLLAGVLAIMQVSYDRLASAALTAEARVTKAA
APRVVLGSALAVGLSVWIFNEYTERQLDYLEAFREN-----------------SFLKVYW
HIVVTILVWVPLGLMIVTGGILWRLERSARKLKTRG-------GGQLVGRAKGKAMKIAA
CVLVVGASCRLYTVMVYWRNSL--EPV-----VNSVDEGYGKMWFAANCLMYIDCVVLIY
GFTNERFRRAMDRTPGLVCFR--FGS---------------WCCVC---NTVKKPPVSQQ
----EKNTEKIF--VIEG-----------TPKQDK-----RISY----------------
-LIKNMLHIYKDSLEFS-------------------------------------------
---------------------------VPK-TDD--------------------------
-------------------TNKP-----TRITP---------------------------
-------------------------------LKTDG---------------I--------
-------------------
>GBP55645.1
---------LGLYCEISGGQS----------------------IRK--------------
---------------------LRFSIVPAASALVS-------------------VECTK-
------------GFRSDWEDSHDARLY-LREAVLVGLGRY-------TSEYPFP--NVLW
HVKPAREIAIKTTLMLIVGVTGISLNAIILLIIIKNK-WLRNSSYLIANLALVLCTLLLC
PWFMLVRDFYQQYVLKNFGRFEGFLQATLLLAGVSAVILVSYDRLAAAAMTSDARITKKA
APKLAVASLLPMALSIWIYYEYMERPLDYLETYVEN----------------LLVLTIYW
HIIICVLVWIPLGLMIVTGAILWQLRRCAKELSARG-------GGNSVSRAKGRAFKVAA
WVLLAAALCRIFTVLSYWRNELVRQAQ-----INAVVGVFEIVWFGANFLMYFNCALLIY
GFSNERFRRAMDRTPGISWCR--FGS---------------WCCKS---NKSTKKDPVVN
------KTEKIF--VIEQ-----------TPIPDK-----KLTR----------------
-MVKNIMHIHRGSIELG-------------------------------------------
---------------------------VPK-IEEDQ------------------------
---------GWSRGKGEAVATRQ-----VSLDL---------------------------
-------------------------------FKRAG---------------FQSNEECVC
-----DFVAKQLI------
>XP_026321645.1
-------------------------------------------MDE--------------
----------------------DFGEL---KL----------------------------
------------LSFGNWS-----DDY-L-N------EID-------TSKYPFP--NTLW
HVKPPKEIAIKTSLMLTIVVPGLYLNFVILLVLIKNK-WLWSASILIGNLAFVFLILLLA
PWFMLVRDFYQNYVLKHFGRFEGYLQASLLLANVGSVILISYDRLAAAVLTAEARVTKNA
APKLILMVAVALIISIWITCEYAERQLDYLEMYVED----------------PNILNVYW
HFVISLLVWMPLGLMSIAGAIMWRLECSAKELSSRG-------GGQLVTRAKGRAMRVTA
CVLLADVICRIFSAMLYYRYRN--NMF-----INAVDVNFEIFWFASNTLMFFNCSILIY
GFTNKRFLKAMDRTPGVSCCK--FGS---------------WCCVC---GSTKNKELQTA
----DKNTEKIF--IIES-----------DVRPNK-----KLTR----------------
-MIRNILHINKDVLELS-------------------------------------------
---------------------------VPK-VEE--------------------------
------------------VTNKP-----TKLTP---------------------------
-------------------------------LKDDF---------------A--------
-------------------
>XP_049876376.1
-------------------------------------------MDE--------------
--------------------YLDFDSL---SV----------------------------
------------KSYRNWS-----QDY-L-N------DLD-------TSEYPFP--NTLW
HLKPTEEILAKTIVMLTIAIPGIYLNGVILVTLIKNK-WLWTPSFLLANLASVFLTLLFC
PWFMLVRDFHQNFVLKNFGRFEGFLQASLLLTNVASLILVSYDRLAAAVLPAEARVTKPG
AKKLIVITAVSILFSLWITSEYVERQLDYLEMYVED----------------PEVLYIYW
YFILALVVWLPLGIMVLTGAILWRLQYSARELSSRG-------GGKLVARAKGRTLKVTA
CVLIADVICRLYFVLVYLKDGG--GTQ-----INWVDGPYSILWFAAGSLMYLNCTILIY
GFTNVRLLKAMDKTPGVACCR--FGS---------------WCCVC---ASSTKKELHIQ
----DKNTEKIF--VIES-----------TPRPNV-----KLTR----------------
-MIKNILHINADAIDLS-------------------------------------------
---------------------------VPR-LDE--------------------------
------------------ATTKP-----TKVTP---------------------------
-------------------------------LKSEH---------------VEKHV----
--YDENGQGEHI-------
>KAI5638481.1
-------------------------------------------MEE--------------
------------------------------------------------------------
------------ETLVESS-----TID-I-T------IYN-------TSDFYFP--NELW
HIKSPKEIAIKTSVMLFIAIPGLYMNFIILVVLIKNR-YLWTPSFLVGNLALIFLTLLLC
PWFMLVRDFYQNYVLKNFGRFEGFMQVSFLLANVLAVILVSYDRLAAAVLPTEARITKKA
APKLIVGSFIALVFSIWIVHEYIERQSNHLESFAED----------------PRVLRIYW
QFTLILVVWLPLSIMLFTAGIIWRLERSARKLSSRG-------GGQLVARAKARTMRVAA
GVLLADFICRNYSVLVYKRNEDMDEDK-----INWVDGPFAVLWFVANTLMLANCTILIY
GFTNNRLLKAMDRTPGVACCK--FGS---------------WCCVC---ASNSKKELRLQ
---QDKNTEKIF--VIEA-----------SPKPKR-----KISR----------------
-LIKNMLHINADALDLN-------------------------------------------
---------------------------THH-LEE--------------------------
------------------LTTKP-----TKITPCPHVPETGE----------------VE
-------------------------------NKNDN---------------VKDDK----
-------SEEDKL------
>KOB65474.1
M-NQY--------------------------------------MKE--------------
---------------------LEQDPF---DP----------------------------
------------------------DEF-VER------MLD-------TSEYPFP--NTLW
HVKPAKEVAIKTTSMLLIGVFGLFFNSVILFIIIKNK-WLWSASYMVFNMAFIFLTLLLC
PWFMLVRDFYQNFVLKNFG-------TSLLLASVGALFLVCYDRLAAAALTADARVTKKV
APKLIIGSVVSVLLSLWIINTYVERQLDYVEMYVED----------------VNVLGIYW
HFTLTLLVWIPLGLM---------------------------------------------
------------------------------------------------------------
------------------------------------------------------------
------------------------------------------------------------
------------------------------------------------------------
------------------------------------------------------------
------------------------------------------------------------
------------------------------------------------------------
-------------------
>KOB70501.1
------------------------------------------------------------
------------------------------------------------------------
------------------------------------------------------------
------------------------------------------------------------
------------------------------------------------------------
-------------------------------MYVED----------------VNVLGIYW
HFTLTLLVWIP-------------LECSVRELSSRG-------GGRTIIRVRGRAMRITA
CVLLTGVICRVYTVLMYWRNNM--TIE-----INAVEGSFSSMWFAANYLMYANSAILIY
GFTNLRFRKAMDRTMPI-----------------------------------KRRQVEAD
----DKNTEKIF--VIEN-----------SPKPNK-----KLKT----------------
-VIKHILHINRDTVELS-------------------------------------------
---------------------------GNK-NDE--------------------------
------------------LTTKP-----TKVTP---------------------------
-------------------------------LKTEN---------------V--------
-------------------
>XP_013189733.1
-------------------------------------------MDE--------------
------------------------------------------------------------
-------------------------ED-L-I------NID-------TSEYEFP--NILW
HVKPAQEIAIKTTAMLAIGFTGIFMNSIIIIVIIRNK-WLWSASYLVGNLALVLITLIFC
PWFMLVRDFYQQYVLKTFGQFEGFLQATLLLAGVGAVMLVSYDRLAAAALSADARVTRNV
APKAIFCTFIAIVLSLWILREYTERQLDYLETFVED----------------VEVLGIYW
HFTLTLLVWIPLGLMVVTGTIMWRLECSARELSTRG-------SGHAVTKARSRALRITA
CVLMTAVVCRLYTVLIYWRNNL--SND-----INSVEGSYDSMWFAANYLMYLNCAVLIY
GFTNTRLRKAMDRTPGVACFK--FGT---------------WCCVC---TMLHRKQVVVT
----DKHTEKIF--VIES-----------TPRPNK-----KLTH----------------
-VIKNILHINKETVDFS-------------------------------------------
---------------------------I-K-NDE--------------------------
------------------ITMKP-----TRVTP---------------------------
-------------------------------V----------------------------
-------------------
>XP_013189734.1
-------------------------------------------MDE--------------
------------------------------------------------------------
-------------------------ED-L-I------NID-------TSEYEFP--NILW
HVKPAQEIAIKTTAMLAIGFTGIFMNSIIIIVIIRNK-WLWSASYLVGNLALVLITLIFC
PWFMLVRDFYQQYVLKTFGQFEGFLQATLLLAGVGAVMLVSYDRLAAAALSADARVTRNV
APKAIFCTFIAIVLSLWILREYT---LDYLETFVED----------------VEVLGIYW
HFTLTLLVWIPLGLMVVTGTIMWRLECSARELSTRG-------SGHAVTKARSRALRITA
CVLMTAVVCRLYTVLIYWRNNL--SND-----INSVEGSYDSMWFAANYLMYLNCAVLIY
GFTNTRLRKAMDRTPGVACFK--FGT---------------WCCVC---TMLHRKQVVVT
----DKHTEKIF--VIES-----------TPRPNK-----KLTH----------------
-VIKNILHINKETVDFS-------------------------------------------
---------------------------I-K-NDE--------------------------
------------------ITMKP-----TRVTP---------------------------
-------------------------------V----------------------------
-------------------
>XP_026755056.1
-------------------------------------------MDD--------------
------------------------------------------------------------
-------------------------DY-W-L------NLD-------TSKYNFP--NTLW
HIKPPKEIAIKVSAMLIIGVTGIILNSIILLILFKNR-WLWCPSYLIGNLALVLITLLLC
PWFMLVRDFYQQYVLKHFGYFEGFLQASLLLTGVGAIMLVSYDRLAAAALTPDARVTKSA
ALKLIATSIAAMLMSLWILKDYVERQKNYLETFAED----------------DKVLPIYW
HFTLLVLVWIPLGLMVLTGAIMWRLEWSARKLSLKG-------TGLAVAKAKTSAMRIAA
CVLLTSVICRIYTILMYWRNRL--SNE-----VNSVEGSYDAMWFAANYLIYMNCAVLIY
GFTNRRFRKAMDRTPGVAWCK--FGS---------------WCCVC---PVYTRKRILEV
----DKNTEKVF--VIED-----------TPRPNR-----KLAH----------------
-VIKNILHINKETLDFS-------------------------------------------
---------------------------V-K-IDE--------------------------
------------------VTTKP-----TKVTP---------------------------
-------------------------------LKLDQ---------------L--------
-------------------
>XP_028165730.1
------------------------------------------------------------
------------------------------RP----------------------------
------------SFWEHWT----DEDD-L-L------NWD-------TTQHDFP--NVLW
IIKPPQEIAVKTIAMLVIGISGIFFNSIILIILIRNK-WLWCASMLIGNLALVLVTLLFC
PWFMLVRDFYQNYVLKTFGQFEGFMQASLLLAGVGAVMLVSYDRMAAAALTSDARVTRSF
APKLIFITFVSILLSLWIINEYTERQKNFLEKYVED----------------VKVLGIYW
HFTLSFLVWIPLGLMVITGAIMWRLECSARKLKARG-------GGQSVTRAKKRAMRITA
CVLMTAVICRIYTVLIYWRNRL--PNE-----VNSVEGSYDAMWFAANYLMYTNSAILIY
GFTNVRFRKAMDITPGVRFFK--FGS---------------WCCIC---TIFRKKQTIPS
----DRTTEKVF--VIEG-----------SPRQNK-----KFAH----------------
-VIKNIFHINKETLDFS-------------------------------------------
---------------------------V-K--NE--------------------------
------------------DTPKP-----TRITP---------------------------
-------------------------------VKSDI------------------------
-------------------
>CAH0401003.1
-------------------------------------------MDD--------------
------------------------------------------------------------
-------------------------DD-L-L------NLD-------TSQYDFP--NVLW
HTLPPKEMAIKTTAMLLIGVSGITFNSIILIILIKNR-WLWNASYLIGNLAFVLITLIFC
PWFMLVRDFYQNFVLQNFGQFEGFMQATLLLASVGAVMLVSYDRLAAAALTQDARITKPY
VPRLIAATFVSIALSLWIIKEYKERQKNHLEKFVED----------------PNVLGIYW
HFTLSMLVWIPLGLMVITGTIMWKLEWSARKLSARG-------GGLAVAKAKRKAMRISA
LVLLVAVICRIYTVLVYWRDRL--SLE-----INAVRGGYDALWFAANYLMYVDCAILIY
GFTNYRFRKAMDRTPGVAIFK--FGS---------------WCCVC---SMCKRNPEIPV
----EQTSEKIF--VIET-----------TPKPNK-----KLVH----------------
-VLKNFLHIKKDTLEVS-------------------------------------------
---------------------------V-K-ADE--------------------------
-------------------VTKP-----TKMTP---------------------------
-------------------------------VKPEN------------------------
-------------------
>RVE47332.1
--ISKRWDRKGFYHELFNGSDVQ-QQRKDAL----FLE-----MHQNPTSSNVM------
------------------KQTEELDGA---NE----------------------------
------------STLSRWS-----RLH-LVE------KLD-------TSQYDFP--NVLW
HTLPPKEMAIKTTAMLLIGVSGITFNSIILIILIKNR-WLWNASYLIGNLAFVLITLIFC
PWFMLVRDFYQNFVLQNFGQFEGFMQATLLLASVGAVMLVSYDRLAAAALTQDARITKPY
VPRLIAATFVSIALSLWIIKEYKERQKNHLEKFVED----------------PNVLGIYW
HFTLSMLVWIPLGLMVITGTIMWKLEWSARKLSARG-------GGLAVAKAKRKAMRISA
LVLLVAVICRIYTVLVYWRDRL--SLE-----INAVRGGYDALWFAANYLMYVDCAILIY
GFTNYRFRKAMDRTPGVAIFK--FGS---------------WCCVC---SMCKRNPEIPV
----EQTSEKIF--VIET-----------TPKPNK-----KLVH----------------
-VLKNFLHIKKDTLEVS-------------------------------------------
---------------------------V-K-ADE--------------------------
-------------------VTKP-----TKMTP---------------------------
-------------------------------VKPEN------------------------
-------------------
>ALM88330.1
------------------------------------------------------------
------------------------------------------------------------
------------------------------------------------------------
------------------------------------------------------------
-------------------------------------MLVSYDRLAAAALTQDARITKPY
VPRLIAATFVSIALSLWIIKEYKERQKNHLEKFVED----------------PNVLGIYW
HFTLSMLVWIPLGLMVITGTIMWKLEWSARKLSARG-------GGLAVAKAKRKAMRISA
LVLLVAVICRIYTVLVYWRDRL--SLE-----INAVRGGYDALWFAANYLMYVDCAILIY
GFTNYRFRKAMDRTPGVAIFK--FGS---------------WCC-------CKRNPEIPV
----EQTSEKIF--VIET-----------TPKPNK-----KLVH----------------
-VLKNFLHIKKDTLEVS-------------------------------------------
---------------------------V-K-ADE--------------------------
-------------------VTKP-----TKMTP---------------------------
-------------------------------VKPEN------------------------
-------------------
>CAG9788860.1
-------------------------------------------MDD--------------
------------------------------------------------------------
-------------------------DD-L-L------NID-------TSEYNFP--NVLW
HIKPTIEITIKATAMVLVGATGIFLNSVVLIVLIKNR-WLWNASYLIGNLAFVLITLIFC
PWFMLVRDFYQNYVLQRFGQFEGFMQATLLLASVGAIMLVSYDRLSVAALTPDAKITKTY
VPRLIGATFVSIALSLWIIKEYMERQKNHLEKFVED----------------PHVLGIYW
HFTLSLLVWIPLGLMVVTGTIMWKLEWSARKLSARG-------GGRAVVKAKRKTMRIAA
LVLLVAVICRIYTILVFWRDRL--SLE-----INSVQGGYDIMWFAANYLIYMDCAILIY
GFTNFRFRKAMDRTPGIALFK--FGS---------------WCCVC---SMFKRNPELPI
----DNASEKIF--VIET-----------TPRPNK-----KLVH----------------
-VIKNILHIKKDTLEVS-------------------------------------------
---------------------------V-K-VDE--------------------------
-------------------VTKP-----TKMTP---------------------------
-------------------------------VKMDN------------------------
-------------------
>CAG9788867.1
------------------------------------------------------------
------------------------------------------------------------
------------------------------------------------------------
--------------MVLVGATGIFLNSVVLIVLIKNR-WLWNASYLIGNLAFVLITLIFC
PWFMLVRDFYQNYVLQRFGQFEGFMQATLLLASVGAIMLVSYDRLSVAALTPDAKITKTY
VPRLIGATFVSIALSLWIIKEYMERQKNHLEKFVED----------------PHVLGIYW
HFTLSLLVWIPLGLMVVTGTIMWKLEWSARKLSARG-------GGRAVVKAKRKTMRIAA
LVLLVAVICRIYTILVFWRDRL--SLE-----INSVQGGYDIMWFAANYLIYMDCAILIY
GFTNFRFRKAMDRTPGIALFK--FGS---------------WCCVC---SMFKRNPELPI
----DNASEKIF--VIET-----------TPRPNK-----KLVH----------------
-VIKNILHIKKDTLEVS-------------------------------------------
---------------------------V-K-VDE--------------------------
-------------------VTKP-----TKMTP---------------------------
-------------------------------VKMDN------------------------
-------------------
>CAG9788868.1
------------------------------------------------------------
------------------------------------------------------------
------------------------------------------------------------
--------------MVLVGATGIFLNSVVLIVLIKNR-WLWNASYLIGNLAFVLITLIFC
PWFMLVRDFYQNYVLQRFGQFEGFMQATLLLASVGAIMLVSYDRLSVAALTPDAKITKTY
VPRLIGATFVSIALSLWIIKEYMERQKNHLEKFVED----------------PHVLGIYW
HFTLSLLVWIPLGLMVVTGTIMWKLEWSARKLSARG-------GGRAVVKAKRKTMRIAA
LVLLVAVICRIYTILVFWRDRL--SLE-----INSVQGGYDIMWFAANYLIYMDCAILIY
GFTNFRFRKAMDRTPGIALFK--FGS---------------WCCVC---SMVRY------
------------------------------------------------------------
------------------------------------------------------------
------------------------------------------------------------
------------------------------------------------------------
------------------------------------------------------------
-------------------
>CAG9788866.1
------------------------------------------------------------
------------------------------------------------------------
----------------------------M-F------QID-------TSEYNFP--NVLW
HIKPTIEITIKATAMVLVGATGIFLNSVVLIVLIKNR-WLWNASYLIGNLAFVLITLIFC
PWFMLVRDFYQNYVLQRFGQFEGFMQATLLLASVGAIMLVSYDRLSVAALTPDAKITKTY
VPRLIGATFVSIALSLWIIKEYMERQKNHLEKFVED----------------PHVLGIYW
HFTLSLLVWIPLGLMVVTGTIMWKLEWSARKLSARG-------GGRAVVKAKRKTMRIAA
LVLLVAVICRIYTILVFWRDRL--SLE-----INSV------------------------
----------------LSYFK---------------------------------------
------------------------------------------------------------
------------------------------------------------------------
------------------------------------------------------------
------------------------------------------------------------
------------------------------------------------------------
-------------------
>NP_001127750.1
-------------------------------------------MDI--------------
--------------------EIDYEEA---ES----------------------------
------------RFLSNWS-----GDY-L-D------DLD-------TSQYPFP--NVLW
HVKPAEEMAIKSSMMILVGVSGIFLNCVILTILIRNK-WLWSPSCLIGNMALIFLLLFFC
PWFMLVRDFFQNYVLKTFGRFEGFLQASLLLASVGAVMLVSYDRLAAAVLTAEARITKDA
APKVIVITIVSSALALWTIKKYVERQLNYLETFAED----------------VQLLGIYW
HLLLTMLVWVPLGIMIITGVIMWRLQWSARALSSRG-------GGRSVTRAKGKAMRIAA
LVLIAAVVCRIYTALLYWRNNL--PPK-----INSVDGSFSIMWFAANYLMYLNCTILIY
GFTNLRFRKAMDRTPGVACFK--FGS---------------WCCVC---TFFKRRNFMAG
----DKNTEKIF--VIEN-----------SPGPNK-----KLSR----------------
-VVKNILHINKDSIEFS-------------------------------------------
---------------------------I-K-IDE--------------------------
------------------MTTKP-----TKLTP---------------------------
-------------------------------LKNEQ---------------F--------
-------------------
>XP_030026007.1
-------------------------------------------MEE--------------
---------------------EDNND----DI----------------------------
------------RFTSNWS-----DEY-L-E------NIN-------ISEYPFP--NNLW
HVKPVREIVIKSSMMVIVAVFGIFLNIIILVIIMKNR-WLWNTSYLVGNLAFMLLTLVFC
PWFMLVRDFYQNFVLKNFGRFEGFMQASLLLASVGAVMLVSYDRLAAAAMNSEARITKKA
APRLIIGTFIAAALSLWTFKEYQERQLDFLEMYAED----------------ARILGVYW
HVLLTLLVWVPLGVMVLTGAIIWRLECSARELSSRG-------GGRTIRRARARAMRITA
CVLVTALVCRLYTALIYWRNNM--TEK-----INAVDGSFATMWFAANFLMYLNCAALIY
GFTNPRFRNAMDRTPGVACFK--FGN---------------WCCAC---SMFRRPDALSN
----CKNTDKIF--VIEN-----------SPRPNK-----KLSR----------------
-VIKNMLNIKKESVEFS-------------------------------------------
---------------------------V-K-VDE--------------------------
------------------VTTKP-----TKVMT---------------------------
-------------------------------LKMDN---------------I--------
-------------------
>CAB3230690.1
-------------------------------------------MDY--------------
---------------------TDYNGT---HV----------------------------
------------KVARNWS-----LND-F-E------NLD-------LSQCKFP--NTLW
HVRSATEMAIKSTLMVTVAVMGIFLNSIILIILFKNK-WLRSPSYLIGNLAFTLLMLVLS
PWFMLIRDFHQKFILQNFGRFEGFMQATLLLASVSAVMLVSYDRLAAAALTTEARVTMKV
APKLVIASLLSMVLSIWIVKTYVERQLDYLETFAED----------------VQVLGIYW
HFLLTLLVWIPLAAMVVTGAIMWQLERSSRELSSRG-------GGRSIAKAKSRAMRITA
FILAVAVLCRVYTVLIYWKKNL--NPE-----INAVDGSFNIMWFAANYMMYLNSAVLIY
GFTNLRFRKAMDRTRGVAWFR--FGS---------------WCCVR---TMFTRRKKEVF
----DKNTDKIF--VIEN-----------SPRQNR-----QLSR----------------
-VIKNILHINMDSVEFT-------------------------------------------
---------------------------I-K-ADE--------------------------
------------------VTAKP-----TKVTP---------------------------
-------------------------------L----------------------------
-------------------
>CAH0588909.1
-------------------------------------------MDE--------------
---------------------SDFDEIV-ELP----------------------------
------------RMLNNWS-----LDY-L-E------NID-------TSKYPFP--NTLW
HIKPAKEIALKTSAMLIVGVIGIFLNSVILIILLKNR-WLWTASCLIGNLALTLFTLVCC
PWFMLVRDFYQNYVLKNFGRFEGFFQASFLLSSVCAILLVSYDRLAAAALTVEARVTLKT
APRLIIASILATGFSLWAVKDYVERQLDHLETFMED----------------VAILGLFW
HFLLTLLVWVPLGLMVITGTIMWRLEKSTRELTSRG-------GGQFVVKARARAMRITS
RVLLAAVLCRIYTTLIYWKNNS--ETP-----INSVEGTYAVMWFVANFLMYLNCAVLIY
GFTNARFRKAMDRTPGIACFK--FGS---------------WCCVF---TLFSRKQIQIT
----DKNTEKIF--VIGK-----------SPKPRQ-----KLSR----------------
-AIKNILHINTDHVEFI-------------------------------------------
---------------------------V-K-VDE--------------------------
------------------VTTKP-----TKVTP---------------------------
-------------------------------IKTEH---------------A--------
-------------------
>XP_026733043.1
-------------------------------------------MDE--------------
---------------------SDFDEII-QSP----------------------------
------------RTLSNWS-----LDY-L-E------NID-------TSKYPFP--NTLW
HIKPAKEIALKTSAMVIIGVLGIFLNSIILIILIKNR-WMWTASCLIGNLALTLFTLICC
PWFMLVRDFYQNYVLKNFGRFEGFFQASFLLSSVCAILLVSYDRLAAAALTAEARITLKS
APRLIIASVLATALSLWALKDYVERQLDHLETFMED----------------VAVLGIFW
HFLLTLLVWVPLGLMVGTGTIMWRLERSSRELSSRG-------GGQFVVRARGRALRITS
LVLLAAVVCRIYTTLIYWRHNN--DDK-----INSVKGAYAVMWFVANYLMYLNCAILIY
GFTNARFRKAMDRTPGIACFK--FGS---------------WCCIF---TMFSRKQIQIT
----DKNTEKIF--VIGK-----------SPKPRQ-----KLSH----------------
-VLKNILHINKDRVEFI-------------------------------------------
---------------------------V-K-ADE--------------------------
------------------VTTKP-----TKVTP---------------------------
-------------------------------IKTEQ---------------A--------
-------------------
>XP_047032081.1
-------------------------------------------MDD--------------
---------------------CNFDDV---DT----------------------------
------------KSVSNLT-----ADD-V-A------NID-------TSQIPFP--NTLW
HVKPAQEIALKTTAMLVIGIAGIFLNSIILIILIRNK-WLWSASCLIGNLALTLMTLVIC
PWFMLVRDFYQNYVLKNFGRFEGFLQASFLLSSVCAILLVSYDRMAAAALTAEARITIKA
APRLIIASICSCALSLWTIKYYMERQLDYLESFVED----------------VAVLGIYW
HFILMLLVWVPLGLMLITGTIMWRLECSVRELSARG-------GGRSIARARSRALRITA
CVLLAGVACRVYTALIYWRNNL--EPL-----INAVEGSYEIMWFSANFLMYMNCAVLIY
GFTNARFRKAMDRTPGIACFK--FGM---------------WCCIC---TMLNKKRVQIE
----DKNTEKVF--VIGN-----------SPKPEK-----KLSR----------------
-AIKNILHIKKDCLDFS-------------------------------------------
---------------------------I-K-ADE--------------------------
------------------VTTKP-----TKVTP---------------------------
-------------------------------VKTEP---------------V--------
-------------------
>XP_021189735.2
-------------------------------------------MDD--------------
---------------------CNFDDV---DT----------------------------
------------KSVSNLT-----ADD-V-A------NID-------TSQIPFP--NTLW
HVKPAQEIALKTTAMLVIGVAGIFLNSIILIILIRNK-WLWSASCLIGNLALTLMTLVIC
PWFMLVRDFYQNYVLKNFGRFEGFLQASFLLSSVCAILLVSYDRMAAAALTAEARITIKA
APRLIIASFCSCALSLWTIKYYMERQLDYLESFVED----------------VAVLGIYW
HFILMLLVWVPLGLMLITGTIMWRLESSVRELSARG-------GGRSIARARSRALRITA
CVLLAGVACRVYTALIYWRNNL--EPL-----INAVEGSYEIMWFSANFLMYMNCAVLIY
GFTNARFRKAMDRTPGIACFK--FGM---------------WCCIC---TMLNKKRVQIE
----DKNTEKVF--VIGN-----------SPKPDK-----KLSR----------------
-AIKNILHIKKDCLDFS-------------------------------------------
---------------------------I-K-ADE--------------------------
------------------VTTKP-----TKVTP---------------------------
-------------------------------VKTEP---------------V--------
-------------------
>PZC78486.1
-------------------------------------------MDD--------------
---------------------CNFDDV---DT----------------------------
------------KSVSNLT-----ADD-V-A------NID-------TSQIPFP--NTLW
HVKPAQEIALKTTAMLVIGVAGIFLNSIILIILIRNK-WLWSASCLIGNLALTLMTLVIC
PWFMLVRDFYQNYVLKNFGRFEGFLQASFLLSSVCAILLVSYDRMAAAALTAEARITIKA
APRLIIASICSCALSLWTIKYYMERQLDYLESFVED----------------VAVLGIYW
HFILMLLVWVPLGLMLITGTIMWRLESSVRELSARG-------GGRSIARARSRALRITA
CVLLTGVACRVYTALIYWRNNL--EPL-----INAVEGSYEIMWFSANFLMYMNCAVLIY
GFTNARFRKAMDRTPGIACFK--FGM---------------WCCIC---TMLNKKRVQIE
----DKNTEKVF--VIGN-----------SPKPEK-----KLSR----------------
-AIKNILHIKKDCLDFS-------------------------------------------
---------------------------I-K-ADE--------------------------
------------------VTTKP-----TKVTP---------------------------
-------------------------------VKTEP---------------V--------
-------------------
>KAF9419495.1
--HLD----ELN---------------------------IEIKMDE--------------
---------------------SDFDDL---DT----------------------------
------------KAISNWS-----QDY-L-E------QLD-------TSQHNFP--NTLW
HVKPPLEIALKLSAMLVISITGIFLNSIILTILLRNK-WLWTASYLVGNLAMTLLTLLIC
PWFMLVRDFYQQYVLRNFGRFEGFLQASFLLAGVCAVLLVSYDRLAAAALSAETRVTIKV
APYLIVASLASMTVSLWAVKEFVERPKNYLEMYVED----------------TRVLGIYW
HFLLMLLVWAPLGVMVVTGTIMWRLEWSVRELAARG-------GGQSIARARTRTLRITA
CVLLVSLICRIFTALIYWRNNL--APQ-----INSADGGFQIMWFAANYLMYLNCAILIY
GFTNAKFRKAMDRTPGIACFK--FGS---------------WCCLC---DVPTKKRDQAQ
----EKNTEKIF--VIAH-----------SPKPHK-----KISK----------------
-AIKNILHIKKDTLDFS-------------------------------------------
---------------------------I-K-VDE--------------------------
------------------ATTKP-----TKITP---------------------------
-------------------------------VKTEP---------------VLENG----
----------KI-------
>XP_035444056.2
-------------------------------------------MDE--------------
---------------------SDFDEL---DP----------------------------
------------RAASNWT-----EDY-L-D------QLD-------TSQHNFP--NTLW
HVKPPLEIALKSSAMLIIGITGIFLNSIILIILLRNK-WLWTASYLVGNLALTLLTLLIC
PWFMLVRDFYQQYVLRNFGRFEGFLQASFLLAGVCAVLLVSYDRLAAAALSADARVTIKV
APYLILVSIASLTVSLWAVKEFVERQKNYVEMFVED-----------------RVLGIYW
HFLLMLLVWLPLGVMVVTATIMWRLEWSVRELASRG-------GGQSIARARTRTLRITA
CVLLVSLICRILTAFIYWRNNL--PNY-----VNSADGSFQIMWFACNYLMYLNCAILIY
GFTNARFRKAMDRTPGVACFK--FGS---------------WCCLC---DVPAKKHEQAQ
----EKNTEKIF--VIAH-----------SPKPHK-----KISK----------------
-ALKNILHIKKDTLEFS-------------------------------------------
---------------------------I-K-VDE--------------------------
------------------VTTKP-----TKITP---------------------------
-------------------------------VKTEP---------------ALENG----
----------KI-------
>KAG8107065.1
--HIL----LFV-------------------------------YHS--------------
---------------------TTFPAL---SETRG------------------------S
----VRLLLTKKHPVPTPA-----FRV-G-A------PLD-------TSQHNFP--NTLW
HVKPPLEIALKSSAMLIIGITGIFLNSIILIILLRNK-WLWTASYLVGNLALTLLTLLIC
PWFMLVRDFYQQYVLRNFGRFEGFLQASFLLAGVCAVLLVSYDRLAAAALSADARVTIKV
APYLILVSIASLTVSLWAVKEFVERQKNYVEMFVED-----------------RVLGIYW
HFLLMLLVWLPLGVMVVTATIMWRLEWSVRELASRG-------GGQSIARARTRTLRITA
CVLLVSLICRILTAFIYWRNNL--PNY-----VNSADGSFQIMWFACNYLMYLNCAILIY
GFTNARFRKAMDRTPGVACFK--FGS---------------WCCLC---DVPAKKHEQAQ
----EKNTEKIF--VIAH-----------SPKPHK-----KISK----------------
-ALKNILHIKKDTLEFS-------------------------------------------
---------------------------I-K-VDE--------------------------
------------------VTTKP-----TKITPHG----------------------YAQ
Y----------------------------MTIGPPPT-------------NVLQKW----
-------------------
>CAG4959981.1
-------------------------------------------MHD--------------
---------------------NDFRA----FS----------------------------
------------RYYSNWS-----ADD-L-N------NID-------TSVFPFP--NTLW
HVKSAKEIALKSSAMLVVSIMGIFLNTVIITILIKNK-WLWTASYLVGNLALVLLTLVVC
PWFMLVRDFYQNYVLRTFGKFEGFLQATFLLASVGAVMLVSYDRLAAAVMNADARVTKAA
APKLIVASALAVILSLWSINEFVMRQTNYLEMYAED----------------LNVLTVYW
HFIIILLVWLPLGLMIITGTIMWRLEWSSRELSSRG-------GGQMVTKVRGRAMKITA
CVLLAAAICRMYTVLVYWRNNL--SLE-----INSVDGAYSVMWFIANYLIYFNCAILIY
GFTNTRFRRAMDRTPGVAWFN--FGS---------------WCCMC---ATFNMKKGPPP
----DKNMANIF--VIEN-----------SPRPNK-----KLSR----------------
-VIKNILLINRDTVELS-------------------------------------------
---------------------------LPK-VEE--------------------------
------------------VTTKP-----TKITP---------------------------
-------------------------------LKVDN---------------YVNS-----
-------------------
>CAH2044080.1
-------------------------------------------FEG--------------
---------------------YDTGDT---NS----------------------------
------------RFWSNWT-----TNY-L-N------DID-------TSEYPFP--NTLW
NRKSAKEIAIKSSAMLVVGIMGIFLNAVILVILMKNR-WLWTASYLVGNLALVLLTLILC
PWFMLVRDFYQNYVLRNFGKFEGFLQATFLLASVGAVMLVSYDRLAAAALNSDARVTKTA
APKLIVASIIAISLALWTIKDFMERQLDYLEMFVED----------------VNVLNIYW
HFITILLVWLPLGLMIVTGTLMWRLEWSARRLASRG-------GGQTLTKAKSRAMRITA
CVLLTAAVCRIYTTLVYWRNNL--SLE-----INAVDGAYNIMWFLANYLIYVNCAILIY
GFTNLRFRRAMDRTSGVASFR--FGS---------------WCCSC---AVLNSKKCPSQ
----DKNMAKIF--VIEN-----------SPRPNK-----KLSR----------------
-VIKNILHINRDTIELS-------------------------------------------
---------------------------LPK-VEE--------------------------
------------------VTTKP-----TKITP---------------------------
-------------------------------LKVEN---------------IL-------
-------------------
>CAH2044082.1
-------------------------------------------FEG--------------
---------------------YDTGDT---NS----------------------------
------------RFWSNWT-----TNY-L-N------DID-------TSEYPFP--NTLW
NRKSAKEIAIKSSAMLVVGIMGIFLNAVILVILMKNR-WLWTASYLVGNLALVLLTLILC
PWFMLVRDFYQNYVLRNFGKFEGFLQATFLLASVGAVMLVSYDRLAAAALNSDARVTKTA
APKLIVASIIAISLALWTIKDFMERQLDYLEMFVED----------------VNVLNIYW
HFITILLVWLPLGLMIVTGTLMWRLEWSARRLASRG-------GGQTLTKAKSRAMRITA
CVLLTAAVCRIYTTLVYWRNNL--SLE-----INAVDGAYNIMWFLANYLIYVNCAILIY
GFTNLRFRRAMDRTSGVASFS--STQ----------------------------------
----------------RN-----------AHRKTR-----TWRR----------------
-FS---------------------------------------------------------
------------------------------------------------------------
------------------------------------------------------------
------------------------------------------------------------
-------------------
>XP_013148168.1
-------------------------------------------DND--------------
---------------------SDLNEI---FL----------------------------
------------RYGTNWT-----ADY-L-D------DID-------TSQYPFP--NVLW
HRKSTREVAVKTAAMLVIGVMGIFLNSIILSILVKNR-WLWTASYLVGNLALVLLTLILC
PWFMLVRDFYQHFVLRNFGKFEGFLQATFLLASVGAVILVSYDRLAAAALNSEARVTKAA
APKLIFATFISIALSLWSIREFMERQLDYLEMYAED----------------VKVLSIYW
HFITILLVWLPLGLMTVTGTIIWRLEWSARKLSSNG-------GGQVVTKAKGRAMKITA
CVLLAAAVCRIYTVLVYWRNNL--TLE-----INAVEGAYNIMWFVANYLIYVNCAILIY
GFTNLRFRRAMDRTDGVAWFR--FSS---------------WCCTC---SMFNSKKGPPL
----DKNMAKIF--VIEN-----------SPRPNK-----KLTR----------------
-VIKNILHINRDTVELS-------------------------------------------
---------------------------MPK-VEE--------------------------
------------------VTTKP-----TKITP---------------------------
-------------------------------IKVDN---------------I--------
-------------------
>XP_014371297.2
-------------------------------------------DNH--------------
---------------------SDYDEI---FL----------------------------
------------KYSTNWT-----ADY-L-D------DID-------TSQYPFP--NVLW
HRKSTREVAVKASAMVVIGIMGIFLNSIILTILIKNR-WLWTASYLVGNLALVLLTLILC
PWFMLVRDFYQHFVLRNFGKFEGFLQATFLLASMGAVILVSYDRLAAAALNSEARVTKAA
APKLIFATFIAIALSLWSVKEFMERQLDYLEMFAED----------------VKVLSIYW
HFIIILLVWLPLGLMTVTSTIIWRLEWSARKLSSNG-------GGQVVSKAKGRAMKITA
CVLLAAAFCRIYTVLVYWRNNL--TLE-----INAVEGAYNIMWFVANYLIYVNCAILIY
GFTNLRFRRAMDRTDGVAWFR--FSS---------------WCCTC---STFYTKKGPPP
----DKNMAKIF--VIET-----------SPCPNK-----KITR----------------
-VLKNILHINRDTIELS-------------------------------------------
---------------------------IPK-VEE--------------------------
------------------VTTKP-----TKITP---------------------------
-------------------------------IKVDN---------------V--------
-------------------
>KPJ18637.1
-------------------------------------------DNH--------------
---------------------SDYDEI---FL----------------------------
------------KYGTNWT-----ADY-L-D------DID-------TSQYPFP--NVLW
HRKSTREVAVKASAMVVIGIMGIFLNSIILTILIKNR-WLWTASYLVGNLALVLLTLILC
PWFMLVRDFYQHFVLRNFGKFEGFLQATFLLASMGAVILVSYDRLAAAALNSEARVTKAA
APKLIFATFIAIALSLWSVKEFM-------------------------------------
------------------STIIWRLEWSARKLSSNG-------GGQVVSKAKGRAMKITA
CVLLAAAFCRIYTVLVYWRNNL--TLE-----INAVEGAYNIMWFVANYLIYVNCAILIY
GFTNLRFRRAMDRTDGVAWFR--FSS---------------WCCTC---STFYTKKGPPP
----DKNMAKIF--VIET-----------SPCPNK-----KITR----------------
-VLKNILHINRDTIELS-------------------------------------------
---------------------------MPK-VEE--------------------------
------------------VTTKP-----TKITP---------------------------
-------------------------------IKVDN---------------V--------
-------------------
>XP_013179681.1
-------------------------------------------DNN--------------
---------------------SDYDEM---FL----------------------------
------------RYGTNWT-----ADY-L-D------DID-------TSQYPFP--NVLW
HRKSTREVTVKASAMVVVGIMGIFLNSIILIILIKNR-WLWTASYLVGNLALVLLTLILC
PWFMLVRDFYQHFVLRNFGKFEGFLQATFLLASVGAVILVSYDRLAAAALNSEARVTKSV
APKLIFATFIAIALSLWSVKEFMERQLDYLEMYAED----------------VKVLSIYW
HFITILLVWLPLGLMIVTGTIIWRLEWSARKLSSNG-------GGQVVSRAKGRAMKITA
CVLLAAAFCRIYTVLVYWRNNL--TLE-----INAVEGAYNIMWFVANYLIYVNCAILIY
GFTNLRFRRAMDRTEGVAWFR--FSS---------------WCCTC---SMFNTKKGPPP
----DKNMAKIF--VIET-----------SPCPNK-----KITR----------------
-VIKNILHINRDAVELS-------------------------------------------
---------------------------VPK-VEE--------------------------
------------------VTTKP-----TKITP---------------------------
-------------------------------IKVDN---------------I--------
-------------------
>KPI99833.1
------------------------------------------------------------
------------------------------------------------------------
------------------------------------------------------------
--------------MIVVGIMGIFLNSIILIILIKNR-WLWTASYLVGNLALVLLTLILC
PWFMLVRDFYQHFVLRNFGKFEGFLQATFLLASVGAVILISYDRLAAAALNSEARVTKSA
APKLIFATFIAIALSLWSVKEFMERQLDYLEMYAED----------------VKVLSIYW
HFITILLVWLPLGLMIVTGTIIWRLEWSARKLSSNG-------GGQVVSRAKGRAMKITA
CVLLAAAFCRIYTVLVYWRNNL--TLE-----INAVEGAYNIMWFVANYLIYVNCAILIY
GFTNLRFRRAMDRTEGVAWFR--FSS---------------WCCTC---SMFNTKKGPPP
----DKNMAKIF--VIET-----------SPCPNK-----KITR----------------
-VIKNILHINRDAVELS-------------------------------------------
---------------------------VPK-VEE--------------------------
------------------VTTKP-----TKITP---------------------------
-------------------------------IKVDN---------------I--------
-------------------
>XP_050677204.1
------------------------------------------------------------
------------------------------------------------------------
------------------------------------------------------------
------------------------------------------------------------
--------------------------------------------MAAAALTSEARITRAV
APKLIALSIISMLLSLWIIKEFKERQKNFLEMYVED----------------INFLEIYW
HFIIIMIVWLPLGVMIVTGAILWRLEWSARELASRG-------GGQTISRAKGKAMRITA
FVLLAAVVCRLYTVLVYWRNNM--PRS-----INAVEGAYEIVWFTANFLLYLNCAILIY
GFTNTRFRNAMDRTPGLACFR--FGY---------------WCCFC---SATVKKTKELE
----IHNPDRIY--IIDNV----------TPKPNR-----KLSH----------------
-AIKNFLHFNKHTLELS-------------------------------------------
---------------------------IPK-VDE--------------------------
------------------PTTKP-----TRVTP---------------------------
-------------------------------LRIEQ---------------FN-------
-------------------
>XP_045500494.1
-------------------------------------------YSD--------------
---------------------RGIDVG---IP----------------------------
------------AFLINWT------DE-F-V------DID-------TSRYPFP--NTLW
YVKPAKEIILKSSAMLIIGVIGIFLNSIILIILVKNR-WLWTASFLIGNMALVMLTLLFC
PWFMLVRDFYQNFVLKNFGRFEGFLQATLLLASVGAVMLVCYDRLAAAALTSEARVTKAF
APKLIIITVVSMAISLWILRKYMERQIDFLEMYVED----------------RNFLEIYW
HFILLLLVWLPLGVMVITGGIIWRLEWSARELSSRG-------GGQIVSKARGKAMRVTA
MVLLASTICRVYTVLVYWRNNL--SKE-----INAVQGGYEIMWFLASYLMYLNCAILIY
GFTNVRFRHAMDRTPGLACFR--FGS---------------WCCIC---TVVARDSKDLD
----VKNVERIY--VIQE-----------TPVPNK-----RFRH----------------
-AFKNFLHIHKQTLELS-------------------------------------------
---------------------------VLR-VDE--------------------------
------------------VTTKP-----TKVTP---------------------------
-------------------------------LKMEH---------------CIEV-----
-------------------
>XP_038222778.1
------------------------------------------------------------
------------------------------------------------------------
------------------------------------------------------------
--------------MLIIGVIGIFLNSIILIILVKNK-WLWTASFLIGNMALLMLTLILC
PWFMLVRDFYQNYVLKNFGRFEGFLQATLLLASVSAVMLVSYDRLAAAALTSEARVTKAF
APKLIVITLVAMVISLWIMKEYMERQMNFLEMYVED----------------RNFLEIYW
HFILLLLVWLPLGVMVITGAIIWRLEWSARELSSRG-------GGQIVSKARGKAMRITA
MVLLASTICRVYTVLVYWRNNM--SKE-----INSVEGGFEILWFLASFLMYLNCAILIY
GFTNLRFRHAMDRTPGLACFR--FGS---------------WCCIC---TLVARDSKDLD
----VKNVERIY--VIQE-----------TPLPNK-----KFTH----------------
-AFKNFLHINKQTLELS-------------------------------------------
---------------------------VLR-VDE--------------------------
------------------VTTKP-----TKVTP---------------------------
-------------------------------LKMEQ---------------CNEI-----
-------------------
>XP_047522130.1
---------KL----------------------------------A--------------
---------------------ALIPKV---------------------------------
--------------------------------------LD-------TSQYPFP--NTLW
LLKPAREIAFKSSAMVIVGFIGIFLNSIILIILMRNR-WLWTPSILVGNMALVMLTLLIC
PWFMLVRDFYQNYVLRNFGRFEGFLQATLLLASVGSIMLVSYDRLAAACLTAEARVTKHC
APKLILITIAAMALSLWIIKHYQERQLDFLEMFVED----------------VSFLEVYW
HFILMLLVWLPLGVMIVTGGIIWRLEWSARELTSRG-------GGKVVVKARGKAMRVTA
MVLVASTLCRLYTVLIYWRNNM--AKE-----INAVEGGYEILWFTASYLMYLNCALLIY
GFTNVRFRRAMDRTPGLSCFR--FGT---------------WCCVC---CLVTRKTKDLE
----NANNE-IF--VIET-----------SPKPKK-----KLSN----------------
-AIKNILNINKQTLELS-------------------------------------------
---------------------------V-H-IDE--------------------------
------------------VTTKP-----TKVTP---------------------------
-------------------------------IRIEQ---------------CNDV-----
-------------------
>CAF4878982.1
-----------IF----------------------------EEMFG--------------
---------------------ADLYKI---DE----------------------------
------------KFLTNCTDL---TAD-C-L------DLD-------TSQYPFP--NTLW
LLKPAREIAFKSSAMVIVGIIGIFLNSIILIILMRNR-WLWTPSILVGNMAIVMLTLLIC
PWFMLVRDFYQNYVLRNFGRFEGFLQATLLLASVGSIMLVSYDRLAAACLTAEARVTKHC
APKLILITIAAMGLSLWIIKHYQERQLDFLEMFVED----------------VSFLEVYW
HFILMLLVWLPLGVMIVTGGIIWRLECSARELTSRG-------GGKVVVKARGKAMRVTA
MVLVASTLCRLYTVLIYWRNNM--AKE-----INAVEGGYEILWFTASYLMYLNCALLIY
GFTNVRFRRAMDRTPGLACFR--FGT---------------WCCVC---CLVTRKTKDLE
----NARNE-IF--VIET-----------SPKPKK-----KLSN----------------
-AIKNILNINKQTLELS-------------------------------------------
---------------------------V-H-IDE--------------------------
------------------VTTKP-----TKVTP---------------------------
-------------------------------IRIEQ---------------CNDV-----
-------------------
>CAF4878990.1
------------------------------------------------------------
------------------------------------------------------------
------------------------------------------------------------
--------------MVIVGIIGIFLNSIILIILMRNR-WLWTPSILVGNMAIVMLTLLIC
PWFMLVRDFYQNYVLRNFGRFEGFLQATLLLASVGSIMLVSYDRLAAACLTAEARVTKHC
APKLILITIAAMGLSLWIIKHYQERQLDFLEMFVED----------------VSFLEVYW
HFILMLLVWLPLGVMIVTGGIIWRLECSARELTSRG-------GGKVVVKARGKAMRVTA
MVLVASTLCRLYTVLIYWRNNM--AKE-----INAVEGGYEILWFTASYLMYLNCALLIY
GFTNVRFRRAMDRTPGLACFR--FGT---------------WCCVC---CLVTRKTKDLE
----NARNE-IF--VIET-----------SPKPKK-----KLSN----------------
-AIKNILNINKQTLELS-------------------------------------------
---------------------------V-H-IDE--------------------------
------------------VTTKP-----TKVTP---------------------------
-------------------------------IRIEQ---------------CNDV-----
-------------------
>XP_022118003.1
MD-------VLVY----------------------------LEMFG--------------
---------------------AELYKI---DE----------------------------
------------KYLANCTDL---TAD-C-L------DLD-------TSQYPFP--NTLW
LVKPAREIAFKSSAMVIVGIIGIFLNSIILIILMRNR-WLWTSSILVGNMALVMLTLLIC
PWFMLVRDFYQNYVLRNFGRFEGFLQATLLLASVGSIMLVSYDRLAAACLTAEARVTKQC
APKLILITVAAMGLSLWIIKQYQERQLDFLEMFVED----------------VKFLEVYW
HFILMLLVWLPLGVMVVTGGIIWRLECSARQLTSRG-------GGKVVVKARGKAMRVTA
MVLVASTLCRLYTVLIYWRNNM--VKE-----INAVEGSYEILWFIASYLMYMNCALLIY
GFTNVRFRRAMDRTPGLACFR--FGT---------------WCCVC---CLVTRKTKDLE
----NAQNE-IF--VIET-----------SPKPKK-----KLSN----------------
-AIKNILNINKQTLELS-------------------------------------------
---------------------------V-H-MDE--------------------------
------------------VTTKP-----TKVTP---------------------------
-------------------------------IRIEQ---------------CNDI-----
-------------------
>CAH4029932.1
------------------------------------------------------------
------------------------------------------------------------
------------------------------------------------------------
-------------------------------------------------MALVMLTLLIC
PWFMLVRDFYQNYVLRNFGKFEGFLQATLLLASVGSIMLVSYDRLAAACLTAEARVTKHC
APKLILITVAAMGLSLWIIKQYKERQLDFLEMFVED----------------VSFLEVYW
HFILMLLVWLPLGVMIVTGGIIWRLECSARELTSRG-------GGKVVVKARGKAMRVTA
MVLVASTLCRLYTVLIYWRNNM--VKE-----INAVEGSYEILWFTASYLMYLNCALLIY
GFTNLRFRRAMDRTPGLACFR--FGT---------------WCCVC---CLVTRKTKDLE
----SAKNE-IF--VIET-----------SPKPKK-----KLSN----------------
-AIKNILNINKQTLELS-------------------------------------------
---------------------------V-H-MDE--------------------------
------------------ATTKP-----TKVTP---------------------------
-------------------------------IRIEQ---------------CNDV-----
-------------------
>XP_041982158.1
-----------FF-----------------------------------------------
---------------------DDFDD----LP----------------------------
------------KYFTNWT-----TDY-L-N------DLD-------TSEYPFP--NTLW
HVKPVKEVALKSTAMVVVGVFGIFLNTIILIILIKNK-WLWTASYLIGNLALALLNLLIC
PWFMLVRDFYQNYVLKNFGRFEGFLQATLLLASVIAVMMVSYDRLAAAALTSEARITKAV
APKLIIAAIIPFGLSLWMIKEYMERQLDFLESFVED----------------LKVLGIYW
HFILLLLVWIPLGVMVVTGTIMWRLEWSARELASRG-------GGQTVSRARTKALRITA
CVLITTAVCRIYTIMLYWRNNL--NNE-----INAVEGGYEIMWFTANYLMYVNSAILIY
GFTNVRFRRAMDRTPGIRCFS--FGS---------------WCCIC---ATIQKKHNTAD
----QNNEERVF--VIDT-----------NLKANR-----KISR----------------
-ALKNILQINKQTVELS-------------------------------------------
---------------------------VPK--DE--------------------------
-------------------LTKP-----TKLTP---------------------------
-------------------------------LKMEQ---------------I--------
-------------------
>CAH2093144.1
-------------------------------------------PED--------------
---------------------VDFDE----IP----------------------------
------------KLLSNWS-----NDY-L-N------DID-------ISQYPFP--NKLW
HIKPLQEIALKSSAMVIIGVTGIFLNSIILIVLLRNK-WLWTASYLIGNLAFILITLMFC
PWFLLVRDFYQNYVLGNFGRFEGFLQATLLLASVVAVMLVSYDRLAAAALTSEARVTKSA
AVKLIIASVIPISLSLWIIKNYMERKLDYIENLVED----------------VLVLPIYW
HFIIILLVWIPLGVMIVTGTIMWRLEWSARELSSRG-------GGQTISRARGKAMRITA
CVLVAAVICRVYTVLVYWRSTM--VKE-----INAVEGAYEIMWFTASYLMYLNCALLIY
GFTNVRFRRAMDRTPCIACFR--FGS---------------WCCIC---TMVIKKKHSIQ
----NNNIEKIF--VIDN-----------SPRPNR-----KISR----------------
-VVKNILHINKHTIELS-------------------------------------------
---------------------------VPK-VDE--------------------------
------------------ATTRP-----TKVTP---------------------------
-------------------------------LKVEQ---------------Q--------
-------------------
>XP_045451234.1
-------------------------------------------PED--------------
---------------------VDFDE----IP----------------------------
------------KLLSNWS-----NDD-L-N------DID-------TSQYPFP--NRLW
HVKSFQEITLKSSAMVLIGVIGIFLNSVILIILLRNK-WLWTPSYLIANLAFMLITLIFC
PWFMLVRDFFQNYVLKNFGRFEGFLQATLLLASVVAVMLVSYDRLAAAALTSEARVTKSA
AVKLIILSIVSIALSSWIIKYHMERRLDYIENIVED----------------MVFLPIYW
HFVVILLVWIPLGVMIVTGTIMWRLEWSVRELSSRG-------GGQTISRARGKAMRITA
CVLVAAVICRIFTILVYWRSTM--SLE-----INAVEGAYEIMWFIASYLMYLNCAILIY
GFTNVRFRRAMDRTPGIACFR--FGS---------------WCCIC---TMVKKKKRSIQ
----NNNIEKIF--VIDN-----------SPRPNR-----KLSR----------------
-VVKNILHINKHTMELS-------------------------------------------
---------------------------VPK-VDE--------------------------
------------------ATTRP-----TKVTP---------------------------
-------------------------------LKVEH---------------I--------
-------------------
>XP_046969698.1
------------------------------------------------------------
------------------------------------------------------------
------------------------------------------------------------
--------------MVLVGVIGIFLNSVIIIILMKNK-WLWTASYLIGNLAVILITLILC
PWFMLVRDFYQNYVLKTFGRFEGFLQASLLLASVVAVILVSYDRLAAAALTSEARVTKSA
APKLIVASIIPIGLSLWIIKKYMERPLNYVESFVED----------------LDILSIYW
HFIIMLLVWIPLGLMIVTGTIMWRLEWSARELSSRG-------GGQTISRARGKAMRITA
CILLAAVICRVYTILVYWRNNL--RRE-----INAVEGSFGIMWFVASYLMYLNCAILIY
GFTNIRFRRAMDRTPGIACFR--FGS---------------WCCIC---TTVVKKKQSVQ
----NNNVEKIF--IID------------SPRANR-----KLSR----------------
-MVKNIFHINRHTVELS-------------------------------------------
---------------------------IPK-VDE--------------------------
------------------ATTKP-----TKVTP---------------------------
-------------------------------LKIEH---------------VQEIRNCKF
SPVI---------------
>XP_050348207.1
-------------------------------------------LEN--------------
---------------------EDFDE----IP----------------------------
------------KFLTNWS-----NDY-L-N------DID-------TSQYPFP--NTLW
HVKPAKELALKSTAMVLVGVIGIFLNSVIIVILMKNK-WLWTASYLIGNLAVILITLILC
PWFMLVRDFYQSYVLRNFGRFEGFLQASLLLASVVAVILVSYDRLAAAALTSEARVTKSA
APKLIAASIIPIGLSLWIIKKYMERQLDYVESFVED----------------LDILSIYW
HFIVILLVWIPLGLMIVTGTIMWRLEWSARELSSRG-------GGQTISRARGKAMRITA
CVLLAAVICRIYTILVYWRNNL--RRE-----INAVEGSFGIMWFVASYLMYLNCAILIY
GFTNLRFRRAMDRTPGIACFR--FGS---------------WCCIC---TTVVKKKQLVQ
----NNNVEKIF--IID------------SPHPNR-----KISR----------------
-MVKNIFHINRHTVELS-------------------------------------------
---------------------------IPK-VDE--------------------------
------------------ATTKP-----TKVTP---------------------------
-------------------------------LKIEH---------------VEEIKICN-
-------------------
>XP_026495885.1
-------------------------------------------LVD--------------
---------------------EDFDE----IP----------------------------
------------KFLTNWS-----NDY-L-N------DVD-------TSQYPFP--NTLW
HVKPAKELALKSTAMVLVGVIGIFLNSVIIIILLKNK-WLWTASYLIGNLAVILITLILC
PWFMLVRDFYQSYVLRTFGRFEGFLQASLLLASVVAVILVSYDRLAAAALTSEARVTKSA
APKLILASIIPIGLSLWIVKQYMERQLDYIESFVED----------------LDILSIYW
HFIVLLLVWIPLGLMIVTGTIMWRLEWSARELSSRG-------GGQTISRARGKAMRITA
CILLAAVICRIYTILVYWRNNL--RRE-----INAVEGSFGIMWFVASYLMYLNCAILIY
GFTNIRFRRAMDRTPGIACFR--FGS---------------WCCIC---TTVVKKKQSVQ
----NNNVEKIF--IID------------SPRPNR-----KLSR----------------
-MVKNIFHINRHTVELS-------------------------------------------
---------------------------VPK-VDE--------------------------
------------------ATTKP-----TKVTP---------------------------
-------------------------------LKIEH---------------VQEMKICN-
-------------------
>XP_047535785.1
-------------------------------------------LED--------------
---------------------EDFDE----IP----------------------------
------------KFLTNWS-----NDY-L-N------DVD-------TSQYPFP--NTLW
HVKPAKELALKSTAMVLVGVIGIFLNSVIIVILMKNK-WLWTASYLIGNLAVILITLILC
PWFMLVRDFYQSYVLRTFGRFEGFLQASLLLASVVAVILVSYDRLAAAALTSEARVTKSA
APKLIVASIIPIGLSLWIVKKYMERQLDYVESFVED----------------LDILSIYW
HFIVLLLVWIPLGLMIVTGTIMWRLEWSARELSSRG-------GGQTISRARGKAMRITA
CILLAAVICRIYTILVYWRNNL--RRE-----INAVEGSFGIMWFVASYLMYLNCAILIY
GFTNIRFRRAMDRTPGIACFR--FGS---------------WCCIC---TTV-----KFQ
----NYNVEKIF--IID------------SPRPNR-----KLSR----------------
-MVKNIFHINRHTVELS-------------------------------------------
---------------------------VPK-VDE--------------------------
------------------ATTKP-----TKVTP---------------------------
-------------------------------LKIEH---------------VQEIKICN-
-------------------
>XP_023941153.1
MD-----------------------------------------YGD--------------
---------------------VLLDDQ---VP----------------------------
------------GYLTNWS-----CDYEL-A------QVD-------TSQYPFP--NKLW
HIKPAKEIALKTTAMLVVGITGIFLNSIIIIILVKNK-WLWTASYLIGNLAFILITLIFC
PWFMLVRDFYQNFVLKNFGRFEGFLQASLLLAGVAAVILVSYDRLAAATLTAEARITKKA
APKLIVASIIAMGLSLWIIKEYIERQLDFLETYFEE----------------RHVLGIYW
HCIIILLVWVPLGVMIITGAIIWKLERSARELSSRG-------GGQTIAQARGKAIRITA
CILLATAVCRVYTAMVYLRNSL--PNE-----INAVEGGFDIVWFAASYFMYVNCAILIY
GFTNIRFRRAMDRTPGVAFFK--FGT---------------WCCVC---TTVVKKKQSLQ
----NNNVEKIF--VVVA-----------SPRPKR-----KISR----------------
-VVKNILHINKQSVELT-------------------------------------------
---------------------------MPK-VDE--------------------------
------------------VTTKP-----TKVTP---------------------------
-------------------------------LKIDQ---------------LESKVNDVV
VPVAEDTKSEKIVINEENK
>CAH2235070.1
-------------------------------------------YGN--------------
---------------------VEVDDQ---IP----------------------------
------------SYLTNWS-----CDYEL-M------ELD-------TSQYPFP--NKLW
HIKPAKEVAIKTTAMVIVGVTGIFLNSIIITILLKNK-WLWTASYLIGNLAFILITLIFC
PWFMLVRDFHQNYVLKNFGRFEGFLQASLLLAGVAAVMLVSYDRLAAATLTAEARITKNV
APKLIIASIIPMGLSLWIIKKYIERQLDFLETFFEE----------------RKVLGIYW
HCIVILLVWIPLGVMILTGAIIWRLERSARELLSRG-------GGQTVTQARGKAMRMTA
CILLAAAVCRIYTAMVYWRNNL--PQE-----VNSVEGGFDILWFIASYLMYVNCAILIY
GFTNTRFRRAMDRTPGVACFK--FGT---------------WCCAC---AMVVKKKQSLQ
----HNNVEKIF--VVIA-----------SPRPKR-----KISR----------------
-VVKNILHINKQSVELS-------------------------------------------
---------------------------IAK-VDE--------------------------
------------------ASTKP-----TKVTP---------------------------
-------------------------------LKNEQ---------------LDSKVNDVE
MDGIENTRSERIVINEENN
>XP_034834984.1
MD-----------------------------------------YGR--------------
---------------------VEFDYQ---IP----------------------------
------------SFLTNWS-----ADYDTET------EVD-------LSQYPFP--NNLW
HIKPAKEVALKTTAMLIVGIIGIFLNSIIIIILLKNK-WLWTASYLIGNLAFILITLIFC
PWFMLVRDFHQNFVLKNFGRFEGFLQASLLLAGVAAVMLVSYDRLAAATLTAEARITKKA
APKLIVASIIPMGLSLWIIEKYIERQLDFLETFVEE----------------PNMLPIYW
HCIVILLVWIPLGVMILTGTIIWRLEKSSRELSSRG-------GGQTITQARGKAMRITA
CILLVAAVCRVYTALVYMRNNL--PNE-----INAVEGGYQIMWFIASYLMYLNCAILIY
GFTNTRFRRAMDRTPGVACFK--FGA---------------WCCAC---ATVVKKKQCLQ
----NNNVEKIF--VVVA-----------SPRPNR-----KISR----------------
-VVRNILHINKQTLELS-------------------------------------------
---------------------------VPK-VDE--------------------------
------------------ATTKP-----TKVTP---------------------------
-------------------------------LKVEQ---------------LDFKMNDKV
IAGLEVTISERIVINEERN
>XP_045774600.1
MD-----------------------------------------YGN--------------
---------------------VEFDYQ---IP----------------------------
------------SFLINWS-----TDYDTEP------EVD-------LSQYPFP--NKLW
HIKPAKEVALKTTAMLIVGVTGIFLNSVIIIILLKNK-WLWTASYLIGNLAFILITLIFC
PWFMLVRDFHQNFVLNNFGRFEGFLQASLLLAGVAAVMLVSYDRLAAATLTAEARITKKA
APKLIVASIIPMGLSLWIIEKFIERQLDFLETFYED----------------PKMLPIYW
HCIVILLVWIPLGVMLLTGTIIWRLERSARELSSRG-------GGQTITQARGKAMRITA
CILLVAAVCRVYTALVYMRNNL--PNE-----INAVEGGYQIMWFIASYLMYLNCAILIY
GFTNTRFRRAMDRTPGVAWFK--FGT---------------WCCAC---ATVVKKKQSLQ
----NNNVEKIF--VVVA-----------SPRPNR-----KISR----------------
-VVRNILHINKQTLELS-------------------------------------------
---------------------------VPK-VDE--------------------------
------------------ATTKP-----TKVTP---------------------------
-------------------------------LKVEQ---------------LDFKANDKV
IAGLEVTISERIVINEERN
>CAH0725551.1
-------------------------------------------LEE--------------
---------------------VDFAQ----VK----------------------------
------------SFLMNWT-----VDD-L-N------DLD-------LSQIPFP--NTLW
HIKPAKEIALKSTAMLIVGVVGIFLNSVILIILIKNK-WLWTASILIGNLAFILVTLIFC
PWFMLVREFYQNYVLKTFGRFEGFLQATLLLASVIAVMLVSYDRLASAALTSEARVTKNA
APKLILATGIAIGLSLWIIKEYMERQLDHLEMFVEV----------------GDMLSIYW
HFIIMLLVWIPLAVMIITGTIMWRIEWTARELSSRG-------GGQTLTKAKGKAMKITA
CILVAAAICRIYTILIYWRNNL--NME-----INAVDGGYSVMWFVASYLMYVNCAILIY
GFTNIRFRSAMDRTPCTACFK--FST---------------WCCIC---TTVVKKKQSIQ
----PNNVEKIY--VIET-----------SPKPKR-----KISG----------------
-MVKNFLHINRQSVELS-------------------------------------------
---------------------------LPN-VDE--------------------------
------------------ATTKP-----TKVTP---------------------------
-------------------------------LKIEP---------------V--------
-------------------
>CAG9564521.1
-------------C-----------------------------YEE--------------
-------------------------HVY-GIP----------------------------
------------RLLRNWS-----IDD-L-K------ELD-------TSLYPFP--NTLW
HVKSVEEVTLKASFMVLVGVTGIFLNSIILVILINNK-WLWTASYLVGNLAAVLITLLFC
PWLMLARDFYQQYVLKNFGKFDGFLQATMLLANVAAIILVCYDRLAAAVLTSEAKITKSV
APKLIFTSILSIVLSTWIFKEYVERPKNYLETYVED----------------CDFLCIYW
HFLVILLVWVPLATMIITGTIMWKLEWGARELSARG-------GGRTIILAKRKTMRVTA
CILLAAAICRIFTVLVYWRNNL--RKE-----INAVDGGYSIIWFIATYLMYANCAIIIY
GFTNTRFRKAMDRTPCIACFR--FGS---------------LCCVY---GKEIKEKQSPQ
----HNNNEKLF--VIEG-----------TPQPRR-----KLSQ----------------
-MVKNLLHIHRHTVELS-------------------------------------------
---------------------------IAK-VDE--------------------------
------------------ATTKP-----TKVTP---------------------------
-------------------------------LKIEH---------------L--------
-------------------
>XP_032518941.1
------------------------------------------------------------
------------------------------------------------------------
------------------------------------------------------------
--------------MVLVGVTGIFLNSIILIILLNNK-WLWTASYLVGNLAAVLITLLFC
PWLMLARDFYQQYVLKNFGKFDGFLQATMLLANVAAIILVCYDRLAAAVLTAEAKITKSV
APKLIFVSILSIVLSTWIFKEYVERPKNYLETYVED----------------CDFLCIYW
HFLVILLVWIPLTAMTITGAIIWKLEWGARELLSRG-------GGRTIILAKRKTMRVTA
CILLAAAICRIFTVLVYWRNNL--RKE-----INAVDGGYSIIWFIATYLMYANCAIIIY
GFTNTRFRKAMDRTPCIACFR--FGS---------------LCCVY---GKEIKENQSPQ
----HNNNEKLF--VIEG-----------SPQPRR-----KLSQ----------------
-IVKNLLHIHRHTVELS-------------------------------------------
---------------------------IAK-VDE--------------------------
------------------ATTKP-----TKVTP---------------------------
-------------------------------LK---------------------------
-------------------
>XP_032519186.1
------------------------------------------------------------
------------------------------------------------------------
----------------------------F-F------ILD-------TSLYPFP--NTLW
HVKSVEEVTLKASFMVLVGVTGIFLNSIILIILLNNK-WLWTASYLVGNLAAVLITLLFC
PWLMLARDFYQQYVLKNFGKFDGFLQATMLLANVAAIILVCYDRLAAAVLTAEAKITKSV
APKLIFVSILSIVLSTWIFKEYVERPKNYLETYVED----------------CDFLCIYW
HFLVILLVWIPLTAMTITGAIIWKLEWGARELLSRG-------GGRTIILAKRKTMRVTA
CILLAAAICRIFTVLVYWRNNL--RKE-----INAVDGGYSIIWFIATYLMYANCAIIIY
GFTNTRFRKAMDRTPCIACFR--FGS---------------LCCVY---GKEIKENQSPQ
----HNNNEKLF--VIEG-----------SPQPRR-----KLSQ----------------
-IVKNLLHIHRHTVELS-------------------------------------------
---------------------------IAK-VDE--------------------------
------------------ATTKP-----TKVTP---------------------------
-------------------------------LKIEH---------------L--------
-------------------
>Pt-CHHR-like1
------------------------------------------------------------
------------------------------------------PTESTYF------SCDK-
-------------------------DP---RL-----TTN-------FSQYEYEGRTTTW
V-PINTKVVIKLLAYIITFLVSIVGNLLVILVVRYNR-TMRSSTQYLVNLAVALLVTLVC
KLVHLIRHLYPHYILPALVKLDGFVQGTALAASVFTLTVISIRRFVAIMFPLHARTSPDR
AIWVIAAVIASALLSSMLFYELYGIESNFTTWHDEFFTERKMMNGV--V-VTYDSKKLFY
IIFTITCYFLPVTIMLVNSLIVWKLWGAQQPGEHHQ-------QQEATTRNTQRVVRMVT
VVLLVFVVCWTLQTLILYTSV--GEKY----------EFMNDIEFTAYFVAHSNSALIIY
CGFNANFRQGLVALL--YCRHSRGG--RVHYPRS-------WRG----LT-GTRDTT-SG
---YSGPEPAVL-VEMG------------SVRH------TRLTQRGSTS-----------
-SVGGRLVYTGPRRELCH------DHH----HYHH----------------HHLC-----
--------------------HGMNNDATTQ--HNTGGSGGM---STSRNSGG------GD
-GGALEVLRTFVRASYR-QNGRVN-HNHVTPSTSFDSGGGRGRGREDEEETCGCCRRKRS
-RYRWRKDWGGIGGRRGRWEGGERGGKPD-PLY--KE--------IYTLNTLNDAI----
----FVKRFEQVV------
>Pt-CHHR-like2
-------------------------------------------MDCLTE-----------
-------------------------NLTNVSLAA--------------------------
---------PRNTSWLGGE-----DDW-------------CESGEPVGEKYP--------
--------------------------------------LLRTSVYYLANLAVALLITVTC
WPTLVNRFTAPLYVLGRPLKITVLALATCINVSVLTLAVVASGRLYAVLFPLRALRTSSR
PVLLISLLVASFVLALSFYVDTQAVKSK--------------------SASSIAAFRYYR
ILLLITMFFLPETVMVLASVIVVRLYCVRRGPKDHDTPLPPLPSDHPHSAARRKVVKMTA
AVVAAFTVCWSLQALSLYGLLSE----------DTLPEWFSNAEFWAYFLGYCNSAFLLY
CGCSENFRHGLTSLVLRR---------------------PRW----------RRKTRAGS
---ANSWSPSTLLLRLTSS----------SLSRTSSGGGGAVSR----------------
-QTSNSLPSK--------------------------------------------------
------------------------------------------------------------
-------------------TSDPAR-SSRKENSTT----PSL---RS------SKGE---
------------------------------LVCPEHQLE---------NNNATSKL----
-----MGEAEALNQVT---
>Pt-CHHR-like3
---------------------------------------------MKKLKATT-KSP-PL
FSFP---------------------------------------TDPENLSSVY--ECSQ-
-------------------------DS---GL-----TAN-------LSQFEYPYRMKTW
V-PITWREILKVATYLIVFLVSLVGNLLVMLVVCYNR-HMRSSTQYLVNLAAALLVTLVC
MWVHIVRHLYPHYVLPAYVKLDGFVQTTTLLASVLTLTVISVGRFVAVMFPLHARTSPDR
ANRVIAAVIASALIACILFYKLYSIQANFTTWQDEFFTEKEYVEDEGRE-VIYDAKNLFY
TILIIALFFLPVAIMIINSLVVWTLWGAKQPGEQQSAA-----TRNMATKAKKRVVKMVT
VVLLVFVICWTLLTLILF-SL--NHQ-------GHLPEWFSSLEFAAYFIAYSNSALIIY
CGFNTSFRQGLVALL--SCRHAATG--RIYHRRH-------WMG----MTGGTRDTT-MG
---CSGPEPAVL-LELS------------SLRR------NRVTQRSSLTP----------
-SHSGRHLFSGSSKELRA------ATHCDAAHDHGC-----------------VC-----
--------------------DGMGSAPL----HTTTGI---HLLKSDASLGG--------
------------------QNGSKL---STRASSSS----GDSVGR----GICGCRRHGKR
-RSRL-------------------------PLYHENE--------IYEVNDLPEGL----
----AVKGKEEIV------
>Pt-CHHR-like4
------------------------------------------------------------
-------------------------MASLGEGTL---------------------NC---
-----------NDTCCQMS-----SG----N------VIC-------FGDYNFTDRVNIT
H-PEQWELALRWTYASIIMLLAVFGNLTIIIILAKNRILLRHSICFILNMSVALITALAG
PIPFTIRDTAFFWVLGKAWHLEGYIQMLVMLVSVTSLATISFDRMIGVIRPFHTHLKMWQ
CFVIIVIIIVSAILAVFGIYIYTVHEQDLTEVTGED----------------AQKIQVWW
MVSMIGLTWLPLLIMLGCTTILVYFRSSEFRSRTNS-------EHPSITLMKRRVVIMMF
IIVIAFTLFWLFQIIKICNSMFFGEDGQI--KSPEAQKSYDILYTLCHYMMYTNVAVIIY
ALMHQTFRRALRVTF--PCLY-------------------------------QRKSA-FV
LTPGLGRQHYVW--SIRST-SNVYSDVM-A-MSRQ-----NPEERRRRMR--ASSAVIGS
AAMAASIIIETNS-----QNQRDNNS-----------ERSGQTEI---------------
-------TAEDWRPNGGR----------PL-ADE--------------------------
---------RYVS------DLKP-----REISIVS----TGA------------LGQISQ
V------------------------------IEEES------------SSDVEG------
---------ERIL------
>Pt-CHHR-like5
------------------------------------------------------------
-MVAQLDLE----------WEVSLGDEMVDPLSI---------------------SC---
-----------NLTCCKYSD---DDD----D------VVC-------FSDLNFTEYKNLT
T-WAPWELAVRWTFASLIVLVAALANLTIIIILAKNRLLLRTSVHFILNMSVALTLALTG
PIPFTIRDTSMFWPLGEAWYLEGYIQMVVMLVSLESLATISCDRMMGVVRPFHTHLKTWQ
SLAIIIIIVSSALLAVWGLYVYTIRMKDRTETNGEK-----------------ETLYVWW
M-ALVGLAWLSLAIMLVCSTILAYFRHPSYKNVSKR-------EHPVMTHLKKRV-----
--------------------------------------NYAALMTVSQYMIYVNPVVVIY
GLLHQNFRRAFRLTF--PCIF-------------------------------TRKST-LV
LTRGQGVTRYMW--SVRST-GSQPS--V-T-GQHR-----HSSERQVQPYSPERNTTTPR
RRLSGSETLS--------DEAQ-RNSHV---------SSKDERKRRKKCC-----IKPRR
ARQKSKK-EDRGSPENDND-GRFCSAGSSF-VNE--------------------------
---------KYVR------DLPQ------KISIVS----KGA------------LGHITE
V------------------------------IEEET------------SSDAER------
---------ERVL------
>Es-CHHR-like1
------------------------------------------------------------
--------------------------------------------------MLMSNTCDA-
-------------------------NP---L------SFD-------FSQFEFPYRIDTW
K-PITWWEVLEIVAYIITFLVSIVGNILVILVVRYNR-NMRSSTQYLVNLAVALLVTLVC
KWVHLVRHLHPHYVLPAILKMEGFVQSIALVASVFTLTVISIGRFVAIMFPLHARTSPDR
AIRVIAAVIASALISSPLLYGLYKTESNFTTWNDEFFTKKKFVEGVG-V-VTFDAKRLFY
MVFIITCYFLPVTIMLVNSLIVWKLWGAQQPGEQHQ-------QQVAATRNMQRVVRMVT
VVLVVFVICWTLQSLMLY-NF--IYH-------EHLPEWPRWVEFTVYFVANSNSALIIY
CGFNANFRQGLVALL--TCRQTRSGS-RTQYPSK--------------------------
------------------------------------------------------------
------------------------------------------------------------
------------------------------------------------------------
------------------------------------------------------------
------------------------------------------------------------
-------------------
>Es-CHHR-like2
------------------------------------------------------------
-------------------------MIDIEARDL---------------------NC---
-----------NETCCQMS-----SG----N------VMC-------FNEYNFTDRANIT
Y-PETWELALRWTYAPLIMLVAVLGNLAIIIILAKNRLLLRTSVYFILNMSVALITGLAG
PIPFTIRDTAYFWVFGEAWHLEGYIQVLVMMVSVTSLAVISCDRMMGVVRPFHNHIKPWQ
SIAIIFIITVSALLAVFAVYIYTVHHQDLDETTGED----------------VKKMHVWW
MINMIGLTWLPLLVMIVCTTILVYFRTHKFKASRNK-------EHPALTHLKRRVVLMMF
VVVVAFTICWLFQLLKICNNLFLDDNTQF--KNEKARRSHDILLTLSHYMMYTNAAIIIY
ALMHQTFRRAFRVTF--PCFY-------------------------------NHKVI-KI
----------IW--L---------------------------------------------
------------------------------------------------------------
------------SPPLPNS-----------------------------------------
-------------------DL---------------------------------------
--------------------------------------------------HMDS------
---------EWICS-----
>Es-CHHR-like3
-------------------------------------------MCAAPQSALGYEWDQLL
TMMPRPNLT----------WPAVEGKELEDAFPV---------------------TC---
-----------NLTCCQYS-----ED----E------IIC-------FSEINYTDVNSLR
T-WPQWELAVRWTFASLVMLVAVLGNLTIIIILSKNRLLLRTSVHFILNMSVALILALTG
PIPFTIRDTSMFWPLGELWHLEGYIQMLVMLVSLASLATISFDRMMGVVRPFHTHLKTWH
SLAIIVVIGSSAVLALWGLYVFTVHIKDCVQTIGEN-----------------EKLYIWW
MVAVVGLTWLPLAIMLISSTILVYFRHPKFKNLSKR-------EHPVMTHLKKRVVKMMF
LVVVIFVVCWLLQLLNIFYTSFLDENGQI--KDEETEKYYNALVTVSQYMIYVNPAAIIY
GLLHQNFRRAFRLTF--PCIF-------------------------------TRKSS-LV
LTRGQGVTRYMW--SVKST-GSTPSAAV---AQRR-----QSAEQQARRSPAECTSATSG
RRLGSFTTLK--------NKRQRQGSYA---------SSKGERKAR-KCC-----IRLER
GSRKSRK-EEKRSAEVDSD-EGLCSGHLSN-VNE--------------------------
---------KYVR------DLPP-----RKMSIVS----KGT------------LGHVSE
V------------------------------IEEET------------SSDAER------
---------ERVL------
>Sp-GPCR-A34
------------------------------------------------------------
------------------------------------------------------------
-----------------------------------------------GEKYPCPEVLERG
RALDNFEK-VQVALVVALVVASVAGNAAVVAVISFNR-LLRTSVYYLANLAVALLITLTC
WPTLVNRFTAPLYVLGRSLKITVLALATCINVSVLTLAVVAGGRLYAVLFPLRALRTSSH
PVLLISLLVASFVLALGFYVDTQVVKNDLVEESGDVL-----------SASSIAAFRYYR
ILLLITMFFLPETVMVLASVIVVRLYCVRRGPADRDAPLPPLPSDHPHSAARRKVVKMTA
AVVAAFTVCWSLQALSLYGLLSE----------DT-------------------------
----TYLKDDATCLGARS---------------------CKH----------RR------
---------------------------------------VSLER----------------
-SVSSSFIS---------------------------------------------------
------------------------------------------------------------
------------------------------------------------------------
-------------------------------LCPVSQ-----------------------
---------EAARVVF---
>Sp-GPCR-A35
-------------------------------------------------MAAHASLH-AH
LLYP--------------------------------------PANPENLSGVY--GCSQ-
-------------------------DA---GF-----TTN-------LSQFEYPYRMKTW
V-PITWREIIKVATYLFVFLVSLVGNLLVMLVVCYNR-HMRSSTQYLVNLAAALLVTLVC
MWVHIVRHLHPHYILPAYVKLDGFVQTTTLLASVLTLTVISVGRFVAVMFPLHARTSPDR
ANRVIAAVIASALIACILFYKLYSIQANFTTWQDEFFTEKEYVEADDRE-VIYDAKHLFY
TILIIALFFLPVAIMIINSLVVWTLWGAKQPGEQQSAA-----TRNMATKAKKKVVKMVT
VVLLVFVICWTLLTLILF-SL--NHQ-------GHLPEWFSSLEFAAYFIAYSNSALIIY
CGFNTSFRQGLVALL--SCRHAATG--RIYHRRH-------WMG----MTGGTRDTT-VG
---CSGPEPAVL-LELS------------SLRR------NRVTQRSSLTP----------
-SHSGRHLFSGSSRELRA------VTHCDTAHDHGC-----------------VC-----
--------------------DGMGSAPL----HSTTGM---HLLKSDASLGG--------
------------------QNGSKL---STRASSSS----GDSVGR----GMCGCRRHGKR
-RSRL-------------------------PLYHENE--------IYDVNDLPEGM----
----GMKGKEEIV------
>Sp-GPCR-A36
------------------------------------------------------------
-MPKKIQVW----------WMVNMIGLTWLPLLIM-------------------LSC---
-----------YTTILVYFR---SSGF--TNSELPFIKIC-------GNQMFFGEDGQIK
SPEAQKSYDILYTMCHYLIYTNVAVNPIIYALMHQTRRALRVTFHYVWSMAVASIVIETN
PETTVVQNETEDWALGQLIQVSSDVEVLVMLVSLESLATISCDRMMGVVRPFHTHLKTWQ
SLAIIIIIVSSAVLAVWGLYVYTIHIKDRTETNGEK-----------------ETLYMWW
M-ALVGLAWLSLAIMLVSFTILAYFRHPSFKNFSKR-------EHPVMTHLKKRVVKMMF
LVVVTFVVCWLIQLLNIFHTNFLNDFGSL--KDDTSKRNYAALMTVSQYMIYVNPAVVIY
GLLHQNFRRAFRLTF--PCIF-------------------------------TRKST-LV
LTRGQGVTRYMW--SVKST-GSQPS--V-T-GQRR-----HCGERQVQ---PERNPATPS
RRLSGSETLN--------DEAQ-RNSHV---------SSEGERKRRKKCC-----IKPGR
ARQKSKK-KDRWSPENDND-ERCCSAGSSY-ANE--------------------------
---------KYVR------DLPQ------KISIVS----KGA------------LGHITE
V------------------------------IEEET------------SSDAER------
---------ERVL------
>Sp-GPCR-A37
------------------------------------------------------------
-MVAQSGPE----------WELLAGDEMVDPLSI---------------------SC---
-----------NLTCCKYSD---DDD----D------IIC-------FSDLNFTEYKNLT
I-WAPWELAVRWTFASLIMLVAVLGNLTIIIILAKNRLLLRTSVHFILNMSVALILALTG
PIPFTVRDTSMFWPLGEAWYLEGYIQMLVMLVSLESLATISCDRMMGVVRPFHTHLKTWQ
SLAIIIIIVSSAVLAVWGLYVYTIHIKDRTETNGEK-----------------ETLYMWW
M-ALVGLAWLSLAIMLVSFTILAYFRHPSFKNFSKR-------EHPVMTHLKKRVVKMMF
LVVVTFVVCWLIQLLNIFHTNFLNDFGSL--KDDTSKRNYAALMTVSQYMIYVNPAVVIY
GLLHQNFRRAFRLTF--PCIF-------------------------------TRKST-LV
LTRGQGVTRYMW--SVKST-GSQPS--V-T-GQRR-----HCGERQVQ---PERNPATPS
RRLSGSETLN--------DEAQ-RNSHV---------SSEGERKRRKKCC-----IKPGR
ARQKSKK-KDRWSPENDND-ERCCSAGSSY-ANE--------------------------
---------K-VR------DLPQ------KISIVS----KGA------------LGHITE
V------------------------------IEEET------------SSDAER------
---------ERVL------
>SpGR-A33
------------------------------------------------------------
------------------------------------------MDDYMNF------SCDK-
-------------------------DP---RT-----TTN-------FSQYEYDGRTTIW
V-PITWREVIKLIAYIITFLVSIVGNLLVILVVRYNR-NMRSSTQYLVNLAVALLVTLVC
KLVHLIRHLYPHYVLPAIVKLDGFVQGTALVASVFTLTVISIGRFVAIMFPLHARTSPDR
AIWVIAAVIAAALLSSMLIYEFYSIKSNFTTWHNEFFMEKKVINGL--V-VTYDAKKLFY
IIFTITCYFLPVTIMLVNSLIVWKLWGAQQPGEHHQ-------QQVATTRNTQRVVRMVT
VVLLVFVVCWTLQTLILYTTV--REEY----------EFVNDIEFTAYFVAQSNSALIIY
CGFNANFRQGLVALL--YCRHSRGS--HTYYPQS-------WRG----IT-GTRDTT-SG
---YSGPEPAVL-VEMG------------SVRH------SRLTQRRSSS-----------
-SVGGRVVYTGPGRELCH------DHH----HYHH----------------HHLC-----
--------------------DGLNDVAKTQ--QNTGGSGGI---STSNNSGGSD----GG
GGGDLEVLRTFVRASYR-QNGRLN-HNHTTASSSFDSGKGGREGR-DTEETCGCCGRKSG
GKYRWRKDWGGIGGRRGRWEGGERGGKPD-PLY--KE--------IYTLNTLPDAI----
----FVKGFEAVV------
