# Supplementary material for: In silico analysis of crustacean hyperglycemic hormone family G protein-coupled receptor candidates
Source: Front Endocrinol (Lausanne). 2024 Jan 9;14:1322800. doi: 10.3389/fendo.2023.1322800 (PMC10828670; doi:10.3389/fendo.2023.1322800)
Supplement: Supplementary Data Sheet 1 — G. lateralis ESG transcriptome data set. [file DataSheet_1.zip › Supplementary Data/SuppData4/a34/alignment.fa]

>Gl_GPCRA13_Proctolinr/1-430
------------------------------------------------------------
------------------------------------------------------------
------------------------------------------------------------
------------------------------------------------------------
-----------------------------------------------MYNSTSSTAA---
----------------------------LTSTAAPFLAAV-------------------L
TSIAPQS-TSTLDPALDSPTPT--------------------------------------
----------------------------L-----------------AN------------
----------------------ETD------------SGAVEMHEYA--------PFLAV
SRYVVQRVLVPVVLVVGVVGNTVTIVVLTR--R-QMR-SST------------------N
SYLTAL-----------------------------------AISDLLYLVFI--------
------FSLSIRHHPGMNRPHHW-----------------------------LYWHYFRY
-----ALWLT--------------------------------------------------
----DASSSTSIWLTVTFTIERYIAVCHPIKGKVFCTESRAKRVIVAVFVLCFTLTA---
----TTPHEWVILLATDPTSGQTHLTLDYSSLG-----------SNSTYKTVFYWFTAVM
FILLPLVLLAVFNSVLIHI-VKQSRATRRTMTNT------AAERDSHSQSQENKITVMLI
AVVLLALLCQLPVAVMLVY-QSLHQ--SKPG----------STSY--YIELGLGNIFNLL
SAINAACNFVLYCAMS-DKYRRTFLRTF---CSR--------------------------
--------------W-----------YRQPS------------------PLHSWMAT-AY
SNVE-----DGSPRFSRVSS-MRMSR---RSSHRH-------------------------
------------------------------------------------------------
------------------------------------------------------------
------------------------------------------------------L-----
--------------------------------------------------------RGPP
-------ATTATMV----------------------------------------------
------------------------------------------------------------
------------------------------------------------------------
------------------------------------------------------------
---------------------
>Bommo_BNGR_A34
------------------------------------------------------------
------------------------------------------------------------
------------------------------------------------------------
------------------------------------------------------------
-----------------------------------------------MDI----------
------------------------------------------------------------
--EIDYE-EA---ES---------------------------------------------
---RFL---SNWS-----------GDY-L------------------D------------
----------------------DLD---------------TSQYPFP---NV-LWHVKPA
EEMAIKSSMMILVGVSGIFLNCVILTILIRN-K-WLW-SPS------------------N
CLIGNM-----------------------------------ALIDFLLLFFC--------
------PWFMLVRDF---FQN-Y----------------------------VLKTFGCRF
-----EGFLQ--------------------------------------------------
----ASLLLASVGAVMLVSYDRLAAAVLTAEAR--ITKDAAPKVIVITWIVSSALALPWT
IKRKYVERQWLNYL-------ETFCAED------------------VQLLGIYWHLLLTM
LVWVPLGIMIITYGVIMWR-LQWSARALS--SRG---------GGRSVTRAKGKAMRIAA
LVLIAAVVCRIPYTALLYW-RNNL----PPK-------INSVDGS--FS--IMWFAANYL
MYLNCTINPLIYGFTN-LRFRKAMDRTPGVACFK---FGS--------------------
--------------WCCVC----TFFKRRNFMAG----DKNTEKIF---VIEN-------
---------SPGPNK-------KLSR-----------------------VVKNILHIN--
---------KDSIEFS--------------------------------------------
------------------------------------------------------------
---------------------------I-K-------IDE--------------------
-------------------------------------------------------MTTKP
--------TKLTP-----------------------------------------------
------------------------------------------------------------
-------------------------------------------LKNEQ------------
---------------F--------------------------------------------
---------------------
>AnajapEVm001784t1 type=protein; aalen=527,44%,complete-utrpoor; clen=3524; offs=377-1960; organism=Anatolikos_japonicus; evgclass=main; oid=Anatolikos_japonicus_trinLocDN1818c0g1t1; codepot=Code/0.067;
------------------------------------------------------------
------------------------------------------------------------
------------------------------------------------------------
------------------------------------------------------------
------------------------------------------------------------
--------------------------------MMIRLDPQ--------------------
-LEVTKE-NETINTFSI-----------------------SC------------------
--NLTC---CKYS-----------ED---------------------D------------
----------------------IIC---------------FSELNFT-DANN-ITT-WAS
WELAVRWTFTSLVVLVAVLGNLTIIIILAKN-RLLLR-TSV------------------N
HFILNM-----------------------------------SVADLILALTG--------
------PIPFTIRDT---SMF-W----------------------------TLGELWCHL
-----EGYIQ--------------------------------------------------
----MLVMLVSLASLATISCDRMMGVVRPFHTH--LKTWQSLAIIVVIWVSSAVLAVPWG
LYRVYTVHIWKDRT-------QTICGEN-------------------VKLHMWWMVAVGG
LTWVPLAIMLISYFTILAY-FRHPRFKNS--SKR---------EHPVMTHLKKRVVKMMF
LVLVIFVVCWLPIQLLNFF-YTSFL--DSFGQF----KDDGTKMR--YS--VLMTVAQYM
IYVNPAVNPVIYGFLH-QNFRRAFRLTF--PCIF--------------------------
--------------------------TRKSP-LFLTRGQGIIRYMW---SVKST-GS-QP
SVVV-----A-AQRR-------HSVE---RQVQSSS---LERNSAT-SRSLSGSNTRK--
------------------DETQTRNSHV--------------GIEDERKKKKKFC-----
--------------NLKPGR---------LARQKSKK-----------------------
-----EERWSPENDNN----EGYRSARFSY-------VNE--------------------
---------------------------------------SYAQ-------------DLPQ
--------RKISIIS----------NGA--------------------LGH-LVTEV---
------------------------------------------------------------
-------------------------------------------IKEET------------
-----------SSD-AE-R----------------------ERVLRKS------------
---------------------
>Es_CHHR1B
------------------------------------------------------------
------------------------------------------------------------
------------------------------------------------------------
------------------------------------------------------------
------------------------------------------------------------
--------------------------------MMPRPNLT--------------------
-WPAVEG-KELEDAFPV-----------------------TC------------------
--NLTC---CQYS-----------ED---------------------E------------
----------------------IIC---------------FSEINYT-DVNS-LRT-WPQ
WELAVRWTFASLVMLVAVLGNLTIIIILSKN-RLLLR-TSV------------------N
HFILNM-----------------------------------SVADLILALTG--------
------PIPFTIRDT---SMF-W----------------------------PLGELWCHL
-----EGYIQ--------------------------------------------------
----MLVMLVSLASLATISFDRMMGVVRPFHTH--LKTWHSLAIIVVIWGSSAVLALPWG
LYRVFTVHIWKDCV-------QTICGEN-------------------EKLYIWWMVAVVG
LTWLPLAIMLISYSTILVY-FRHPKFKNL--SKR---------EHPVMTHLKKRVVKMMF
LVVVIFVVCWLPLQLLNIF-YTSFL--DENGQI----KDEETEKY--YN--ALVTVSQYM
IYVNPAANPIIYGLLH-QNFRRAFRLTF--PCIF--------------------------
--------------------------TRKSS-LVLTRGQGVTRYMW---SVKST-GS-TP
SAAV-------AQRR-------QSAE---QQARRSP---AECTSATSGRRLGSFTTLK--
------------------NKRQRQGSYA--------------SSKGERKAR-KCC-----
--------------ILRFER---------LGSRKSRK-----------------------
-----EEKRSAEVDSD----EGLCSGHLSN-------VNE--------------------
---------------------------------------KYVR-------------DLPP
--------RKMSIVS----------KGT--------------------LGH-LVSEV---
------------------------------------------------------------
-------------------------------------------IEEET------------
-----------SSD-AE-R----------------------ERVL---------------
---------------------
>XP_039756686.1 neuropeptide receptor 22 [Pararge aegeria]
------------------------------------------------------------
------------------------------------------------------------
------------------------------------------------------------
------------------------------------------------------------
------------------------------------------------------------
------------------------------------------------------------
------------------------------------------------------------
-----------------------------------------------M------------
----------------------ELD---------------TSQYPFP---NK-LWHIKPA
KEVAIKTTAMVIVGVTGIFLNSIIITILLKN-K-WLW-TAS------------------N
YLIGNL-----------------------------------AFIDLITLIFC--------
------PWFMLVRDF---HQN-Y----------------------------VLKNFGCRF
-----EGFLQ--------------------------------------------------
----ASLLLAGVAAVMLVSYDRLAAATLTAEAR--ITKNVAPKLIIASWVIPMGLSLPWI
IKRKYIERQWLDFL-------ETFCFEE------------------RKVLGIYWHCIVIL
LVWIPLGVMILTYGAIIWR-LERSARELL--SRG---------GGQTVTQARGKAMRMTA
CILLAAAVCRIPYTAMVYW-RNNL----PQE-------VNSVEGG--FD--ILWFIASYL
MYVNCAINPLIYGFTN-TRFRRAMDRTPGVACFK---FGT--------------------
--------------WCCAC----AMVVKKKQSLQ----HNNVEKIF---VVIA-------
---------SPRPKR-------KISR-----------------------VVKNILHIN--
---------KQSVELS--------------------------------------------
------------------------------------------------------------
---------------------------IAK-------VDE--------------------
-------------------------------------------------------ASTKP
--------TKVTP-----------------------------------------------
------------------------------------------------------------
-------------------------------------------LKNEQ------------
---------------LD-S-KV---NDVEFMDQGIENT-RSERIVINEENSN--------
----------------L----
>XP_040169372.1 neuropeptide FF receptor 2-like isoform X1 [Anopheles arabiensis]
------------------------------------------------------------
------------------------------------------------------------
--------------------------------------------------------M---
------------------------------------------------------------
------------------------------------------------------------
------------------------------------------------------------
---------------------------------------------------YQLIVEVIA
KLNVLI----NYT-----------DEY--------------------P------------
----------------------SMD---------------FTVYDYP---RE-IWHLKPG
WEVALKTITFLPLVLFGVLGNAVLCCTLVQI-R-ALR-TPT------------------N
LLIANL-----------------------------------AVADLATLVIC--------
------PLMFMFHDF---YQN-Y----------------------------VLGAIGCRT
-----EGFLQ--------------------------------------------------
----GSLLITSVLCLCAISYDRLTAIVFPKRSR--LTKRGAVGLIVACWVGGFLLALPLS
LHRAYRERQWKNYL-------ETYCAEN------------------TTFLPSYWHVLIGA
LVWFPLLVMFCCYSLIFLK-LDRYERRVL--RK----------EHPISVSYKRKVAKTLF
IVLIVFVLLRIPFTTLVFV-RYNRY--LNDN-------QNQIGND--FL--ILWYVSHYL
MYLNAALNPLIYGLTN-ENFRKAFHKISLSRLLCIPALASRGRSSAGKHP----------
--------------------KH-ARNGKRNM-------GKLDPALGI-ATIGG-------
---------RLQPRAPCGTN-DKMAN------------------------LSGWVLCP--
---------AGHGGPD--------------------------------------------
------------------------------------------------------------
----------------------------SQ-------PTS--------------------
--------------------------------------------------------PSKD
--------TKTSH-----------------------------------------------
------------------------------------------------------------
-------------------------------------------LKLTTDTF---------
---GG-----GDSE-MP-R-ST--------------TL-VSDGFM---------------
---------------------
>XP_040169373.1 neuropeptide FF receptor 2-like isoform X2 [Anopheles arabiensis]
------------------------------------------------------------
------------------------------------------------------------
------------------------------------------------------------
------------------------------------------------------------
------------------------------------------------------------
------------------------------------------------------------
------------------------------------------------------------
------------------------------------------------------------
-----------------------MD---------------FTVYDYP---RE-IWHLKPG
WEVALKTITFLPLVLFGVLGNAVLCCTLVQI-R-ALR-TPT------------------N
LLIANL-----------------------------------AVADLATLVIC--------
------PLMFMFHDF---YQN-Y----------------------------VLGAIGCRT
-----EGFLQ--------------------------------------------------
----GSLLITSVLCLCAISYDRLTAIVFPKRSR--LTKRGAVGLIVACWVGGFLLALPLS
LHRAYRERQWKNYL-------ETYCAEN------------------TTFLPSYWHVLIGA
LVWFPLLVMFCCYSLIFLK-LDRYERRVL--RK----------EHPISVSYKRKVAKTLF
IVLIVFVLLRIPFTTLVFV-RYNRY--LNDN-------QNQIGND--FL--ILWYVSHYL
MYLNAALNPLIYGLTN-ENFRKAFHKISLSRLLCIPALASRGRSSAGKHP----------
--------------------KH-ARNGKRNM-------GKLDPALGI-ATIGG-------
---------RLQPRAPCGTN-DKMAN------------------------LSGWVLCP--
---------AGHGGPD--------------------------------------------
------------------------------------------------------------
----------------------------SQ-------PTS--------------------
--------------------------------------------------------PSKD
--------TKTSH-----------------------------------------------
------------------------------------------------------------
-------------------------------------------LKLTTDTF---------
---GG-----GDSE-MP-R-ST--------------TL-VSDGFM---------------
---------------------
>AnajapEVm002991t1 type=protein; aalen=409,88%,complete; clen=1383; offs=95-1324; organism=Anatolikos_japonicus; evgclass=main; oid=Anatolikos_japonicus_trinLocDN5700c0g1t1; codepot=Code/0.048;
------------------------------------------------------------
------------------------------------------------------------
------------------------------------------------------------
------------------------------------------------------------
------------------------------------------------------------
------------------------------------------------------------
------------------------------------------------------------
------------------------------------------------------------
------------------------------------------------------------
------------------------------------------------------------
-----M-----------------------------------SVADLITALAG--------
------PIPFTIRDT---AYF-W----------------------------VLGEVWCHL
-----EGYIQ--------------------------------------------------
----MVVMMVSVTSLATISFDRMIGIILPFHTH--LKIWQSIAIIIGIWIVSAILAVPFS
IYRIYTVHHWQDLT-------ETTCGED------------------GKKMRIWWMISMIG
LTWLPLLIRILCYTTIFIF-FFTSNFRSR--TNR---------EHPSIRQMKRRVVIMMF
TIVTVFTVSWLPFQLLKICGDTLFL--GEDGRF----YSDAAKRS--YD--ILLTCCHYL
IYTNVAVNPIIYALMH-QTFRRAFRVTF--PCFY--------------------------
--------------------------HRKSY-FVLTPGEGRQHYVW---SVRTA-SN-AY
NSML-----S-MTRQ-------NPSD---RMQGMT-----ATGAVVCSASLAASIAIE--
---------PIQ------EENQSNNSL---------------EGSGGLHGPETDI-----
----------------------------------------------------------TS
VQNM-SVELRLNGGR-------------LL-------ANE--------------------
---------------------------------------KYVR-------------DLRP
--------REISIVS----------TGA--------------------LGQ-LITQV---
------------------------------------------------------------
-------------------------------------------IEEET------------
-----------SSD-VE-G----------------------ERIL---------------
---------------------
>Es_CHHR1A
------------------------------------------------------------
------------------------------------------------------------
------------------------------------------------------------
------------------------------------------------------------
------------------------------------------------------------
------------------------------------------------------------
------------------------------------------------------------
-----------MS-----------SG---------------------N------------
----------------------VMC---------------FNEYNFT-DRAN-ITY-PET
WELALRWTYAPLIMLVAVLGNLAIIIILAKN-RLLLR-TSV------------------N
YFILNM-----------------------------------SVADLITGLAG--------
------PIPFTIRDT---AYF-W----------------------------VFGEAWCHL
-----EGYIQ--------------------------------------------------
----VLVMMVSVTSLAVISCDRMMGVVRPFHNH--IKPWQSIAIIFIIWTVSALLAVPFA
VYRIYTVHHWQDLD-------ETTCGED------------------VKKMHVWWMINMIG
LTWLPLLVMIVCYTTILVY-FRTHKFKAS--RNK---------EHPALTHLKRRVVLMMF
VVVVAFTICWLPFQLLKIC-NNLFL--DDNTQF----KNEKARRS--HD--ILLTLSHYM
MYTNAAINPIIYALMH-QTFRRAFRVTF--PCFY--------------------------
--------------------------NHKSM-FVLTRGEGRQNYVW---SMRST-SI-AY
NNVM-----S-MGRD-------HLSD---RSRRARE---HTPTAVVCSAALAASIVIE--
---------PIM------EENMEGNSE---------------QDSGQTQLPDSHV-----
----------------------------------------------------------VS
ANTE--LRGSPPAPRS-----------PSL-------GNE--------------------
---------------------------------------RYVR-------------DLVP
--------RRIPIVS----------TGA--------------------LGH-LITQV---
------------------------------------------------------------
-------------------------------------------IEEET------------
-----------SSD-LE-S----------------------ERIL---------------
---------------------
>Gl_CHHRA12
------------------------------------------------------------
------------------------------------------------------------
------------------------------------------------------------
------------------------------------------------------------
------------------------------------------------------------
------------------------------------------------------------
--------MIVFGEREL-----------------------VC------------------
--NDTC---CQMS-----------SG---------------------N------------
----------------------VLC---------------FDDYNFT-DRAN-ITY-PES
WELAIRWTYAPLVMLVGVLGNLAIIIILAKN-RLLLR-TSV------------------N
YFILNM-----------------------------------SVADLITALAG--------
------PIPFTIRDT---AYF-W----------------------------VLGETWCYL
-----EGYIQ--------------------------------------------------
----MLVMMVSVTSLATISCDRMMGVVRPFHNH--LKAWQSITIMFVIWCVSAALAVPFA
VYRIYTIHHWQDLT-------ETTCGEE------------------VNKMHVYWMINMIG
LTWLPLFVMIVCYTTIFIY-FRTHKFQAD--RKK---------EHPAITHLRRRVVLMMF
IVVIAFTICWLPFQLLKIC-NKFFL--DEENHF----NSEAAEKS--HD--ILLTISHYL
IYTNAAINPIIYALMH-QTFRRAFRVTF--PCFY--------------------------
--------------------------NQKSA-FVLTPGEGRRNYVW---SMRST-ST-MY
-NIM-----S-MSRN-------HISE---RSRKPKE---LTSSAVVCSAALAASIAIK--
---------PIS------KESREENSL---------------QDSGQTQLPKSHV-----
----------------------------------------------------------VS
VQVEQGVSLSNNGPRS-----------PPL-------GNE--------------------
---------------------------------------RYVQ-------------GLAP
--------RQISIVS----------TGA--------------------LGQ-LITQV---
------------------------------------------------------------
-------------------------------------------IEEET------------
-----------SSD-LE-S----------------------ERIL---------------
---------------------
>KAI8439655.1 hypothetical protein MSG28_013361 [Choristoneura fumiferana]
------------------------------------------------------------
------------------------------------------------------------
------------------------------------------------------------
------------------------------------------------------------
------------------------------------------------------------
------------------------------------------------------------
------------------------------------------------------------
------------------------------------------------------------
------------------------------------------------------------
------------------------------------------------------------
------------------------------------------------------------
------------------------------------------------------------
------------------------------------------------------------
------------------------------------------------------------
----------------------MFCVED------------------VNVLGIYWHFTITM
LVWIPLGVMVLTYGTIMWK-LEWSARELS--SRG---------HGQTVARARRRAMRITS
CVLLASVICRVPYTVMVYW-RSNN----SRA-------INSVDGS--FA--VIWFVANFL
MYFNSAINPLIYGFTN-LRFRRAMDRTPGIACFR---FGT--------------------
--------------WCCVC----SMFKKTPSPTE----DKNSEKIF---VIEN-------
---------SPKPNK-------KLAK-----------------------AIKNVLRIN--
---------KDTLELS--------------------------------------------
------------------------------------------------------------
---------------------------IPK-------VDE--------------------
-------------------------------------------------------VTTKP
--------TKVTP-----------------------------------------------
------------------------------------------------------------
-------------------------------------------LKTEH------------
---------------V--------------------------------------------
---------------------
>ProbetEVm004621t1 type=protein; aalen=493,46%,complete-utrpoor; clen=3180; offs=645-2126; organism=Proasellus_beticus; evgclass=noclass; oid=Proasellus_beticus_trinProasellus_beticus_LocDN77312c0g1t1; codepot=Noncode/-0.0096;
------------------------------------------------------------
------------------------------------------------------------
------------------------------------------------------------
------------------------------------------------------------
------------------------------------------------------------
------------------------------------------------------------
-----------MSDDNS-----------------------WC------------------
--NDTC---CVFN-----------ED---------------------E------------
----------------------IIC---------------FNDYNFT-DKYN-LTH-PTA
WELAVRWSVVVPMVIVGVLGNLTIIIILLKN-RLLMR-TSV------------------N
IFILNM-----------------------------------AVSDMILSIAG--------
------PIPFTIRCT---HQF-W----------------------------VLGELWCHL
-----DGLIE--------------------------------------------------
----VTLMEVSVNSLAIISVDRLLGIYNKSYKH--LKKWKALLIIACIWFVSGLLGTPFY
IFRNYGVHIWADLT-------EVYCEEV------------------ITKTKYYWIPIIIF
LNWIPLIVMTTSYILLFSG-YKKHSLKA---EGK---------ERSGVLKTKKRFINMLF
ANVIAFAICWLPFQAFIMY-REKII--ISDGGR----VTN--TKA--YN--ITFNVAQYI
VYLYPVVNPFIYGFMH-QNFKNGFRVTF--PCFF--------------------------
--------------------------KEEAD-FMLMRSHGRQAYVW---SRASSRKV---
---------S-LETRR-----CERIK---RMET------------QRRAFSVNDLVLQ--
---------PET------KESPNRNARKRTI--------VKFQRSSSDTSDYTTD-----
--------------ITRPSR--SSDT-SDYTTDTIRP-----------------------
------------------------IRSPSS-------LDL--------------------
---------------------------------------DGTT-------------NLSP
--------FTVCLKV----------PTS--------------------QKE-GSEEI---
------------------------------------------------------------
-------------------------------------------CTDKT------------
-----------ETV-VQ------------------------EKSS---------------
---------------------
>ProcavEVm002991t1 type=protein; aalen=483,86%,complete; clen=1676; offs=179-1630; organism=Proasellus_cavaticus; evgclass=main; oid=Proasellus_cavaticus_trinProaselluscavaticus_LocDN45783c0g1t1; codepot=Noncode/-0.01;
------------------------------------------------------------
------------------------------------------------------------
------------------------------------------------------------
------------------------------------------------------------
------------------------------------------------------------
------------------------------------------------------------
-------------MSSS-----------------------LC------------------
--NDTC---CVFN-----------GN---------------------E------------
----------------------VIC---------------FTDYNFT-DTNN-LTH-ASA
WELAVRWTVVVPMVLLGVFGNLTIIIILLKN-RLLMR-TSV------------------N
IFILNM-----------------------------------AVSDMILAIAG--------
------PIPFTIRST---HQF-W----------------------------VLGELWCHL
-----DGLIE--------------------------------------------------
----VTLMEVSVNSLAIISVDRLLGIYNISYKH--LKRWKALLIITCIWIASSLLGIPFY
IYRNYGVHIWADLT-------EVYCEEV------------------LYKTKYYWMAIIIF
LNWIPLVVMTTSYILLFLG-YKKHALKV---EDK---------ERPGVLKTKKRFINMLF
ANVIAFAICWLPFQAFIMY-RERII--ISDGGQ----VTN--IKT--YN--ITFNITQYI
VYLYPVLNPFIYGFMH-QNFKYGFRVTF--PCFF--------------------------
--------------------------KDEAD-FMLMRSHGRQAYVW---SRASSRKI---
---------E-IQRR-------ERVK---RMET------------PRRAFSVNDVGLQ--
---------PEM------KESPKRNSRKRTT--------VKFQRSSSDTSDYTTD-----
--------------TSRPS-----------------------------------------
-------------------------RSPSS-------WDL--------------------
---------------------------------------NGTA-------------ILTP
--------FSTCSIA----------TNS--------------------HNK-STAEI---
------------------------------------------------------------
-------------------------------------------GTEKN------------
-----------NTR-EQ------------------------EAPLNCIFEHSKPE-----
---------------------
>EupsupEVm004822t1 type=protein; aalen=447,93%,partial3; clen=1430; offs=90-1430; organism=Euphausia_superba; evgclass=main; oid=Euphausia_superba_trinEuphausia_superba_LocDN192048c0g1t1; codepot=Noncode/-0.0054;
------------------------------------------------------------
------------------------------------------------------------
------------------------------------------------------------
------------------------------------------------------------
-----------------------------------------------M------------
------------------------------------------------------------
----------------------------------------IC------------------
--NETC---CTNN-----------HN---------------------K------------
----------------------TIC---------------FADQNFT-YFQN-LTH-SAD
WDIAVRCTICIPLVLMGVIGNSLTIYLLLKN-KLLMR-TSI------------------N
LFILNM-----------------------------------AFADLIQSLTG--------
------PIPFTIKEL---NQF-W----------------------------RLGEIWCYA
-----ETYIQ--------------------------------------------------
----VMVQLVSMTSIAIISFDRMLGIVRPFHRH--LTKWWSLLIICIIWIYAASLSIPFA
VNKNYLERQWKDIF-------AIGCRTI------------------RGNLHIWWEVVNIG
SFWIPLAIMIICYGTIFYN-FKKYTRHKQ--------------EHPASLHMKRRVLRMLV
FLTLLMIFLWVPEQVFEVM-VYYYV--DENGLF----KDPYAEKV--YN--IMLTISKYL
MFVTPAVNPIVYALMH-QNFRRAYRTTF--PGCF--------------------------
--------------------------KGKPK-YFLSAGEGSRPFMW---TLRTGVSS---
-----F-ACSIRRKS------WSMKG---RLDTEQ-----QQSQSIQSNSYGNSLNVS--
---------GEELNLK--------------------------------------------
------------------------------------------------------------
---------------------------RNS-------CND--------------------
----------------------------------------------------ANHITPQP
--------KYSQKIK----------TDNN--------KP-------SVNGH---------
------------------------------------------------------------
-------------------------------------------TNNESN-----------
-----------KGE-IH-------------------------------------------
---------------------
>OraoraEVm001763t1 type=protein; aalen=556,61%,complete; clen=2696; offs=30-1700; organism=Oratosquilla_oratoria; evgclass=main; oid=Oratosquilla_oratoria_trinOratosquilla_oratoria_LocDN46275c1g1t1; codepot=Code/0.091;
------------------------------------------------------------
------------------------------------------------------------
------------------------------------------------------------
------------------------------------------------------------
------------------------------------------------------------
--------------------------------MVASESGLRSLPSDGPVGHEAPWVPPPW
-PPGDPV-NLMAGSSGM-----------------------EC------------------
--NATC---CNYS------------G---------------------G------------
----------------------FIC---------------FIEYNFT-DYQT-LDA-REP
WEVAVRWTYTILIVLVGLLGNLAIITILIRN-RLLMR-STI------------------N
LFILNL-----------------------------------SIADLITLAVG--------
------PIPFTIRET---HPF-W----------------------------VLGPVWCHL
-----DGFIQ--------------------------------------------------
----MIVMLVSVTTLSTISFDRMVGVLFPFHRH--LRIWEAVGVIALIWAAAIPFATPFA
IYRNYFEREWKDLT-------EVTCEEV------------------QTKLYPWWIVVVIA
LTWLPLLVMLVCYTVIFVQVYRQSSCESL--SPT---------VHPAILSTRTRVVKMMF
VVVLVFLACWLPFQILKIA-KPKFI--SETGQL----LT-ASRKT--YK--VWNTISQYV
LYINPTVNPLIYGLMH-QNYRRAFKVTF--PWIF--------------------------
--------------------------KGKPA-FVLTRGNGNRPFVW---STTRSRSH---
--TIH----S-TPSS-----------------SNSE---EPRVAAVNAMALRRTKSLD--
---------TER------FETRRRLAI---------------RRTQREDFSRRTN-----
--------------EFPMHR---------ISHSKTKK-----------------------
-----NKRVKSPAGRG--------TEPRGE-------VNI--------------------
---------------------------------------TVVL-------------DEVP
--------RETSLFS----------TNS--------------------LGA-LIHEV---
------------------------------------------------------------
-------------------------------------------IEEES------------
-----------QSE-VE-R----------------------ETSYSHSVRSNMPSEESSG
----A-------SQRSIV---
>CallaeEVm001292t1 type=protein; aalen=561,86%,complete; clen=1960; offs=144-1829; organism=Calcinus_laevimanus; evgclass=main; oid=Calcinus_laevimanus_trinLocDN14764c0g1t4; codepot=Code/0.083;
------------------------------------------------------------
------------------------------------------------------------
------------------------------------------------------------
------------------------------------------------------------
-----------------------------------------------MSG----------
--------------------------------IVKNLS----------------------
--GITKW-GIRQMNTRM-----------------------VC------------------
--NNTC---CTNS-----------EN---------------------H------------
----------------------TIC---------------FGDYNFT-EQVN-LTS-PEQ
WELGVRWSYTVLVLLVGFFGNLAIIIILARN-RLLLR-TSV------------------N
HFILNM-----------------------------------SVADLLTSLAG--------
------PIPFTIRDT---HEL-W----------------------------VLGEAWCYM
-----EGYIQ--------------------------------------------------
----ILVMLVSVTSLAVISFDRMLGVVRPFHQH--LKKRQSMIIILFIWIASAVLAVPFA
VFRIYSERVWADVV-------ETTCGEE------------------RQKMRVWWGVIIIG
LNWLPLIIMVTCYTTIFIY-FKVDAFKLSH-NKR---------EHPGMVHLKRRVVRMMF
VVVMAFTVCWLPFQLLMLG-KRRFL--DGDGKF----ANDQKENS--YH--ILFSVAHYM
IYTNAAVNPIIYAFLH-QNFRRAFRITF--PCIF--------------------------
--------------------------KRKSG-LVLRPGHGVQKYVW---SLRTNAFN-VY
GNDV-----T-APKR-------SLKD---RLTGTNE---LTPSAVLSSSAVAASIVLE--
---------PGAKDKDIWTQNEGQSKSL-GS-------SISDEFEGNEAIRKLSK-----
-----------------------VDRSSCFVKMKKKKVKHRNQATDDPVLRGTREAVDTL
VE---------EGDRAV-----KVLRRPSY-------VDE--------------------
---------------------------------------GFVR-------------DLIP
--------RRFSIRS----------TGV--------------------LGD-LIKQV---
------------------------------------------------------------
-------------------------------------------IVEET------------
-----------SNE-LE-S----------------------ERSM---------------
---------------------
>NeodenEVm003303t1 type=protein; aalen=507,63%,complete; clen=2401; offs=471-1994; organism=Neocaridina_denticulata; evgclass=main; oid=Neocaridina_denticulata_trinNeocaridina_denticulata_LocDN53114c0g1t1; codepot=Code/0.02;
------------------------------------------------------------
------------------------------------------------------------
------------------------------------------------------------
------------------------------------------------------------
-----------------------------------------------MSED---------
--------------------------------CIHHI-----------------------
--------DGRALTYDI-----------------------NC------------------
--NDSC---CTFG-----------DG---------------------Y------------
----------------------IIC---------------FGECNFT-DRSS-LTY-TEP
WELGVRWTYTLIVTVMGILGNITIITILLKN-RLLLR-TSV------------------N
IFIFNM-----------------------------------SVADLTLSCAG--------
------PVLFTIRDT---HQF-F----------------------------VFGETWCHM
-----EGVIQ--------------------------------------------------
----IMVMMVSVTSLAVISFDRMLGIVLPFHDH--LKIWHSISIISVIWIISGLLSIPFG
IYRIYTVRVWKDLT-------ETTCGED------------------RSKIKIWWIIIVIG
LTWLPLLIMLISYTTIFIY-LKYSWRNPI--LQK---------EHPALIHLRKRVMRMMF
AVVIGFIICWLPFQVLKLF-TNKFI--NDSGQF----IDESKKKP--YN--ALMSVSHYM
FYTNAAINPIVYALMH-QTFRRAFRITF--SCFY--------------------------
--------------------------NRKSA-FVLTRGVGPHTYTW---SLKSTAQN-VY
GKNMV----N-NPKS------SKLRD---LIMRNNQ---VTSSAVVSSSAMVAAIALE--
---------PTQIN----KKIAEENHTT--------------NREGEGEEA---------
--------------------------------CKSQK-----------------------
------------------NGAMEKGTLLSY-------VNE--------------------
---------------------------------------GYVT-------------DLPQ
--------RRTSIVS----------TGA--------------------LGH-LITQV---
------------------------------------------------------------
-------------------------------------------IEEES------------
-----------SSD-AD-T----------------------ERIL---------------
---------------------
>ParausEVm005814t2 type=protein; aalen=391,32%,complete-utrbad; clen=3581; offs=1559-2734; organism=Paratya_australensis; evgclass=alt; oid=Paratya_australensis_trinParatya_australensis_LocDN40376c0g1t2; codepot=Code/0.012;
------------------------------------------------------------
------------------------------------------------------------
------------------------------------------------------------
------------------------------------------------------------
------------------------------------------------------------
------------------------------------------------------------
------------------------------------------------------------
------------------------------------------------------------
------------------------------------------------------------
---------MFFYFVQG------------------LN-VNL------------------H
RFNLNY-----------------------------------T------------------
------------------------------------------------------------
------------------------------------------------------------
----VMVMMVSVTSLAVISFDRMMGIVRPFHNH--LKQWHSAAIIVVIWAISSILAIPFG
VYRIYTVRIWKDVT-------ETTCGEE------------------RSKIRIWWIIIVIG
LTWLPLTIMLLSYTTIFVY-LRYFWRNPI--LQK---------EHPGLIHLKKRVMRMMF
VVVIGFIICWLPFQGLKIF-TNKFI--DETGRF----IDDQKENM--YN--LLMSVSHYM
FYANSAFNPIVYALMH-QNFRRAFRITF--SCFY--------------------------
--------------------------KTKSA-FVLTRGVGTQTYVW---SLKSTAKN-VY
GANMV----N-KPKS------SKLMD---LIKGNTK---ITSSAVVSSSAMVAAIALD--
---------PNKTV----SKDTIDNTSN--------------ERKENGLP----------
---------------------------------KSKE-----------------------
------------------NGATGKGSLLSY-------INE--------------------
---------------------------------------GYVT-------------DLPQ
--------RRTSIVS----------TGA--------------------LGH-LITQV---
------------------------------------------------------------
-------------------------------------------IEEES------------
-----------SSD-PD-N----------------------ERFL---------------
---------------------
>PenvanEVm007603t2 type=protein; aalen=253,99%,partial; clen=762; offs=2-760; organism=Penaeus_vannamei; evgclass=althim; oid=Penaeus_vannamei_trinPenaeus_vannamei_LocDN32731c0g1t1; codepot=Code/0.05;
------------------------------------------------------------
------------------------------------------------------------
------------------------------------------------------------
------------------------------------------------------------
------------------------------------------------------------
------------------------------------------------------------
------------------------------------------------------------
------------------------------------------------------------
------------------------------------------------------------
------------------------------------------------------------
------------------------------------------------------------
------------------------------------------------------------
------------------------------------------------------------
--------------------------AYPFHKH--LGAWGSRAIIVGFWVLSAVLALPFS
FYRVYTVRIWQDMT-------ERTCGEQ------------------RDELRIWWIAVIIA
LTWLPLLIMVISYTVIFVY-LRKGAPST---ARR---------EHPAILHLKKRVVRMMF
VIVLVFILSWLPFQIMKIF-EDKYI--DDSGQY----LPD-QEAE--YK--VLLSVSHYM
MYTNTAVNPLIYALMH-QTFRRAFRVTF--TCFY--------------------------
--------------------------RKKPS-LILRPSRGTNRYVW---STDGS----VY
SNNM-----N-KQKM-------KLRD---RLRRAPH---VTPQALVCTPALAA-------
------------------------------------------------------------
------------------------------------------------------------
------------------------------------------------------------
------------------------------------------------------------
------------------------------------------------------------
------------------------------------------------------------
------------------------------------------------------------
------------------------------------------------------------
---------------------
>Lv_CHHR1B
------------------------------------------------------------
------------------------------------------------------------
------------------------------------------------------------
------------------------------------------------------------
------------------------------------------------------------
--------------------------------MLAP------------------------
--------NLTLEHTKV-----------------------SC------------------
--NETC---CVYS-----------DN---------------------K------------
----------------------TIC---------------FGDYNFT-DRTN-LTF-PEP
WELGVRYTFATLIMLLGASGNLCIIIILLKN-KILLR-TSV------------------N
HFILNM-----------------------------------SVADLITSLAG--------
------PIPFTIRDT---HQL-W----------------------------ILGGAWCHL
-----EGYIQ--------------------------------------------------
----ILVMLVSVTSLATISFDRMIGVAYPFHKH--LGAWGSRAIIVGFWVLSAVLALPFS
FYRVYTVRIWQDMT-------ERTCGEQ------------------RDELRIWWIAVIIA
LTWLPLLIMVISYTVIFVY-LRKGAPST---ARR---------EHPAILHLKKRVVRMMF
VIVLVFILSWLPFQIMKIF-EDKYI--DDSGQY----LPD-QEAE--YK--VLLSVSHYM
MYTNTAVNPLIYALMH-QTFRRAFRVTF--TCFY--------------------------
--------------------------RKKPS-LILRPSRGTNRYVW---STDGS----VY
SNNM-----N-KQKM-------KLRD---RLRRAPH---VTPQALVCTPALAASIALQ--
---------QSV------QKDSSDAQVKE-------------------------------
--------------EL--------------------------------------------
------------------------------------------------------------
------------------------------------------------------------
------------------------------------------------------------
------------------------------------------------------------
------------------------------------------------------------
------------------------------------------------------------
---------------------
>Pm_CHHR1B
------------------------------------------------------------
------------------------------------------------------------
------------------------------------------------------------
------------------------------------------------------------
------------------------------------------------------------
--------------------------------MLAP------------------------
--------NLTLEHTKV-----------------------SC------------------
--NETC---CVYS-----------DN---------------------K------------
----------------------TIC---------------FGDYNFT-DRTN-LTF-PEP
WELGVRYTFATLIMLLGASGNLCIIIILLKN-KILLR-TSV------------------N
HFILNM-----------------------------------SVADLITSLAG--------
------PIPFTIRDT---HQL-W----------------------------ILGGAWCHL
-----EGYIQ--------------------------------------------------
----ILVMLVSVTSLATISFDRMIGVAYPFHKH--LGAWGSRAIIVGFWVLSAVLALPFS
FYRVYTVRIWQDMT-------ERTCGEQ------------------RDELRIWWIAVIIA
LTWLPLLIMVISYTVIFVY-LRKGAPST---ARR---------EHPAILHLKKRVVRMMF
VIVLVFILSWLPFQIMKIF-EDKYI--DDSGQY----LPD-QEAE--YK--VLLSVSHYM
MYTNTAVNPLIYALMH-QTFRRAFRVTF--TCFY--------------------------
--------------------------RKKPS-LILRPSRGTNRYVW---STDGS----VY
SNNM-----N-KQKM-------KLRD---RLRRAPH---VTPQALVCTPALAASIALQ--
---------QSV------QKDSSDAQVKE-------------------------------
--------------ELPMTQ---------LEAPTRKP-----------------------
-----KDRL------------------SAF-------VNE--------------------
---------------------------------------GYVR-------------DLSQ
--------RSLSVAS----------TGA--------------------LGH-LITEV---
------------------------------------------------------------
-------------------------------------------IEEES------------
-----------SSD-VD-N---------------------SERIL---------------
---------------------
>Po_TRL_CHHR1
------------------------------------------------------------
------------------------------------------------------------
------------------------------------------------------------
------------------------------------------------------------
-----------------------------------------------MESH---------
--------------------------------FFAEVD----------------------
--ALNAT-LAFREGSRM-----------------------TC------------------
--NLTC---CTSS-----------IN---------------------V------------
----------------------TYC---------------YGDKNFT-DMKN-LTY-PET
WELGVKWTFAILVTLMAVLGNVCIIIILMKN-RLLLR-TSV------------------N
HFILNM-----------------------------------SVADLITGVAG--------
------PIPFTIRDT---NNF-W----------------------------VLGETWCHL
-----EGYIQ--------------------------------------------------
----TLVMMVSVTSLATISFDRMVGVVYPFHQH--LKRWQSAVIILAIWVACALLAVPFG
VYRVYTVHVWQDLT-------ERTCGEQ------------------GSRIRTWWLVSTIG
LTWLPLGIMLVCYTNIFIY-FRHKKFLNA--NKR---------EHPAMIHLKKRVVRMIF
VVLIVFIVCWLPFQLLKFC-SRRFL--DETGRY----ISEEAKKQ--YK--LLLSVSQYM
MFTNAAVNPIVYALMH-QTFRRAFRVTF--HCFF--------------------------
--------------------------TDKSS-FVLTPAAGMQRYVW---SVRSDASD-VY
GNDM-----V-TPRR-------SLRD---RLRGNSQ---LTPSALLSSSALAASIALE--
---------------------RSRAASD--------------------------------
------------------------------------------------------------
--------------------PPSTKSSPSF-------ANE--------------------
---------------------------------------RYVK-------------DLQP
--------RKISIVS----------TGA--------------------LGL-LITQV---
------------------------------------------------------------
-------------------------------------------IEEET------------
-----------SSD-VE-N----------------------ERIL---------------
---------------------
>Cq_CHHR1
------------------------------------------------------------
------------------------------------------------------------
------------------------------------------------------------
------------------------------------------------------------
-----------------------------------------------MGGL---------
--------------------------------AYVPND----------------------
--ATKIA-FDAFYILKM-----------------------IC------------------
--DDNC---CTSS-----------KN---------------------V------------
----------------------TIC---------------FKDYNFT-DTTN-ITY-IES
WELGVRWTYAILVMLVALLGNLSIIIILLKN-RLLLR-TSV------------------N
HFILNM-----------------------------------SIADLISSIAG--------
------PIPFTIRDT---SFF-W----------------------------PLGGVWCHL
-----EGYIQ--------------------------------------------------
----MLVMLVSVTSLATISFDRMVGVVSPFHQH--LKRRHSLAIIVIIWVVSAMLSVPFG
LYRVYTVREWKDLT-------ERTCGEE------------------DDKIRVWWVVSITG
LTWLPLVIMVVSYTTIFVS-FKRTNFRRTF-NKR---------EHPAIVHLKQRVVRMMF
VVVLVFSACWLPFQILMLT-KKNFI--DSEGHL----KNPAAKET--YG--ILLTVSEYM
IYTNPAINPIVYALMH-QTFRRAFRVTF--SCFF--------------------------
--------------------------NNKSS-LVLTPGQGMNRYVW---SIKSS-ST-LY
GNDLL----T-SPPR-------NLRD---RIQGRNQ---VTSSAVVSTSAVATSIALD--
---------IKS------RKQRRRSFS---------------EDSGTRNRCDIGN-----
------------------GR----------------------------------------
-----------------------TMLPLSY-------ANE--------------------
---------------------------------------GYVM-------------DLQP
--------RRQSFVS----------TGA--------------------LGH-LITQV---
------------------------------------------------------------
-------------------------------------------IVEET------------
-----------SSD-VE-N----------------------ERVL---------------
---------------------
>Pc_CHHRA53
------------------------------------------------------------
------------------------------------------------------------
------------------------------------------------------------
------------------------------------------------------------
------------------------------------------------------------
------------------------------------------------------------
------------------------------------------------------------
------------------------------------------------------------
------------------------------------------------------------
------------VTLVPA------------------------------------------
------------------------------------------------------------
------------------------------------------------------------
------------------------------------------------------------
----VLVMMASVPSLAIISFDRMVGVVSPFHQH--LKRRHAVAIIASVWLLAGLLALPFG
FYRVYSERVWKDLT-------ERICGEE------------------DDKIRIWWKVSILG
LNWFPLGVMVISYTTIFFY-FKQVKFKGTI-SRR---------EHPAMVHLKQRVVRMMF
AMVLVFTICWLPFQILKLA-QRSFI--DDTGHY----VSTSAEKT--YK--TLLTVSQYM
IYCNPALNPIVYALMH-QTFRRAFRVTF--PCFY--------------------------
--------------------------NRKSS-LVLTPGVGIQRYVW---SVKSTVSD-VY
GKDVV----T-TPPR-------NLRD---RICGRNQ---LTPSAVLSTSALAASIALD--
---------SKS------TQQRERSSS---------------ERRGDGALSRTVA-----
------------------GP---------------------------PEL----------
---------------------------SFN-------ASE--------------------
---------------------------------------GYVN-------------DLQH
--------RRMSFIS----------TGA--------------------LGH-LITQV---
------------------------------------------------------------
-------------------------------------------IEEET------------
-----------SSD-LE-N----------------------ERVL---------------
---------------------
>Nn_CHHR1
------------------------------------------------------------
------------------------------------------------------------
------------------------------------------------------------
------------------------------------------------------------
----------------------------------------------IMEDR---------
--------------------------------KHHNLT----------------------
--IEDVT-YLLSQVSKI-----------------------VC------------------
--NDSC---CRYK-----------DN---------------------D------------
----------------------VIC---------------FSDYNYT-DKHN-LTY-TPT
WEMAVRWSYVSLVVLMALLGNLCTIIILLKN-RLLLR-TSV------------------N
HFILNM-----------------------------------SVADLILTITG--------
------PIPFTIRDT---SNF-W----------------------------PLGKVWCHL
-----EGYIQ--------------------------------------------------
----MLVLLVSVTSLATISFDRMLGVVRPFHNH--LKLWQSVALIILIWISSAIIAVPWC
IYRVYTKHIWKDMT-------QTICGES-------------------DQIYTWWIVGVIG
LTWLPLSVMVVCYTTIIIC-FHHRKFKIA--TSK---------EHPVMTHLKKQVVKMIF
MVVIIFAICWTPLQLLKIT-NNDFL--DENGQF----KDKATERT--YN--ILLTVSQYM
IYINPAVNPIVYALMH-QTFRRAFRVTF--PCFY--------------------------
--------------------------KNESS-LVLTPGHGMRRYMW---SYRSTTTSNAC
GNDI-----SRIPRR--------------RTRSEQG---GTPGAVLSSSAVAASIALD--
---------SEA------KRYKREWST---------------EDSEPSVSRRTKFRC-RS
-LSVGSDGPSDSKCKIPNGRHSSDDATSPLGTRSKKRKRSRSL--------GSEKSLDTM
IKIE-KERKSSEGSERGEGSERATMAHLSY-------PNE--------------------
---------------------------------------GFVR-------------DLPP
--------RRMSFVS----------TGT--------------------LGY-LITQV---
------------------------------------------------------------
-------------------------------------------IEEET------------
-----------ASD-VE-N----------------------ERVL---------------
---------------------
>Pc_CHHRA64
------------------------------------------------------------
------------------------------------------------------------
------------------------------------------------------------
------------------------------------------------------------
------------------------------------------------------------
------------------------------------------------------------
------------------------------------------------------------
------------------------------------------------------------
------------------------------------------------------------
------------------------------------------------------------
------------------------------------------------------------
------------------------------------------------------------
------------------------------------------------------------
----------------------MIGVVRPFHQH--LKKRHSLTIIIVIWIVSALIAVPWP
VYRVYTVHIWKDLT-------ETICGEK-------------------DKINIWWIVGVIV
LTWLPLGIMVVCYSTILIY-FRHKNFRIS--SQN---------EHPVITHVKKRVVKMMF
VLVVSFACCWLPMQILKIS-TKSFL--DPNGQY----KDEATEKS--YK--ILLTVAQYM
VYINPALNPIVYALMH-QTFRRAFRVTF--PCFY--------------------------
--------------------------NRKSS-LVLTPGDGMRRYMW---SYRSGTTSYAG
GNDTS----S------------VIRQ---RAGTEGR---PTPTALLSTSTLAAAIALD--
---------STV------KKSDTERSQSPIRCKRSSHHKYKFSRTGRSSVDDERS-----
------------------------------LHGSYKKIRNRSA--------NSESSPDVN
LQEVYSETSFSVNVECAYANKHDNQLSLTY-------VNE--------------------
---------------------------------------GYVS-------------DLQH
--------LRMSSLS----------NGT--------------------LGH-LITQV---
------------------------------------------------------------
-------------------------------------------IEEET------------
-----------SSD-VE-R----------------------ERVL---------------
---------------------
>Sv_CHHRA13
------------------------------------------------------------
------------------------------------------------------------
------------------------------------------------------------
------------------------------------------------------------
-----------------------------------------------MAGGGQQPAG---
-------------------G----------------------------------------
-GGGGTV-IDTVRSMGM-----------------------TC------------------
--NLTC---CSYVN---------EGN---------------------K------------
----------------------TIC---------------FIDMDFP---KN-LTA-TPQ
WELGVRWTFAVIVTLMAVLGNLCIIIILFKN-RLLLR-TSV------------------N
HFILNM-----------------------------------SVADLITAVAG--------
------PIPFTIRDT---SDF-W----------------------------PLGQAWCHL
-----EGYIQ--------------------------------------------------
----ILVMVVSVTSLATISFDRMVGVVRPFHQH--LKRWQSVAIILGIWVVSALIAVPFG
VYRLYTVHMWKDLT-------ERTCEES-------------------DNIRIWWIIVVIA
LNFLPLIVMVTCYSIIFVN-FNKYANKV---RGK---------EHPAILHLKKRVVRMMF
VVVIVFIASWISFQVLQVT-RSHFV--NEEGSL----RPE-LMQT--YE--DLLTLSQYM
IYVSPAVNPIIYALMH-QTFRRAFRVTF--PWIF--------------------------
--------------------------TRKSS-LVLTPGQGNRGFMW---SVRSTHHS-AH
RACR-----T-KPPQ--------------------------PGASPSRYRRRQTV-----
------------------PKNPARNMWE--------------TDGGGTQPRR--------
------------------GR----------------------------------------
-----------------------RVASGRF-------VDE--------------------
---------------------------------------TYAM-------------DLPY
--------RKTSIMS----------QGT--------------------LGH-LITQV---
------------------------------------------------------------
-------------------------------------------IEEES------------
-----------TSD-LD-T----------------------ERVL---------------
---------------------
>EulmesEVm002388t1 type=protein; aalen=270,92%,partial3; clen=877; offs=66-875; organism=Eulimnogammarus_messerschmidtii; evgclass=main; oid=Eulimnogammarus_messerschmidtii_trinEulimnogammarus_messerschmidtii_LocDN35403c0g1t1; codepot=Code/0.051;
------------------------------------------------------------
------------------------------------------------------------
------------------------------------------------------------
------------------------------------------------------------
------------------------------------------------------------
------------------------------------------------------------
------------------------------------------------------------
------------------------------------------------------------
------------------------------------------------------------
------------------------------------------------------------
-----M-----------------------------------SVADLILACCG--------
------PILFTIRDS---SSF-W----------------------------VLGETWCHL
-----EGYIQ--------------------------------------------------
----ETVMLVSVISLTIISFDRMIGVAYPFHEH--IKQWQSWLVIAVIWVVSGILAVPFA
VYRIYVVHVWADLV-------ERLCNET-------------------GDMVVWWSVSMIV
LNWIPLTIMITCYTFIIVR-FRKYDRSV---REL---------VHPNVMKKKKRVIKMMF
TVVIVFVVCWGPLQVFTVS-KYAFL--DDNGRL----LPN-MEKA--YK--TFLTISNYM
VYLNPALNPIIYGLMH-ENFRRAFRITY--SCCF--------------------------
--------------------------KEESD-MFLSPGTGNRGY----------------
------------------------------------------------------------
------------------------------------------------------------
------------------------------------------------------------
------------------------------------------------------------
------------------------------------------------------------
------------------------------------------------------------
------------------------------------------------------------
------------------------------------------------------------
------------------------------------------------------------
---------------------
>GarderEVm002392t1 type=protein; aalen=201,98%,partial3; clen=613; offs=10-612; organism=Garjajewia_dershawini; evgclass=noclass; oid=Garjajewia_dershawini_trinGarjajewia_dershawini_LocDN14569c0g1t1; codepot=Code/0.04;
------------------------------------------------------------
------------------------------------------------------------
------------------------------------------------------------
------------------------------------------------------------
------------------------------------------------------------
------------------------------------------------------------
------------------------------------------------------------
------------------------------------------------------------
------------------------------------------------------------
------------------------------------------------------------
------------------------------------------------------------
------------------------------------------------------------
------------------------------------------------------------
------------------------------------------------------------
-------------------------------------------------MVVWWEVSMVV
LNWIPLTIMITCYTLIIVR-FRKYDRSV---REL---------VQPNVMKKKKRVIKMMF
TVVIVFVVCWGPLQLFTVS-KYAFL--AENGSL----LPN-MEKA--YN--TFLTISNYM
IYLNPALNPIIYALMH-ENFRRAFRITY--SCCF--------------------------
--------------------------KEQSD-MFLSPGTGNRGYMW---STHNRRSS-QA
----------------------NLDR---RFSSRS-------------------------
------------------------------------------------------------
------------------------------------------------------------
----------------------------AS-------MDQ--------------------
--------------------------------------------------------SLPD
--------KQAQTRCR--------------------------------LWSC--------
------------------------------------------------------------
-------------------------------------------FQRR-------------
------------------------------------------------------------
---------------------
>Lv_CHHR1A
------------------------------------------------------------
------------------------------------------------------------
------------------------------------------------------------
------------------------------------------------------------
------------------------------------------------------------
------------------------------------------------------------
-----------MKGSRV-----------------------TC------------------
--NDTC---CSWED---------GSD---------------------N------------
----------------------TFC---------------FSDRDFP---QD-LVA-TPA
WELGVRYGAATFLCVTGVLGNLCILVILLKN-RLLLR-TSV------------------N
LFILNM-----------------------------------SVADLVTAAAG--------
------PLPYTARDT---QQF-W----------------------------TLGETWCRL
-----EGYLQ--------------------------------------------------
----MMVMMVSVLSLATISCDRMVGVVYPFHRH--LRAWQSFIVIGLIWVVSAGIAVPFG
LYREYAVHKWRDVT-------ERTCEEA-------------------NEMRVWWLVSIVA
LTWVPLGVMLACYALIFIN-FNKYRNKV---RGR---------EHPAILRLKARTVRMMF
VVVLVFVACWTPLQVVTLA-RNAFV--QENGSL----KKD-LAET--YD--TLMSVCQYM
MYINPSVNPIVYALMH-HNFRRAFRVTF--ACVF--------------------------
--------------------------KGKPS-FVLTPGHG--------------------
------------------------------------------------------------
------------------------------------------------------------
------------------------------------------------------------
------------------------------------------------------------
------------------------------------------------------------
------------------------------------------------------------
------------------------------------------------------------
------------------------------------------------------------
------------------------------------------------------------
---------------------
>Pm_CHHR1A
------------------------------------------------------------
------------------------------------------------------------
------------------------------------------------------------
------------------------------------------------------------
------------------------------------------------------------
------------------------------------------------------------
----------MMQGSSV-----------------------TC------------------
--NDTC---CSWAG---------GSD---------------------N------------
----------------------TFC---------------FSDRDFP---ED-LAT-TPA
WELGVRYGAATFLCVTGVLGNLCILVILLKN-RLLLR-TSV------------------N
LFILNM-----------------------------------SVADLVTAAAG--------
------PLPYTARDT---QQF-W----------------------------TLGETWCYL
-----EGYLQ--------------------------------------------------
----MMVLMVSVLSLATISCDRMVGVVYPFHRH--LRAWQSFIVIGLIWVVSAGIAVPFG
LYREYAVHKWRDVT-------ERTCEEA-------------------EEMQVWWLVSIVA
LTWLPLAVMLACYTLIFIN-FNKYKNKV---RGR---------EHPAILRMKARTVRMMF
VVVVVFVACWTPVQVVTLA-RNAFV--QENGSL----KEN-LAET--YD--TLMSVCQYM
MYINPSVNPIVYALMH-HNFKRALRVTF--TCVF--------------------------
--------------------------KRKPS-FVLTPGHGTQKYVW---SARSGISR-NR
NPGR-----S-PPFH-------RVRRQGFRTPGETESRVPYPSGHLSLEGIASSRSGE--
------------------------------------------------------------
-----------------------------LREVEEER-----------------------
-------RRPAEGDRDG-------------------------------------------
--------------------------------------------------------DLTP
--------RKPSPRG----------RNCD-----------------LFLGQ-LVTQV---
------------------------------------------------------------
-------------------------------------------IEEES------------
-----------GSD-LD-S----------------------ERTM---------------
---------------------
>XP_045522851.1 allatostatin-A receptor [Pieris brassicae]
------------------------------------------------------------
------------------------------------------------------------
------------------------------------------------------------
------------------------------------------------------------
-----------------------------------------------MFR----------
------------------------------------------------------------
---ADLY-NI---DE---------------------------------------------
---KYL---TNCTDL---------TAD-C------------------L------------
----------------------DLD---------------TSQYPFP---NT-LWLLKPA
REIAFKSSAMVVVGIIGIFLNSIIFIILMRN-R-WLW-TPS------------------N
ILVGNM-----------------------------------ALVDMLTLLIC--------
------PWFMLVRDF---YQN-Y----------------------------VLRNFGCKF
-----EGFLQ--------------------------------------------------
----ATLLLASVGSIMLVSYDRLAAACLTAEAR--VTKHCAPKLILITWVAAMGLSLPWI
IKRQYKERQWLDFL-------EMFCVED------------------VSFLEVYWHFILML
LVWLPLGVMIVTYGGIIWR-LECSARELT--SRG---------GGKVVVKARGKAMRVTA
MVLVASTLCRLPYTVLIYW-RNNM----VKE-------INAVEGS--YE--ILWFTASYL
MYLNCALNPLIYGFTN-LRFRRAMDRTPGLACFR---FGT--------------------
--------------WCCVC----CLVTRKTKDLD----SAKNE-IF---VIET-------
---------SPKPKK-------KLSN-----------------------AIKNILNIN--
---------KQTLELS--------------------------------------------
------------------------------------------------------------
---------------------------V-H-------MDE--------------------
-------------------------------------------------------ATTKP
--------TKVTP-----------------------------------------------
------------------------------------------------------------
-------------------------------------------IRIEQ------------
---------------CN-D-V---------------------------------------
---------------------
>Nn_CHHR2B
------------------------------------------------------------
------------------------------------------------------------
------------------------------------------------------------
--------------------------------------MGVW------------------
----------------------------------------------MLEAMTYFHLT---
------------------------------TTTTA-------------------------
--TSEVW-SDV-SSTLPTDYLSP-HAQSV-NESLAFALNVTCHN----------------
-------------------------DR--------------------Q------------
----------------------LVD---------------LTEFEYA-YRKE-TWI-PIT
WREVIKIVAYVIVFVVSLVGNLLVILVVYYN-V-HMR-SST------------------N
QYLVNL-----------------------------------AVADLLVTLLC--------
------TWVHLVRNLS--HPH-H----------------------------VLPAIICKL
-----DGFAQ--------------------------------------------------
----ATSLLASVLTLTVISVGRFVAVIFPLHAR--TSPDRAHRVIAVVWVTSALLSCPTL
FYRQLYSIKWANFT-------SWHCDEVWPSEVTYDPVVRRCV-TTYDPKKLFYIILNTA
FYFLPVGIMVISYSLVVWR-LWMTQLPGE--HC-VP-------ARNTATRAKKKVVKMVS
VVLLVFVLCWTPLQTIILY-SNFVH--VDH---------NSLPEW--FG--VMEFSAYFI
ALSNSALNPIIYCGFN-DNFRKGLMSLL--TCRHS-STG------RIHHRLH--------
--------------WRG-----TTGRTRETT-VG---CSGPEPAVV--LEIK--------
---------SLEI--------NSSSH---KSYKKS--------------SHSSRVVMT--
----------SYKELRH-------NKLDDIP---DTDHTFKKPSGGGES-GQKG------
------------------------------------------------------------
--------------------DGITTSTPCK--------NHC-------VCLVGDLA----
---------------------------------------------------DHQRPSGHQ
RLTEHHHSAPASASS----------SGR---RKV-------ATCCGCCRST--KSA----
------------------------------------------------------------
-------------------------------------------SFTLEE-----------
--------VYGVNK-LK-D-NI-------------NTD-TKEDRV---------------
---------------------
>XP_037917404.1 neuropeptide Y receptor type 2 isoform X3 [Hermetia illucens]
------------------------------------------------------------
------------------------------------------------------------
------------------------------------------------------------
------------------------------------------------------------
------------------------------------------------------------
------------------------------------------------------------
------------------------------------------------------------
----------MGL-----------NDF--------------------N------------
----------------------EID---------------ISKYDFP---KD-IWEIIPE
GELILKVATFVPVVLLGIIGNAILLNIIMRN-R-ALR-TPT------------------N
LLIANM-----------------------------------AAADTLTLVIC--------
------PAMFMYHDF---FQN-Y----------------------------KLGGVGCKA
-----EGFLE--------------------------------------------------
----GSLLITAVLNLCAVSYDRLTAIVLPLETR--LTIKGAKFVMIATWLVGFLLAAPLA
IYRTYKERQWKNFL-------ETYCFED------------------TTVLPVYWHVLIAA
LVWMPLGVMMTCYFAIFYK-LDRYERQVL--KR----------EHPMSVSYKTKVAKMLF
IVVIIFVVLRVPFTALVFI-RNQML--QNNF-------VDQILGS--FQ--VLWYASHYL
IFFNAAINPLIYELTN-DNFRRAYHQTPFLFCFY--------------------------
---------------------K-PKIGKKK--------KANKPASFGRLFYG--------
---------ALQPRGPCGE--DRFAG------------------------VKNLFT-Q--
---------KDKGNIQI-------------------------------------------
------------------------------------------------------------
---------------------------GSG-------TSK--------------------
--------------------------------------------------------TYRS
--------TRITQ-----------------------------------------------
------------------------------------------------------------
-------------------------------------------LRIQSSKE-TLSDSMQH
KD--------VCKI-LD-V-KK--------------ID-TETSIVANGF-----------
---------------I-----
>XP_037917400.1 neuropeptide Y receptor type 2 isoform X2 [Hermetia illucens]
------------------------------------------------------------
------------------------------------------------------------
------------------------------------------------------------
------------------------------------------------------------
------------------------------------------------------------
------------------------------------------------------------
---------MSTRPTLLHPPKQ----------------FFRFRETSDNETFTEDELDANN
NHHPLP---NHSS-----------NDS--------------------A------------
----------------------VID---------------ISKYDFP---KD-IWEIIPE
GELILKVATFVPVVLLGIIGNAILLNIIMRN-R-ALR-TPT------------------N
LLIANM-----------------------------------AAADTLTLVIC--------
------PAMFMYHDF---FQN-Y----------------------------KLGGVGCKA
-----EGFLE--------------------------------------------------
----GSLLITAVLNLCAVSYDRLTAIVLPLETR--LTIKGAKFVMIATWLVGFLLAAPLA
IYRTYKERQWKNFL-------ETYCFED------------------TTVLPVYWHVLIAA
LVWMPLGVMMTCYFAIFYK-LDRYERQVL--KR----------EHPMSVSYKTKVAKMLF
IVVIIFVVLRVPFTALVFI-RNQML--QNNF-------VDQILGS--FQ--VLWYASHYL
IFFNAAINPLIYELTN-DNFRRAYHQTPFLFCFY--------------------------
---------------------K-PKIGKKK--------KANKPASFGRLFYG--------
---------ALQPRGPCGE--DRFAG------------------------VKNLFT-Q--
---------KDKGNIQI-------------------------------------------
------------------------------------------------------------
---------------------------GSG-------TSK--------------------
--------------------------------------------------------TYRS
--------TRITQ-----------------------------------------------
------------------------------------------------------------
-------------------------------------------LRIQSSKE-TLSDSMQH
KD--------VCKI-LD-V-KK--------------ID-TETSIVANGF-----------
---------------I-----
>XP_037917399.1 neuropeptide Y receptor type 2 isoform X1 [Hermetia illucens]
------------------------------------------------------------
------------------------------------------------------------
--------------------------------------------------------M---
------------------------------------------------------------
----------------------------------------------CYSRLGYHNDS---
------------------------------------------------------------
LVNCAFRLALSVVPFLVESTN--------------------CSETSDNETFTEDELDANN
NHHPLP---NHSS-----------NDS--------------------A------------
----------------------VID---------------ISKYDFP---KD-IWEIIPE
GELILKVATFVPVVLLGIIGNAILLNIIMRN-R-ALR-TPT------------------N
LLIANM-----------------------------------AAADTLTLVIC--------
------PAMFMYHDF---FQN-Y----------------------------KLGGVGCKA
-----EGFLE--------------------------------------------------
----GSLLITAVLNLCAVSYDRLTAIVLPLETR--LTIKGAKFVMIATWLVGFLLAAPLA
IYRTYKERQWKNFL-------ETYCFED------------------TTVLPVYWHVLIAA
LVWMPLGVMMTCYFAIFYK-LDRYERQVL--KR----------EHPMSVSYKTKVAKMLF
IVVIIFVVLRVPFTALVFI-RNQML--QNNF-------VDQILGS--FQ--VLWYASHYL
IFFNAAINPLIYELTN-DNFRRAYHQTPFLFCFY--------------------------
---------------------K-PKIGKKK--------KANKPASFGRLFYG--------
---------ALQPRGPCGE--DRFAG------------------------VKNLFT-Q--
---------KDKGNIQI-------------------------------------------
------------------------------------------------------------
---------------------------GSG-------TSK--------------------
--------------------------------------------------------TYRS
--------TRITQ-----------------------------------------------
------------------------------------------------------------
-------------------------------------------LRIQSSKE-TLSDSMQH
KD--------VCKI-LD-V-KK--------------ID-TETSIVANGF-----------
---------------I-----
>Battex_EVm003745t1 type=protein; aalen=419,71%,complete; clen=1751; offs=434-1693; organism=HBG_Bathypalaemonella_texana; evgclass=main; oid=HBG_Bathypalaemonella_texana_trinHBG_Bathypalaemonella_texana_Loc153668c0g1t5; codepot=Code/0.021;
------------------------------------------------------------
------------------------------------------------------------
------------------------------------------------------------
------------------------------------------------------------
-----------------------------------------------MDTTGLTLPT---
----------------SS----------LALNFSP-------------------------
--TGVVF-N-----STESPYSTS-DIPQDFLLNNTNPQNVSCEN----------------
-------------------------NH--------------------H------------
----------------------QFD---------------FSEYEYP-YRQE-TWI-PIT
WREILKITAYVLVFLLSLLGNLLVILVVYYN-A-HMR-STT------------------N
QYLVNL-----------------------------------AAADLFVTLVC--------
------MWVHLVRHLS--HPH-Y----------------------------VLPAIVCKL
-----DGFVQ--------------------------------------------------
----TTALLASVLTLTVISVGRFIAVMFPLHAR--TSPDRAHKVIAAVWITSAIFACPTL
FYRELYSIKWSNFT-------SWQCDELWPQEYQYDPQTGYCM-LVYDSKQFFYTALTIA
LYFLPVGVMFINYSLVVWR-LWMTQLPGE--HS-LP-------ARNTATRAKRKVVKMVS
VVLVVFVMCWTPLQTIILY-SNFVH--AQH---------NSLPEW--FP--ILEFSAYFV
AYSNSALNPIIYCGFN-ANFRQGLISLL--TCTHS-NSN------RGYHRRS--------
----------------------TTRFTRVDT-AG---STKSLP-----------------
------------------------------------------------------------
------------------------------------------------------------
------------------------------------------------------------
------------------------------------------------------------
------------------------------------------------------------
------------------------------------------------------------
------------------------------------------------------------
------------------------------------------------------------
------------------------------------------------------------
---------------------
>AcastyEVm001896t2 type=protein; aalen=644,62%,complete; clen=3097; offs=997-2931; organism=HBG_Acanthephyra_stylorostrata; evgclass=althim; oid=HBG_Acanthephyra_stylorostrata_trinHBG_Acanthephyra_stylorostrata_Loc27070c0g1t4; codepot=Code/0.06;
------------------------------------------------------------
------------------------------------------------------------
------------------------------------------------------------
------------------------------------------------------------
-----------------------------------------------MDTTGLALST---
----------------TP----------SVMNFSP-------------------------
--TEGLM-T-----STVPPYLST-YMPEE-LLNSSMMANFSCDR----------------
-------------------------DH--------------------D------------
----------------------QID---------------FSEYEYG-YRKE-TWI-PIT
WREILKITAYILIFLISLSGNLLVILVVYYN-A-HMR-SST------------------N
QYLVNL-----------------------------------AAADLFVTLVC--------
------MWVHIVRHLS--HPH-Y----------------------------VLPALVCKL
-----DGFVQ--------------------------------------------------
----TTALLASVLTLTVISVGRFIAVMFPLHAR--TSPDRAHKVILAVWITSATLACPTL
FYRELYSIKWSNFT-------SWQCDELWPQEYRLDPKTGYCL-LVYDSKQFFYTALTIA
LYFLPVGIMFINYSLVVWR-LWMTQLPGE--HS-LP-------ARNTASRAKRKVVKMVS
VVLVVFVVCWTPLQTIILY-SNFVH--VQH---------KALPEW--FP--ILEFSAYFV
AYSNSALNPIIYCGFN-ANFRQGLVSLL--TCSHS-SSS------RTYHRREYIGGSTTR
FTLGHDRVDNP-GTWKGVTGGGMTSGTRETTMVG---CSGPEPAVL--LEFS--------
---------SLKKN-------NRLVQ---KSSMNQ--------------PLSGRVVAT--
---------SASRDLNQ-------QSFGHYT----GDLVCKKCCRENHH--HETH--MGH
-VCT--------------------------------------------------------
------------------ATTTITNPTTNN--------HHN-------RNQLQDDFGSGC
RGT----------------GGGATDGRENGGCVSVVTQGGVGV-------RSQSGSNGEK
L------ITKISISS----------FSS----------D-GETGCGCYRRK--QRKG---
--KINNL-----------------------------------------------------
----------------------------------------PMNHHHHND-----------
--------MYDVNH-MKPE-NY-------------G---IREDML---------------
---------------------
>OplsP2_EVm002856t1 type=protein; aalen=308,87%,partial3; clen=1052; offs=129-1052; organism=HBG3047I2_Oplophorus_spinosus_photophores; evgclass=main; oid=HBG3047I2_Oplophorus_spinosus_photophores_trinHBG3047I2_Oplophorus_spinosus_photophores_Loc457
------------------------------------------------------------
------------------------------------------------------------
------------------------------------------------------------
------------------------------------------------------------
-----------------------------------------------MDTTSLALSA---
----------------SP----------STASFSP-------------------------
--TDILL-S-----SAIPPYLST-QIPQD-LLNISMVTNVSCNR----------------
-------------------------AH--------------------H------------
----------------------QID---------------FSEFEYG-YRKE-TWI-PIT
WREVLKITAYVLVFLISLSGNLLVILVVYYN-A-HMR-SST------------------N
QYLVNL-----------------------------------AAADLFVTLVC--------
------MWVHIVRHLS--HPH-F----------------------------VLPEVVCKL
-----DGFVQ--------------------------------------------------
----TTALLASVLTLTVISVGRFIAVMFPLHAR--TSPDRAHKVIAAVWITSATLACPTL
FYRELYSIKWSNFT-------SWQCDEFWPQEFKVDPKTGFCS-LVYDSKHYFYTALTIA
LYFLPVGVMFINYSLVVWR-LWMTQLPGE--HS-LP-------ARNTATRAKR-------
------------------------------------------------------------
------------------------------------------------------------
------------------------------------------------------------
------------------------------------------------------------
------------------------------------------------------------
------------------------------------------------------------
------------------------------------------------------------
------------------------------------------------------------
------------------------------------------------------------
------------------------------------------------------------
------------------------------------------------------------
------------------------------------------------------------
---------------------
>SysdeP_EVm003518t1 type=protein; aalen=410,68%,partial3; clen=1786; offs=556-1785; organism=HBG_Systellaspis_debilis_PHOTOPHORES; evgclass=noclass; oid=HBG_Systellaspis_debilis_PHOTOPHORES_trinHBG_Systellaspis_debilis_PHOTOPHORES_Loc29358c0g1t1; co
------------------------------------------------------------
------------------------------------------------------------
------------------------------------------------------------
------------------------------------------------------------
-----------------------------------------------MDTTGLALSA---
----------------SP----------STVSFSP-------------------------
--TDILL-S-----TTIPPYLST-QIPQD-LLNASMVTNISCNR----------------
-------------------------AH--------------------H------------
----------------------QID---------------FSEFEYA-YRKE-TWI-PIT
WREVLKITAYVLVFLISLSGNLLVILVVYYN-A-HMR-SST------------------N
QYLVNL-----------------------------------AAADLFVTLVC--------
------MWVHLVRHLS--HPH-F----------------------------VLSALVCKL
-----DGFVQ--------------------------------------------------
----TTALLASVLTLTVISVGRFIAVMFPLHAR--TSPDRAHKVIAAVWITSATLACPTL
FYRELYSIKWSNFT-------SWQCDEFWPQEFKVDPKTGYCI-LVYDTKQFFYTALTIA
LYFLPVGVMFINYSLVVWR-LWMTQLPGE--HC-LP-------ARNTATRAKRKVVKMVS
IVLIVFVVCWTPLQSIILY-SNFVH--AQH---------NSLPEW--FP--SLEFSAYFV
AYSNSALNPIIYCGFN-NNFRQGLLSLL--TCSHS-PSS------RTYHRREYIGGSTTR
F-----------------------------------------------------------
------------------------------------------------------------
------------------------------------------------------------
------------------------------------------------------------
------------------------------------------------------------
------------------------------------------------------------
------------------------------------------------------------
------------------------------------------------------------
------------------------------------------------------------
------------------------------------------------------------
---------------------
>LUA10.1_GeclatEVm002817t1 type=protein; aalen=688,60%,partial3; clen=3435; offs=1371-3434; organism=Gecarcinus_lateralis; evgclass=main; oid=GlaE_velvLoc12777ct1; codepot=Code/0.12; cov=354.8_g5674_i0;
------------------------------------------------------------
------------------------------------------------------------
--------------------------------------------------------MFEV
SDATT-------------------------GVEG-TEA-GVWTNESAGE-IWSGG-----
----------------------------------------------GAVTTTNTTSTF--
---------------SST----------FASSSSPLSHLLHM-----ALTSTSSP----S
PSSASSF-A---SSTDLPLFSTT-YYMDD-AANRSMLMPNSCDV----------------
-------------------------NP--------------------LL-----------
----------------------FTD---------------FAQYEYP-YRTD-TWI-PIT
WREVLKLVAYIITFLVSIAGNILVILVVRYN-R-NMR-SST------------------N
QYLVNL-----------------------------------AVADLLVTLVC--------
------KWVHLVRHLS--YPH-Y----------------------------VLPALVCKL
-----DGFVQ--------------------------------------------------
----GTALVASVFTLTVISIGRFVAIMFPLHAR--TSPDRAIRVIAAVWIASALISSPML
FYRELYSTEWSNFT-------AWNCDEAFPTERKFVKGVG-CV-VTYDAKQLFYVIFTIT
CYFLPVTIMLVNYSLIVWK-LWGAQQPGE--QHQ---------QQVAATRNMQRVVRMVT
VVLVVFVICWTPLQSLILY-TTF----SND---------EHVPEW--LS--WLEFTAYFV
AHSNSALNPIIYCGFN-ANFRQGLVALL--TCRQS-RSGS-----RTYYPRS--------
--------------WRG-----LT-GTRESI-TG---YSGPEPAVV--LDMGG-------
---------SVRH--------SRLTQ---KSSSS---------------SLCGRLVYT--
---------GSARELRH-------DNH--------HHHH---------------------
-LC---------------------------------------------------------
--------------------DPLNTSGITSIS----SINSNGGSGS-------GGNSITS
NRNLSLRTNSTSMRQGYRSTNRSSDQQE-----LTLAQRTFVR-------ASYMGDNGRL
D------ALRASTSSSSYTHRG---GGR---VGGGLDKE-DEYGCSCCGGG--KGR----
------------------KGGGGRGGGGGGGGTGI-GGRGSGGGTRSLWG--DRGGGGGG
------------------TGIGGRGSGGG-------------------------------
------------------------------------------------------------
---------------------
>XP_041784063.1 neuropeptide FF receptor 2-like isoform X1 [Anopheles merus]
------------------------------------------------------------
------------------------------------------------------------
--------------------------------------------------------M---
------------------------------------------------------------
------------------------------------------------------------
------------------------------------------------------------
---------------------------------------------------YQLIVEVIA
KLNVLI----NYT-----------DEY--------------------P------------
----------------------SMD---------------FTVYDYP---RE-IWHLKPG
WEVALKTITFLPLVLFGVLGNAVLCCTLVQI-R-ALR-TPT------------------N
LLIANL-----------------------------------AVADLATLVIC--------
------PLMFMFHDF---YQN-Y----------------------------VLGAIGCRM
-----EGFLQ--------------------------------------------------
----GSLLITSVLCLCAISYDRLTAIVFPKRSR--LTKRGAVGLIVACWVGGFLLALPLS
LYRAYRERQWKNYL-------ETYCAEN------------------TTFLPSYWHVLIGA
LVWFPLLVMFCCYSLIFLK-LDRYERRVL--RK----------EHPISVSYKRKVAKTLF
IVLIVFVLLRIPFTTLVFV-RYNRY--LNDN-------QNQIGND--FL--ILWYVSHYL
MYLNAALNPLIYGLTN-ENFRKAFHKISLSRLLCIPALASRGRSSAGKHP----------
--------------------KH-ARNGKRTM-------GKLDPALGI-ATIGG-------
---------RLQPRAPCGTN-DKMAN------------------------LSGWVLCP--
---------AGHGGPD--------------------------------------------
------------------------------------------------------------
----------------------------SQ-------PTS--------------------
--------------------------------------------------------PSKD
--------TKTSH-----------------------------------------------
------------------------------------------------------------
-------------------------------------------LKLTTDTF---------
---GG-----GDSE-TP-R-NT--------------TL-VSDGFM---------------
---------------------
>XP_041784064.1 neuropeptide FF receptor 2-like isoform X2 [Anopheles merus]
------------------------------------------------------------
------------------------------------------------------------
------------------------------------------------------------
------------------------------------------------------------
------------------------------------------------------------
------------------------------------------------------------
------------------------------------------------------------
------------------------------------------------------------
-----------------------MD---------------FTVYDYP---RE-IWHLKPG
WEVALKTITFLPLVLFGVLGNAVLCCTLVQI-R-ALR-TPT------------------N
LLIANL-----------------------------------AVADLATLVIC--------
------PLMFMFHDF---YQN-Y----------------------------VLGAIGCRM
-----EGFLQ--------------------------------------------------
----GSLLITSVLCLCAISYDRLTAIVFPKRSR--LTKRGAVGLIVACWVGGFLLALPLS
LYRAYRERQWKNYL-------ETYCAEN------------------TTFLPSYWHVLIGA
LVWFPLLVMFCCYSLIFLK-LDRYERRVL--RK----------EHPISVSYKRKVAKTLF
IVLIVFVLLRIPFTTLVFV-RYNRY--LNDN-------QNQIGND--FL--ILWYVSHYL
MYLNAALNPLIYGLTN-ENFRKAFHKISLSRLLCIPALASRGRSSAGKHP----------
--------------------KH-ARNGKRTM-------GKLDPALGI-ATIGG-------
---------RLQPRAPCGTN-DKMAN------------------------LSGWVLCP--
---------AGHGGPD--------------------------------------------
------------------------------------------------------------
----------------------------SQ-------PTS--------------------
--------------------------------------------------------PSKD
--------TKTSH-----------------------------------------------
------------------------------------------------------------
-------------------------------------------LKLTTDTF---------
---GG-----GDSE-TP-R-NT--------------TL-VSDGFM---------------
---------------------
>CAH0694739.1 unnamed protein product [Spodoptera exigua]
------------------------------------------------------------
------------------------------------------------------------
------------------------------------------------------------
------------------------------------------------------------
------------------------------------------------------------
------------------------------------------------------------
------------------------------------------------------------
------------------------------------------------------------
------------------------------------------------------------
---------MLVISITGIFLNSIILTILLRN-K-WLW-TAS------------------N
YLVGNL-----------------------------------AMTDLLTLLIC--------
------PWFMLVRDF---YQQ-Y----------------------------VLRNFGCRF
-----EGFLQ--------------------------------------------------
----ASFLLAGVCAVLLVSYDRLAAAALSAETR--VTIKVAPYLIVASWLASMTVSLPWA
VKREFVERPWKNYL-------EMYCVED------------------TRVLGIYWHFLLML
LVWAPLGVMVVTYGTIMWR-LEWSVRELA--ARG---------GGQSIARARTRTLRITA
CVLLVSLICRIPFTALIYW-RNNL----APQ-------INSADGG--FQ--IMWFAANYL
MYLNCAINPLIYGFTN-ARFRKAMDRTPGIACFK---FGS--------------------
--------------WCCLC----DVPAKKRDQAQ----EKHTEKIF---VIAH-------
---------SPKPHK-------KISK-----------------------AIKNILHIK--
---------KDTLDFS--------------------------------------------
------------------------------------------------------------
---------------------------I-K-------VDE--------------------
-------------------------------------------------------ATTKP
--------TKITP-----------------------------------------------
------------------------------------------------------------
-------------------------------------------VKTEP------------
---------------VL-E-NG--------------------KI----------------
---------------------
>KAH9639628.1 hypothetical protein HF086_010035, partial [Spodoptera exigua]
------------------------------------------------------------
------------------------------------------------------------
--------------------------------------------------------M---
-------------RTYFGKIVI--FCDTKNNLED-YEN-----KFKVDFVLIEDK--EVV
EEKTDIFD--------------VDSLDIEFIDEP------IEIALNKMDE----------
------------------------------------------------------------
---SDFD-DL---DT---------------------------------------------
---KTI---SNWS-----------QDY-L------------------E------------
----------------------QLD---------------TSQHNFP---NT-LWHVKPP
LEIALKLSAMLVISITGIFLNSIILTILLRN-K-WLW-TAS------------------N
YLVGNL-----------------------------------AMTDLLTLLIC--------
------PWFMLVRDF---YQQ-Y----------------------------VLRNFGCRF
-----EGFLQ--------------------------------------------------
----ASFLLAGVCAVLLVSYDRLAAAALSAETR--VTIKVAPYLIVASWLASMTVSLPWA
VKREFV------------------------------------------------------
------------YGTIMWR-LEWGVRELA--ARG---------G----------------
------------------------------------------------------------
------------------------------------------------------------
------------------------------------------------------------
------------------------------------------------------------
------------------------------------------------------------
------------------------------------------------------------
------------------------------------------------------------
------------------------------------------------------------
------------------------------------------------------------
------------------------------------------------------------
------------------------------------------------------------
------------------------------------------------------------
---------------------
>OWR49373.1 neuropeptide receptor A34 [Danaus plexippus plexippus]
------------------------------------------------------------
------------------------------------------------------------
------------------------------------------------------------
------------------------------------------------------------
------------------------------------------------------------
------------------------------------------------------------
------------------------------------------------------------
------------------------------------------------------------
------------------------------------------------------------
---------MVLVGVTGIFLNSIILIILLNN-K-WLW-TAS------------------N
YLVGNL-----------------------------------AAVDLITLLFC--------
------PWLMLARDF---YQQ-Y----------------------------VLKNFGCKF
-----DGFLQ--------------------------------------------------
----ATMLLANVAAIILVCYDRLAAAVLTAEAK--ITKSVAPKLIFVSWILSIVLSTPWI
FKREYVERPWKNYL-------ETYCVED------------------CDFLCIYWHFLVIL
LVWIPLTAMTITYGAIIWK-LEWGARELL--SRG---------GGRTIILAKRKTMRVTA
CILLAAAICRIPFTVLVYW-RNNL----RKE-------INAVDGG--YS--IIWFIATYL
MYANCAINPIIYGFTN-TRFRKAMDRTPCIACFR---FGS--------------------
--------------LCCVY----GKEIKENQSPQ----HNNNEKLF---VIEG-------
---------SPQPRR-------KLSQ-----------------------IVKNLLHIH--
---------RHTVELS--------------------------------------------
------------------------------------------------------------
---------------------------IAK-------VDE--------------------
-------------------------------------------------------ATTKP
--------TKVTP-----------------------------------------------
------------------------------------------------------------
-------------------------------------------LKIEH------------
---------------L--------------------------------------------
---------------------
>Erisi1_EVm006110t1 type=protein; aalen=445,92%,partial3; clen=1443; offs=109-1443; organism=Eriocheir_sinensis; evgclass=main; oid=Eriocheir_sinensis_trinEriocheir_sinensis_LocDN204323c2g4t1; codepot=Code/0.091;
------------------------------------------------------------
------------------------------------------------------------
--------------------------------------------------------MFAG
SEVTS------------------------AGVEG-TEVEAAWTNDTVGG-LWSGG-----
----------------------------------------------GGSNTTNNNKTS--
---------------INS----------TSFTSTTVSRLLHM-----ALSSTASP----A
SSSSSSF-FDS-STTELPFY--Y-NNSDE-AANPFMLMSNTCDA----------------
-------------------------NP--------------------L------------
----------------------SFD---------------FSQFEFP-YRID-TWK-PIT
WWEVLEIVAYIITFLVSIVGNILVILVVRYN-R-NMR-SST------------------N
QYLVNL-----------------------------------AVADLLVTLVC--------
------KWVHLVRHLS--HPH-Y----------------------------VLPAILCKM
-----EGFVQ--------------------------------------------------
----SIALVASVFTLTVISIGRFVAIMFPLHAR--TSPDRAIRVIAAVWIASALISSPPL
LYRGLYKTEWSNFT-------TWNCDEFFPTKKKFVEGVG-CV-VTFDAKRLFYMVFIIT
CYFLPVTIMLVNYSLIVWK-LWGAQQPGE--QHQ---------QQVAATRNMQRVVRMVT
VVLVVFVICWTPLQSLMLY--NF----IYH---------EHLPEW--PR--WVEFTVYFV
ANSNSALNPIIYCGFN-ANFRQGLVALL--TCRQT-RSG---------------------
------------------------------------------------------------
------------------------------------------------------------
------------------------------------------------------------
------------------------------------------------------------
------------------------------------------------------------
------------------------------------------------------------
------------------------------------------------------------
------------------------------------------------------------
------------------------------------------------------------
------------------------------------------------------------
---------------------
>Minpug_EVm002765t1 type=protein; aalen=757,52%,complete-utrpoor; clen=4355; offs=1046-3319; organism=Uca_pugnax; evgclass=noclass; oid=Uca_pugnax_velvLoc10597ct1; codepot=Code/0.11; cov=20.2_g3239_i1;
------------------------------------------------------------
------------------------------------------------------------
--------------------------------------------------------MFEA
TDITT------------------------AGVEG-TEA-GVWSNDTVGE-LWGGG-----
----------------------------------------------GGAVTTTNTST---
----------------AT----------FPSSSTPLSHLLHM-----TLMSTSSP-----
--PSSVF-A---ASTDLPLFSTT-QDMDD-SANGSMLMSNSCDE----------------
-------------------------NP--------------------L------------
----------------------LYD---------------FTQFEYP-YRTD-TWI-PIT
WREVLKLLAYIITFLVSIVGNILVILVVRYN-R-NMR-SST------------------N
QYLVNL-----------------------------------AVADLLVTLVC--------
------KWVHLVRHLS--YPH-Y----------------------------VLPALVCKL
-----DGFVQ--------------------------------------------------
----GTALVASVFTLTVISIGRFVAIMFPLHAR--TSPDRAIRVIAAVWIASALISSPML
FYRVLYKTTWSNFT-------TWNCDEFFPTERKYVQNVG-CV-VTYDAKKLFYIIFTII
CYFLPVTIMLVNYSLIVWK-LWGAQQPGE--QHQ---------QQVAATRNMQRVVRMVT
VVLVVFVICWTPLQTLILY-TIF----SSY---------EHVPEW--LS--WLEFTSYFV
AHSNSALNPIIYCGFN-ANFRQGLVALL--TCRKS-RSS------SGRYVTS--------
--------------W-------LLKGTRQSI-TG---YSGQEPAMM--PDMGS-------
---------SLRH--------TRLTQ---KSSSS---------------SLCGRLVYT--
---------GSSRELRH-------DNH--------YHHH---------------------
-LC---------------------------------------------------------
--------------------DPLNTSGMSS-------TNSNGGSGGN----SSAGNSIG-
NRSLSLRSNSNT-RQGSMGMKRSRNQQE-----LTLAQRTFVR-------APYMSDNGRL
D------ALRASTSSSSPYNQRVRIGER---TGGGLERE-EEPGCSCWGGG--RKG----
--DARWGGKLEKRGLCGGKGLWRVGGGGGGGGKGIAGGR---RGIKRLWGGFKRKGRGGG
-EEKVRGIRWRRESESESGGGGGRGGGGGHVPYSRSSSSSKERSYQGLE-----------
--------VFTVTAGAP-DPVI-------------FEK-GVEAVV---------------
---------------------
>ParausEVm004792t1 type=protein; aalen=565,42%,complete-utrpoor; clen=3949; offs=1470-3167; organism=Paratya_australensis; evgclass=noclass; oid=Paratya_australensis_trinParatya_australensis_LocDN41038c0g1t2; codepot=Code/0.028;
------------------------------------------------------------
------------------------------------------------------------
------------------------------------------------------------
------------------------------------------------------------
-----------------------------------------------MEGLRIVNPT---
---------------LVS----------GITGAVT-------------------------
--EDVLW-SL--GTSTFAPFVIT-HFPEG---NMSDPVNSSCNF----------------
------------------------DDV--------------------R------------
----------------------HLN---------------VSEYDYP-YRKE-TWI-AIT
WREILKIIAYVVAFLVSLAGNLLVILVVYHN-A-NMRTSST------------------N
RYLVNL-----------------------------------AAADLLVTLVC--------
------MWVHIVKHLS--HPN-Y----------------------------ILPSIICRI
-----DGFVQ--------------------------------------------------
----ATSLLASVLTLTVISVGRFVAVMFPLRAR--TSPVRAYRVIAAVWITSAILACPTM
FYRQYYSIKWKNFV-------TWQCDEFWPSEKRYDPKLRYCV-TVYDYKTIFYTAFTIA
LYFLPVGIMIVNYSLVVWR-LWVNQLPGE--HS-AP-------ARNTATRAKKKVVKMVS
VVLLVFVLCWTPLQTIILY-SNFVH--GQH---------NSLPTW--FP--AVEFSAYFV
AYSNSALNPIIYCGFN-ANFRQGLMSLL--TCRQS-SSG------RIYYQRN--------
--------------WKG-----LTARTRETT-EG---CSSAEPAVL--VEFT--------
---------SSKK--------NRY-------------------------GPSGKTPLS--
---------SSREAP---------DSLCDSS----SEPVSKRSFQGE-------P--FNG
-SQ---------------------------------------------------------
--------------------SHMSGSGTF-------------------FCHQQSDGLRG-
-------------------------------------------------------RPLGD
F------SRRALGSS----------ITGRYPGGG-------FSGCSCCRRK--GRR----
--KEKI------------------------------------------------------
-------------------------------------------ISDGQQ-----------
--------VYELNE-VR-D-NT-------------SNG-SREDML---------------
---------------------
>CarmaC_EVm005844t1 type=protein; aalen=525,77%,complete; clen=2033; offs=329-1906; organism=Carcinus_maenas; evgclass=main; oid=Carcinus_maenas_CNS_velvLoc34344ct1; codepot=Code/0.073; cov=300.7_g13130_i1;
------------------------------------------------------------
------------------------------------------------------------
--------------------------------------------------------M--A
TDV--------------------------------DET-DVW-NDSVG--MWRNG-----
----------------------------------------------DFPSSSTSSSSS--
----------------------------SSTFTSPLPSLLHL-----ALSSSSSS-----
--SSSAF-F-----TTEGPDDST-SFMED-TMNYTMPI--SCDQ----------------
-------------------------DP--------------------RI-----------
----------------------SMN---------------FSEFGYI-YRTT-TWV-PIT
WREVLKLLAYIITFLVSLVGNLLVILVVRYN-R-NMS-SST------------------N
QYLVNL-----------------------------------AVADLLVTLVC--------
------KWVHLVRHLS--HPH-Y----------------------------ILPAFFCKL
-----ESFVQ--------------------------------------------------
----ATALVASVFTLTVISMGRFVAIMFPLHAR--TSPDRANRVIAAVWIASALLSSPML
FYRELYSIEWSNFT-------TWHCDEFFPTKKKLLNGV--CV-VTYDAKKLFYIILTTT
CYFLPVTIMLVNYSLIVWR-LWGAQHPGE--HHQ---------HQVAATRNTQRVVRMVT
VVLLVFVVCWTPLQTLILY-TSV----AEN---------FHVSEW--LE--KLEFTAYFV
AHSNSALNPIIYCGFN-ANFRQGLVALL--YCRHS-RSG------RNYHPRS--------
--------------WRG-----LT-GTRDLT-SG---YSGPEPAVL--MEMG--------
---------SLRH--------SRLTQ---RSSTT---------------SLSGRLVYT--
---------GSSGEFRH-------NNH--------HHHH--------------------H
-LC---------------------------------------------------------
--------------------DGLNDTPTVR--------QQS-------------------
---------------------------------IIVYLFILVT-------ITLV------
------------------------------------------------------------
------------------------------------------------------------
------------------------------------------------------------
------------------------------------------------------------
---------------------
>Cb_CHHR2
------------------------------------------------------------
------------------------------------------------------------
------------------------------------------------------------
------------------------------------------------------------
------------------------------------------------------------
------------------------------------------------------------
--------------------------MED-TMNFSMLM--SCDQ----------------
-------------------------DP--------------------RI-----------
----------------------STN---------------FSQFEYL-WRTS-TWV-PIT
WREILKLLAYVITFLVSIVGNLLVILVVRYN-R-NMR-SST------------------N
QYLVNL-----------------------------------AVADLLVTLVC--------
------KWVHLVRHLS--HPH-Y----------------------------VLWAIVCKL
-----DGFVQ--------------------------------------------------
----ATALVASVFTLTVISIGRFVAIMFPLHAR--TSPDRAIRVIAAVWIASALLSSPML
FYRELYSTEWSNFT-------TWNCDEFFPTKRKYVKDVG-CV-VTYDAKKLFYIIFTTS
CYFLPVTIMLVNYSLIVWK-LWGAQQPGE--QHQ---------LQVAATRNTRRVVRMVT
VVLLVFVVCWTPLQTLILY-SSI----SEN---------FYTPEW--YQ--WMEFTAYFV
AHSNSALNPIIYCGFN-ANFRQGLMALL--YCKHS-RSG------RIYHPQS--------
--------------HRG--------APRRPS-AGA-WYSRDQIESF--VTTT--------
------------------------------------------------------------
------------------------------------------------------------
------------------------------------------------------------
------------------------------------------------------------
------------------------------------------------------------
-------TITTTTSATA-------------------------------------------
------------------------------------------------------------
------------------------------------------------------------
------------------------------------------------------------
---------------------
>CalsaE_EVm005262t1 type=protein; aalen=530,93%,partial3; clen=1699; offs=108-1697; organism=Callinectes_sapidus_EVG; evgclass=noclass; oid=Callinectes_sapidus_EVG_Callinectes_sapidus_EVG_evg1609927; codepot=Code/0.081;
------------------------------------------------------------
------------------------------------------------------------
------------------------------------------------------------
------------------------------------------------------------
------------------------------------------------------------
------------------------------------------------------------
--------------------------MDD-STNF------SCDQ----------------
-------------------------DP--------------------RL-----------
----------------------TTN---------------FSQYEYE-GRTT-TWV-PIT
WREVVKLLAYIITFLVSIVGNLLVILVVRYN-R-TMR-SST------------------N
QYLVNL-----------------------------------AVADLLVTLVC--------
------KLVHLIRHLS--YPH-Y----------------------------ILPAVVCKL
-----DGFVQ--------------------------------------------------
----GTALVASVFTLTVISIGRFVAIMFPLQAR--TSPDRAIWVIAAVWIASALLSSPML
MYRELYGIKWSNFT-------TWHCDEFFPTERKMMNGV--CV-VTYDPKKLFYIIFTIT
CYFLPVTIMLVNYSLIVWK-LWGAQQPGE--HHQ---------QQEAATRNTQRVVRMVT
VVLLVFVVCWTPLQTLILY-TSV----GEEY------------EF--VN--DLEFTAYFV
AHSNSALNPIIYCGFN-ANFRQGLVALL--YCRHS-RGG------HIYYPRS--------
--------------WRG-----VT-GTRETT-SG---YSGPEPAVL--VEMG--------
---------SVRH--------SRLTQ---RGSTT---------------SIGGRVVYT--
---------GPGRELCH-------DHH--------HYHH-------------------HH
QLC---------------------------------------------------------
--------------------HGLNNQTTTQ--------HNTGGSGGR----SGNSNSGG-
-------------------GDGGGALQE-----VTLAQRTFLR-------ASYR-QNGRV
N--NHTNHMTPSTSFDAGG------GGR---EGD----D-MEETCGCCCRR--KRS----
--RYRW-----RR-----KDFGRRWGGG--------------------------------
------------------------------------------------------------
------------------------------------------------------------
---------------------
>ScyparEVm004277t2 type=protein; aalen=434,91%,partial3; clen=1418; offs=116-1417; organism=Scylla_paramamosain; evgclass=althim; oid=Scylla_paramamosain_trinLocDN32907c0g1t3; codepot=Code/0.068;
------------------------------------------------------------
------------------------------------------------------------
------------------------------------------------------------
------------------------------------------------------------
------------------------------------------------------------
------------------------------------------------------------
--------------------------MDD-YMNF------SCDK----------------
-------------------------DP--------------------RT-----------
----------------------TTN---------------FSQYEYD-GRTT-IWV-PIT
WREVIKLIAYIITFLVSIVGNLLVILVVRYN-R-NMR-SST------------------N
QYLVNL-----------------------------------AVADLLVTLVC--------
------KLVHLIRHLS--YPH-Y----------------------------VLPAIVCKL
-----DGFVQ--------------------------------------------------
----GTALVASVFTLTVISIGRFVAIMFPLHAR--TSPDRAIWVIAAVWIAAALLSSPML
IYREFYSIKWSNFT-------TWHCNEFFPMEKKVINGL--CV-VTYDAKKLFYIIFTIT
CYFLPVTIMLVNYSLIVWK-LWGAQQPGE--HHQ---------QQVATTRNTQRVVRMVT
VVLLVFVVCWTPLQTLILY-TTV----REEY------------EF--VN--DIEFTAYFV
AQSNSALNPIIYCGFN-ANFRQGLVALL--YCRHS-RGS------HTYYPQS--------
--------------WRG-----IT-GTRDTT-SG---YSGPEPAVL--VEMG--------
---------SVRH--------SRLTQ---RRSSS---------------SVGGRVVYT--
---------GPGRELCH-------DHH--------HYHH-------------------HH
-LC---------------------------------------------------------
--------------------DGLNDVAKTQ--------QNTG------------------
------------------------------------------------------------
------------------------------------------------------------
------------------------------------------------------------
------------------------------------------------------------
------------------------------------------------------------
---------------------
>Gl_CHHRA10
------------------------------------------------------------
------------------------------------------------------------
--------------------------------------------------------MFEV
SDATT-------------------------GVEG-TEA-GVWTNESAGE-IWSGG-----
----------------------------------------------GAVTTTNTTTTT--
---------------SST----------FASASSPLSHLLHM-----ALTSTSSP----S
SSSASSF-A---SSTDLPLFSTT-YYMDD-AANRSMLMPNSCDV----------------
-------------------------NP--------------------LL-----------
----------------------FTD---------------FAQYEYP-YRTD-TWI-PIT
WREVLKLVAYIITFLVSIAGNILVILVVRYN-R-NMR-SST------------------N
QYLVNL-----------------------------------AVADLLVTLVC--------
------KWVHLVRHLS--YPH-Y----------------------------VLPALVCKL
-----DGFVQ--------------------------------------------------
----GTALVASVFTLTVISIGRFVAIMFPLHAR--TSPDRAIRVIAAVWIASALISSPML
FYRELYSTEWSNFT-------AWNCDEAFPTERKFVKGVG-CV-VTYDAKQLFYVIFTIT
CYFLPVTIMLVNYSLIVWK-LWGAQQPGE--QHQ---------QQVAATRNMQRVVRMVT
VVLVVFVICWTPLQSLILY-TTF----SND---------EHVPEW--LS--WLEFTAYFV
AHSNSALNPIIYCGFN-ANFRQGLVALL--TCRQS-RSGS-----RTYYPRS--------
--------------WRG-----LT-GTRESI-TG---YSGPEPAVV--LDMGG-------
---------SVRH--------SRLTQ---KSSSS---------------SLCGRLVYT--
---------GSARELRH-------HHH--------HHHH---------------------
-HH---------------------------------------------------------
--------------------HPLNTSGITSIS----SINSNGGSGSG------GGNSITS
NRNLSLRTNSTSMRQGYRSTNRSSDQQE-----LTLAQRTFVR-------ASYMGDNGRL
D------PPPPPPPPPPPPPE---------------EEE-EEE-----------------
------------------------------------------------------------
------------------------------------------------------------
------------------------------------------------------------
---------------------
>LUA10.4_c216942_g1_i3|m.49516 c216942_g1_i3|g.49516 type:3prime_partial len:623 gc:universal c216942_g1_i3:164-2029(+)
------------------------------------------------------------
------------------------------------------------------------
--------------------------------------------------------MFEV
SDATT-------------------------GVEG-TEA-GVWTNESAGE-IWSGG-----
----------------------------------------------GAVTTTNTTSTF--
---------------SST----------FASASSPLSHLLHM-----ALTSTSSP----S
PSSASSF-A---SSTDLPLFSTT-YYMDD-AANRSMLMPNSCDV----------------
-------------------------NP--------------------LL-----------
----------------------FTD---------------FAQYEYP-YRTD-TWI-PIT
WREVLKLVAYIITFLVSIAGNILVILVVRYN-R-NMR-SST------------------N
QYLVNL-----------------------------------AVADLLVTLVC--------
------KWVHLVRHLS--YPH-Y----------------------------VLPALVCKL
-----DGFVQ--------------------------------------------------
----GTALVASVFTLTVISIGRFVAIMFPLHAR--TSPDRAIRVIAAVWIASALISSPML
FYRELYSTEWSNFT-------AWNCDEAFPTERKFVKGVG-CV-VTYDAKQLFYVIFTIT
CYFLPVTIMLVNYSLIVWK-LWGAQQPGE--QHQ---------QQVAATRNMQRVVRMVT
VVLVVFVICWTPLQSLILY-TTF----SND---------EHVPEW--LS--WLEFTAYFV
AHSNSALNPIIYCGFN-ANFRQGLVALL--TCRQS-RSGS-----RTYYPRS--------
--------------WRG-----LT-GTRESI-TG---YSGPEPAVV--LDMGG-------
---------SVRH--------SRLTQ---KSSSS---------------SLCGRLVYT--
---------GSARELRH-------DNH--------HHHH---------------------
-LC---------------------------------------------------------
--------------------DPLNTSGITSIS----SINSNGGSGSG-----SGGNSITS
NRNLSLRTNSTSMRQGYRSTNRSSDQQE-----LTLAQRTFVR-------ASYMGDNGRL
D------ALRASTSSSSYTHRG---GGR---VGGG-------------------------
------------------------------------------------------------
------------------------------------------------------------
------------------------------------------------------------
---------------------
>XP_037033433.1 neuropeptide FF receptor 2 [Bradysia coprophila]
------------------------------------------------------------
------------------------------------------------------------
------------------------------------------------------------
------------------------------------------------------------
------------------------------------------------------------
------------------------------------------------------------
------------------------------------------------------------
-----------MA-----------DDL--------------------E------------
----------------------KFD---------------YSIYDFP---SP-MWYMIPE
WEVAVKITTFIPIILFGILGNIMLLNVIIRN-R-SLQ-TPT------------------N
LLLANM-----------------------------------AVADFFVLTIC--------
------STMFLFKDF---YQN-F----------------------------ILGAIGCKM
-----EGYVQ--------------------------------------------------
----GALLVTAVFNLCAVTYERLTAIVLPMETR--LTIFSCKIVMACAWVGGFTLAVPLA
VYRTYKEREWKNFV-------ETFCMEN------------------TTVLPTYWHVLIAT
IVWFPLCAMIICYSAIFWK-LDRYEAKVL--KR----------ENPICVSYKTKVARTLF
IVVVTFLVLRLPFTTLVFI-RNNWL--KKSQ-------MNQAAG---FE--SFSYASQYL
IYVNAAINPVIYGLTN-DTFKRAYHQTPMLACLS--------------------------
---------------------K-SKAHQANDVFS---KKRNESSI-W--FWI--------
---------ASKHRWGQGF--D--------------------------------------
------------------------------------------------------------
------------------------------------------------------------
------------------------------------------------------------
--------------------------------------------------------NSKA
--------TITTK-----------------------------------------------
------------------------------------------------------------
-------------------------------------------IKIIS----NLAEAENS
GS--------GNSD-LN-S-NV--------------KQ-TSTAVI---------------
---------------------
>TMW50332.1 hypothetical protein DOY81_004609 [Sarcophaga bullata]
------------------------------------------------------------
------------------------------------------------------------
------------------------------------------------------------
------------------------------------------------------------
------------------------------------------------------------
------------------------------------------------------------
------------------------------------------------------------
-----------MS-----------DET---------------------------------
----------------------QFD---------------FSKWNFP---EDRIWLHIPE
GEMIAKICTFIPVLIFGLIGNYVIVRLIVLN-R-SLR-TPT------------------N
LIIANM-----------------------------------AVADFLTLLIC--------
------PVLFMINDF---YQN-Y----------------------------MLGSVGCKM
-----EGFLE--------------------------------------------------
----GAFLITAVLNLSVVSYDRLTAIVLPSETR--LTVRGAKIVIFLTWLAGILIALPLA
IYRTYKVRQWKNFK-------EMYCKEN------------------PQILPKYWYVLITV
MVWLPLSIMLICYSAIFYK-LDRYEKRNL--NR----------EHPLSVSYKKTVAKTLF
IILIVFVALRLPFTILVIL-RDKII--ANTN--------NMVNGS--FR--ILWYISQYL
MFLNAAVNPVIYGYKN-DNFRRAYDQTPLCRCRK--------------------------
---------------------K-SQPANGTR---------------------K-------
---------VPTPNNRFWCQM-----------------------------HINWFETHSC
------CFCSKSENS---------------------------------------------
------------------------------------------------------------
----------------------------SS-------LKR--------------------
--------------------------------------------------------KHEQ
--------LSVDV-----------------------------------------------
------------------------------------------------------------
-------------------------------------------LKYT-------------
-------------------------------------K-DEDGYGTHS------------
---------------------
>KAG5672158.1 hypothetical protein PVAND_002311 [Polypedilum vanderplanki]
------------------------------------------------------------
------------------------------------------------------------
------------------------------------------------------------
------------------------------------------------------------
------------------------------------------------------------
------------------------------------------------------------
------------------------------------------------------------
-----------MD-----------DDL--------------------DF-----------
----------------------DLN---------------FSCFDFP---FE-IWEILPP
YQIIIKVSIVGPITIFGIIGNCLLLHTILSN-R-SLK-SPS------------------N
YLIANM-----------------------------------ALSDLCTLLFS--------
------PGLFLFHEI---FQS-Y----------------------------KLGIIGCKV
-----EATIE--------------------------------------------------
----ITFLITSVITLCFVSYERLTAIAFPLQAR--LTFKQTKIVIACSWIFGLILSSPLA
IFRSYKERQWRNFL-------EAFCYED------------------LKILPLYWHILIVA
LVWIPLGVLVFCYTTIFFK-LDQYEKFRK--AR----------IHPLTINYKRKFAKTLF
IVLVTFIILRIPFTSIVFM-RSNML--QHNE-------MNQVEGS--FQ--VMWYISRYL
IFLNCALTPCVYGITN-ENFRKAFRKSKCFKYFCFCTFGNSSSSMTVYT-----------
-------------I------NH-SHDDTRNI---------------------Q-------
---------ELKPRNPYIN--SKSLF------------------------SSTWF-----
----------KSGNVS--------------------------------------------
------------------------------------------------------------
-------------------------KFSTA-------KFQ--------------------
--------------------------------------------------------KFEV
--------TPKSQ-----------------------------------------------
------------------------------------------------------------
-------------------------------------------EKFQS--A---------
-----------ITY-I--------------------------------------------
---------------------
>XP_039447113.1 neuropeptide Y receptor type 2-like isoform X1 [Culex pipiens pallens]
------------------------------------------------------------
------------------------------------------------------------
--------------------------------------------------------MNSS
------------------------------------------------------------
------------------------------------------------------------
------------------------------------------------------------
----------------------------------------------------------FA
AAERII---QYES-----------DEN-------------------QT------------
----------------------SMN---------------VSIYDYP---RE-IWVTLPP
WEMLVKTIAFLPVISFGIFGNIALLCIVGTI-R-ALK-TPT------------------N
VLIANL-----------------------------------AVVDLATLIVC--------
------PMMFMVHDF---YQN-Y----------------------------VMGAIGCKM
-----EGFLE--------------------------------------------------
----GSLLITSVLCLCAISYDRLTAIVFPKKSK--LTFRGVWALIACTWIIGVLLALPLT
IYRNYKERPWKNYL-------ETFCAEN------------------TSFLPPYWHVLIGA
LVWFPLSVMIFCYSMIFLK-LDRYERRVK--QR----------EHPIAVSYRKKVARSLF
IVLVVFILLRVPFTTLVFI-RYNRF--VNEN-------TSQIGKD--FV--ILWYVSHYL
IFLNAAVNPLIYGLTN-DNFRKAYNKTRIWKCFW--------------------------
---------------------H-SKTLKKLE-------PKREPVIM---TIG--------
---------QLQPRGPCGS--EKLGD------------------------LSGWVI-P--
---------AKPNNL---------------------------------------------
------------------------------------------------------------
----------------------------NS-------PTE--------------------
--------------------------------------------------------ESRE
--------TKTSQ-----------------------------------------------
------------------------------------------------------------
-------------------------------------------LKPTTEDAQTKSNSVKV
TSFYGCNLVLGDQC-QN-R-EV--------------KP-PSTLFI---------------
---------------------
>XP_039440870.1 neuropeptide Y receptor type 2-like [Culex pipiens pallens]
------------------------------------------------------------
------------------------------------------------------------
--------------------------------------------------------MNSS
------------------------------------------------------------
------------------------------------------------------------
------------------------------------------------------------
----------------------------------------------------------FA
AAERII---QYES-----------DEN-------------------QT------------
----------------------SMN---------------VSIYDYP---RE-IWVTLPP
WEMLVKTIAFLPVISFGIFGNIALLCIVGTI-R-ALK-TPT------------------N
VLIANL-----------------------------------AVVDLATLIVC--------
------PMMFMVHDF---YQN-Y----------------------------VMGAIGCKM
-----EGFLE--------------------------------------------------
----GSLLITSVLCLCAISYDRLTAIVFPKKSK--LTFRGVWTLIACTWIIGFLLALPLT
IYRNYKERPWKNYL-------ETFCAEN------------------TSFLPPYWHVLIGA
LVWFPLTVMIFCYSMIFLK-LDRYERRVM--QR----------EHPIAVSYRKKVARSLF
IVLVVFILLRVPFTTLVFI-RYNRF--VNEN-------TSQIGND--FV--ILWYVSHYL
IFLNAAVNPLIYGLTN-DNFRKAYNQTRIWKCFW--------------------------
---------------------H-SKTLKKLE-------PKREPVIM---TIG--------
---------QLQPRGPCGS--EKLGD------------------------LSGWVI-P--
---------AKPNNP---------------------------------------------
------------------------------------------------------------
----------------------------NS-------PTE--------------------
--------------------------------------------------------ESRE
--------TKTSQ-----------------------------------------------
------------------------------------------------------------
-------------------------------------------LKPTTEDAQTKSTSNKG
TSFYGCNLVLGDQC-QN-R-EL--------------KP-PSTLFI---------------
---------------------
>XP_049289226.1 neuropeptide FF receptor 2-like [Anopheles funestus]
------------------------------------------------------------
------------------------------------------------------------
--------------------------------------------------------M---
------------------------------------------------------------
------------------------------------------------------------
------------------------------------------------------------
---------------------------------------------------FRIIQEVLT
KLNILI----IQS-----------DES--------------------P------------
----------------------LMD---------------FTVYDYP---RE-IWRLKPA
WEVALKTITFIPLILFGVLGNAILCYILVQI-R-ALR-TPT------------------N
LLIVNL-----------------------------------AVADLATLLIC--------
------PVMFMFHDF---YQN-Y----------------------------VLGAIGCKM
-----EGFLQ--------------------------------------------------
----GSLLITSVLCLCAISYDRLTAIVFPKRSR--LTKRGAAVLIVTSWIGGFLLALPLS
MYRAYRERQWKNYL-------ETYCAEN------------------TTFLPSYWHVLIGA
LVWFPLLVMFCCYSLIFLK-LDRYERRVL--RK----------EHPISVSYKRKVAKTLF
IVLIVFVLLRIPFTTLVFI-RYNRY--LNDN-------QNQIGND--FL--VLWYVSHYL
MYLNAALNPVIYGLTN-ENFRKAFRKISLSRLLCIPALASK-RPSAGK------------
--------------------GR-LGGNKPGY-------GGKDGAHGI-ATIGG-------
---------RLQPRAPCGTN-EKMAN------------------------LSSWIVCQ--
---------ARRDNP---------------------------------------------
------------------------------------------------------------
-------------------------------------PTS--------------------
--------------------------------------------------------PSKD
--------TKISQ-----------------------------------------------
------------------------------------------------------------
-------------------------------------------LKMTTDGL---------
----G-----GDSL-AP-R-DT--------------TI-VSDGFM---------------
---------------------
>XP_040236775.2 neuropeptide FF receptor 2-like isoform X1 [Anopheles coluzzii]
------------------------------------------------------------
------------------------------------------------------------
--------------------------------------------------------M---
------------------------------------------------------------
------------------------------------------------------------
------------------------------------------------------------
---------------------------------------------------YQLIVEVIA
KLNVLI----NYT-----------DEY--------------------P------------
----------------------SMD---------------FTVYDYP---RE-IWQLKPG
WEVALKTITFLPLVLFGVLGNAVLCCTLVQI-R-ALR-TPT------------------N
LLIANL-----------------------------------AVADLATLVIC--------
------PLMFMFHDF---YQN-Y----------------------------VLGAIGCRT
-----EGFLQ--------------------------------------------------
----GSLLITSVLCLCAISYDRLTAIVFPKRSR--LTKRGAVGLIVACWVGGFLLALPLS
LYRAYRERQWKNYL-------ETYCAEN------------------TTFLPSYWHVLIGA
LVWFPLLVMFCCYSLIFLK-LDRYERRVL--RK----------EHPISVSYKRKVAKTLF
IVLIVFVLLRIPFTTLVFV-RYNRY--LNDN-------QNQIGND--FL--ILWYVSHYL
MYLNAALNPLIYGLTN-ENFRKAFHKISLSRLLCIPALASRGRSSAGKHP----------
--------------------KH-ARNGKRNM-------GKLDPALGI-ATIGG-------
---------RLQPRAPCGTN-DKMAN------------------------LSGWVLCP--
---------AGHGGPD--------------------------------------------
------------------------------------------------------------
----------------------------SQ-------PTS--------------------
--------------------------------------------------------PSKD
--------TKTSH-----------------------------------------------
------------------------------------------------------------
-------------------------------------------LKLTTDTF---------
---GG-----GDSE-MP-R-ST--------------TL-VSDGFM---------------
---------------------
>Glyacu_EVm001806t2 type=protein; aalen=593,40%,complete-utrpoor; clen=4353; offs=1560-3341; organism=HBG_Glyphocrangon_aculeata; evgclass=althim; oid=HBG_Glyphocrangon_aculeata_trinHBG_Glyphocrangon_aculeata_Loc91722c0g1t4; codepot=Code/0.059;
------------------------------------------------------------
------------------------------------------------------------
------------------------------------------------------------
------------------------------------------------------------
-----------------------------------------------MDDLVLQPTL---
----------------------------EGTIMTP-------------------------
-GEGDL------GSSSLAPFLAS-LQFEDNTSAPTNPSNQSCSE----------------
-------------------------NL--------------------L------------
----------------------QVN---------------VTLFDYP-YRME-TWN-PIT
WREVIKIIAYLVIFLVSLTGNLLVILVVFYN-A-HMR-TTT------------------N
QYLVNL-----------------------------------AISDLLVTLVS--------
------MWVYIVRHFS--YPN-S----------------------------VLPAVFCKL
-----EGFVH--------------------------------------------------
----AFSLTASVLTLTAISLGRFVAVMFPFRTI--RSPDRPRRVIAALWVTSALLACPML
FYRQTYPIKWRNHT-------SWQCDEIWPSKVEFDKTRGHCV-ILYNTKFLFYMVFTIA
LYFIPVGSMILNYSLIVWR-LWVRRVPGE--HS-IP-------AHNMATRAKKKVVKMLS
VVLGVFVLCWTPMQSLILY-SNFVH--AQH---------DSLPSW--FH--PMEFAAYFI
AHSNSALNPIIYCGFN-ANFRKGFIALL--TCRQT-SFG------RSLHPLP-----TFR
STLPSESTEAAAENWKG-----TTGATRETT-ED---SSAPEPVIL--VEFN--------
---------SIN---------SRYGQ---RIDVP--------------------------
----------LETQAIQ-------NSLSDSG----TDSACQRSTHGDALNE---------
------------------------------------------------------------
--------------------SQVSSGTAYSQ------CHHSHSPY----------RLPGS
LRRLPFLAHSRRRREGP--------------------------------------QSSSK
L------ARTPAPAS----------EAK------------DLEGCWCTRKM--KDKL---
-RKQKQ------------------------------------------------------
------------------------------------------TSLNERQ-----------
--------RFAVSE-VR-D-NV-------------TYN-TKEDML---------------
---------------------
>Minpug_EVm004770t1 type=protein; aalen=541,57%,complete-utrpoor; clen=2844; offs=108-1733; organism=Uca_pugnax; evgclass=noclass; oid=Uca_pugnax_velvLoc20520ct1; codepot=Code/0.088; cov=21.0_g6331_i0;
------------------------------------------------------------
------------------------------------------------------------
------------------------------------------------------------
------------------------------------------------------------
----------------------------------------------------MMTST---
---------------TLP-----------SIASTA-------------------------
--------------------------MDD-LANMS--Y--GCQL----------------
-------------------------DP--------------------R------------
----------------------ITN---------------FSQYEYT-YRMK-TWV-PFT
WREVLKVMAYLVVFLVSLIGNLLVILVVCYN-R-HMR-TST------------------N
QYLVNL-----------------------------------AAADLLVTLVC--------
------MWVHIVRHLS--YPH-Y----------------------------VLPAVVCKL
-----DGFVQ--------------------------------------------------
----TTTLLASVLTLTVISVGRFVAVMFPLHAR--TSPDRANRVIATVWVASALLACPTL
FYRELFSIEWANFT-------TWQCEEFFPTEHDFVEGVG-CV-VTFDAKQLFYTILNIA
LYFLPVAIMIINYSLVVWT-LWGAKQPGE--QHSAA-------TRHMATRAKKRVVKMVT
VVLVVFVICWTPLQTLMLY-SSF----SQE---------DHLPEW--FS--TLEFAAYFV
AYSNSALNPIIYCGFN-ASFRQGLVALL--TCRHA-ATG------RIYHRRH--------
--------------RTG-----LTGGTRDTT-VN---CSGPEPAVL--LELS--------
---------SLRR--------NRVNH---RCSLTP--------------SHSGRLVRS--
---------GSHRELRH-------NALCEPG----HEIGCR-------------------
-VC---------------------------------------------------------
--------------------DGVGVSLH----------HPGPALAHHHPLHKSDGSLGG-
-------------------------------------------------------QNGGK
L------STRASSSS----------GES---VGR-------DGVCGCCRRH--GRR----
--RSRL------------------------------------------------------
------------------------------------------PLYHEND-----------
--------IYNVND-LP-E-GL-------------GVKEAKEDIV---------------
---------------------
>Es_CHHR2
------------------------------------------------------------
------------------------------------------------------------
------------------------------------------------------------
------------------------------------------------------------
-----------------------------------------------------MAST---
---------------SLP-----------SLAYSP-------------------------
--------------------------MEE-LVNQS-YY--PCHQ----------------
-------------------------DP--------------------RI-----------
----------------------TTN---------------FSQYEYT-YRIK-TWV-PFT
WREVLKVLAYLVVFLVSLIGNLLVILVVCYN-R-HMR-TST------------------N
QYLVNL-----------------------------------AAADLLVTLVC--------
------MWVHIVRHLS--HPH-Y----------------------------VLPALVCKL
-----DGFVQ--------------------------------------------------
----TTTLLASVLTLTVISVGRFVAVMFPLHAR--TSPDRANRVIATVWVASAVLACPTL
FYRELYSIEWANFT-------TWQCDEFFPTEKEFVEGVG-CV-VTYDAKQLFYTILNIA
LYFLPVAIMIINYSLVVWT-LWGAKQPGE--HHSAA-------TRNMATRAKKRVVKMVT
VVLVVFVICWTPLQTLILY-TSF----SQE---------DNLQEW--FS--TLEFAAYFV
AYSNSALNPIIYCGFN-ASFRQGLVALL--TCRHA-TTG------RIYHRRQ--------
--------------RLG-----LTGGTRDTT-V------GPEPAVL--LELS--------
---------SLRR--------NRVNH---RCSLTP--------------SHSGRLVVT--
---------GSNRDQRH-------NDLCDPG----HDNGCK-------------------
-VC---------------------------------------------------------
--------------------DSIAASPL----------HPGPALHHHHLLNKSDFSLGG-
-------------------------------------------------------QNGGK
L------STQASSSS----------GDS---VGR-------DGVCGCCRRH--GRK----
--RSRL------------------------------------------------------
------------------------------------------PLYNEND-----------
--------IYNVNH-LP-E-GL-------------SAKDAKEDIV---------------
---------------------
>Gl_CHHRA9
------------------------------------------------------------
------------------------------------------------------------
------------------------------------------------------------
------------------------------------------------------------
-----------------------------------------------------MAST---
---------------SLP-----------AISYSP-------------------------
--------------------------MED-LVNLS--Y--ACQQ----------------
-------------------------DP--------------------RI-----------
----------------------TTN---------------FSQYEYT-YRMK-TWV-PFT
WREVLKVVAYLVVFLVSLIGNLLVILVVCYN-R-HMR-TST------------------N
QYLVNL-----------------------------------AAADLLVTLVC--------
------MWVHIVRHLS--YPH-Y----------------------------VLPALVCKL
-----DGFVQ--------------------------------------------------
----TTTLLASVLTLTVISVGRFVAVMFPLHAR--TSPDRANRVIATVWIASALLACPTL
FYRELYSIEWANFT-------TWQCDEFFPTEREYVKDVG-CV-VTYDAKQLFYTILNIA
LYFLPVAIMIINYSLVVWT-LWGAKQPGE--HHSAA-------TRNMATRAKKRVVKMVT
VVLVVFVICWTPLQTLILY-SSF----SQE---------DHLPEW--FS--TLEFAAYFV
AYSNSALNPIIYCGFN-ASFRQGLVALL--TCRHA-ATG------RIYHRRH--------
--------------RMG-----LTGGTRDTT-V------GPEPAVL--LELS--------
---------SLRR--------NRVNH---HCSLTP--------------SHSGRFVIS--
---------ASNRELRH-------NALCDPG----HDNGCK-------------------
-VC---------------------------------------------------------
--------------------DGMAVSPL----------HPGPALPHHHHLHKSDGSLGG-
-------------------------------------------------------QNGGK
L------STQASSSS----------GDS---VGR-------DGMCGCCRRH--GRK----
--RSRL------------------------------------------------------
------------------------------------------PLYHEND-----------
--------IYNVND-LP-E-GL-------------DVKEAKEDVV---------------
---------------------
>LUA9.1_GeclatEVm004216t2 type=protein; aalen=453,51%,partial5-utrpoor; clen=2657; offs=3-1364; organism=Gecarcinus_lateralis; evgclass=alt; oid=GlaE_velvLoc18894ct1; codepot=Code/0.097; cov=120.1_g6962_i1;
------------------------------------------------------------
------------------------------------------------------------
------------------------------------------------------------
-----------------------------------QQE-EHG-NQEEG--ASRRRRRRRR
RRRGIVLSYGLQCVLEPPPPPPSPPLLLLLLPTPLPPPSLPPPPPPPPHPSTIMAST---
---------------SLP-----------AISYSP-------------------------
--------------------------MED-LVNLS--Y--ACQQ----------------
-------------------------DP--------------------RI-----------
----------------------TTN---------------FSQYEYT-YRMK-TWV-PFT
WREVLKVVAYLVVFLVSLIGNLLVILVVCYN-R-HMR-TST------------------N
QYLVNL-----------------------------------AAADLLVTLVC--------
------MWVHIVRHLS--YPH-Y----------------------------VLPALVCKL
-----DGFVQ--------------------------------------------------
----TTTLLASVLTLTVISVGRFVAVMFPLHAR--TSPDRANRVIATVWIASALLACPTL
FYRELYSIEWANFT-------TWQCDEFFPTEREYVKDVG-CV-VTYDAKQLFYTILNIA
LYFLPVAIMIINYSLVVWT-LWGAKQPGE--HHSAA-------TRNMATRAKKRVVKMVT
VVLVVFVICWTPLQTLILY-SSF----SQE---------DHLPEW--FS--TLEFAAYFV
AYSNSALNPIT-------------------------------------------------
-------------------------------------CPRPPPP----------------
----------------------------------P--------------PQERRFTGQ--
---------AERREAQH-------SGVI--------------------------------
------------------------------------------------------------
-------------------------------------------------------LVGG-
-------------------------------------------------------QRGA-
------------------------------------------------------------
------------------------------------------------------------
------------------------------------------------------------
------------------------------------------------------------
---------------------
>LUA9.4_c209770_g2_i1|m.36434 c209770_g2_i1|g.36434 type:internal len:373 gc:universal c209770_g2_i1:3-1118(+)
------------------------------------------------------------
------------------------------------------------------------
------------------------------------------------------------
------------------------------------------------------------
-------------------------------------STQPAYTCAATTTNTTMSTT---
---------------NLPHHRRPWSTFTHPTTRGL-------------------------
--------------------------LTD-LVNLS--Y--ACQQ----------------
-------------------------DP--------------------RI-----------
----------------------TTN---------------FSQYEYT-YRMK-TWV-PFT
WREVLKVVAYLVVFLVSLIGNLLVILVVCYN-R-HMR-TST------------------N
QYLVNL-----------------------------------AAADLLVTLVC--------
------MWVHIVRHLS--YPH-Y----------------------------VLPALVCKL
-----DGFVQ--------------------------------------------------
----TTTLLASVLTLTVISVGRFVAVMFPLHAR--TSPDRANRVIATVWIASALLACPTL
FYRELYSIEWANFT-------TWQCDEFFPTEREYVKDVG-CV-VTYDAKQLFYTILNIA
LYFLPVAIMIINYSLVVWT-LWGAKQPGE--HHSAA-------TRNMATRAKKRVVKMVT
VVLVVFVICWTPLQTLILY-SSF----SQE---------DHLPEW--FS--TLEFAAYFV
AYSNSALNPIIYCG----------------------------------------------
------------------------------------------------------------
------------------------------------------------------------
------------------------------------------------------------
------------------------------------------------------------
------------------------------------------------------------
------------------------------------------------------------
------------------------------------------------------------
------------------------------------------------------------
------------------------------------------------------------
------------------------------------------------------------
---------------------
>XP_026471151.1 substance-K receptor-like [Ctenocephalides felis]
------------------------------------------------------------
------------------------------------------------------------
--------------------------------------------------------MQRN
AIEKLL--------------------QTRGTTKV-EEN-----QNGLE----RDS--SKQ
QKACAIKT--------------LNNTYVQL-----------IQTQMCITQIAF-------
-----------------------------------------------DFGTSSDV-----
IWNCSWD-DISLGNSSLDSNEF---------------QATNCTK-HESDHWFHMELDANN
QYHPIK---YEWN-----------ENI-------------------VD------------
----------------------DAY---------------YGQHDFP---NE-LWIVSPS
WEIAAKTLAFLPVIVGGILGNFALLHAMFRF-K-PLR-TPT------------------N
MMIANM-----------------------------------AFADLLTLLVS--------
------PVMLLMHDF---FQN-Y----------------------------MLGAFGCKF
-----EGFID--------------------------------------------------
----ATLLISGVLNLCAVSYDRLTAIVLPQETR--LTKRGVRYVMAATWLIGFLVATPLA
VFRIYKERQWKNVL-------ETYCKED------------------RTFLPIYWHVIIAA
LVWLPLGVMLICYVAIFLK-LDRYESMVL--RR----------EHPITVRHKTRVAKMLF
IVVIVFVICHFPFTALVFY-RSQKL--KSDSQ------MNQVDAS--FQ--ILWFSSHYL
VFLNAALNPIIYGLTN-ENFRKAFRQSALCKCFF--------------------------
---------------------S-APSEKPKV---------RSPYRF---FFGRG------
---------VLQPRLDLIKD-EKAPQ--------------------------NSFKFL--
---------ENADSDP--------------------------------------------
------------------------------------------------------------
---------------------------KSK-------KSY--------------------
--------------------------------------------------------TQND
GL----DSSKLTP-----------------------------------------------
------------------------------------------------------------
-------------------------------------------LPIT-------------
-----------------------------------------EGFI---------------
---------------------
>CAB3509696.1 unnamed protein product [Spodoptera littoralis]
------------------------------------------------------------
------------------------------------------------------------
------------------------------------------------------------
------------------------------------------------------------
-----------------------------------------------MDE----------
------------------------------------------------------------
---SDFD-DL---DS---------------------------------------------
---RFV---SNWS-----------EDY-L------------------E------------
----------------------QLD---------------TSQHNFP---NT-LWHVKPP
VEIVLKSSAMLIIGITGIFLNSIILIILFRN-K-WLW-TAS------------------N
YLVGNL-----------------------------------ALIDLLTLLIC--------
------PWFMLVRDF---YQQ-Y----------------------------VLRNFGCRF
-----EGFLQ--------------------------------------------------
----ASFLLAGVCAVLLVSYDRLAAAALAADTR--VTIKVAPYLIVASWIMSMIVSLPWA
VKREFVERQWKNYV-------EMFCIED------------------SKVLGIYWHFLLML
LVWVPLGVMVVTYAIIMWR-LEWSVRELA--SRG---------GGQSIARARTRTLRITA
CVLLTSLICRMPFTAFIYW-RNNL----PNE-------VNSADGG--FQ--IMWFASNYL
LYLNCAINPLIYGFTN-ARFRKAMDRTPGVACFK---FGS--------------------
--------------WCCLC----DVPAKKHDQGQ----EKNTEKIF---VIAH-------
---------SPKPHK-------KISK-----------------------AIKNILHIK--
---------KDTLEFS--------------------------------------------
------------------------------------------------------------
---------------------------I-K-------VDE--------------------
-------------------------------------------------------VTTKP
--------TKITP-----------------------------------------------
------------------------------------------------------------
-------------------------------------------VKTEP------------
---------------VL-D-NG--------------------KI----------------
---------------------
>XP_022823136.1 RYamide receptor [Spodoptera litura]
------------------------------------------------------------
------------------------------------------------------------
------------------------------------------------------------
------------------------------------------------------------
-----------------------------------------------MDE----------
------------------------------------------------------------
---SDFD-DL---DP---------------------------------------------
---RVV---SNWS-----------EDY-L------------------E------------
----------------------QLD---------------TSQHNFP---NT-LWHVKPP
LEIVLKSSAMLIIGITGIFLNSIILIILFRN-K-WLW-TAS------------------N
YLVGNL-----------------------------------ALIDLLTLLIC--------
------PWFMLVRDF---YQQ-Y----------------------------VLRNFGCRF
-----EGFLQ--------------------------------------------------
----ASFLLAGVCAVLLVSYDRLAAAALAADTR--VTVKVAPYLIVASWIMSMIVSLPWA
VKREFVERQWKNYV-------EMFCIED------------------SKVLGIYWHFLLML
LVWVPLGVMVVTYAIIMWR-LEWSVRELA--SRG---------GGQSIARARTRTLRITA
CVLLTSLICRMPFTAFIYW-RNNL----ANE-------VNSADGG--FQ--IMWFASNYL
MYLNCAINPLIYGFTN-ARFRKAMDRTPGVACFK---FGS--------------------
--------------WCCLC----DVPAKKHDQGQ----EKNTEKIF---VIAH-------
---------SPKPHK-------KISK-----------------------AIKNILHIK--
---------KDTLEFS--------------------------------------------
------------------------------------------------------------
---------------------------I-K-------VDE--------------------
-------------------------------------------------------VTTKP
--------TKITP-----------------------------------------------
------------------------------------------------------------
-------------------------------------------VKTEP------------
---------------VI-D-NG--------------------KI----------------
---------------------
>XP_047992397.1 red-sensitive opsin [Leguminivora glycinivorella]
------------------------------------------------------------
------------------------------------------------------------
--------------------------------------------------------M---
------------------------MCG---------------------------------
-----------------------------------------------MENNLSLSE----
------------------------------------------------------------
-KMLDYD-EL--------------------------------------------------
---AAK---TNWS-----------YDY-L------------------L------------
----------------------EID---------------TSQFPFP---NT-LWHVKPP
KEIALKTTLMLAIGIHGIFLNSVILITLAKN-R-WLW-TAS------------------N
YLIGNL-----------------------------------AMTDLLTLLFC--------
------PWFMLVRDF---YQN-Y----------------------------VLKNFGCRF
-----EGFMQ--------------------------------------------------
----ATMLLAAVGAVMLVCYDRMAAAALTADAR--VTKAAAPKLIIISWVAAILLSLPWI
IKREYVERQWLDHL-------ETYCVED------------------VQFLGIYWHFTLSM
LVWIPLGVMVLTYGTIMWK-LERSARRL----RG---------NGQTAARARRRAMRITA
CVLLAAVFCRLPYTFLIYW-RNNN----SMT-------INSVDGI--FS--IIWFVGNLL
MYFNSAINPLIYGFTN-LRFRRAMDRTPGIACCR---FGS--------------------
--------------WCCVC----SMLKKKQPPPSV--GDKNSEKIF---VIEN-------
---------SPKPNR-------KLTK-----------------------AIKNVLRIN--
---------KDTLELS--------------------------------------------
------------------------------------------------------------
---------------------------IPN-------ADD--------------------
-------------------------------------------------------ITGKP
--------TKVTP-----------------------------------------------
------------------------------------------------------------
-------------------------------------------LRPDN------------
------------------------------------------------------------
---------------------
>CarmaC_EVm006998t1 type=protein; aalen=474,49%,complete-utrpoor; clen=2894; offs=692-2116; organism=Carcinus_maenas; evgclass=noclass; oid=Carcinus_maenas_CNS_velvLoc20811ct1; codepot=Code/0.077; cov=3065.1_g7942_i0;
------------------------------------------------------------
------------------------------------------------------------
------------------------------------------------------------
------------------------------------------------------------
-----------------------------------------------MDCLSE-------
------------------------------------------------------------
--------NLTSLSQAL-------------------------------------------
PSNTSW---LDTG-----------DDW---------------------------------
----------------------------CEGWRSGEPFLMGEKYPCP-EMLE-RGRALDD
YEK-VQVALVVALMVSSVAGNAAVVAVISLN-R-VLR-TSV------------------N
YYLANL-----------------------------------AVADLLITLTC--------
------WPTLVNRFT---APL-Y----------------------------ILGRPLCKM
-----TVLAL--------------------------------------------------
----ATCINVSVLTLAVVAGGRLYAVLFPLRAL--RSSSRPVLIISFLWVASFVLAFPAF
YVRDTQVAKWDDLV-------EESCSDVL------------CSSWSASVFRYYRILLLIT
MFFLPETVMVLAYSVIVVR-LYCVRRGPA--DRDAPLTRSLPATEHPHSTARRKVVKMTA
AVVAAFTVCWSPLQALSLY-GLLYE-------------GTQLPKW--FS--SAEFWAYFL
GYCNSAFNPLLYCGCS-ENFRHGFKSLVLRR-----------------------------
------------PRW-----------RRTTRAGS---ANSWSPSSLL-LRLTSS------
---------SLSRTSSGGGG-GAVSR-----------------------QTSNSLASK--
------------------------------------------------------------
------------------------------------------------------------
------------------------------------------------------------
--------------------------------------------------------TSDS
AC----SSRKLNTNT----------AGPF--------KP-------YCKNK---------
------------------------------------------------------------
----------------------------------------ESSVRSKQQPE---------
-----------NNN-AS-S-RL--------------VD-EAEALNPES------------
-------------------QP
>Procl2_EVm006597t1 type=protein; aalen=470,42%,partial5-utrbad; clen=3364; offs=3-1415; organism=Procambarus_clarkii_EVG; evgclass=noclass; oid=Procambarus_clarkii_EVG_Procambarus_clarkii_EVG_evg11008355; codepot=Code/0.076;
------------------------------------------------------------
------------------------------------------------------------
--------------------------------------------------------AARA
VRVA--------------------------GAE----------EFLRGFSACEDK--RAS
RLCRVVVSVRRQC---------------------------------SDDCSLKSGLS---
----------------ISEG---LIQFQPRSCATPSTQGRPY-----SMGG---------
--------TMDIAYEGLLLELTT------------STL--------------------PL
DLNATL---AGGG-----------------------------------L-----------
-----------------PGTFGNVSWHSCD---SSEPLLMRENFPNP-N-LE-DALRLDV
YES-LQVALMVLVVAMSVSGNLAVMVVVYLN-S-FLH-STI------------------N
YYLVNL-----------------------------------AVADLLISVFC--------
------WPTLANRLT---HPL-Y----------------------------LLGRPLCKI
-----SVLAQ--------------------------------------------------
----GTCVTVSVLTLATVACDRVYAVLLPMRAR--SSSSRPLTIIIILWLFSFAVAFPSF
YVRETRVFQWNDLV-------EESCGDII------------CTAAHLQVFTYYRILLLAT
LFFVPGAVMVLAYTLIVFR-LWCVRRGPS--DPHSQAT-----CPEPHTRAKRKIVKMTA
MVLLAFTACWAPLHSLIMY-DLVVD--------------HPMPDW--FE--TALFWAYCL
GYSNSALNPLLYGGFS-DNFRLGFRKIL--A-----------------------------
-------------RW-----------RRTSEA----------------------------
-------------------------SK-----------------------VVSEH-----
------------------------------------------------------------
------------------------------------------------------------
------------------------------------------------------------
--------------------------------------------------------DYDP
--------MSC-------------------------------------------------
------------------------------------------------------------
----------------------------------------------E-------------
-----------ITS-V--------------------------------------------
---------------------
>ParausEVm004085t1 type=protein; aalen=619,46%,complete-utrpoor; clen=4002; offs=1572-3431; organism=Paratya_australensis; evgclass=noclass; oid=Paratya_australensis_trinParatya_australensis_LocDN50659c0g1t1; codepot=Code/0.025;
------------------------------------------------------------
------------------------------------------------------------
------------------------------------------------------------
------------------------------------------------------------
------------------------------------------------------------
------------------------------------------------------------
------------------------------------------------------------
-MNTSFPSLTFGS-----------SEM--------------------DLV----------
------------DSI-GPSLGASVPSWPCN---HTGPLVMREKYPMP-LLVE-TARTLDI
YEI-LQIAAFASVFIISVCGNLIIMIVVYLN-S-FLR-STI------------------N
YYLVNL-----------------------------------AVSDLLITVLC--------
------WPTITTQLT---QPF-Y----------------------------ILGRPLCKL
-----NVLTQ--------------------------------------------------
----TTCVTVSVMTLSAVACDRVYAVMMPLRAR--SSVARPVTLILSIWVTAVVLTIPAF
LVRDIQVFQWDDLV-------EESCSDMLPR----------CSPNVGTIFKYYRILLTVM
LFFLPAMVMIVAYAVILLR-LWCVKRPAT--PTQTTTPTSANAKSNPHIRAKRKIVKMTA
MVLLAFLVCWCPLHILLFY-DLISH--------------QALPPW--FD--KVVFWAYFL
GYCNSALNPLLYGGFS-DNFRQGFKNMF--RHRRY-VSD------HMQLPST-------A
MTS----SM-----------------TRLSSRLSI-----PRPSVF--RTFSASSQA--V
NPLPFVKHNSLPRKQS-----LQYSRR--SSAAFSN--------------ISNPQSRRSS
TVRGLLYQREDSVGAKL-PDHVLANLSHKEV----------------------------S
-LA----------YSLPPEP------SNV---PQVPRR----------------------
---------------------RASSEGPEA-------IEETNCLLEE-----TLYSVKGE
NH------------------------------------KGFIGE---SGDNS----VVSS
AL--------------------------------------------------LDVHLQNL
QKRQ--------------------------------------------------------
----------------------------------------FTSIQEEG------------
---------YHTND-DD-T-TL-------------NAD-IKEHGISYSSEKSCHDSDSEV
QMTVHKNNVQNVEQTVFTPQI
>AlpvirEVm007808t1 type=protein; aalen=280,61%,partial3; clen=1372; offs=532-1371; organism=HBG_Alpheus_viridari; evgclass=noclass; oid=HBG_Alpheus_viridari_trinHBG_Alpheus_viridari_Loc20641c1g1t1; codepot=Code/0.035;
------------------------------------------------------------
------------------------------------------------------------
------------------------------------------------------------
------------------------------------------------------------
-----------------------------------------------MDGEGN-------
------------------------------------------------------------
--------SSNVFYSTLVSNDS--------------------------------------
DMNGSW---AMGE-----------ASI---------------------------------
-----------------IPTGPPVNPWPCN---HTGPLIMKEMYPNP-MQVE-AFRTVDG
YEI-WQIIAFALVFAVSVCGNVVVMVVVYQN-S-FLR-STV------------------N
YYLVNL-----------------------------------AISDLLITVLC--------
------WPTITTKFT---EPF-Y----------------------------ILGRPLCKI
-----NVLTQ--------------------------------------------------
----TTCVIASVMTLSAVACDRVYAVMLPLRAR--SSVARPLVLISIIWIVAIIVAIPAF
LVRDIQVFQWDDML-------EESCSDMLPR----------CNPSAVVVFKYYRILLTGI
LFFLPALVMVAAYAVILLR-LWCVKRPYN--SS---------------------------
------------------------------------------------------------
------------------------------------------------------------
------------------------------------------------------------
------------------------------------------------------------
------------------------------------------------------------
------------------------------------------------------------
------------------------------------------------------------
------------------------------------------------------------
------------------------------------------------------------
------------------------------------------------------------
------------------------------------------------------------
------------------------------------------------------------
---------------------
>Styrich_EVm002467t1 type=protein; aalen=607,64%,complete; clen=2814; offs=499-2322; organism=HBG_Stylopandalus_richardi; evgclass=noclass; oid=HBG_Stylopandalus_richardi_trinHBG_Stylopandalus_richardi_Loc105614c0g1t1; codepot=Code/0.066;
------------------------------------------------------------
------------------------------------------------------------
------------------------------------------------------------
------------------------------------------------------------
-----------------------------------------------M--EAT-------
------------------------------------------------------------
--------SVTSVVSHFKTNAS--------------------------------------
EMNTSF---ALGS-----------PEI--------------------SDE----------
------------GIF-GVSMGPPLSPWPCD---HIGPLVMKEKYPLP-MLVD-AARTLDS
YEI-VQIVAFASVFAVSVCGNLVVMIVVYLN-S-FLR-STI------------------N
YYLVSL-----------------------------------AVSDLLITILC--------
------WPTITTQLT---QPF-Y----------------------------ILGRPLCKI
-----NVLTQ--------------------------------------------------
----TTCVTASVMTLSAVACDRVYAVMLPLRAR--SSAARPLTLIVAIWVVAVFLAIPAF
LVRDVQVFQWDDLT-------EESCSDILPR----------CNQNASIVFKYYRILLTLM
LFFLPAVVMVLAYAVILLR-LWCVKRPAM------PTPSTSNAPPNPHIRAKRKIVKMTA
MVLLAFLVCWCPLHILLFY-DLISQ--------------QPLPPW--FD--RFVFWAYFL
GYCNSALNPLLYGGFS-DNFRLGFKNLF--RPRRS-TSD------HMQLPST-------A
MAT----S---------------ISVNRGSSRLSFA----RKSSLF--HTFS--------
NPLTPSAAITLLQKNN-----NGVSRC--RSGSTSQ----------RSSVYRNSFSQQSS
SGKCPSYQNTDSIMPC--PERD-TNGTHDTS----------------------------S
-VS----------LSLPSDP------CESLLGTPVAKL----------------------
---------------------HSNSE-CHS-------KDERKALLSE-----TL------
------------------------------------------------GDRN----DVND
SL-----ANSSSSYS----------PGGP--------RP-------------LESQLQTL
HKRQSQR-----------------------------------------------------
-------------------------------------IDNFTSIEEEG------------
---------YIPSD-KD-Q-TT---------------------------ENNCRVNGTDF
RLGM-----------------
>ThyineEVm006265t3 type=protein; aalen=523,71%,partial3; clen=2203; offs=634-2202; organism=Thysanoessa_inermis; evgclass=althim; oid=Thysanoessa_inermis_trinThysanoessa_inermis_LocDN116365c1g1t4; codepot=Code/0.016;
------------------------------------------------------------
------------------------------------------------------------
------------------------------------------------------------
------------------------------------------------------------
-----------------------------------------------MDYPVEWSED---
-----------------------------YPSGGPGPLN---------------Y-----
-STTDY--GVGANGTQIPAYDEYGDYIYD--YPGYGTGNESCGG----------------
------------------------------------------------------------
----------------------SHN---------------FSDFPYI-WPKD-YWV-PIT
YIEVLKIIAYVLLIVVSLIGNTLVILVVYYN-N-NMR-SST------------------N
QYLVNL-----------------------------------AVADLLVTLT---------
------FPLHLVRNLSA-HHQ-Y----------------------------HLPEFFCKI
-----DGFVS--------------------------------------------------
----TCVLLASVLTLSVISFGRFVAVFFPIRVR--TSPDRARIFIVIIWLTSVIVAGPIL
SVRRLNIIQWSDYT-------SKHCEEYWPTTYVYNDEGGHCE-AITDGRFPYYITMTIG
FFFLPATIIIVSYSLVILR-LWATTLPGE--HS-QP-------GRNTQGRAKRKVLKMVI
AVFLVFVICWTPMQGVLLY-SQCIHDINKH---------GPVPDW--FP--SFEFVAYFL
SYSNSAINPIIYCGFN-ANFRKGLLALL--RWRDS-SAAACGG--TARHSNF--------
-------------RWNYL---RTLSITRRTN-VDHTTYSGPEPVIL--LECN--------
---------SFSK--------QRMMQ---NSSLNKH-----TRCSMQLIPLRERTICS--
---------NRSLMVSH----------------------VKHNQKRQQHETFKGCI---H
------------------------------------------------------------
------------------------------------------------------------
--------------------------------------------------------DINS
L-----HVIRGSSAA----------SGR--------------GYC---------------
------------------------------------------------------------
------------------------------------------------------------
------------------------------------------------------------
---------------------
>Ha_CHHR2
------------------------------------------------------------
------------------------------------------------------------
------------------------------------------------------------
------------------------------------------------------------
-----------------------------------------------MEVSNIDLWTMES
GSH---------NPMATA----------AVAAAAA-------------------------
--ASEVW-GGS-SSTTHSPYDTP-HLPED-NVTMTFDLNKSCQN----------------
-------------------------DH--------------------R------------
----------------------LMD---------------LTDFEYG-YRKE-TWI-PIT
CKEVIKIVAYIMVFLVSLAGNLLVIVVVYYN-A-HMR-TST------------------N
QYLVNL-----------------------------------AVADLLVTLVC--------
------MWVHIVRNLS--HPH-Y----------------------------ILPALVCKL
-----ESFVQ--------------------------------------------------
----ATSLLASVLTLTVISVGRFVAVMFPLHAR--TSPDRAHRVIAVVWLTSALLACPPL
FYREQYSIQWANFT-------SWHCDEFWPMEVQFNLKVGHCV-TTYDAKRRFYIILTIV
FYFLPVGIMFINYSLVVWK-LWMTQLPGE--HC-VP-------ARNTATRTKKKVVKMVS
VVLLVFVLCWTPLQSILLY-SSLVH--SQD---------NSLPEW--FS--EVEFAAYFV
AYSNSALNPIIYCGFN-ANFRQGLVSLL--TCRHA-STG------RIYHRRN--------
--------------WKG-----MTGGTRETT-VG---CSGPEPAVL--LEFN--------
---------SIKR--------NRLDH---KFSMTS--------------SHSGRVLMT--
---------CSNKDLRQ-------NNLNDFG----SDNTCKNYNGGEQS-QLKGG--TGH
-SC---------------------------------------------------------
--------------------PNINNA-VYN--------NH--------HLRPNDVGLTR-
-------------------------------------------------------HHDGK
L------GARASNSW----------SSN---SGA-------AVGCGCCKST----T----
--TTTS------------------------------------------------------
------------------------------------------PLHHHHQ-----------
--------MYDLNH-LK-E-DI-------------NND-IREDVL---------------
---------------------
>Nn_CHHR2A
------------------------------------------------------------
------------------------------------------------------------
------------------------------------------------------------
------------------------------------------------------------
-----------------------------------------------MEVSNIELWTMES
GSH---------NPMATA----------AVAAAAA-------------------------
--ASEVW-GGA-SSTTLSPYDTP-HLPED-NVTLTFDLNKSCQN----------------
-------------------------DH--------------------R------------
----------------------LMD---------------LTDFDFG-YRKE-TWI-PIT
CREVIKIVAYILVFLVSLAGNLLVIVVVYYN-A-HMR-TST------------------N
QYLVNL-----------------------------------AVADLLVTLVC--------
------MWVHIVKNLS--HPH-Y----------------------------ILPALVCKL
-----ESFVQ--------------------------------------------------
----ATSLLASVLTLTVISVGRFVAVMFPLHAR--TSPDRAHRVIAVVWLTSALLACPPL
FYREQYSIQWANFT-------SWHCDEFWPTEVHFNLKVGHCV-ITYDAKRRFYIILTIV
FYFLPVGIMFVNYSLVVWK-LWMTQLPGE--HC-VP-------ARNTATRTKKKVVKMVS
VVLLVFVLCWTPLQSILLY-SSLVH--SQD---------NSLPEW--FS--EVEFAAYFV
AYSNSALNPIIYCGFN-ANFRQGLVSLL--TCRHS-SAS------RIYHRRN--------
--------------WKG-----MTGGTRETT-VG---CSGPEPAVL--LEFN--------
---------SIKRN-------NRLDQ---KFSMTS--------------SHSGRVLMT--
---------CSNKDLRQ-------NNLNDFG----SDNTCKDYNGGEQT-QLEGG--TGH
-SC---------------------------------------------------------
--------------------PNINNA-VYN--------NHH-------HLRYNDVGLTR-
-------------------------------------------------------HHDGK
L------GARASNSW----------SSN---SGV-------TVGCGCCQST--AAT----
--TTTS------------------------------------------------------
------------------------------------------PLHHHHQ-----------
--------MYDLNH-LK-E-DI-------------NND-IREDVL---------------
---------------------
>Sv_CHHRA12
------------------------------------------------------------
------------------------------------------------------------
------------------------------------------------------------
------------------------------------------------------------
-----------------------------------------------MEW-STAVTD---
----------------TP----------SVMTAVP-------------------------
--GLDVW-GA--TYSSLQPYVTT-DASED-YVSE------ECVY----------------
-------------------------DL--------------------R------------
----------------------RLN---------------VSVFDYH-YRKE-TWI-TIT
WREVLKMFAYVVVFLVSLAGNLLVIVVVYYN-A-HMR-TST------------------N
QYLVNL-----------------------------------AVADLLVTLVC--------
------MWVHIVRHLS--HPN-Y----------------------------VLPAIVCKL
-----DGFVQ--------------------------------------------------
----ATSLLASVLTLTVISVGRFVAVMFPLHAR--TSPDRAHRVIAAVWVTAALLSCPTL
FYRQLYSIKWSNFT-------SWQCDEIWPMEGKFDSTVSRCI-ITYDAKKLFYTVLIIA
LYFLPVGIMFINYSLVVWK-LWVTQLPGE--HP-AP-------SRITATRSKKKVVKMVS
VVLLVFVICWTPLQSLMLY-SNFIH--GQH---------DTLPEW--FP--VMEFAAYFI
AYTNSALNPIIYCGFN-VNFRQGLVSLL--TCRHA-SAG------RMYHRRN--------
--------------WKG-----MTGGTRETT-VG---CSGPEPAVL--LEFN--------
---------SLKR--------NRMVQ---KYAMTP--------------SQSGRGVTT--
---------GSSKEPRR-------NTICDLT----SDLTCKNCPRGGGGQTEVGP--VEV
-VC---------------------------------------------------------
--------------------SSLTPATLYN--------HDG-------LLPRPDPGPTAC
----------------------------------------------------TAGQNGGQ
L------STQASNSS----------SGS---SGV-------AKTCGCCRGH--RRK----
--KTAP------------------------------------------------------
------------------------------------------PADREEE-----------
--------MYHFND-VK-E-NM-------------SND-TKEEML---------------
---------------------
>Panar1_EVm004455t1 type=protein; aalen=578,40%,complete-utrbad; clen=4342; offs=2035-3771; organism=Panulirus_argus; evgclass=noclass; oid=Panulirus_argus_Panulirus_argus_evg11590173; codepot=Code/0.12;
------------------------------------------------------------
------------------------------------------------------------
------------------------------------------------------------
------------------------------------------------------------
-----------------------------------------------MEWSTAVTTE---
---------------STP----------AAMTPVP-------------------------
--SADIW-GL--TYSSLSPFINT-NVSED-YMSN------DCVY----------------
-------------------------DQ--------------------T------------
----------------------LVN---------------VSMYEYL-YRKE-TWI-TIT
WREVLKMFAYVVIFLVSLAGNLLVIVVVYYN-A-NMR-SST------------------N
QYLVNL-----------------------------------AVADLLVTLVC--------
------MWVHIVRHLS--YPN-Y----------------------------ILPVIVCKL
-----DGFVQ--------------------------------------------------
----ATSLLASVLTLTVISVGRFVAVIFPLHAR--TSPDRAHRVIAAVWVTAALLSCPTL
FYRQLYSIKWSNFT-------SWQCDEIWPREGKFDPAKRLCV-ITYDAKKLFYTVLIIA
VYFLPVGIMLISYSLVVWK-LWVTQLPGE--HH-AP-------SRITATRSKRKVVKMVS
VVLLVFVICWTPLQSIILY-SNFLL--GQE---------ASLPDW--FP--VMEFAAYFI
AYSNSALNPIIYCGFN-VNFRQGLVSLL--TCRHT-SAG------RMYHRRN--------
--------------WKG-----MTGGTRETT-VG---CSGPEPAVL--LEFS--------
---------SIKR--------NRMVQ---KYSMTP--------------SQSGRVVTM--
---------GSNKELRR-------NTISDLT----SGLTCKNCPRGGQA-LDPQP--ADS
-MC---------------------------------------------------------
--------------------SN---TAIYA--------NDN-------HLHRSEVGLAAC
----------------------------------------------------TGGQNGGH
L------SIHASSTS----------SGS---SRV-------DKVCGCCAMH--RRK----
--KSIP------------------------------------------------------
------------------------------------------PEAAEDE-----------
--------MYQFND-IQ-E-NI-------------SND-TKEEML---------------
---------------------
>Po_TRL_CHHR2
------------------------------------------------------------
------------------------------------------------------------
------------------------------------------------------------
------------------------------------------------------------
-----------------------------------------------MEWSTAATTE---
----------------TP----------TVMTAVP-------------------------
--SADVW-GL--TYSSLPPYLTP-NVSED-YMSD------DCVY----------------
-------------------------DL--------------------R------------
----------------------LVN---------------VSMYEYH-YRKE-TWI-TIT
WREVLKMFAYAVIFLVSLTGNLLVIVVVYYN-A-NMR-SST------------------N
QYLVNL-----------------------------------SVADLMATLVC--------
------MWVHIVRHLS--YPN-Y----------------------------ILPVIVCKL
-----DGFVQ--------------------------------------------------
----AMSLLASVLTLTVISVGRFVAVIFPLHAR--TSPDRAHRVIAAVWVTAALLSCPSL
FYRQLYSIKWSNFT-------SWHCDEIWPREGKFDPTKRQCV-ITYDAKKIFYTVLIIA
VYFLPVGIMLISYSLVVWK-LWVTQLPGE--HH-AP-------SRITATRSKKKVVKMVS
VVLLVFVVCWTPLQSIILYSSNFLL--GQE-----------LPDW--FP--VMEFAAYFI
AYSNSALNPIIYYGFN-VNFRQGLVSLL--TCRHT-SAG------RMYHRRN--------
--------------RKG-----ITGGTRETT-VG---CSGPEPAVL--LEFS--------
---------SLKR--------NRMVQ---KYSMTP--------------SQSGRVVTT--
---------GSNKELLR-------STISDLT----SGLNCKNCPRGGQA-LDPQP--ADS
-VC---------------------------------------------------------
--------------------SSLTTATIYA--------NEN-------HLHRGEVGLAAC
----------------------------------------------------TGGQNGGH
L------SIHASSTS----------SGS---SRV-------DKVCGCCAMH--RRQ----
--KSIP------------------------------------------------------
------------------------------------------AVAPEDE-----------
--------MYQFNN-IQ-E-NM-------------SND-TKEEML---------------
---------------------
>Pm_CHHR2
------------------------------------------------------------
------------------------------------------------------------
------------------------------------------------------------
------------------------------------------------------------
-----------------------------------------------MALTSMDVRP---
-------------PMALE------------VTLPP-------------------------
-----TW-A-----TTELPFSTT-AFMED-VMNETFGAGGPCQS----------------
-------------------------DG--------------------R------------
----------------------LID---------------FSEFDYP-YRKD-TWI-PIT
WREVLKIVAYMIVFLVSVAGNLLVILVVYYN-A-HMR-NST------------------N
TYLVNL-----------------------------------AVADLLVTFGC--------
------MWVHIIRHLS--HPN-Y----------------------------VLPAIMCKV
-----DSFMQ--------------------------------------------------
----ATALLASVLTLTVISVGRFVAVMFPLQAH--TSPDRAHRVIAAVWLTSILLACPLA
IYRELHSFKWKNFT-------SWHCDEYWPKEVRFDPSLGMCI-TTYDSKKLFYTLLTIA
LYFLPVGIMLLNYGLVVWR-LWMTQLPGE--HS-AP-------ARNTATRAKKRVVKMVS
VVLLVFVICWTPLQSLILY-SNFIH--AQHY-------AGELPQW--FP--VMEFCAYFV
AYSNSALNPIIYCGFN-ASFRQGLVSLV--TCRHS-SSS------IISYGPS-----TGR
WTISQDRTESSEGHWKG-----MTAGTRETT-VA---CSGPEPAVL--LEFS--------
---------SLRR--------SRMVH---KAAQPA--------------QESDRLVVA--
---------TSNKNPRG-------TVT--------SDLTCKKCYMGVNLQQTDSQLTLNH
-HG---------------------------------------------------------
--------------------TTTTTSFIYD--------NNHESPK---------------
--------------------------------------------------SSHTGRSCRR
L------DIQVSNSSSN--------SGT---ATV-------TTVCGCCKRK--FV-----
------------------------------------------------------------
----------------------------------------------DDD-----------
--------MYDLKV-VK-A-SA-------------DMD-TKGEML---------------
---------------------
>Pleaca_EVm003946t1 type=protein; aalen=468,46%,complete-utrpoor; clen=3056; offs=504-1910; organism=HBG_Plesionika_aconthonotus; evgclass=main; oid=HBG_Plesionika_aconthonotus_trinHBG_Plesionika_aconthonotus_Loc40160c0g2t2; codepot=Code/0.051;
------------------------------------------------------------
------------------------------------------------------------
------------------------------------------------------------
------------------------------------------------------------
-----------------------------------------------MDDLLVLKPT---
----------------------------MVAATMT-------------------------
--QEDTF-GP----SSLAPFFFS-TSSPE-GNTSILIPPVNCTQ----------------
-------------------------NI--------------------Q------------
----------------------QLN---------------VSEFQYP-YRME-TWI-PIT
WREALKIIAYLVIFLVSLAGNLLVILVVYYN-A-HMR-SST------------------N
QYLVNL-----------------------------------AAADLLVTLVC--------
------MWVHIVRHLS--HPN-Y----------------------------ILPAIVCKV
-----DGFVQ--------------------------------------------------
----GTSMLASVLTLTVISVGRFVAVMFPLHAR--TSPDRAHRVIAAVWITSALLACPLL
LYRQYYRLQWANHI-------SWQCDDIWPSKSQYVPKVG-CV-TVYDAKRVFYTAFTIA
LYFLPVGIMIINYSLVVWR-LWMTQMPGE--HL-AP-------ARSTATRAKKKVVKMVS
VVLVVFVLCWTPLQSIILY-SNFVH--GQH---------NELPSW--FS--SVEFAAYFI
AFSNSALNPIIYCGFN-ANFRQGFLTLL--TCRQS-SSG------MIYHPRN--------
--------------WRG-----MTGGTRETT-VG---CSGPEPAIL--VEFN--------
---------SMKK--------NKYGQ---RSARS--------------------------
---------VISQDIQ--------NSLSDSG----SEPVCK-------------------
------------------------------------------------------------
------------------------------------------------------------
------------------------------------------------------------
------------------------------------------------------------
------------------------------------------------------------
------------------------------------------------------------
---------------MQ-E-QL-------------STE----------------------
---------------------
>Lysamb_EVm005427t1 type=protein; aalen=264,99%,partial; clen=793; offs=2-793; organism=HBG_Lysmata_amboinensis; evgclass=noclass; oid=HBG_Lysmata_amboinensis_trinHBG_Lysmata_amboinensis_Loc43229c1g1t1; codepot=Code/0.043;
------------------------------------------------------------
------------------------------------------------------------
------------------------------------------------------------
------------------------------------------------------------
------------------------------------------------------------
------------------------------------------------------------
------------------------------------------------------------
------------------------------------------------------------
------------------------------------------------------------
------------------------------------------------------------
------------------------------------------------------------
------------------------------------------------------VLFCKL
-----ESFVQ--------------------------------------------------
----ATSLLASVLTLTVISVGRFVAVMFPLRAR--TSPDRAHRVIAAVWMTSALLASPTL
LYRQYYSIQWANYT-------SWQCDEIWPSVDQYDPKLGHCV-KLYDTKTLFYTVFTIA
LYFLPVGIMLINYSMVVWR-LWMTQMPGE--HN-AP-------ARQTATKAKKKVVKMVS
VVLLVFVLCWTPLQSIILY-SNFVH--LQH---------NSLPVW--FP--SMEFAAYCI
AFSNSALNPIIYCGFN-VNFRQGFVALL--TCRQSRTSG------RIYHPR---------
-----------------------------ST-LK---TSLPP------------------
-------------------------E---RR-----------------------------
------------------------------------------------------------
------------------------------------------------------------
------------------------------------------------------------
------------------------------------------------------------
------------------------------------------------------------
------------------------------------------------------------
------------------------------------------------------------
------------------------------------------------------------
---------------------
>Mr_CHHR2
------------------------------------------------------------
------------------------------------------------------------
------------------------------------------------------------
------------------------------------------------------------
------------------------------------------------------------
------------------------------------------------------------
------------------------------------------------------------
------------------------------------------------------------
------------------------------------------------------------
---MLKMAAYVLVFLVSLSGNLLVILVVYYN-A-HMR-TSI------------------N
QYLVNL-----------------------------------AAADLLVTLVC--------
------MWVHIVRHLS--HPN-Y----------------------------VLPAVVCKL
-----DGFVQ--------------------------------------------------
----NTALLASVLTLTVISVGRVVAVMFPLHAR--TSPDRAHRVIAAVWITSAVLACPSL
FYRELYSIKWANFT-------SWQCDEFWPTEKHFDPKLEQCV-ITYDARKVFYVALTIA
LYFLPVAVMFINYSLVVWR-LWMSRLPGE--HS-AP-------ARHTATRAKKKVVKMVS
VVLIIFVLCWTPLQTIILY--DFVR--ANN---------NSLPEW--FS--VVEFSAYFV
AYSNSALNPIIYCGFN-ANFRQGLVSLL--TCRRS-STG------RIYHQ----------
------------------------------------------------------------
------------------------------------------------------------
------------------------------------------------------------
------------------------------------------------------------
------------------------------------------------------------
------------------------------------------------------------
------------------------------------------------------------
------------------------------------------------------------
------------------------------------------------------------
------------------------------------------------------------
---------------------
>Pleaca_EVm003547t1 type=protein; aalen=496,80%,complete; clen=1849; offs=56-1546; organism=HBG_Plesionika_aconthonotus; evgclass=main; oid=HBG_Plesionika_aconthonotus_trinHBG_Plesionika_aconthonotus_Loc40160c0g1t2; codepot=Code/0.047;
------------------------------------------------------------
------------------------------------------------------------
------------------------------------------------------------
------------------------------------------------------------
------------------------------------------------------------
------------------------------------------------------------
------------------------------------------------------------
------------------------------------------------------------
------------------------------------------------------------
-----------------------------------MR-TST------------------N
QYLVNL-----------------------------------AAADLLVTLVC--------
------MWVHIVRHLS--HPN-Y----------------------------ILPALVCKL
-----DGFVQ--------------------------------------------------
----TTALLASVLTLTVISIGRVVAVMFPLHAR--TSPDRAHRVIAAVWMTSALLACPSL
FYRELYSIKWANFT-------SWQCDEIWPTERHFDPGLGLCV-TTYDAKKVFYVALTIA
LYFLPVAVMFINYSLVVWR-LWVSQLPGE--HS-AP-------ARNTATRAKKKVVKMVS
VVLIVFVLCWTPLQTIIVY--NLVH--ANH---------DSLPEW--FP--VMEFSAYFV
AYSNSALNPIIYCGFN-ANFRQGLFSLL--TCKHS-STG------RIYHHRW-----TTR
WTMGHDRLDLP-GTWKG-----LTVGTRETT-MG---LSGPEPAVL--LEFN--------
---------SLRNS-------SRYPQ---RCSMT---------------PQSGRMLMT--
---------TSTTDLRN-------NTFSDLH----SDLTSKRPGRGVSRSESQYPP----
------------------------------------------------------------
--------------------SSVPASAIFP--------NDHP------HLPRPHTHEGGI
------------------------------------AEGVFDP-------RSIPRQNGGR
L------SRFASTSS----------FSS----------D-GGAACSCCRRK--KKKN---
--RKNM------------------------------------------------------
------------------------------------------DLGPQDE-----------
--------MGDLNE-VK-E-NL-------------SNG-TSEEML---------------
---------------------
>ParausEVm007303t1 type=protein; aalen=431,30%,complete-utrbad; clen=4277; offs=1536-2831; organism=Paratya_australensis; evgclass=main; oid=Paratya_australensis_trinParatya_australensis_LocDN49913c1g1t7; codepot=Code/0.029;
------------------------------------------------------------
------------------------------------------------------------
------------------------------------------------------------
------------------------------------------------------------
-----------------------------------------------MATAGLAYPT---
----------------VP----------TGLSMTPAGML---------------------
------------LTSSYSPYLST-DYYDD--HNGSHALNESCII----------------
------------------------GRP--------------------E------------
----------------------EFD---------------FSVYEYP-DRKD-TWI-PIT
WREVLKITAYILIFLISLSGNLLVILVVYYN-A-HMR-SST------------------N
QYLVNL-----------------------------------AAADLFVTLIC--------
------MWVHIAKHLS--TPH-Y----------------------------VLPVIVCKL
-----EGFVQ--------------------------------------------------
----TTALLASVFTLTVISGGRFYAVMFPLHAR--ACPDRAHFVIAAIWICSAIFASPTV
FYREHYKTEWSDFT-------VWHCDEFWPREVVFDHEKGACV-IGYDSKQVFYVFLTIA
FYFFPVLVMFISYSLVVWR-LWMSQLPGE--HS-IP-------ARNTATRAKRKVVKMVS
VVLLVFVLCWTPLQTTLLY-SSLVH--SKE---------TSLPEW--FP--DLEFTAYFV
AYMNSALNPIIYCGFN-ANFRQGLVSLL--TCSRT-YGS------RTYHRRE--------
--------------Y-------VSGSTSRFT-LGH-------------------------
---------------------DRVDN----------------------------------
------------------------------------------------------------
------------------------------------------------------------
------------------------------------------------------------
------------------------------------------------------------
-------------------------------TGT--------------------------
------------------------------------------------------------
------------------------------------------------------------
------------------E-ML-------------SGD-SAS------------------
---------------------
>Cq_CHHR2
------------------------------------------------------------
------------------------------------------------------------
--------------------------------------------------------MIVA
Y---------------------------------------------LG------------
----------------------------------------------AREHNTMALWSME-
---------------ATGA---------TNGTTIP-------------------------
--ITEVW-GT--TATTLQDFAK----SED-NMTQLTHDSEEFPL----------------
-------------------------NS--------------------A------------
----------------------ILN---------------LSVYHYP-YRKE-IWV-PIS
WRESLKIAAYVLVFLVSLVGNLLVILVVYYN-T-HMR-TTT------------------N
RYLVNL-----------------------------------AVADLLVTLVC--------
------MWVHIVRHLS--HPH-Y----------------------------VLPTLFCKL
-----DGFVQ--------------------------------------------------
----GTSLLASVLTLTMISVGRFVAVMFPLQAR--TSPSRAQQVIIAVWITSLLLACPTL
FYRKAYSVKWLDYT-------TWHCDEIWPTEMEYDPSTGHNI-VTFDTKKLFYTVLIIA
FYFLPVGIMFINYSLVVWR-LWMKQQPGE--QS-LP-------ARNTATRARKKVVKMVS
VVLLVFVICWTPLQCSMLY-TTFV---NKE---------GYLPEW--FK--DLEFSAYFI
AYSNSALNPIIYCGFN-ANFRQGLMSLL--TCRHA-ATS------RAYRRNN--------
--------------WRG-----MT-GTRETT-VG---SSGPEPAVL--LEFS--------
---------SFRN--------NRMVH---KCSMT---------------SHSGRGVMT--
---------GSSRDLRH-------NTFNELI----SDNTCKNWIEGESQPR-------SQ
-VC---------------------------------------------------------
--------------------SSITAPTIYN--------NDG-------VFHHSDATMLVG
---------------------------------------------------TRGRQNGGH
L----GGLTHICSCS----------RNS---VRG-------NKACGCCHKN--ATN----
--NTNS------------------------------------------------------
------------------------------------------PAHHDNE-----------
--------MFDLNE-LQ-E-NI-------------SNS-TQEEIL---------------
---------------------
>Pc_CHHRA54
------------------------------------------------------------
------------------------------------------------------------
------------------------------------------------------------
------------------------------------------------------------
-----------------------------------------------MELWTREGSH---
----------------------------HHTTTMA-------------------------
--TLEMW-LQA-AATSLPPFVPT-NGPEV-NVSNIAIFNKTCHN----------------
-------------------------DL--------------------Q------------
----------------------YMD---------------FSEYEYN-YRKE-TWI-TIT
WREVIKIMAYVIVFLVSLVGNLLVILVVYYN-N-HMR-TTT------------------N
QYLVNL-----------------------------------ALADLLVTVIC--------
------MWVHIVRHLS--YPH-Y----------------------------VLPALVCKL
-----DGFVQ--------------------------------------------------
----ATSLLASVLTLTVISVGRFVAVMFPLHAR--TSPDRARRVIAAVWISSALLSCPTL
FYRQLFSVKWKNFT-------TYQCEEFWPTDGHFDPLLSKCV-ITYDPKKHFYIFLTIA
VYFLPVGIMFINYSLVVWR-LWMTKLPGE--QS-LP-------ARNTATRAKRKVVKMVS
VVLLVFVLCWTPLQTIILY-ISFVH--EQ----------SSLPEW--FS--VLEFSAYFV
AYSNSALNPIIYCGFN-ANFRQGLMSLL--TCRHS-ASS------RMYHQRN--------
--------------WRG-----MTGGTRETT-VG---CSGPEPAVV--LEFS--------
---------SFKR--------NRTCQ---KGSMS---------------CQSGRAITT--
---------GSTRDLPH-------NHLTDII----PDKMCKNWNGEGKL-EVKNH--LTQ
-VC---------------------------------------------------------
--------------------SSISAPAIYT--------NEC-------VLHTSDPAGLSV
----------------------------------------------------VQGKKGGK
L------STRTSNSS----------SSS----------R-SSKVCGCCVLH--SSK----
--KANS------------------------------------------------------
------------------------------------------TVTHDNE-----------
--------IYELND-LH-E-NI-------------SNN-TKEEIL---------------
---------------------
>Emetal_EVm001268t1 type=protein; aalen=584,59%,complete-utrpoor; clen=2930; offs=418-2172; organism=HBG_Emerita_talpoidea; evgclass=noclass; oid=HBG_Emerita_talpoidea_trinHBG_Emerita_talpoidea_Loc65682c5g1t1; codepot=Code/0.15;
------------------------------------------------------------
------------------------------------------------------------
------------------------------------------------------------
------------------------------------------------------------
-----------------------------------------------MEMQNLTLME---
-----------------------------AQVAGPSPLL--------AGNHISEY-----
-SNASYW-STT-LPSNFTPVGTG-EPMGP----------FVCGE----------------
-------------------------DI--------------------R------------
----------------------TMN---------------LSTYAYPTHRTK-IWV-PFG
WRELLKVVAYIVLFLVSLTGNVLVILVVYYN-V-NMR-SST------------------Y
QYLVNL-----------------------------------AVADLLVTLVT--------
------MWVHLVRHLS--YPH-Y----------------------------VLPAFICKL
-----DSFVQ--------------------------------------------------
----TVTMLASVLTLTVISVGRFVAVIFPLHAH--TSPNHAHRAIATIWLLSFIIASPIL
RYRERITIQWSDFT-------SVQCEELWPTTTQFDAQKGICV-KTFDGKKLFYSVLIVL
LYFIPVVIMVTSYSMVVWT-MWRTQLPGE--QS-AP-------CRNTAVRAKKRVVKMVS
VVLLVFVICWTPLQTLLLY-STIY---------------DGFVEWNVSN--TLEFMVYFL
SFTNSALNPIIYCGFN-TSFRQGVISLL--TCRHG-STD------RFYHRGT--------
--------------RRG-----MTGGTRETT-LG----SGPEPAVL--LEIG--------
---------SLKVK-------GKLPG---RWSGV---------------SMQHGWNVS--
---------GERDGTRH-----AARTQHDQP----QHPDCKRHTRSQEEED---------
------------------------------------------------------------
--------------------QSGPASAALG-------PHNHAAPST---------QLAAQ
NG------------------------------------GGYKR-------NNQTDHASRK
L------STQSSSYG----------SND------------GGSGCGCYLGK--QRK----
--RKDV------------------------------------------------------
------------------------------------------SVYQEKQ-----------
--------IYD--D-LR-D-KI-------------TKK-AKEEMV---------------
---------------------
>CallaeEVm003830t1 type=protein; aalen=275,92%,partial3; clen=891; offs=65-889; organism=Calcinus_laevimanus; evgclass=noclass; oid=Calcinus_laevimanus_trinLocDN72270c0g1t1; codepot=Code/0.047;
------------------------------------------------------------
------------------------------------------------------------
------------------------------------------------------------
------------------------------------------------------------
------------------------------------------------------------
------------------------------------------------------------
------------------------------------------------------------
------------------------------------------------------------
------------------------------------------------------------
------------------------------------------------------------
------------------------------------------------------------
------MWVHIVRHLS--HPN-Y----------------------------VLPALICKL
-----DSFVQ--------------------------------------------------
----ATSLLASVLTLTVISVGRFVAVMFPLHAR--TSANHAHRTIAAVWAVSALLSCPNI
FYRELYSIKWANFT-------SWACEEFWPTENEYDPQLAMCV-VTYSAKKNYYTFLTIA
LYFLPVGVMLINYSLVVYT-LWMTKLPGE--QS-AP-------SRNTAVRSKKRVVKMVS
VVLLVFVICWTPLQTIILY-STL----AKH---------DNLPEW--FP--TMEFLAYFL
AYSNSALNPIIYCGFN-ANFRQGLVSLV--TCGRT-RAII-----TPSRPGR--------
--------------WQG-----MTWG----------------------------------
------------------------------------------------------------
------------------------------------------------------------
------------------------------------------------------------
------------------------------------------------------------
------------------------------------------------------------
------------------------------------------------------------
------------------------------------------------------------
------------------------------------------------------------
------------------------------------------------------------
---------------------
>Cliant_EVm003928t1 type=protein; aalen=426,82%,complete; clen=1559; offs=178-1458; organism=HBG_Clibanarius_antillensis; evgclass=main; oid=HBG_Clibanarius_antillensis_trinHBG_Clibanarius_antillensis_Loc108706c0g1t2; codepot=Code/0.054;
------------------------------------------------------------
------------------------------------------------------------
--------------------------------------------------------MPVI
S-----------------------------------------------------------
----------------------------------------------TMEAHNLSLLV---
-------------PTGVP----------LVPSGLPLSTEDLL-----GYNDS--------
LWAEDQW-LPSSSPTNLPPFVTS-PYTED-----YEVTEADCGQ----------------
-------------------------NI--------------------R------------
----------------------HMN---------------FTHYDYP-YRTD-TWI-PFT
WREVLKVVAYVVVFLVSVAGNLLVILVVCYN-T-TMR-SST------------------N
QYLVNL-----------------------------------AVADLLVTLVC--------
------MWVHIVRHLS--YPN-Y----------------------------VLPALLCKL
-----DSFVQ--------------------------------------------------
----ATSLLASVLTLTVISVGRFVAVMFPLHAR--TSPNHAHRVIVAVWLVSAAFSCPNL
FYRELYSTEWANFT-------SWACEEFWPTVNEYNATLQLCV-VTYDAKKVYYMFLAIA
LYFIPVAVMLVNYSLVVWT-LWMAKLPGE--QS-AP-------SRNTAVRSKKRVVKMVS
VVLLVFVICWTPLQSILLY-SNF-E--SHE---------EHLPEW--FS--TMEFLAYFL
AYSNSALNPIIYCGFN-ANFRQGLVSLV--TCGRS-RAFL----RDPSTRRK--------
------------------------------------------------------------
------------------------------------------------------------
------------------------------------------------------------
------------------------------------------------------------
------------------------------------------------------------
------------------------------------------------------------
------------------------------------------------------------
------------------------------------------------------------
------------------------------------------------------------
------------------------------------------------------------
---------------------
>Clivit_EVm002377t1 type=protein; aalen=464,84%,partial3; clen=1645; offs=253-1644; organism=HBG_Clibanarius_vittatus; evgclass=main; oid=HBG_Clibanarius_vittatus_trinHBG_Clibanarius_vittatus_Loc22573c0g3t1; codepot=Code/0.087;
------------------------------------------------------------
------------------------------------------------------------
--------------------------------------------------------MSVI
T-----------------------------------------------------------
----------------------------------------------SVEAHNLSVLA---
-------------PPGVP----------LATPSLPLSTEDLL-----GYNDS--------
LWPEEQW-SPSPSPTDLPLFVTT-LYPED------EITEEDCGQ----------------
-------------------------NI--------------------R------------
----------------------HMN---------------FTHYEYP-YRTD-TWI-PFT
WREVLKVLAYAVLFLVSVAGNLLVILVVCYN-T-TMR-SST------------------N
QYLVNL-----------------------------------AVADLLVTLVC--------
------MWVHIVRHLS--YPN-Y----------------------------VLPALICKL
-----DSFVQ--------------------------------------------------
----ATSLLASVLTLTVISVGRFVAVMFPLHAR--TSPNHAHRVIVAVWFVSAALSCPNL
FYRELYSTEWANFT-------SWACEEFWPTVSEFNSTLRLCV-VTYDAKKTYYLFLAIA
LYFLPVAVMLVNYSLVVWT-LWMAKLPGE--QS-AP-------SRNTAVRSKKRVVKMVS
VVLLVFVICWTPLQIILLY-STF-E--SHE---------EQLPEW--FP--TMEFLAYFL
AYSNSALNPIIYCGFN-ANFRQGLVSLV--TCGRT-RPFA----RDPFARRR--------
--------------WQG-----MTGGTRETT------LTGPEPAVL--LELG--------
---------SIKVK-------SRL------------------------------------
------------------------------------------------------------
------------------------------------------------------------
------------------------------------------------------------
------------------------------------------------------------
------------------------------------------------------------
------------------------------------------------------------
------------------------------------------------------------
--------------------GV-------------GWNA---------------------
---------------------
>So_CHHR2
------------------------------------------------------------
------------------------------------------------------------
------------------------------------------------------------
------------------------------------------------------------
---------------------------------------------------TMMAST---
---------------SLP-----------VLVSSP-------------------------
--------------------------AED-PENLSGVY--GCSQ----------------
-------------------------DA--------------------GF-----------
----------------------TTN---------------LSQFEYP-YRMK-TWV-PIT
WREIIKVATYLFVFLVSLVGNLLVMLVVCYN-R-HMR-SST------------------N
QYLVNL-----------------------------------AAADLLVTLVC--------
------MWVHIVRHLS--HPH-Y----------------------------ILPAYVCKL
-----DGFVQ--------------------------------------------------
----TTTLLASVLTLTVISVGRFVAVMFPLHAR--TSPDRANRVIAAVWIASALIACPIL
FYRKLYSIQWANFT-------TWQCDEFFPTEKEYVEADDRCE-VIYDAKHLFYTILIIA
LFFLPVAIMIINYSLVVWT-LWGAKQPGE--QQSAA-------TRNMATRAKKKVVKMVT
VVLLVFVICWTPLLTLILF--SL----NHQ---------GHLPEW--FS--SLEFAAYFI
AYSNSALNPIIYCGFN-TSFRQGLVALL--SCRHA-ATG------RIYHRRH--------
--------------WMG-----MTGGTRDTT-VG---CSGPEPAVL--LELS--------
---------SLRR--------NRVTQ---RSSLTP--------------SHSGRHLFS--
---------GSSRELRA-------VTHCDTA----HDHGCK-------------------
-VC---------------------------------------------------------
--------------------DGMGSAPL----------HSTTGM----HLLKSDASLGG-
-------------------------------------------------------QNGSK
L------STRASSSS----------GDS---VGR--------GMCGCCRRH--GKR----
--RSRL------------------------------------------------------
------------------------------------------PLYHENE-----------
--------IYDVND-LP-E-GM-------------GMK-GKEEIV---------------
---------------------
>CarmaC_EVm005617t1 type=protein; aalen=537,84%,complete; clen=1900; offs=189-1802; organism=Carcinus_maenas; evgclass=main; oid=Carcinus_maenas_CNS_velvLoc37300ct1; codepot=Code/0.095; cov=508.4_g14816_i0;
------------------------------------------------------------
------------------------------------------------------------
------------------------------------------------------------
------------------------------------------------------------
----------------------------------------------------MMAST---
---------------SFP------------GLISP-------------------------
--------------------------TEE-LANVSGLY--ECNQ----------------
-------------------------DP--------------------GI-----------
----------------------TAN---------------LSQFEYP-YRMK-TWV-PIT
WREVLKVAAYLIVFLVSLVGNLLVMLVVCYN-R-HMR-SST------------------N
QYLVNL-----------------------------------AAADLLVTLVC--------
------MWVHIVRHLS--HPH-Y----------------------------ILPAYVCKL
-----DGFVQ--------------------------------------------------
----ATTLLASVLTLTVISVGRFVAVMFPLHAR--TSPDRANRVIAAVWIASALLACPIL
FYRKLYSIQWANFT-------TWQCDEFFPTEKEYVQDVG-CV-VTYDAKHLFYTILNIA
LFFLPVAIMIINYSLVVWT-LWGAKQPGE--QHSAA-------TRNMATKAKKRVVKMVT
VVLVVFVICWTPLQTLILY-SSF----SQQ---------DHLPEW--FS--SLEFAAYFI
AYSNSALNPIIYCGFN-TSFRQGLVALL--TCRHA-ATG------RIYHRRH--------
--------------WMG-----MTGGTRDTT-VG---CSGPEPAVL--LELS--------
---------SLRR--------NRVTQ---RSSLTQ--------------SHSRGHLFS--
---------GSSRELRN-------AVHGDAA----HDHGCK-------------------
-VC---------------------------------------------------------
--------------------DGMLSAPP----------HSTPAL----HLHKSDASLGG-
-------------------------------------------------------QNGGK
L------STRASSSS----------GGS---VGR--------GMCGCCRRH--GKR----
--RSRL------------------------------------------------------
------------------------------------------PLYHENE-----------
--------IYNVND-LP-E-GM-------------GMK-GKEQIV---------------
---------------------
>CarmaY_EVm004164t2 type=protein; aalen=596,78%,complete; clen=2279; offs=391-2181; organism=Carcinus_maenas; evgclass=althim; oid=CarmaY_velvLoc28943ct1; codepot=Code/0.097; cov=114.9_g9512_i1;
------------------------------------------------------------
------------------------------------------------------------
--------------------------------------------------------M--A
TDV--------------------------------DET-DVW-NDSVG--MWRNG-----
----------------------------------------------DFPSSSTSSSS---
---------------SSS------------TFTSPLPSLLHL-----ALSSSSSS-----
--SSSAF-F-----TTEGPDDST-SFMED-TMNYTMPI--SCDQ----------------
-------------------------DP--------------------RI-----------
----------------------SMN---------------FSEFGYI-YRTT-TWV-PIT
WREVLKLLAYIITFLVSLVGNLLVILVVRYN-R-NMR-SST------------------N
QYLVNL-----------------------------------AAADLLVTLVC--------
------MWVHIVRHLS--HPH-Y----------------------------ILPAYVCKL
-----DGFVQ--------------------------------------------------
----ATTLLASVLTLTVISVGRFVAVMFPLHAR--TSPDRANRVIAAVWIASALLACPIL
FYRKLYSIQWANFT-------TWQCDEFFPTEKEYVQDVG-CV-VTYDAKHLFYTILNIA
LFFLPVAIMIINYSLVVWT-LWGAKQPGE--QHSAA-------TRNMATKAKKRVVKMVT
VVLVVFVICWTPLQTLILY-SSF----SQQ---------DHLPEW--FS--SLEFAAYFI
AYSNSALNPIIYCGFN-TSFRQGLVALL--TCRHA-ATG------RIYHRRH--------
--------------WMG-----MTGGTRDTT-VG---CSGPEPAVL--LELS--------
---------SLRR--------NRVTQ---RSSLTQ--------------SHSRGHLFS--
---------GSSRELRN-------AVHGDAA----HDHGCK-------------------
-VC---------------------------------------------------------
--------------------DGMLSAPP----------HSTPAL----HLHKSDASLGG-
-------------------------------------------------------QNGGK
L------STRASSSS----------GGS---VGR--------GMCGCCRRH--GKR----
--RSRL------------------------------------------------------
------------------------------------------PLYHENE-----------
--------IYNVND-LP-E-GM-------------GMK-GKEQIV---------------
---------------------
>AmpampEVm003717t3 type=protein; aalen=540,79%,complete; clen=2041; offs=157-1779; organism=Amphibalanus_amphitrite; evgclass=althim; oid=Amphibalanus_amphitrite_trinAmphibalanus_amphitrite_LocDN96549c0g1t4; codepot=Code/0.077;
------------------------------------------------------------
------------------------------------------------------------
------------------------------------------------------------
------------------------------------------------------------
-----------------------------------------------MDQYLTTTGLDD-
----------------------------LATTWASTLGSS-------------------S
LSTSSFT-TSSLETSSLTTSTST------------ASPFANCTD-----------LVDPP
VCNITA---CNFGHG-----------------C---------------------------
----------------------IID---------------FSTMDMD------PWRVMEP
WRLALFGVGLALTTVPGVIGNVLVISIILSN-K-IMQ-SEI------------------N
MFILNM-----------------------------------AVADLIASLVL--------
------PPTFLVTNV---FQA-Y----------------------------MLGPWWCKY
-----GGTVR--------------------------------------------------
----LTLLLTSVFSISVISVDRLWGLMRPFHRQ--IPPLAIKAIMLSTWVVAAAIGFYPA
QFNKYSKRQYRDFL-------DIMCEQT-----------------NISRMRTYWWVVCVF
LIWIPAIILFTCFVIIFIK-MRRLKASNK--KSG------HHRFVSPATRARQRAVRLVF
AMFVTFFICWTPFLVYVLQ-YQLAT------------TTHDNGKP--WE--ELYYASHFM
MHLVPVINPVLYALLH-ENFRRAATVTC--PWLPS----------KVKYQAF----PT--
-------GDGGRVRW-----------SQRGP------SLASSPSIV---TLARA------
---------SDAPAC------PQLTS------------------ATSADSLRNAESGQ--
----PPLEGGEAEGCAG-------------------------------------------
------------------------------------------------------------
--------------------STGTGSQPPEVSLIWGALKD--------------------
-------------------------------------------------------RHHRP
LC-----PTSLSPLP---------------------------------------------
------------------------------------------------------------
------------------------------------------GIAEESESR---------
-----------KSS-IR-S-SI-------------DLQ-EAEGLWMTSASGQCNSSFSPD
---------------------
>XP_031353782.1 neuromedin-B receptor [Photinus pyralis]
------------------------------------------------------------
------------------------------------------------------------
--------------------------------------------------------M---
------------------------------------------------------------
------------------------------------------------------------
------------------------------------------------------------
----NYN-STSYEFE-----------------------IPECNNSNC-------------
------------------------NSW-R-------------------------------
----------------------SDD---------------LSTVAFI---ND-IWLVAPT
EEIIIKVSIMIPVVSWGIFGNVSLMYIIIKN-A-YLQ-SPT------------------N
VLIANM-----------------------------------ALADFILLAVH--------
------PSFFLGHDF---FQN-Y----------------------------PFGEFGCRF
-----EGAFE--------------------------------------------------
----CGVLAASVTNLVAISYDRLNSIAQPQEKR--LTINKAKIIMVVVWIIGLLFTIPPV
VLRSYRERQWLDFL-------EKYCTED------------------VILVNVYWHIFIIV
IVWVPLGTMLVCYVALFIK-LRQYEKIVL--RK----------MKAVTVQYKKQVAKMMF
VVVIAFIICRFPFTALIIY-RNERL--KRNRSMKSESVINQVNGS--YY--TLWFVSKYL
ILINAAINPIIYGLTS-ERFRKEFQKIPVIKYMF--------------------------
---------------------P-ERHKQIPH-----------------------------
--------HEIKSKRKRIT--TTTTN------------------------RINIFLIF--
---------KKHKNKP--------------------------------------------
------------------------------------------------------------
----------------------------LH-------INE--------------------
------------------------------------------------------------
--------TVTTN-----------------------------------------------
------------------------------------------------------------
------------------------------------------------------------
------------------------------------SD-SQAPIIVN-------------
---------------------
>KAB0793282.1 hypothetical protein PPYR_12902 [Photinus pyralis]
------------------------------------------------------------
------------------------------------------------------------
--------------------------------------------------------M---
------------------------------------------------------------
------------------------------------------------------------
------------------------------------------------------------
----NYN-STSYEFE-----------------------IPECNN----------------
------------------------NRA-F-------------------------------
----------------------QDD---------------LSTVAFI---ND-IWLVAPT
EEIIIKVSIMIPVVSWGIFGNVSLMYIIIKN-A-YLQ-SPT------------------N
VLIANM-----------------------------------ALADFILLAVH--------
------PSFFLGHDF---FQN-Y----------------------------PFGEFGCRF
-----EGAFE--------------------------------------------------
----CGVLAASVTNLVAISYDRLNSIAQPQEKR--LTINKAKIIMVVVWIIGLLFTIPPV
VLRSYRERQWLDFL-------EKYCTED------------------VILVNVYWHIFIIV
IVWVPLGTMLVCYVALFIK-LRQYEKIVL--RK----------MKAVTVQYKKQVAKMMF
VVVIAFIICRFPFTALIIY-RNERL--KRNRSMKSESVINQVNGS--YY--TLWFVSKYL
ILINAAINPIIYGLTS-ERFRKEFQKIPVIKYMF--------------------------
---------------------P-ERHKQIPH-----------------------------
--------HEIKSKRKRIT--TTTTN------------------------RINIFLIF--
---------KKHKNKP--------------------------------------------
------------------------------------------------------------
----------------------------LH-------INE--------------------
------------------------------------------------------------
--------TVTTN-----------------------------------------------
------------------------------------------------------------
------------------------------------------------------------
------------------------------------SD-SQAPIIVN-------------
---------------------
>XP_022916828.1 substance-P receptor [Onthophagus taurus]
------------------------------------------------------------
------------------------------------------------------------
------------------------------------------------------------
------------------------------------------------------------
------------------------------------------------------------
------------------------------------------------------------
--MNRFN-NQGNKSSGV-------------------------------------------
----------SLN-----------SDY--------------------EN-----------
--------------------SVMID---------------ISNSTFI---NE-IWLVTDT
REIIIKTSAVLPVVLWGIFGNICLLYIIIKF-R-HLR-SPT------------------N
LLIGNM-----------------------------------AAADLASLLIH--------
------PWVVLVYDF---FQN-Y----------------------------QLGAFGCKV
-----EAAIE--------------------------------------------------
----SAILMTSVINLSAISYDRLTAIVLPKETR--LTRKGTKILMGITWIVGLIIASPLF
FYRTYKERQWLDFL-------EKFCSEN------------------TIVINIYWHVIITI
LFWFPLIIMLLCYISIFIK-LTKYDKVMK--QQL---------KPSRTISYKTKAIKTMF
IVVVTFMICRLPFTALIFY-RNYLL--KSNSI--SSQVQNQANGN--YE--TLWFVSKYL
VFVNAAINPVIYGLTN-EKFRRALKSTGVAKFLF--------------------------
---------------------NFSKIERKMC------YENDRHRI-----INE-------
---------EEEPKKIFTKE-TVLNY------------------------SNRIFVIF--
---------KGGRGQK--------------------------------------------
------------------------------------------------------------
----------------------------YV-------PEV--------------------
--------------------------------------------------------DTSQ
--------TEIQK-----------------------------------------------
------------------------------------------------------------
-------------------------------------------YTLK-------------
------------------------------------------------------------
---------------------
>CAH1101219.1 unnamed protein product [Psylliodes chrysocephala]
------------------------------------------------------------
------------------------------------------------------------
------------------------------------------------------------
------------------------------------------------------------
------------------------------------------------------------
------------------------------------------------------------
--MDTYS-YKN-------------------------------------------------
------------G-----------SEY--------------------E------------
----------------------DID---------------TATTPFI---NT-IWISKDC
SEIILKSSAVLPVVIFGIFGNVMVIHVLWKN-L-KIR-TPT------------------N
LLIGNM-----------------------------------AAADLLSLLIH--------
------PWVTLTYDF---FQN-Y----------------------------QLGVIGCKG
-----EGPAE--------------------------------------------------
----CSILIASVISMSAITYDRLTAIVLPRETR--ITKKMAKTLMAITWIVGLLLSVPIF
LNRTYKERQWLNFL-------EKYCTEN------------------LVVINIYWYVIITV
MVWIPLIIQILCYISIFLK-LDKYEKIAI--QK----------LGQQHISYKKKAAIMMF
IVTIVFMFCRLPFTAFIIY-RHQLI--KGKKLGASTDVKYQVNQL--YY--VLWFVSKYL
IFINCAINPLIYGVTN-EQFLRAFKSTKLAKWMF--------------------------
---------------------S--------------------------------------
---------------------RCSTR------------------------ITSIFIIF--
---------KKKPRIQ--------------------------------------------
------------------------------------------------------------
----------------------------EE-------NVI--------------------
--------------------------------------------------------STKK
--------TYVNTY----------------------------------------------
------------------------------------------------------------
------------------------------------------L-----------------
------------------------------------------------------------
---------------------
>CAH1372496.1 unnamed protein product [Tenebrio molitor]
------------------------------------------------------------
------------------------------------------------------------
------------------------------------------------------------
------------------------------------------------------------
------------------------------------------------------------
------------------------------------------------------------
--MGNHT-FKNQSDS---------------------------------------------
------------------------DDY--------------------AM-----------
----------------------DVN---------------ISNHSFI---NE-IWLVRPA
SQIIVESTIFIPVVLFGIFGNVLSIYVLVKN-R-HIC-TPT------------------N
MLIGNM-----------------------------------AAADLFSLLIH--------
------PWVFLSYDF---FQN-Y----------------------------QLGSFGCKT
-----EAALE--------------------------------------------------
----CSILLASVISVSVISYDRLTAILLPRESK--LTKKGAKIVMVITWVAGFLISTPLC
VYRTYKERQWKNFL-------EKYCTEQ------------------GVITNIYWHVIISL
LVWLPLTIQLICYVSIFIK-LTRYEKAMM--RK----------LDHHQVNYKKKAVRMMF
TMIVTFLICRLPFTALILY-RDKSQ--SNLAQ--SNHVQNLASGT--YH--NLWFVSKFF
MFVNSALNPLIYSVTN-DKFQRGFKTTKLSKWLF--------------------------
---------------------P---------------PEKNKPAVI--------------
---------VPQQNQKTSE--TSSLF------------------------KRSILFIF--
---------KKKQKQS--------------------------------------------
------------------------------------------------------------
----------------------------TA-------LTD--------------------
--------------------------------------------------------DSGE
--------ITDPK-----------------------------------------------
------------------------------------------------------------
-------------------------------------------YDFQ-------------
-----------IIK----------------------------------------------
---------------------
>XP_008191388.1 PREDICTED: substance-P receptor [Tribolium castaneum]
------------------------------------------------------------
------------------------------------------------------------
------------------------------------------------------------
------------------------------------------------------------
------------------------------------------------------------
------------------------------------------------------------
--MGNHT-VKNDTSD---------------------------------------------
------------------------EDY--------------------TS-----------
--------------------SDEFD---------------PSNHTFI---NE-KWIIRST
AQIAIESSIFAPIVLFGIFGNFLSIYVLVKN-R-HIC-TPT------------------N
LLIGNM-----------------------------------AAADLLSLLIH--------
------PWVFLIYDF---FQN-Y----------------------------QFGSFGCKT
-----EAAVE--------------------------------------------------
----CSILLASVISVTAISYDRLTAIVLPQESK--LTKRGAKIVMVATWVTGILLSTPFY
IYRSYKERQWLDFL-------EKYCTEN------------------TMITNIYWHVIITV
LVWLPLTIQLICYITIFIK-LNKYEKVVR--RN----------LDHRQVDYKKKAVRMMV
SVILTFLICRLPFTALIFY-RDIKQ--SNLSQ--NTQIQNMASGA--YH--NLWFASKFF
IFVNSALNPLIYSVTN-DKFRRGFRTTKLSKWLF--------------------------
---------------------P---------------REKNKPKVA--------------
---------STKPTPKLTD--TSMLF-----------------------KKKNIFLIF--
---------KKKKNQP--------------------------------------------
------------------------------------------------------------
-------------------------------------LSI--------------------
--------------------------------------------------------ESTV
--------TSTGK-----------------------------------------------
------------------------------------------------------------
-------------------------------------------AHLE-------------
-----------INK-I--------------------------------------------
---------------------
>XP_049850574.1 G-protein coupled receptor 54 isoform X1 [Schistocerca gregaria]
------------------------------------------------------------
------------------------------------------------------------
------------------------------------------------------------
------------------------------------------------------------
---------------------------------------------MCLPVIDHRPS----
------------------------------------------------------------
DQCDNYS-STHKGITNI----------------------SGCTT----------------
--NISW---EHWENG------QTGVDK--------------------A------------
----------------------EFN---------------YSAHNFP---NE-IWIVREN
WEIAVKILFVIPIVIFGIIGNVAIINIVVRN-T-FLR-SPT------------------N
MLLANM-----------------------------------AAADALTLLIC--------
------PPMFLVSDL---FQN-Y----------------------------VLGKGGCKT
-----EGFFS--------------------------------------------------
----CAFLLTAVLNLCIVSYDRLTAITLPPEAK--LTHNATKVIMAVTWASGFLIALPLI
IFRNYKERQWKNFL-------EQYCTED------------------TTVLPVYWYIILIL
LVWFPLSVTTMSYTTIFLK-LDYYEKKLQ--RT----------HQKVFVSYKTKVARTMF
IILVVFVICRGPYTALIFE-RYVWQ--ALSQ-------MNQVTES--FH--EFWFAAKYF
LYVNAAINPLIYGFTN-ESFRRAFRTLPVSRWVF----GN--------------------
--------------SNILM----SPLREEKQ-----------------------------
-------RHSPTPAPKETK--HKT------------------------------------
---------KKKKSKKE-------------------------------------------
------------------------------------------------------------
------------------------------------------------------------
--------------------------------------------------------EYEQ
--------RQ--------------------------------------------------
------------------------------------------------------------
------------------------------------------------------------
------------------------------------------------------------
---------------------
>XP_049799230.1 G-protein coupled receptor 54 isoform X2 [Schistocerca nitens]
------------------------------------------------------------
------------------------------------------------------------
------------------------------------------------------------
------------------------------------------------------------
---------------------------------------------MCLPAIDHRPS----
------------------------------------------------------------
DQCDNYS-STHKGITNI----------------------SGCTT----------------
--NISW---EHWENG------QTGVDK--------------------G------------
----------------------EFN---------------YSAHNFP---NE-IWIVREN
WEIAVKILFVIPIVIFGIIGNVAIINIVMRN-T-FLH-SPT------------------N
MLLANM-----------------------------------AAADALTLLIC--------
------PPMFLVSDL---FQN-Y----------------------------VLGKGGCKT
-----EGFFS--------------------------------------------------
----CAFLLTAVLNLCVVSYDRLTAITLPPEAK--LTHNATKVIMAVTWASGFLIALPLI
IFRNYKERQWKNFH-------EQYCTED------------------TTVLPVYWYIILIL
LVWFPLSVTTMSYTTIFLK-LDYYEKKLQ--RT----------HQKVFVSYKTKVARTMF
IILVVFVICRGPYTALIFE-RYVWQ--ALSQ-------MNQVTES--FH--EFWFAAKYF
LYVNAAINPLIYGFTN-ESFRRAFRTLPVSRWVF----GN--------------------
--------------SNILM----SPLREEKQ-----------------------------
-------RHSPTPAPKETK--HKT------------------------------------
---------KKKKSKKE-------------------------------------------
------------------------------------------------------------
------------------------------------------------------------
--------------------------------------------------------EYEQ
--------RQ--------------------------------------------------
------------------------------------------------------------
------------------------------------------------------------
------------------------------------------------------------
---------------------
>XP_049799228.1 G-protein coupled receptor 54 isoform X1 [Schistocerca nitens]
------------------------------------------------------------
------------------------------------------------------------
------------------------------------------------------------
------------------------------------------------------------
---------------------------------------------MCLPAIDHRPS----
------------------------------------------------------------
DQCDNYS-STHKGITNI----------------------SGCTT----------------
--NISW---EHWENG------QTGVDK--------------------G------------
----------------------EFN---------------YSAHNFP---NE-IWIVREN
WEIAVKILFVIPIVIFGIIGNVAIINIVMRN-T-FLH-SPT------------------N
MLLANM-----------------------------------AAADALTLLIC--------
------PPMFLVSDL---FQN-Y----------------------------VLGKGGCKT
-----EGFFS--------------------------------------------------
----CAFLLTAVLNLCVVSYDRLTAITLPPEAK--LTHNATKVIMAVTWASGFLIALPLI
IFRNYKERQWKNFH-------EQYCTED------------------TTVLPVYWYIILIL
LVWFPLSVTTMSYTTIFLK-LDYYEKKLQ--RT----------HQKVFVSYKTKVARTMF
IILVVFVICRGPYTALIFE-RYVWQ--ALSQ-------MNQVTES--FH--EFWFAAKYF
LYVNAAINPLIYGFTN-ESFRRAFRTLPVSRWVF----GN--------------------
--------------SNILM----SPLREEKQ-----------------------------
-------RHSPTPAPKETK--HKT------------------------------------
---------KKKKSKKE-------------------------------------------
------------------------------------------------------------
------------------------------------------------------------
--------------------------------------------------------EYEQ
--------RQWFV-----------------------------------------------
------------------------------------------------------------
-------------------------------------------EPKR-------------
---------------------------------------LHLSTLTTQLY----------
--------------M------
>XP_049772274.1 melatonin receptor type 1A-A [Schistocerca cancellata]
------------------------------------------------------------
------------------------------------------------------------
------------------------------------------------------------
------------------------------------------------------------
---------------------------------------------MCLPVIDHRPS----
------------------------------------------------------------
DQCDNYS-STHKGITNI----------------------SGCTT----------------
--NISW---EHWENG------HAGVDK--------------------G------------
----------------------EFN---------------YSAHNFP---NE-IWIVREN
WEIAVKILFVIPIVIFGIIGNVAIINIVMRN-T-FLR-SPT------------------N
MLLANM-----------------------------------AAADALTLLIC--------
------PPMFLVSDL---FQN-Y----------------------------VLGKGGCKT
-----EGFFS--------------------------------------------------
----CAFLLTAVLNLCIVSYDRLTAITLPPEAK--LTHNATKVIMAVTWASGFLIALPLI
IFRNYKERQWKNFR-------EQYCTED------------------TTVLPVYWYIILIL
LVWFPLSVTTMSYTTIFLK-LDYYEKKLQ--RT----------HQKVFVSYKTKVARTMF
IILVVFVICRGPYTALIFE-RYVWQ--ALSQ-------MNQVTES--FH--EFWFAAKYF
LYVNAAINPLIYGFTN-ESFRRAFRTLPVSRWVF----GN--------------------
--------------SNILM----SPLREEKQ-----------------------------
-------RHSPTPATKETN--NNQVA------------------------LEEIVICL--
-------MCNERKMMKA-------------------------------------------
------------------------------------------------------------
------------------------------------------------------------
------------------------------------------------------------
--------VNTIA-----------------------------------------------
------------------------------------------------------------
-------------------------------------------LPYD-------------
---------------------------------------TSVSIICQV------------
---------------------
>XP_049947811.1 G-protein coupled receptor 54 [Schistocerca serialis cubense]
------------------------------------------------------------
------------------------------------------------------------
--------------------------------------------------------MPEP
KFLP--------------------LAKLTVATSA-QES-----NWWLA------------
-----------------------IQETLND-----------ETEEMCLPVIDHRPS----
------------------------------------------------------------
DQCDNYS-STHKGIKNI----------------------SGCTT----------------
--NISW---EHWENG------QMGVDK--------------------G------------
----------------------EFN---------------YSAHNFP---NE-IWIVREN
WEIAVKILFVIPIVIFGIIGNVAIINIVMRN-T-FLR-SPT------------------N
MLLANM-----------------------------------AAADALTLLIC--------
------PPMFLVSDL---FQN-Y----------------------------VLGKGGCKT
-----EGFFS--------------------------------------------------
----CAFLLTAVLNLCIVSYDRLTAITLPPEAK--LTHNATKVIMAVTWASGFLIALPLI
IFRNYKERQWKNFR-------EQYCTED------------------TTVLPVYWYIILIL
LVWFPLSVTTMSYTTIFLK-LDYYEKKLQ--RT----------HQKVFVSYKTKVARTMF
IILVVFVICRGPYTALIFE-RYVWQ--ALSQ-------MNQVTES--FH--EFWFAAKYF
LYVNAAINPLIYGFTN-ESFRRAFRTLPVSRWVF----GN--------------------
--------------SNILM----SPLREEKQ-----------------------------
-------RHSPTPAPKETK--HKT------------------------------------
---------KKKKSKKE-------------------------------------------
------------------------------------------------------------
------------------------------------------------------------
--------------------------------------------------------EYEQ
--------R---------------------------------------------------
------------------------------------------------------------
------------------------------------------------------------
------------------------------------------------------------
---------------------
>XP_047106529.1 G-protein coupled receptor 54 [Schistocerca piceifrons]
------------------------------------------------------------
------------------------------------------------------------
--------------------------------------------------------MPEP
KFLP--------------------LAKLTVATSA-QES-----NWWLA------------
-----------------------IQETLND-----------ETEEMCLPVIDHRPS----
------------------------------------------------------------
DQCDNYS-STHKGIKNI----------------------SECTT----------------
--NISW---EHWENG------QMGVDK--------------------G------------
----------------------EFN---------------YSAHNFP---NE-IWIVREN
WEIAVKILFVIPIVIFGIIGNVAIINIVMRN-T-FLR-SPT------------------N
MLLANM-----------------------------------AAADALTLLIC--------
------PPMFLVSDL---FQN-Y----------------------------VLGKGGCKT
-----EGFFS--------------------------------------------------
----CAFLLTAVLNLCIVSYDRLTAITLPPEAK--LTHNATKVIMAVTWASGFLIALPLI
IFRNYKERQWKNFR-------EQYCTED------------------TTVLPVYWYIILIL
LVWFPLSVTTMSYTTIFLK-LDYYEKKLQ--RT----------HQKVFVSYKTKVARTMF
IILVVFVICRGPYTALIFE-RYVWQ--ALSQ-------MNQVTES--FH--EFWFAAKYF
LYVNAAINPLIYGFTN-ESFRRAFRTLPVSRWVF----DK--------------------
--------------QLWKI----QNIR---------------------------------
------------------------------------------------------------
------------------------------------------------------------
------------------------------------------------------------
------------------------------------------------------------
------------------------------------------------------------
------------------------------------------------------------
------------------------------------------------------------
------------------------------------------------------------
------------------------------------------------------------
---------------------
>XP_046988644.1 G-protein coupled receptor 54 [Schistocerca americana]
------------------------------------------------------------
------------------------------------------------------------
--------------------------------------------------------MPEP
KFLP--------------------LAKLTVATSA-QES-----NWWLA------------
-----------------------IQETLND-----------ETEEMCLPVIDHRPS----
------------------------------------------------------------
DQCDNYS-STHKGIKNI----------------------SGCTT----------------
--NISW---EHWENG------QMGVDK--------------------G------------
----------------------EFN---------------YSAHNFP---NE-IWIVREN
WEIAVKILFVIPIVIFGIIGNVAIINIVMRN-T-FLR-SPT------------------N
MLLANM-----------------------------------AAADALTLLIC--------
------PPMFLVSDL---FQN-Y----------------------------VLGKGGCKT
-----EGFFS--------------------------------------------------
----CAFLLTAVLNLCIVSYDRLTAITLPPEAK--LTHNATKVIMAVTWASGFLIALPLI
IFRNYKERQWKNFR-------EQYCTED------------------TTVLPVYWYIILIL
LVWFPLSVTTMSYTTIFLK-LDYYEKKLQ--RT----------HQKVFVSYKTKVARTMF
IILVVFVICRGPYTALIFE-RYVWQ--ALSQ-------MNQVTES--FH--EFWFAAKYF
LYVNAAINPLIYGFTN-ESFRRAFRTLPVSRWVF----DK--------------------
--------------QLWKI----QNIR---------------------------------
------------------------------------------------------------
------------------------------------------------------------
------------------------------------------------------------
------------------------------------------------------------
------------------------------------------------------------
------------------------------------------------------------
------------------------------------------------------------
------------------------------------------------------------
------------------------------------------------------------
---------------------
>GFG38434.1 hypothetical protein Cfor_02471 [Coptotermes formosanus]
------------------------------------------------------------
------------------------------------------------------------
------------------------------------------------------------
------------------------------------------------------------
--------------------------MFVH-----------K--GLGLAQHT--------
------------------------------------------------------------
--NCEYC-NTTEMPSTLEGN-----------------------STYPNEKLYSLEMDVRA
GYHMIM----PLN-----------STY--------------------D------------
----------------------NFN---------------YSEYPFP---NE-IWIRKAD
WEIGLKTVAFIVVVMLGVMGNVLLLSVVLRN-R-SMR-SPT------------------N
LLIANM-----------------------------------AVADLVTLILL--------
------PWVFICMDC---FQN-Y----------------------------ILGEIGCKA
-----QGFLE--------------------------------------------------
----CSLLLTGVLNLVVVSYDRLTAIVTPLEAR--LTVRGAHIVMVATWVTGVILGLPLV
FFRMYRERNWNNFS-------ETYCTEE------------------TTVMPIYWYVVIVF
VVWLPLLVMVLCYSALFIK-LDRYERKVL--RR----------EHPISVSYKTKVARTLF
VVVVVFVVCRVPFTALIFL-RTEMQ--QGTQ------TINQVDYA--YS--TLWFVSHYL
IIVNAAMDPIIYGLSN-ENFRRAFQATALASRLF--------------------------
---------------------G-SPVTLS-----ITR-APRQPI--------Q-------
---------KLEPRNLYVKP-DRV---------------------------QRWF-----
------------------------------------------------------------
------------------------------------------------------------
----------------------------NS-------PKQ--------------------
--------------------------------------------------------MKGK
--------TWSTD-----------------------------------------------
------------------------------------------------------------
-------------------------------------------CYI--------------
------------------------------------------------------------
---------------------
>XP_037973038.2 substance-K receptor [Plutella xylostella]
------------------------------------------------------------
------------------------------------------------------------
------------------------------------------------------------
------------------------------------------------------------
-----------------------------------------------MDE----------
------------------------------------------------------------
--DIDIE-ELGALAL---------------------------------------------
---LSQ---SNWS-----------IDY-L------------------E------------
----------------------GLD---------------TSEFPFP---NT-LWHRRPE
WEISLKTTLMLSIALIGIFLNLVILAIIARN-R-WLW-SAS------------------N
FLVANL-----------------------------------ALVDLLTLVLC--------
------PWPWLVRHF---YQS-Y----------------------------VIGEVGCKF
-----EAFVQ--------------------------------------------------
----CTFLLAGVLAIMQVSYDRLASAALTAEAR--VTKAAAPRVVLGSWALAVGLSVPWI
FNREYTERQWLDYL-------EAFCREN-------------------SFLKVYWHIVVTI
LVWVPLGLMIVTYGGILWR-LERSARKLK--TRG---------GGQLVGRAKGKAMKIAA
CVLVVGASCRLPYTVMVYW-RNSL----EPV-------VNSVDEG--YG--KMWFAANCL
MYIDCVVNPLIYGFTN-ERFRRAMDRTPGLVCFR---FGS--------------------
--------------WCCVC----NTVKKPPVSQQ----EKNTEKIF---VIEG-------
---------TPKQDK-------RISY-----------------------LIKNMLHIY--
---------KDSLEFS--------------------------------------------
------------------------------------------------------------
---------------------------VPK-------TDD--------------------
--------------------------------------------------------TNKP
--------TRITP-----------------------------------------------
------------------------------------------------------------
-------------------------------------------LKTDG------------
---------------I--------------------------------------------
---------------------
>KAG7312068.1 hypothetical protein JYU34_001517 [Plutella xylostella]
------------------------------------------------------------
------------------------------------------------------------
------------------------------------------------------------
------------------------------------------------------------
-----------------------------------------------MDE----------
------------------------------------------------------------
--DIDIE-ELGALAL---------------------------------------------
---LSQ---SNWS-----------IDY-L------------------E------------
----------------------GLD---------------TSEFPFP---NT-LWHRRPD
WEISLKTTLMLSIALIGIFLNLVILAIIARN-R-WLW-SAS------------------N
FLVANL-----------------------------------ALVDLLTLVLC--------
------PWPWLVRHF---YQS-Y----------------------------VIGEVGCKF
-----EAFVQ--------------------------------------------------
----CTFLLAGVLAIMQVSYDRLASAALTAEAR--VTKAAAPRVVLGSWALAVGLSVPWI
FNREYTERQWLDYL-------EAFCREN-------------------SFLKVYWHIVVTI
LVWVPLGLMIVTYGGILWR-LERSARKLK--TRG---------GGQLVGRAKGKAMKIAA
CVLVVGASCRLPYTVMVYW-RNSL----EPV-------VNSVDEG--YG--KMWFAANCL
MYIDCVVNPLIYGFTN-ERFRRAMDRTPGLVCFR---FGS--------------------
--------------WCCVC----NTVKKPPVSQQ----EKNTEKIF---VIEG-------
---------TPKQDK-------RISY-----------------------LIKNMLHIY--
---------KDSLEFS--------------------------------------------
------------------------------------------------------------
---------------------------VPK-------TDD--------------------
--------------------------------------------------------TNKP
--------TRITP-----------------------------------------------
------------------------------------------------------------
-------------------------------------------LKTDG------------
---------------I--------------------------------------------
---------------------
>CAG9138613.1 unnamed protein product [Plutella xylostella]
------------------------------------------------------------
------------------------------------------------------------
------------------------------------------------------------
------------------------------------------------------------
------------------------------------------------------------
------------------------------------------------------------
------------------------------------------------------------
---MTQ---LN-------------------------------------------------
--------------------------------------------PNS---FV-LSNKRSN
ISTSQAT-----------------------------------------------------
------------------------------------------------------------
------------------------------------------------------------
-------FLP--------------------------------------------------
----GTFLLAGVLAIMQVSYDRLASAALTAEAR--VTKAAAPRVVLGSWALAVGLSVPWI
FNREYTERQWLDYL-------EAFCREN-------------------SFLKVYWHIVVTI
LVWVPLGLMIVTYGGILWR-LERSARKLK--TRG---------GGQLVGRAKGKAMKIAA
CVLVVGASCRLPYTVMVYW-RNSL----EPV-------VNSVDEG--YG--KMWFAANCL
MYIDCVVNPLIYGFTN-ERFRRAMDRTPGLVCFR---FGS--------------------
--------------WCCVC----NTVKKPPVSQQ----EKNTEKIF---VIEG-------
---------TPKQDK-------RISY-----------------------LIKNMLHIY--
---------KDSLEFS--------------------------------------------
------------------------------------------------------------
---------------------------VPK-------TDD--------------------
--------------------------------------------------------TNKP
--------TRITP-----------------------------------------------
------------------------------------------------------------
-------------------------------------------LKTDG------------
---------------I--------------------------------------------
---------------------
>GBP55645.1 Substance-K receptor [Eumeta japonica]
------------------------------------------------------------
------------------------------------------------------------
--------------------------------------------------------M---
---------LGISRNLYPCCAIGNICEISSGGQS--------------------------
-----------------------------------------------IRK----------
------------------------------------------------------------
---LRFS-IVPAASALVS---------------------VECTKTGM-------------
---GFR---SDWEDSESNGPVHDARLY-L-----------------REAV-----VGGRQ
----------------LVGRLFGRY---------------TSEYPFP---NV-LWHVKPA
REIAIKTTLMLIVGVTGISLNAIILLIIIKN-K-WLR-NSS------------------N
YLIANL-----------------------------------ALVDLCTLLLC--------
------PWFMLVRDF---YQQ-Y----------------------------VLKNFGCRF
-----EGFLQ--------------------------------------------------
----ATLLLAGVSAVILVSYDRLAAAAMTSDAR--ITKKAAPKLAVASWLLPMALSIPWI
YYREYMERPWLDYL-------ETYCVEN------------------LLVLTIYWHIIICV
LVWIPLGLMIVTYGAILWQ-LRRCAKELS--ARG---------GGNSVSRAKGRAFKVAA
WVLLAAALCRIPFTVLSYW-RNELV--RQAQ-------INAVVGV--FE--IVWFGANFL
MYFNCALNPLIYGFSN-ERFRRAMDRTPGISWCR---FGS--------------------
--------------WCCKS----NKSTKKDPVVN------KTEKIF---VIEQ-------
---------TPIPDK-------KLTR-----------------------MVKNIMHIH--
---------RGSIELG--------------------------------------------
------------------------------------------------------------
---------------------------VPK-------IEEDQ------------------
---------------------------------------GWSRACIAGDDGKGEAVATRQ
--------VSLDL-----------------------------------------------
------------------------------------------------------------
-------------------------------------------FKRAG------------
---------------FQ-S-NE---ECVC-------DF-VAKQLI---------------
-----------------EFLT
>XP_026321645.1 ultraviolet-sensitive opsin [Hyposmocoma kahamanoa]
------------------------------------------------------------
------------------------------------------------------------
------------------------------------------------------------
------------------------------------------------------------
-----------------------------------------------MDE----------
------------------------------------------------------------
----DFG-EL---KL---------------------------------------------
---LSF---GNWS-----------DDY-L------------------N------------
----------------------EID---------------TSKYPFP---NT-LWHVKPP
KEIAIKTSLMLTIVVPGLYLNFVILLVLIKN-K-WLW-SAS------------------N
ILIGNL-----------------------------------AFVDFLILLLA--------
------PWFMLVRDF---YQN-Y----------------------------VLKHFGCRF
-----EGYLQ--------------------------------------------------
----ASLLLANVGSVILISYDRLAAAVLTAEAR--VTKNAAPKLILMVWAVALIISIPWI
TCREYAERQWLDYL-------EMYCVED------------------PNILNVYWHFVISL
LVWMPLGLMSIAYGAIMWR-LECSAKELS--SRG---------GGQLVTRAKGRAMRVTA
CVLLADVICRIPFSAMLYY-RYRN----NMF-------INAVDVN--FE--IFWFASNTL
MFFNCSINPLIYGFTN-KRFLKAMDRTPGVSCCK---FGS--------------------
--------------WCCVC----GSTKNKELQTA----DKNTEKIF---IIES-------
---------DVRPNK-------KLTR-----------------------MIRNILHIN--
---------KDVLELS--------------------------------------------
------------------------------------------------------------
---------------------------VPK-------VEE--------------------
-------------------------------------------------------VTNKP
--------TKLTP-----------------------------------------------
------------------------------------------------------------
-------------------------------------------LKDDF------------
---------------A--------------------------------------------
---------------------
>XP_049876376.1 red-sensitive opsin [Pectinophora gossypiella]
------------------------------------------------------------
------------------------------------------------------------
------------------------------------------------------------
------------------------------------------------------------
-----------------------------------------------MDE----------
------------------------------------------------------------
--YLDFD-SL---SV---------------------------------------------
---KSY---RNWS-----------QDY-L------------------N------------
----------------------DLD---------------TSEYPFP---NT-LWHLKPT
EEILAKTIVMLTIAIPGIYLNGVILVTLIKN-K-WLW-TPS------------------N
FLLANL-----------------------------------ASVDFLTLLFC--------
------PWFMLVRDF---HQN-F----------------------------VLKNFGCRF
-----EGFLQ--------------------------------------------------
----ASLLLTNVASLILVSYDRLAAAVLPAEAR--VTKPGAKKLIVITWAVSILFSLPWI
TSREYVERQWLDYL-------EMYCVED------------------PEVLYIYWYFILAL
VVWLPLGIMVLTYGAILWR-LQYSARELS--SRG---------GGKLVARAKGRTLKVTA
CVLIADVICRLPYFVLVYL-KDGG----GTQ-------INWVDGP--YS--ILWFAAGSL
MYLNCTINPLIYGFTN-VRLLKAMDKTPGVACCR---FGS--------------------
--------------WCCVC----ASSTKKELHIQ----DKNTEKIF---VIES-------
---------TPRPNV-------KLTR-----------------------MIKNILHIN--
---------ADAIDLS--------------------------------------------
------------------------------------------------------------
---------------------------VPR-------LDE--------------------
-------------------------------------------------------ATTKP
--------TKVTP-----------------------------------------------
------------------------------------------------------------
-------------------------------------------LKSEH------------
---------------VE-K-HV----------QYDENG-QGEHI----------------
---------------------
>KAI5638481.1 7 transmembrane receptor (rhodopsin family) domain-containing protein [Phthorimaea operculella]
------------------------------------------------------------
------------------------------------------------------------
------------------------------------------------------------
------------------------------------------------------------
-----------------------------------------------MEE----------
------------------------------------------------------------
------------------------------------------------------------
---ETL---VESS-----------TID-I------------------T------------
----------------------IYN---------------TSDFYFP---NE-LWHIKSP
KEIAIKTSVMLFIAIPGLYMNFIILVVLIKN-R-YLW-TPS------------------F
FLVGNL-----------------------------------ALIDFLTLLLC--------
------PWFMLVRDF---YQN-Y----------------------------VLKNFGCRF
-----EGFMQ--------------------------------------------------
----VSFLLANVLAVILVSYDRLAAAVLPTEAR--ITKKAAPKLIVGSWFIALVFSIPWI
VHREYIERQWSNHL-------ESFCAED------------------PRVLRIYWQFTLIL
VVWLPLSIMLFTYAGIIWR-LERSARKLS--SRG---------GGQLVARAKARTMRVAA
GVLLADFICRNPYSVLVYK-RNEDMD-DEDK-------INWVDGP--FA--VLWFVANTL
MLANCTINPLIYGFTN-NRLLKAMDRTPGVACCK---FGS--------------------
--------------WCCVC----ASNSKKELRLQ---QDKNTEKIF---VIEA-------
---------SPKPKR-------KISR-----------------------LIKNMLHIN--
---------ADALDLN--------------------------------------------
------------------------------------------------------------
---------------------------THH-------LEE--------------------
-------------------------------------------------------LTTKP
--------TKITPCPHVPEH----NTGE--------------------------VE----
------------------------------------------------------------
-------------------------------------------NKNDN------------
---------------VK-D-DK-----------------SEEDKL---------------
---------------------
>KOB65474.1 Neuropeptide receptor A34, partial [Operophtera brumata]
------------------------------------------------------------
------------------------------------------------------------
---------------------------------------------M----------MNQY
------------------------------------------------------------
-----------------------------------------------MKE----------
------------------------------------------------------------
---LEQD-PF---DP---------------------------------------------
------------------------DEF-V-----------------ER------------
----------------------MLD---------------TSEYPFP---NT-LWHVKPA
KEVAIKTTSMLLIGVFGLFFNSVILFIIIKN-K-WLW-SAS------------------N
YMVFNM-----------------------------------AFIDFLTLLLC--------
------PWFMLVRDF---YQN-F----------------------------VLKNFGC--
------------------------------------------------------------
----TSLLLASVGALFLVCYDRLAAAALTADAR--VTKKVAPKLIIGSWVVSVLLSLPWI
INRTYVERQWLDYV-------EMYCVED------------------VNVLGIYWHFTLTL
LVWIPLGLM---------------------------------------------------
------------------------------------------------------------
------------------------------------------------------------
------------------------------------------------------------
------------------------------------------------------------
------------------------------------------------------------
------------------------------------------------------------
------------------------------------------------------------
------------------------------------------------------------
------------------------------------------------------------
------------------------------------------------------------
------------------------------------------------------------
------------------------------------------------------------
---------------------
>KOB70501.1 Neuropeptide receptor A34 [Operophtera brumata]
------------------------------------------------------------
------------------------------------------------------------
------------------------------------------------------------
------------------------------------------------------------
------------------------------------------------------------
------------------------------------------------------------
------------------------------------------------------------
------------------------------------------------------------
------------------------------------------------------------
------------------------------------------------------------
------------------------------------------------------------
------------------------------------------------------------
------------------------------------------------------------
------------------------------------------------------------
----------------------MYCVED------------------VNVLGIYWHFTLTL
LVWIP---------------LECSVRELS--SRG---------GGRTIIRVRGRAMRITA
CVLLTGVICRVPYTVLMYW-RNNM----TIE-------INAVEGS--FS--SMWFAANYL
MYANSAINPLIYGFTN-LRFRKAMDRTMPI------------------------------
--------------------------KRRQVEAD----DKNTEKIF---VIEN-------
---------SPKPNK-------KLKT-----------------------VIKHILHIN--
---------RDTVELS--------------------------------------------
------------------------------------------------------------
---------------------------GNK-------NDE--------------------
-------------------------------------------------------LTTKP
--------TKVTP-----------------------------------------------
------------------------------------------------------------
-------------------------------------------LKTEN------------
---------------V--------------------------------------------
---------------------
>XP_013189733.1 PREDICTED: red-sensitive opsin isoform X1 [Amyelois transitella]
------------------------------------------------------------
------------------------------------------------------------
------------------------------------------------------------
------------------------------------------------------------
-----------------------------------------------MDE----------
------------------------------------------------------------
------------------------------------------------------------
-------------------------ED-L------------------I------------
----------------------NID---------------TSEYEFP---NI-LWHVKPA
QEIAIKTTAMLAIGFTGIFMNSIIIIVIIRN-K-WLW-SAS------------------N
YLVGNL-----------------------------------ALVDLITLIFC--------
------PWFMLVRDF---YQQ-Y----------------------------VLKTFGCQF
-----EGFLQ--------------------------------------------------
----ATLLLAGVGAVMLVSYDRLAAAALSADAR--VTRNVAPKAIFCTWFIAIVLSLPWI
LRREYTERQWLDYL-------ETFCVED------------------VEVLGIYWHFTLTL
LVWIPLGLMVVTYGTIMWR-LECSARELS--TRG---------SGHAVTKARSRALRITA
CVLMTAVVCRLPYTVLIYW-RNNL----SND-------INSVEGS--YD--SMWFAANYL
MYLNCAVNPLIYGFTN-TRLRKAMDRTPGVACFK---FGT--------------------
--------------WCCVC----TMLHRKQVVVT----DKHTEKIF---VIES-------
---------TPRPNK-------KLTH-----------------------VIKNILHIN--
---------KETVDFS--------------------------------------------
------------------------------------------------------------
---------------------------I-K-------NDE--------------------
-------------------------------------------------------ITMKP
--------TRVTP-----------------------------------------------
------------------------------------------------------------
-------------------------------------------V----------------
------------------------------------------------------------
---------------------
>XP_013189734.1 PREDICTED: red-sensitive opsin isoform X2 [Amyelois transitella]
------------------------------------------------------------
------------------------------------------------------------
------------------------------------------------------------
------------------------------------------------------------
-----------------------------------------------MDE----------
------------------------------------------------------------
------------------------------------------------------------
-------------------------ED-L------------------I------------
----------------------NID---------------TSEYEFP---NI-LWHVKPA
QEIAIKTTAMLAIGFTGIFMNSIIIIVIIRN-K-WLW-SAS------------------N
YLVGNL-----------------------------------ALVDLITLIFC--------
------PWFMLVRDF---YQQ-Y----------------------------VLKTFGCQF
-----EGFLQ--------------------------------------------------
----ATLLLAGVGAVMLVSYDRLAAAALSADAR--VTRNVAPKAIFCTWFIAIVLSLPWI
LRREYT---WLDYL-------ETFCVED------------------VEVLGIYWHFTLTL
LVWIPLGLMVVTYGTIMWR-LECSARELS--TRG---------SGHAVTKARSRALRITA
CVLMTAVVCRLPYTVLIYW-RNNL----SND-------INSVEGS--YD--SMWFAANYL
MYLNCAVNPLIYGFTN-TRLRKAMDRTPGVACFK---FGT--------------------
--------------WCCVC----TMLHRKQVVVT----DKHTEKIF---VIES-------
---------TPRPNK-------KLTH-----------------------VIKNILHIN--
---------KETVDFS--------------------------------------------
------------------------------------------------------------
---------------------------I-K-------NDE--------------------
-------------------------------------------------------ITMKP
--------TRVTP-----------------------------------------------
------------------------------------------------------------
-------------------------------------------V----------------
------------------------------------------------------------
---------------------
>XP_026755056.1 red-sensitive opsin [Galleria mellonella]
------------------------------------------------------------
------------------------------------------------------------
------------------------------------------------------------
------------------------------------------------------------
-----------------------------------------------MDD----------
------------------------------------------------------------
------------------------------------------------------------
-------------------------DY-W------------------L------------
----------------------NLD---------------TSKYNFP---NT-LWHIKPP
KEIAIKVSAMLIIGVTGIILNSIILLILFKN-R-WLW-CPS------------------N
YLIGNL-----------------------------------ALVDLITLLLC--------
------PWFMLVRDF---YQQ-Y----------------------------VLKHFGCYF
-----EGFLQ--------------------------------------------------
----ASLLLTGVGAIMLVSYDRLAAAALTPDAR--VTKSAALKLIATSWIAAMLMSLPWI
LKRDYVERQWKNYL-------ETFCAED------------------DKVLPIYWHFTLLV
LVWIPLGLMVLTYGAIMWR-LEWSARKLS--LKG---------TGLAVAKAKTSAMRIAA
CVLLTSVICRIPYTILMYW-RNRL----SNE-------VNSVEGS--YD--AMWFAANYL
IYMNCAVNPLIYGFTN-RRFRKAMDRTPGVAWCK---FGS--------------------
--------------WCCVC----PVYTRKRILEV----DKNTEKVF---VIED-------
---------TPRPNR-------KLAH-----------------------VIKNILHIN--
---------KETLDFS--------------------------------------------
------------------------------------------------------------
---------------------------V-K-------IDE--------------------
-------------------------------------------------------VTTKP
--------TKVTP-----------------------------------------------
------------------------------------------------------------
-------------------------------------------LKLDQ------------
---------------L--------------------------------------------
---------------------
>XP_028165730.1 neuropeptide receptor 22 [Ostrinia furnacalis]
------------------------------------------------------------
------------------------------------------------------------
--------------------------------------------------------M---
-------W----------------------------------------------------
------------------------------------------------------------
------------------------------------------------------------
-------------RP---------------------------------------------
---SFW---EHWT---MDL----DEDD-L------------------L------------
----------------------NWD---------------TTQHDFP---NV-LWIIKPP
QEIAVKTIAMLVIGISGIFFNSIILIILIRN-K-WLW-CAS------------------N
MLIGNL-----------------------------------ALVDLVTLLFC--------
------PWFMLVRDF---YQN-Y----------------------------VLKTFGCQF
-----EGFMQ--------------------------------------------------
----ASLLLAGVGAVMLVSYDRMAAAALTSDAR--VTRSFAPKLIFITWFVSILLSLPWI
INREYTERQWKNFL-------EKYCVED------------------VKVLGIYWHFTLSF
LVWIPLGLMVITYGAIMWR-LECSARKLK--ARG---------GGQSVTRAKKRAMRITA
CVLMTAVICRIPYTVLIYW-RNRL----PNE-------VNSVEGS--YD--AMWFAANYL
MYTNSAINPLIYGFTN-VRFRKAMDITPGVRFFK---FGS--------------------
--------------WCCIC----TIFRKKQTIPS----DRTTEKVF---VIEG-------
---------SPRQNK-------KFAH-----------------------VIKNIFHIN--
---------KETLDFS--------------------------------------------
------------------------------------------------------------
---------------------------V-K--------NE--------------------
-------------------------------------------------------DTPKP
--------TRITP-----------------------------------------------
------------------------------------------------------------
-------------------------------------------VKSDI------------
------------------------------------------------------------
---------------------
>CAH0401003.1 unnamed protein product [Chilo suppressalis]
------------------------------------------------------------
------------------------------------------------------------
------------------------------------------------------------
------------------------------------------------------------
-----------------------------------------------MDD----------
------------------------------------------------------------
------------------------------------------------------------
-------------------------DD-L------------------L------------
----------------------NLD---------------TSQYDFP---NV-LWHTLPP
KEMAIKTTAMLLIGVSGITFNSIILIILIKN-R-WLW-NAS------------------N
YLIGNL-----------------------------------AFVDLITLIFC--------
------PWFMLVRDF---YQN-F----------------------------VLQNFGCQF
-----EGFMQ--------------------------------------------------
----ATLLLASVGAVMLVSYDRLAAAALTQDAR--ITKPYVPRLIAATWFVSIALSLPWI
IKREYKERQWKNHL-------EKFCVED------------------PNVLGIYWHFTLSM
LVWIPLGLMVITYGTIMWK-LEWSARKLS--ARG---------GGLAVAKAKRKAMRISA
LVLLVAVICRIPYTVLVYW-RDRL----SLE-------INAVRGG--YD--ALWFAANYL
MYVDCAINPLIYGFTN-YRFRKAMDRTPGVAIFK---FGS--------------------
--------------WCCVC----SMCKRNPEIPV----EQTSEKIF---VIET-------
---------TPKPNK-------KLVH-----------------------VLKNFLHIK--
---------KDTLEVS--------------------------------------------
------------------------------------------------------------
---------------------------V-K-------ADE--------------------
--------------------------------------------------------VTKP
--------TKMTP-----------------------------------------------
------------------------------------------------------------
-------------------------------------------VKPEN------------
------------------------------------------------------------
---------------------
>RVE47332.1 hypothetical protein evm_008013 [Chilo suppressalis]
------------------------------------------------------------
------------------------------------------------------------
--------------------------------------------------------MISK
RWDRDALWGKGAPDLFYPFIG---VHELNFNGSDIVRQ-----QQRKDASL---------
-------------S------PTSSTFLYE------------------MHQNPTSSNVM--
-----------------------------------------------------------Y
KQTEELD-GA---NE---------------------------------------------
---STL---SRWS-----------RLH-LQSLAPTKPHWARVVGSAVE------------
----------------------KLD---------------TSQYDFP---NV-LWHTLPP
KEMAIKTTAMLLIGVSGITFNSIILIILIKN-R-WLW-NAS------------------N
YLIGNL-----------------------------------AFVDLITLIFC--------
------PWFMLVRDF---YQN-F----------------------------VLQNFGCQF
-----EGFMQ--------------------------------------------------
----ATLLLASVGAVMLVSYDRLAAAALTQDAR--ITKPYVPRLIAATWFVSIALSLPWI
IKREYKERQWKNHL-------EKFCVED------------------PNVLGIYWHFTLSM
LVWIPLGLMVITYGTIMWK-LEWSARKLS--ARG---------GGLAVAKAKRKAMRISA
LVLLVAVICRIPYTVLVYW-RDRL----SLE-------INAVRGG--YD--ALWFAANYL
MYVDCAINPLIYGFTN-YRFRKAMDRTPGVAIFK---FGS--------------------
--------------WCCVC----SMCKRNPEIPV----EQTSEKIF---VIET-------
---------TPKPNK-------KLVH-----------------------VLKNFLHIK--
---------KDTLEVS--------------------------------------------
------------------------------------------------------------
---------------------------V-K-------ADE--------------------
--------------------------------------------------------VTKP
--------TKMTP-----------------------------------------------
------------------------------------------------------------
-------------------------------------------VKPEN------------
------------------------------------------------------------
---------------------
>ALM88330.1 neuropeptide receptor A34, partial [Chilo suppressalis]
------------------------------------------------------------
------------------------------------------------------------
------------------------------------------------------------
------------------------------------------------------------
------------------------------------------------------------
------------------------------------------------------------
------------------------------------------------------------
------------------------------------------------------------
------------------------------------------------------------
------------------------------------------------------------
------------------------------------------------------------
------------------------------------------------------------
------------------------------------------------------------
---------------MLVSYDRLAAAALTQDAR--ITKPYVPRLIAATWFVSIALSLPWI
IKREYKERQWKNHL-------EKFCVED------------------PNVLGIYWHFTLSM
LVWIPLGLMVITYGTIMWK-LEWSARKLS--ARG---------GGLAVAKAKRKAMRISA
LVLLVAVICRIPYTVLVYW-RDRL----SLE-------INAVRGG--YD--ALWFAANYL
MYVDCAINPLIYGFTN-YRFRKAMDRTPGVAIFK---FGS--------------------
--------------WCC--------CKRNPEIPV----EQTSEKIF---VIET-------
---------TPKPNK-------KLVH-----------------------VLKNFLHIK--
---------KDTLEVS--------------------------------------------
------------------------------------------------------------
---------------------------V-K-------ADE--------------------
--------------------------------------------------------VTKP
--------TKMTP-----------------------------------------------
------------------------------------------------------------
-------------------------------------------VKPEN------------
------------------------------------------------------------
---------------------
>CAG9788860.1 unnamed protein product [Diatraea saccharalis]
------------------------------------------------------------
------------------------------------------------------------
------------------------------------------------------------
------------------------------------------------------------
-----------------------------------------------MDD----------
------------------------------------------------------------
------------------------------------------------------------
-------------------------DD-L------------------L------------
----------------------NID---------------TSEYNFP---NV-LWHIKPT
IEITIKATAMVLVGATGIFLNSVVLIVLIKN-R-WLW-NAS------------------N
YLIGNL-----------------------------------AFVDLITLIFC--------
------PWFMLVRDF---YQN-Y----------------------------VLQRFGCQF
-----EGFMQ--------------------------------------------------
----ATLLLASVGAIMLVSYDRLSVAALTPDAK--ITKTYVPRLIGATWFVSIALSLPWI
IKREYMERQWKNHL-------EKFCVED------------------PHVLGIYWHFTLSL
LVWIPLGLMVVTYGTIMWK-LEWSARKLS--ARG---------GGRAVVKAKRKTMRIAA
LVLLVAVICRIPYTILVFW-RDRL----SLE-------INSVQGG--YD--IMWFAANYL
IYMDCAINPLIYGFTN-FRFRKAMDRTPGIALFK---FGS--------------------
--------------WCCVC----SMFKRNPELPI----DNASEKIF---VIET-------
---------TPRPNK-------KLVH-----------------------VIKNILHIK--
---------KDTLEVS--------------------------------------------
------------------------------------------------------------
---------------------------V-K-------VDE--------------------
--------------------------------------------------------VTKP
--------TKMTP-----------------------------------------------
------------------------------------------------------------
-------------------------------------------VKMDN------------
------------------------------------------------------------
---------------------
>CAG9788867.1 unnamed protein product [Diatraea saccharalis]
------------------------------------------------------------
------------------------------------------------------------
------------------------------------------------------------
------------------------------------------------------------
------------------------------------------------------------
------------------------------------------------------------
------------------------------------------------------------
------------------------------------------------------------
------------------------------------------------------------
---------MVLVGATGIFLNSVVLIVLIKN-R-WLW-NAS------------------N
YLIGNL-----------------------------------AFVDLITLIFC--------
------PWFMLVRDF---YQN-Y----------------------------VLQRFGCQF
-----EGFMQ--------------------------------------------------
----ATLLLASVGAIMLVSYDRLSVAALTPDAK--ITKTYVPRLIGATWFVSIALSLPWI
IKREYMERQWKNHL-------EKFCVED------------------PHVLGIYWHFTLSL
LVWIPLGLMVVTYGTIMWK-LEWSARKLS--ARG---------GGRAVVKAKRKTMRIAA
LVLLVAVICRIPYTILVFW-RDRL----SLE-------INSVQGG--YD--IMWFAANYL
IYMDCAINPLIYGFTN-FRFRKAMDRTPGIALFK---FGS--------------------
--------------WCCVC----SMFKRNPELPI----DNASEKIF---VIET-------
---------TPRPNK-------KLVH-----------------------VIKNILHIK--
---------KDTLEVS--------------------------------------------
------------------------------------------------------------
---------------------------V-K-------VDE--------------------
--------------------------------------------------------VTKP
--------TKMTP-----------------------------------------------
------------------------------------------------------------
-------------------------------------------VKMDN------------
------------------------------------------------------------
---------------------
>CAG9788868.1 unnamed protein product [Diatraea saccharalis]
------------------------------------------------------------
------------------------------------------------------------
------------------------------------------------------------
------------------------------------------------------------
------------------------------------------------------------
------------------------------------------------------------
------------------------------------------------------------
------------------------------------------------------------
------------------------------------------------------------
---------MVLVGATGIFLNSVVLIVLIKN-R-WLW-NAS------------------N
YLIGNL-----------------------------------AFVDLITLIFC--------
------PWFMLVRDF---YQN-Y----------------------------VLQRFGCQF
-----EGFMQ--------------------------------------------------
----ATLLLASVGAIMLVSYDRLSVAALTPDAK--ITKTYVPRLIGATWFVSIALSLPWI
IKREYMERQWKNHL-------EKFCVED------------------PHVLGIYWHFTLSL
LVWIPLGLMVVTYGTIMWK-LEWSARKLS--ARG---------GGRAVVKAKRKTMRIAA
LVLLVAVICRIPYTILVFW-RDRL----SLE-------INSVQGG--YD--IMWFAANYL
IYMDCAINPLIYGFTN-FRFRKAMDRTPGIALFK---FGS--------------------
--------------WCCVC----SMVRY--------------------------------
------------------------------------------------------------
------------------------------------------------------------
------------------------------------------------------------
------------------------------------------------------------
------------------------------------------------------------
------------------------------------------------------------
------------------------------------------------------------
------------------------------------------------------------
------------------------------------------------------------
---------------------
>CAG9788866.1 unnamed protein product [Diatraea saccharalis]
------------------------------------------------------------
------------------------------------------------------------
------------------------------------------------------------
------------------------------------------------------------
------------------------------------------------------------
------------------------------------------------------------
------------------------------------------------------------
----------------------------M------------------F------------
----------------------QID---------------TSEYNFP---NV-LWHIKPT
IEITIKATAMVLVGATGIFLNSVVLIVLIKN-R-WLW-NAS------------------N
YLIGNL-----------------------------------AFVDLITLIFC--------
------PWFMLVRDF---YQN-Y----------------------------VLQRFGCQF
-----EGFMQ--------------------------------------------------
----ATLLLASVGAIMLVSYDRLSVAALTPDAK--ITKTYVPRLIGATWFVSIALSLPWI
IKREYMERQWKNHL-------EKFCVED------------------PHVLGIYWHFTLSL
LVWIPLGLMVVTYGTIMWK-LEWSARKLS--ARG---------GGRAVVKAKRKTMRIAA
LVLLVAVICRIPYTILVFW-RDRL----SLE-------INSV------------------
-----------------------------LSYFK--------------------------
------------------------------------------------------------
------------------------------------------------------------
------------------------------------------------------------
------------------------------------------------------------
------------------------------------------------------------
------------------------------------------------------------
------------------------------------------------------------
------------------------------------------------------------
------------------------------------------------------------
------------------------------------------------------------
---------------------
>NP_001127750.1 neuropeptide receptor A34 [Bombyx mori]
------------------------------------------------------------
------------------------------------------------------------
------------------------------------------------------------
------------------------------------------------------------
-----------------------------------------------MDI----------
------------------------------------------------------------
--EIDYE-EA---ES---------------------------------------------
---RFL---SNWS-----------GDY-L------------------D------------
----------------------DLD---------------TSQYPFP---NV-LWHVKPA
EEMAIKSSMMILVGVSGIFLNCVILTILIRN-K-WLW-SPS------------------N
CLIGNM-----------------------------------ALIDFLLLFFC--------
------PWFMLVRDF---FQN-Y----------------------------VLKTFGCRF
-----EGFLQ--------------------------------------------------
----ASLLLASVGAVMLVSYDRLAAAVLTAEAR--ITKDAAPKVIVITWIVSSALALPWT
IKRKYVERQWLNYL-------ETFCAED------------------VQLLGIYWHLLLTM
LVWVPLGIMIITYGVIMWR-LQWSARALS--SRG---------GGRSVTRAKGKAMRIAA
LVLIAAVVCRIPYTALLYW-RNNL----PPK-------INSVDGS--FS--IMWFAANYL
MYLNCTINPLIYGFTN-LRFRKAMDRTPGVACFK---FGS--------------------
--------------WCCVC----TFFKRRNFMAG----DKNTEKIF---VIEN-------
---------SPGPNK-------KLSR-----------------------VVKNILHIN--
---------KDSIEFS--------------------------------------------
------------------------------------------------------------
---------------------------I-K-------IDE--------------------
-------------------------------------------------------MTTKP
--------TKLTP-----------------------------------------------
------------------------------------------------------------
-------------------------------------------LKNEQ------------
---------------F--------------------------------------------
---------------------
>XP_030026007.1 RYamide receptor [Manduca sexta]
------------------------------------------------------------
------------------------------------------------------------
------------------------------------------------------------
------------------------------------------------------------
-----------------------------------------------MEE----------
------------------------------------------------------------
---EDNN-D----DI---------------------------------------------
---RFT---SNWS-----------DEY-L------------------E------------
----------------------NIN---------------ISEYPFP---NN-LWHVKPV
REIVIKSSMMVIVAVFGIFLNIIILVIIMKN-R-WLW-NTS------------------N
YLVGNL-----------------------------------AFMDLLTLVFC--------
------PWFMLVRDF---YQN-F----------------------------VLKNFGCRF
-----EGFMQ--------------------------------------------------
----ASLLLASVGAVMLVSYDRLAAAAMNSEAR--ITKKAAPRLIIGTWFIAAALSLPWT
FKREYQERQWLDFL-------EMYCAED------------------ARILGVYWHVLLTL
LVWVPLGVMVLTYGAIIWR-LECSARELS--SRG---------GGRTIRRARARAMRITA
CVLVTALVCRLPYTALIYW-RNNM----TEK-------INAVDGS--FA--TMWFAANFL
MYLNCAANPLIYGFTN-PRFRNAMDRTPGVACFK---FGN--------------------
--------------WCCAC----SMFRRPDALSN----CKNTDKIF---VIEN-------
---------SPRPNK-------KLSR-----------------------VIKNMLNIK--
---------KESVEFS--------------------------------------------
------------------------------------------------------------
---------------------------V-K-------VDE--------------------
-------------------------------------------------------VTTKP
--------TKVMT-----------------------------------------------
------------------------------------------------------------
-------------------------------------------LKMDN------------
---------------I--------------------------------------------
---------------------
>CAB3230690.1 unnamed protein product [Arctia plantaginis]
------------------------------------------------------------
------------------------------------------------------------
------------------------------------------------------------
------------------------------------------------------------
-----------------------------------------------MDY----------
------------------------------------------------------------
---TDYN-GT---HV---------------------------------------------
---KVA---RNWS-----------LND-F------------------E------------
----------------------NLD---------------LSQCKFP---NT-LWHVRSA
TEMAIKSTLMVTVAVMGIFLNSIILIILFKN-K-WLR-SPS------------------N
YLIGNL-----------------------------------AFTDLLMLVLS--------
------PWFMLIRDF---HQK-F----------------------------ILQNFGCRF
-----EGFMQ--------------------------------------------------
----ATLLLASVSAVMLVSYDRLAAAALTTEAR--VTMKVAPKLVIASWLLSMVLSIPWI
VKRTYVERQWLDYL-------ETFCAED------------------VQVLGIYWHFLLTL
LVWIPLAAMVVTYGAIMWQ-LERSSRELS--SRG---------GGRSIAKAKSRAMRITA
FILAVAVLCRVPYTVLIYW-KKNL----NPE-------INAVDGS--FN--IMWFAANYM
MYLNSAVNPLIYGFTN-LRFRKAMDRTRGVAWFR---FGS--------------------
--------------WCCVR----TMFTRRKKEVF----DKNTDKIF---VIEN-------
---------SPRQNR-------QLSR-----------------------VIKNILHIN--
---------MDSVEFT--------------------------------------------
------------------------------------------------------------
---------------------------I-K-------ADE--------------------
-------------------------------------------------------VTAKP
--------TKVTP-----------------------------------------------
------------------------------------------------------------
-------------------------------------------L----------------
------------------------------------------------------------
---------------------
>CAH0588909.1 unnamed protein product [Chrysodeixis includens]
------------------------------------------------------------
------------------------------------------------------------
------------------------------------------------------------
------------------------------------------------------------
-----------------------------------------------MDE----------
------------------------------------------------------------
---SDFD-EIV-ELP---------------------------------------------
---RML---NNWS-----------LDY-L------------------E------------
----------------------NID---------------TSKYPFP---NT-LWHIKPA
KEIALKTSAMLIVGVIGIFLNSVILIILLKN-R-WLW-TAS------------------N
CLIGNL-----------------------------------ALTDLFTLVCC--------
------PWFMLVRDF---YQN-Y----------------------------VLKNFGCRF
-----EGFFQ--------------------------------------------------
----ASFLLSSVCAILLVSYDRLAAAALTVEAR--VTLKTAPRLIIASWILATGFSLPWA
VKRDYVERQWLDHL-------ETFCMED------------------VAILGLFWHFLLTL
LVWVPLGLMVITYGTIMWR-LEKSTRELT--SRG---------GGQFVVKARARAMRITS
RVLLAAVLCRIPYTTLIYW-KNNS----ETP-------INSVEGT--YA--VMWFVANFL
MYLNCAVNPLIYGFTN-ARFRKAMDRTPGIACFK---FGS--------------------
--------------WCCVF----TLFSRKQIQIT----DKNTEKIF---VIGK-------
---------SPKPRQ-------KLSR-----------------------AIKNILHIN--
---------TDHVEFI--------------------------------------------
------------------------------------------------------------
---------------------------V-K-------VDE--------------------
-------------------------------------------------------VTTKP
--------TKVTP-----------------------------------------------
------------------------------------------------------------
-------------------------------------------IKTEH------------
---------------A--------------------------------------------
---------------------
>XP_026733043.1 neuropeptide FF receptor 2 [Trichoplusia ni]
------------------------------------------------------------
------------------------------------------------------------
------------------------------------------------------------
------------------------------------------------------------
-----------------------------------------------MDE----------
------------------------------------------------------------
---SDFD-EII-QSP---------------------------------------------
---RTL---SNWS-----------LDY-L------------------E------------
----------------------NID---------------TSKYPFP---NT-LWHIKPA
KEIALKTSAMVIIGVLGIFLNSIILIILIKN-R-WMW-TAS------------------N
CLIGNL-----------------------------------ALTDLFTLICC--------
------PWFMLVRDF---YQN-Y----------------------------VLKNFGCRF
-----EGFFQ--------------------------------------------------
----ASFLLSSVCAILLVSYDRLAAAALTAEAR--ITLKSAPRLIIASWVLATALSLPWA
LKRDYVERQWLDHL-------ETFCMED------------------VAVLGIFWHFLLTL
LVWVPLGLMVGTYGTIMWR-LERSSRELS--SRG---------GGQFVVRARGRALRITS
LVLLAAVVCRIPYTTLIYW-RHNN----DDK-------INSVKGA--YA--VMWFVANYL
MYLNCAINPLIYGFTN-ARFRKAMDRTPGIACFK---FGS--------------------
--------------WCCIF----TMFSRKQIQIT----DKNTEKIF---VIGK-------
---------SPKPRQ-------KLSH-----------------------VLKNILHIN--
---------KDRVEFI--------------------------------------------
------------------------------------------------------------
---------------------------V-K-------ADE--------------------
-------------------------------------------------------VTTKP
--------TKVTP-----------------------------------------------
------------------------------------------------------------
-------------------------------------------IKTEQ------------
---------------A--------------------------------------------
---------------------
>XP_047032081.1 neuropeptide receptor 22 [Helicoverpa zea]
------------------------------------------------------------
------------------------------------------------------------
------------------------------------------------------------
------------------------------------------------------------
-----------------------------------------------MDD----------
------------------------------------------------------------
---CNFD-DV---DT---------------------------------------------
---KSV---SNLT-----------ADD-V------------------A------------
----------------------NID---------------TSQIPFP---NT-LWHVKPA
QEIALKTTAMLVIGIAGIFLNSIILIILIRN-K-WLW-SAS------------------N
CLIGNL-----------------------------------ALTDLMTLVIC--------
------PWFMLVRDF---YQN-Y----------------------------VLKNFGCRF
-----EGFLQ--------------------------------------------------
----ASFLLSSVCAILLVSYDRMAAAALTAEAR--ITIKAAPRLIIASWICSCALSLPWT
IKRYYMERQWLDYL-------ESFCVED------------------VAVLGIYWHFILML
LVWVPLGLMLITYGTIMWR-LECSVRELS--ARG---------GGRSIARARSRALRITA
CVLLAGVACRVPYTALIYW-RNNL----EPL-------INAVEGS--YE--IMWFSANFL
MYMNCAVNPLIYGFTN-ARFRKAMDRTPGIACFK---FGM--------------------
--------------WCCIC----TMLNKKRVQIE----DKNTEKVF---VIGN-------
---------SPKPEK-------KLSR-----------------------AIKNILHIK--
---------KDCLDFS--------------------------------------------
------------------------------------------------------------
---------------------------I-K-------ADE--------------------
-------------------------------------------------------VTTKP
--------TKVTP-----------------------------------------------
------------------------------------------------------------
-------------------------------------------VKTEP------------
---------------V--------------------------------------------
---------------------
>XP_021189735.2 neuropeptide receptor 22 [Helicoverpa armigera]
------------------------------------------------------------
------------------------------------------------------------
------------------------------------------------------------
------------------------------------------------------------
-----------------------------------------------MDD----------
------------------------------------------------------------
---CNFD-DV---DT---------------------------------------------
---KSV---SNLT-----------ADD-V------------------A------------
----------------------NID---------------TSQIPFP---NT-LWHVKPA
QEIALKTTAMLVIGVAGIFLNSIILIILIRN-K-WLW-SAS------------------N
CLIGNL-----------------------------------ALTDLMTLVIC--------
------PWFMLVRDF---YQN-Y----------------------------VLKNFGCRF
-----EGFLQ--------------------------------------------------
----ASFLLSSVCAILLVSYDRMAAAALTAEAR--ITIKAAPRLIIASWFCSCALSLPWT
IKRYYMERQWLDYL-------ESFCVED------------------VAVLGIYWHFILML
LVWVPLGLMLITYGTIMWR-LESSVRELS--ARG---------GGRSIARARSRALRITA
CVLLAGVACRVPYTALIYW-RNNL----EPL-------INAVEGS--YE--IMWFSANFL
MYMNCAVNPLIYGFTN-ARFRKAMDRTPGIACFK---FGM--------------------
--------------WCCIC----TMLNKKRVQIE----DKNTEKVF---VIGN-------
---------SPKPDK-------KLSR-----------------------AIKNILHIK--
---------KDCLDFS--------------------------------------------
------------------------------------------------------------
---------------------------I-K-------ADE--------------------
-------------------------------------------------------VTTKP
--------TKVTP-----------------------------------------------
------------------------------------------------------------
-------------------------------------------VKTEP------------
---------------V--------------------------------------------
---------------------
>PZC78486.1 hypothetical protein B5X24_HaOG202151 [Helicoverpa armigera]
------------------------------------------------------------
------------------------------------------------------------
------------------------------------------------------------
------------------------------------------------------------
-----------------------------------------------MDD----------
------------------------------------------------------------
---CNFD-DV---DT---------------------------------------------
---KSV---SNLT-----------ADD-V------------------A------------
----------------------NID---------------TSQIPFP---NT-LWHVKPA
QEIALKTTAMLVIGVAGIFLNSIILIILIRN-K-WLW-SAS------------------N
CLIGNL-----------------------------------ALTDLMTLVIC--------
------PWFMLVRDF---YQN-Y----------------------------VLKNFGCRF
-----EGFLQGKFNHPEVQIFLVKHNTLNMEKLGKDCPSVDDFGFNFSCFVFFLCRIPYH
VKFSASFLLSSVCAILLVSYDRMAAAALTAEAR--ITIKAAPRLIIASWICSCALSLPWT
IKRYYMERQWLDYL-------ESFCVED------------------VAVLGIYWHFILML
LVWVPLGLMLITYGTIMWR-LESSVRELS--ARG---------GGRSIARARSRALRITA
CVLLTGVACRVPYTALIYW-RNNL----EPL-------INAVEGS--YE--IMWFSANFL
MYMNCAVNPLIYGFTN-ARFRKAMDRTPGIACFK---FGM--------------------
--------------WCCIC----TMLNKKRVQIE----DKNTEKVF---VIGN-------
---------SPKPEK-------KLSR-----------------------AIKNILHIK--
---------KDCLDFS--------------------------------------------
------------------------------------------------------------
---------------------------I-K-------ADE--------------------
-------------------------------------------------------VTTKP
--------TKVTP-----------------------------------------------
------------------------------------------------------------
-------------------------------------------VKTEP------------
---------------V--------------------------------------------
---------------------
>KAF9419495.1 hypothetical protein HW555_003995 [Spodoptera exigua]
------------------------------------------------------------
------------------------------------------------------------
--------------------------------------------------------MHLD
--------VELVNKSN--------------------------------------------
-----------------------------------------EIEIIKMDE----------
------------------------------------------------------------
---SDFD-DL---DT---------------------------------------------
---KAI---SNWS-----------QDY-L------------------E------------
----------------------QLD---------------TSQHNFP---NT-LWHVKPP
LEIALKLSAMLVISITGIFLNSIILTILLRN-K-WLW-TAS------------------N
YLVGNL-----------------------------------AMTDLLTLLIC--------
------PWFMLVRDF---YQQ-Y----------------------------VLRNFGCRF
-----EGFLQ--------------------------------------------------
----ASFLLAGVCAVLLVSYDRLAAAALSAETR--VTIKVAPYLIVASWLASMTVSLPWA
VKREFVERPWKNYL-------EMYCVED------------------TRVLGIYWHFLLML
LVWAPLGVMVVTYGTIMWR-LEWSVRELA--ARG---------GGQSIARARTRTLRITA
CVLLVSLICRIPFTALIYW-RNNL----APQ-------INSADGG--FQ--IMWFAANYL
MYLNCAINPLIYGFTN-AKFRKAMDRTPGIACFK---FGS--------------------
--------------WCCLC----DVPTKKRDQAQ----EKNTEKIF---VIAH-------
---------SPKPHK-------KISK-----------------------AIKNILHIK--
---------KDTLDFS--------------------------------------------
------------------------------------------------------------
---------------------------I-K-------VDE--------------------
-------------------------------------------------------ATTKP
--------TKITP-----------------------------------------------
------------------------------------------------------------
-------------------------------------------VKTEP------------
---------------VL-E-NG--------------------KI----------------
---------------------
>XP_035444056.2 G-protein coupled receptor 54 [Spodoptera frugiperda]
------------------------------------------------------------
------------------------------------------------------------
------------------------------------------------------------
------------------------------------------------------------
-----------------------------------------------MDE----------
------------------------------------------------------------
---SDFD-EL---DP---------------------------------------------
---RAA---SNWT-----------EDY-L------------------D------------
----------------------QLD---------------TSQHNFP---NT-LWHVKPP
LEIALKSSAMLIIGITGIFLNSIILIILLRN-K-WLW-TAS------------------N
YLVGNL-----------------------------------ALTDLLTLLIC--------
------PWFMLVRDF---YQQ-Y----------------------------VLRNFGCRF
-----EGFLQ--------------------------------------------------
----ASFLLAGVCAVLLVSYDRLAAAALSADAR--VTIKVAPYLILVSWIASLTVSLPWA
VKREFVERQWKNYV-------EMFCVED-------------------RVLGIYWHFLLML
LVWLPLGVMVVTYATIMWR-LEWSVRELA--SRG---------GGQSIARARTRTLRITA
CVLLVSLICRIPLTAFIYW-RNNL----PNY-------VNSADGS--FQ--IMWFACNYL
MYLNCAINPLIYGFTN-ARFRKAMDRTPGVACFK---FGS--------------------
--------------WCCLC----DVPAKKHEQAQ----EKNTEKIF---VIAH-------
---------SPKPHK-------KISK-----------------------ALKNILHIK--
---------KDTLEFS--------------------------------------------
------------------------------------------------------------
---------------------------I-K-------VDE--------------------
-------------------------------------------------------VTTKP
--------TKITP-----------------------------------------------
------------------------------------------------------------
-------------------------------------------VKTEP------------
---------------AL-E-NG--------------------KI----------------
---------------------
>KAG8107065.1 hypothetical protein SFRUCORN_002640 [Spodoptera frugiperda]
------------------------------------------------------------
------------------------------------------------------------
--------------------------------------------------------MHIL
--------CLFYSRGV--------------------------------------------
-----------------------------------------------YHS----------
------------------------------------------------------------
---TTFP-AL---SETRG-----------------------------S-------VRLLL
TKKHPV---PTPA-----------FRV-G------------------A------------
----------------------PLD---------------TSQHNFP---NT-LWHVKPP
LEIALKSSAMLIIGITGIFLNSIILIILLRN-K-WLW-TAS------------------N
YLVGNL-----------------------------------ALTDLLTLLIC--------
------PWFMLVRDF---YQQ-Y----------------------------VLRNFGCRF
-----EGFLQ--------------------------------------------------
----ASFLLAGVCAVLLVSYDRLAAAALSADAR--VTIKVAPYLILVSWIASLTVSLPWA
VKREFVERQWKNYV-------EMFCVED-------------------RVLGIYWHFLLML
LVWLPLGVMVVTYATIMWR-LEWSVRELA--SRG---------GGQSIARARTRTLRITA
CVLLVSLICRIPLTAFIYW-RNNL----PNY-------VNSADGS--FQ--IMWFACNYL
MYLNCAINPLIYGFTN-ARFRKAMDRTPGVACFK---FGS--------------------
--------------WCCLC----DVPAKKHEQAQ----EKNTEKIF---VIAH-------
---------SPKPHK-------KISK-----------------------ALKNILHIK--
---------KDTLEFS--------------------------------------------
------------------------------------------------------------
---------------------------I-K-------VDE--------------------
-------------------------------------------------------VTTKP
--------TKITPHG-------------L----------W------------YYAQY---
------------------------------------------------------------
-----------------------------------------MTIGPPPT-----------
------W------N-VL-Q-KW--------------------------------------
---------------------
>CAG4959981.1 unnamed protein product [Parnassius apollo]
------------------------------------------------------------
------------------------------------------------------------
------------------------------------------------------------
------------------------------------------------------------
-----------------------------------------------MHD----------
------------------------------------------------------------
---NDFR-A----FS---------------------------------------------
---RYY---SNWS-----------ADD-L------------------N------------
----------------------NID---------------TSVFPFP---NT-LWHVKSA
KEIALKSSAMLVVSIMGIFLNTVIITILIKN-K-WLW-TAS------------------N
YLVGNL-----------------------------------ALVDLLTLVVC--------
------PWFMLVRDF---YQN-Y----------------------------VLRTFGCKF
-----EGFLQ--------------------------------------------------
----ATFLLASVGAVMLVSYDRLAAAVMNADAR--VTKAAAPKLIVASWALAVILSLPWS
INREFVMRQWTNYL-------EMYCAED------------------LNVLTVYWHFIIIL
LVWLPLGLMIITYGTIMWR-LEWSSRELS--SRG---------GGQMVTKVRGRAMKITA
CVLLAAAICRMPYTVLVYW-RNNL----SLE-------INSVDGA--YS--VMWFIANYL
IYFNCAINPLIYGFTN-TRFRRAMDRTPGVAWFN---FGS--------------------
--------------WCCMC----ATFNMKKGPPP----DKNMANIF---VIEN-------
---------SPRPNK-------KLSR-----------------------VIKNILLIN--
---------RDTVELS--------------------------------------------
------------------------------------------------------------
---------------------------LPK-------VEE--------------------
-------------------------------------------------------VTTKP
--------TKITP-----------------------------------------------
------------------------------------------------------------
-------------------------------------------LKVDN------------
---------------YV-N-S---------------------------------------
---------------------
>CAH2044080.1 unnamed protein product, partial [Iphiclides podalirius]
------------------------------------------------------------
------------------------------------------------------------
--------------------------------------------------------M---
------------------------------------------------------------
-----------------------------------------------FEG----------
------------------------------------------------------------
---YDTG-DT---NS---------------------------------------------
---RFW---SNWT-----------TNY-L------------------N------------
----------------------DID---------------TSEYPFP---NT-LWNRKSA
KEIAIKSSAMLVVGIMGIFLNAVILVILMKN-R-WLW-TAS------------------N
YLVGNL-----------------------------------ALVDLLTLILC--------
------PWFMLVRDF---YQN-Y----------------------------VLRNFGCKF
-----EGFLQ--------------------------------------------------
----ATFLLASVGAVMLVSYDRLAAAALNSDAR--VTKTAAPKLIVASWIIAISLALPWT
IKRDFMERQWLDYL-------EMFCVED------------------VNVLNIYWHFITIL
LVWLPLGLMIVTYGTLMWR-LEWSARRLA--SRG---------GGQTLTKAKSRAMRITA
CVLLTAAVCRIPYTTLVYW-RNNL----SLE-------INAVDGA--YN--IMWFLANYL
IYVNCAINPLIYGFTN-LRFRRAMDRTSGVASFR---FGS--------------------
--------------WCCSC----AVLNSKKCPSQ----DKNMAKIF---VIEN-------
---------SPRPNK-------KLSR-----------------------VIKNILHIN--
---------RDTIELS--------------------------------------------
------------------------------------------------------------
---------------------------LPK-------VEE--------------------
-------------------------------------------------------VTTKP
--------TKITP-----------------------------------------------
------------------------------------------------------------
-------------------------------------------LKVEN------------
---------------IL-------------------------------------------
---------------------
>CAH2044082.1 unnamed protein product, partial [Iphiclides podalirius]
------------------------------------------------------------
------------------------------------------------------------
--------------------------------------------------------M---
------------------------------------------------------------
-----------------------------------------------FEG----------
------------------------------------------------------------
---YDTG-DT---NS---------------------------------------------
---RFW---SNWT-----------TNY-L------------------N------------
----------------------DID---------------TSEYPFP---NT-LWNRKSA
KEIAIKSSAMLVVGIMGIFLNAVILVILMKN-R-WLW-TAS------------------N
YLVGNL-----------------------------------ALVDLLTLILC--------
------PWFMLVRDF---YQN-Y----------------------------VLRNFGCKF
-----EGFLQ--------------------------------------------------
----ATFLLASVGAVMLVSYDRLAAAALNSDAR--VTKTAAPKLIVASWIIAISLALPWT
IKRDFMERQWLDYL-------EMFCVED------------------VNVLNIYWHFITIL
LVWLPLGLMIVTYGTLMWR-LEWSARRLA--SRG---------GGQTLTKAKSRAMRITA
CVLLTAAVCRIPYTTLVYW-RNNL----SLE-------INAVDGA--YN--IMWFLANYL
IYVNCAINPLIYGFTN-LRFRRAMDRTSGVASFS---STQ--------------------
---------------------------------------------------RN-------
---------AHRKTR-------TWRR-----------------------FS---------
------------------------------------------------------------
------------------------------------------------------------
------------------------------------------------------------
------------------------------------------------------------
------------------------------------------------------------
------------------------------------------------------------
------------------------------------------------------------
------------------------------------------------------------
---------------------
>XP_013148168.1 PREDICTED: neuropeptide FF receptor 2 [Papilio polytes]
------------------------------------------------------------
------------------------------------------------------------
--------------------------------------------------------M---
------------------------------------------------------------
-----------------------------------------------DND----------
------------------------------------------------------------
---SDLN-EI---FL---------------------------------------------
---RYG---TNWT-----------ADY-L------------------D------------
----------------------DID---------------TSQYPFP---NV-LWHRKST
REVAVKTAAMLVIGVMGIFLNSIILSILVKN-R-WLW-TAS------------------N
YLVGNL-----------------------------------ALVDLLTLILC--------
------PWFMLVRDF---YQH-F----------------------------VLRNFGCKF
-----EGFLQ--------------------------------------------------
----ATFLLASVGAVILVSYDRLAAAALNSEAR--VTKAAAPKLIFATWFISIALSLPWS
IRREFMERQWLDYL-------EMYCAED------------------VKVLSIYWHFITIL
LVWLPLGLMTVTYGTIIWR-LEWSARKLS--SNG---------GGQVVTKAKGRAMKITA
CVLLAAAVCRIPYTVLVYW-RNNL----TLE-------INAVEGA--YN--IMWFVANYL
IYVNCAINPLIYGFTN-LRFRRAMDRTDGVAWFR---FSS--------------------
--------------WCCTC----SMFNSKKGPPL----DKNMAKIF---VIEN-------
---------SPRPNK-------KLTR-----------------------VIKNILHIN--
---------RDTVELS--------------------------------------------
------------------------------------------------------------
---------------------------MPK-------VEE--------------------
-------------------------------------------------------VTTKP
--------TKITP-----------------------------------------------
------------------------------------------------------------
-------------------------------------------IKVDN------------
---------------I--------------------------------------------
---------------------
>XP_014371297.2 neuropeptide FF receptor 2 [Papilio machaon]
------------------------------------------------------------
------------------------------------------------------------
--------------------------------------------------------M---
------------------------------------------------------------
-----------------------------------------------DNH----------
------------------------------------------------------------
---SDYD-EI---FL---------------------------------------------
---KYS---TNWT-----------ADY-L------------------D------------
----------------------DID---------------TSQYPFP---NV-LWHRKST
REVAVKASAMVVIGIMGIFLNSIILTILIKN-R-WLW-TAS------------------N
YLVGNL-----------------------------------ALVDLLTLILC--------
------PWFMLVRDF---YQH-F----------------------------VLRNFGCKF
-----EGFLQ--------------------------------------------------
----ATFLLASMGAVILVSYDRLAAAALNSEAR--VTKAAAPKLIFATWFIAIALSLPWS
VKREFMERQWLDYL-------EMFCAED------------------VKVLSIYWHFIIIL
LVWLPLGLMTVTYSTIIWR-LEWSARKLS--SNG---------GGQVVSKAKGRAMKITA
CVLLAAAFCRIPYTVLVYW-RNNL----TLE-------INAVEGA--YN--IMWFVANYL
IYVNCAINPLIYGFTN-LRFRRAMDRTDGVAWFR---FSS--------------------
--------------WCCTC----STFYTKKGPPP----DKNMAKIF---VIET-------
---------SPCPNK-------KITR-----------------------VLKNILHIN--
---------RDTIELS--------------------------------------------
------------------------------------------------------------
---------------------------IPK-------VEE--------------------
-------------------------------------------------------VTTKP
--------TKITP-----------------------------------------------
------------------------------------------------------------
-------------------------------------------IKVDN------------
---------------V--------------------------------------------
---------------------
>KPJ18637.1 Neuropeptide Y receptor [Papilio machaon]
------------------------------------------------------------
------------------------------------------------------------
--------------------------------------------------------M---
------------------------------------------------------------
-----------------------------------------------DNH----------
------------------------------------------------------------
---SDYD-EI---FL---------------------------------------------
---KYG---TNWT-----------ADY-L------------------D------------
----------------------DID---------------TSQYPFP---NV-LWHRKST
REVAVKASAMVVIGIMGIFLNSIILTILIKN-R-WLW-TAS------------------N
YLVGNL-----------------------------------ALVDLLTLILC--------
------PWFMLVRDF---YQH-F----------------------------VLRNFGCKF
-----EGFLQ--------------------------------------------------
----ATFLLASMGAVILVSYDRLAAAALNSEAR--VTKAAAPKLIFATWFIAIALSLPWS
VKREFM------------------------------------------------------
------------YSTIIWR-LEWSARKLS--SNG---------GGQVVSKAKGRAMKITA
CVLLAAAFCRIPYTVLVYW-RNNL----TLE-------INAVEGA--YN--IMWFVANYL
IYVNCAINPLIYGFTN-LRFRRAMDRTDGVAWFR---FSS--------------------
--------------WCCTC----STFYTKKGPPP----DKNMAKIF---VIET-------
---------SPCPNK-------KITR-----------------------VLKNILHIN--
---------RDTIELS--------------------------------------------
------------------------------------------------------------
---------------------------MPK-------VEE--------------------
-------------------------------------------------------VTTKP
--------TKITP-----------------------------------------------
------------------------------------------------------------
-------------------------------------------IKVDN------------
---------------V--------------------------------------------
---------------------
>XP_013179681.1 PREDICTED: neuropeptide FF receptor 2 [Papilio xuthus]
------------------------------------------------------------
------------------------------------------------------------
--------------------------------------------------------M---
------------------------------------------------------------
-----------------------------------------------DNN----------
------------------------------------------------------------
---SDYD-EM---FL---------------------------------------------
---RYG---TNWT-----------ADY-L------------------D------------
----------------------DID---------------TSQYPFP---NV-LWHRKST
REVTVKASAMVVVGIMGIFLNSIILIILIKN-R-WLW-TAS------------------N
YLVGNL-----------------------------------ALVDLLTLILC--------
------PWFMLVRDF---YQH-F----------------------------VLRNFGCKF
-----EGFLQ--------------------------------------------------
----ATFLLASVGAVILVSYDRLAAAALNSEAR--VTKSVAPKLIFATWFIAIALSLPWS
VKREFMERQWLDYL-------EMYCAED------------------VKVLSIYWHFITIL
LVWLPLGLMIVTYGTIIWR-LEWSARKLS--SNG---------GGQVVSRAKGRAMKITA
CVLLAAAFCRIPYTVLVYW-RNNL----TLE-------INAVEGA--YN--IMWFVANYL
IYVNCAINPLIYGFTN-LRFRRAMDRTEGVAWFR---FSS--------------------
--------------WCCTC----SMFNTKKGPPP----DKNMAKIF---VIET-------
---------SPCPNK-------KITR-----------------------VIKNILHIN--
---------RDAVELS--------------------------------------------
------------------------------------------------------------
---------------------------VPK-------VEE--------------------
-------------------------------------------------------VTTKP
--------TKITP-----------------------------------------------
------------------------------------------------------------
-------------------------------------------IKVDN------------
---------------I--------------------------------------------
---------------------
>KPI99833.1 Neuropeptide Y receptor [Papilio xuthus]
------------------------------------------------------------
------------------------------------------------------------
------------------------------------------------------------
------------------------------------------------------------
------------------------------------------------------------
------------------------------------------------------------
------------------------------------------------------------
------------------------------------------------------------
------------------------------------------------------------
---------MIVVGIMGIFLNSIILIILIKN-R-WLW-TAS------------------N
YLVGNL-----------------------------------ALVDLLTLILC--------
------PWFMLVRDF---YQH-F----------------------------VLRNFGCKF
-----EGFLQ--------------------------------------------------
----ATFLLASVGAVILISYDRLAAAALNSEAR--VTKSAAPKLIFATWFIAIALSLPWS
VKREFMERQWLDYL-------EMYCAED------------------VKVLSIYWHFITIL
LVWLPLGLMIVTYGTIIWR-LEWSARKLS--SNG---------GGQVVSRAKGRAMKITA
CVLLAAAFCRIPYTVLVYW-RNNL----TLE-------INAVEGA--YN--IMWFVANYL
IYVNCAINPLIYGFTN-LRFRRAMDRTEGVAWFR---FSS--------------------
--------------WCCTC----SMFNTKKGPPP----DKNMAKIF---VIET-------
---------SPCPNK-------KITR-----------------------VIKNILHIN--
---------RDAVELS--------------------------------------------
------------------------------------------------------------
---------------------------VPK-------VEE--------------------
-------------------------------------------------------VTTKP
--------TKITP-----------------------------------------------
------------------------------------------------------------
-------------------------------------------IKVDN------------
---------------I--------------------------------------------
---------------------
>XP_050677204.1 RYamide receptor [Leptidea sinapis]
------------------------------------------------------------
------------------------------------------------------------
------------------------------------------------------------
------------------------------------------------------------
------------------------------------------------------------
------------------------------------------------------------
------------------------------------------------------------
------------------------------------------------------------
------------------------------------------------------------
------------------------------------------------------------
------------------------------------------------------------
------------------------------------------------------------
------------------------------------------------------------
----------------------MAAAALTSEAR--ITRAVAPKLIALSWIISMLLSLPWI
IKREFKERQWKNFL-------EMYCVED------------------INFLEIYWHFIIIM
IVWLPLGVMIVTYGAILWR-LEWSARELA--SRG---------GGQTISRAKGKAMRITA
FVLLAAVVCRLPYTVLVYW-RNNM----PRS-------INAVEGA--YE--IVWFTANFL
LYLNCAINPLIYGFTN-TRFRNAMDRTPGLACFR---FGY--------------------
--------------WCCFC----SATVKKTKELE----IHNPDRIY---IIDNV------
---------TPKPNR-------KLSH-----------------------AIKNFLHFN--
---------KHTLELS--------------------------------------------
------------------------------------------------------------
---------------------------IPK-------VDE--------------------
-------------------------------------------------------PTTKP
--------TRVTP-----------------------------------------------
------------------------------------------------------------
-------------------------------------------LRIEQ------------
---------------FN-------------------------------------------
---------------------
>XP_045500494.1 neuropeptide receptor 22 [Colias croceus]
------------------------------------------------------------
------------------------------------------------------------
--------------------------------------------------------M---
------------------------------------------------------------
-----------------------------------------------YSD----------
------------------------------------------------------------
---RGID-VG---IP---------------------------------------------
---AFL---INWT------------DE-F------------------V------------
----------------------DID---------------TSRYPFP---NT-LWYVKPA
KEIILKSSAMLIIGVIGIFLNSIILIILVKN-R-WLW-TAS------------------N
FLIGNM-----------------------------------ALVDMLTLLFC--------
------PWFMLVRDF---YQN-F----------------------------VLKNFGCRF
-----EGFLQ--------------------------------------------------
----ATLLLASVGAVMLVCYDRLAAAALTSEAR--VTKAFAPKLIIITWVVSMAISLPWI
LRRKYMERQWIDFL-------EMYCVED------------------RNFLEIYWHFILLL
LVWLPLGVMVITYGGIIWR-LEWSARELS--SRG---------GGQIVSKARGKAMRVTA
MVLLASTICRVPYTVLVYW-RNNL----SKE-------INAVQGG--YE--IMWFLASYL
MYLNCAINPLIYGFTN-VRFRHAMDRTPGLACFR---FGS--------------------
--------------WCCIC----TVVARDSKDLD----VKNVERIY---VIQE-------
---------TPVPNK-------RFRH-----------------------AFKNFLHIH--
---------KQTLELS--------------------------------------------
------------------------------------------------------------
---------------------------VLR-------VDE--------------------
-------------------------------------------------------VTTKP
--------TKVTP-----------------------------------------------
------------------------------------------------------------
-------------------------------------------LKMEH------------
---------------CI-E-V---------------------------------------
---------------------
>XP_038222778.1 RYamide receptor [Zerene cesonia]
------------------------------------------------------------
------------------------------------------------------------
------------------------------------------------------------
------------------------------------------------------------
------------------------------------------------------------
------------------------------------------------------------
------------------------------------------------------------
------------------------------------------------------------
------------------------------------------------------------
---------MLIIGVIGIFLNSIILIILVKN-K-WLW-TAS------------------N
FLIGNM-----------------------------------ALLDMLTLILC--------
------PWFMLVRDF---YQN-Y----------------------------VLKNFGCRF
-----EGFLQ--------------------------------------------------
----ATLLLASVSAVMLVSYDRLAAAALTSEAR--VTKAFAPKLIVITWLVAMVISLPWI
MKREYMERQWMNFL-------EMYCVED------------------RNFLEIYWHFILLL
LVWLPLGVMVITYGAIIWR-LEWSARELS--SRG---------GGQIVSKARGKAMRITA
MVLLASTICRVPYTVLVYW-RNNM----SKE-------INSVEGG--FE--ILWFLASFL
MYLNCAINPLIYGFTN-LRFRHAMDRTPGLACFR---FGS--------------------
--------------WCCIC----TLVARDSKDLD----VKNVERIY---VIQE-------
---------TPLPNK-------KFTH-----------------------AFKNFLHIN--
---------KQTLELS--------------------------------------------
------------------------------------------------------------
---------------------------VLR-------VDE--------------------
-------------------------------------------------------VTTKP
--------TKVTP-----------------------------------------------
------------------------------------------------------------
-------------------------------------------LKMEQ------------
---------------CN-E-I---------------------------------------
---------------------
>XP_047522130.1 neuropeptide receptor 22 [Pieris napi]
------------------------------------------------------------
------------------------------------------------------------
--------------------------------------------------------M---
--------AKLLQR----------------------------------------------
-------------------------------------------------A----------
------------------------------------------------------------
---ALIP-KV--------------------------------------------------
------------------------------------------------------------
-----------------------LD---------------TSQYPFP---NT-LWLLKPA
REIAFKSSAMVIVGFIGIFLNSIILIILMRN-R-WLW-TPS------------------N
ILVGNM-----------------------------------ALVDMLTLLIC--------
------PWFMLVRDF---YQN-Y----------------------------VLRNFGCRF
-----EGFLQ--------------------------------------------------
----ATLLLASVGSIMLVSYDRLAAACLTAEAR--VTKHCAPKLILITWIAAMALSLPWI
IKRHYQERQWLDFL-------EMFCVED------------------VSFLEVYWHFILML
LVWLPLGVMIVTYGGIIWR-LEWSARELT--SRG---------GGKVVVKARGKAMRVTA
MVLVASTLCRLPYTVLIYW-RNNM----AKE-------INAVEGG--YE--ILWFTASYL
MYLNCALNPLIYGFTN-VRFRRAMDRTPGLSCFR---FGT--------------------
--------------WCCVC----CLVTRKTKDLE----NANNE-IF---VIET-------
---------SPKPKK-------KLSN-----------------------AIKNILNIN--
---------KQTLELS--------------------------------------------
------------------------------------------------------------
---------------------------V-H-------IDE--------------------
-------------------------------------------------------VTTKP
--------TKVTP-----------------------------------------------
------------------------------------------------------------
-------------------------------------------IRIEQ------------
---------------CN-D-V---------------------------------------
---------------------
>CAF4878982.1 unnamed protein product [Pieris macdunnoughi]
------------------------------------------------------------
------------------------------------------------------------
--------------------------------------------------------M---
-------------RFIF-------------------------------------------
---------------------------------------------EEMFG----------
------------------------------------------------------------
---ADLY-KI---DE---------------------------------------------
---KFL---TNCTDL---------TAD-C------------------L------------
----------------------DLD---------------TSQYPFP---NT-LWLLKPA
REIAFKSSAMVIVGIIGIFLNSIILIILMRN-R-WLW-TPS------------------N
ILVGNM-----------------------------------AIVDMLTLLIC--------
------PWFMLVRDF---YQN-Y----------------------------VLRNFGCRF
-----EGFLQ--------------------------------------------------
----ATLLLASVGSIMLVSYDRLAAACLTAEAR--VTKHCAPKLILITWIAAMGLSLPWI
IKRHYQERQWLDFL-------EMFCVED------------------VSFLEVYWHFILML
LVWLPLGVMIVTYGGIIWR-LECSARELT--SRG---------GGKVVVKARGKAMRVTA
MVLVASTLCRLPYTVLIYW-RNNM----AKE-------INAVEGG--YE--ILWFTASYL
MYLNCALNPLIYGFTN-VRFRRAMDRTPGLACFR---FGT--------------------
--------------WCCVC----CLVTRKTKDLE----NARNE-IF---VIET-------
---------SPKPKK-------KLSN-----------------------AIKNILNIN--
---------KQTLELS--------------------------------------------
------------------------------------------------------------
---------------------------V-H-------IDE--------------------
-------------------------------------------------------VTTKP
--------TKVTP-----------------------------------------------
------------------------------------------------------------
-------------------------------------------IRIEQ------------
---------------CN-D-V---------------------------------------
---------------------
>CAF4878990.1 unnamed protein product [Pieris macdunnoughi]
------------------------------------------------------------
------------------------------------------------------------
------------------------------------------------------------
------------------------------------------------------------
------------------------------------------------------------
------------------------------------------------------------
------------------------------------------------------------
------------------------------------------------------------
------------------------------------------------------------
---------MVIVGIIGIFLNSIILIILMRN-R-WLW-TPS------------------N
ILVGNM-----------------------------------AIVDMLTLLIC--------
------PWFMLVRDF---YQN-Y----------------------------VLRNFGCRF
-----EGFLQ--------------------------------------------------
----ATLLLASVGSIMLVSYDRLAAACLTAEAR--VTKHCAPKLILITWIAAMGLSLPWI
IKRHYQERQWLDFL-------EMFCVED------------------VSFLEVYWHFILML
LVWLPLGVMIVTYGGIIWR-LECSARELT--SRG---------GGKVVVKARGKAMRVTA
MVLVASTLCRLPYTVLIYW-RNNM----AKE-------INAVEGG--YE--ILWFTASYL
MYLNCALNPLIYGFTN-VRFRRAMDRTPGLACFR---FGT--------------------
--------------WCCVC----CLVTRKTKDLE----NARNE-IF---VIET-------
---------SPKPKK-------KLSN-----------------------AIKNILNIN--
---------KQTLELS--------------------------------------------
------------------------------------------------------------
---------------------------V-H-------IDE--------------------
-------------------------------------------------------VTTKP
--------TKVTP-----------------------------------------------
------------------------------------------------------------
-------------------------------------------IRIEQ------------
---------------CN-D-V---------------------------------------
---------------------
>XP_022118003.1 allatostatin-A receptor [Pieris rapae]
ML----------------------------------------------------------
------------------------------------------------------------
---------------------------------------------MDYCFIVSDFHL---
--------CVLFSRPVY-------------------------------------------
---------------------------------------------LEMFG----------
------------------------------------------------------------
---AELY-KI---DE---------------------------------------------
---KYL---ANCTDL---------TAD-C------------------L------------
----------------------DLD---------------TSQYPFP---NT-LWLVKPA
REIAFKSSAMVIVGIIGIFLNSIILIILMRN-R-WLW-TSS------------------N
ILVGNM-----------------------------------ALVDMLTLLIC--------
------PWFMLVRDF---YQN-Y----------------------------VLRNFGCRF
-----EGFLQ--------------------------------------------------
----ATLLLASVGSIMLVSYDRLAAACLTAEAR--VTKQCAPKLILITWVAAMGLSLPWI
IKRQYQERQWLDFL-------EMFCVED------------------VKFLEVYWHFILML
LVWLPLGVMVVTYGGIIWR-LECSARQLT--SRG---------GGKVVVKARGKAMRVTA
MVLVASTLCRLPYTVLIYW-RNNM----VKE-------INAVEGS--YE--ILWFIASYL
MYMNCALNPLIYGFTN-VRFRRAMDRTPGLACFR---FGT--------------------
--------------WCCVC----CLVTRKTKDLE----NAQNE-IF---VIET-------
---------SPKPKK-------KLSN-----------------------AIKNILNIN--
---------KQTLELS--------------------------------------------
------------------------------------------------------------
---------------------------V-H-------MDE--------------------
-------------------------------------------------------VTTKP
--------TKVTP-----------------------------------------------
------------------------------------------------------------
-------------------------------------------IRIEQ------------
---------------CN-D-I---------------------------------------
---------------------
>CAH4029932.1 unnamed protein product [Pieris brassicae]
------------------------------------------------------------
------------------------------------------------------------
------------------------------------------------------------
------------------------------------------------------------
------------------------------------------------------------
------------------------------------------------------------
------------------------------------------------------------
------------------------------------------------------------
------------------------------------------------------------
------------------------------------------------------------
-----M-----------------------------------ALVDMLTLLIC--------
------PWFMLVRDF---YQN-Y----------------------------VLRNFGCKF
-----EGFLQ--------------------------------------------------
----ATLLLASVGSIMLVSYDRLAAACLTAEAR--VTKHCAPKLILITWVAAMGLSLPWI
IKRQYKERQWLDFL-------EMFCVED------------------VSFLEVYWHFILML
LVWLPLGVMIVTYGGIIWR-LECSARELT--SRG---------GGKVVVKARGKAMRVTA
MVLVASTLCRLPYTVLIYW-RNNM----VKE-------INAVEGS--YE--ILWFTASYL
MYLNCALNPLIYGFTN-LRFRRAMDRTPGLACFR---FGT--------------------
--------------WCCVC----CLVTRKTKDLE----SAKNE-IF---VIET-------
---------SPKPKK-------KLSN-----------------------AIKNILNIN--
---------KQTLELS--------------------------------------------
------------------------------------------------------------
---------------------------V-H-------MDE--------------------
-------------------------------------------------------ATTKP
--------TKVTP-----------------------------------------------
------------------------------------------------------------
-------------------------------------------IRIEQ------------
---------------CN-D-V---------------------------------------
---------------------
>XP_041982158.1 neuropeptide receptor 22 [Aricia agestis]
------------------------------------------------------------
------------------------------------------------------------
--------------------------------------------------------M---
-------------RPFF-------------------------------------------
------------------------------------------------------------
------------------------------------------------------------
---DDFD-D----LP---------------------------------------------
---KYF---TNWT-----------TDY-L------------------N------------
----------------------DLD---------------TSEYPFP---NT-LWHVKPV
KEVALKSTAMVVVGVFGIFLNTIILIILIKN-K-WLW-TAS------------------N
YLIGNL-----------------------------------ALADLLNLLIC--------
------PWFMLVRDF---YQN-Y----------------------------VLKNFGCRF
-----EGFLQ--------------------------------------------------
----ATLLLASVIAVMMVSYDRLAAAALTSEAR--ITKAVAPKLIIAAWIIPFGLSLPWM
IKREYMERQWLDFL-------ESFCVED------------------LKVLGIYWHFILLL
LVWIPLGVMVVTYGTIMWR-LEWSARELA--SRG---------GGQTVSRARTKALRITA
CVLITTAVCRIPYTIMLYW-RNNL----NNE-------INAVEGG--YE--IMWFTANYL
MYVNSAINPLIYGFTN-VRFRRAMDRTPGIRCFS---FGS--------------------
--------------WCCIC----ATIQKKHNTAD----QNNEERVF---VIDT-------
---------NLKANR-------KISR-----------------------ALKNILQIN--
---------KQTVELS--------------------------------------------
------------------------------------------------------------
---------------------------VPK--------DE--------------------
--------------------------------------------------------LTKP
--------TKLTP-----------------------------------------------
------------------------------------------------------------
-------------------------------------------LKMEQ------------
---------------I--------------------------------------------
---------------------
>CAH2093144.1 unnamed protein product [Euphydryas editha]
------------------------------------------------------------
------------------------------------------------------------
--------------------------------------------------------M---
------------------------------------------------------------
-----------------------------------------------PED----------
------------------------------------------------------------
---VDFD-E----IP---------------------------------------------
---KLL---SNWS-----------NDY-L------------------N------------
----------------------DID---------------ISQYPFP---NK-LWHIKPL
QEIALKSSAMVIIGVTGIFLNSIILIVLLRN-K-WLW-TAS------------------N
YLIGNL-----------------------------------AFIDLITLMFC--------
------PWFLLVRDF---YQN-Y----------------------------VLGNFGCRF
-----EGFLQ--------------------------------------------------
----ATLLLASVVAVMLVSYDRLAAAALTSEAR--VTKSAAVKLIIASWVIPISLSLPWI
IKRNYMERKWLDYI-------ENLCVED------------------VLVLPIYWHFIIIL
LVWIPLGVMIVTYGTIMWR-LEWSARELS--SRG---------GGQTISRARGKAMRITA
CVLVAAVICRVPYTVLVYW-RSTM----VKE-------INAVEGA--YE--IMWFTASYL
MYLNCALNPLIYGFTN-VRFRRAMDRTPCIACFR---FGS--------------------
--------------WCCIC----TMVIKKKHSIQ----NNNIEKIF---VIDN-------
---------SPRPNR-------KISR-----------------------VVKNILHIN--
---------KHTIELS--------------------------------------------
------------------------------------------------------------
---------------------------VPK-------VDE--------------------
-------------------------------------------------------ATTRP
--------TKVTP-----------------------------------------------
------------------------------------------------------------
-------------------------------------------LKVEQ------------
---------------Q--------------------------------------------
---------------------
>XP_045451234.1 ultraviolet-sensitive opsin [Melitaea cinxia]
------------------------------------------------------------
------------------------------------------------------------
--------------------------------------------------------M---
------------------------------------------------------------
-----------------------------------------------PED----------
------------------------------------------------------------
---VDFD-E----IP---------------------------------------------
---KLL---SNWS-----------NDD-L------------------N------------
----------------------DID---------------TSQYPFP---NR-LWHVKSF
QEITLKSSAMVLIGVIGIFLNSVILIILLRN-K-WLW-TPS------------------N
YLIANL-----------------------------------AFMDLITLIFC--------
------PWFMLVRDF---FQN-Y----------------------------VLKNFGCRF
-----EGFLQ--------------------------------------------------
----ATLLLASVVAVMLVSYDRLAAAALTSEAR--VTKSAAVKLIILSWIVSIALSSPWI
IKRYHMERRWLDYI-------ENICVED------------------MVFLPIYWHFVVIL
LVWIPLGVMIVTYGTIMWR-LEWSVRELS--SRG---------GGQTISRARGKAMRITA
CVLVAAVICRIPFTILVYW-RSTM----SLE-------INAVEGA--YE--IMWFIASYL
MYLNCAINPLIYGFTN-VRFRRAMDRTPGIACFR---FGS--------------------
--------------WCCIC----TMVKKKKRSIQ----NNNIEKIF---VIDN-------
---------SPRPNR-------KLSR-----------------------VVKNILHIN--
---------KHTMELS--------------------------------------------
------------------------------------------------------------
---------------------------VPK-------VDE--------------------
-------------------------------------------------------ATTRP
--------TKVTP-----------------------------------------------
------------------------------------------------------------
-------------------------------------------LKVEH------------
---------------I--------------------------------------------
---------------------
>XP_046969698.1 ultraviolet-sensitive opsin [Vanessa cardui]
------------------------------------------------------------
------------------------------------------------------------
------------------------------------------------------------
------------------------------------------------------------
------------------------------------------------------------
------------------------------------------------------------
------------------------------------------------------------
------------------------------------------------------------
------------------------------------------------------------
---------MVLVGVIGIFLNSVIIIILMKN-K-WLW-TAS------------------N
YLIGNL-----------------------------------AVIDLITLILC--------
------PWFMLVRDF---YQN-Y----------------------------VLKTFGCRF
-----EGFLQ--------------------------------------------------
----ASLLLASVVAVILVSYDRLAAAALTSEAR--VTKSAAPKLIVASWIIPIGLSLPWI
IKRKYMERPWLNYV-------ESFCVED------------------LDILSIYWHFIIML
LVWIPLGLMIVTYGTIMWR-LEWSARELS--SRG---------GGQTISRARGKAMRITA
CILLAAVICRVPYTILVYW-RNNL----RRE-------INAVEGS--FG--IMWFVASYL
MYLNCAINPLIYGFTN-IRFRRAMDRTPGIACFR---FGS--------------------
--------------WCCIC----TTVVKKKQSVQ----NNNVEKIF---IID--------
---------SPRANR-------KLSR-----------------------MVKNIFHIN--
---------RHTVELS--------------------------------------------
------------------------------------------------------------
---------------------------IPK-------VDE--------------------
-------------------------------------------------------ATTKP
--------TKVTP-----------------------------------------------
------------------------------------------------------------
-------------------------------------------LKIEH------------
---------------VQ-E-IR---NCKFASPDVI-------------------------
---------------------
>XP_050348207.1 ultraviolet-sensitive opsin [Nymphalis io]
------------------------------------------------------------
------------------------------------------------------------
--------------------------------------------------------M---
------------------------------------------------------------
-----------------------------------------------LEN----------
------------------------------------------------------------
---EDFD-E----IP---------------------------------------------
---KFL---TNWS-----------NDY-L------------------N------------
----------------------DID---------------TSQYPFP---NT-LWHVKPA
KELALKSTAMVLVGVIGIFLNSVIIVILMKN-K-WLW-TAS------------------N
YLIGNL-----------------------------------AVIDLITLILC--------
------PWFMLVRDF---YQS-Y----------------------------VLRNFGCRF
-----EGFLQ--------------------------------------------------
----ASLLLASVVAVILVSYDRLAAAALTSEAR--VTKSAAPKLIAASWIIPIGLSLPWI
IKRKYMERQWLDYV-------ESFCVED------------------LDILSIYWHFIVIL
LVWIPLGLMIVTYGTIMWR-LEWSARELS--SRG---------GGQTISRARGKAMRITA
CVLLAAVICRIPYTILVYW-RNNL----RRE-------INAVEGS--FG--IMWFVASYL
MYLNCAINPLIYGFTN-LRFRRAMDRTPGIACFR---FGS--------------------
--------------WCCIC----TTVVKKKQLVQ----NNNVEKIF---IID--------
---------SPHPNR-------KISR-----------------------MVKNIFHIN--
---------RHTVELS--------------------------------------------
------------------------------------------------------------
---------------------------IPK-------VDE--------------------
-------------------------------------------------------ATTKP
--------TKVTP-----------------------------------------------
------------------------------------------------------------
-------------------------------------------LKIEH------------
---------------VE-E-IK---ICN--------------------------------
---------------------
>XP_026495885.1 ultraviolet-sensitive opsin [Vanessa tameamea]
------------------------------------------------------------
------------------------------------------------------------
--------------------------------------------------------M---
------------------------------------------------------------
-----------------------------------------------LVD----------
------------------------------------------------------------
---EDFD-E----IP---------------------------------------------
---KFL---TNWS-----------NDY-L------------------N------------
----------------------DVD---------------TSQYPFP---NT-LWHVKPA
KELALKSTAMVLVGVIGIFLNSVIIIILLKN-K-WLW-TAS------------------N
YLIGNL-----------------------------------AVIDLITLILC--------
------PWFMLVRDF---YQS-Y----------------------------VLRTFGCRF
-----EGFLQ--------------------------------------------------
----ASLLLASVVAVILVSYDRLAAAALTSEAR--VTKSAAPKLILASWIIPIGLSLPWI
VKRQYMERQWLDYI-------ESFCVED------------------LDILSIYWHFIVLL
LVWIPLGLMIVTYGTIMWR-LEWSARELS--SRG---------GGQTISRARGKAMRITA
CILLAAVICRIPYTILVYW-RNNL----RRE-------INAVEGS--FG--IMWFVASYL
MYLNCAINPLIYGFTN-IRFRRAMDRTPGIACFR---FGS--------------------
--------------WCCIC----TTVVKKKQSVQ----NNNVEKIF---IID--------
---------SPRPNR-------KLSR-----------------------MVKNIFHIN--
---------RHTVELS--------------------------------------------
------------------------------------------------------------
---------------------------VPK-------VDE--------------------
-------------------------------------------------------ATTKP
--------TKVTP-----------------------------------------------
------------------------------------------------------------
-------------------------------------------LKIEH------------
---------------VQ-E-MK---ICN--------------------------------
---------------------
>XP_047535785.1 ultraviolet-sensitive opsin [Vanessa atalanta]
------------------------------------------------------------
------------------------------------------------------------
--------------------------------------------------------M---
------------------------------------------------------------
-----------------------------------------------LED----------
------------------------------------------------------------
---EDFD-E----IP---------------------------------------------
---KFL---TNWS-----------NDY-L------------------N------------
----------------------DVD---------------TSQYPFP---NT-LWHVKPA
KELALKSTAMVLVGVIGIFLNSVIIVILMKN-K-WLW-TAS------------------N
YLIGNL-----------------------------------AVIDLITLILC--------
------PWFMLVRDF---YQS-Y----------------------------VLRTFGCRF
-----EGFLQ--------------------------------------------------
----ASLLLASVVAVILVSYDRLAAAALTSEAR--VTKSAAPKLIVASWIIPIGLSLPWI
VKRKYMERQWLDYV-------ESFCVED------------------LDILSIYWHFIVLL
LVWIPLGLMIVTYGTIMWR-LEWSARELS--SRG---------GGQTISRARGKAMRITA
CILLAAVICRIPYTILVYW-RNNL----RRE-------INAVEGS--FG--IMWFVASYL
MYLNCAINPLIYGFTN-IRFRRAMDRTPGIACFR---FGS--------------------
--------------WCCIC----TTV-----KFQ----NYNVEKIF---IID--------
---------SPRPNR-------KLSR-----------------------MVKNIFHIN--
---------RHTVELS--------------------------------------------
------------------------------------------------------------
---------------------------VPK-------VDE--------------------
-------------------------------------------------------ATTKP
--------TKVTP-----------------------------------------------
------------------------------------------------------------
-------------------------------------------LKIEH------------
---------------VQ-E-IK---ICN--------------------------------
---------------------
>XP_023941153.1 RYamide receptor [Bicyclus anynana]
------------------------------------------------------------
------------------------------------------------------------
---------------------------------------------MDHT-------M---
------------------------------------------------------------
-----------------------------------------------YGD----------
------------------------------------------------------------
---VLLD-DQ---VP---------------------------------------------
---GYL---TNWS-----------CDYEL------------------A------------
----------------------QVD---------------TSQYPFP---NK-LWHIKPA
KEIALKTTAMLVVGITGIFLNSIIIIILVKN-K-WLW-TAS------------------N
YLIGNL-----------------------------------AFIDLITLIFC--------
------PWFMLVRDF---YQN-F----------------------------VLKNFGCRF
-----EGFLQ--------------------------------------------------
----ASLLLAGVAAVILVSYDRLAAATLTAEAR--ITKKAAPKLIVASWIIAMGLSLPWI
IKREYIERQWLDFL-------ETYCFEE------------------RHVLGIYWHCIIIL
LVWVPLGVMIITYGAIIWK-LERSARELS--SRG---------GGQTIAQARGKAIRITA
CILLATAVCRVPYTAMVYL-RNSL----PNE-------INAVEGG--FD--IVWFAASYF
MYVNCAINPLIYGFTN-IRFRRAMDRTPGVAFFK---FGT--------------------
--------------WCCVC----TTVVKKKQSLQ----NNNVEKIF---VVVA-------
---------SPRPKR-------KISR-----------------------VVKNILHIN--
---------KQSVELT--------------------------------------------
------------------------------------------------------------
---------------------------MPK-------VDE--------------------
-------------------------------------------------------VTTKP
--------TKVTP-----------------------------------------------
------------------------------------------------------------
-------------------------------------------LKIDQ------------
---------------LE-S-KV---NDVVYVPQVAEDT-KSEKIVINEENSK--------
----------------L----
>CAH2235070.1 jg14553 [Pararge aegeria aegeria]
------------------------------------------------------------
------------------------------------------------------------
--------------------------------------------------------M---
------------------------------------------------------------
-----------------------------------------------YGN----------
------------------------------------------------------------
---VEVD-DQ---IP---------------------------------------------
---SYL---TNWS-----------CDYEL------------------M------------
----------------------ELD---------------TSQYPFP---NK-LWHIKPA
KEVAIKTTAMVIVGVTGIFLNSIIITILLKN-K-WLW-TAS------------------N
YLIGNL-----------------------------------AFIDLITLIFC--------
------PWFMLVRDF---HQN-Y----------------------------VLKNFGCRF
-----EGFLQ--------------------------------------------------
----ASLLLAGVAAVMLVSYDRLAAATLTAEAR--ITKNVAPKLIIASWIIPMGLSLPWI
IKRKYIERQWLDFL-------ETFCFEE------------------RKVLGIYWHCIVIL
LVWIPLGVMILTYGAIIWR-LERSARELL--SRG---------GGQTVTQARGKAMRMTA
CILLAAAVCRIPYTAMVYW-RNNL----PQE-------VNSVEGG--FD--ILWFIASYL
MYVNCAINPLIYGFTN-TRFRRAMDRTPGVACFK---FGT--------------------
--------------WCCAC----AMVVKKKQSLQ----HNNVEKIF---VVIA-------
---------SPRPKR-------KISR-----------------------VVKNILHIN--
---------KQSVELS--------------------------------------------
------------------------------------------------------------
---------------------------IAK-------VDE--------------------
-------------------------------------------------------ASTKP
--------TKVTP-----------------------------------------------
------------------------------------------------------------
-------------------------------------------LKNEQ------------
---------------LD-S-KV---NDVEFMDQGIENT-RSERIVINEENSN--------
----------------L----
>XP_034834984.1 octopamine receptor beta-2R [Maniola hyperantus]
MYRSHRISSRAKPSKDTANSSVGARESLASDISSNIIDLTDSPAQDSVVELSTDTSVLEI
TTDVEVSADESVVLVGYLVADGAETKQTTSHASSSASSGSSSSASQHACLAPCTTHTDGL
SRGGAARGARADSSGSAKPVAQRKRLTFTSGKCVSISKWPISLCEMDYA------KM---
------------------------------------------------------------
-----------------------------------------------YGR----------
------------------------------------------------------------
---VEFD-YQ---IP---------------------------------------------
---SFL---TNWS-----------ADYDT----------------FET------------
----------------------EVD---------------LSQYPFP---NN-LWHIKPA
KEVALKTTAMLIVGIIGIFLNSIIIIILLKN-K-WLW-TAS------------------N
YLIGNL-----------------------------------AFIDLITLIFC--------
------PWFMLVRDF---HQN-F----------------------------VLKNFGCRF
-----EGFLQ--------------------------------------------------
----ASLLLAGVAAVMLVSYDRLAAATLTAEAR--ITKKAAPKLIVASWIIPMGLSLPWI
IERKYIERQWLDFL-------ETFCVEE------------------PNMLPIYWHCIVIL
LVWIPLGVMILTYGTIIWR-LEKSSRELS--SRG---------GGQTITQARGKAMRITA
CILLVAAVCRVPYTALVYM-RNNL----PNE-------INAVEGG--YQ--IMWFIASYL
MYLNCAINPLIYGFTN-TRFRRAMDRTPGVACFK---FGA--------------------
--------------WCCAC----ATVVKKKQCLQ----NNNVEKIF---VVVA-------
---------SPRPNR-------KISR-----------------------VVRNILHIN--
---------KQTLELS--------------------------------------------
------------------------------------------------------------
---------------------------VPK-------VDE--------------------
-------------------------------------------------------ATTKP
--------TKVTP-----------------------------------------------
------------------------------------------------------------
-------------------------------------------LKVEQ------------
---------------LD-F-KMNEENDKVFIAEGLEVT-ISERIVINEERSN--------
----------------L----
>XP_045774600.1 neuropeptide receptor 22 [Maniola jurtina]
------------------------------------------------------------
------------------------------------------------------------
---------------------------------------------MDYA------KM---
------------------------------------------------------------
-----------------------------------------------YGN----------
------------------------------------------------------------
---VEFD-YQ---IP---------------------------------------------
---SFL---INWS-----------TDYDT----------------SEP------------
----------------------EVD---------------LSQYPFP---NK-LWHIKPA
KEVALKTTAMLIVGVTGIFLNSVIIIILLKN-K-WLW-TAS------------------N
YLIGNL-----------------------------------AFIDLITLIFC--------
------PWFMLVRDF---HQN-F----------------------------VLNNFGCRF
-----EGFLQ--------------------------------------------------
----ASLLLAGVAAVMLVSYDRLAAATLTAEAR--ITKKAAPKLIVASWIIPMGLSLPWI
IERKFIERQWLDFL-------ETFCYED------------------PKMLPIYWHCIVIL
LVWIPLGVMLLTYGTIIWR-LERSARELS--SRG---------GGQTITQARGKAMRITA
CILLVAAVCRVPYTALVYM-RNNL----PNE-------INAVEGG--YQ--IMWFIASYL
MYLNCAINPLIYGFTN-TRFRRAMDRTPGVAWFK---FGT--------------------
--------------WCCAC----ATVVKKKQSLQ----NNNVEKIF---VVVA-------
---------SPRPNR-------KISR-----------------------VVRNILHIN--
---------KQTLELS--------------------------------------------
------------------------------------------------------------
---------------------------VPK-------VDE--------------------
-------------------------------------------------------ATTKP
--------TKVTP-----------------------------------------------
------------------------------------------------------------
-------------------------------------------LKVEQ------------
---------------LD-F-KADEENDKVFIAQGLEVT-ISERIVINEERSN--------
----------------L----
>CAH0725551.1 unnamed protein product, partial [Brenthis ino]
------------------------------------------------------------
------------------------------------------------------------
--------------------------------------------------------M---
------------------------------------------------------------
-----------------------------------------------LEE----------
------------------------------------------------------------
---VDFA-Q----VK---------------------------------------------
---SFL---MNWT-----------VDD-L------------------N------------
----------------------DLD---------------LSQIPFP---NT-LWHIKPA
KEIALKSTAMLIVGVVGIFLNSVILIILIKN-K-WLW-TAS------------------N
ILIGNL-----------------------------------AFIDLVTLIFC--------
------PWFMLVREF---YQN-Y----------------------------VLKTFGCRF
-----EGFLQ--------------------------------------------------
----ATLLLASVIAVMLVSYDRLASAALTSEAR--VTKNAAPKLILATWGIAIGLSLPWI
IKREYMERQWLDHL-------EMFCVEV------------------GDMLSIYWHFIIML
LVWIPLAVMIITYGTIMWR-IEWTARELS--SRG---------GGQTLTKAKGKAMKITA
CILVAAAICRIPYTILIYW-RNNL----NME-------INAVDGG--YS--VMWFVASYL
MYVNCAINPLIYGFTN-IRFRSAMDRTPCTACFK---FST--------------------
--------------WCCIC----TTVVKKKQSIQ----PNNVEKIY---VIET-------
---------SPKPKR-------KISG-----------------------MVKNFLHIN--
---------RQSVELS--------------------------------------------
------------------------------------------------------------
---------------------------LPN-------VDE--------------------
-------------------------------------------------------ATTKP
--------TKVTP-----------------------------------------------
------------------------------------------------------------
-------------------------------------------LKIEP------------
---------------V--------------------------------------------
---------------------
>CAG9564521.1 unnamed protein product [Danaus chrysippus]
------------------------------------------------------------
------------------------------------------------------------
--------------------------------------------------------M---
------------------------LC----------------------------------
-----------------------------------------------YEE----------
------------------------------------------------------------
--------HVY-GIP---------------------------------------------
---RLL---RNWS-----------IDD-L------------------K------------
----------------------ELD---------------TSLYPFP---NT-LWHVKSV
EEVTLKASFMVLVGVTGIFLNSIILVILINN-K-WLW-TAS------------------N
YLVGNL-----------------------------------AAVDLITLLFC--------
------PWLMLARDF---YQQ-Y----------------------------VLKNFGCKF
-----DGFLQ--------------------------------------------------
----ATMLLANVAAIILVCYDRLAAAVLTSEAK--ITKSVAPKLIFTSWILSIVLSTPWI
FKREYVERPWKNYL-------ETYCVED------------------CDFLCIYWHFLVIL
LVWVPLATMIITYGTIMWK-LEWGARELS--ARG---------GGRTIILAKRKTMRVTA
CILLAAAICRIPFTVLVYW-RNNL----RKE-------INAVDGG--YS--IIWFIATYL
MYANCAINPIIYGFTN-TRFRKAMDRTPCIACFR---FGS--------------------
--------------LCCVY----GKEIKEKQSPQ----HNNNEKLF---VIEG-------
---------TPQPRR-------KLSQ-----------------------MVKNLLHIH--
---------RHTVELS--------------------------------------------
------------------------------------------------------------
---------------------------IAK-------VDE--------------------
-------------------------------------------------------ATTKP
--------TKVTP-----------------------------------------------
------------------------------------------------------------
-------------------------------------------LKIEH------------
---------------L--------------------------------------------
---------------------
>XP_032518941.1 neuropeptide receptor 22-like [Danaus plexippus plexippus]
------------------------------------------------------------
------------------------------------------------------------
------------------------------------------------------------
------------------------------------------------------------
------------------------------------------------------------
------------------------------------------------------------
------------------------------------------------------------
------------------------------------------------------------
------------------------------------------------------------
---------MVLVGVTGIFLNSIILIILLNN-K-WLW-TAS------------------N
YLVGNL-----------------------------------AAVDLITLLFC--------
------PWLMLARDF---YQQ-Y----------------------------VLKNFGCKF
-----DGFLQ--------------------------------------------------
----ATMLLANVAAIILVCYDRLAAAVLTAEAK--ITKSVAPKLIFVSWILSIVLSTPWI
FKREYVERPWKNYL-------ETYCVED------------------CDFLCIYWHFLVIL
LVWIPLTAMTITYGAIIWK-LEWGARELL--SRG---------GGRTIILAKRKTMRVTA
CILLAAAICRIPFTVLVYW-RNNL----RKE-------INAVDGG--YS--IIWFIATYL
MYANCAINPIIYGFTN-TRFRKAMDRTPCIACFR---FGS--------------------
--------------LCCVY----GKEIKENQSPQ----HNNNEKLF---VIEG-------
---------SPQPRR-------KLSQ-----------------------IVKNLLHIH--
---------RHTVELS--------------------------------------------
------------------------------------------------------------
---------------------------IAK-------VDE--------------------
-------------------------------------------------------ATTKP
--------TKVTP-----------------------------------------------
------------------------------------------------------------
-------------------------------------------LK---------------
------------------------------------------------------------
---------------------
>XP_032519186.1 neuropeptide receptor 22-like [Danaus plexippus plexippus]
------------------------------------------------------------
------------------------------------------------------------
--------------------------------------------------------M---
------------------------------------------------------------
------------------------------------------------------------
------------------------------------------------------------
------------------------------------------------------------
----------------------------F------------------F------------
----------------------ILD---------------TSLYPFP---NT-LWHVKSV
EEVTLKASFMVLVGVTGIFLNSIILIILLNN-K-WLW-TAS------------------N
YLVGNL-----------------------------------AAVDLITLLFC--------
------PWLMLARDF---YQQ-Y----------------------------VLKNFGCKF
-----DGFLQ--------------------------------------------------
----ATMLLANVAAIILVCYDRLAAAVLTAEAK--ITKSVAPKLIFVSWILSIVLSTPWI
FKREYVERPWKNYL-------ETYCVED------------------CDFLCIYWHFLVIL
LVWIPLTAMTITYGAIIWK-LEWGARELL--SRG---------GGRTIILAKRKTMRVTA
CILLAAAICRIPFTVLVYW-RNNL----RKE-------INAVDGG--YS--IIWFIATYL
MYANCAINPIIYGFTN-TRFRKAMDRTPCIACFR---FGS--------------------
--------------LCCVY----GKEIKENQSPQ----HNNNEKLF---VIEG-------
---------SPQPRR-------KLSQ-----------------------IVKNLLHIH--
---------RHTVELS--------------------------------------------
------------------------------------------------------------
---------------------------IAK-------VDE--------------------
-------------------------------------------------------ATTKP
--------TKVTP-----------------------------------------------
------------------------------------------------------------
-------------------------------------------LKIEH------------
---------------L--------------------------------------------
---------------------
>Pt-CHHR-like1
------------------------------------------------------------
------------------------------------------------------------
------------------------------------------------------------
------------------------------------------------------------
------------------------------------------------------------
------------------------------------------------------------
--------------------------PTE-STYF------SCDK----------------
-------------------------DP--------------------RL-----------
----------------------TTN---------------FSQYEYE-GRTT-TWV-PIN
TKVVIKLLAYIITFLVSIVGNLLVILVVRYN-R-TMR-SST------------------N
QYLVNL-----------------------------------AVADLLVTLVC--------
------KLVHLIRHLS--YPH-Y----------------------------ILPALVCKL
-----DGFVQ--------------------------------------------------
----GTALAASVFTLTVISIRRFVAIMFPLHAR--TSPDRAIWVIAAVWIASALLSSPML
FYRELYGIEWSNFT-------TWHCDEFFPTERKMMNGV--CV-VTYDSKKLFYIIFTIT
CYFLPVTIMLVNYSLIVWK-LWGAQQPGE--HHQ---------QQEATTRNTQRVVRMVT
VVLLVFVVCWTPLQTLILY-TSV----GEKY------------EF--MNMSDIEFTAYFV
AHSNSALNPIIYCGFN-ANFRQGLVALL--YCRHS-RGG------RVHYPRS--------
--------------WRG-----LT-GTRDTT-SG---YSGPEPAVL--VEMG--------
---------SVRH--------TRLTQ---RGSTS---------------SVGGRLVYT--
---------GPRRELCH-------DHH--------HYHH-------------------HH
-LC---------------------------------------------------------
--------------------HGMNNDATTQ--------HNTGGSGGM----STSRNSGG-
-------------------GD-GGALQE-----VTLAQRTFVR-------ASYR-QNGRV
N--NH-NHVTPSTSFDSGG------GRG---RGRD--ED-EEETCGCCCRR--KRS----
--RYRW-----RR-----KDFGRRWGGGRIGGWGRRRGR---------W----EVGRGER
-EEGRKVRRWGRKGEQS----GTNGLKPDH------------PLY--KE-----------
--------IYTLNTALN-D-AI-------------FVK-RFEQVV---------------
---------------------
>Pt-CHHR-like2
------------------------------------------------------------
------------------------------------------------------------
------------------------------------------------------------
------------------------------------------------------------
-----------------------------------------------MDCLTE-------
------------------------------------------------------------
--------NLTNVSLAA-------------------------------------------
PRNTSW---LGGE-----------DDW---------------------------------
----------------------------CERWRSGEPLVMGEKYP---------------
----------------------------------LLR-TSV------------------N
YYLANL-----------------------------------AVADLLITVTC--------
------WPTLVNRFT---APL-Y----------------------------VLGRPLCKI
-----TVLAL--------------------------------------------------
----ATCINVSVLTLAVVASGRLYAVLFPLRAL--RTSSRPVLLISLLWVASFVLALPSF
YVRDTQAVKVSK-----------------------------DSASSIAAFRYYRILLLIT
MFFLPETVMVLAYSVIVVR-LYCVRRGPK--DHDTPLPTPLPASDHPHSAARRKVVKMTA
AVVAAFTVCWSPLQALSLY-GLLSE--------------DTLPEW--FS--NAEFWAYFL
GYCNSAFNPLLYCGCS-ENFRHGLTSLVLRR-----------------------------
------------PRW-----------RRKTRAGS---ANSWSPSTLL-LRLTSS------
---------SLSRTSSGGGR-GAVSR-----------------------QTSNSLPSK--
------------------------------------------------------------
------------------------------------------------------------
------------------------------------------------------------
--------------------------------------------------------TSDP
AR----SSRKENSTT----------PSLL--------RS-------CSKGE---------
------------------------------------------------------------
------------------------------------------LVCPEHQLE---------
-----------NNN-AT-S-KL--------------MG-EAEALNQVT------------
-------------------QP
>Pt-CHHR-like3
------------------------------------------------------------
------------------------------------------------------------
------------------------------------------------------------
------------------------------------------------------------
-------------------------------------------------MKKLKATT---
---------------KSP-----------PLFSFP-------------------------
---------------------------TD-PENLSSVY--ECSQ----------------
-------------------------DS--------------------GL-----------
----------------------TAN---------------LSQFEYP-YRMK-TWV-PIT
WREILKVATYLIVFLVSLVGNLLVMLVVCYN-R-HMR-SST------------------N
QYLVNL-----------------------------------AAADLLVTLVC--------
------MWVHIVRHLS--YPH-Y----------------------------VLPAYVCKL
-----DGFVQ--------------------------------------------------
----TTTLLASVLTLTVISVGRFVAVMFPLHAR--TSPDRANRVIAAVWIASALIACPIL
FYRKLYSIQWANFT-------TWQCDEFFPTEKEYVEDEGRCE-VIYDAKNLFYTILIIA
LFFLPVAIMIINYSLVVWT-LWGAKQPGE--QQSAA-------TRNMATKAKKRVVKMVT
VVLLVFVICWTPLLTLILF--SL----NHQ---------GHLPEW--FS--SLEFAAYFI
AYSNSALNPIIYCGFN-TSFRQGLVALL--SCRHA-ATG------RIYHRRH--------
--------------WMG-----MTGGTRDTT-MG---CSGPEPAVL--LELS--------
---------SLRR--------NRVTQ---RSSLTP--------------SHSGRHLFS--
---------GSSKELRA-------ATHCDAA----HDHGCK-------------------
-VC---------------------------------------------------------
--------------------DGMGSAPL----------HTTTGI----HLLKSDASLGG-
-------------------------------------------------------QNGSK
L------STRASSSS----------GDS---VGR--------GICGCCRRH--GKR----
--RSRL------------------------------------------------------
------------------------------------------PLYHENE-----------
--------IYEVND-LP-E-GL-------------AVK-GKEEIV---------------
---------------------
>Pt-CHHR-like4
------------------------------------------------------------
------------------------------------------------------------
------------------------------------------------------------
------------------------------------------------------------
------------------------------------------------------------
------------------------------------------------------------
--------MASLGEGTL-----------------------NC------------------
--NDTC---CQMS-----------SG---------------------N------------
----------------------VIC---------------FGDYNFT-DRVN-ITH-PEQ
WELALRWTYASIIMLLAVFGNLTIIIILAKN-RILLR-HSI------------------N
CFILNM-----------------------------------SVADLITALAG--------
------PIPFTIRDT---AFF-W----------------------------VLGKAWCHL
-----EGYIQ--------------------------------------------------
----MLVMLVSVTSLATISFDRMIGVIRPFHTH--LKMWQCFVIIVIIWIVSAILAVPFG
IYRIYTVHEWQDLT-------EVTCGED------------------AQKIQVWWMVSMIG
LTWLPLLIMLGCYTTILVY-FRSSEFRSR--TNS---------EHPSITLMKRRVVIMMF
IIVIAFTLFWLPFQIIKICGNSMFF--GEDGQI----KSPEAQKS--YD--ILYTLCHYM
MYTNVAVNPIIYALMH-QTFRRALRVTF--PCLY--------------------------
--------------------------QRKSA-FVLTPGLGRQHYVW---SIRST-SN-VY
SDVM-----A-MSRQ-------NPEE---RRRRMR-----ASSAVIGSAAMAASIIIE--
---------TNS------QNQRDNNS----------------ERSGQTEI----------
----------------------------------------------------------TE
VQNE-AEDWRPNGGR-------------PL-------ADE--------------------
---------------------------------------RYVS-------------DLKP
--------REISIVS----------TGA--------------------LGQ-LISQV---
------------------------------------------------------------
-------------------------------------------IEEES------------
-----------SSD-VE-G----------------------ERIL---------------
---------------------
>Pt-CHHR-like5
------------------------------------------------------------
------------------------------------------------------------
------------------------------------------------------------
------------------------------------------------------------
------------------------------------------------------------
--------------------------------MVAQLDLE--------------------
-WEVSLG-DEMVDPLSI-----------------------SC------------------
--NLTC---CKYSD---------DDD---------------------D------------
----------------------VVC---------------FSDLNFT-EYKN-LTT-WAP
WELAVRWTFASLIVLVAALANLTIIIILAKN-RLLLR-TSV------------------N
HFILNM-----------------------------------SVADLTLALTG--------
------PIPFTIRDT---SMF-W----------------------------PLGEAWCYL
-----EGYIQ--------------------------------------------------
----MVVMLVSLESLATISCDRMMGVVRPFHTH--LKTWQSLAIIIIIWVSSALLAVPWG
LYRVYTIRMWKDRT-------ETNCGEK-------------------ETLYVWWM-ALVG
LAWLSLAIMLVCYSTILAY-FRHPSYKNV--SKR---------EHPVMTHLKKRV-----
--------------------------------------------N--YA--ALMTVSQYM
IYVNPVVNPVIYGLLH-QNFRRAFRLTF--PCIF--------------------------
--------------------------TRKST-LVLTRGQGVTRYMW---SVRST-GS-QP
S--V-----T-GQHR-------HSSE---RQVQPYS---PERNTTTPRRRLSGSETLS--
------------------DEAQ-RNSHV--------------SSKDERKRRKKCC-----
--------------ILKPRR---------LARQKSKK-----------------------
-----EDRGSPENDND----GRFCSAGSSF-------VNE--------------------
---------------------------------------KYVR-------------DLPQ
---------KISIVS----------KGA--------------------LGH-LITEV---
------------------------------------------------------------
-------------------------------------------IEEET------------
-----------SSD-AE-R----------------------ERVL---------------
---------------------
>Es-CHHR-like1
------------------------------------------------------------
------------------------------------------------------------
------------------------------------------------------------
------------------------------------------------------------
------------------------------------------------------------
------------------------------------------------------------
-----------------------------------MLMSNTCDA----------------
-------------------------NP--------------------L------------
----------------------SFD---------------FSQFEFP-YRID-TWK-PIT
WWEVLEIVAYIITFLVSIVGNILVILVVRYN-R-NMR-SST------------------N
QYLVNL-----------------------------------AVADLLVTLVC--------
------KWVHLVRHLS--HPH-Y----------------------------VLPAILCKM
-----EGFVQ--------------------------------------------------
----SIALVASVFTLTVISIGRFVAIMFPLHAR--TSPDRAIRVIAAVWIASALISSPPL
LYRGLYKTEWSNFT-------TWNCDEFFPTKKKFVEGVG-CV-VTFDAKRLFYMVFIIT
CYFLPVTIMLVNYSLIVWK-LWGAQQPGE--QHQ---------QQVAATRNMQRVVRMVT
VVLVVFVICWTPLQSLMLY--NF----IYH---------EHLPEW--PR--WVEFTVYFV
ANSNSALNPIIYCGFN-ANFRQGLVALL--TCRQT-RSGS-----RTQYPSK--------
------------------------------------------------------------
------------------------------------------------------------
------------------------------------------------------------
------------------------------------------------------------
------------------------------------------------------------
------------------------------------------------------------
------------------------------------------------------------
------------------------------------------------------------
------------------------------------------------------------
------------------------------------------------------------
---------------------
>Es-CHHR-like2
------------------------------------------------------------
------------------------------------------------------------
------------------------------------------------------------
------------------------------------------------------------
------------------------------------------------------------
------------------------------------------------------------
--------MIDIEARDL-----------------------NC------------------
--NETC---CQMS-----------SG---------------------N------------
----------------------VMC---------------FNEYNFT-DRAN-ITY-PET
WELALRWTYAPLIMLVAVLGNLAIIIILAKN-RLLLR-TSV------------------N
YFILNM-----------------------------------SVADLITGLAG--------
------PIPFTIRDT---AYF-W----------------------------VFGEAWCHL
-----EGYIQ--------------------------------------------------
----VLVMMVSVTSLAVISCDRMMGVVRPFHNH--IKPWQSIAIIFIIWTVSALLAVPFA
VYRIYTVHHWQDLD-------ETTCGED------------------VKKMHVWWMINMIG
LTWLPLLVMIVCYTTILVY-FRTHKFKAS--RNK---------EHPALTHLKRRVVLMMF
VVVVAFTICWLPFQLLKIC-NNLFL--DDNTQF----KNEKARRS--HD--ILLTLSHYM
MYTNAAINPIIYALMH-QTFRRAFRVTF--PCFY--------------------------
--------------------------NHKVI-KI----------IW---L----------
------------------------------------------------------------
------------------------------------------------------------
------------------------------------------------------------
---------SPPLPNS--------------------------------------------
--------------------------------------------------------DL--
------------------------------------------------------------
------------------------------------------------------------
------------------------------------------------------------
-------------H-MD-S----------------------EWICS--------------
---------------------
>Es-CHHR-like3
------------------------------------------------------------
------------------------------------------------------------
------------------------------------------------------------
------------------------------------------------------------
-----------------------------------------------MCAAPQSALGYHI
AKFYWLADESVVAWNEWDDGE--VMELQQLLTMMPRPNLT--------------------
-WPAVEG-KELEDAFPV-----------------------TC------------------
--NLTC---CQYS-----------ED---------------------E------------
----------------------IIC---------------FSEINYT-DVNS-LRT-WPQ
WELAVRWTFASLVMLVAVLGNLTIIIILSKN-RLLLR-TSV------------------N
HFILNM-----------------------------------SVADLILALTG--------
------PIPFTIRDT---SMF-W----------------------------PLGELWCHL
-----EGYIQ--------------------------------------------------
----MLVMLVSLASLATISFDRMMGVVRPFHTH--LKTWHSLAIIVVIWGSSAVLALPWG
LYRVFTVHIWKDCV-------QTICGEN-------------------EKLYIWWMVAVVG
LTWLPLAIMLISYSTILVY-FRHPKFKNL--SKR---------EHPVMTHLKKRVVKMMF
LVVVIFVVCWLPLQLLNIF-YTSFL--DENGQI----KDEETEKY--YN--ALVTVSQYM
IYVNPAANPIIYGLLH-QNFRRAFRLTF--PCIF--------------------------
--------------------------TRKSS-LVLTRGQGVTRYMW---SVKST-GS-TP
SAAV-------AQRR-------QSAE---QQARRSP---AECTSATSGRRLGSFTTLK--
------------------NKRQRQGSYA--------------SSKGERKAR-KCC-----
--------------ILRLER---------LGSRKSRK-----------------------
-----EEKRSAEVDSD----EGLCSGHLSN-------VNE--------------------
---------------------------------------KYVR-------------DLPP
--------RKMSIVS----------KGT--------------------LGH-LVSEV---
------------------------------------------------------------
-------------------------------------------IEEET------------
-----------SSD-AE-R----------------------ERVL---------------
---------------------
>Sp-GPCR-A34
------------------------------------------------------------
------------------------------------------------------------
------------------------------------------------------------
------------------------------------------------------------
------------------------------------------------------------
------------------------------------------------------------
------------------------------------------------------------
------------------------------------------------------------
---------------------------------------MGEKYPCP-EVLE-RGRALDN
FEK-VQVALVVALVVASVAGNAAVVAVISFN-R-LLR-TSV------------------N
YYLANL-----------------------------------AVADLLITLTC--------
------WPTLVNRFT---APL-Y----------------------------VLGRSLCKI
-----TVLAL--------------------------------------------------
----ATCINVSVLTLAVVAGGRLYAVLFPLRAL--RTSSHPVLLISLLWVASFVLALPGF
YVRDTQVVKWNDLV-------EESCGDVL------------CSASSIAAFRYYRILLLIT
MFFLPETVMVLAYSVIVVR-LYCVRRGPA--DRDAPLPAPLPTSDHPHSAARRKVVKMTA
AVVAAFTVCWSPLQALSLY-GLLSE--------------DT-------------------
----------------CTYLKDDATCLGARS-----------------------------
------------CKH-----------RR--------------------------------
---------------------VSLER-----------------------SVSSSFIS---
------------------------------------------------------------
------------------------------------------------------------
------------------------------------------------------------
------------------------------------------------------------
------------------------------------------------------------
------------------------------------------------------------
-------------------------------------------LCPVSQ-----------
-----------------------------------------EAARVVF------------
-------------------QR
>Sp-GPCR-A35
------------------------------------------------------------
------------------------------------------------------------
------------------------------------------------------------
------------------------------------------------------------
-----------------------------------------------------MAAHAL-
-------------HWSLH-----------AHLLYP-------------------------
--------------------------PAN-PENLSGVY--GCSQ----------------
-------------------------DA--------------------GF-----------
----------------------TTN---------------LSQFEYP-YRMK-TWV-PIT
WREIIKVATYLFVFLVSLVGNLLVMLVVCYN-R-HMR-SST------------------N
QYLVNL-----------------------------------AAADLLVTLVC--------
------MWVHIVRHLS--HPH-Y----------------------------ILPAYVCKL
-----DGFVQ--------------------------------------------------
----TTTLLASVLTLTVISVGRFVAVMFPLHAR--TSPDRANRVIAAVWIASALIACPIL
FYRKLYSIQWANFT-------TWQCDEFFPTEKEYVEADDRCE-VIYDAKHLFYTILIIA
LFFLPVAIMIINYSLVVWT-LWGAKQPGE--QQSAA-------TRNMATKAKKKVVKMVT
VVLLVFVICWTPLLTLILF--SL----NHQ---------GHLPEW--FS--SLEFAAYFI
AYSNSALNPIIYCGFN-TSFRQGLVALL--SCRHA-ATG------RIYHRRH--------
--------------WMG-----MTGGTRDTT-VG---CSGPEPAVL--LELS--------
---------SLRR--------NRVTQ---RSSLTP--------------SHSGRHLFS--
---------GSSRELRA-------VTHCDTA----HDHGCK-------------------
-VC---------------------------------------------------------
--------------------DGMGSAPL----------HSTTGM----HLLKSDASLGG-
-------------------------------------------------------QNGSK
L------STRASSSS----------GDS---VGR--------GMCGCCRRH--GKR----
--RSRL------------------------------------------------------
------------------------------------------PLYHENE-----------
--------IYDVND-LP-E-GM-------------GMK-GKEEIV---------------
---------------------
>Sp-GPCR-A36
------------------------------------------------------------
------------------------------------------------------------
------------------------------------------------------------
------------------------------------------------------------
------------------------------------------------------------
--------------------------------MPKKIQVW--------------------
-WMVNMI-GLTWLPLLIM---------------------LSC------------------
--YTTI---LVYFR---------SSGF--R--------------SRTNSEHPSITLMKRR
VVIMMFVIVIAFTVFWLPFQILKIC---------------GNQMFFG-EDGQ-IKSPEAQ
KSYDILYTMCHYLIYTNVAVNPIIYALMHQTFRRALR-VTFPCLYHHKSAFVLTPGLGRQ
HYVWSMRSTSNVYSDVMAMSRQNPEERRRRMRASSAVVGSAAVAASIVIETNSENQRGNS
SERSGQPETTVVQNE---TED-WRPNGGRPLADERYVRDLRPREISIVSTGALGQLITQV
IEEESSSDVE--------------------------------------------------
----VLVMLVSLESLATISCDRMMGVVRPFHTH--LKTWQSLAIIIIIWVSSAVLAVPWG
LYRVYTIHIWKDRT-------ETNCGEK-------------------ETLYMWWM-ALVG
LAWLSLAIMLVSYFTILAY-FRHPSFKNF--SKR---------EHPVMTHLKKRVVKMMF
LVVVTFVVCWLPIQLLNIF-HTNFL--NDFGSL----KDDTSKRN--YA--ALMTVSQYM
IYVNPAVNPVIYGLLH-QNFRRAFRLTF--PCIF--------------------------
--------------------------TRKST-LVLTRGQGVTRYMW---SVKST-GS-QP
S--V-----T-GQRR-------HCGE---RQVQ------PERNPATPSRRLSGSETLN--
------------------DEAQ-RNSHV--------------SSEGERKRRKKCC-----
--------------ILKPGR---------LARQKSKK-----------------------
-----KDRWSPENDND----ERCCSAGSSY-------ANE--------------------
---------------------------------------KYVR-------------DLPQ
---------KISIVS----------KGA--------------------LGH-LITEV---
------------------------------------------------------------
-------------------------------------------IEEET------------
-----------SSD-AE-R----------------------ERVL---------------
---------------------
>Sp-GPCR-A37
------------------------------------------------------------
------------------------------------------------------------
------------------------------------------------------------
------------------------------------------------------------
------------------------------------------------------------
--------------------------------MVAQSGPE--------------------
-WELLAG-DEMVDPLSI-----------------------SC------------------
--NLTC---CKYSD---------DDD---------------------D------------
----------------------IIC---------------FSDLNFT-EYKN-LTI-WAP
WELAVRWTFASLIMLVAVLGNLTIIIILAKN-RLLLR-TSV------------------N
HFILNM-----------------------------------SVADLILALTG--------
------PIPFTVRDT---SMF-W----------------------------PLGEAWCYL
-----EGYIQ--------------------------------------------------
----MLVMLVSLESLATISCDRMMGVVRPFHTH--LKTWQSLAIIIIIWVSSAVLAVPWG
LYRVYTIHIWKDRT-------ETNCGEK-------------------ETLYMWWM-ALVG
LAWLSLAIMLVSYFTILAY-FRHPSFKNF--SKR---------EHPVMTHLKKRVVKMMF
LVVVTFVVCWLPIQLLNIF-HTNFL--NDFGSL----KDDTSKRN--YA--ALMTVSQYM
IYVNPAVNPVIYGLLH-QNFRRAFRLTF--PCIF--------------------------
--------------------------TRKST-LVLTRGQGVTRYMW---SVKST-GS-QP
S--V-----T-GQRR-------HCGE---RQVQ------PERNPATPSRRLSGSETLN--
------------------DEAQ-RNSHV--------------SSEGERKRRKKCC-----
--------------ILKPGR---------LARQKSKK-----------------------
-----KDRWSPENDND----ERCCSAGSSY-------ANE--------------------
---------------------------------------K-VR-------------DLPQ
---------KISIVS----------KGA--------------------LGH-LITEV---
------------------------------------------------------------
-------------------------------------------IEEET------------
-----------SSD-AE-R----------------------ERVL---------------
---------------------
>SpGR-A33
------------------------------------------------------------
------------------------------------------------------------
------------------------------------------------------------
------------------------------------------------------------
------------------------------------------------------------
------------------------------------------------------------
--------------------------MDD-YMNF------SCDK----------------
-------------------------DP--------------------RT-----------
----------------------TTN---------------FSQYEYD-GRTT-IWV-PIT
WREVIKLIAYIITFLVSIVGNLLVILVVRYN-R-NMR-SST------------------N
QYLVNL-----------------------------------AVADLLVTLVC--------
------KLVHLIRHLS--YPH-Y----------------------------VLPAIVCKL
-----DGFVQ--------------------------------------------------
----GTALVASVFTLTVISIGRFVAIMFPLHAR--TSPDRAIWVIAAVWIAAALLSSPML
IYREFYSIKWSNFT-------TWHCNEFFPMEKKVINGL--CV-VTYDAKKLFYIIFTIT
CYFLPVTIMLVNYSLIVWK-LWGAQQPGE--HHQ---------QQVATTRNTQRVVRMVT
VVLLVFVVCWTPLQTLILY-TTV----REEY------------EF--VN--DIEFTAYFV
AQSNSALNPIIYCGFN-ANFRQGLVALL--YCRHS-RGS------HTYYPQS--------
--------------WRG-----IT-GTRDTT-SG---YSGPEPAVL--VEMG--------
---------SVRH--------SRLTQ---RRSSS---------------SVGGRVVYT--
---------GPGRELCH-------DHH--------HYHH-------------------HH
-LC---------------------------------------------------------
--------------------DGLNDVAKTQ--------QNTGGSGGI----STSNNSGGS
GD-----------------GGGGGDLQE-----VTLAQRTFVR-------ASYR-QNGRL
N--NHNNHTTASSSFDSGK------GGR---EGRG---D-TEETCGCCCGR--KSGG---
--KYRW-----RR-----KDFGRRWIGGGIGGWRRRRGR---------W----EVGRGER
GGERREVNRWGRKGEQS----GRSGLKPDH------------PLY--KE-----------
--------IYTLNTGLP-D-AI-------------FVK-GFEAVV---------------
---------------------
