# Supplementary material for: In silico analysis of crustacean hyperglycemic hormone family G protein-coupled receptor candidates
Source: Front Endocrinol (Lausanne). 2024 Jan 9;14:1322800. doi: 10.3389/fendo.2023.1322800 (PMC10828670; doi:10.3389/fendo.2023.1322800)
Supplement: Supplementary Data Sheet 1 — G. lateralis ESG transcriptome data set. [file DataSheet_1.zip › Supplementary Data/SuppData4/a34/CHHr.A34.bionj]

((((((((((((((Gl_GPCRA13_Proctolinr/1-430:2.5296998,((((((((((((Pt-CHHR-like1:0.074227169,CalsaE_EVm005262t1:0.031154498):0.031138968,(ScyparEVm004277t2:-0.03802675,SpGR-A33:0.038027748):0.059177298):0.089200549,CarmaC_EVm005844t1:0.11662533):0.077089563,Cb_CHHR2:0.045079805):0.027773509,((((LUA10.1_GeclatEVm002817t1:-0.0046283826,Minpug_EVm002765t1:0.18943861):0.0052302377,LUA10.4_c216942_g1_i3|m.49516:-0.0060596811):0.014098578,Gl_CHHRA10:0.024500456):0.14443935,(Erisi1_EVm006110t1:0.074988231,Es-CHHR-like1:-0.074987233):0.04113986):0.068996914):0.22318752,((((Pt-CHHR-like3:0.032272868,(Sp-GPCR-A35:0.014709342,So_CHHR2:0.0090309381):0.03253492):0.015726814,(CarmaC_EVm005617t1:-0.022355843,CarmaY_EVm004164t2:0.099564403):0.074043438):0.060762081,(((Minpug_EVm004770t1:0.076981708,Es_CHHR2:0.052483618):0.0038929498,Gl_CHHRA9:0.026749089):0.016547011,LUA9.1_GeclatEVm004216t2:0.050405264):0.07355646):0.088970512,LUA9.4_c209770_g2_i1|m.36434:-0.091810539):0.049923345):0.07685405,(((((Nn_CHHR2B:0.27000579,(Ha_CHHR2:0.017332861,Nn_CHHR2A:0.026418814):0.27915117):0.075940415,(Sv_CHHRA12:0.11606489,(Panar1_EVm004455t1:0.033763587,Po_TRL_CHHR2:0.055144779):0.09168838):0.16285352):0.013157256,(Cq_CHHR2:0.33003038,Pc_CHHRA54:0.27777022):0.02124954):0.067585275,Pm_CHHR2:0.35729325):0.0045182388,(CallaeEVm003830t1:0.062086638,(Cliant_EVm003928t1:-0.030756123,Clivit_EVm002377t1:0.15384355):0.08293137):0.054981381):0.063793585):0.0037688911,Emetal_EVm001268t1:0.5759095):0.038881846,((Battex_EVm003745t1:0.079892859,((((AcastyEVm001896t2:0.10424574,OplsP2_EVm002856t1:0.054818794):0.10657544,SysdeP_EVm003518t1:-0.08378616):0.059500575,Pleaca_EVm003547t1:0.22720385):0.029591292,ParausEVm007303t1:0.28944746):0.031262178):0.074308909,(((ParausEVm004792t1:0.2848219,Glyacu_EVm001806t2:0.5453968):0.030951396,Lysamb_EVm005427t1:-0.030369774):0.069262907,Pleaca_EVm003946t1:0.13315772):0.12761563):0.015934519):0.033275813,Mr_CHHR2:-0.037345134):0.05784744,ThyineEVm006265t3:0.89923167):0.37970573,((((CarmaC_EVm006998t1:0.1461048,Sp-GPCR-A34:0.14026611):0.015592011,Pt-CHHR-like2:0.062876776):0.48126793,Procl2_EVm006597t1:0.38652945):0.10757092,(ParausEVm004085t1:0.17585865,(AlpvirEVm007808t1:0.20938018,Styrich_EVm002467t1:0.16324094):0.052513666):0.2923604):0.79488784):0.57585633):0.29133123,((((((((((AnajapEVm001784t1:0.039905429,((Sp-GPCR-A36:0.52262372,Sp-GPCR-A37:-0.18829042):0.1568879,Pt-CHHR-like5:-0.031018659):0.18388046):0.107531,(Es_CHHR1B:-0.016229354,Es-CHHR-like3:0.018211618):0.13538302):0.2780374,Sv_CHHRA13:0.48103729):0.050583858,((((((AnajapEVm002991t1:0.2412584,Pt-CHHR-like4:0.15788297):0.14062414,((Es_CHHR1A:0.090405293,Es-CHHR-like2:-0.050533704):0.066951558,Gl_CHHRA12:0.15974559):0.020340376):0.065495118,Po_TRL_CHHR1:0.33517098):0.067351609,(Nn_CHHR1:0.2434977,Pc_CHHRA64:0.41055569):0.12505621):0.027826963,(Cq_CHHR1:0.24151392,Pc_CHHRA53:0.2331938):0.054027155):0.037751973,(NeodenEVm003303t1:0.046944067,ParausEVm005814t2:0.31217045):0.30807763):0.052540462):0.049290299,CallaeEVm001292t1:0.44396791):0.0475384,((PenvanEVm007603t2:0.079733528,Pm_CHHR1B:-0.07973253):0.075923666,Lv_CHHR1B:-0.07592316):0.39232904):0.12292524,(Lv_CHHR1A:-0.07292746,Pm_CHHR1A:0.14973646):0.44058412):0.03844969,(EupsupEVm004822t1:1.0171213,OraoraEVm001763t1:0.66874099):0.005963875):0.019680832,((ProbetEVm004621t1:0.099665761,ProcavEVm002991t1:0.12600045):0.98491663,(EulmesEVm002388t1:-0.14303169,GarderEVm002392t1:0.22885805):0.57171351):0.0080580367):0.55942613,AmpampEVm003717t3:1.541487):0.50766665):0.46597284,(((((XP_022916828.1:0.45545471,CAH1101219.1:0.37831533):0.018748969,(CAH1372496.1:0.24881919,XP_008191388.1:0.16135095):0.28683558):0.12918457,(XP_031353782.1:0.0066089118,KAB0793282.1:0.0036487067):0.63323164):0.11829305,(((XP_049850574.1:-0.021484826,(((XP_049799230.1:-0.052368395,XP_049799228.1:0.052369393):0.0260734,XP_049772274.1:0.045306694):0.0051376605,XP_049947811.1:-0.012919956):0.029934444):0.04753438,XP_046988644.1:-0.018819485):0.010944221,XP_047106529.1:-0.0081517249):0.62647671):0.045747433,((((((((((((XP_040169372.1:-0.0048855478,XP_040236775.2:0.0097069405):0.0044526798,XP_041784063.1:0.0052638869):0.014035365,XP_041784064.1:-0.013667516):0.013429426,XP_040169373.1:-0.0063628145):0.042352635,XP_049289226.1:0.12089445):0.23657589,(XP_039447113.1:-0.0011988841,XP_039440870.1:0.020945061):0.30947664):0.30702808,XP_037033433.1:0.48582265):0.0050209463,TMW50332.1:0.57702005):0.027654007,(XP_037917404.1:-0.018414259,(XP_037917400.1:-0.0089444593,XP_037917399.1:0.035334967):0.020370744):0.38100749):0.034069508,GFG38434.1:0.64105964):0.0060324669,XP_026471151.1:0.58923042):0.04073149,KAG5672158.1:0.7625283):0.082006812):0.28487563):0.6131084,XP_026755056.1:0.068958491):0.11230173,(XP_013189733.1:-0.0023286804,XP_013189734.1:0.0023296801):0.10651583):0.082771778,(XP_028165730.1:0.2281394,(((CAG9788866.1:0.0091163721,(CAG9788867.1:-0.0084702903,CAG9788860.1:0.0084712906):0.0090573411):0.029744333,CAG9788868.1:-0.026905661):0.0504058,((ALM88330.1:-0.0029596491,RVE47332.1:0.0029606489):0.029421156,CAH0401003.1:-0.021287018):0.11012298):0.10861111):0.040447354):0.04483217,((KOB65474.1:-0.0078783976,KOB70501.1:0.0078793978):0.22381827,(KAI8439655.1:0.10731995,XP_047992397.1:0.14680254):0.043433689):0.051270515):0.013191704,(((Bommo_BNGR_A34:5e-07,NP_001127750.1:5e-07):0.25806445,XP_030026007.1:0.23361219):-0.0026208311,CAB3230690.1:0.28022563):0.037074741):0.019798033,(((XP_026733043.1:0.070211478,CAH0588909.1:0.064882033):0.13136558,((XP_047032081.1:0.0024633929,PZC78486.1:0.0049744574):0.0012180554,XP_021189735.2:0.0037755664):0.14916097):0.018788829,(((CAB3509696.1:0.010424255,XP_022823136.1:0.0070930379):0.040254861,(KAG8107065.1:0.077736154,XP_035444056.2:0.0084629171):0.034321807):0.022293832,((KAF9419495.1:0.019698387,KAH9639628.1:0.0060329479):0.0084922984,CAH0694739.1:-0.013669288):0.043566037):0.17341247):0.048791312):0.035394747,((KAI5638481.1:0.34681478,XP_049876376.1:0.26156273):0.0061844438,XP_026321645.1:0.28105092):0.11544074):0.024536602,(((((XP_013179681.1:0.01806476,(XP_014371297.2:-0.0045524049,KPJ18637.1:0.010014623):0.03553582):0.015591371,XP_013148168.1:0.034527209):0.013031865,KPI99833.1:-0.0040437011):0.092749827,(CAH2044082.1:0.047409952,CAH2044080.1:-2.3607165e-05):0.11742774):0.0020873174,CAG4959981.1:0.16918239):0.08860331):0.0552577,(((((XP_039756686.1:-0.017252872,CAH2235070.1:0.019674124):0.0778763,(XP_034834984.1:0.020468397,XP_045774600.1:0.027759215):0.072471052):0.0057010278,XP_023941153.1:0.10567821):0.11723835,((CAG9564521.1:0.041524339,((XP_032519186.1:0.010608319,OWR49373.1:-0.010607319):0.0090864254,XP_032518941.1:-0.0090859262):0.0042906627):0.27298069,((((XP_047535785.1:0.0091018789,XP_026495885.1:0.016206022):0.022460476,XP_050348207.1:0.0078834258):0.026407085,XP_046969698.1:0.0054735458):0.059775352,(XP_045451234.1:0.072185412,CAH2093144.1:0.060874734):0.065890342):0.033345416):-0.0092935935):0.014346935,XP_041982158.1:0.21861628):-0.0084657595):0.044470988,(((((((CAH4029932.1:-0.014064935,XP_045522851.1:0.017243112):0.015705353,CAF4878982.1:0.025318721):0.0012227371,XP_022118003.1:0.030723363):0.018156826,CAF4878990.1:-0.012484043):0.0074688578,XP_047522130.1:0.013248864):0.16148207,(XP_045500494.1:0.086938977,XP_038222778.1:0.013549067):0.10560134):0.021253482,XP_050677204.1:0.28042257):0.018442683):-0.022757441,(GBP55645.1:0.46689847,((KAG7312068.1:0.0014483731,XP_037973038.2:0.0010856008):0.001343023,CAG9138613.1:0.071620971):0.45365807):0.089520544,CAH0725551.1:0.25540105);
