# Supplementary material for: In silico analysis of crustacean hyperglycemic hormone family G protein-coupled receptor candidates
Source: Front Endocrinol (Lausanne). 2024 Jan 9;14:1322800. doi: 10.3389/fendo.2023.1322800 (PMC10828670; doi:10.3389/fendo.2023.1322800)
Supplement: Supplementary Data Sheet 1 — G. lateralis ESG transcriptome data set. [file DataSheet_1.zip › Supplementary Data/SuppData4/a34/CHHr.A34.contree]

(Gl_GPCRA13_Proctolinr/1-430:4.5551465471,(((((((((((Bommo_BNGR_A34:0.0000021373,NP_001127750.1:0.0000021373)100:0.3831884987,CAB3230690.1:0.5020794826)41:0.0413192086,XP_030026007.1:0.4902017246)47:0.0805635293,(KOB65474.1:0.1026048102,KOB70501.1:0.0000020687)90:0.4073426016)45:0.0687407383,(((((((((((XP_039756686.1:0.0039776457,CAH2235070.1:0.0000021392)100:0.1134126732,XP_023941153.1:0.1711717109)49:0.0553102420,(XP_034834984.1:0.0363325782,XP_045774600.1:0.0387724441)100:0.0916140339)100:0.2914239235,((((OWR49373.1:0.0000021373,XP_032519186.1:0.0000027112)88:0.0000027112,XP_032518941.1:0.0000021373)100:0.0782935228,CAG9564521.1:0.0149641080)100:0.5544492893,CAH0725551.1:0.2840178487)67:0.0613417672)35:0.0466907179,(XP_046969698.1:0.0342096469,(XP_050348207.1:0.0412799563,(XP_026495885.1:0.0264813754,XP_047535785.1:0.0148952479)79:0.0136702617)82:0.0230033599)100:0.1178431854)44:0.0366423847,(CAH2093144.1:0.0905975484,XP_045451234.1:0.1339992978)100:0.1382705277)75:0.0812240123,XP_041982158.1:0.3691176066)73:0.0519650150,((((((XP_045522851.1:0.0067096084,CAH4029932.1:0.0000021373)100:0.0376144661,XP_022118003.1:0.0597962739)99:0.0310797978,(CAF4878982.1:0.0000021392,CAF4878990.1:0.0000021373)82:0.0069687692)94:0.0246826636,XP_047522130.1:0.0252447940)100:0.3601767530,(XP_045500494.1:0.1147436543,XP_038222778.1:0.0826783074)100:0.1784977496)80:0.0955405400,XP_050677204.1:0.4186185444)100:0.1675220518)98:0.0836973253,((CAG4959981.1:0.2855103616,(XP_013148168.1:0.0424476668,((XP_014371297.2:0.0099110363,KPJ18637.1:0.0000021373)100:0.0468866494,(XP_013179681.1:0.0054123866,KPI99833.1:0.0103870738)100:0.0407255724)98:0.0436249860)100:0.1650549358)53:0.0518901657,(CAH2044080.1:0.0000020033,CAH2044082.1:0.0842428859)100:0.1863637233)100:0.2682831489)85:0.0616649193,(KAI8439655.1:0.0936160406,XP_047992397.1:0.2994519451)100:0.2143641268)75:0.0804647243,(((((CAH0694739.1:0.0000023193,KAH9639628.1:0.0288818695)62:0.0060278462,KAF9419495.1:0.0134544148)100:0.0715702903,((CAB3509696.1:0.0185794450,XP_022823136.1:0.0105913850)100:0.0675912878,(XP_035444056.2:0.0066805074,KAG8107065.1:0.1530311887)100:0.0674689301)95:0.0534730271)100:0.3431400816,(XP_047032081.1:0.0002182467,(XP_021189735.2:0.0082775225,PZC78486.1:0.0041187610)65:0.0080309905)100:0.2451097553)61:0.0871315791,(CAH0588909.1:0.1301132748,XP_026733043.1:0.0991377208)100:0.2568474378)99:0.1306185758)42:0.0373605104)24:0.0275549903,((XP_013189733.1:0.0000021373,XP_013189734.1:0.0000021373)100:0.3134931211,(XP_026755056.1:0.3870377767,(XP_028165730.1:0.3536260631,((CAH0401003.1:0.0000021373,(RVE47332.1:0.0189213282,ALM88330.1:0.0000021373)100:0.0130404020)100:0.1534983803,(CAG9788860.1:0.0000021373,(CAG9788867.1:0.0000021373,(CAG9788868.1:0.0000027112,CAG9788866.1:0.0379216926)98:0.0291632014)55:0.0000027112)100:0.1823291423)100:0.2939823842)58:0.0610737416)73:0.1005696233)99:0.1890544494)68:0.1097373317,(XP_026321645.1:0.4166634908,(XP_049876376.1:0.3765504774,KAI5638481.1:0.6625330904)98:0.1386813053)100:0.2306549541)92:0.1674949433,GBP55645.1:0.7553938120)94:0.1839125840,((XP_037973038.2:0.0041979317,KAG7312068.1:0.0000021373)67:0.0017754341,CAG9138613.1:0.1231980971)100:0.5744508719)100:1.3668495637,(((((((((((((XP_040169372.1:0.0000021373,XP_040169373.1:0.0000021373)86:0.0038298027,XP_040236775.2:0.0038342103)96:0.0145981894,(XP_041784063.1:0.0000021373,XP_041784064.1:0.0000021373)77:0.0008545364)100:0.1357460208,XP_049289226.1:0.1656738906)100:0.4571763774,(XP_039447113.1:0.0316712637,XP_039440870.1:0.0000020729)100:0.5170209955)100:0.6281977396,KAG5672158.1:1.4631432732)71:0.1026401060,TMW50332.1:1.0943696659)71:0.0830816772,XP_037033433.1:0.8866067201)70:0.1007459264,(XP_037917404.1:0.0130138929,(XP_037917400.1:0.0314483304,XP_037917399.1:0.0087024529)90:0.0121670370)100:0.5990836700)97:0.2397259893,XP_026471151.1:0.8996700683)65:0.1466075727,GFG38434.1:0.9844417652)65:0.1630137941,(XP_049850574.1:0.0000021423,(((XP_049799230.1:0.0000021373,XP_049799228.1:0.0000020859)99:0.0456936000,(XP_049947811.1:0.0000021373,(XP_047106529.1:0.0036904095,XP_046988644.1:0.0000021373)100:0.0389010856)86:0.0077328137)38:0.0000025741,XP_049772274.1:0.0843092492)66:0.0117210092)100:1.3910800200)59:0.1600433240,((XP_031353782.1:0.0065637620,KAB0793282.1:0.0100066689)100:1.0620414909,(XP_022916828.1:0.6456352819,(CAH1101219.1:0.8428769064,(CAH1372496.1:0.3785000803,XP_008191388.1:0.2915045879)100:0.4644047738)85:0.1819604854)99:0.2891824567)100:0.4865951444)97:0.4248699511)100:0.6905965428,((((((((((AnajapEVm001784t1:0.1713003043,(Pt-CHHR-like5:0.0958841821,(Sp-GPCR-A36:0.4056763774,Sp-GPCR-A37:0.0090410269)92:0.0273361328)100:0.1513740450)100:0.1418515540,(Es_CHHR1B:0.0026726274,Es-CHHR-like3:0.0000028495)100:0.1888382896)100:0.5929301508,(Nn_CHHR1:0.3266395782,Pc_CHHRA64:0.5367594551)90:0.1103466946)99:0.1596654125,(((((AnajapEVm002991t1:0.2796303354,Pt-CHHR-like4:0.3013940809)99:0.1337950475,((Es_CHHR1A:0.0000028331,Es-CHHR-like2:0.0776488984)100:0.1857591893,Gl_CHHRA12:0.1670359261)100:0.1562785730)100:0.3719622113,(CallaeEVm001292t1:0.6513248746,((NeodenEVm003303t1:0.2336964716,ParausEVm005814t2:0.2915216260)100:0.4236506573,(PenvanEVm007603t2:0.0000021373,(Lv_CHHR1B:0.0000021373,Pm_CHHR1B:0.0000023825)100:0.0000022558)100:0.6177514277)81:0.1118244795)74:0.1096543096)47:0.0529641751,Po_TRL_CHHR1:0.3848086879)60:0.0675393092,(Cq_CHHR1:0.3057923674,Pc_CHHRA53:0.3942906172)100:0.1920665765)65:0.0773450475)96:0.2274611438,Sv_CHHRA13:0.5470160980)61:0.1818803046,(Lv_CHHR1A:0.0547116847,Pm_CHHR1A:0.0974360258)100:0.7896387451)71:0.1442485741,((ProbetEVm004621t1:0.2378983716,ProcavEVm002991t1:0.0912011462)100:1.4125500812,(EulmesEVm002388t1:0.0000020663,GarderEVm002392t1:0.1745142064)100:1.0456899180)62:0.2124209271)64:0.1409848535,OraoraEVm001763t1:1.0664333228)60:0.1023842445,EupsupEVm004822t1:1.5038215440)100:0.8233638119,AmpampEVm003717t3:2.4538574609)98:0.3821392354)99:0.8071766446,((((((((Nn_CHHR2B:0.4634099772,(Ha_CHHR2:0.0174844144,Nn_CHHR2A:0.0333805551)100:0.2229349066)97:0.1063727422,(Cq_CHHR2:0.4203855452,Pc_CHHRA54:0.3368155081)95:0.1196383325)48:0.0470423469,Pm_CHHR2:0.5505815814)29:0.0433037709,(((Battex_EVm003745t1:0.1976836352,(AcastyEVm001896t2:0.1131832510,(OplsP2_EVm002856t1:0.0456574531,SysdeP_EVm003518t1:0.0350878652)100:0.0768989904)90:0.0611018903)69:0.0583825675,ParausEVm007303t1:0.5613050555)100:0.2228899730,((ParausEVm004792t1:0.3659485018,((Glyacu_EVm001806t2:0.5998738722,Lysamb_EVm005427t1:0.2390333947)83:0.0630309533,Pleaca_EVm003946t1:0.2408216144)97:0.1346028672)100:0.1943391917,(Mr_CHHR2:0.1220693042,Pleaca_EVm003547t1:0.1765222144)100:0.1712783301)56:0.0653333338)64:0.0656803258)22:0.0332791696,(Sv_CHHRA12:0.1121777078,(Panar1_EVm004455t1:0.0474191256,Po_TRL_CHHR2:0.0562118733)100:0.1370758049)100:0.2195233987)66:0.0707891180,(((((((((((LUA10.1_GeclatEVm002817t1:0.0029402958,LUA10.4_c216942_g1_i3|m.49516:0.0000021373)81:0.0075583106,Gl_CHHRA10:0.0391487762)100:0.0603815451,((Erisi1_EVm006110t1:0.0000023777,Es-CHHR-like1:0.0000027112)100:0.2792745023,Minpug_EVm002765t1:0.1248973078)78:0.0339069153)100:0.2564177410,Cb_CHHR2:0.2395079712)58:0.0564321831,((CalsaE_EVm005262t1:0.0552314148,Pt-CHHR-like1:0.0854644301)92:0.0506167377,(ScyparEVm004277t2:0.0000021373,SpGR-A33:0.0000027309)100:0.0939839276)100:0.1809561843)98:0.1144790889,CarmaC_EVm005844t1:0.0803708691)100:0.3372048635,CarmaY_EVm004164t2:0.0000025320)98:0.1057724255,CarmaC_EVm005617t1:0.0074795643)93:0.0434111116,((So_CHHR2:0.0074209101,Sp-GPCR-A35:0.0234206921)99:0.0276023270,Pt-CHHR-like3:0.0683316383)100:0.0907725169)98:0.1223446368,((Minpug_EVm004770t1:0.0998662408,Es_CHHR2:0.0865733847)45:0.0156612599,((Gl_CHHRA9:0.0000022933,LUA9.1_GeclatEVm004216t2:0.1448931604)52:0.0000025603,LUA9.4_c209770_g2_i1|m.36434:0.0685174949)98:0.0224579807)98:0.0767525100)100:0.3370113627,(Emetal_EVm001268t1:0.7897209123,(CallaeEVm003830t1:0.1510309390,(Cliant_EVm003928t1:0.0834397706,Clivit_EVm002377t1:0.0810642988)100:0.1772201786)100:0.2141386957)75:0.1396388264)72:0.0890039251)96:0.4102870031,ThyineEVm006265t3:1.0356496032)98:0.6146814185,(((CarmaC_EVm006998t1:0.1274828086,(Pt-CHHR-like2:0.0803269645,Sp-GPCR-A34:0.2874596667)100:0.1187176820)100:0.9895398339,Procl2_EVm006597t1:0.6481774376)88:0.4562059233,((ParausEVm004085t1:0.3754018782,Styrich_EVm002467t1:0.2597001817)71:0.0847982097,AlpvirEVm007808t1:0.3695162492)98:0.3522862921)100:1.5016394861)96:0.7912059341);
