# Supplementary material for: In silico analysis of crustacean hyperglycemic hormone family G protein-coupled receptor candidates
Source: Front Endocrinol (Lausanne). 2024 Jan 9;14:1322800. doi: 10.3389/fendo.2023.1322800 (PMC10828670; doi:10.3389/fendo.2023.1322800)
Supplement: Supplementary Data Sheet 1 — G. lateralis ESG transcriptome data set. [file DataSheet_1.zip › Supplementary Data/SuppData4/a34/CHHr.A34.iqtree]

IQ-TREE 2.2.0 COVID-edition built Nov 20 2021

Input file name: aligned.fa.clipkit
Type of analysis: ModelFinder + tree reconstruction + ultrafast bootstrap (10000 replicates)
Random seed number: 362981

REFERENCES
----------

To cite IQ-TREE please use:

Bui Quang Minh, Heiko A. Schmidt, Olga Chernomor, Dominik Schrempf,
Michael D. Woodhams, Arndt von Haeseler, and Robert Lanfear (2020)
IQ-TREE 2: New models and efficient methods for phylogenetic inference
in the genomic era. Mol. Biol. Evol., in press.
https://doi.org/10.1093/molbev/msaa015

To cite ModelFinder please use: 

Subha Kalyaanamoorthy, Bui Quang Minh, Thomas KF Wong, Arndt von Haeseler,
and Lars S Jermiin (2017) ModelFinder: Fast model selection for
accurate phylogenetic estimates. Nature Methods, 14:587–589.
https://doi.org/10.1038/nmeth.4285

Since you used ultrafast bootstrap (UFBoot) please also cite: 

Diep Thi Hoang, Olga Chernomor, Arndt von Haeseler, Bui Quang Minh,
and Le Sy Vinh (2018) UFBoot2: Improving the ultrafast bootstrap
approximation. Mol. Biol. Evol., 35:518–522.
https://doi.org/10.1093/molbev/msx281

SEQUENCE ALIGNMENT
------------------

Input data: 188 sequences with 859 amino-acid sites
Number of constant sites: 30 (= 3.49243% of all sites)
Number of invariant (constant or ambiguous constant) sites: 30 (= 3.49243% of all sites)
Number of parsimony informative sites: 829
Number of distinct site patterns: 851

ModelFinder
-----------

Best-fit model according to BIC: JTT+F+R6

List of models sorted by BIC scores: 

Model                  LogL         AIC      w-AIC        AICc     w-AICc         BIC      w-BIC
JTT+F+R6         -71884.235  144572.471 -   0.0181  145283.023 +    0.755  146484.290 +    0.681
JTT+F+R7         -71878.239  144564.479 +    0.982  145285.272 +    0.245  146485.810 +    0.319
JTTDCMut+F+R6    -71909.937  144623.874 - 1.24e-13  145334.427 -  5.2e-12  146535.693 - 4.69e-12
JTTDCMut+F+R7    -71904.456  144616.913 - 4.04e-12  145337.706 - 1.01e-12  146538.244 - 1.31e-12
JTT+R7           -71978.610  144727.220 -  4.5e-36  145355.592 - 1.32e-16  146558.191 - 6.11e-17
JTT+R6           -71987.820  144741.640 - 3.33e-39  145360.890 - 9.32e-18  146563.099 - 5.25e-18
JTTDCMut+R7      -72005.016  144780.032 - 1.53e-47  145408.404 - 4.49e-28  146611.003 - 2.08e-28
JTTDCMut+R6      -72014.397  144794.794 - 9.55e-51  145414.044 - 2.67e-29  146616.253 - 1.51e-29
WAG+F+R6         -72073.358  144950.715 - 1.32e-84  145661.268 - 5.54e-83  146862.534 -    5e-83
WAG+F+R7         -72067.751  144943.502 - 4.88e-83  145664.295 - 1.22e-83  146864.833 - 1.58e-83
VT+F+R6          -72118.117  145040.233 - 4.82e-104  145750.786 - 2.02e-102  146952.053 - 1.82e-102
VT+F+R7          -72113.416  145034.831 - 7.18e-103  145755.624 - 1.79e-103  146956.162 - 2.33e-103
LG+R7            -72218.000  145206.000 - 4.87e-140  145834.372 - 1.43e-120  147036.971 - 6.61e-121
LG+R6            -72226.361  145218.721 - 8.42e-143  145837.972 - 2.36e-121  147040.181 - 1.33e-121
LG+R8            -72217.076  145208.152 - 1.66e-140  145845.757 - 4.81e-123  147048.635 - 1.94e-123
VT+R7            -72224.109  145218.217 - 1.08e-142  145846.589 - 3.17e-123  147049.188 - 1.47e-123
VT+R6            -72231.519  145229.038 - 4.84e-145  145848.288 - 1.36e-123  147050.497 - 7.64e-124
LG+R5            -72239.133  145240.267 - 1.76e-147  145850.506 - 4.47e-124  147052.215 - 3.24e-124
LG+F+R6          -72180.254  145164.507 - 4.98e-131  145875.060 - 2.08e-129  147076.326 - 1.88e-129
LG+F+R7          -72174.702  145157.405 - 1.74e-129  145878.198 - 4.34e-130  147078.736 - 5.64e-130
WAG+R6           -72272.711  145311.422 - 6.24e-163  145930.673 - 1.75e-141  147132.882 - 9.85e-142
WAG+R7           -72266.230  145302.459 - 5.52e-161  145930.832 - 1.61e-141  147133.431 - 7.49e-142
LG+I+G4          -72328.094  145406.189 - 1.65e-183  145990.040 - 2.24e-154  147189.602 - 4.75e-154
LG+R4            -72314.963  145387.925 - 1.52e-179  145989.262 - 3.31e-154  147190.362 - 3.25e-154
LG+G4            -72350.714  145449.428 - 6.73e-193  146028.974 - 7.88e-163  147228.086 - 2.09e-162
LG+R3            -72467.630  145689.260 - 5.61e-245  146281.800 - 9.91e-218  147482.184 - 1.39e-217
Dayhoff+F+R7     -72587.686  145983.371 - 7.65e-309  146704.164 - 1.91e-309  147904.702 - 2.48e-309
DCMut+F+R7       -72587.905  145983.810 - 6.14e-309  146704.603 - 1.53e-309  147905.140 - 1.99e-309
Dayhoff+F+R6     -72597.411  145998.822 - 3.38e-312  146709.375 - 1.41e-310  147910.641 - 1.27e-310
DCMut+F+R6       -72597.586  145999.173 - 2.83e-312  146709.726 - 1.18e-310  147910.992 - 1.07e-310
PMB+R6           -72693.828  146153.656 -        0  146772.906 - 4.94e-324  147975.115 -        0
PMB+R7           -72690.659  146151.319 -        0  146779.691 -        0  147982.290 -        0
Blosum62+R6      -72827.681  146421.362 -        0  147040.613 -        0  148242.822 -        0
PMB+F+R6         -72763.934  146331.868 -        0  147042.420 -        0  148243.687 -        0
Blosum62+R7      -72824.971  146419.942 -        0  147048.315 -        0  148250.914 -        0
PMB+F+R7         -72761.464  146330.928 -        0  147051.721 -        0  148252.258 -        0
Blosum62+F+R6    -72775.929  146355.857 -        0  147066.410 -        0  148267.676 -        0
Blosum62+F+R7    -72774.829  146357.658 -        0  147078.451 -        0  148278.988 -        0
LG+R2            -72963.890  146677.780 -        0  147261.631 -        0  148461.193 -        0
Dayhoff+R6       -73191.603  147149.207 -        0  147768.457 -        0  148970.666 -        0
DCMut+R6         -73191.761  147149.522 -        0  147768.772 -        0  148970.981 -        0
Dayhoff+R7       -73185.345  147140.689 -        0  147769.061 -        0  148971.660 -        0
DCMut+R7         -73185.539  147141.077 -        0  147769.449 -        0  148972.048 -        0
LG+I             -74863.544  150475.087 -        0  151054.633 -        0  152253.745 -        0
LG               -74957.498  150660.997 -        0  151236.263 -        0  152434.899 -        0

AIC, w-AIC   : Akaike information criterion scores and weights.
AICc, w-AICc : Corrected AIC scores and weights.
BIC, w-BIC   : Bayesian information criterion scores and weights.

Plus signs denote the 95% confidence sets.
Minus signs denote significant exclusion.

SUBSTITUTION PROCESS
--------------------

Model of substitution: JTT+F+R6

State frequencies: (empirical counts from alignment)

  pi(A) = 0.0699
  pi(R) = 0.0563
  pi(N) = 0.0453
  pi(D) = 0.0317
  pi(C) = 0.0209
  pi(Q) = 0.0255
  pi(E) = 0.0414
  pi(G) = 0.0479
  pi(H) = 0.0222
  pi(I) = 0.0733
  pi(L) = 0.1121
  pi(K) = 0.0462
  pi(M) = 0.0303
  pi(F) = 0.0511
  pi(P) = 0.0364
  pi(S) = 0.0700
  pi(T) = 0.0709
  pi(W) = 0.0238
  pi(Y) = 0.0384
  pi(V) = 0.0865

Model of rate heterogeneity: FreeRate with 6 categories
Site proportion and rates:  (0.0692,0.0923) (0.1507,0.2661) (0.1902,0.5338) (0.2523,0.8215) (0.1808,1.3732) (0.1568,2.5278)

 Category  Relative_rate  Proportion
  1         0.0923         0.0692
  2         0.2661         0.1507
  3         0.5338         0.1902
  4         0.8215         0.2523
  5         1.3732         0.1808
  6         2.5278         0.1568

MAXIMUM LIKELIHOOD TREE
-----------------------

Log-likelihood of the tree: -71756.0871 (s.e. 1775.4340)
Unconstrained log-likelihood (without tree): -5786.8115
Number of free parameters (#branches + #model parameters): 402
Akaike information criterion (AIC) score: 144316.1742
Corrected Akaike information criterion (AICc) score: 145026.7269
Bayesian information criterion (BIC) score: 146227.9933

Total tree length (sum of branch lengths): 80.5532
Sum of internal branch lengths: 37.7051 (46.8077% of tree length)

WARNING: 7 near-zero internal branches (<0.0012) should be treated with caution
         Such branches are denoted by '**' in the figure below

NOTE: Tree is UNROOTED although outgroup taxon 'Gl_GPCRA13_Proctolinr/1-430' is drawn at root
Numbers in parentheses are  / aBayes support / ultrafast bootstrap support (%)

+-----------------------------------------------------------Gl_GPCRA13_Proctolinr/1-430
|
|                                                           +**Bommo_BNGR_A34
|                                                      +----| (/1/100)
|                                                      |    +**NP_001127750.1
|                                                   +--| (/0.769/41)
|                                                   |  +-----CAB3230690.1
|                                                +--| (/0.999/45)
|                                                |  |      +--KOB65474.1
|                                                |  |  +---| (/1/90)
|                                                |  |  |   +**KOB70501.1
|                                                |  +--| (/0.849/45)
|                                                |     +-----XP_030026007.1
|                                             +--| (/0.615/24)
|                                             |  |                                +--XP_039756686.1
|                                             |  |                             +--| (/1/100)
|                                             |  |                             |  +**CAH2235070.1
|                                             |  |                          +--| (/0.827/45)
|                                             |  |                          |  |  +--XP_034834984.1
|                                             |  |                          |  +--| (/1/100)
|                                             |  |                          |     +--XP_045774600.1
|                                             |  |                       +--| (/1/100)
|                                             |  |                       |  +--XP_023941153.1
|                                             |  |                    +--| (/0.958/35)
|                                             |  |                    |  |            +**OWR49373.1
|                                             |  |                    |  |         +--| (/1/100)
|                                             |  |                    |  |         |  |  +**XP_032518941.1
|                                             |  |                    |  |         |  +**| (/0.333/1)
|                                             |  |                    |  |         |     +**XP_032519186.1
|                                             |  |                    |  |  +------| (/1/100)
|                                             |  |                    |  |  |      +--CAG9564521.1
|                                             |  |                    |  +--| (/0.713/67)
|                                             |  |                    |     +--CAH0725551.1
|                                             |  |                 +--| (/0.834/44)
|                                             |  |                 |  |  +--XP_046969698.1
|                                             |  |                 |  +--| (/1/100)
|                                             |  |                 |     |  +--XP_050348207.1
|                                             |  |                 |     +--| (/0.991/82)
|                                             |  |                 |        |  +--XP_026495885.1
|                                             |  |                 |        +--| (/0.944/79)
|                                             |  |                 |           +--XP_047535785.1
|                                             |  |              +--| (/0.999/75)
|                                             |  |              |  |  +--CAH2093144.1
|                                             |  |              |  +--| (/1/100)
|                                             |  |              |     +--XP_045451234.1
|                                             |  |           +--| (/0.944/73)
|                                             |  |           |  +---XP_041982158.1
|                                             |  |        +--| (/1/98)
|                                             |  |        |  |                  +--XP_045522851.1
|                                             |  |        |  |               +--| (/1/100)
|                                             |  |        |  |               |  +**CAH4029932.1
|                                             |  |        |  |            +--| (/1/99)
|                                             |  |        |  |            |  +--XP_022118003.1
|                                             |  |        |  |         +--| (/0.996/94)
|                                             |  |        |  |         |  |  +**CAF4878982.1
|                                             |  |        |  |         |  +--| (/0.932/82)
|                                             |  |        |  |         |     +**CAF4878990.1
|                                             |  |        |  |     +---| (/1/100)
|                                             |  |        |  |     |   +--XP_047522130.1
|                                             |  |        |  |  +--| (/0.993/80)
|                                             |  |        |  |  |  |  +--XP_045500494.1
|                                             |  |        |  |  |  +--| (/1/100)
|                                             |  |        |  |  |     +--XP_038222778.1
|                                             |  |        |  +--| (/1/100)
|                                             |  |        |     +----XP_050677204.1
|                                             |  |     +--| (/0.987/85)
|                                             |  |     |  |     +--CAG4959981.1
|                                             |  |     |  |  +--| (/0.579/53)
|                                             |  |     |  |  |  |  +--XP_013148168.1
|                                             |  |     |  |  |  +--| (/1/100)
|                                             |  |     |  |  |     |     +--XP_014371297.2
|                                             |  |     |  |  |     |  +--| (/1/100)
|                                             |  |     |  |  |     |  |  +**KPJ18637.1
|                                             |  |     |  |  |     +--| (/1/98)
|                                             |  |     |  |  |        |  +--XP_013179681.1
|                                             |  |     |  |  |        +--| (/1/100)
|                                             |  |     |  |  |           +--KPI99833.1
|                                             |  |     |  +--| (/1/100)
|                                             |  |     |     |  +**CAH2044080.1
|                                             |  |     |     +--| (/1/100)
|                                             |  |     |        +--CAH2044082.1
|                                             |  |  +--| (/1/75)
|                                             |  |  |  |  +--KAI8439655.1
|                                             |  |  |  +--| (/1/100)
|                                             |  |  |     +--XP_047992397.1
|                                             |  +--| (/0.952/42)
|                                             |     |               +**CAH0694739.1
|                                             |     |            +--| (/0.382/62)
|                                             |     |            |  +--KAH9639628.1
|                                             |     |         +--| (/1/100)
|                                             |     |         |  +--KAF9419495.1
|                                             |     |     +---| (/1/100)
|                                             |     |     |   |     +--CAB3509696.1
|                                             |     |     |   |  +--| (/1/100)
|                                             |     |     |   |  |  +--XP_022823136.1
|                                             |     |     |   +--| (/1/95)
|                                             |     |     |      |  +--XP_035444056.2
|                                             |     |     |      +--| (/1/100)
|                                             |     |     |         +--KAG8107065.1
|                                             |     |  +--| (/0.87/61)
|                                             |     |  |  |  +**XP_047032081.1
|                                             |     |  |  +--| (/1/100)
|                                             |     |  |     |  +--XP_021189735.2
|                                             |     |  |     +--| (/0.47/65)
|                                             |     |  |        +--PZC78486.1
|                                             |     +--| (/1/99)
|                                             |        |  +--CAH0588909.1
|                                             |        +--| (/1/100)
|                                             |           +--XP_026733043.1
|                                          +--| (/0.975/68)
|                                          |  |      +**XP_013189733.1
|                                          |  |  +---| (/1/100)
|                                          |  |  |   +**XP_013189734.1
|                                          |  +--| (/1/99)
|                                          |     |  +----XP_026755056.1
|                                          |     +--| (/0.999/73)
|                                          |        |  +---XP_028165730.1
|                                          |        +--| (/0.947/58)
|                                          |           |     +**CAH0401003.1
|                                          |           |  +--| (/1/100)
|                                          |           |  |  |  +--RVE47332.1
|                                          |           |  |  +**| (/0.333/100)
|                                          |           |  |     +**ALM88330.1
|                                          |           +--| (/1/100)
|                                          |              |  +**CAG9788860.1
|                                          |              +--| (/1/100)
|                                          |                 |  +**CAG9788867.1
|                                          |                 +**| (/0.333/55)
|                                          |                    |  +**CAG9788868.1
|                                          |                    +--| (/0.702/98)
|                                          |                       +--CAG9788866.1
|                                       +--| (/1/92)
|                                       |  |  +----XP_026321645.1
|                                       |  +--| (/1/100)
|                                       |     |  +---XP_049876376.1
|                                       |     +--| (/1/98)
|                                       |        +-------KAI5638481.1
|                                    +--| (/0.999/94)
|                                    |  +--------GBP55645.1
|                  +-----------------| (/1/100)
|                  |                 |      +**XP_037973038.2
|                  |                 +------| (/1/100)
|                  |                        |  +**KAG7312068.1
|                  |                        +--| (/0.342/33)
|                  |                           +--CAG9138613.1
|         +--------| (/1/100)
|         |        |                                                +**XP_040169372.1
|         |        |                                             +--| (/0.984/86)
|         |        |                                             |  +**XP_040169373.1
|         |        |                                          +--| (/0.998/96)
|         |        |                                          |  +--XP_040236775.2
|         |        |                                       +--| (/1/100)
|         |        |                                       |  |  +**XP_041784063.1
|         |        |                                       |  +**| (/0.337/77)
|         |        |                                       |     +**XP_041784064.1
|         |        |                                 +-----| (/1/100)
|         |        |                                 |     +--XP_049289226.1
|         |        |                         +-------| (/1/100)
|         |        |                         |       |     +--XP_039447113.1
|         |        |                         |       +-----| (/1/100)
|         |        |                         |             +**XP_039440870.1
|         |        |                      +--| (/0.716/71)
|         |        |                      |  +------------------KAG5672158.1
|         |        |                   +--| (/0.924/71)
|         |        |                   |  +-------------TMW50332.1
|         |        |                +--| (/0.927/70)
|         |        |                |  +----------XP_037033433.1
|         |        |             +--| (/1/97)
|         |        |             |  |      +--XP_037917404.1
|         |        |             |  +------| (/1/100)
|         |        |             |         |  +--XP_037917400.1
|         |        |             |         +--| (/0.866/90)
|         |        |             |            +--XP_037917399.1
|         |        |          +--| (/0.955/65)
|         |        |          |  +----------XP_026471151.1
|         |        |       +--| (/0.86/65)
|         |        |       |  +-----------GFG38434.1
|         |        |    +--| (/0.708/59)
|         |        |    |  |                 +**XP_049850574.1
|         |        |    |  +-----------------| (/1/100)
|         |        |    |                    |        +**XP_049799230.1
|         |        |    |                    |     +--| (/1/99)
|         |        |    |                    |     |  +**XP_049799228.1
|         |        |    |                    |  +**| (/0.333/38)
|         |        |    |                    |  |  |  +**XP_049947811.1
|         |        |    |                    |  |  +--| (/1/86)
|         |        |    |                    |  |     |  +--XP_047106529.1
|         |        |    |                    |  |     +--| (/1/100)
|         |        |    |                    |  |        +**XP_046988644.1
|         |        |    |                    +--| (/0.877/66)
|         |        |    |                       +--XP_049772274.1
|         |        +----| (/1/97)
|         |             |                  +--XP_031353782.1
|         |             |     +------------| (/1/100)
|         |             |     |            +--KAB0793282.1
|         |             +-----| (/1/100)
|         |                   |  +-------XP_022916828.1
|         |                   +--| (/1/99)
|         |                      |  +----------CAH1101219.1
|         |                      +--| (/1/85)
|         |                         |     +---CAH1372496.1
|         |                         +-----| (/1/100)
|         |                               +--XP_008191388.1
+---------| (/1/99)
|         |                                          +--AnajapEVm001784t1
|         |                                       +--| (/1/100)
|         |                                       |  |  +--Pt-CHHR-like5
|         |                                       |  +--| (/1/100)
|         |                                       |     |  +----Sp-GPCR-A36
|         |                                       |     +--| (/0.981/92)
|         |                                       |        +--Sp-GPCR-A37
|         |                                +------| (/1/100)
|         |                                |      |  +--Es_CHHR1B
|         |                                |      +--| (/1/100)
|         |                                |         +**Es-CHHR-like3
|         |                             +--| (/1/99)
|         |                             |  |  +---Nn_CHHR1
|         |                             |  +--| (/0.998/90)
|         |                             |     +------Pc_CHHRA64
|         |                          +--| (/1/96)
|         |                          |  |               +--AnajapEVm002991t1
|         |                          |  |            +--| (/1/99)
|         |                          |  |            |  +--Pt-CHHR-like4
|         |                          |  |        +---| (/1/100)
|         |                          |  |        |   |     +**Es_CHHR1A
|         |                          |  |        |   |  +--| (/1/100)
|         |                          |  |        |   |  |  +--Es-CHHR-like2
|         |                          |  |        |   +--| (/1/100)
|         |                          |  |        |      +--Gl_CHHRA12
|         |                          |  |     +--| (/0.929/47)
|         |                          |  |     |  |  +-------CallaeEVm001292t1
|         |                          |  |     |  +--| (/1/74)
|         |                          |  |     |     |       +--NeodenEVm003303t1
|         |                          |  |     |     |  +----| (/1/100)
|         |                          |  |     |     |  |    +--ParausEVm005814t2
|         |                          |  |     |     +--| (/0.998/81)
|         |                          |  |     |        |       +**PenvanEVm007603t2
|         |                          |  |     |        +-------| (/1/100)
|         |                          |  |     |                |  +**Lv_CHHR1B
|         |                          |  |     |                +**| (/0.333/100)
|         |                          |  |     |                   +**Pm_CHHR1B
|         |                          |  |  +--| (/0.999/60)
|         |                          |  |  |  +----Po_TRL_CHHR1
|         |                          |  +--| (/1/65)
|         |                          |     |  +---Cq_CHHR1
|         |                          |     +--| (/1/100)
|         |                          |        +----Pc_CHHRA53
|         |                       +--| (/0.999/61)
|         |                       |  +------Sv_CHHRA13
|         |                    +--| (/0.998/71)
|         |                    |  |         +--Lv_CHHR1A
|         |                    |  +---------| (/1/100)
|         |                    |            +--Pm_CHHR1A
|         |                 +--| (/0.997/64)
|         |                 |  |                    +--ProbetEVm004621t1
|         |                 |  |  +-----------------| (/1/100)
|         |                 |  |  |                 +--ProcavEVm002991t1
|         |                 |  +--| (/0.846/62)
|         |                 |     |            +**EulmesEVm002388t1
|         |                 |     +------------| (/1/100)
|         |                 |                  +--GarderEVm002392t1
|         |              +--| (/0.742/60)
|         |              |  +-------------OraoraEVm001763t1
|         |    +---------| (/1/100)
|         |    |         +------------------EupsupEVm004822t1
|         +----| (/0.999/98)
|              +-------------------------------AmpampEVm003717t3
|
|                                     +-----Nn_CHHR2B
|                                  +--| (/1/97)
|                                  |  |  +--Ha_CHHR2
|                                  |  +--| (/1/100)
|                                  |     +--Nn_CHHR2A
|                               +--| (/0.939/48)
|                               |  |  +----Cq_CHHR2
|                               |  +--| (/1/95)
|                               |     +---Pc_CHHRA54
|                            +--| (/0.683/29)
|                            |  +------Pm_CHHR2
|                         +--| (/0.807/22)
|                         |  |        +--Battex_EVm003745t1
|                         |  |     +--| (/0.636/69)
|                         |  |     |  |  +--AcastyEVm001896t2
|                         |  |     |  +--| (/0.999/90)
|                         |  |     |     |  +--OplsP2_EVm002856t1
|                         |  |     |     +--| (/1/100)
|                         |  |     |        +--SysdeP_EVm003518t1
|                         |  |  +--| (/1/100)
|                         |  |  |  +------ParausEVm007303t1
|                         |  +--| (/0.999/64)
|                         |     |     +---ParausEVm004792t1
|                         |     |  +--| (/1/100)
|                         |     |  |  |     +------Glyacu_EVm001806t2
|                         |     |  |  |  +--| (/0.976/83)
|                         |     |  |  |  |  +--Lysamb_EVm005427t1
|                         |     |  |  +--| (/1/97)
|                         |     |  |     +--Pleaca_EVm003946t1
|                         |     +--| (/0.872/56)
|                         |        |  +--Mr_CHHR2
|                         |        +--| (/1/100)
|                         |           +--Pleaca_EVm003547t1
|                      +--| (/0.93/66)
|                      |  |  +--Sv_CHHRA12
|                      |  +--| (/1/100)
|                      |     |  +--Panar1_EVm004455t1
|                      |     +--| (/1/100)
|                      |        +--Po_TRL_CHHR2
|                 +----| (/1/96)
|                 |    |                                  +--LUA10.1_GeclatEVm002817t1
|                 |    |                               +--| (/0.967/81)
|                 |    |                               |  +**LUA10.4_c216942_g1_i3|m.49516
|                 |    |                            +--| (/1/100)
|                 |    |                            |  +--Gl_CHHRA10
|                 |    |                         +--| (/1/100)
|                 |    |                         |  |     +**Erisi1_EVm006110t1
|                 |    |                         |  |  +--| (/1/100)
|                 |    |                         |  |  |  +**Es-CHHR-like1
|                 |    |                         |  +--| (/0.971/78)
|                 |    |                         |     +--Minpug_EVm002765t1
|                 |    |                      +--| (/0.693/58)
|                 |    |                      |  +--Cb_CHHR2
|                 |    |                   +--| (/1/98)
|                 |    |                   |  |     +--CalsaE_EVm005262t1
|                 |    |                   |  |  +--| (/1/92)
|                 |    |                   |  |  |  +--Pt-CHHR-like1
|                 |    |                   |  +--| (/1/100)
|                 |    |                   |     |  +**ScyparEVm004277t2
|                 |    |                   |     +--| (/1/100)
|                 |    |                   |        +**SpGR-A33
|                 |    |               +---| (/1/100)
|                 |    |               |   +--CarmaC_EVm005844t1
|                 |    |            +--| (/1/98)
|                 |    |            |  +**CarmaY_EVm004164t2
|                 |    |         +--| (/1/93)
|                 |    |         |  +--CarmaC_EVm005617t1
|                 |    |      +--| (/1/98)
|                 |    |      |  |     +--So_CHHR2
|                 |    |      |  |  +--| (/1/99)
|                 |    |      |  |  |  +--Sp-GPCR-A35
|                 |    |      |  +--| (/1/100)
|                 |    |      |     +--Pt-CHHR-like3
|                 |    |  +---| (/1/100)
|                 |    |  |   |     +--Minpug_EVm004770t1
|                 |    |  |   |  +--| (/0.583/45)
|                 |    |  |   |  |  +--Es_CHHR2
|                 |    |  |   +--| (/1/98)
|                 |    |  |      |  +**Gl_CHHRA9
|                 |    |  |      +--| (/0.999/98)
|                 |    |  |         |  +--LUA9.1_GeclatEVm004216t2
|                 |    |  |         +**| (/0.333/46)
|                 |    |  |            +--LUA9.4_c209770_g2_i1|m.36434
|                 |    +--| (/0.976/72)
|                 |       |  +---------Emetal_EVm001268t1
|                 |       +--| (/1/75)
|                 |          |  +--CallaeEVm003830t1
|                 |          +--| (/1/100)
|                 |             |  +--Cliant_EVm003928t1
|                 |             +--| (/1/100)
|                 |                +--Clivit_EVm002377t1
|         +-------| (/1/98)
|         |       +------------ThyineEVm006265t3
+---------| (/1/96)
          |                                     +--CarmaC_EVm006998t1
          |                        +------------| (/1/100)
          |                        |            |  +--Pt-CHHR-like2
          |                        |            +--| (/0.999/100)
          |                        |               +--Sp-GPCR-A34
          |                  +-----| (/0.985/88)
          |                  |     +-------Procl2_EVm006597t1
          +------------------| (/1/100)
                             |      +---ParausEVm004085t1
                             |   +--| (/0.735/71)
                             |   |  +--Styrich_EVm002467t1
                             +---| (/0.993/98)
                                 +---AlpvirEVm007808t1

Tree in newick format:

(Gl_GPCRA13_Proctolinr/1-430:4.5710990105,((((((((((Bommo_BNGR_A34:0.0000010162,NP_001127750.1:0.0000010162)/1/100:0.3835785140,CAB3230690.1:0.5132483718)/0.769/41:0.0596797082,((KOB65474.1:0.0918152193,KOB70501.1:0.0000022542)/1/90:0.3616599659,XP_030026007.1:0.4649462939)/0.849/45:0.1018647549)/0.999/45:0.0813645533,(((((((((((XP_039756686.1:0.0039943181,CAH2235070.1:0.0000029700)/1/100:0.1139894886,(XP_034834984.1:0.0399145959,XP_045774600.1:0.0369921208)/1/100:0.1289304924)/0.827/45:0.0529185201,XP_023941153.1:0.1344724063)/1/100:0.2845596831,(((OWR49373.1:0.0000010162,(XP_032518941.1:0.0000024952,XP_032519186.1:0.0000024715)/0.333/1:0.0000023759)/1/100:0.0792091024,CAG9564521.1:0.0144404470)/1/100:0.5625056543,CAH0725551.1:0.2794313632)/0.713/67:0.0493183964)/0.958/35:0.0609809228,(XP_046969698.1:0.0342953348,(XP_050348207.1:0.0411285845,(XP_026495885.1:0.0265379246,XP_047535785.1:0.0149602500)/0.944/79:0.0139998090)/0.991/82:0.0224678911)/1/100:0.1190263202)/0.834/44:0.0373243299,(CAH2093144.1:0.0888704446,XP_045451234.1:0.1367092839)/1/100:0.1406217083)/0.999/75:0.0751919652,XP_041982158.1:0.3741062272)/0.944/73:0.0520112622,((((((XP_045522851.1:0.0067346411,CAH4029932.1:0.0000020386)/1/100:0.0377530072,XP_022118003.1:0.0600241550)/1/99:0.0311864744,(CAF4878982.1:0.0000026431,CAF4878990.1:0.0000021227)/0.932/82:0.0069947183)/0.996/94:0.0248119876,XP_047522130.1:0.0253238901)/1/100:0.3623644360,(XP_045500494.1:0.1155554231,XP_038222778.1:0.0826029623)/1/100:0.1788093713)/0.993/80:0.0982037659,XP_050677204.1:0.4168314656)/1/100:0.1699003352)/1/98:0.0828212694,((CAG4959981.1:0.2860051587,(XP_013148168.1:0.0426413767,((XP_014371297.2:0.0099434948,KPJ18637.1:0.0000022276)/1/100:0.0470394883,(XP_013179681.1:0.0054350204,KPI99833.1:0.0104241555)/1/100:0.0409019305)/1/98:0.0437609905)/1/100:0.1661786902)/0.579/53:0.0522898720,(CAH2044080.1:0.0000023284,CAH2044082.1:0.0845317612)/1/100:0.1863625621)/1/100:0.2689151530)/0.987/85:0.0615581540,(KAI8439655.1:0.0915944010,XP_047992397.1:0.3038447365)/1/100:0.2145576964)/1/75:0.0831030380,(((((CAH0694739.1:0.0000025432,KAH9639628.1:0.0289703356)/0.382/62:0.0060462669,KAF9419495.1:0.0135169423)/1/100:0.0718367764,((CAB3509696.1:0.0186428493,XP_022823136.1:0.0106331218)/1/100:0.0677826970,(XP_035444056.2:0.0066881707,KAG8107065.1:0.1536531554)/1/100:0.0677227901)/1/95:0.0536926560)/1/100:0.3416881665,(XP_047032081.1:0.0010836011,(XP_021189735.2:0.0083036415,PZC78486.1:0.0041360460)/0.47/65:0.0071982653)/1/100:0.2504648529)/0.87/61:0.0850416214,(CAH0588909.1:0.1314618541,XP_026733043.1:0.0988684723)/1/100:0.2572077842)/1/99:0.1282144417)/0.952/42:0.0399569597)/0.615/24:0.0253066724,((XP_013189733.1:0.0000022594,XP_013189734.1:0.0000022287)/1/100:0.3218024297,(XP_026755056.1:0.3828270208,(XP_028165730.1:0.3582898723,((CAH0401003.1:0.0000027398,(RVE47332.1:0.0321712255,ALM88330.1:0.0000028777)/0.333/100:0.0000026556)/1/100:0.1540047181,(CAG9788860.1:0.0000020324,(CAG9788867.1:0.0000022752,(CAG9788868.1:0.0000023011,CAG9788866.1:0.0380777343)/0.702/98:0.0293040242)/0.333/55:0.0000022437)/1/100:0.1833049345)/1/100:0.2925314155)/0.947/58:0.0636655262)/0.999/73:0.0973224864)/1/99:0.1859199358)/0.975/68:0.1095917634,(XP_026321645.1:0.4234026633,(XP_049876376.1:0.3778031197,KAI5638481.1:0.6637150598)/1/98:0.1367778827)/1/100:0.2386142274)/1/92:0.1611781931,GBP55645.1:0.7554309668)/0.999/94:0.1853647091,(XP_037973038.2:0.0000020723,(KAG7312068.1:0.0000010162,CAG9138613.1:0.1254382744)/0.342/33:0.0042095747)/1/100:0.5796919581)/1/100:1.3761532230,(((((((((((((XP_040169372.1:0.0000028809,XP_040169373.1:0.0000010162)/0.984/86:0.0038427703,XP_040236775.2:0.0038472433)/0.998/96:0.0146945892,(XP_041784063.1:0.0000010162,XP_041784064.1:0.0000010162)/0.337/77:0.0008127188)/1/100:0.1362961589,XP_049289226.1:0.1662122486)/1/100:0.4591750702,(XP_039447113.1:0.0317826670,XP_039440870.1:0.0000024641)/1/100:0.5187151119)/1/100:0.6303056365,KAG5672158.1:1.4696571525)/0.716/71:0.1032009660,TMW50332.1:1.0987890839)/0.924/71:0.0832953078,XP_037033433.1:0.8900440356)/0.927/70:0.1015357370,(XP_037917404.1:0.0130604050,(XP_037917400.1:0.0316047780,XP_037917399.1:0.0086786713)/0.866/90:0.0122095441)/1/100:0.6010678699)/1/97:0.2402452915,XP_026471151.1:0.9031701624)/0.955/65:0.1469224874,GFG38434.1:0.9890856117)/0.86/65:0.1626145860,(XP_049850574.1:0.0000020959,(((XP_049799230.1:0.0000022690,XP_049799228.1:0.0000024003)/1/99:0.0457887668,(XP_049947811.1:0.0000023300,(XP_047106529.1:0.0037003529,XP_046988644.1:0.0000024563)/1/100:0.0390017024)/1/86:0.0077565070)/0.333/38:0.0000025041,XP_049772274.1:0.0846211166)/0.877/66:0.0117554699)/1/100:1.3977114530)/0.708/59:0.1614260070,((XP_031353782.1:0.0064683225,KAB0793282.1:0.0101505077)/1/100:1.0665210080,(XP_022916828.1:0.6479456230,(CAH1101219.1:0.8459036108,(CAH1372496.1:0.3799845948,XP_008191388.1:0.2923319516)/1/100:0.4662465861)/1/85:0.1825946838)/1/99:0.2901864392)/1/100:0.4890629406)/1/97:0.4280817930)/1/100:0.6919893021,((((((((((AnajapEVm001784t1:0.1718401051,(Pt-CHHR-like5:0.0961842626,(Sp-GPCR-A36:0.4069511639,Sp-GPCR-A37:0.0090508029)/0.981/92:0.0274362676)/1/100:0.1518767131)/1/100:0.1422890712,(Es_CHHR1B:0.0026813152,Es-CHHR-like3:0.0000022160)/1/100:0.1894756145)/1/100:0.5949250899,(Nn_CHHR1:0.3277363664,Pc_CHHRA64:0.5382989812)/0.998/90:0.1105941147)/1/99:0.1604481682,(((((AnajapEVm002991t1:0.2805610563,Pt-CHHR-like4:0.3024552657)/1/99:0.1342713394,((Es_CHHR1A:0.0000027247,Es-CHHR-like2:0.0779391020)/1/100:0.1864099186,Gl_CHHRA12:0.1675722115)/1/100:0.1567116110)/1/100:0.3732167846,(CallaeEVm001292t1:0.6534999528,((NeodenEVm003303t1:0.2344418553,ParausEVm005814t2:0.2924774238)/1/100:0.4250323636,(PenvanEVm007603t2:0.0000010162,(Lv_CHHR1B:0.0000010162,Pm_CHHR1B:0.0000021072)/0.333/100:0.0000028801)/1/100:0.6199937765)/0.998/81:0.1123226250)/1/74:0.1099509845)/0.929/47:0.0531917626,Po_TRL_CHHR1:0.3862422763)/0.999/60:0.0677111481,(Cq_CHHR1:0.3069042464,Pc_CHHRA53:0.3955290325)/1/100:0.1926978896)/1/65:0.0775558239)/1/96:0.2285095563,Sv_CHHRA13:0.5486903071)/0.999/61:0.1825788732,(Lv_CHHR1A:0.0549012294,Pm_CHHR1A:0.0977524013)/1/100:0.7927845500)/0.998/71:0.1447423901,((ProbetEVm004621t1:0.2386936121,ProcavEVm002991t1:0.0914842309)/1/100:1.4179129150,(EulmesEVm002388t1:0.0000027798,GarderEVm002392t1:0.1750627234)/1/100:1.0495512520)/0.846/62:0.2130225133)/0.997/64:0.1420188366,OraoraEVm001763t1:1.0710211945)/0.742/60:0.1026972641,EupsupEVm004822t1:1.5092812601)/1/100:0.8296609140,AmpampEVm003717t3:2.4628701884)/0.999/98:0.3837179797)/1/99:0.8143704288,((((((((Nn_CHHR2B:0.4649688406,(Ha_CHHR2:0.0175294876,Nn_CHHR2A:0.0334772256)/1/100:0.2235661451)/1/97:0.1067255639,(Cq_CHHR2:0.4218200184,Pc_CHHRA54:0.3379405934)/1/95:0.1200099229)/0.939/48:0.0471615357,Pm_CHHR2:0.5524395478)/0.683/29:0.0434366852,(((Battex_EVm003745t1:0.1983967721,(AcastyEVm001896t2:0.1135018394,(OplsP2_EVm002856t1:0.0457865000,SysdeP_EVm003518t1:0.0351659765)/1/100:0.0771281079)/0.999/90:0.0612838080)/0.636/69:0.0583486971,ParausEVm007303t1:0.5633394610)/1/100:0.2238708111,((ParausEVm004792t1:0.3671509994,((Glyacu_EVm001806t2:0.6019526478,Lysamb_EVm005427t1:0.2398858097)/0.976/83:0.0632458668,Pleaca_EVm003946t1:0.2416714058)/1/97:0.1350397247)/1/100:0.1950110792,(Mr_CHHR2:0.1226014284,Pleaca_EVm003547t1:0.1771128230)/1/100:0.1717103543)/0.872/56:0.0655837061)/0.999/64:0.0658130800)/0.807/22:0.0334332485,(Sv_CHHRA12:0.1125272510,(Panar1_EVm004455t1:0.0475555315,Po_TRL_CHHR2:0.0563692063)/1/100:0.1374633983)/1/100:0.2201856737)/0.93/66:0.0707596324,(((((((((((LUA10.1_GeclatEVm002817t1:0.0029481049,LUA10.4_c216942_g1_i3|m.49516:0.0000010162)/0.967/81:0.0075742890,Gl_CHHRA10:0.0392495952)/1/100:0.0604971240,((Erisi1_EVm006110t1:0.0000024657,Es-CHHR-like1:0.0000023266)/1/100:0.2801274223,Minpug_EVm002765t1:0.1252105793)/0.971/78:0.0339988996)/1/100:0.2571664067,Cb_CHHR2:0.2404130640)/0.693/58:0.0566324148,((CalsaE_EVm005262t1:0.0554075252,Pt-CHHR-like1:0.0857157960)/1/92:0.0507758801,(ScyparEVm004277t2:0.0000010162,SpGR-A33:0.0000026891)/1/100:0.0942529529)/1/100:0.1815409218)/1/98:0.1148507650,CarmaC_EVm005844t1:0.0806057487)/1/100:0.3382155408,CarmaY_EVm004164t2:0.0000021460)/1/98:0.1061005249,CarmaC_EVm005617t1:0.0074947945)/1/93:0.0435394824,((So_CHHR2:0.0074423141,Sp-GPCR-A35:0.0234937963)/1/99:0.0276882168,Pt-CHHR-like3:0.0685439270)/1/100:0.0910641002)/1/98:0.1227544972,((Minpug_EVm004770t1:0.1001845819,Es_CHHR2:0.0868441903)/0.583/45:0.0156935735,(Gl_CHHRA9:0.0000020218,(LUA9.1_GeclatEVm004216t2:0.1453231075,LUA9.4_c209770_g2_i1|m.36434:0.0687332873)/0.333/46:0.0000021551)/0.999/98:0.0225320629)/1/98:0.0769520469)/1/100:0.3381781885,(Emetal_EVm001268t1:0.7926171842,(CallaeEVm003830t1:0.1515860805,(Cliant_EVm003928t1:0.0836618739,Clivit_EVm002377t1:0.0813208359)/1/100:0.1779393647)/1/100:0.2148908784)/1/75:0.1400723443)/0.976/72:0.0893614674)/1/96:0.4120839494,ThyineEVm006265t3:1.0397877728)/1/98:0.6167984208,(((CarmaC_EVm006998t1:0.1279943372,(Pt-CHHR-like2:0.0805774272,Sp-GPCR-A34:0.2886992704)/0.999/100:0.1189721305)/1/100:0.9936631339,Procl2_EVm006597t1:0.6503526170)/0.985/88:0.4584902156,((ParausEVm004085t1:0.3764887240,Styrich_EVm002467t1:0.2604723264)/0.735/71:0.0852171861,AlpvirEVm007808t1:0.3704893419)/0.993/98:0.3526811126)/1/100:1.5095152730)/1/96:0.7908962376);

CONSENSUS TREE
--------------

Consensus tree is constructed from 10000 bootstrap trees
Log-likelihood of consensus tree: -71758.721671
Robinson-Foulds distance between ML tree and consensus tree: 10

Branches with support >0.000000% are kept (extended consensus)
Branch lengths are optimized by maximum likelihood on original alignment
Numbers in parentheses are bootstrap supports (%)

+-----------------------------------------------------------Gl_GPCRA13_Proctolinr/1-430
|
|                                                              +--Bommo_BNGR_A34
|                                                         +----| (100)
|                                                         |    +--NP_001127750.1
|                                                      +--| (41)
|                                                      |  +-----CAB3230690.1
|                                                   +--| (47)
|                                                   |  +-----XP_030026007.1
|                                                +--| (45)
|                                                |  |    +--KOB65474.1
|                                                |  +----| (90)
|                                                |       +--KOB70501.1
|                                             +--| (24)
|                                             |  |                                +--XP_039756686.1
|                                             |  |                             +--| (100)
|                                             |  |                             |  +--CAH2235070.1
|                                             |  |                          +--| (49)
|                                             |  |                          |  +--XP_023941153.1
|                                             |  |                       +--| (100)
|                                             |  |                       |  |  +--XP_034834984.1
|                                             |  |                       |  +--| (100)
|                                             |  |                       |     +--XP_045774600.1
|                                             |  |                    +--| (35)
|                                             |  |                    |  |               +--OWR49373.1
|                                             |  |                    |  |            +--| (88)
|                                             |  |                    |  |            |  +--XP_032519186.1
|                                             |  |                    |  |         +--| (100)
|                                             |  |                    |  |         |  +--XP_032518941.1
|                                             |  |                    |  |  +------| (100)
|                                             |  |                    |  |  |      +--CAG9564521.1
|                                             |  |                    |  +--| (67)
|                                             |  |                    |     +--CAH0725551.1
|                                             |  |                 +--| (44)
|                                             |  |                 |  |  +--XP_046969698.1
|                                             |  |                 |  +--| (100)
|                                             |  |                 |     |  +--XP_050348207.1
|                                             |  |                 |     +--| (82)
|                                             |  |                 |        |  +--XP_026495885.1
|                                             |  |                 |        +--| (79)
|                                             |  |                 |           +--XP_047535785.1
|                                             |  |              +--| (75)
|                                             |  |              |  |  +--CAH2093144.1
|                                             |  |              |  +--| (100)
|                                             |  |              |     +--XP_045451234.1
|                                             |  |           +--| (73)
|                                             |  |           |  +---XP_041982158.1
|                                             |  |        +--| (98)
|                                             |  |        |  |                  +--XP_045522851.1
|                                             |  |        |  |               +--| (100)
|                                             |  |        |  |               |  +--CAH4029932.1
|                                             |  |        |  |            +--| (99)
|                                             |  |        |  |            |  +--XP_022118003.1
|                                             |  |        |  |         +--| (94)
|                                             |  |        |  |         |  |  +--CAF4878982.1
|                                             |  |        |  |         |  +--| (82)
|                                             |  |        |  |         |     +--CAF4878990.1
|                                             |  |        |  |     +---| (100)
|                                             |  |        |  |     |   +--XP_047522130.1
|                                             |  |        |  |  +--| (80)
|                                             |  |        |  |  |  |  +--XP_045500494.1
|                                             |  |        |  |  |  +--| (100)
|                                             |  |        |  |  |     +--XP_038222778.1
|                                             |  |        |  +--| (100)
|                                             |  |        |     +----XP_050677204.1
|                                             |  |     +--| (85)
|                                             |  |     |  |     +--CAG4959981.1
|                                             |  |     |  |  +--| (53)
|                                             |  |     |  |  |  |  +--XP_013148168.1
|                                             |  |     |  |  |  +--| (100)
|                                             |  |     |  |  |     |     +--XP_014371297.2
|                                             |  |     |  |  |     |  +--| (100)
|                                             |  |     |  |  |     |  |  +--KPJ18637.1
|                                             |  |     |  |  |     +--| (98)
|                                             |  |     |  |  |        |  +--XP_013179681.1
|                                             |  |     |  |  |        +--| (100)
|                                             |  |     |  |  |           +--KPI99833.1
|                                             |  |     |  +--| (100)
|                                             |  |     |     |  +--CAH2044080.1
|                                             |  |     |     +--| (100)
|                                             |  |     |        +--CAH2044082.1
|                                             |  |  +--| (75)
|                                             |  |  |  |  +--KAI8439655.1
|                                             |  |  |  +--| (100)
|                                             |  |  |     +--XP_047992397.1
|                                             |  +--| (42)
|                                             |     |               +--CAH0694739.1
|                                             |     |            +--| (62)
|                                             |     |            |  +--KAH9639628.1
|                                             |     |         +--| (100)
|                                             |     |         |  +--KAF9419495.1
|                                             |     |     +---| (100)
|                                             |     |     |   |     +--CAB3509696.1
|                                             |     |     |   |  +--| (100)
|                                             |     |     |   |  |  +--XP_022823136.1
|                                             |     |     |   +--| (95)
|                                             |     |     |      |  +--XP_035444056.2
|                                             |     |     |      +--| (100)
|                                             |     |     |         +--KAG8107065.1
|                                             |     |  +--| (61)
|                                             |     |  |  |  +--XP_047032081.1
|                                             |     |  |  +--| (100)
|                                             |     |  |     |  +--XP_021189735.2
|                                             |     |  |     +--| (65)
|                                             |     |  |        +--PZC78486.1
|                                             |     +--| (99)
|                                             |        |  +--CAH0588909.1
|                                             |        +--| (100)
|                                             |           +--XP_026733043.1
|                                          +--| (68)
|                                          |  |      +--XP_013189733.1
|                                          |  |  +---| (100)
|                                          |  |  |   +--XP_013189734.1
|                                          |  +--| (99)
|                                          |     |  +----XP_026755056.1
|                                          |     +--| (73)
|                                          |        |  +---XP_028165730.1
|                                          |        +--| (58)
|                                          |           |     +--CAH0401003.1
|                                          |           |  +--| (100)
|                                          |           |  |  |  +--RVE47332.1
|                                          |           |  |  +--| (100)
|                                          |           |  |     +--ALM88330.1
|                                          |           +--| (100)
|                                          |              |  +--CAG9788860.1
|                                          |              +--| (100)
|                                          |                 |  +--CAG9788867.1
|                                          |                 +--| (55)
|                                          |                    |  +--CAG9788868.1
|                                          |                    +--| (98)
|                                          |                       +--CAG9788866.1
|                                       +--| (92)
|                                       |  |  +----XP_026321645.1
|                                       |  +--| (100)
|                                       |     |  +---XP_049876376.1
|                                       |     +--| (98)
|                                       |        +-------KAI5638481.1
|                                    +--| (94)
|                                    |  +--------GBP55645.1
|                  +-----------------| (100)
|                  |                 |         +--XP_037973038.2
|                  |                 |      +--| (67)
|                  |                 |      |  +--KAG7312068.1
|                  |                 +------| (100)
|                  |                        +--CAG9138613.1
|         +--------| (100)
|         |        |                                                +--XP_040169372.1
|         |        |                                             +--| (86)
|         |        |                                             |  +--XP_040169373.1
|         |        |                                          +--| (96)
|         |        |                                          |  +--XP_040236775.2
|         |        |                                       +--| (100)
|         |        |                                       |  |  +--XP_041784063.1
|         |        |                                       |  +--| (77)
|         |        |                                       |     +--XP_041784064.1
|         |        |                                 +-----| (100)
|         |        |                                 |     +--XP_049289226.1
|         |        |                         +-------| (100)
|         |        |                         |       |     +--XP_039447113.1
|         |        |                         |       +-----| (100)
|         |        |                         |             +--XP_039440870.1
|         |        |                      +--| (71)
|         |        |                      |  +------------------KAG5672158.1
|         |        |                   +--| (71)
|         |        |                   |  +-------------TMW50332.1
|         |        |                +--| (70)
|         |        |                |  +----------XP_037033433.1
|         |        |             +--| (97)
|         |        |             |  |      +--XP_037917404.1
|         |        |             |  +------| (100)
|         |        |             |         |  +--XP_037917400.1
|         |        |             |         +--| (90)
|         |        |             |            +--XP_037917399.1
|         |        |          +--| (65)
|         |        |          |  +----------XP_026471151.1
|         |        |       +--| (65)
|         |        |       |  +-----------GFG38434.1
|         |        |    +--| (59)
|         |        |    |  |                 +--XP_049850574.1
|         |        |    |  +-----------------| (100)
|         |        |    |                    |        +--XP_049799230.1
|         |        |    |                    |     +--| (99)
|         |        |    |                    |     |  +--XP_049799228.1
|         |        |    |                    |  +--| (38)
|         |        |    |                    |  |  |  +--XP_049947811.1
|         |        |    |                    |  |  +--| (86)
|         |        |    |                    |  |     |  +--XP_047106529.1
|         |        |    |                    |  |     +--| (100)
|         |        |    |                    |  |        +--XP_046988644.1
|         |        |    |                    +--| (66)
|         |        |    |                       +--XP_049772274.1
|         |        +----| (97)
|         |             |                  +--XP_031353782.1
|         |             |     +------------| (100)
|         |             |     |            +--KAB0793282.1
|         |             +-----| (100)
|         |                   |  +-------XP_022916828.1
|         |                   +--| (99)
|         |                      |  +----------CAH1101219.1
|         |                      +--| (85)
|         |                         |     +---CAH1372496.1
|         |                         +-----| (100)
|         |                               +--XP_008191388.1
+---------| (99)
|         |                                          +--AnajapEVm001784t1
|         |                                       +--| (100)
|         |                                       |  |  +--Pt-CHHR-like5
|         |                                       |  +--| (100)
|         |                                       |     |  +----Sp-GPCR-A36
|         |                                       |     +--| (92)
|         |                                       |        +--Sp-GPCR-A37
|         |                                +------| (100)
|         |                                |      |  +--Es_CHHR1B
|         |                                |      +--| (100)
|         |                                |         +--Es-CHHR-like3
|         |                             +--| (99)
|         |                             |  |  +---Nn_CHHR1
|         |                             |  +--| (90)
|         |                             |     +------Pc_CHHRA64
|         |                          +--| (96)
|         |                          |  |               +--AnajapEVm002991t1
|         |                          |  |            +--| (99)
|         |                          |  |            |  +--Pt-CHHR-like4
|         |                          |  |        +---| (100)
|         |                          |  |        |   |     +--Es_CHHR1A
|         |                          |  |        |   |  +--| (100)
|         |                          |  |        |   |  |  +--Es-CHHR-like2
|         |                          |  |        |   +--| (100)
|         |                          |  |        |      +--Gl_CHHRA12
|         |                          |  |     +--| (47)
|         |                          |  |     |  |  +-------CallaeEVm001292t1
|         |                          |  |     |  +--| (74)
|         |                          |  |     |     |       +--NeodenEVm003303t1
|         |                          |  |     |     |  +----| (100)
|         |                          |  |     |     |  |    +--ParausEVm005814t2
|         |                          |  |     |     +--| (81)
|         |                          |  |     |        |       +--PenvanEVm007603t2
|         |                          |  |     |        +-------| (100)
|         |                          |  |     |                |  +--Lv_CHHR1B
|         |                          |  |     |                +--| (100)
|         |                          |  |     |                   +--Pm_CHHR1B
|         |                          |  |  +--| (60)
|         |                          |  |  |  +----Po_TRL_CHHR1
|         |                          |  +--| (65)
|         |                          |     |  +---Cq_CHHR1
|         |                          |     +--| (100)
|         |                          |        +----Pc_CHHRA53
|         |                       +--| (61)
|         |                       |  +------Sv_CHHRA13
|         |                    +--| (71)
|         |                    |  |         +--Lv_CHHR1A
|         |                    |  +---------| (100)
|         |                    |            +--Pm_CHHR1A
|         |                 +--| (64)
|         |                 |  |                    +--ProbetEVm004621t1
|         |                 |  |  +-----------------| (100)
|         |                 |  |  |                 +--ProcavEVm002991t1
|         |                 |  +--| (62)
|         |                 |     |            +--EulmesEVm002388t1
|         |                 |     +------------| (100)
|         |                 |                  +--GarderEVm002392t1
|         |              +--| (60)
|         |              |  +-------------OraoraEVm001763t1
|         |    +---------| (100)
|         |    |         +------------------EupsupEVm004822t1
|         +----| (98)
|              +-------------------------------AmpampEVm003717t3
|
|                                     +-----Nn_CHHR2B
|                                  +--| (97)
|                                  |  |  +--Ha_CHHR2
|                                  |  +--| (100)
|                                  |     +--Nn_CHHR2A
|                               +--| (48)
|                               |  |  +----Cq_CHHR2
|                               |  +--| (95)
|                               |     +---Pc_CHHRA54
|                            +--| (29)
|                            |  +------Pm_CHHR2
|                         +--| (22)
|                         |  |        +--Battex_EVm003745t1
|                         |  |     +--| (69)
|                         |  |     |  |  +--AcastyEVm001896t2
|                         |  |     |  +--| (90)
|                         |  |     |     |  +--OplsP2_EVm002856t1
|                         |  |     |     +--| (100)
|                         |  |     |        +--SysdeP_EVm003518t1
|                         |  |  +--| (100)
|                         |  |  |  +------ParausEVm007303t1
|                         |  +--| (64)
|                         |     |     +---ParausEVm004792t1
|                         |     |  +--| (100)
|                         |     |  |  |     +------Glyacu_EVm001806t2
|                         |     |  |  |  +--| (83)
|                         |     |  |  |  |  +--Lysamb_EVm005427t1
|                         |     |  |  +--| (97)
|                         |     |  |     +--Pleaca_EVm003946t1
|                         |     +--| (56)
|                         |        |  +--Mr_CHHR2
|                         |        +--| (100)
|                         |           +--Pleaca_EVm003547t1
|                      +--| (66)
|                      |  |  +--Sv_CHHRA12
|                      |  +--| (100)
|                      |     |  +--Panar1_EVm004455t1
|                      |     +--| (100)
|                      |        +--Po_TRL_CHHR2
|                 +----| (96)
|                 |    |                                  +--LUA10.1_GeclatEVm002817t1
|                 |    |                               +--| (81)
|                 |    |                               |  +--LUA10.4_c216942_g1_i3|m.49516
|                 |    |                            +--| (100)
|                 |    |                            |  +--Gl_CHHRA10
|                 |    |                         +--| (100)
|                 |    |                         |  |     +--Erisi1_EVm006110t1
|                 |    |                         |  |  +--| (100)
|                 |    |                         |  |  |  +--Es-CHHR-like1
|                 |    |                         |  +--| (78)
|                 |    |                         |     +--Minpug_EVm002765t1
|                 |    |                      +--| (58)
|                 |    |                      |  +--Cb_CHHR2
|                 |    |                   +--| (98)
|                 |    |                   |  |     +--CalsaE_EVm005262t1
|                 |    |                   |  |  +--| (92)
|                 |    |                   |  |  |  +--Pt-CHHR-like1
|                 |    |                   |  +--| (100)
|                 |    |                   |     |  +--ScyparEVm004277t2
|                 |    |                   |     +--| (100)
|                 |    |                   |        +--SpGR-A33
|                 |    |               +---| (100)
|                 |    |               |   +--CarmaC_EVm005844t1
|                 |    |            +--| (98)
|                 |    |            |  +--CarmaY_EVm004164t2
|                 |    |         +--| (93)
|                 |    |         |  +--CarmaC_EVm005617t1
|                 |    |      +--| (98)
|                 |    |      |  |     +--So_CHHR2
|                 |    |      |  |  +--| (99)
|                 |    |      |  |  |  +--Sp-GPCR-A35
|                 |    |      |  +--| (100)
|                 |    |      |     +--Pt-CHHR-like3
|                 |    |  +---| (100)
|                 |    |  |   |     +--Minpug_EVm004770t1
|                 |    |  |   |  +--| (45)
|                 |    |  |   |  |  +--Es_CHHR2
|                 |    |  |   +--| (98)
|                 |    |  |      |     +--Gl_CHHRA9
|                 |    |  |      |  +--| (52)
|                 |    |  |      |  |  +--LUA9.1_GeclatEVm004216t2
|                 |    |  |      +--| (98)
|                 |    |  |         +--LUA9.4_c209770_g2_i1|m.36434
|                 |    +--| (72)
|                 |       |  +---------Emetal_EVm001268t1
|                 |       +--| (75)
|                 |          |  +--CallaeEVm003830t1
|                 |          +--| (100)
|                 |             |  +--Cliant_EVm003928t1
|                 |             +--| (100)
|                 |                +--Clivit_EVm002377t1
|         +-------| (98)
|         |       +------------ThyineEVm006265t3
+---------| (96)
          |                                     +--CarmaC_EVm006998t1
          |                        +------------| (100)
          |                        |            |  +--Pt-CHHR-like2
          |                        |            +--| (100)
          |                        |               +--Sp-GPCR-A34
          |                  +-----| (88)
          |                  |     +-------Procl2_EVm006597t1
          +------------------| (100)
                             |      +---ParausEVm004085t1
                             |   +--| (71)
                             |   |  +--Styrich_EVm002467t1
                             +---| (98)
                                 +---AlpvirEVm007808t1


Consensus tree in newick format: 

(Gl_GPCRA13_Proctolinr/1-430:4.5551465471,(((((((((((Bommo_BNGR_A34:0.0000021373,NP_001127750.1:0.0000021373)100:0.3831884987,CAB3230690.1:0.5020794826)41:0.0413192086,XP_030026007.1:0.4902017246)47:0.0805635293,(KOB65474.1:0.1026048102,KOB70501.1:0.0000020687)90:0.4073426016)45:0.0687407383,(((((((((((XP_039756686.1:0.0039776457,CAH2235070.1:0.0000021392)100:0.1134126732,XP_023941153.1:0.1711717109)49:0.0553102420,(XP_034834984.1:0.0363325782,XP_045774600.1:0.0387724441)100:0.0916140339)100:0.2914239235,((((OWR49373.1:0.0000021373,XP_032519186.1:0.0000027112)88:0.0000027112,XP_032518941.1:0.0000021373)100:0.0782935228,CAG9564521.1:0.0149641080)100:0.5544492893,CAH0725551.1:0.2840178487)67:0.0613417672)35:0.0466907179,(XP_046969698.1:0.0342096469,(XP_050348207.1:0.0412799563,(XP_026495885.1:0.0264813754,XP_047535785.1:0.0148952479)79:0.0136702617)82:0.0230033599)100:0.1178431854)44:0.0366423847,(CAH2093144.1:0.0905975484,XP_045451234.1:0.1339992978)100:0.1382705277)75:0.0812240123,XP_041982158.1:0.3691176066)73:0.0519650150,((((((XP_045522851.1:0.0067096084,CAH4029932.1:0.0000021373)100:0.0376144661,XP_022118003.1:0.0597962739)99:0.0310797978,(CAF4878982.1:0.0000021392,CAF4878990.1:0.0000021373)82:0.0069687692)94:0.0246826636,XP_047522130.1:0.0252447940)100:0.3601767530,(XP_045500494.1:0.1147436543,XP_038222778.1:0.0826783074)100:0.1784977496)80:0.0955405400,XP_050677204.1:0.4186185444)100:0.1675220518)98:0.0836973253,((CAG4959981.1:0.2855103616,(XP_013148168.1:0.0424476668,((XP_014371297.2:0.0099110363,KPJ18637.1:0.0000021373)100:0.0468866494,(XP_013179681.1:0.0054123866,KPI99833.1:0.0103870738)100:0.0407255724)98:0.0436249860)100:0.1650549358)53:0.0518901657,(CAH2044080.1:0.0000020033,CAH2044082.1:0.0842428859)100:0.1863637233)100:0.2682831489)85:0.0616649193,(KAI8439655.1:0.0936160406,XP_047992397.1:0.2994519451)100:0.2143641268)75:0.0804647243,(((((CAH0694739.1:0.0000023193,KAH9639628.1:0.0288818695)62:0.0060278462,KAF9419495.1:0.0134544148)100:0.0715702903,((CAB3509696.1:0.0185794450,XP_022823136.1:0.0105913850)100:0.0675912878,(XP_035444056.2:0.0066805074,KAG8107065.1:0.1530311887)100:0.0674689301)95:0.0534730271)100:0.3431400816,(XP_047032081.1:0.0002182467,(XP_021189735.2:0.0082775225,PZC78486.1:0.0041187610)65:0.0080309905)100:0.2451097553)61:0.0871315791,(CAH0588909.1:0.1301132748,XP_026733043.1:0.0991377208)100:0.2568474378)99:0.1306185758)42:0.0373605104)24:0.0275549903,((XP_013189733.1:0.0000021373,XP_013189734.1:0.0000021373)100:0.3134931211,(XP_026755056.1:0.3870377767,(XP_028165730.1:0.3536260631,((CAH0401003.1:0.0000021373,(RVE47332.1:0.0189213282,ALM88330.1:0.0000021373)100:0.0130404020)100:0.1534983803,(CAG9788860.1:0.0000021373,(CAG9788867.1:0.0000021373,(CAG9788868.1:0.0000027112,CAG9788866.1:0.0379216926)98:0.0291632014)55:0.0000027112)100:0.1823291423)100:0.2939823842)58:0.0610737416)73:0.1005696233)99:0.1890544494)68:0.1097373317,(XP_026321645.1:0.4166634908,(XP_049876376.1:0.3765504774,KAI5638481.1:0.6625330904)98:0.1386813053)100:0.2306549541)92:0.1674949433,GBP55645.1:0.7553938120)94:0.1839125840,((XP_037973038.2:0.0041979317,KAG7312068.1:0.0000021373)67:0.0017754341,CAG9138613.1:0.1231980971)100:0.5744508719)100:1.3668495637,(((((((((((((XP_040169372.1:0.0000021373,XP_040169373.1:0.0000021373)86:0.0038298027,XP_040236775.2:0.0038342103)96:0.0145981894,(XP_041784063.1:0.0000021373,XP_041784064.1:0.0000021373)77:0.0008545364)100:0.1357460208,XP_049289226.1:0.1656738906)100:0.4571763774,(XP_039447113.1:0.0316712637,XP_039440870.1:0.0000020729)100:0.5170209955)100:0.6281977396,KAG5672158.1:1.4631432732)71:0.1026401060,TMW50332.1:1.0943696659)71:0.0830816772,XP_037033433.1:0.8866067201)70:0.1007459264,(XP_037917404.1:0.0130138929,(XP_037917400.1:0.0314483304,XP_037917399.1:0.0087024529)90:0.0121670370)100:0.5990836700)97:0.2397259893,XP_026471151.1:0.8996700683)65:0.1466075727,GFG38434.1:0.9844417652)65:0.1630137941,(XP_049850574.1:0.0000021423,(((XP_049799230.1:0.0000021373,XP_049799228.1:0.0000020859)99:0.0456936000,(XP_049947811.1:0.0000021373,(XP_047106529.1:0.0036904095,XP_046988644.1:0.0000021373)100:0.0389010856)86:0.0077328137)38:0.0000025741,XP_049772274.1:0.0843092492)66:0.0117210092)100:1.3910800200)59:0.1600433240,((XP_031353782.1:0.0065637620,KAB0793282.1:0.0100066689)100:1.0620414909,(XP_022916828.1:0.6456352819,(CAH1101219.1:0.8428769064,(CAH1372496.1:0.3785000803,XP_008191388.1:0.2915045879)100:0.4644047738)85:0.1819604854)99:0.2891824567)100:0.4865951444)97:0.4248699511)100:0.6905965428,((((((((((AnajapEVm001784t1:0.1713003043,(Pt-CHHR-like5:0.0958841821,(Sp-GPCR-A36:0.4056763774,Sp-GPCR-A37:0.0090410269)92:0.0273361328)100:0.1513740450)100:0.1418515540,(Es_CHHR1B:0.0026726274,Es-CHHR-like3:0.0000028495)100:0.1888382896)100:0.5929301508,(Nn_CHHR1:0.3266395782,Pc_CHHRA64:0.5367594551)90:0.1103466946)99:0.1596654125,(((((AnajapEVm002991t1:0.2796303354,Pt-CHHR-like4:0.3013940809)99:0.1337950475,((Es_CHHR1A:0.0000028331,Es-CHHR-like2:0.0776488984)100:0.1857591893,Gl_CHHRA12:0.1670359261)100:0.1562785730)100:0.3719622113,(CallaeEVm001292t1:0.6513248746,((NeodenEVm003303t1:0.2336964716,ParausEVm005814t2:0.2915216260)100:0.4236506573,(PenvanEVm007603t2:0.0000021373,(Lv_CHHR1B:0.0000021373,Pm_CHHR1B:0.0000023825)100:0.0000022558)100:0.6177514277)81:0.1118244795)74:0.1096543096)47:0.0529641751,Po_TRL_CHHR1:0.3848086879)60:0.0675393092,(Cq_CHHR1:0.3057923674,Pc_CHHRA53:0.3942906172)100:0.1920665765)65:0.0773450475)96:0.2274611438,Sv_CHHRA13:0.5470160980)61:0.1818803046,(Lv_CHHR1A:0.0547116847,Pm_CHHR1A:0.0974360258)100:0.7896387451)71:0.1442485741,((ProbetEVm004621t1:0.2378983716,ProcavEVm002991t1:0.0912011462)100:1.4125500812,(EulmesEVm002388t1:0.0000020663,GarderEVm002392t1:0.1745142064)100:1.0456899180)62:0.2124209271)64:0.1409848535,OraoraEVm001763t1:1.0664333228)60:0.1023842445,EupsupEVm004822t1:1.5038215440)100:0.8233638119,AmpampEVm003717t3:2.4538574609)98:0.3821392354)99:0.8071766446,((((((((Nn_CHHR2B:0.4634099772,(Ha_CHHR2:0.0174844144,Nn_CHHR2A:0.0333805551)100:0.2229349066)97:0.1063727422,(Cq_CHHR2:0.4203855452,Pc_CHHRA54:0.3368155081)95:0.1196383325)48:0.0470423469,Pm_CHHR2:0.5505815814)29:0.0433037709,(((Battex_EVm003745t1:0.1976836352,(AcastyEVm001896t2:0.1131832510,(OplsP2_EVm002856t1:0.0456574531,SysdeP_EVm003518t1:0.0350878652)100:0.0768989904)90:0.0611018903)69:0.0583825675,ParausEVm007303t1:0.5613050555)100:0.2228899730,((ParausEVm004792t1:0.3659485018,((Glyacu_EVm001806t2:0.5998738722,Lysamb_EVm005427t1:0.2390333947)83:0.0630309533,Pleaca_EVm003946t1:0.2408216144)97:0.1346028672)100:0.1943391917,(Mr_CHHR2:0.1220693042,Pleaca_EVm003547t1:0.1765222144)100:0.1712783301)56:0.0653333338)64:0.0656803258)22:0.0332791696,(Sv_CHHRA12:0.1121777078,(Panar1_EVm004455t1:0.0474191256,Po_TRL_CHHR2:0.0562118733)100:0.1370758049)100:0.2195233987)66:0.0707891180,(((((((((((LUA10.1_GeclatEVm002817t1:0.0029402958,LUA10.4_c216942_g1_i3|m.49516:0.0000021373)81:0.0075583106,Gl_CHHRA10:0.0391487762)100:0.0603815451,((Erisi1_EVm006110t1:0.0000023777,Es-CHHR-like1:0.0000027112)100:0.2792745023,Minpug_EVm002765t1:0.1248973078)78:0.0339069153)100:0.2564177410,Cb_CHHR2:0.2395079712)58:0.0564321831,((CalsaE_EVm005262t1:0.0552314148,Pt-CHHR-like1:0.0854644301)92:0.0506167377,(ScyparEVm004277t2:0.0000021373,SpGR-A33:0.0000027309)100:0.0939839276)100:0.1809561843)98:0.1144790889,CarmaC_EVm005844t1:0.0803708691)100:0.3372048635,CarmaY_EVm004164t2:0.0000025320)98:0.1057724255,CarmaC_EVm005617t1:0.0074795643)93:0.0434111116,((So_CHHR2:0.0074209101,Sp-GPCR-A35:0.0234206921)99:0.0276023270,Pt-CHHR-like3:0.0683316383)100:0.0907725169)98:0.1223446368,((Minpug_EVm004770t1:0.0998662408,Es_CHHR2:0.0865733847)45:0.0156612599,((Gl_CHHRA9:0.0000022933,LUA9.1_GeclatEVm004216t2:0.1448931604)52:0.0000025603,LUA9.4_c209770_g2_i1|m.36434:0.0685174949)98:0.0224579807)98:0.0767525100)100:0.3370113627,(Emetal_EVm001268t1:0.7897209123,(CallaeEVm003830t1:0.1510309390,(Cliant_EVm003928t1:0.0834397706,Clivit_EVm002377t1:0.0810642988)100:0.1772201786)100:0.2141386957)75:0.1396388264)72:0.0890039251)96:0.4102870031,ThyineEVm006265t3:1.0356496032)98:0.6146814185,(((CarmaC_EVm006998t1:0.1274828086,(Pt-CHHR-like2:0.0803269645,Sp-GPCR-A34:0.2874596667)100:0.1187176820)100:0.9895398339,Procl2_EVm006597t1:0.6481774376)88:0.4562059233,((ParausEVm004085t1:0.3754018782,Styrich_EVm002467t1:0.2597001817)71:0.0847982097,AlpvirEVm007808t1:0.3695162492)98:0.3522862921)100:1.5016394861)96:0.7912059341);

TIME STAMP
----------

Date and time: Wed May 10 16:02:24 2023
Total CPU time used: 228532.4397 seconds (63h:28m:52s)
Total wall-clock time used: 10556.38682 seconds (2h:55m:56s)
