# Supplementary material for: In silico analysis of crustacean hyperglycemic hormone family G protein-coupled receptor candidates
Source: Front Endocrinol (Lausanne). 2024 Jan 9;14:1322800. doi: 10.3389/fendo.2023.1322800 (PMC10828670; doi:10.3389/fendo.2023.1322800)
Supplement: Supplementary Data Sheet 1 — G. lateralis ESG transcriptome data set. [file DataSheet_1.zip › Supplementary Data/SuppData4/a34/CHHr.A34.mldist]

188
Gl_GPCRA13_Proctolinr/1-430   0.0000000 4.4046108 4.8981234 4.4157323 4.3573008 4.3998914 4.3525391 4.6882375 4.3574095 4.3572658 3.9459919 5.6258994 5.6868105 5.1250724 4.8511565 5.2613951 4.9889832 5.0765113 4.0470366 4.3857925 4.4675649 5.0525717 4.7748295 4.7052458 4.7760881 4.6651397 5.1619947 4.7378363 4.0153922 4.7942029 4.9395926 4.4572534 3.6731597 4.0940349 4.2513118 4.5321790 4.0088553 4.0021326 4.0775867 3.8464460 3.5555847 4.3840489 4.3368065 4.5218553 5.4720551 4.2749521 4.1484474 3.8029476 4.0657002 3.6641599 3.5160940 3.6721978 3.7441548 3.6255131 3.5551590 4.3118744 5.0370411 4.8938551 4.7543382 4.6945693 4.5335250 4.3922615 3.8123164 3.5700691 3.4836672 3.5480605 3.4567605 3.4569406 4.8054407 4.8147254 4.8141766 4.2055175 4.5171450 4.8922803 4.1669599 4.7780321 4.1160404 4.2253373 3.7110019 3.7913594 3.9915732 3.8370481 3.8813288 4.0014901 3.8347023 3.9216350 3.8278645 3.7608636 3.7632676 3.9627971 3.8854906 3.7718650 3.8758512 3.5363232 3.5463913 3.3874457 3.3930362 3.5092377 4.8011318 4.1225464 4.0578793 4.9301825 4.6940342 4.2245836 3.8016294 5.4590590 5.6018797 5.6863070 5.4762598 5.5845112 5.2944535 5.2944535 4.3896573 4.7043363 4.7072997 4.5817346 4.8503954 4.4655702 4.6904249 4.9326040 5.2837062 4.9609904 4.2844555 4.2689365 4.8734761 4.8355705 4.4550719 4.4921829 4.4634952 4.6769398 4.6020788 4.7089748 4.8881782 4.4046108 4.4777271 4.2423916 4.1728544 4.3503621 4.5337335 4.5476788 4.4953570 4.7235858 4.8738235 5.0617679 4.1021223 4.2733237 4.6107602 4.2185412 4.2395695 4.4014650 4.2056987 3.9132600 4.3226516 4.7168228 4.4465342 4.4364336 4.4239768 4.1417901 4.3749581 4.5264954 4.3013850 4.4632820 4.3886426 4.2054078 4.2813586 4.3839809 4.2682663 4.8184976 4.5074269 4.6936275 4.7099440 4.8289589 4.4887710 4.2749521 4.4539958 3.6538231 4.3292538 3.5654794 4.2797817 5.0804085 3.9709289 4.9598295 4.3628654 4.6053215 3.4553355 5.4319153 4.8566906 3.7084848 
Bommo_BNGR_A34                4.4046108 0.0000000 3.4085792 3.5581958 0.4673221 2.2222797 2.1956459 3.7166267 3.5966254 3.5786764 0.4857094 3.8474716 3.9670386 4.0266193 3.6809402 3.3184381 3.4678039 3.6063784 3.6243083 3.5420343 3.6039922 3.9112357 3.6197672 3.5821588 3.5949608 3.4299090 4.1852693 3.1081855 3.4065536 3.2552315 3.3968422 0.6248181 3.4902110 1.9372455 1.9732249 2.0678034 2.9923143 3.2843486 3.3873800 3.0874955 3.7653177 2.2512902 2.2251907 0.5372607 0.6557093 0.6244705 3.8238381 4.0603918 3.5723302 3.8088518 3.5808130 3.8384993 3.8551370 3.7481675 3.7653177 2.0841802 2.0923051 2.2193579 2.3056653 2.3203819 2.3352154 2.2479530 3.7957627 3.6155825 3.5490779 3.5383205 3.5941291 3.1581018 2.0665717 0.5570793 0.5710990 0.5619297 4.1443803 3.7173839 3.9354898 4.0208245 4.0564127 3.8404831 3.5075114 3.5119198 3.4894927 3.5829742 3.6470714 3.5798981 3.2095747 2.8048665 2.8625707 3.2635599 3.3741868 3.6445644 3.5410635 3.7681337 3.2064110 3.3153512 3.7104129 3.3336319 3.3752525 3.6410462 3.5083269 2.0150530 2.0204588 2.1662111 2.0722385 2.1911706 2.1929272 2.1422151 2.1910706 2.2805669 2.2299106 2.1782106 2.0915444 2.0915444 2.2949244 0.7771297 0.7777575 0.8227679 0.7722732 0.6250758 0.6435009 0.7646365 0.6307741 0.4774608 0.4873870 0.4920855 0.5441148 0.5689749 0.5439479 0.6061752 0.5590907 0.5395502 0.5170002 0.4950989 0.5614035 0.0000010 0.4916772 0.5085689 0.5333680 0.4950761 0.5017405 0.5022092 0.5027891 0.5774138 0.5538104 0.6671714 0.5420626 0.5090893 0.5751150 0.5677866 0.5757679 0.5899812 0.5714636 0.5250748 0.6422921 0.6169379 0.5217510 0.5555215 0.6140505 0.5441783 0.6330017 0.5521153 0.5403311 0.5287224 0.5045905 0.4415535 0.4683437 0.4863809 0.4596811 0.5657241 0.5101333 0.5737902 0.5799896 0.5799919 0.6569108 0.6146223 0.6339110 3.8095654 3.9890114 3.3522967 3.5888175 3.4912097 3.5233619 3.4877720 3.5543034 4.1724152 3.3527700 4.3661890 3.6258259 3.8647357 
AnajapEVm001784t1             4.8981234 3.4085792 0.0000000 0.3686520 3.4038191 2.8570039 2.8520923 1.0891243 0.9221180 0.9885270 3.5409296 1.9676379 1.8329457 1.6802042 1.5905813 1.1299023 1.1040925 1.2484816 1.4134829 1.1408268 1.1252570 0.9412425 0.9784216 1.1585876 0.9697870 1.1464773 1.0028451 1.1659438 1.8754646 1.0326257 1.3074189 3.7102098 3.8508953 2.9850950 3.0559082 3.0289872 3.3646660 3.6833774 3.4764531 3.1487086 3.6459341 2.8115136 2.8050344 3.5461948 3.6373402 3.4234080 3.6332889 3.6364202 3.7706975 3.7766397 3.5584656 3.6652521 3.4301728 3.7547691 3.5761515 2.7971369 2.7669600 3.5057096 3.1190786 3.1517820 2.7712907 2.8412222 3.7514444 3.2283301 3.2550156 3.2655713 3.1842434 2.9044677 2.9070531 3.6730677 3.6442024 3.4925931 3.9802993 3.7470982 3.5790221 4.0563606 3.6344382 4.0944822 3.8412904 3.8080751 3.5190969 3.7640776 3.6546302 3.8525861 3.2936121 3.0620936 2.7971676 3.5766737 3.4165504 3.6071211 3.4448254 3.9352717 3.3823347 3.5230742 3.7442096 3.2473265 3.2738458 3.3989544 2.9704677 3.2507134 3.2713344 3.2682474 3.7202090 3.5455229 3.6066274 3.0147334 3.0462864 3.1971934 3.2439020 3.0289421 3.0072121 2.9925313 2.9759516 3.5445182 3.5376374 4.3361038 3.8176098 3.7745428 3.6651356 3.7369631 3.4802657 3.9738703 3.4848431 3.4410545 3.4356489 3.5268057 3.2439140 3.4128362 3.4704834 3.3056210 3.3223080 3.0716431 3.2975227 3.4085792 3.6420665 3.2540925 3.5889117 3.4055753 3.6247603 3.6583091 3.6194919 3.5934567 3.5600177 3.9955085 3.4640629 3.5344414 3.2218260 3.4753905 3.4952507 3.5123611 3.5260630 3.3227922 4.1892384 3.7704553 3.5437659 3.4621517 3.6999438 3.3261882 3.6892484 3.5794043 3.6339722 3.4437938 3.3220341 3.3331801 3.3829057 3.4508239 3.4757226 3.5457808 3.4894690 3.3638334 3.4627379 3.4135142 3.6046447 3.3930170 3.5158743 3.7413706 4.1301373 3.2910430 0.9888299 0.2993555 3.3831747 0.7809518 0.3672952 3.9236609 3.2474929 0.6180813 0.2644230 3.6080953 
Es_CHHR1B                     4.4157323 3.5581958 0.3686520 0.0000000 3.3174050 2.8591810 2.8474025 1.0392668 0.9257710 0.9997298 3.6097659 2.0960701 1.8953492 1.6559280 1.5105858 1.1612041 1.0770867 1.1345621 1.2898819 1.0938392 1.0997416 0.9356342 0.9613699 1.0320093 0.8432364 1.0149166 0.9302009 1.0470373 1.5523498 1.0184462 1.2331509 3.6380150 3.6792700 2.9706041 3.0429689 3.0338469 3.3058172 3.6742806 3.3979981 3.1134267 3.5600305 2.8137536 2.8005415 3.4986049 3.5245907 3.3295321 3.6170807 3.5486372 3.6997318 3.5991809 3.3646619 3.4608413 3.2971075 3.6720156 3.5021319 2.6671049 2.7832570 3.4717112 3.0949656 3.1231837 2.7348343 2.8434206 3.7106577 3.3781292 3.2639326 3.2290687 3.1120711 2.8389632 2.8848938 3.4903051 3.4534758 3.6285876 3.9163778 3.9725147 3.7109223 4.7589626 3.9561504 3.7976084 3.8262947 3.8440520 3.5530348 3.7573323 3.5369359 3.7025606 3.2777573 3.0489963 2.7881728 3.5060869 3.3649100 3.5920165 3.4976274 3.8613198 3.2259746 3.3112671 3.3928232 3.3051396 3.2957300 3.3308837 2.9639349 3.0654599 3.0846925 3.3598760 3.6939346 3.5377983 3.6860915 3.1631393 3.2133009 3.3280737 3.4045589 3.1961938 3.1282485 3.1239142 2.9077109 3.6093033 3.6239947 4.3122309 3.9541829 3.7307147 3.6570141 3.8076561 3.4530292 4.1305484 3.3076267 3.2661382 3.2510083 3.3250714 3.2449795 3.4281824 3.5051561 3.4108455 3.4856542 3.4430219 3.5284215 3.5581958 3.6097639 3.2654217 3.5547529 3.4752370 3.5865343 3.6009749 3.5813306 3.5153772 3.3565419 3.7251400 3.5226864 3.5440176 3.3964785 3.4561750 3.4723598 3.6376496 3.5131871 3.2761972 3.8698495 3.8355904 3.5629226 3.3140969 3.5742037 3.2967254 3.5089442 3.4926174 3.5647805 3.5527052 3.6069046 3.3528078 3.3924623 3.4792297 3.4835212 3.5849976 3.4733112 3.4265324 3.4550144 3.3680246 3.6127100 3.2993463 3.4136659 3.5590465 4.1498659 3.3211982 0.9374560 0.4044237 3.3565354 0.7864279 0.0019823 3.7981565 3.3052278 0.7848145 0.3704599 3.4267780 
XP_039756686.1                4.3573008 0.4673221 3.4038191 3.3174050 0.0000000 2.3336549 2.3073153 3.4761292 3.4969224 3.1941041 0.5644907 3.5875566 3.7686093 3.5502485 3.4239561 3.0828545 3.0998289 3.5396644 3.2586426 3.0255916 2.9535733 3.4631415 3.1282926 3.3629346 3.2390499 3.3981223 3.3824631 3.3509703 3.4658994 3.0639781 3.1395003 0.4943688 3.6023069 1.9221700 1.9399199 1.9399199 3.1848037 3.6054780 3.3734218 3.0490223 3.7836239 2.3486385 2.3221565 0.5517601 0.4665160 0.4263832 3.5966796 4.0809536 3.5530126 3.8401009 3.8662540 4.0005679 4.0114380 3.7936052 3.7836239 2.0798344 2.3723305 2.2885093 2.2763610 2.3067665 2.4034647 2.3605891 3.9460093 3.7144658 3.5768898 3.6323230 3.7906754 3.3453220 2.0738874 0.5511066 0.5506404 0.5388701 4.2793163 3.7209468 3.8574228 4.1104075 3.7715631 3.9361642 3.7380957 3.7953960 3.5733329 3.6303066 3.6624960 3.6753713 3.4077582 3.1493860 2.9645030 3.4359754 3.6176512 3.3813764 3.4686266 3.6652039 3.2219745 3.2411986 3.6109655 3.4493773 3.4333436 3.5505755 3.7786448 2.1529350 2.1415860 2.2493128 2.0203575 2.2403193 2.1396384 2.0373756 2.0773179 2.2698227 2.1904337 2.0647602 2.0288870 2.0288870 2.0812497 0.7713683 0.7720143 0.8302995 0.7548364 0.6979916 0.7138236 0.7490446 0.4603834 0.7264376 0.4781261 0.4827868 0.5521763 0.5932783 0.5748911 0.5765096 0.6863170 0.5853327 0.5814157 0.5134998 0.5484746 0.4673221 0.5262980 0.5372172 0.5292910 0.4953913 0.5061601 0.5077305 0.5068886 0.5664232 0.5644903 0.5781543 0.5236861 0.4698773 0.4841398 0.4832086 0.4969039 0.5022611 0.4804067 0.4795318 0.5765686 0.4991570 0.4556418 0.4845379 0.4862226 0.4869078 0.4819025 0.5035334 0.3785736 0.3312398 0.3889318 0.3397924 0.3225475 0.3266714 0.3431532 0.1797939 0.0024213 0.1724660 0.1673734 0.3433873 0.4700137 0.4214108 0.4501840 3.9107223 4.0589335 3.4727115 3.5016049 3.4427950 3.5881960 3.3008576 3.3174050 4.3497196 3.4501113 4.0164608 3.5497319 4.0207836 
XP_040169372.1                4.3998914 2.2222797 2.8570039 2.8591810 2.3336549 0.0000000 0.0000010 3.0969160 2.9305138 2.9933635 2.8290490 3.6481274 3.4489226 3.2246651 2.6676662 2.9000361 2.9994653 3.1506903 2.4787082 2.5689893 2.7513235 2.8908017 2.9670251 2.9220485 2.9418793 3.3360595 2.7669282 2.5192984 2.7747705 2.4429037 2.7603451 2.2827467 3.4146424 1.1522277 1.2099643 1.2099643 2.9161574 3.2131821 3.1703186 3.0616673 3.0313885 0.0121234 0.0128577 2.3008841 1.9785023 2.1899135 3.1203570 3.2398928 3.2103138 3.3068255 3.3059741 3.2224218 3.1430510 3.0760769 3.0313885 1.1460613 1.2625739 1.5603198 0.6584925 0.6471900 0.1941417 0.0048214 3.5156164 3.1383523 3.2788797 3.1569014 3.0296982 2.8471263 1.2602092 2.3218000 2.3041432 2.1266149 4.0981322 4.0566616 4.0865793 3.4965252 3.9562879 3.5113829 3.3588710 3.3918806 3.2754449 3.3890195 3.3875131 3.2812754 3.0869698 3.1457216 3.0243321 3.2971258 3.1658191 3.3289297 3.2117770 3.5299896 3.2646340 3.1946658 3.2632107 3.2030826 3.2957159 3.3041156 3.4303598 1.9154117 1.9446474 1.6989528 1.7209178 1.7385841 1.7711873 1.5119559 1.5515637 1.6819345 1.5897493 1.5438803 1.3502685 1.3502685 1.2444807 2.3792351 2.3786844 2.8740078 2.5171757 2.4185532 2.3069254 2.4633423 1.6837981 2.8215034 2.3981101 2.4510186 2.1677095 2.2966085 2.2534522 2.3396432 2.5449963 2.3304749 2.3938201 2.0147054 2.0587163 2.2222797 2.2697756 2.3363567 2.1546312 2.0489074 2.2932559 2.3132746 2.2989945 2.2688233 2.2933849 2.4222628 2.1767222 2.2369112 2.0696310 2.2459798 2.3084240 2.4600271 2.3444965 2.3179598 2.7275846 2.4006516 2.3204340 2.2241160 2.2600256 2.2736568 2.3066711 2.2909464 2.1085842 2.2051229 2.2668119 2.2656097 2.2143698 2.2170751 2.2027479 2.2973301 2.3574357 2.2173822 2.1835671 2.2485819 2.2453040 2.1615759 2.1937584 3.4563061 4.2044583 3.2196904 3.0926932 2.8000163 3.0758007 2.7453637 2.8591810 4.2170023 3.2055219 3.6114480 3.0042720 3.2466358 
XP_040169373.1                4.3525391 2.1956459 2.8520923 2.8474025 2.3073153 0.0000010 0.0000000 3.0969160 2.8717931 2.9016969 2.8290490 3.6015101 3.3620733 3.1621393 2.6722690 2.8646453 2.9519666 3.1506903 2.4787082 2.5484553 2.7368085 2.8288305 2.8719792 2.9220485 2.9042081 3.3360595 2.7475527 2.5192984 2.7747705 2.3706345 2.7179410 2.2355056 3.3867481 1.1030239 1.1030239 1.1030239 2.8897683 3.1960227 3.1322104 3.0341622 2.9787490 0.0128577 0.0128577 2.3008841 1.9181540 2.1899135 3.0995535 3.1850934 3.2064103 3.3081022 3.3073565 3.2011565 3.1209407 3.0228668 2.9787490 1.1119251 1.2442190 1.5179157 0.6162767 0.6052249 0.1638553 0.0051119 3.4654274 3.1000971 3.2588685 3.1364439 3.0029538 2.8177696 1.1347188 2.3126958 2.2930957 2.0899504 4.0679034 4.0006423 4.0644764 3.2359574 3.9126947 3.5420196 3.3519716 3.3853439 3.2486683 3.3624055 3.3551357 3.2376128 3.0391669 3.1457216 3.0243321 3.2971258 3.0740386 3.2915898 3.1881234 3.5159153 3.2646340 3.1345182 3.2085170 3.1772600 3.2702647 3.3052696 3.3598119 1.9086105 1.9086105 1.6644797 1.6997552 1.7467029 1.7637129 1.4392255 1.4712924 1.6021429 1.5127649 1.4635209 1.2665878 1.2665878 1.1605760 2.3387317 2.3381762 2.8640856 2.4269966 2.4182295 2.2625748 2.3654912 1.6840585 2.8215034 2.3886215 2.4417654 2.1774583 2.2610321 2.2388297 2.2388297 2.5449963 2.3160740 2.3938201 2.0147054 2.0242293 2.1956459 2.2897155 2.2626892 2.1261911 2.0079567 2.2726293 2.2929943 2.2784844 2.2449705 2.2740703 2.2886137 2.1165255 2.1978927 2.0221436 2.2061024 2.2753927 2.4175547 2.3059070 2.3179598 2.7275846 2.3801212 2.3204340 2.2241160 2.2228815 2.2736568 2.2593542 2.2909464 2.0770789 2.2037927 2.2413502 2.2656097 2.1989410 2.2017522 2.1868174 2.2660242 2.3157930 2.2009087 2.1837884 2.2124006 2.1955423 2.1615759 2.1682526 3.4370914 4.1186130 3.2043861 2.9998838 2.8131324 3.0553613 2.6454329 2.8474025 4.2170023 3.1797230 3.5578584 3.0242077 3.2265884 
AnajapEVm002991t1             4.6882375 3.7166267 1.0891243 1.0392668 3.4761292 3.0969160 3.0969160 0.0000000 0.5032264 0.4733253 4.1863991 2.1033013 2.0110356 1.8416566 1.4305662 0.9098382 0.8778870 0.9823343 1.0684199 0.8857947 0.8468486 0.5999357 0.7686182 0.9858752 0.8698088 1.1504498 0.9003242 1.0687624 1.8051084 0.9494718 1.1572038 3.5115162 4.0253872 2.9101830 2.9101830 2.9101830 3.5874612 4.1269655 3.4906345 3.3815686 3.7155298 3.0632297 3.0632297 3.6645804 3.9142147 3.9515047 3.5520804 3.9742811 3.9041110 3.9149756 3.7367721 3.8282954 3.7312307 3.8140747 3.6525318 2.8416958 2.9821048 3.2652607 2.9695415 3.0669615 2.8478484 3.0752930 3.9473549 3.6407307 3.5815563 3.5897233 3.7242605 3.2648191 2.8379255 3.5740292 3.5612427 3.8380862 3.9951972 3.6251400 3.5165369 3.5662701 3.3170064 4.3484830 4.1963694 4.2475467 3.6959165 3.7489213 3.6164615 4.0052225 3.5194041 3.6286619 3.3532081 3.8551825 3.7031889 4.0159129 4.0606013 3.5121737 3.6005555 3.5165157 3.6147048 4.0553726 3.8165415 3.8165415 3.0851120 3.0758962 3.0758962 3.0507503 3.5223348 3.7147205 3.3190911 3.2204264 3.2228129 3.3783974 3.4439919 3.2195953 3.0828750 3.0828750 2.9263450 3.9472299 3.9472299 4.2747560 4.3254784 4.4965796 4.1506262 3.8826922 3.0667934 4.3342085 3.5642003 3.5582074 3.7443534 3.4066430 3.6650052 3.6650052 3.8922892 3.8899329 3.8899329 3.5954135 4.0572165 3.7166267 3.7535992 3.5498756 3.6571698 3.5135907 3.4087581 3.4354251 3.3889576 3.6756371 3.5548495 3.6713325 3.8662542 3.6467447 3.4311847 3.5501000 3.5928451 3.7621035 3.6271067 3.5975463 4.3547277 3.9180746 3.9524666 3.5267826 3.4626853 3.4626853 3.4378309 3.5086560 3.4614111 3.6006466 3.6308440 3.7939515 3.6922855 3.7618946 3.7036437 3.6621719 3.4593240 3.4943903 3.5693897 3.9265627 3.9005401 3.9429299 3.9515047 4.0157134 4.1664587 4.0248460 0.3991414 1.0238669 3.5520804 0.4988877 1.0392668 3.8396835 4.0563326 1.2547834 1.0188136 3.8333807 
Es_CHHR1A                     4.3574095 3.5966254 0.9221180 0.9257710 3.4969224 2.9305138 2.8717931 0.5032264 0.0000000 0.2317766 3.7988674 1.7652511 1.6852272 1.7061891 1.3743264 0.7914837 0.7612568 0.9235770 1.0724998 0.8672828 0.8385324 0.6123609 0.7450917 0.9407349 0.7744955 0.9606734 0.8881798 1.0257480 1.7543915 0.9781560 1.1361594 3.3822958 3.7913229 2.8547378 2.8098949 2.8098949 3.2786133 3.6491698 3.2059772 3.1360639 3.2471149 2.9145226 2.8559522 3.6376173 3.7552221 3.6008017 3.1610473 3.4306771 3.7856717 3.3237126 3.4071671 3.4719163 3.3066127 3.2776308 3.1950137 2.7642468 2.9574942 3.3843983 3.0772510 3.1378204 2.7803461 2.9355487 3.8746543 3.1680514 3.2219926 3.1843240 3.2536725 2.8701807 2.8939833 3.6375847 3.5739649 3.5140328 3.7209274 3.4594750 3.3932765 3.5148363 3.2665524 4.0908697 3.8649743 3.8312240 3.6474135 3.6044718 3.5007384 3.6245219 3.2059573 3.2739397 3.0103486 3.6107015 3.2777034 3.5707090 3.6675660 3.5673825 3.3648384 3.0388500 3.1823747 3.4199528 3.2305375 3.1553481 2.7689192 2.9435885 2.9556654 3.0693979 3.4851686 3.5850068 3.3703134 2.9374161 2.9382030 3.0659824 3.0991816 2.9408249 2.7597902 2.7597902 2.7326618 3.7562435 3.7527045 4.7906041 3.9613273 3.9450415 3.7496090 3.7727199 3.1830579 4.1254534 3.3490433 3.3429181 3.5958068 3.3923962 3.5671366 3.5853476 3.9394562 3.7286910 3.7209475 3.3055667 3.6028182 3.5966254 3.8037662 3.4839811 3.5582077 3.4729739 3.5036909 3.5104069 3.5080388 3.6698120 3.5181068 3.6158154 3.4410040 3.4166417 3.2343946 3.3276863 3.4625914 3.6825041 3.4234379 3.3031686 3.9993832 3.6429368 3.5647948 3.3390062 3.3445774 3.2130457 3.2772044 3.3871190 3.3518265 3.4869766 3.4106993 3.5265512 3.3942567 3.4144202 3.3787986 3.5503623 3.4954942 3.3703860 3.4764647 3.6893659 3.6633429 3.6206344 3.6777615 3.5974337 3.9522121 3.4147336 0.4736256 0.8683138 3.1610473 0.0398716 0.9257710 3.5026703 3.4318595 1.3755586 0.8550903 3.4735777 
Gl_CHHRA12                    4.3572658 3.5786764 0.9885270 0.9997298 3.1941041 2.9933635 2.9016969 0.4733253 0.2317766 0.0000000 3.4329865 1.7448243 1.6685638 1.6116568 1.3671024 0.8204337 0.8291884 0.9568881 1.1093664 0.9105874 0.8878079 0.6355839 0.7298229 0.8966081 0.7990960 0.9630430 0.9183640 1.0082972 1.6248099 0.9367380 1.1107562 3.3136102 3.8340832 2.8275327 2.9199168 2.9174236 3.4273534 3.6829086 3.3309166 3.1822216 3.4439969 2.9772664 2.8857700 3.3798369 3.8883457 3.4006656 3.3418411 3.6167723 3.8459092 3.6104649 3.6224991 3.5410174 3.3183191 3.5066833 3.3946008 2.6031117 2.8674088 3.1573543 3.0260845 3.0688321 2.8328712 2.9984965 3.7457934 3.2619992 3.1918959 3.1971077 3.2560175 2.9511429 2.7474997 3.5841768 3.5283894 3.6017573 3.6380206 3.5182773 3.3350791 3.7352269 3.1591551 4.0818530 4.0173004 3.8976537 3.7295936 3.7617804 3.6735232 3.7320958 3.3460298 3.4335431 3.0844017 3.6534738 3.4318696 3.5244045 3.7185833 3.6365835 3.4453342 3.1197869 3.2773664 3.5065499 3.3276199 3.3541417 2.6821011 2.8853499 2.8967310 3.0993890 3.4188607 3.7259443 3.5024283 2.9728355 3.0088346 3.1208090 3.1723079 2.9912089 2.8760265 2.8746756 2.7893058 3.8143077 3.8068260 4.5883612 3.8616979 4.0168904 3.9168903 3.6757298 3.1651883 3.7441928 3.3425044 3.3305670 3.6295008 3.5723089 3.4771481 3.5542594 3.8555579 3.6190581 3.5552745 3.2785348 3.6397911 3.5786764 3.6037979 3.4727126 3.6126888 3.5811477 3.4135274 3.3899983 3.4175644 3.5275579 3.4178936 3.5944185 3.3811932 3.3901657 3.3000252 3.3748145 3.4348367 3.6530772 3.4029954 3.0739516 3.8384246 3.7359018 3.4648726 3.1917726 3.2880676 3.0526097 3.2253108 3.2323298 3.3626723 3.4202354 3.3726854 3.2647490 3.3069766 3.3676475 3.3541689 3.4600188 3.3589423 3.2892677 3.5000598 3.6013985 3.6716590 3.4163374 3.5213596 3.6618049 3.9958138 3.5473597 0.4881405 0.9441391 3.3051246 0.2614892 0.9997298 3.5475538 3.5186588 1.5506113 0.9357828 3.4930314 
KAI8439655.1                  3.9459919 0.4857094 3.5409296 3.6097659 0.5644907 2.8290490 2.8290490 4.1863991 3.7988674 3.4329865 0.0000000 4.0936244 4.6188786 4.2889735 3.8014364 3.3851338 3.4150713 3.5706236 2.8401421 2.9525269 3.0800145 3.9035782 3.1034208 3.3256763 3.6361045 3.3613939 3.8792154 3.3319173 3.4820417 2.9560437 3.4570245 0.5727787 4.0975650 2.1158127 2.1158127 2.1158127 3.3486821 3.9781991 4.6942602 3.3430611 4.0639619 2.8269023 2.8269023 0.4779786 0.4898925 0.6485988 3.9618569 4.4582526 4.2676508 4.0133869 4.0020241 4.3508762 4.4944775 4.0816888 4.0639619 2.3320926 2.4874152 2.5323258 2.4533743 2.5099664 2.8658201 2.8290490 4.3419084 4.1772342 4.1082750 4.0714201 4.3559010 3.4076752 2.2933534 0.4963322 0.4866439 0.2541225 3.6723174 3.1034038 3.6666493 3.8613410 3.9882184 4.5240135 4.0525176 4.0304421 3.9395803 3.8588627 3.8664364 3.9213176 3.9199404 3.4248013 3.0588612 3.9079430 3.5975962 4.2729435 4.0644676 4.0457302 3.3530466 3.2966654 3.6421458 3.8911417 4.0717602 4.0717602 3.6760713 2.3342710 2.3342710 2.6194248 2.6656602 2.7539490 2.5518088 2.3270732 2.3270732 2.5523979 2.4573397 2.3240658 2.1829924 2.1829924 2.6620955 0.7275268 0.7275268 0.7275268 0.9412040 0.6274640 0.6530246 0.7791510 0.1673038 0.3996599 0.4799519 0.4799519 0.5604312 0.5933531 0.4981351 0.4981351 0.5131600 0.5024881 0.5024881 0.5104396 0.5356374 0.4857094 0.5114085 0.5243568 0.4853726 0.4902845 0.4532413 0.4498288 0.4615015 0.4751286 0.4848808 0.5134812 0.4579682 0.4654137 0.6276968 0.4969953 0.5254272 0.5482999 0.5178504 0.5178504 0.5342421 0.5673261 0.5009365 0.5543403 0.5685623 0.5685623 0.5664497 0.5646833 0.5323345 0.4554488 0.4459837 0.4198481 0.4236799 0.4359085 0.4192023 0.5821955 0.5644907 0.5812920 0.5824766 0.5834215 0.6353952 0.6455118 0.6485988 4.1941612 3.4542335 3.8773949 3.6620833 3.5862347 3.9386113 3.3524003 3.6097659 4.1261733 3.9340398 3.7706899 3.7706899 4.4830544 
ProbetEVm004621t1             5.6258994 3.8474716 1.9676379 2.0960701 3.5875566 3.6481274 3.6015101 2.1033013 1.7652511 1.7448243 4.0936244 0.0000000 0.2256662 2.1827175 1.8160831 1.7155527 1.8108827 2.4089291 2.1962824 1.5628628 1.7834071 1.8623000 1.7935782 2.3963566 1.8126746 2.6101006 1.7855911 1.3885619 2.0742739 1.4316788 1.8372630 3.6290563 4.0797429 3.5021686 3.6211391 3.5808694 3.5629981 4.0707506 3.4534940 3.3703916 4.1038949 3.5987198 3.5511188 3.9381077 3.8152440 3.7362822 3.7534364 4.2553488 4.5109324 4.0375067 3.7473922 4.0330480 3.8188028 4.0635717 4.0208065 3.4123009 2.9919646 3.5558913 3.6307240 3.6644286 3.3537649 3.6564832 4.3725873 3.9342001 3.9356525 3.9003300 3.5259341 3.2469636 3.0574138 3.7989843 3.7880456 4.0282168 3.9472267 3.5894876 4.1561643 4.0747812 4.1694969 4.5121188 4.2844092 4.2124049 4.4268511 4.3716707 4.4628549 4.0027484 3.6464837 3.6681515 3.0254767 4.0948713 3.9270332 4.0070446 4.1757383 4.2162770 3.3385794 3.3072260 3.5923851 4.1435895 4.0112652 3.9648534 2.9541800 3.1261453 3.1456869 3.3892032 3.4095701 3.3001120 3.2776806 3.2010450 3.2303050 3.3624920 3.3348981 3.1729279 3.0659638 3.0484910 3.2280188 4.1317569 4.1329862 5.2354196 4.1493288 4.1116838 4.1327341 4.1585238 3.0856610 4.7011529 3.6169832 3.5732024 3.8858213 3.8869997 3.7628987 3.8011015 4.4780934 3.6557495 3.7605877 3.3533864 3.4414218 3.8474716 3.5475812 3.5321914 4.0580503 3.8390316 4.0590325 4.0076581 4.0913856 3.7829805 3.9077056 4.2586296 3.5944625 3.5638268 3.0767291 3.5158931 3.5385628 3.7245050 3.6121954 3.5213543 4.4564439 3.9489809 3.7363668 3.4749476 3.5416911 3.4115831 3.5937159 3.8946474 3.8514939 3.7135068 3.6774172 3.6506994 3.6552410 3.7143482 3.6391943 3.8567712 3.7325119 3.5473882 3.7893469 3.7081825 4.0296737 3.6819838 3.7492907 4.1705794 4.2847444 4.1610520 1.8293771 1.9972391 3.7229479 1.4424472 2.0898667 3.7626962 4.1180255 3.1213811 1.9989937 4.2360636 
ProcavEVm002991t1             5.6868105 3.9670386 1.8329457 1.8953492 3.7686093 3.4489226 3.3620733 2.0110356 1.6852272 1.6685638 4.6188786 0.2256662 0.0000000 2.0290583 1.7965887 1.6827450 1.7090600 2.2361303 2.1614388 1.5213580 1.7103557 1.7019278 1.6816488 2.2811141 1.6577522 2.4031723 1.6265612 1.3360616 2.0506091 1.4010198 1.7330032 3.7414105 4.0999926 3.4450350 3.5235679 3.4768986 3.4494432 3.9789851 3.2776457 3.2964652 4.2425420 3.3868046 3.2999944 4.2544449 3.7487254 3.9359586 3.6536580 4.2876561 4.3446044 4.2034989 3.7428170 4.1448550 3.8841544 4.2247363 4.1585201 3.2011444 3.1136022 3.5404721 3.4789670 3.4994511 3.2393565 3.4563985 4.3974182 4.1342457 4.0452393 4.0637983 3.5880157 3.2585725 2.9966537 4.0991204 4.1024940 3.9735201 4.0292376 3.7728269 4.0616302 3.9347770 3.8452343 4.7188865 4.2915583 4.1995120 4.3553527 4.2236354 4.3339036 4.2458687 3.6209595 3.5902201 2.9610485 4.2237925 3.7386930 3.9622700 4.1500563 4.0568471 3.4821686 3.3106180 3.7143502 4.3472938 4.2154565 4.1050663 3.0612136 2.9556882 2.9803303 3.2854403 3.4161187 3.2743504 3.2665576 3.2753198 3.3055855 3.4439188 3.3488803 3.2668565 3.0690663 3.0689235 2.9799558 4.1146301 4.1158608 5.5419576 4.0632638 4.0482838 4.3812398 4.1689273 2.9905700 5.4581996 3.7235634 3.6792964 4.0413793 3.9534894 3.8376839 3.8926528 4.6823830 3.6480706 3.8142155 3.3745901 3.2470260 3.9670386 3.8449939 3.6023901 4.0272237 3.9042525 4.2604156 4.3035559 4.2792888 4.1198433 4.1134644 4.2865739 3.7038371 3.6385369 3.0783349 3.6311526 3.7053471 3.8946519 3.7584895 3.7664361 4.8884449 3.9564141 3.9474439 3.4633497 3.6513842 3.4782441 3.6895827 3.9622623 3.7487385 3.7243375 3.8156477 3.8311781 3.6882065 3.7169670 3.6358075 3.9765253 3.8472229 3.7475482 3.9385093 3.8503856 4.0736897 3.8705048 3.8913183 4.3851793 4.3863781 4.3435778 1.7158188 1.8396253 3.6153993 1.4343544 1.8895194 3.9832655 4.3197966 2.8978741 1.8596285 4.2112268 
EupsupEVm004822t1             5.1250724 4.0266193 1.6802042 1.6559280 3.5502485 3.2246651 3.1621393 1.8416566 1.7061891 1.6116568 4.2889735 2.1827175 2.0290583 0.0000000 1.6858623 1.5597108 1.6484730 1.9203595 2.0362127 1.5112509 1.6201978 1.5631776 1.4904044 1.9327424 1.4700954 1.8836114 1.4354222 1.4222068 1.8347344 1.3757602 1.6525845 3.7799811 4.6825144 3.0122934 3.0773495 3.0423196 4.3091008 4.6718119 3.8388369 4.2030146 4.5399253 3.2541610 3.1915913 3.9385919 3.3163112 3.8982911 4.2221580 4.7968209 4.7567900 4.3752730 4.3907058 4.4796850 4.0258775 4.5716428 4.5593443 3.1518613 2.9635793 3.2862002 3.4833378 3.5948192 3.2042699 3.2645853 4.6837518 4.0952960 4.0004589 4.0538279 4.1517060 3.8319587 3.2179498 3.9037825 3.8314255 3.5309129 4.7760709 5.1339439 4.8757863 4.7508210 4.6818808 4.4979776 4.5967558 4.5369623 4.4178452 4.3597436 4.3999420 4.4134583 4.1737264 4.7088610 4.0168180 4.8390562 4.4891049 4.5253792 4.3612623 4.0665513 4.7661141 3.9794040 4.1521648 4.3431886 4.2029825 4.1059086 3.0853981 3.4175149 3.4595666 3.4026201 3.3665095 3.2540296 3.0398461 3.4721460 3.5231093 3.6565768 3.6487441 3.4789072 3.2774135 3.2768050 3.0650077 3.7140043 3.6904735 4.3046605 4.3244743 3.9508871 4.0272523 3.8378609 3.2425116 4.4332252 3.8010157 3.9271669 3.5568895 3.7883000 3.7123483 3.7793724 4.0358041 3.6165728 3.7305398 3.4980532 3.7033010 4.0266193 4.0288196 3.3667498 3.7013656 3.6874821 3.7514893 3.7944640 3.7410285 3.8050739 3.7124409 3.9026900 3.8189756 3.5828898 3.3498997 3.6949641 3.6722903 3.7545600 3.6013157 3.3965013 4.5110015 4.1206286 3.8574468 3.5557428 3.7041374 3.5351722 3.6651570 3.7646513 3.6655324 3.7384689 3.7735911 3.8032101 3.7760951 3.7591976 3.7322363 3.7187494 3.6651077 3.4993770 3.6328705 3.6437112 4.0949059 3.9087598 4.0267087 4.6186488 4.9724487 4.4412559 1.7329597 1.5441257 4.1836792 1.4524466 1.6446112 5.4087973 4.3581501 2.5049900 1.6753387 4.4235564 
OraoraEVm001763t1             4.8511565 3.6809402 1.5905813 1.5105858 3.4239561 2.6676662 2.6722690 1.4305662 1.3743264 1.3671024 3.8014364 1.8160831 1.7965887 1.6858623 0.0000000 1.4928892 1.3338035 1.5659472 1.3730252 1.1767480 1.2642838 1.2812546 1.3066980 1.4928078 1.4380704 1.8216641 1.2453771 1.2145244 1.6515493 1.0510148 1.3359468 3.4303696 3.8979099 2.9166947 2.9230527 2.9863564 3.1493112 3.6474542 3.0864684 3.2199637 3.7425035 2.6368079 2.6405311 3.3269628 3.0462021 3.6417844 3.5662684 4.0106248 3.7801334 3.6424577 3.0744700 3.5710704 3.3069598 3.7171587 3.6831484 2.6404546 2.5494746 3.4375815 3.0158941 3.0432251 2.7710113 2.6500770 3.9354269 3.4010166 3.4692270 3.4283902 3.1090379 2.9725771 2.9397765 3.3183997 3.3355108 3.5522184 3.8583949 3.7014956 3.7271650 3.7148764 3.5583710 4.1388574 3.9514283 3.9167782 3.6700800 3.7676953 3.6631672 3.9521728 3.4362738 3.4014609 2.8029320 3.6798317 3.1937959 3.7792833 3.6924249 3.8189925 3.1447672 3.5080650 3.5756662 3.5283153 3.4781641 3.5942329 2.5803341 3.2101477 3.2284260 3.1881750 3.4403502 3.1140024 3.0605520 2.5823791 2.5848591 2.7529780 2.7057919 2.5756656 2.5419157 2.5693119 2.7561343 3.4960941 3.4967397 4.3826905 3.9350018 3.5613377 3.5942509 3.8039476 3.2333238 3.9064927 3.5188478 3.5922484 3.3447753 3.6126403 3.4814192 3.5499539 4.0547384 3.4969418 3.4833131 3.2562353 3.3678986 3.6809402 3.5509024 3.3293907 3.1764434 3.1890349 3.2865023 3.2856809 3.2828595 3.2545127 3.2607345 3.4626417 3.3050738 3.3100634 3.1463592 3.3243102 3.3111782 3.4352016 3.3954713 3.2018841 4.0094644 3.8206858 3.6229069 3.2980421 3.3932811 3.2275445 3.4417502 3.5071396 3.4543527 3.3722841 3.2477320 3.3423496 3.2521007 3.3959578 3.3040368 3.6698039 3.5052866 3.3276676 3.3637122 3.4898423 3.8433690 3.6365531 3.7421078 3.6414880 4.0298592 3.5351942 1.2701107 1.5365119 3.3393419 1.1963246 1.5054812 3.8746466 3.5205108 2.3133882 1.4966576 3.5795790 
CallaeEVm001292t1             5.2613951 3.3184381 1.1299023 1.1612041 3.0828545 2.9000361 2.8646453 0.9098382 0.7914837 0.8204337 3.3851338 1.7155527 1.6827450 1.5597108 1.4928892 0.0000000 0.9336203 0.9665668 1.0684931 0.8529835 0.8834033 0.7430247 0.8059876 0.8112951 0.9968976 1.2649537 1.0291971 1.0102249 1.6151385 0.9916818 1.1528950 3.0439215 4.0495800 2.7542768 2.8443642 2.8890676 3.4905733 4.0742031 3.5826928 3.2844050 3.7816920 2.8718777 2.8361889 3.3013933 3.2706872 3.0617732 3.4246916 4.0586302 3.8799794 3.9184207 3.5049957 3.6318308 3.5687096 3.8646091 3.7451176 2.7465509 2.6776467 3.2671124 2.9947552 2.9696679 2.7851773 2.8883956 4.4598918 3.5917831 3.4570575 3.5217835 3.4220681 2.9949068 2.6822247 3.5125366 3.4762381 3.3933304 3.5303920 3.5392673 3.7869200 3.8377318 3.8181691 4.2542649 4.0886154 4.0273305 3.7554709 3.8712871 3.7685569 4.0445128 3.4704652 3.5255471 2.8881282 4.0099159 3.5603385 3.9133463 4.3278576 3.8392734 3.5003989 3.3819156 3.4784693 3.7344169 3.5894430 3.6608185 2.9440827 2.9230371 2.9568198 3.0165607 3.5852911 3.3363362 3.2442756 2.7613289 2.7879190 2.8867126 3.0162524 2.8195602 2.6913044 2.6901692 2.6554228 3.7034221 3.7180007 4.4885381 3.8168428 3.6525836 3.5659707 3.3140304 3.1461433 3.4926825 3.1671348 3.1991953 3.1135944 3.3703796 3.3330825 3.4789281 3.5287243 3.1542293 3.0730803 2.8682269 3.2375795 3.3184381 3.3684676 3.2414496 3.5492665 3.4641713 3.4363901 3.4809291 3.4573727 3.4329206 3.4062348 3.5478939 3.3411946 3.2798898 2.9325734 3.3374581 3.3699734 3.5535562 3.3126099 2.9441399 3.5716237 3.5247073 3.1444155 2.9288126 2.9815719 2.7144501 2.9256884 2.9236094 3.3882899 3.3719683 3.2731744 3.0631945 3.3130729 3.3247877 3.3497092 3.3814982 3.2771463 3.3097538 3.4174600 3.5778103 3.3673545 3.0711000 3.2232800 3.7926358 3.7833278 3.7505775 0.8591146 1.1391266 3.2069354 0.7393723 1.1609113 3.2848251 3.7422639 1.7306343 1.1270318 3.7233833 
NeodenEVm003303t1             4.9889832 3.4678039 1.1040925 1.0770867 3.0998289 2.9994653 2.9519666 0.8778870 0.7612568 0.8291884 3.4150713 1.8108827 1.7090600 1.6484730 1.3338035 0.9336203 0.0000000 0.3591145 0.8832842 0.8800273 0.8347244 0.8127771 0.8602707 0.7788259 1.0069305 1.0026452 1.0218289 1.0871974 1.9316154 1.0808870 1.3034536 3.2236459 4.1441223 2.8289549 2.9560156 2.9212504 3.6625411 4.1852444 3.8080493 3.4238027 3.5865065 2.9384489 2.8903388 3.2016717 3.1932996 3.2189273 3.3805091 3.6977354 3.9689784 3.8300231 3.2944021 3.5907048 3.3840543 3.6430834 3.5373385 2.6011142 2.7281511 3.1664810 2.8898030 2.9019227 2.8667611 3.0044815 4.1793879 3.5796684 3.5406033 3.5962124 3.6128684 3.2291730 2.7850892 3.3395722 3.3512451 3.4478512 3.5918846 3.9712703 3.7913509 3.8037573 3.6328595 4.1449741 4.0385378 4.0209089 3.6664314 3.8705635 3.8345015 3.7984397 3.6431415 3.4744075 3.1344501 3.7053503 3.7843981 3.9622702 3.8303844 3.8760707 3.1633753 3.5653784 3.5623853 3.7464633 3.7686227 3.8554197 2.7639573 2.6955340 2.7066783 2.9567797 3.3124131 3.2694930 3.2409364 2.8417400 2.8412233 2.9482482 3.0779990 2.8418292 2.7873576 2.7871231 2.6862313 3.7648715 3.7654843 4.7926069 3.8175833 3.6033084 3.4981600 3.5614602 3.0400304 3.5223806 3.1863421 3.1730607 3.1831699 3.2349840 3.1753159 3.3296623 3.5127365 3.2758334 3.2720594 3.0030669 3.0562704 3.4678039 3.4021072 3.3277829 3.2962210 3.3616728 3.2258217 3.2699371 3.2359860 3.3086577 3.2723559 3.5723012 3.1294116 3.2651339 3.0965249 3.2472788 3.4064956 3.5615054 3.4138568 3.0917827 3.4371980 3.3816590 3.1619746 3.0383001 3.1860657 2.8611864 3.1908305 3.1559447 3.3983404 3.3812013 3.3884167 3.2436804 3.2551997 3.3237217 3.3202297 3.5057570 3.2362630 3.3377600 3.4007122 3.4251833 3.6887632 3.1939840 3.3178874 3.7239541 3.8650906 3.7537632 0.9127392 1.1330778 3.2293132 0.7387625 1.0828816 3.4893939 3.7872701 1.6494416 1.0888576 3.5866490 
ParausEVm005814t2             5.0765113 3.6063784 1.2484816 1.1345621 3.5396644 3.1506903 3.1506903 0.9823343 0.9235770 0.9568881 3.5706236 2.4089291 2.2361303 1.9203595 1.5659472 0.9665668 0.3591145 0.0000000 0.8574851 0.9161812 0.8470203 0.7914576 0.9104755 0.8526704 1.0177886 1.0755883 1.1220086 1.1463422 1.7670289 1.1137046 1.4028576 3.5167483 4.4248607 3.0189990 3.0189990 3.0189990 3.7462713 4.1641574 4.5774798 3.5248885 3.6651357 3.1135303 3.1135303 4.0811982 5.0210607 3.6904678 3.4806422 3.8887500 3.9960553 3.8223108 3.6443971 4.1362665 3.9377393 3.8216680 3.5987843 3.0633637 3.0449971 3.1722260 3.0577470 2.9904357 3.0625891 3.1280002 4.1721214 3.7723232 3.7011433 3.7179011 3.8297596 3.2482702 2.7286746 3.9206559 3.9112269 3.7013653 3.7616722 3.5678936 3.9277511 4.1299410 3.6270941 4.1469149 4.2432324 4.2097896 3.7011849 3.7780669 3.6790427 3.9376152 3.6654455 3.5699012 3.3941261 3.8799112 3.9174985 4.0018048 3.9794795 3.6381904 3.1786231 3.3636971 3.3304308 3.7727934 3.8217855 3.8361020 3.0466092 2.6967580 2.6967580 3.0815122 3.3686962 3.1804945 3.2005463 2.9096646 2.8721693 3.0508616 3.2478678 2.9072629 2.8576211 2.8576211 2.5626005 4.4998984 4.4998984 4.3997832 4.0763639 3.9293052 3.7922789 3.7943971 3.4816382 3.7558877 3.8993507 3.8829574 3.9760909 3.4933549 3.7925025 3.7925025 3.7994139 3.9573019 3.9573019 3.7505912 3.9586501 3.6063784 4.0822242 3.9386835 3.6851808 3.9080006 3.7722739 3.8131310 3.7905776 4.0313358 4.0190697 4.1472030 3.4789404 3.6160297 3.4887895 3.5957808 3.8098399 4.0805204 3.7755214 3.7421194 3.6978679 4.1310018 3.9390138 3.5024459 3.5249928 3.5249928 3.5408207 3.3745231 3.8360680 3.8075221 3.6789334 4.0062884 3.9009837 3.9239311 3.8130319 3.9270468 3.5496022 3.7035695 3.8025127 3.7758223 3.7581034 3.6732699 3.6904678 4.2233071 3.9733799 3.8196850 1.0349628 1.2663370 3.4806422 0.8772267 1.1345621 3.8059368 3.7890128 1.2499985 1.2343870 4.1737792 
PenvanEVm007603t2             4.0470366 3.6243083 1.4134829 1.2898819 3.2586426 2.4787082 2.4787082 1.0684199 1.0724998 1.1093664 2.8401421 2.1962824 2.1614388 2.0362127 1.3730252 1.0684931 0.8832842 0.8574851 0.0000000 0.0000010 0.0000010 0.8400412 0.8819718 0.9073249 1.1604330 1.0769961 1.1087805 1.3135540 1.5644442 1.0818210 1.4228845 3.3711889 3.4818719 2.6237603 2.6237603 2.6237603 3.4075542 3.3807087 3.7582950 3.2579535 3.4942284 2.4431503 2.4431503 3.5874467 5.3437018 3.2689699 3.4955849 3.5357993 3.3934401 3.4938836 3.5768690 3.6658424 3.7046131 3.4942284 3.4942284 2.7941558 2.4349541 2.8661349 2.4514347 2.4978143 2.4570819 2.4552274 3.6571705 3.2186077 3.1001758 3.2480097 3.3470456 3.1230522 2.3989066 3.4754380 3.3807314 3.4752503 4.2946296 3.8318976 3.9984676 4.4142272 3.8583774 4.3592424 3.4309556 3.4619832 3.2468252 3.3551699 3.2653796 3.6387702 3.1636745 3.3872241 2.8305204 3.1931237 3.3233163 3.5065860 3.4962024 3.0460969 3.2244176 3.2005565 3.1861202 3.2587437 3.3339957 3.3339957 3.1806148 2.9357704 2.9357704 2.9056925 3.2965096 2.9271601 2.9932385 3.3510733 3.3490595 3.3490595 3.4302702 3.3451515 3.2102966 3.2102966 2.4938722 3.3095875 3.3095875 3.3095875 3.6046758 4.0236351 3.8104982 3.6751696 3.3163476 3.3788877 3.4718827 3.4474373 3.7408855 2.9823139 3.2978979 3.2978979 3.2978979 3.4525816 3.4525816 3.3768853 3.8879468 3.6243083 3.6494590 3.3313717 3.2799711 3.2763274 3.4078966 3.4532020 3.3974503 3.5512019 3.6221343 3.6221343 3.5209933 3.6216584 3.4926592 3.6844137 3.7848268 4.2202026 3.8797012 3.8472470 3.3743362 3.6126931 3.7070730 3.3400016 3.3905708 3.3905708 3.3309847 3.3706165 3.1347331 3.5548344 3.4581865 3.3723298 3.4308131 3.3918556 3.3929252 3.3282167 3.2796776 3.3286062 3.5463433 3.5471909 3.2034247 3.2689699 3.2689699 3.5771707 4.6502200 3.2596102 1.1388642 1.3913856 3.4955849 1.0127766 1.2898819 3.9426605 3.2793200 1.3513032 1.3513032 3.7046131 
Lv_CHHR1B                     4.3857925 3.5420343 1.1408268 1.0938392 3.0255916 2.5689893 2.5484553 0.8857947 0.8672828 0.9105874 2.9525269 1.5628628 1.5213580 1.5112509 1.1767480 0.8529835 0.8800273 0.9161812 0.0000010 0.0000000 0.0000010 0.7186064 0.7814678 0.9288308 0.9842411 1.1191655 0.8818641 1.0558695 1.5644442 0.9228840 1.1525049 3.2308276 3.2521224 2.6439163 2.7356648 2.6982340 2.9755291 3.0438021 2.8807193 2.8169377 3.2741081 2.5316538 2.5101895 3.0941573 2.9638011 2.9052786 3.2513946 3.3764506 3.1432742 3.2255249 3.1093272 3.1401360 3.1699170 3.2620543 3.2741081 2.6266062 2.4939381 2.9141634 2.6257243 2.6551806 2.4490954 2.5657807 3.2913815 2.9854368 2.9193244 3.0197915 3.0300269 2.8460167 2.4495957 3.1722059 3.1094044 3.2257406 3.6692868 3.3983502 3.7855427 3.7483150 3.6868352 3.8478435 3.1218129 3.0933358 3.2046210 3.2478553 3.0813989 3.2648595 3.0143441 3.0703923 2.5109679 2.8308108 3.0676848 3.2343637 3.2562956 3.1021652 3.0478571 2.9276481 2.9443734 3.1453395 3.1687013 3.0736713 2.7697082 3.0228065 3.0598030 2.8609954 3.3349441 2.9597775 3.0812307 2.9918398 3.0122166 3.0122166 3.0870894 3.0189778 2.9210293 2.9068617 2.5825124 3.2858739 3.2865590 3.7689894 3.3056793 3.4338666 3.4258889 3.3228168 2.9515237 3.5081895 3.2124632 3.1969929 3.3101678 3.0763286 2.9858468 3.0874672 3.2512036 3.1347370 3.0744894 2.9350002 3.2201827 3.5420343 3.2530278 2.9987795 3.2245373 3.1734638 3.2191848 3.2459949 3.2152759 3.1338233 3.2163710 3.3574410 3.2456596 3.2953550 3.1521843 3.4629189 3.4875493 3.6593592 3.5236434 3.2257406 3.4234235 3.4579311 3.1528490 3.0573883 3.2373680 2.9578705 3.1902014 3.0601754 3.0017725 3.1880234 3.1953113 2.8541975 3.0513591 3.0181177 3.0438664 3.2252198 3.1737574 3.1078028 3.2821948 3.4670166 3.1770132 2.9052786 3.0833645 3.1941174 3.8476034 3.1777008 0.8825273 1.0955035 3.1306999 0.7806433 1.0938392 3.5109889 3.1394623 1.8651135 1.0696096 3.1699170 
Pm_CHHR1B                     4.4675649 3.6039922 1.1252570 1.0997416 2.9535733 2.7513235 2.7368085 0.8468486 0.8385324 0.8878079 3.0800145 1.7834071 1.7103557 1.6201978 1.2642838 0.8834033 0.8347244 0.8470203 0.0000010 0.0000010 0.0000000 0.6849830 0.7586794 0.8807443 0.9614912 1.1093469 0.8715855 1.0558695 1.7562343 0.9228840 1.1781816 3.3049517 3.4720299 2.8315053 2.9169419 2.8792441 2.9755291 3.2900154 2.8807193 2.8169377 3.3274120 2.7202143 2.7049062 3.1407507 2.9638011 2.9834205 3.2513946 3.5491221 3.2472880 3.2872510 3.1381557 3.2832191 3.2243765 3.2923985 3.2591960 2.6711050 2.6417929 3.0851770 2.8179414 2.8468952 2.6263857 2.7481013 3.3903037 3.1023127 3.0635901 3.1436746 3.0820668 2.8460167 2.6151333 3.1936071 3.1294199 3.3715961 3.6993260 3.3677120 3.6486851 3.7483150 3.5495772 3.7941963 3.3811635 3.3431121 3.1652312 3.2698442 3.0977423 3.4155907 3.0329674 3.0703923 2.5109679 2.9876287 3.0932255 3.3256415 3.2544949 3.1966745 3.0478571 2.9276481 2.9443734 3.2172700 3.2022297 3.1153414 2.7460590 3.0533025 3.0892156 3.0036505 3.5638141 3.1125620 3.1929149 2.9737451 2.9935013 3.0931502 3.1568770 2.9864099 2.9210293 2.9068617 2.7879662 3.4115493 3.4121896 3.9283285 3.3312548 3.4999101 3.4263230 3.3568008 2.9515237 3.6536690 3.2996418 3.2850205 3.4384992 3.1554435 3.0709651 3.1682983 3.3680069 3.2128410 3.1614864 2.9350002 3.2201827 3.6039922 3.3344671 3.1006982 3.2771874 3.2557803 3.2753997 3.3012863 3.2715911 3.1731947 3.2753838 3.5157712 3.3596483 3.3950713 3.1521843 3.5181088 3.5279626 3.6980945 3.5749889 3.2959402 3.5815561 3.6020246 3.2876591 3.1313823 3.3026772 3.0419866 3.2658712 3.1598377 3.0990454 3.2940438 3.2640323 2.9615827 3.1219655 3.1083689 3.1347348 3.2355430 3.0885779 3.0936516 3.2534600 3.5021610 3.2373050 2.9713732 3.1493233 3.3611088 3.9399633 3.2473722 0.8642600 1.0463532 3.1306999 0.7868782 1.0957280 3.5899068 3.2116374 1.6728891 1.0333125 3.3432270 
Po_TRL_CHHR1                  5.0525717 3.9112357 0.9412425 0.9356342 3.4631415 2.8908017 2.8288305 0.5999357 0.6123609 0.6355839 3.9035782 1.8623000 1.7019278 1.5631776 1.2812546 0.7430247 0.8127771 0.7914576 0.8400412 0.7186064 0.6849830 0.0000000 0.5769134 0.5346058 0.7381601 0.7815185 0.7889370 0.9599476 1.7963691 0.8321062 1.0037258 3.5248068 3.7830053 2.8753917 2.9408205 3.0640192 3.2849186 3.5006570 3.3215092 3.1960576 3.5864176 2.8656490 2.8036156 3.5098086 3.9243280 3.6545960 3.3774155 3.6201764 3.9376938 3.6926623 3.3291553 3.5288802 3.3599492 3.6476976 3.5269321 2.7553681 2.6430879 3.4500189 3.0071613 3.0599397 2.7394403 2.8956400 3.7504193 3.5631253 3.5277046 3.5102938 3.3328279 3.0545455 2.8980863 3.7771839 3.7254742 3.7540272 4.0580610 4.2092956 3.6928762 4.1543192 3.5325702 3.7850341 3.7645877 3.7109569 3.5363980 3.7900848 3.5912113 3.5230545 3.4431078 3.0380656 2.9899615 3.5838976 3.5609619 3.7121922 3.6623305 3.7220278 3.0447379 3.3393343 3.4883862 3.7936032 3.5673741 3.6258043 2.7737802 2.8495163 2.8839417 3.0626750 3.6545634 3.1896997 3.3575710 2.9502073 2.9452556 3.0529679 3.1132425 2.9507420 2.9313149 2.9275035 2.8667640 3.9003948 3.8968303 4.7217000 4.1954327 4.1246043 3.9616363 3.6704231 3.4851856 4.0715937 3.6038955 3.5622295 3.6739430 3.6541098 3.4546069 3.6764782 3.8918646 3.5437838 3.5545531 3.3080440 3.4449362 3.9112357 3.8406330 3.5123495 3.6913793 3.5883615 3.5999094 3.6322941 3.6054009 3.6873732 3.7008491 3.8149413 3.7251412 3.5067508 3.2679111 3.8013455 3.9288041 4.0637533 3.8331137 3.3750800 4.1109808 3.9629984 3.6879662 3.3839456 3.5113075 3.1349624 3.5061314 3.3531595 3.7006302 3.8028060 3.7975571 3.4243248 3.6050581 3.6995815 3.6201522 3.8704385 3.6714954 3.6190229 3.7321753 3.7620141 3.8624065 3.6437375 3.8027295 3.6562870 4.6173461 3.7733644 0.6917457 0.9159896 3.1242451 0.6738441 0.9485965 3.8989717 3.7653723 1.5557537 0.9153902 3.5176578 
Cq_CHHR1                      4.7748295 3.6197672 0.9784216 0.9613699 3.1282926 2.9670251 2.8719792 0.7686182 0.7450917 0.7298229 3.1034208 1.7935782 1.6816488 1.4904044 1.3066980 0.8059876 0.8602707 0.9104755 0.8819718 0.7814678 0.7586794 0.5769134 0.0000000 0.4747077 0.7152203 0.7810831 0.8013566 1.0171470 1.6521616 0.8394781 1.0241886 3.2740003 3.6629085 2.8737758 3.0106441 3.0272240 3.5447177 3.9520383 3.5950723 3.3671614 3.6817194 2.9414539 2.8466883 3.3233725 3.9979206 3.1235665 3.2302448 3.7952866 4.0369721 3.6033858 3.3958734 3.5033872 3.3179721 3.7109713 3.6327572 2.7368523 2.6780699 3.3034104 2.9970564 3.0258774 2.8866082 2.9720358 4.1434511 3.4643305 3.3836227 3.3572565 3.3933435 2.9760578 3.1212045 3.5700603 3.5380338 3.4310382 4.0633662 3.6686581 3.7821641 3.6628343 3.6219875 4.0661206 3.9138750 3.8347321 3.6066936 3.7580192 3.5903856 4.0449295 3.6003386 3.1820420 2.8276023 3.8670685 3.4050209 3.9612619 3.7065307 3.6351999 3.2158739 3.1531405 3.4713220 3.5346329 3.5771501 3.6141914 3.0162663 3.0492994 3.0858639 3.0775219 3.3044634 3.2179698 3.3321801 3.1265466 3.1489412 3.2785582 3.4135074 3.1441501 3.1256415 3.1251977 2.9950378 3.6486251 3.6415766 4.1540640 3.9428323 3.8051057 3.7652125 3.4905054 3.4833466 3.4653508 3.0798333 3.0899151 3.2252182 3.3761685 3.0617623 3.3039863 3.1842788 3.0717035 3.0438505 2.8041208 2.9660807 3.6197672 3.4945407 3.1754398 3.4747815 3.3741137 3.5108473 3.5405993 3.5193112 3.5724050 3.5500335 3.6622864 3.2883876 3.3322515 3.1512929 3.3771760 3.4978435 3.6154413 3.4345999 3.0448199 3.2515382 3.3792953 3.1915263 3.0654071 3.2359112 2.8645200 3.1480758 3.0063485 3.3580188 3.4957029 3.3465037 3.0153643 3.1842664 3.2129464 3.2121748 3.3546393 3.2405959 3.0935944 3.2570130 3.4459677 3.5096619 3.1079408 3.3008526 3.6070183 4.2462179 3.5690579 0.7518040 0.9630363 3.0908499 0.6974502 0.9707946 3.6937494 3.5218763 1.5705930 0.9345486 3.4725059 
Pc_CHHRA53                    4.7052458 3.5821588 1.1585876 1.0320093 3.3629346 2.9220485 2.9220485 0.9858752 0.9407349 0.8966081 3.3256763 2.3963566 2.2811141 1.9327424 1.4928078 0.8112951 0.7788259 0.8526704 0.9073249 0.9288308 0.8807443 0.5346058 0.4747077 0.0000000 0.8245465 0.8041487 0.9659917 1.1794479 1.6530038 1.0192081 1.2290992 3.1648396 3.6287280 2.8725219 2.8725219 2.8725219 3.2269405 3.8045336 3.1745406 2.9986052 3.5420003 2.9234085 2.9234085 3.6045148 4.8035525 3.5685336 3.1719587 3.5985077 3.4011855 3.3681539 3.3800412 3.8290002 3.5429996 3.6543678 3.4702422 2.8289897 2.8727864 2.8504869 2.7487983 2.8229432 2.8440712 2.8997246 3.8746156 3.3748225 3.3517696 3.3227539 3.2945847 2.7928613 2.7179705 3.5610524 3.5291237 3.4761810 4.1795324 3.8399678 3.9705405 4.4676635 3.3785678 4.1342403 3.6424489 3.6790986 3.2134309 3.2400583 3.1464112 3.6619871 3.2352735 3.1399466 3.0363031 3.7672149 3.3054289 3.5089210 3.5746866 3.1905799 2.8785559 2.9356274 3.1082360 3.3520052 3.3002736 3.3384198 2.8092817 3.0174761 3.0174761 3.0078584 3.4722714 3.1936252 3.1465087 2.8374280 2.8536889 3.0438393 3.1726009 2.8344782 2.8353392 2.8353392 2.6486946 3.8332692 3.8332692 3.8917026 3.6903335 4.0824609 3.8520524 3.7060247 2.9758990 3.8058743 3.2102714 3.2569846 3.2155399 3.2034556 3.2224200 3.2224200 3.2326868 3.3731332 3.3731332 3.1537005 3.1538624 3.5821588 3.5606017 3.3757219 3.2985188 3.3655299 3.5822059 3.5698646 3.5765634 3.5800959 3.6359337 3.7429998 3.3373684 3.4524052 3.0760293 3.4924759 3.5547242 3.8652175 3.5245284 3.4956321 3.3962017 3.4586343 3.2926489 3.1629732 3.1913299 3.1913299 3.1428025 3.1539197 3.4024243 3.5101492 3.4629682 3.5596226 3.4512169 3.4887716 3.4920682 3.3757716 3.3606494 3.2126094 3.4066950 3.3909318 3.4717992 3.5919115 3.5685336 3.7700202 4.6659032 3.3305365 0.9565663 1.0936628 3.1719587 0.8786774 1.0320093 4.1809497 3.3678412 1.1211654 1.0995692 3.7084109 
Nn_CHHR1                      4.7760881 3.5949608 0.9697870 0.8432364 3.2390499 2.9418793 2.9042081 0.8698088 0.7744955 0.7990960 3.6361045 1.8126746 1.6577522 1.4700954 1.4380704 0.9968976 1.0069305 1.0177886 1.1604330 0.9842411 0.9614912 0.7381601 0.7152203 0.8245465 0.0000000 0.6540534 0.8937324 0.9813362 1.4317350 0.9090739 1.0821853 3.4903227 4.0615590 2.8924168 2.9645306 3.1213831 3.2046508 3.5531682 3.2528938 3.1035662 3.9474674 2.9160859 2.8779742 3.5980538 3.3187564 3.2884113 3.7854794 3.9303221 3.7669882 4.0533647 3.7112127 3.7764546 3.6122984 4.1151681 3.8879981 2.7418960 2.8592404 3.1835713 3.1136332 3.1866128 2.9214308 2.9469045 3.7414289 3.4810459 3.4625899 3.4201512 3.4073248 3.0231683 3.0971450 3.4634105 3.4606679 3.6344721 4.1593013 3.9095379 3.7233835 3.9261116 3.7476491 3.9894061 4.1311235 4.1078986 3.7383710 3.7823617 3.5906774 3.8759243 3.3961974 3.2616301 2.8342503 3.7450926 3.2785789 3.7958655 3.6475462 3.8404490 3.6458427 3.2999348 3.6144603 3.4932483 3.5162501 3.6563978 3.0035713 2.9444113 2.9690872 3.1978514 3.8576119 3.4758266 3.4674827 3.1158917 3.1214830 3.2567346 3.2659194 3.1217278 3.0896558 3.0880848 3.0828483 3.8692160 3.8657293 4.6235287 3.9926734 3.7486220 3.7377989 3.5706458 3.3965851 4.2331301 3.4184792 3.3934070 3.4573126 3.6058855 3.4394424 3.6205933 4.0044909 3.3971439 3.5772413 3.3299407 3.4672728 3.5949608 3.6125772 3.4266662 3.4283441 3.5371475 3.5775717 3.6215822 3.5724590 3.5390717 3.3844211 3.7818617 3.3662476 3.3004971 3.0385434 3.2709128 3.4027747 3.4320718 3.3341225 3.1690319 3.9644056 3.6317899 3.4714364 3.3011275 3.4746750 3.2443547 3.4456401 3.4164853 3.3542522 3.4127796 3.2630576 3.3684187 3.2163052 3.3035200 3.2442298 3.5465764 3.3750096 3.2384797 3.3472564 3.4616205 3.5118231 3.2739536 3.3290097 3.9514332 4.1375262 3.5652581 0.8914638 0.9921952 3.4223011 0.7370837 0.8561073 3.7184698 3.4977965 1.4988027 0.9302703 3.7204779 
Pc_CHHRA64                    4.6651397 3.4299090 1.1464773 1.0149166 3.3981223 3.3360595 3.3360595 1.1504498 0.9606734 0.9630430 3.3613939 2.6101006 2.4031723 1.8836114 1.8216641 1.2649537 1.0026452 1.0755883 1.0769961 1.1191655 1.1093469 0.7815185 0.7810831 0.8041487 0.6540534 0.0000000 1.0639306 1.1163681 1.5962719 1.0721002 1.3899053 3.4058651 4.2560081 3.1687852 3.1687852 3.1687852 3.4845580 4.0171195 4.0780542 3.4086069 3.5041504 3.3202633 3.3202633 3.9306283 5.8779077 3.7071719 3.6752877 3.6338059 4.0622857 3.8872150 4.0433973 4.0853009 4.0142403 3.6341654 3.4293024 3.1206140 2.9430215 3.5953152 3.4146753 3.4792955 3.1953775 3.3066287 4.2214280 3.9856649 3.7940105 3.7964047 4.0033384 3.1206474 2.7501180 3.6901870 3.7358887 3.7271737 4.5630208 3.6748505 4.3777668 4.1159497 3.4308723 4.4122957 4.1759124 4.0822833 3.6610897 3.5993449 3.5070211 3.9246053 3.5109627 3.4447048 3.3697320 4.0147304 3.9695447 3.8658137 3.9128989 3.8413738 3.5564649 3.5107269 3.6299794 3.6642806 3.6761881 3.6761881 3.3463934 2.9512296 2.9512296 3.2172609 3.9141794 3.6127934 3.7130671 3.4953905 3.4935598 3.7473117 3.8046798 3.4969840 3.3008377 3.3008377 3.1783744 4.0772740 4.0772740 4.0772740 4.0326169 4.1539731 3.6554780 4.1136890 2.8458216 3.9417883 3.4750259 3.4103399 3.6648106 3.2282148 3.8382492 3.8382492 3.8382492 3.8920249 3.8920249 3.6863432 4.1062706 3.4299090 4.0440611 3.5613480 3.7250561 3.7262079 3.6932845 3.7533272 3.6880767 3.9084995 3.6155561 3.6734221 3.4198036 3.3235849 2.9362341 3.2680987 3.2434571 3.4720153 3.2789738 3.2692364 3.5523102 3.6412177 3.7593032 3.3848529 3.3878776 3.3878776 3.3192358 3.4023692 3.4831938 3.5417944 3.3944485 3.5589539 3.4068618 3.5088592 3.5189492 3.4147653 3.3779967 3.1542067 3.3287439 3.6438490 3.6808336 3.6927534 3.7071719 4.2117839 4.9327663 3.5962657 1.0630055 1.1335494 3.6752877 0.7999604 1.0149166 4.4517516 3.6819818 1.0846533 1.0894630 4.1683567 
Sv_CHHRA13                    5.1619947 4.1852693 1.0028451 0.9302009 3.3824631 2.7669282 2.7475527 0.9003242 0.8881798 0.9183640 3.8792154 1.7855911 1.6265612 1.4354222 1.2453771 1.0291971 1.0218289 1.1220086 1.1087805 0.8818641 0.8715855 0.7889370 0.8013566 0.9659917 0.8937324 1.0639306 0.0000000 0.8743711 1.2885565 0.6363777 0.7980874 3.8122327 3.7953487 2.6086225 2.7014516 2.8284904 3.4158197 3.8371459 3.4569530 3.3266848 3.5234713 2.7519750 2.7322358 3.7854485 4.1211751 3.5670764 3.2846564 3.6360615 3.9528148 3.6801365 3.2755715 3.4284631 3.2945893 3.5896178 3.4724622 2.5882244 2.8600121 3.3332947 3.0080956 3.0454260 2.7609741 2.7483745 3.6724801 3.2446684 3.3076639 3.1970871 3.3044877 2.9269160 2.9178731 3.9173212 3.8641310 4.2340894 4.1931160 4.0146464 3.4768049 3.7681932 3.6084522 4.0670373 3.6944842 3.6557660 3.5628888 3.6854574 3.5260872 3.6167116 3.5778575 3.3922592 3.0308625 3.5179653 3.2195043 3.5639007 3.4537596 3.6689810 3.3677544 3.1842195 3.3953251 3.4065690 3.2809466 3.3492819 2.8135802 2.8814092 2.9171042 2.9908095 3.5144015 3.1863332 3.0270447 2.9935332 3.0060496 3.1174395 3.0738234 3.0036382 2.9574592 2.9536467 2.8400245 3.7722950 3.7882822 4.5340694 4.0277656 4.1380893 4.2700345 3.9964291 3.7934006 3.9540605 3.6722393 3.6339354 3.4268611 3.7220753 3.4597164 3.7891070 3.8113380 3.5258697 3.5171456 3.4112800 3.5745700 4.1852693 3.7890546 3.6256809 3.8554510 3.7649963 3.8275554 3.8471497 3.8225564 3.9425126 3.9202231 4.1689774 3.8036361 3.7192777 3.4887534 3.8260242 3.9032802 3.9726960 3.8330263 3.4254105 4.0316761 3.8823725 3.6024197 3.5763346 3.7541230 3.4227627 3.6807966 3.6995949 3.7776721 3.7037064 3.8127913 3.6013344 3.7319174 3.6854436 3.8093167 3.9450688 3.6582695 3.5721077 3.6663017 3.9370993 3.9650082 3.5931542 3.7488559 3.5929724 4.3211284 3.4050200 0.9637063 0.8379884 3.1419514 0.7937464 0.9518443 3.8758175 3.3685155 1.4723343 0.8897778 3.4516195 
EulmesEVm002388t1             4.7378363 3.1081855 1.1659438 1.0470373 3.3509703 2.5192984 2.5192984 1.0687624 1.0257480 1.0082972 3.3319173 1.3885619 1.3360616 1.4222068 1.2145244 1.0102249 1.0871974 1.1463422 1.3135540 1.0558695 1.0558695 0.9599476 1.0171470 1.1794479 0.9813362 1.1163681 0.8743711 0.0000000 0.0858264 0.9537994 0.9790311 3.2830914 2.8748720 2.4386455 2.4386455 2.4386455 2.9661337 2.9828533 2.9558004 2.7338701 3.0983586 2.4792045 2.4792045 3.5806741 3.9475570 3.4158427 3.0899382 3.1124398 2.8522177 3.1461943 3.1790802 3.0680548 3.0509933 3.0983586 3.0983586 2.5081227 2.3885529 2.4907886 2.4629868 2.4851184 2.3167445 2.4991841 3.2019754 2.7833178 2.7008562 2.7709120 2.7699813 2.6124627 2.1443367 3.2798424 3.2533094 3.3233669 3.7477345 3.3405630 3.4502919 3.7039123 3.3980944 3.4127731 2.9293382 2.9590873 2.9149586 2.9691862 2.9248501 2.9458223 2.6459257 2.6988524 2.5769497 2.7535764 3.0576789 2.9172656 3.1437875 2.7425794 2.8946662 2.8888073 3.0412863 2.8926441 2.8414750 2.8414750 2.7463233 2.2786613 2.2786613 2.4088528 2.6605687 2.6207817 2.4905603 2.5262972 2.5652725 2.5652725 2.5477506 2.5477506 2.5705723 2.5705723 2.2990099 3.4991186 3.4991186 3.5026564 3.3641750 3.5659303 3.6016880 3.5733578 3.1979934 3.7581183 3.3146126 3.2582662 3.2667303 3.1280971 3.3773087 3.3773087 3.6044042 3.4138209 3.4138209 3.3122739 3.4774352 3.1081855 3.5766967 3.0849267 3.2581840 3.1954479 3.4455620 3.4666688 3.4369118 3.5089580 3.2970810 3.2970810 3.2462343 3.4257290 3.1763813 3.2617780 3.3988559 3.4628912 3.4028314 3.3705522 3.6727005 3.3151912 3.3922108 3.1719458 3.2704423 3.2704423 3.2972269 3.2877531 3.0834492 2.9448056 3.0349859 3.2935616 3.1578355 3.2817043 3.2095172 3.4969393 3.3688914 3.1460144 3.2807343 3.3919901 3.5124486 3.4158427 3.4158427 3.1169860 4.0661350 2.7826181 1.0485806 1.1108929 3.0899382 1.0181200 1.0470373 3.7595128 2.8663160 1.5514278 1.1691534 3.0509933 
GarderEVm002392t1             4.0153922 3.4065536 1.8754646 1.5523498 3.4658994 2.7747705 2.7747705 1.8051084 1.7543915 1.6248099 3.4820417 2.0742739 2.0506091 1.8347344 1.6515493 1.6151385 1.9316154 1.7670289 1.5644442 1.5644442 1.7562343 1.7963691 1.6521616 1.6530038 1.4317350 1.5962719 1.2885565 0.0858264 0.0000000 1.0055009 1.3248936 3.4985887 3.7181173 2.6002754 2.6002754 2.6002754 3.1993916 3.7228333 4.5027018 2.7093902 3.6143577 2.7758405 2.7758405 3.9099756 8.9999986 3.6485556 3.2663072 3.4976242 3.5510873 3.2854477 3.5915610 3.7802657 3.5266420 3.6951236 3.5053732 2.9911616 2.7309808 2.9314505 2.7115176 2.7247638 2.5528307 2.7747705 3.8646661 3.3809421 3.2297040 3.3142810 3.0143612 2.5830907 2.4333100 3.5714702 3.5293698 3.5199404 4.2638218 3.5030719 3.7771132 4.8975972 3.5078594 4.1630784 3.3505966 3.3332780 3.6705618 3.8953271 3.6969118 3.9302189 3.0523115 3.0243237 2.6114195 3.4642685 3.3131193 3.8046708 4.2367115 3.3271758 2.8703410 2.9110986 3.4660718 3.6525104 3.5748137 3.5748137 3.3800022 2.0602426 2.0602426 2.4866761 2.6888402 2.7799460 2.7653038 2.3142682 2.3142682 2.4489698 2.4350156 2.3621992 2.1794896 2.1794896 2.4064517 3.9127320 3.9127320 3.9127320 3.4373412 4.0785030 4.0523677 4.3106853 1.8785665 3.9240339 3.4756347 3.4756347 3.4214874 3.5354235 4.0059089 4.0059089 4.0059089 3.8935760 3.8935760 3.3440605 3.7447511 3.4065536 3.6515475 3.2391237 3.4488580 3.5902475 3.7602894 3.7357618 3.7460109 3.7955059 3.6206548 3.6735322 3.4655172 3.6599699 3.0040836 3.3972956 3.6888616 3.9673158 3.7014440 3.7014440 3.6680562 3.8707044 3.8575383 3.4313845 3.5879440 3.5879440 3.5205706 3.5060197 3.5126319 3.3121966 3.2177187 3.6065095 3.6452981 3.6406473 3.6176493 3.8260368 3.4658994 3.3886947 3.5823861 3.7317263 3.7517380 3.5611161 3.6485556 3.8828502 4.8349820 3.4725984 1.8147301 1.8091825 3.2663072 1.4003575 1.5523498 3.9943409 3.6034979 1.7595794 1.7595794 3.9500804 
Lv_CHHR1A                     4.7942029 3.2552315 1.0326257 1.0184462 3.0639781 2.4429037 2.3706345 0.9494718 0.9781560 0.9367380 2.9560437 1.4316788 1.4010198 1.3757602 1.0510148 0.9916818 1.0808870 1.1137046 1.0818210 0.9228840 0.9228840 0.8321062 0.8394781 1.0192081 0.9090739 1.0721002 0.6363777 0.9537994 1.0055009 0.0000000 0.0768090 3.2698055 2.9552573 2.2195785 2.3486963 2.3214382 2.8525664 2.8578469 3.0600435 2.8067290 3.1116579 2.4040176 2.3315907 3.2366887 3.3029244 3.2199533 2.9079993 3.2512866 3.0437801 3.0951277 3.0235210 2.9471785 2.9669332 3.1116579 3.1116579 2.3834676 2.3506469 2.7651989 2.6771658 2.7045804 2.4040325 2.4242870 3.1116224 2.9072401 2.8503692 2.8554204 2.8380161 2.8064064 2.2718252 3.1782145 3.1245316 3.4248936 3.8196025 3.4083421 3.2703137 3.4544724 3.3100398 3.3215632 2.9971933 2.9417094 2.8704943 2.9717007 2.8597122 2.9241298 2.9554623 2.8313983 2.6495357 2.6694515 3.0228508 3.0576853 2.9755666 2.8377241 2.5754155 2.7907504 2.9012220 2.9078345 2.9586949 3.0256285 2.4277057 2.5670504 2.5939276 2.3910848 3.0925784 2.8438678 2.8765438 2.6692265 2.6870964 2.6870964 2.6612016 2.6770186 2.6372150 2.6339458 2.1453873 3.1316892 3.1332308 3.6963384 3.2612474 3.4565235 3.6025746 3.2332800 3.3678322 3.1849783 3.2042175 3.1877123 3.0931281 3.1208810 2.9740438 3.0873664 3.2382674 3.0526802 3.0432723 3.0743186 3.2266680 3.2552315 3.3444010 3.3879651 3.1255210 3.1191188 3.2040769 3.2056338 3.1843944 3.2034664 3.0137933 3.1965019 3.2745207 3.1538319 3.0738059 3.2857851 3.3675129 3.4720104 3.3313731 3.1605350 3.6443155 3.2874164 3.2015939 3.2009045 3.2382748 3.1042744 3.1555710 3.3529183 3.0379604 3.0307758 3.1084864 3.0710524 2.9834349 3.0410113 2.9735173 3.1743559 3.1353607 3.0731118 3.1701353 3.3133729 3.5010245 3.2199533 3.4353089 3.0555711 3.7171995 3.0129974 1.0281635 0.9590208 2.8625198 1.0333291 1.0184462 3.5832014 2.9276857 1.6993443 0.9996107 2.9669332 
Pm_CHHR1A                     4.9395926 3.3968422 1.3074189 1.2331509 3.1395003 2.7603451 2.7179410 1.1572038 1.1361594 1.1107562 3.4570245 1.8372630 1.7330032 1.6525845 1.3359468 1.1528950 1.3034536 1.4028576 1.4228845 1.1525049 1.1781816 1.0037258 1.0241886 1.2290992 1.0821853 1.3899053 0.7980874 0.9790311 1.3248936 0.0768090 0.0000000 3.3924239 3.5106721 2.5837977 2.7122925 2.6794183 2.7921818 3.2685181 3.0509368 2.7375134 3.3090918 2.7373646 2.6946507 3.5174155 3.3463041 3.4341044 2.9058403 3.6263600 3.3709920 3.2139866 3.1340313 3.2895479 3.1236498 3.2132474 3.2450205 2.5203728 2.6489827 3.1450821 3.0463127 3.0620641 2.7298869 2.7451391 3.5104640 3.1008912 3.0763188 3.0984178 2.9705387 2.7396236 2.5268769 3.4013947 3.3456539 3.6174269 4.1115210 3.5227363 3.2988827 3.5534930 3.4196862 3.6676318 3.5384072 3.4840221 3.2525552 3.4253387 3.2789159 3.4499077 3.1430282 2.9520067 2.5868739 3.2089232 2.9648474 3.4107694 3.2864894 3.0968620 2.6741222 2.8151695 2.9710026 3.1192458 3.1410939 3.1788562 2.5345047 2.9735430 3.0028489 2.7736999 3.3950703 3.2984936 3.3073504 2.7105321 2.7280958 2.8531009 2.9898119 2.7180775 2.6745143 2.6711479 2.3845165 3.4481494 3.4495030 4.0386218 3.8210055 3.6771548 3.5931449 3.4740595 3.5347700 3.5660935 3.3404585 3.3261742 3.2351919 3.3019213 3.2390763 3.3217457 3.6192154 3.3046512 3.3205718 3.2107986 3.3540849 3.3968422 3.5388364 3.4729917 3.2853059 3.3245322 3.3548575 3.3532430 3.3366374 3.4171808 3.2511854 3.3899608 3.5075763 3.3828880 3.2023685 3.4426150 3.5214019 3.6184831 3.4713940 3.3588548 3.9743188 3.5397307 3.5384807 3.2967140 3.3785069 3.2538824 3.2843632 3.4748617 3.2086784 3.1838243 3.2529912 3.4255797 3.2062919 3.2988678 3.2644025 3.3292204 3.1810171 3.1894531 3.2403261 3.4070216 3.7019334 3.4566920 3.6173068 3.4464685 3.9638528 3.2185424 1.1649894 1.2121554 2.8406351 1.0852438 1.2331509 3.6021755 3.1369372 1.8286396 1.2018823 3.3685839 
XP_045522851.1                4.4572534 0.6248181 3.7102098 3.6380150 0.4943688 2.2827467 2.2355056 3.5115162 3.3822958 3.3136102 0.5727787 3.6290563 3.7414105 3.7799811 3.4303696 3.0439215 3.2236459 3.5167483 3.3711889 3.2308276 3.3049517 3.5248068 3.2740003 3.1648396 3.4903227 3.4058651 3.8122327 3.2830914 3.4985887 3.2698055 3.3924239 0.0000000 3.5391409 1.9216824 1.9493226 2.0103479 3.2939516 3.4249085 3.4691791 3.2173795 3.5287164 2.2705163 2.2232089 0.6217542 0.6683203 0.6135546 3.7460111 3.7532437 3.4948143 3.6413086 3.5589453 3.6013624 3.6346832 3.5386493 3.5287164 2.0916038 2.0709939 2.3571624 2.1720102 2.1964950 2.2547337 2.2914815 3.8736916 3.5316755 3.4949525 3.4786285 3.5912453 3.2218239 2.1535022 0.7029620 0.6945110 0.6256192 4.2837028 3.7987744 3.5897435 4.0804467 3.9302644 3.7874647 3.7332556 3.7896468 3.4605755 3.4671580 3.5326790 3.6284091 3.3314382 3.2061545 3.0000959 3.3117898 3.4124320 3.5242598 3.5180538 3.6320726 3.3247621 3.4160550 3.4614480 3.5693354 3.4712576 3.6117042 3.7233260 2.1091223 2.1079662 2.1335174 1.9714857 2.1431350 2.1340973 2.0678757 2.0848328 2.1830671 2.1561407 2.0705244 2.0051095 2.0051095 2.0821597 0.8550229 0.8557057 0.8893877 0.9593748 0.8385545 0.7658707 0.8744183 0.7053782 0.5998658 0.5536164 0.5593524 0.6496251 0.6846906 0.6493029 0.7136541 0.6747496 0.6528233 0.6186489 0.5768684 0.6422422 0.6248181 0.6370331 0.6993677 0.6198495 0.6339228 0.5825945 0.5970385 0.5958550 0.6859879 0.6760797 0.7214945 0.6526894 0.5849534 0.5990949 0.5960645 0.5851933 0.6147547 0.5813237 0.5051295 0.4946938 0.4161356 0.3295667 0.0663694 0.0461708 0.0437922 0.0570183 0.0031782 0.5135966 0.5075484 0.5464253 0.4858664 0.5331510 0.5258875 0.5272509 0.6011160 0.5750287 0.5820924 0.6124571 0.5433096 0.7167472 0.6091131 0.6348451 3.5741824 4.0093931 3.5085627 3.5128079 3.6256936 3.5534908 3.4007113 3.6228394 4.2208865 3.5476326 4.3311024 3.7366376 3.6512623 
Nn_CHHR2B                     3.6731597 3.4902110 3.8508953 3.6792700 3.6023069 3.4146424 3.3867481 4.0253872 3.7913229 3.8340832 4.0975650 4.0797429 4.0999926 4.6825144 3.8979099 4.0495800 4.1441223 4.4248607 3.4818719 3.2521224 3.4720299 3.7830053 3.6629085 3.6287280 4.0615590 4.2560081 3.7953487 2.8748720 3.7181173 2.9552573 3.5106721 3.5391409 0.0000000 3.6763284 3.8062360 3.8599594 0.5354266 0.8177686 0.5852673 0.5000368 0.9508599 3.3427318 3.3148247 3.6368282 3.3559802 3.4539093 0.8118028 1.0969823 0.8310304 0.8477693 0.6954619 0.8514639 0.7976289 0.9449644 0.9250488 3.6457588 3.3089757 3.7589238 3.3672239 3.4723649 3.3173264 3.3956309 1.0008527 0.7911844 0.7698419 0.7498778 0.6733438 0.5226911 3.6537807 3.6992842 3.6796989 3.9083433 2.5322058 2.5165644 2.6141840 2.7092982 2.5937006 1.4560110 0.5543566 0.5877091 0.6813825 0.7308684 0.7444946 0.8313023 0.6461917 0.4084876 0.3104435 0.6691704 0.7880400 0.8640145 0.6524332 1.1788699 0.4978583 0.7439086 0.7689868 0.8186909 0.7780201 0.8553722 4.0167181 3.8606461 3.8811974 3.7506596 3.7420756 3.6566659 3.4202169 3.5385489 3.5242886 3.7310169 3.6653021 3.5772903 3.5078058 3.5025706 3.0576605 3.6545851 3.6512943 4.2849528 3.7928086 4.0565804 3.9675953 3.6804610 3.5550367 4.9328364 3.4755760 3.4368051 3.6053586 3.4361483 3.7945264 3.9840509 4.5091525 3.7331384 3.7772527 3.2503556 3.2252321 3.4902110 3.6272530 3.5277229 3.5392991 3.4846639 3.7179933 3.7257003 3.7034151 3.7087872 3.6954184 3.9409308 3.5710011 3.6831254 3.2761066 3.8875275 4.0421199 3.8830822 3.9246683 3.7560561 3.7385853 3.7933423 3.4466832 3.4687797 3.5916708 3.3256874 3.5205682 3.2331145 3.4926913 3.6686392 3.7916405 3.3425917 3.4900687 3.5338086 3.5473377 3.9373481 3.6640640 3.7761032 3.8386812 3.7303437 3.7680603 3.4269092 3.6666249 0.9625678 2.2794733 0.8419809 4.0166454 4.1545062 0.6642545 3.6381074 3.7101127 2.5808770 0.8347172 4.7298955 3.8381147 0.9469587 
XP_037917404.1                4.0940349 1.9372455 2.9850950 2.9706041 1.9221700 1.1522277 1.1030239 2.9101830 2.8547378 2.8275327 2.1158127 3.5021686 3.4450350 3.0122934 2.9166947 2.7542768 2.8289549 3.0189990 2.6237603 2.6439163 2.8315053 2.8753917 2.8737758 2.8725219 2.8924168 3.1687852 2.6086225 2.4386455 2.6002754 2.2195785 2.5837977 1.9216824 3.6763284 0.0000000 0.0151517 0.0151517 3.0112671 3.4422513 3.2331841 2.9365105 3.3353000 1.1550090 1.1056590 1.8446391 1.8530345 1.9680272 3.1448251 3.6979034 3.4775996 3.5171346 3.2344615 3.4254110 3.3379014 3.3796167 3.3353000 0.8646971 0.9679766 1.2024045 1.1733716 1.1533278 1.1245217 1.1408299 3.6413934 3.3566703 3.4986321 3.3640698 2.9516450 2.8540684 0.9590465 1.9152315 1.9205472 2.0767728 3.8831634 3.8703751 3.8119314 3.5282124 3.8786464 3.7877834 3.5903157 3.5732322 3.4529005 3.4390386 3.3622430 3.0754827 3.0493306 3.1949405 2.8498425 3.5574060 3.2860828 3.4477072 3.5263202 3.4563412 3.3795138 3.0480123 3.2933875 3.2699817 3.3256886 3.4713104 3.3910591 1.4593078 1.4604136 1.4365549 1.4324215 1.5129081 1.5315417 1.2682261 1.2743868 1.3902492 1.3538242 1.2674600 1.0950504 1.0950504 1.0287785 2.0637834 2.0747602 2.4871713 2.3595580 2.1088431 2.1603814 2.3298734 1.6675398 2.1763088 2.0737140 2.1154499 1.9412622 2.0489373 2.0711579 2.1232475 2.1643805 2.0971477 2.1242390 1.9084557 1.9223579 1.9372455 1.9372774 2.0517444 1.9896311 1.8892201 1.9566431 1.9609696 1.9541407 1.8631833 1.9290229 1.9987372 2.0168274 2.0095536 1.9296128 2.0517806 2.1238098 2.3131700 2.0986903 2.0876326 2.0227347 2.1107231 2.0106196 1.8302628 1.9357862 1.8501687 1.9366412 1.9225907 1.8618617 1.8408934 1.8957499 1.9454188 1.8830866 1.9195779 1.9342375 1.9237533 1.9493666 1.8817735 1.9083512 2.0807398 2.0343061 1.9821292 2.0122779 3.5749025 4.2708399 3.2616086 3.0534329 3.0903148 3.1448251 2.5768724 2.9706041 4.2251002 3.2725126 3.4582679 3.0506273 3.5009769 
XP_037917400.1                4.2513118 1.9732249 3.0559082 3.0429689 1.9399199 1.2099643 1.1030239 2.9101830 2.8098949 2.9199168 2.1158127 3.6211391 3.5235679 3.0773495 2.9230527 2.8443642 2.9560156 3.0189990 2.6237603 2.7356648 2.9169419 2.9408205 3.0106441 2.8725219 2.9645306 3.1687852 2.7014516 2.4386455 2.6002754 2.3486963 2.7122925 1.9493226 3.8062360 0.0151517 0.0000000 0.0263905 3.2254662 3.5835819 3.5252600 3.1138390 3.4430763 1.2128897 1.1056590 1.8446391 1.9055813 1.9680272 3.2667744 3.7375119 3.6626550 3.5869336 3.2510483 3.4303827 3.3504381 3.4877435 3.4430763 0.8627792 0.9515754 1.2081653 1.2062201 1.1861683 1.1799170 1.1985284 3.7647025 3.3422176 3.4799204 3.3498436 2.9414584 2.8447730 1.0661417 1.9381907 1.9506271 2.1023426 3.9236185 4.1436897 3.8845596 4.0321243 4.0718188 3.9373781 3.6811197 3.6472801 3.6106896 3.5220767 3.4945339 3.1658423 3.2234124 3.1949405 2.8498425 3.5574060 3.5660187 3.4352473 3.6420182 3.4613160 3.3795138 3.1477416 3.4563642 3.2502772 3.3181954 3.5366776 3.4639831 1.5456382 1.5451347 1.4480398 1.4424749 1.5470828 1.5880288 1.3574584 1.3763507 1.4902289 1.4519710 1.3838226 1.2203929 1.2158152 1.1309971 2.0915615 2.1024785 2.5310518 2.4289377 2.1951065 2.2281404 2.2903992 1.7296344 2.1763088 2.0629513 2.1043060 1.9505615 2.0452310 2.0602243 2.1489684 2.1643805 2.0860792 2.1242390 1.9084557 1.9386612 1.9732249 1.9499375 2.0538025 2.0027385 1.9120725 1.9353834 1.9395996 1.9329174 1.8884794 1.9779581 2.1193515 2.0463993 2.0737952 2.0029585 2.1225965 2.1900284 2.4064648 2.1540637 2.0876326 2.0227347 2.1411277 2.0106196 1.8317670 1.9546805 1.8501687 1.9692080 1.9225907 1.9344902 1.8784073 1.9148245 1.9454188 1.9356818 1.9728281 1.9882671 1.9517225 1.9947650 1.9180284 1.9485271 2.1264232 2.0697892 1.9821292 1.9923903 3.5854449 4.4964238 3.2374653 3.0988578 3.1524795 3.2110454 2.6461798 3.0429689 4.2251002 3.2527815 3.6934803 3.1128329 3.5119254 
XP_037917399.1                4.5321790 2.0678034 3.0289872 3.0338469 1.9399199 1.2099643 1.1030239 2.9101830 2.8098949 2.9174236 2.1158127 3.5808694 3.4768986 3.0423196 2.9863564 2.8890676 2.9212504 3.0189990 2.6237603 2.6982340 2.8792441 3.0640192 3.0272240 2.8725219 3.1213831 3.1687852 2.8284904 2.4386455 2.6002754 2.3214382 2.6794183 2.0103479 3.8599594 0.0151517 0.0263905 0.0000000 3.3250300 3.6818173 3.6961396 3.2386455 3.5602499 1.2128897 1.1056590 1.8446391 2.0745765 1.9680272 3.3875991 3.8152100 3.6612498 3.6539922 3.1830756 3.3646576 3.2855123 3.6159336 3.5602499 0.8627792 0.9515754 1.2081653 1.2062201 1.1861683 1.1799170 1.1985284 3.8293787 3.3577886 3.4705562 3.3435922 3.0651005 2.9472531 1.0578269 1.9884455 2.0005658 2.2477297 4.0049320 4.3713111 3.8845596 3.9470042 4.1041288 4.0262071 3.8615941 3.8534171 3.7956577 3.6780582 3.6503627 3.2337303 3.3560843 3.1949405 2.8498425 3.5574060 3.5497574 3.6805276 3.8609207 3.6015883 3.3795138 3.4618988 3.6534283 3.2353421 3.2997163 3.5997255 3.4901757 1.5267733 1.5263089 1.4915221 1.4959993 1.6165375 1.6435190 1.4662515 1.4820023 1.5933635 1.5572040 1.4837792 1.3217070 1.3217070 1.1606428 2.1466558 2.1575843 2.5310518 2.4188389 2.2166726 2.2853202 2.3288590 1.8928389 2.1763088 2.0978129 2.1399445 1.9869487 2.0538392 2.0981107 2.3235600 2.1643805 2.1242694 2.1242390 1.9084557 1.9386612 2.0678034 2.0482086 2.1326174 2.0663028 1.9863421 2.0052308 2.0094922 2.0028283 1.9695736 2.0271515 2.1076281 2.0713289 2.1468575 2.0870049 2.1699358 2.2263269 2.4467500 2.2132609 2.0876326 2.0227347 2.1736228 2.0106196 1.8888214 2.0548716 1.8501687 2.0690124 1.9225907 1.9765424 1.9523816 1.9894433 1.9454188 2.0090671 2.0499758 2.0684970 2.0059041 2.0459587 1.9380141 1.9873762 2.2006781 2.1098306 1.9821292 1.9923903 3.5192677 4.4566239 3.2454447 3.1032579 3.1131164 3.0954058 2.6437776 3.1611491 4.2251002 3.2196034 3.6756309 3.1212700 3.4473154 
Battex_EVm003745t1            4.0088553 2.9923143 3.3646660 3.3058172 3.1848037 2.9161574 2.8897683 3.5874612 3.2786133 3.4273534 3.3486821 3.5629981 3.4494432 4.3091008 3.1493112 3.4905733 3.6625411 3.7462713 3.4075542 2.9755291 2.9755291 3.2849186 3.5447177 3.2269405 3.2046508 3.4845580 3.4158197 2.9661337 3.1993916 2.8525664 2.7921818 3.2939516 0.5354266 3.0112671 3.2254662 3.3250300 0.0000000 0.2183827 0.2179758 0.1959745 0.7249570 2.8988965 2.8724465 3.2990607 3.0965515 3.0502772 0.8125181 0.7888603 0.4890774 0.7531833 0.6518388 0.6903540 0.7044923 0.7298175 0.7284123 3.1346522 2.9743754 3.3655145 3.1133190 3.1725805 2.9840192 2.8978558 0.7432763 0.5493709 0.5040721 0.4740707 0.4807567 0.4774901 3.0548096 3.1388596 3.1614592 3.6137333 2.3190313 2.3884259 2.0613526 2.4331733 2.1727120 1.1915589 0.5143496 0.5201407 0.5087177 0.5306609 0.5698399 0.5519108 0.5472316 0.4115815 0.2450814 0.2884155 0.4625352 0.6240093 0.5314445 0.8087460 0.4461854 0.6688056 0.7328721 0.5956643 0.5428529 0.5960844 3.3415954 3.7492610 3.6967896 3.3127819 3.7459648 3.1936402 3.0891478 3.1698283 3.1713942 3.1713942 3.1671142 3.1869050 3.1472937 3.1318093 2.7616241 3.3236947 3.3203500 4.1936895 3.3807126 3.6149804 3.5604918 3.5348517 3.7378219 4.1107380 3.2142660 3.1719636 3.3495829 3.2575595 3.4494617 3.6091744 4.1912616 3.3216849 3.4544734 3.4005145 3.1872462 2.9923143 3.2013665 3.3257715 3.2258403 3.2525932 3.4185070 3.4558461 3.4197562 3.1941213 3.1533654 3.3401198 3.0894731 3.1811776 3.0587272 3.2840832 3.4153114 3.1997196 3.2782636 3.1542060 3.4683406 3.4168298 3.0923310 3.1822474 3.2978026 3.2198522 3.3181560 3.1300012 3.0928164 3.2912278 3.4046479 3.0574227 3.0995717 3.1984529 3.1639268 3.3277283 3.2253960 3.3012096 3.3283843 3.3714097 3.1898784 3.0502772 3.1852638 0.7311375 1.9216300 0.6039247 3.2918088 3.8591161 0.6637968 3.2432872 3.3971464 2.5516254 0.6124664 4.5252986 3.5313733 0.7044923 
AcastyEVm001896t2             4.0021326 3.2843486 3.6833774 3.6742806 3.6054780 3.2131821 3.1960227 4.1269655 3.6491698 3.6829086 3.9781991 4.0707506 3.9789851 4.6718119 3.6474542 4.0742031 4.1852444 4.1641574 3.3807087 3.0438021 3.2900154 3.5006570 3.9520383 3.8045336 3.5531682 4.0171195 3.8371459 2.9828533 3.7228333 2.8578469 3.2685181 3.4249085 0.8177686 3.4422513 3.5835819 3.6818173 0.2183827 0.0000000 0.1590645 0.1444671 0.9282056 3.1631408 3.1455875 3.5719254 3.0174952 3.3707419 0.8186757 1.1938966 0.7408981 0.8318448 0.7128345 0.9121166 0.7613761 0.9401392 0.9061774 3.4971776 3.3121099 3.6310303 3.3693197 3.4499593 3.1659225 3.1957404 1.0661724 0.7327216 0.6753373 0.6743929 0.5877767 0.4844058 3.6494883 3.5219799 3.5415817 3.7139801 2.5741876 2.5351855 2.6935537 2.5003743 2.7202334 1.3003056 0.6534207 0.6516016 0.6535924 0.7029024 0.7163480 0.7088077 0.5670354 0.4254644 0.2468541 0.5887370 0.4936301 0.7874315 0.7084370 1.1614006 0.4565692 0.6596243 0.6530436 0.7613343 0.7124879 0.7726042 3.7186018 4.3964929 4.3244311 3.6010997 4.1057652 3.5948077 3.5152152 3.4170501 3.4126009 3.4882507 3.4532151 3.4305216 3.3896990 3.3729803 2.9720901 3.5319910 3.5288418 4.4039890 3.7054979 3.8527654 3.7555350 3.6705330 3.7799355 4.5660221 3.4193737 3.3813065 3.6786116 3.5890769 3.5714933 3.5965227 4.2555233 3.6096174 3.7745775 3.4990965 3.3300577 3.2843486 3.4844670 3.6120596 3.5824997 3.5945752 3.5878975 3.6036695 3.5887981 3.4591187 3.3991093 3.7199566 3.4721874 3.5628593 3.1647096 3.4574126 3.6068439 3.4361067 3.5507993 3.5131238 3.8101158 3.6521326 3.5396443 3.3782208 3.4325290 3.3093924 3.4244949 3.2048644 3.2244790 3.4569166 3.4746036 3.2452497 3.2599168 3.2553209 3.2950458 3.6060864 3.6402712 3.5426072 3.5944139 3.5385269 3.5101597 3.3376199 3.5369085 1.0355060 2.2567381 0.8071620 3.6124474 3.9854992 0.6590258 3.1716064 3.7752760 2.7449110 0.7931960 4.5716267 3.8170635 1.0246782 
OplsP2_EVm002856t1            4.0775867 3.3873800 3.4764531 3.3979981 3.3734218 3.1703186 3.1322104 3.4906345 3.2059772 3.3309166 4.6942602 3.4534940 3.2776457 3.8388369 3.0864684 3.5826928 3.8080493 4.5774798 3.7582950 2.8807193 2.8807193 3.3215092 3.5950723 3.1745406 3.2528938 4.0780542 3.4569530 2.9558004 4.5027018 3.0600435 3.0509368 3.4691791 0.5852673 3.2331841 3.5252600 3.6961396 0.2179758 0.1590645 0.0000000 0.0601760 0.7851410 3.1080522 3.0698528 3.4931226 3.2845201 3.0341190 0.9539528 0.8121478 0.5366988 0.7676492 0.6312252 0.6664725 0.6706909 0.8013886 0.7935146 3.2853822 3.1345255 3.6266882 3.2456080 3.3240038 2.9810598 3.1402701 0.8281758 0.5417907 0.5021437 0.4767748 0.5090425 0.5385184 3.7511386 3.3697998 3.3960954 3.8253233 2.7857299 2.7593990 2.2620443 2.4867554 2.3077497 1.2401180 0.5368834 0.5448066 0.5103627 0.5508518 0.5882543 0.5690457 0.5927749 0.4373080 0.2234654 0.2498615 0.4798723 0.7060655 0.5851120 0.9416166 0.4530073 0.6981659 0.6797139 0.5690654 0.5217122 0.6244753 3.3044361 4.1924298 4.1073107 3.5071222 3.9091490 3.7671993 3.6446889 3.4308563 3.4344583 3.4344583 3.4269687 3.4566225 3.4801428 3.4566225 2.9958097 3.3169665 3.3122738 4.8241002 3.3906913 3.5746391 3.5441262 3.3750517 3.9204305 8.9999985 3.3112204 3.2494936 3.5225486 3.6672098 3.3398319 3.3747764 4.3965343 3.4104557 3.5305671 3.5305671 3.3878869 3.3873800 3.4242871 3.6369081 3.7096273 3.6626213 3.7407741 3.7998220 3.7341334 3.5300480 3.3946119 3.6628253 3.1074525 3.1952032 3.1952032 3.2366060 3.4126362 3.0775327 3.2641254 2.9720463 3.6986256 3.7764856 3.4105837 3.4030783 3.4951737 3.3294845 3.4397052 3.1887125 3.1887739 3.4453832 3.5625572 3.0801874 3.1398731 3.3318398 3.2827666 3.3552585 3.5513168 3.3449187 3.3326970 3.5811916 3.3628228 3.0341190 3.3424447 0.7237250 2.3013443 0.5840802 3.3294171 3.6905651 0.7128117 3.2064385 3.5647723 2.7553490 0.5981824 4.9984111 3.5946648 0.6706909 
SysdeP_EVm003518t1            3.8464460 3.0874955 3.1487086 3.1134267 3.0490223 3.0616673 3.0341622 3.3815686 3.1360639 3.1822216 3.3430611 3.3703916 3.2964652 4.2030146 3.2199637 3.2844050 3.4238027 3.5248885 3.2579535 2.8169377 2.8169377 3.1960576 3.3671614 2.9986052 3.1035662 3.4086069 3.3266848 2.7338701 2.7093902 2.8067290 2.7375134 3.2173795 0.5000368 2.9365105 3.1138390 3.2386455 0.1959745 0.1444671 0.0601760 0.0000000 0.6777365 3.0186639 2.9911226 3.1652705 3.1340607 2.9378293 0.8128838 0.7421413 0.4666151 0.6890772 0.5897630 0.6466560 0.6491403 0.6891040 0.6835888 3.0332197 3.0288326 3.3617022 3.1720663 3.2359923 2.9399065 3.0410196 0.7408973 0.5010368 0.4587292 0.4381871 0.4614261 0.4794980 3.1427154 3.1838851 3.1912997 3.5820870 2.2453650 2.2592530 2.0749726 2.4843847 2.1038276 1.1271334 0.4715496 0.4677225 0.4623914 0.5031646 0.5242046 0.5168836 0.5339450 0.3552489 0.2497728 0.2564312 0.4421733 0.6130392 0.4927868 0.8675567 0.4716215 0.6490974 0.6581315 0.5538669 0.4825388 0.5556667 3.3945456 3.7321961 3.6793856 3.1320570 3.7082344 3.2620407 3.1334786 3.0372247 3.0383469 3.0383469 3.0344802 3.0741853 3.0982637 3.0826740 2.9062820 3.2129507 3.2095879 3.9280423 3.2530522 3.5563415 3.5954315 3.4596710 3.7554190 4.0150246 3.0690268 3.0248488 3.3324858 3.3306976 3.2153674 3.2677878 3.7592183 3.2542823 3.3349259 3.3349259 3.1653003 3.0874955 3.1713042 3.4214476 3.3504745 3.3453453 3.3634215 3.4024361 3.3648195 3.1773224 3.1430031 3.2870864 3.0296189 3.2062932 3.1652276 3.2080693 3.3808825 3.1576391 3.2693436 3.0791297 3.2385885 3.4589055 3.1043152 3.1460045 3.2138589 3.0888753 3.2155061 2.9996937 3.0418625 3.2365951 3.3750433 2.9365061 3.0087378 3.1237022 3.0904259 3.1924551 3.1830851 3.1252407 3.1430194 3.2820404 3.1691194 2.9378293 3.1422467 0.6852572 1.8504783 0.5639159 3.1463607 3.5666357 0.6583049 3.1446908 3.2406950 2.6026635 0.5745341 4.1220572 3.3101614 0.6491403 
LUA10.1_GeclatEVm002817t1     3.5555847 3.7653177 3.6459341 3.5600305 3.7836239 3.0313885 2.9787490 3.7155298 3.2471149 3.4439969 4.0639619 4.1038949 4.2425420 4.5399253 3.7425035 3.7816920 3.5865065 3.6651357 3.4942284 3.2741081 3.3274120 3.5864176 3.6817194 3.5420003 3.9474674 3.5041504 3.5234713 3.0983586 3.6143577 3.1116579 3.3090918 3.5287164 0.9508599 3.3353000 3.4430763 3.5602499 0.7249570 0.9282056 0.7851410 0.6777365 0.0000000 2.9969021 2.9447146 3.5775089 3.4571029 3.3693405 0.2796713 0.1848102 1.0679852 0.4272151 0.2982821 0.3784907 0.2843848 0.0437496 0.0017164 3.1708861 3.2187204 3.8794793 3.0275223 3.0789165 2.9713506 3.0145823 1.2331778 0.6197903 0.6310532 0.5986172 0.5991918 0.4393222 3.7246525 3.7641159 3.7517223 3.7550168 2.5251920 2.8374381 2.7663216 2.8342222 2.7850790 1.5491436 0.8797891 0.8830059 0.8726365 0.8142804 0.8690563 0.9638401 0.8437838 0.6948535 0.4881117 0.7582528 0.8430855 1.0368147 0.9232483 1.2601651 0.6676361 0.7569909 0.7204681 0.6902925 0.6348578 0.6514561 3.5346615 4.1825798 4.1838540 3.7517077 4.1306449 3.5543264 3.5794257 3.4396527 3.4496562 3.5002551 3.4129180 3.6556532 3.5215852 3.5047917 3.0459113 4.0025767 3.9988151 4.7536154 4.0989387 4.1159881 3.9991780 4.0761001 4.4021739 5.2717007 3.6521820 3.6244575 3.5758198 3.4198448 3.7312639 4.2081787 4.4604292 3.8377617 3.8018442 3.5027432 3.4806093 3.7653177 3.7388649 3.8477133 3.8396564 3.6945857 3.8418592 3.8732364 3.8364689 3.7553083 3.6604949 3.6790319 3.6453932 3.7975836 3.6855034 3.8452202 4.0317825 3.8875727 3.9181931 3.7214493 4.0769044 3.8385638 3.5105604 3.4135925 3.4921283 3.4024507 3.5324788 3.4158993 3.6462177 3.6598162 3.7440239 3.5149556 3.7042891 3.6911137 3.7405731 3.9910133 3.9382102 3.9022057 3.9391712 3.9783014 3.7104757 3.3693405 3.4901364 0.4380462 2.3197457 0.6986484 3.6404809 3.9653384 0.1754024 3.0929657 3.6946225 2.5669622 0.7273689 4.5511104 3.7887660 0.4054764 
XP_041784063.1                4.3840489 2.2512902 2.8115136 2.8137536 2.3486385 0.0121234 0.0128577 3.0632297 2.9145226 2.9772664 2.8269023 3.5987198 3.3868046 3.2541610 2.6368079 2.8718777 2.9384489 3.1135303 2.4431503 2.5316538 2.7202143 2.8656490 2.9414539 2.9234085 2.9160859 3.3202633 2.7519750 2.4792045 2.7758405 2.4040176 2.7373646 2.2705163 3.3427318 1.1550090 1.2128897 1.2128897 2.8988965 3.1631408 3.1080522 3.0186639 2.9969021 0.0000000 0.0000010 2.2951018 1.9867992 2.2287753 3.0546561 3.1948051 3.1443857 3.2577195 3.2510998 3.1567405 3.0778002 3.0409335 2.9969021 1.1370640 1.2328718 1.5653520 0.6463589 0.6352590 0.1865039 0.0121311 3.4261513 3.1020020 3.2401812 3.1200695 2.9864382 2.8043464 1.2547369 2.3280316 2.3103001 2.1340009 3.9892324 4.0552488 4.0544074 3.4783635 3.9435844 3.4698867 3.2956745 3.3279595 3.1966867 3.3062603 3.3043530 3.2560634 3.0651499 3.0848826 2.9775692 3.2036090 3.1261147 3.2594199 3.1449006 3.4677672 3.2024881 3.1494038 3.1993654 3.1657404 3.2569442 3.2651200 3.4435762 1.9070079 1.9360875 1.6797120 1.7332719 1.7437118 1.7792353 1.5215197 1.5613765 1.6922349 1.5993178 1.5536709 1.3564970 1.3564970 1.2449768 2.3811052 2.3805527 2.8884477 2.5021432 2.4000967 2.3035439 2.4732472 1.6964569 2.8437300 2.4103678 2.4637657 2.1840443 2.3035566 2.2520604 2.3383170 2.5528913 2.3291146 2.3923540 2.0203825 2.0649352 2.2512902 2.2914628 2.3471221 2.1521716 2.0464872 2.3031437 2.3232988 2.3089128 2.2637189 2.2843625 2.4365216 2.1976011 2.2510271 2.0746562 2.2634384 2.3238120 2.4788831 2.3596333 2.3346759 2.7260527 2.4100412 2.3241850 2.2118906 2.2479071 2.2600837 2.2918639 2.2758098 2.1272397 2.2137062 2.2812420 2.2841583 2.2302617 2.2332782 2.2134892 2.3116246 2.3722074 2.2285218 2.1944881 2.2634834 2.2673174 2.1871838 2.2293986 3.4202582 4.1003826 3.1823471 3.0655216 2.7504943 3.0128483 2.7309995 2.8137536 4.1972983 3.1681695 3.5619980 2.9560236 3.2136340 
XP_041784064.1                4.3368065 2.2251907 2.8050344 2.8005415 2.3221565 0.0128577 0.0128577 3.0632297 2.8559522 2.8857700 2.8269023 3.5511188 3.2999944 3.1915913 2.6405311 2.8361889 2.8903388 3.1135303 2.4431503 2.5101895 2.7049062 2.8036156 2.8466883 2.9234085 2.8779742 3.3202633 2.7322358 2.4792045 2.7758405 2.3315907 2.6946507 2.2232089 3.3148247 1.1056590 1.1056590 1.1056590 2.8724465 3.1455875 3.0698528 2.9911226 2.9447146 0.0000010 0.0000000 2.2951018 1.9266533 2.2287753 3.0337290 3.1405521 3.1395086 3.2583994 3.2517560 3.1352159 3.0554386 2.9881849 2.9447146 1.1029544 1.2144216 1.5229062 0.6042688 0.5934188 0.1562531 0.0128663 3.3766902 3.0638653 3.2200294 3.0994899 2.9595427 2.7748606 1.1293892 2.3191013 2.2994157 2.0973720 3.9561077 3.9992281 4.0315021 3.2189987 3.8998087 3.5000273 3.2881187 3.3207479 3.1697934 3.2794899 3.2719890 3.2125766 3.0174744 3.0848826 2.9775692 3.2036090 3.0351471 3.2224301 3.1210949 3.4533177 3.2024881 3.0897985 3.1453115 3.1398485 3.2314073 3.2658339 3.3733454 1.9001591 1.9001591 1.6451698 1.7121579 1.7519457 1.7718548 1.4486459 1.4809225 1.6122854 1.5221696 1.4731280 1.2727220 1.2727220 1.1610915 2.3405310 2.3399737 2.8786467 2.4121397 2.3991682 2.2590961 2.3751246 1.6971101 2.8437300 2.4009500 2.4545904 2.1940954 2.2680285 2.2374175 2.2374175 2.5528913 2.3146931 2.3923540 2.0203825 2.0303592 2.2251907 2.3123510 2.2732979 2.1236625 2.0054770 2.2826515 2.3031581 2.2885385 2.2397385 2.2648299 2.3024420 2.1373189 2.2120734 2.0271964 2.2236801 2.2909613 2.4366299 2.3211531 2.3346759 2.7260527 2.3896741 2.3241850 2.2118906 2.2106473 2.2600837 2.2444292 2.2758098 2.0959583 2.2126553 2.2559851 2.2841583 2.2152139 2.2183489 2.1978140 2.2804890 2.3306842 2.2122799 2.1950706 2.2274095 2.2175901 2.1871838 2.2035895 3.4009088 4.0128326 3.1668539 2.9729235 2.7613396 2.9922982 2.6310599 2.8005415 4.1972983 3.1423011 3.5076134 2.9738226 3.1934796 
CAH0694739.1                  4.5218553 0.5372607 3.5461948 3.4986049 0.5517601 2.3008841 2.3008841 3.6645804 3.6376173 3.3798369 0.4779786 3.9381077 4.2544449 3.9385919 3.3269628 3.3013933 3.2016717 4.0811982 3.5874467 3.0941573 3.1407507 3.5098086 3.3233725 3.6045148 3.5980538 3.9306283 3.7854485 3.5806741 3.9099756 3.2366887 3.5174155 0.6217542 3.6368282 1.8446391 1.8446391 1.8446391 3.2990607 3.5719254 3.4931226 3.1652705 3.5775089 2.2951018 2.2951018 0.0000000 0.0069040 0.5977812 3.3667524 3.8459117 3.6112756 3.5365994 3.2997515 3.7471204 3.8258673 3.5822210 3.5775089 2.0140830 2.0874557 2.1943193 2.2644738 2.2986312 2.3211047 2.3127594 3.7907496 3.6086804 3.4851316 3.5400986 3.4996182 3.0735555 1.9333878 0.1142125 0.1137943 0.5432906 4.2560062 3.5568153 3.9659789 3.8853897 4.2054636 3.7507228 3.7226441 3.7596024 3.5057836 3.4712507 3.4984847 3.4127335 3.4609395 3.3033375 3.1139723 3.3978764 3.4888530 3.5690909 3.3278379 3.8248113 3.3200972 3.0497871 3.3993086 3.5766105 3.6005995 3.6573597 3.5850838 2.2658240 2.2658240 2.3523801 2.2155938 2.2955485 2.1579556 1.9255538 1.9583493 2.0771031 2.0590849 1.9447651 1.8884358 1.8884358 2.1267620 0.7837635 0.7837635 0.8010469 0.7785510 0.7453156 0.6982852 0.7268051 0.5876942 0.5525541 0.4993761 0.4989290 0.5553334 0.5480449 0.6008424 0.6008424 0.6331014 0.5917725 0.5917725 0.5698292 0.6173575 0.5372607 0.5550705 0.5405939 0.4675848 0.4731495 0.3288123 0.3312726 0.3340436 0.0084733 0.0995040 0.1222684 0.5261823 0.4845415 0.5451411 0.5272554 0.5341867 0.5325435 0.5227825 0.5318188 0.6625006 0.5908403 0.5530291 0.6037748 0.6003633 0.6003633 0.6120821 0.6485520 0.5107046 0.5177518 0.5321568 0.5072312 0.5074305 0.5137128 0.5123897 0.5485867 0.5514611 0.5426165 0.5407266 0.6046042 0.5847963 0.5882831 0.5977812 3.8900479 4.0875306 3.5218890 3.5544248 3.5274974 3.3278711 3.5188370 3.4986049 4.1847498 3.5992386 4.2038691 3.7473291 3.9263617 
KAH9639628.1                  5.4720551 0.6557093 3.6373402 3.5245907 0.4665160 1.9785023 1.9181540 3.9142147 3.7552221 3.8883457 0.4898925 3.8152440 3.7487254 3.3163112 3.0462021 3.2706872 3.1932996 5.0210607 5.3437018 2.9638011 2.9638011 3.9243280 3.9979206 4.8035525 3.3187564 5.8779077 4.1211751 3.9475570 8.9999986 3.3029244 3.3463041 0.6683203 3.3559802 1.8530345 1.9055813 2.0745765 3.0965515 3.0174952 3.2845201 3.1340607 3.4571029 1.9867992 1.9266533 0.0069040 0.0000000 0.5078635 3.6182401 3.4048754 3.1846615 3.3346484 2.9796691 3.0135517 2.9680573 3.4571029 3.4571029 2.0289270 1.8702082 2.2282688 2.2854798 2.2937166 2.0429226 2.0246793 3.3035961 3.0926401 3.0953429 3.0730608 3.5725015 3.2217997 2.0977691 0.1324151 0.1311566 0.5305648 4.4998231 4.4685150 4.1625314 4.2711312 4.1348255 3.2735907 3.3006461 3.2971634 3.2651597 3.2172922 3.3337276 3.1769740 3.0625173 3.4816410 2.9783048 2.7630208 3.3441672 3.1738965 3.1424464 3.5616870 3.4260093 3.1310983 3.3092168 3.2235005 3.0574836 3.5202783 3.5815122 2.7301179 2.6662942 2.2864313 2.1125009 2.1297748 2.2308015 2.2589163 2.2628487 2.2628487 2.2496019 2.7016388 2.7016388 2.7016388 2.2608892 0.8809268 0.8820026 1.4300000 0.8614685 0.7069588 0.6981249 0.7437337 0.7473985 0.4655517 0.5239994 0.5239994 0.5021489 0.6504068 0.5920134 0.8359239 0.6840896 0.6370294 0.6163520 0.6163520 0.6340552 0.6557093 0.6509050 0.6353999 0.4296959 0.4262321 0.3776419 0.3852750 0.3853284 0.0257313 0.1264028 0.2620436 0.4911370 0.5767137 0.5767137 0.5853249 0.5638224 0.5681931 0.5721734 0.4166484 0.6546606 0.6932316 0.4292317 0.5708611 0.6929035 0.5007090 0.7036629 0.5563712 0.4973553 0.5173642 0.5806528 0.4440270 0.5273317 0.5204664 0.5166126 0.5324901 0.5748385 0.6149345 0.6127897 0.6561604 0.6312662 0.5078635 0.5818642 3.0329900 4.3835886 3.0956498 3.7368555 3.7303238 3.1327142 3.8761894 3.5210943 4.1290114 3.2235005 5.7876716 3.8980061 2.9680573 
OWR49373.1                    4.2749521 0.6244705 3.4234080 3.3295321 0.4263832 2.1899135 2.1899135 3.9515047 3.6008017 3.4006656 0.6485988 3.7362822 3.9359586 3.8982911 3.6417844 3.0617732 3.2189273 3.6904678 3.2689699 2.9052786 2.9834205 3.6545960 3.1235665 3.5685336 3.2884113 3.7071719 3.5670764 3.4158427 3.6485556 3.2199533 3.4341044 0.6135546 3.4539093 1.9680272 1.9680272 1.9680272 3.0502772 3.3707419 3.0341190 2.9378293 3.3693405 2.2287753 2.2287753 0.5977812 0.5078635 0.0000000 3.4923768 3.6837351 3.6034125 3.5846253 3.4486520 3.6743642 3.7102877 3.3804075 3.3693405 2.1685119 2.1962985 2.2504295 2.1628451 2.1577411 2.1564167 2.2011207 4.0768287 3.3844595 3.3252373 3.2956629 3.3662437 2.9138651 2.1024005 0.6170163 0.6117927 0.6091225 4.2832866 3.5965174 3.7947778 3.8211476 4.1434215 3.8516457 3.4693786 3.5049998 3.4918467 3.4744814 3.4825572 3.6023322 3.4068577 3.2949703 2.8238852 3.4155799 3.3184719 3.5414810 3.3308620 3.5759241 3.2759081 2.9298121 3.2267408 3.2796806 3.3437382 3.3699208 3.8945845 2.2693144 2.2693144 2.4038566 2.1847413 2.3067534 2.3288960 2.1712888 2.2085088 2.3372223 2.3043090 2.1944101 2.1415551 2.1415551 2.2265324 0.8803518 0.8803518 0.8738390 0.7719447 0.8269300 0.7347064 0.8076375 0.6164007 0.6445302 0.6429228 0.6436766 0.6761740 0.6899954 0.6533340 0.6533340 0.7361022 0.6149834 0.6149834 0.5593694 0.5540647 0.6244705 0.6943977 0.6265804 0.6888849 0.6877171 0.6818601 0.6878948 0.6838132 0.5947094 0.6120862 0.6332921 0.5920248 0.5825073 0.6214647 0.5722011 0.5991585 0.5874864 0.5697906 0.5840498 0.6269080 0.5733060 0.5916291 0.5952216 0.6026108 0.6026108 0.6131234 0.6430677 0.5911460 0.4724169 0.4543117 0.3952127 0.4095276 0.3958844 0.4128401 0.4733955 0.4223015 0.4754999 0.4823224 0.4835648 0.0441007 0.0000010 0.0000010 3.5418712 4.0459805 3.2798312 3.6704124 3.5054164 3.4517558 3.4047185 3.3295321 4.0234414 3.2854026 4.0937903 3.6086305 3.6867510 
Erisi1_EVm006110t1            4.1484474 3.8238381 3.6332889 3.6170807 3.5966796 3.1203570 3.0995535 3.5520804 3.1610473 3.3418411 3.9618569 3.7534364 3.6536580 4.2221580 3.5662684 3.4246916 3.3805091 3.4806422 3.4955849 3.2513946 3.2513946 3.3774155 3.2302448 3.1719587 3.7854794 3.6752877 3.2846564 3.0899382 3.2663072 2.9079993 2.9058403 3.7460111 0.8118028 3.1448251 3.2667744 3.3875991 0.8125181 0.8186757 0.9539528 0.8128838 0.2796713 3.0546561 3.0337290 3.3667524 3.6182401 3.4923768 0.0000000 0.2825370 0.8912272 0.4635212 0.2847522 0.3372210 0.3434570 0.2746436 0.2797161 2.9966176 2.9068303 3.4487709 3.1345692 3.1615023 2.9536810 3.0852333 0.9877631 0.5210664 0.5373385 0.5477399 0.6657146 0.5951371 3.6589349 3.6137226 3.6081412 3.8031084 2.4132891 2.9732202 2.2921113 2.8282522 2.3655327 1.4490467 0.8200260 0.8149772 0.7483139 0.7744192 0.7844433 0.8463960 0.7813370 0.6769587 0.5561996 0.5311778 0.8907029 0.9061061 0.8428122 1.0878291 0.7079408 0.9129772 0.9320801 0.6237369 0.5498396 0.5989486 3.3632607 3.8401341 3.8830721 3.4392103 3.9738679 3.3177135 3.2875861 3.3119238 3.3222907 3.3222907 3.3167738 3.5887326 3.6380421 3.6325456 2.9975750 3.9725827 3.9680905 5.0879548 4.0106243 4.3422003 4.2859885 3.9194949 4.6265571 5.0555120 3.5810309 3.5656405 3.4355909 3.5432683 3.6086508 4.2959163 4.3988432 3.7291979 3.7050152 3.7050152 3.6174386 3.8238381 3.8503994 3.8289326 3.9403065 3.8466389 3.6995691 3.7358400 3.6935237 3.6430055 3.5385460 3.6003792 3.5598511 3.8390517 3.8692452 3.8284693 3.9214634 3.7546223 3.8641525 3.6565183 3.8530688 3.7551537 3.5437245 3.6096694 3.6850541 3.4354751 3.7263273 3.4887933 3.6328078 3.6663322 3.8245012 3.3843604 3.5959959 3.7074717 3.6923363 3.9220132 3.7577432 3.6851031 3.6780795 3.9579640 3.8475410 3.4923768 3.6469623 0.3689285 2.1137863 0.6220622 3.5001622 4.1918689 0.0000010 3.1733120 3.8112070 2.5369567 0.6614238 5.0503711 3.9025211 0.3434570 
Minpug_EVm002765t1            3.8029476 4.0603918 3.6364202 3.5486372 4.0809536 3.2398928 3.1850934 3.9742811 3.4306771 3.6167723 4.4582526 4.2553488 4.2876561 4.7968209 4.0106248 4.0586302 3.6977354 3.8887500 3.5357993 3.3764506 3.5491221 3.6201764 3.7952866 3.5985077 3.9303221 3.6338059 3.6360615 3.1124398 3.4976242 3.2512866 3.6263600 3.7532437 1.0969823 3.6979034 3.7375119 3.8152100 0.7888603 1.1938966 0.8121478 0.7421413 0.1848102 3.1948051 3.1405521 3.8459117 3.4048754 3.6837351 0.2825370 0.0000000 1.2649023 0.4715499 0.3175366 0.4621090 0.3397582 0.2211849 0.1814350 3.4142563 3.2713939 4.1952901 3.2232171 3.2867943 3.0626025 3.2224695 1.4529493 0.7951148 0.8104972 0.7783256 0.6596125 0.4732796 3.7601031 3.9921864 3.9958549 3.9884922 2.8431160 2.8849536 3.1173262 2.9666334 3.0531031 1.5271781 1.0737011 1.0719252 1.0726222 1.0707155 1.1133722 1.1503865 0.9646203 0.8143115 0.5438594 1.0568249 0.9609135 1.1838730 1.0956514 1.5078078 0.6932233 0.8156099 0.8363532 0.8303382 0.7565025 0.7553543 3.7171967 4.2234319 4.2048362 3.6905112 4.1664477 3.7688257 3.6009623 3.4977454 3.5502074 3.7509894 3.5577312 3.6730774 3.4140356 3.3976900 3.0304119 4.1994316 4.1954165 5.1681501 4.4005983 4.3496671 4.5088938 4.3578876 4.4760721 5.4071323 3.8268861 3.7927244 3.9035493 3.7331778 4.0010453 4.4486267 4.7680401 4.1661402 4.0773473 3.6407780 3.5188299 4.0603918 4.0952707 4.0089182 4.1037238 3.9645392 4.0074772 4.0401858 4.0016864 3.9945659 3.8895356 4.1415191 3.9276232 4.0730447 3.6881672 4.0010249 4.2564768 4.0368672 4.1834569 3.9686831 4.5820411 4.1972510 3.9181227 3.6067161 3.7104675 3.5697384 3.7423251 3.6121671 3.9805293 4.0237755 4.0203266 3.7746583 4.1037825 4.0974090 4.1060785 4.3040789 4.2144408 4.3598187 4.4330883 4.1322592 4.0458863 3.6074873 3.8055960 0.5384002 2.5155626 0.8139389 3.9372569 3.8721290 0.1963387 3.2534730 3.6958125 2.7283543 0.8666336 4.4476229 3.6963288 0.5041554 
ParausEVm004792t1             4.0657002 3.5723302 3.7706975 3.6997318 3.5530126 3.2103138 3.2064103 3.9041110 3.7856717 3.8459092 4.2676508 4.5109324 4.3446044 4.7567900 3.7801334 3.8799794 3.9689784 3.9960553 3.3934401 3.1432742 3.2472880 3.9376938 4.0369721 3.4011855 3.7669882 4.0622857 3.9528148 2.8522177 3.5510873 3.0437801 3.3709920 3.4948143 0.8310304 3.4775996 3.6626550 3.6612498 0.4890774 0.7408981 0.5366988 0.4666151 1.0679852 3.1443857 3.1395086 3.6112756 3.1846615 3.6034125 0.8912272 1.2649023 0.0000000 0.9220227 0.7256630 0.9965515 0.8480398 1.0812035 1.0525090 3.3681722 3.3667565 3.8138431 3.4076886 3.4196774 3.2920292 3.1929691 0.8302187 0.8381698 0.8460055 0.8149692 0.7190625 0.5641892 3.4465860 3.4213527 3.4456962 4.0488176 2.4189386 2.5176474 2.4310839 2.4475343 2.4744778 1.5444905 0.7721717 0.7774914 0.7150665 0.7369194 0.7802171 0.7967816 0.4479405 0.3342505 0.2717342 0.5567189 0.7335997 0.9711784 0.7885691 1.1737481 0.5037423 0.6841737 0.7397844 0.8686781 0.8235220 0.8730599 3.8180657 4.2170121 4.1687543 3.9212656 4.3157596 3.6854221 3.6137562 3.2412729 3.2548309 3.3785708 3.4021128 3.2757260 3.2921581 3.2761935 3.1075295 3.7782604 3.7748036 4.6219228 4.0298243 4.1817316 3.9080601 3.8920745 3.5661871 5.2876335 3.6485849 3.6084893 3.5537895 3.4370294 3.6897763 3.9901963 4.5194428 3.6988066 3.8860562 3.2806345 3.1004820 3.5723302 3.6492717 3.9058261 3.6749646 3.6084229 3.6732670 3.7114419 3.6767230 3.5194701 3.5126721 3.7434718 3.6619458 3.7347357 3.1436196 3.9950970 4.1777308 4.1396110 4.0654274 3.9094285 3.7735469 3.8992649 3.6305292 3.4004532 3.4532379 3.3863262 3.4490042 3.3387949 3.3670313 3.6299747 3.7173788 3.4114597 3.4504388 3.5096351 3.4871520 3.7663459 3.7003906 3.8041695 3.9315310 3.9167096 3.6297301 3.5774368 3.7057367 1.0870881 2.1839490 0.9119909 3.7395670 3.8311903 0.6995926 3.4898660 3.8995748 2.7326876 0.8907713 4.3986035 3.6284151 1.0851500 
CarmaC_EVm005844t1            3.6641599 3.8088518 3.7766397 3.5991809 3.8401009 3.3068255 3.3081022 3.9149756 3.3237126 3.6104649 4.0133869 4.0375067 4.2034989 4.3752730 3.6424577 3.9184207 3.8300231 3.8223108 3.4938836 3.2255249 3.2872510 3.6926623 3.6033858 3.3681539 4.0533647 3.8872150 3.6801365 3.1461943 3.2854477 3.0951277 3.2139866 3.6413086 0.8477693 3.5171346 3.5869336 3.6539922 0.7531833 0.8318448 0.7676492 0.6890772 0.4272151 3.2577195 3.2583994 3.5365994 3.3346484 3.5846253 0.4635212 0.4715499 0.9220227 0.0000000 0.2320412 0.2684786 0.2548970 0.4471860 0.4290420 3.2842944 3.3112061 3.7222522 3.1328535 3.1784779 3.2927367 3.2844911 1.1227210 0.5540633 0.4971622 0.5014315 0.5981128 0.4725341 3.5366794 3.6875628 3.6683080 3.9544383 2.6296747 2.7652863 2.5548879 2.8060287 2.6377593 1.4427867 0.7367808 0.7340659 0.7683708 0.7598190 0.7947908 0.8877579 0.9016572 0.6850016 0.5027163 0.6725039 0.8883624 0.9222011 0.8251233 1.1170629 0.6501327 0.8342744 0.8033570 0.5827016 0.5215542 0.3015447 3.7209270 4.3089784 4.3426268 3.7377711 3.9702618 3.5156846 3.5196864 3.4925935 3.4432495 3.4432495 3.5127685 3.6035816 3.4876434 3.4704314 3.0442005 3.7755315 3.7719687 4.5788224 4.0618575 4.1763606 4.0610101 3.9561693 4.0181065 4.9838175 3.5630869 3.5232514 3.6548591 3.5192958 3.8152319 4.1374167 4.3267427 3.8627620 3.7964249 3.6121351 3.6418353 3.8088518 3.6100987 3.8328832 3.6318604 3.5789877 3.6381307 3.6686140 3.6331127 3.6587523 3.6099818 3.5122502 3.5803844 3.6887128 3.5819905 3.8578335 4.1087291 3.8790400 3.9810400 3.7320602 3.9584768 3.8094352 3.5076357 3.4893165 3.5856750 3.3970200 3.6049106 3.3541078 3.4922716 3.8858208 4.0307613 3.5675627 3.7980070 3.8064037 3.7755187 4.0255937 3.9257359 3.8908617 3.9103893 4.1493099 3.7974077 3.5846253 3.7743192 0.2981211 2.2184623 0.6003138 3.5645429 4.0594558 0.3183102 3.2875781 3.7043696 2.7660880 0.6078358 5.0372363 3.8721035 0.2878220 
Cb_CHHR2                      3.5160940 3.5808130 3.5584656 3.3646619 3.8662540 3.3059741 3.3073565 3.7367721 3.4071671 3.6224991 4.0020241 3.7473922 3.7428170 4.3907058 3.0744700 3.5049957 3.2944021 3.6443971 3.5768690 3.1093272 3.1381557 3.3291553 3.3958734 3.3800412 3.7112127 4.0433973 3.2755715 3.1790802 3.5915610 3.0235210 3.1340313 3.5589453 0.6954619 3.2344615 3.2510483 3.1830756 0.6518388 0.7128345 0.6312252 0.5897630 0.2982821 3.2510998 3.2517560 3.2997515 2.9796691 3.4486520 0.2847522 0.3175366 0.7256630 0.2320412 0.0000000 0.2714985 0.2726854 0.3156042 0.2982821 3.2316503 3.1835567 3.4435084 3.1889647 3.2148377 3.3312328 3.2816366 0.9568824 0.5451621 0.5244931 0.4779748 0.4035856 0.3755871 3.2538757 3.3830280 3.3508266 3.6791505 2.5005327 2.4532862 2.3214653 2.7095764 2.3166216 1.3309731 0.7128318 0.7107634 0.6472489 0.6354495 0.6640857 0.7700303 0.7412698 0.7065223 0.5170254 0.6181534 0.7712282 0.8379702 0.6840779 0.9206172 0.6886635 0.6249601 0.7262042 0.6040269 0.5209438 0.4323911 3.4774219 3.7030954 3.7344730 3.3747138 3.4823331 3.2087385 3.0983675 3.3860727 3.3859737 3.4526804 3.2703191 3.3484460 3.2683893 3.2509934 3.0116312 3.5143275 3.5107197 4.6197427 3.7865696 4.0963429 4.0021564 4.0145875 3.9143680 4.4780643 3.4827461 3.4518202 3.5771061 3.4472936 3.6906334 3.7728114 4.3499130 3.7067603 3.6359979 3.5404099 3.6489815 3.5808130 3.5822478 3.7284922 3.5225658 3.4434896 3.5300541 3.5625168 3.5248467 3.3270408 3.2848254 3.3269363 3.4420199 3.6025056 3.4788255 3.6340810 3.7607054 3.4740185 3.6444513 3.5967705 4.0315184 3.6725767 3.6238868 3.4064173 3.5287914 3.4190497 3.5393077 3.4305388 3.3895310 3.5143300 3.6506079 3.4967065 3.5222432 3.5745914 3.5714565 3.8488524 3.8335431 3.5569857 3.6191005 3.8530543 3.6204749 3.4486520 3.6831646 0.3160044 2.1368299 0.5862215 3.4806841 3.9179268 0.2762888 3.2058383 3.3646619 2.6202450 0.6220062 4.6710307 3.6345652 0.2983207 
CalsaE_EVm005262t1            3.6721978 3.8384993 3.6652521 3.4608413 4.0005679 3.2224218 3.2011565 3.8282954 3.4719163 3.5410174 4.3508762 4.0330480 4.1448550 4.4796850 3.5710704 3.6318308 3.5907048 4.1362665 3.6658424 3.1401360 3.2832191 3.5288802 3.5033872 3.8290002 3.7764546 4.0853009 3.4284631 3.0680548 3.7802657 2.9471785 3.2895479 3.6013624 0.8514639 3.4254110 3.4303827 3.3646576 0.6903540 0.9121166 0.6664725 0.6466560 0.3784907 3.1567405 3.1352159 3.7471204 3.0135517 3.6743642 0.3372210 0.4621090 0.9965515 0.2684786 0.2714985 0.0000000 0.1143694 0.3654717 0.3498625 3.1182009 3.3340372 3.8513285 3.0298318 3.0833873 3.1912557 3.2013015 1.1786398 0.6581455 0.6399790 0.6287480 0.5261644 0.3978041 3.3313929 3.8479542 3.8144784 3.8289953 2.5457354 2.5664290 2.7566783 2.7507992 2.8092734 1.3923371 0.8348147 0.8459961 0.8340159 0.8109252 0.8365143 0.9564578 0.7565897 0.7392525 0.5406148 0.8280964 0.7620810 0.9677903 0.8547193 1.1612033 0.7348755 0.6502343 0.6272641 0.6677602 0.6291437 0.5657399 3.4697671 4.1890715 4.1911271 4.0560409 4.0471255 3.5470325 3.4901730 3.3300341 3.3297295 3.3847176 3.2130734 3.2952677 3.0756180 3.0593898 3.1206362 3.9887634 3.9848529 5.0902341 4.1053875 4.1241147 4.1327963 4.1769144 4.0205989 5.2909983 3.8705581 3.8418033 3.9112633 3.6984540 4.0823245 4.1559490 4.9345521 4.1272150 4.1291001 3.8089522 3.8060877 3.8384993 3.7933197 3.9027224 3.8165227 3.8065936 3.8207631 3.8531366 3.8152258 3.7135753 3.7084742 3.8561735 3.7406879 3.7589848 3.5722764 3.7382016 4.0133168 3.7947648 3.8425024 3.8331972 3.9585584 4.0438728 3.7761460 3.5125605 3.5950576 3.5271374 3.5785624 3.5092240 3.7422062 3.7116575 3.8350590 3.6923566 3.7277307 3.7366534 3.7307810 4.0328282 3.9681863 3.9803519 4.0232117 4.1434799 3.8597206 3.6743642 3.8649550 0.1053817 2.2707341 0.6645801 3.6189526 3.9300311 0.3384085 3.1496973 3.4608413 2.6317673 0.6795861 4.7284586 3.7707188 0.1449244 
ScyparEVm004277t2             3.7441548 3.8551370 3.4301728 3.2971075 4.0114380 3.1430510 3.1209407 3.7312307 3.3066127 3.3183191 4.4944775 3.8188028 3.8841544 4.0258775 3.3069598 3.5687096 3.3840543 3.9377393 3.7046131 3.1699170 3.2243765 3.3599492 3.3179721 3.5429996 3.6122984 4.0142403 3.2945893 3.0509933 3.5266420 2.9669332 3.1236498 3.6346832 0.7976289 3.3379014 3.3504381 3.2855123 0.7044923 0.7613761 0.6706909 0.6491403 0.2843848 3.0778002 3.0554386 3.8258673 2.9680573 3.7102877 0.3434570 0.3397582 0.8480398 0.2548970 0.2726854 0.1143694 0.0000000 0.2973030 0.2843848 3.1158394 3.2166063 3.8765101 3.0257134 3.0801409 3.1158456 3.1220941 1.0832064 0.6071961 0.5784841 0.5702749 0.5446467 0.4345244 3.1866024 3.8551564 3.8205541 3.8423625 2.4949693 2.6044083 2.6573502 2.7038238 2.6610331 1.3310283 0.7372723 0.7332859 0.7345384 0.6845057 0.7209777 0.8493007 0.8063437 0.7662688 0.5500914 0.7373324 0.7676735 0.8244004 0.7346918 0.9755971 0.7184896 0.6639179 0.6495528 0.6339654 0.5999102 0.5291174 3.4604730 4.0475403 4.0498131 3.7482100 3.9593907 3.5159740 3.4488376 3.2970087 3.2965721 3.2965721 3.2889549 3.2787158 3.1132311 3.0967197 2.8877377 4.0315310 4.0274611 5.2309622 3.8251361 4.1184742 4.2320248 4.0675660 3.8068121 5.3262095 3.7904000 3.7480304 3.8148830 3.7154558 3.9868898 4.0601488 4.9273444 4.0617116 4.1188573 3.8587723 3.6874284 3.8551370 3.7588808 3.9288025 3.8146493 3.7976119 3.8196639 3.8530375 3.8139577 3.7598745 3.7037234 3.7415125 3.6237275 3.6475150 3.4540677 3.6693307 3.8987714 3.6715099 3.7421615 3.7292924 4.1231431 4.0964654 3.8508881 3.5336072 3.6186899 3.5750337 3.6016110 3.5705775 3.7395286 3.7361837 3.9404342 3.7070626 3.7060434 3.7263936 3.7072677 3.9318513 3.9778372 3.9683046 4.0016550 4.0040923 3.8762544 3.7102877 3.8819259 0.1475989 2.0697574 0.6309237 3.4331945 3.7527780 0.3348823 3.1214965 3.2971075 2.6322300 0.6465724 4.4215683 3.5703476 0.0000010 
Gl_CHHRA10                    3.6255131 3.7481675 3.7547691 3.6720156 3.7936052 3.0760769 3.0228668 3.8140747 3.2776308 3.5066833 4.0816888 4.0635717 4.2247363 4.5716428 3.7171587 3.8646091 3.6430834 3.8216680 3.4942284 3.2620543 3.2923985 3.6476976 3.7109713 3.6543678 4.1151681 3.6341654 3.5896178 3.0983586 3.6951236 3.1116579 3.2132474 3.5386493 0.9449644 3.3796167 3.4877435 3.6159336 0.7298175 0.9401392 0.8013886 0.6891040 0.0437496 3.0409335 2.9881849 3.5822210 3.4571029 3.3804075 0.2746436 0.2211849 1.0812035 0.4471860 0.3156042 0.3654717 0.2973030 0.0000000 0.0363065 3.1920063 3.2884533 3.8293595 3.0695254 3.1218079 3.0122593 3.0589257 1.1892704 0.6347889 0.6373226 0.6103983 0.6113923 0.4344750 3.6978612 3.7679517 3.7555811 3.7653334 2.6162004 2.8636234 2.7764288 2.8342222 2.8981854 1.6053005 0.8812827 0.8742268 0.8734080 0.7996355 0.8552018 0.9537449 0.8426437 0.6948535 0.4881117 0.7556845 0.8430225 1.0199322 0.9197637 1.2286222 0.6676361 0.7656415 0.7233024 0.7032152 0.6530143 0.6697053 3.4239616 4.2116591 4.2128188 3.7606393 4.2450898 3.5558098 3.5958147 3.4487670 3.4588487 3.5366545 3.4725382 3.6566804 3.5324888 3.5156429 3.0810452 4.0203702 4.0165988 4.7799338 4.1054017 4.0960763 4.0086301 3.9694092 4.4021739 5.2820193 3.6755349 3.6478908 3.5859508 3.4365001 3.7307709 4.1976365 4.4549659 3.8369066 3.8010324 3.5027432 3.4806093 3.7481675 3.8241547 3.8574503 3.8492900 3.7043468 3.8515508 3.8828778 3.8461588 3.7591559 3.6645461 3.6700543 3.6495515 3.8014177 3.6855034 3.8489557 4.0350504 3.8916343 3.9217541 3.7259366 4.1147089 3.8482427 3.5217041 3.4238276 3.5020840 3.4138072 3.5423853 3.4283953 3.6297065 3.6697628 3.7539450 3.5261353 3.7141416 3.7009211 3.7504944 4.0004710 3.9477300 3.9118058 3.9487891 3.9878285 3.7202398 3.3804075 3.5002584 0.3872094 2.3610148 0.7076349 3.7263560 4.0937931 0.1754024 3.0929657 3.8450260 2.5669622 0.7363495 4.7349156 3.9086456 0.3854827 
LUA10.4_c216942_g1_i3|m.49516 3.5551590 3.7653177 3.5761515 3.5021319 3.7836239 3.0313885 2.9787490 3.6525318 3.1950137 3.3946008 4.0639619 4.0208065 4.1585201 4.5593443 3.6831484 3.7451176 3.5373385 3.5987843 3.4942284 3.2741081 3.2591960 3.5269321 3.6327572 3.4702422 3.8879981 3.4293024 3.4724622 3.0983586 3.5053732 3.1116579 3.2450205 3.5287164 0.9250488 3.3353000 3.4430763 3.5602499 0.7284123 0.9061774 0.7935146 0.6835888 0.0017164 2.9969021 2.9447146 3.5775089 3.4571029 3.3693405 0.2797161 0.1814350 1.0525090 0.4290420 0.2982821 0.3498625 0.2843848 0.0363065 0.0000000 3.1708861 3.2187204 3.8794793 3.0275223 3.0789165 2.9713506 3.0145823 1.1930569 0.5872111 0.5943117 0.5691225 0.6048076 0.4393995 3.7246525 3.7641159 3.7517223 3.7550168 2.5085266 2.8466399 2.7451542 2.8342222 2.7701346 1.5400425 0.8518031 0.8448744 0.8461664 0.7760207 0.8356899 0.9188178 0.8381750 0.6948535 0.4881117 0.7241623 0.8496252 0.9866211 0.8644863 1.2247088 0.6676361 0.7630974 0.7210229 0.6515635 0.6008597 0.6222192 3.5342995 4.1825798 4.1838540 3.7517077 4.1306449 3.5543264 3.5794257 3.4396527 3.4496562 3.5002551 3.4129180 3.6556532 3.5215852 3.5047917 3.0459113 4.0025767 3.9988151 4.7536154 4.0989387 4.1159881 3.9991780 4.0389347 4.4021739 5.2717007 3.6521820 3.6244575 3.5758198 3.4198448 3.7312639 4.2081787 4.4604292 3.8377617 3.8018442 3.5027432 3.4806093 3.7653177 3.7388649 3.8477133 3.8396564 3.6945857 3.8418592 3.8732364 3.8364689 3.7553083 3.6604949 3.6519185 3.6453932 3.7975836 3.6855034 3.8452202 4.0317825 3.8875727 3.9181931 3.7214493 4.0769044 3.8385638 3.5105604 3.4135925 3.4921283 3.4024507 3.5324788 3.4158993 3.6462177 3.6598162 3.7440239 3.5149556 3.7042891 3.6911137 3.7405731 3.9910133 3.9382102 3.9022057 3.9391712 3.9783014 3.7104757 3.3693405 3.4901364 0.3820974 2.2983978 0.6644144 3.6018180 3.8867599 0.1754024 3.0929657 3.6380411 2.5669622 0.6915282 4.4772104 3.7192912 0.3556729 
XP_037033433.1                4.3118744 2.0841802 2.7971369 2.6671049 2.0798344 1.1460613 1.1119251 2.8416958 2.7642468 2.6031117 2.3320926 3.4123009 3.2011444 3.1518613 2.6404546 2.7465509 2.6011142 3.0633637 2.7941558 2.6266062 2.6711050 2.7553681 2.7368523 2.8289897 2.7418960 3.1206140 2.5882244 2.5081227 2.9911616 2.3834676 2.5203728 2.0916038 3.6457588 0.8646971 0.8627792 0.8627792 3.1346522 3.4971776 3.2853822 3.0332197 3.1708861 1.1370640 1.1029544 2.0140830 2.0289270 2.1685119 2.9966176 3.4142563 3.3681722 3.2842944 3.2316503 3.1182009 3.1158394 3.1920063 3.1708861 0.0000000 1.0738570 1.3590449 1.1114436 1.0908140 1.1322959 1.1460146 3.5090969 3.2995195 3.3601909 3.2781186 3.1105456 2.9983149 1.2122125 2.0144165 2.0088920 2.3279929 4.0389113 4.0698786 4.0314748 3.8922116 3.9823129 4.0886318 3.6373832 3.5951827 3.3161584 3.3749522 3.3926868 3.6220141 3.1645144 3.8019232 3.2025760 3.6553092 3.1071851 3.4671574 3.2675350 3.4934460 3.7351385 3.3132534 3.5184739 3.2853738 3.3257494 3.3522931 3.0021853 1.5136601 1.5151178 1.4658381 1.6337653 1.6149371 1.6152378 1.2331580 1.2368455 1.3562346 1.2244172 1.2298551 1.0952628 1.0952628 1.1707292 2.0841635 2.0960658 2.6223054 2.4555052 2.4351786 2.3781130 2.4490600 1.8557593 2.4674768 2.1151725 2.1424341 2.2138546 2.2491634 2.0539705 2.0612913 2.2456426 2.2569734 2.2982869 2.0759082 2.1550517 2.0841802 2.0772965 2.1853629 2.1413771 2.0712013 2.1986909 2.2193162 2.1865480 1.9705611 2.0464717 2.1264631 2.2416529 2.2513611 2.0493677 2.2165168 2.2015639 2.3336086 2.2615260 2.2480186 2.1285615 2.2736664 2.2096715 2.0019678 2.1004854 2.0381131 2.1491709 2.0560808 2.0052761 2.1649165 2.2525592 2.1958316 2.1856070 2.2174400 2.1344429 2.1109690 2.1187567 2.1771801 2.2357686 2.3014780 2.2513703 2.1695233 2.1981442 3.2665277 4.6624346 3.3367652 2.8588914 2.8437546 2.9966176 2.6692185 2.6671049 4.3517807 3.2880375 3.5611227 2.8041890 3.1673596 
TMW50332.1                    5.0370411 2.0923051 2.7669600 2.7832570 2.3723305 1.2625739 1.2442190 2.9821048 2.9574942 2.8674088 2.4874152 2.9919646 3.1136022 2.9635793 2.5494746 2.6776467 2.7281511 3.0449971 2.4349541 2.4939381 2.6417929 2.6430879 2.6780699 2.8727864 2.8592404 2.9430215 2.8600121 2.3885529 2.7309808 2.3506469 2.6489827 2.0709939 3.3089757 0.9679766 0.9515754 0.9515754 2.9743754 3.3121099 3.1345255 3.0288326 3.2187204 1.2328718 1.2144216 2.0874557 1.8702082 2.1962985 2.9068303 3.2713939 3.3667565 3.3112061 3.1835567 3.3340372 3.2166063 3.2884533 3.2187204 1.0738570 0.0000000 1.4075769 1.2203261 1.2052988 1.1498030 1.2540809 3.5975331 3.2539538 3.2950764 3.2013121 3.0190167 2.9014323 1.2576102 2.2040442 2.1803084 2.2263993 3.9172706 3.8931085 4.0494910 3.7019199 3.8175258 3.5740653 3.2360527 3.1697128 3.3066822 3.4237467 3.3691423 3.1692154 3.0383275 3.0965746 2.7731784 3.4073277 3.2566164 3.3556611 3.3631773 3.6903335 3.2836957 3.1050583 3.2304771 3.1548143 3.2980309 3.3171193 3.1805646 1.8648054 1.8256279 1.6757425 1.6425467 1.5087924 1.6427437 1.2900896 1.2988653 1.4454261 1.4710885 1.2812062 1.2058350 1.2058350 1.2696407 2.3397865 2.3528370 2.8044335 2.4651883 2.2605965 2.0623585 2.3065750 1.7800372 2.8162607 2.3542648 2.3779164 2.2495439 2.2318713 2.3020605 2.3343412 2.4681963 2.3988272 2.3606139 2.0441424 2.1391226 2.0923051 2.1543212 2.2475734 2.3329793 2.3309786 2.4104533 2.4097598 2.4258993 2.1391500 2.1551006 2.1991769 2.2207503 2.3198354 2.1318837 2.2664182 2.3026613 2.4282812 2.2909385 2.1974160 2.2469377 2.1455248 2.0168913 2.0630502 2.0951957 2.0187152 2.0893025 1.9864063 2.3498585 2.3243474 2.3133198 2.1014588 2.2032208 2.2011231 2.1766832 2.3792022 2.4027432 2.3276972 2.3359115 2.2639609 2.3396754 2.1658955 2.3062095 3.4910514 4.4330951 3.1492459 2.9173324 2.7724536 2.9068303 2.6299920 2.7832570 4.4221604 3.1575460 3.5800236 2.8263690 3.3635114 
KAG5672158.1                  4.8938551 2.2193579 3.5057096 3.4717112 2.2885093 1.5603198 1.5179157 3.2652607 3.3843983 3.1573543 2.5323258 3.5558913 3.5404721 3.2862002 3.4375815 3.2671124 3.1664810 3.1722260 2.8661349 2.9141634 3.0851770 3.4500189 3.3034104 2.8504869 3.1835713 3.5953152 3.3332947 2.4907886 2.9314505 2.7651989 3.1450821 2.3571624 3.7589238 1.2024045 1.2081653 1.2081653 3.3655145 3.6310303 3.6266882 3.3617022 3.8794793 1.5653520 1.5229062 2.1943193 2.2282688 2.2504295 3.4487709 4.1952901 3.8138431 3.7222522 3.4435084 3.8513285 3.8765101 3.8293595 3.8794793 1.3590449 1.4075769 0.0000000 1.3245839 1.3507706 1.5022087 1.5467731 3.8741672 3.6872194 3.6701152 3.6531024 3.4063799 3.2702194 1.3682970 2.1273868 2.1282992 2.5052408 4.4165162 3.8122684 4.2915437 3.7956408 4.3878982 4.1376434 3.8687310 3.8842988 3.6363482 3.5205551 3.5669902 3.6627332 3.2560034 2.9883077 3.4776178 4.0343339 3.6295187 3.9598717 3.7191157 4.0792238 3.6726663 3.4728704 3.5571771 3.4834266 3.5933198 3.7163118 3.3983293 1.6574423 1.6655149 1.6140678 1.7484196 1.6851749 1.6835771 1.5345925 1.5555407 1.6142294 1.6808774 1.5437226 1.4187022 1.4187022 1.5320782 2.4191760 2.4198301 2.8973701 2.5542927 2.6589329 2.6013397 2.4619558 1.8774855 2.5651042 2.2649493 2.3149147 2.1480211 2.3083905 2.2371490 2.2959043 2.3955187 2.3324665 2.3162625 2.0028526 2.1084280 2.2193579 2.2494674 2.3456110 2.2498626 2.2505572 2.3548646 2.3850667 2.3427534 2.2172451 2.1629189 2.2678994 2.3388941 2.3398697 2.1906747 2.3664679 2.3695387 2.6381269 2.3775401 2.3274032 2.3988872 2.4217629 2.3144367 2.3131766 2.3930127 2.2782992 2.3238489 2.2607230 2.1928066 2.1503930 2.1481268 2.1870193 2.2103365 2.2300338 2.1939649 2.3941779 2.3184450 2.2350181 2.2078022 2.3658776 2.3505157 2.2281587 2.3405184 4.0472049 4.9340572 3.5521815 3.3292286 3.5556734 3.5132212 2.9428822 3.4717112 4.7351642 3.4714695 4.4503672 3.5548897 4.0139934 
XP_039447113.1                4.7543382 2.3056653 3.1190786 3.0949656 2.2763610 0.6584925 0.6162767 2.9695415 3.0772510 3.0260845 2.4533743 3.6307240 3.4789670 3.4833378 3.0158941 2.9947552 2.8898030 3.0577470 2.4514347 2.6257243 2.8179414 3.0071613 2.9970564 2.7487983 3.1136332 3.4146753 3.0080956 2.4629868 2.7115176 2.6771658 3.0463127 2.1720102 3.3672239 1.1733716 1.2062201 1.2062201 3.1133190 3.3693197 3.2456080 3.1720663 3.0275223 0.6463589 0.6042688 2.2644738 2.2854798 2.1628451 3.1345692 3.2232171 3.4076886 3.1328535 3.1889647 3.0298318 3.0257134 3.0695254 3.0275223 1.1114436 1.2203261 1.3245839 0.0000000 0.0197462 0.6699712 0.6529681 3.5081869 3.1939939 3.3080153 3.1841456 2.8975209 2.7523008 1.3372769 2.3492727 2.3198652 2.2613067 4.3524548 4.5080907 4.2955109 3.5705191 4.0478956 3.5648517 3.3960479 3.4277011 3.3295688 3.3121651 3.2737281 3.3471752 3.0275067 3.2924320 3.0642550 3.4315816 3.3093775 3.2640847 3.2215930 3.3560104 3.2288139 3.1094129 3.1754737 3.1851390 3.2519993 3.3095666 3.5210218 1.9017511 1.9138512 1.5902468 1.7401428 1.8293967 1.9010469 1.5346509 1.5662568 1.6972091 1.6212330 1.5856766 1.4154549 1.4154549 1.3307595 2.4506809 2.4513232 3.0010132 2.7172189 2.5411467 2.4498965 2.4602978 1.9400836 2.7775445 2.2666742 2.2928715 2.2813381 2.3003094 2.0239194 2.1353289 2.2971014 2.2105247 2.2093333 1.9096648 2.0049957 2.3056653 2.1930302 2.3459634 2.1804760 2.1327954 2.3529748 2.3807051 2.3574891 2.3451769 2.3859915 2.4556554 2.3055084 2.3149756 2.1058658 2.3947839 2.4346930 2.6368144 2.4696673 2.3391027 2.3232946 2.4431533 2.2257407 2.0774889 2.1414269 2.0278653 2.2343786 2.0180046 2.2945411 2.1843807 2.2454816 2.1140624 2.2286432 2.2648787 2.2691202 2.3750127 2.3398125 2.2673068 2.3420743 2.2793417 2.2540666 2.1115200 2.2723019 3.3970366 4.6369610 3.1918777 3.1659704 3.0275815 3.1074054 2.9476803 3.0949656 4.2937965 3.1876265 3.9364493 3.1723529 3.2167314 
XP_039440870.1                4.6945693 2.3203819 3.1517820 3.1231837 2.3067665 0.6471900 0.6052249 3.0669615 3.1378204 3.0688321 2.5099664 3.6644286 3.4994511 3.5948192 3.0432251 2.9696679 2.9019227 2.9904357 2.4978143 2.6551806 2.8468952 3.0599397 3.0258774 2.8229432 3.1866128 3.4792955 3.0454260 2.4851184 2.7247638 2.7045804 3.0620641 2.1964950 3.4723649 1.1533278 1.1861683 1.1861683 3.1725805 3.4499593 3.3240038 3.2359923 3.0789165 0.6352590 0.5934188 2.2986312 2.2937166 2.1577411 3.1615023 3.2867943 3.4196774 3.1784779 3.2148377 3.0833873 3.0801409 3.1218079 3.0789165 1.0908140 1.2052988 1.3507706 0.0197462 0.0000000 0.6576090 0.6417296 3.5541647 3.2413824 3.3151607 3.2315934 2.9295158 2.8003474 1.3037115 2.3807614 2.3509332 2.2954418 4.2670486 4.4136594 4.2441193 3.6545293 3.9517699 3.5903506 3.5018031 3.5342369 3.3450596 3.3865146 3.3340167 3.3852106 3.0592210 3.3717854 3.1220357 3.4953127 3.3363194 3.3419012 3.3203651 3.3355239 3.3241925 3.1612301 3.2505092 3.2552724 3.3242403 3.3835386 3.6454163 1.8956519 1.9077117 1.5899238 1.7224076 1.7676392 1.9018335 1.5422882 1.5739926 1.7050494 1.6408847 1.5934090 1.4248876 1.4248876 1.3254082 2.5360884 2.5367347 3.1448404 2.7642456 2.5675473 2.5211301 2.4904289 1.9825825 2.8311990 2.2968120 2.3237480 2.3075321 2.3530526 2.0507135 2.1632084 2.3428093 2.2403829 2.2422462 1.9318048 2.0317773 2.3203819 2.2261124 2.3638104 2.2036962 2.1608265 2.3709278 2.3988689 2.3754636 2.3766042 2.4068809 2.4634943 2.3522227 2.3470837 2.1177206 2.4334568 2.4740392 2.6765286 2.5098457 2.3810992 2.3661652 2.4782721 2.2608291 2.1014995 2.1655180 2.0531805 2.2596713 2.0458948 2.2881050 2.2186923 2.2812048 2.1479852 2.2640621 2.3009246 2.3058781 2.4261279 2.3704634 2.2976188 2.3851833 2.3068957 2.2807727 2.1063393 2.2676895 3.4682386 4.5768466 3.2388884 3.2429632 3.0309702 3.1342835 3.0120767 3.1231837 4.1659326 3.2577764 3.9749535 3.2004409 3.2828203 
XP_049289226.1                4.5335250 2.3352154 2.7712907 2.7348343 2.4034647 0.1941417 0.1638553 2.8478484 2.7803461 2.8328712 2.8658201 3.3537649 3.2393565 3.2042699 2.7710113 2.7851773 2.8667611 3.0625891 2.4570819 2.4490954 2.6263857 2.7394403 2.8866082 2.8440712 2.9214308 3.1953775 2.7609741 2.3167445 2.5528307 2.4040325 2.7298869 2.2547337 3.3173264 1.1245217 1.1799170 1.1799170 2.9840192 3.1659225 2.9810598 2.9399065 2.9713506 0.1865039 0.1562531 2.3211047 2.0429226 2.1564167 2.9536810 3.0626025 3.2920292 3.2927367 3.3312328 3.1912557 3.1158456 3.0122593 2.9713506 1.1322959 1.1498030 1.5022087 0.6699712 0.6576090 0.0000000 0.1912077 3.5903411 3.1522282 3.2431721 3.1628951 2.8734283 2.6773439 1.2171541 2.4042498 2.3854935 2.2893754 3.9982104 4.0102382 4.1193350 3.3548601 3.8483585 3.3333258 3.2818309 3.3142802 3.2620045 3.3286671 3.3244706 3.0752996 3.0926104 3.2736835 2.8944722 3.4148587 3.0410258 3.2198851 3.2486683 3.4464112 3.2816454 3.0149468 3.1143698 3.2796477 3.3505705 3.3324987 3.3626523 1.9024502 1.8890595 1.6551080 1.6497479 1.6968759 1.7782967 1.4822105 1.5210411 1.6428621 1.5933956 1.5134286 1.3257494 1.3257494 1.2974504 2.5319231 2.5331694 2.9743944 2.6446836 2.5303746 2.4876238 2.5142330 1.6525384 2.9955576 2.5152168 2.5725692 2.2579513 2.3537333 2.3241901 2.4138879 2.5776636 2.3952486 2.4393577 2.1022252 2.0913559 2.3352154 2.3847553 2.4749675 2.3071737 2.1410168 2.4055786 2.4350243 2.4115827 2.3161250 2.3757213 2.4881479 2.3238991 2.3793271 2.1976239 2.4199288 2.4562804 2.6429613 2.4881637 2.3546403 2.7490493 2.4738414 2.3307022 2.1568994 2.2554246 2.2173834 2.3302274 2.2263824 2.1994552 2.3016967 2.3618700 2.3059903 2.3114390 2.3085457 2.2658851 2.3825808 2.4572426 2.3123118 2.2936382 2.3609791 2.2228789 2.1189688 2.1639784 3.4897388 4.4310799 3.2682858 2.8832629 2.7321836 2.9547678 2.7059417 2.7348343 4.0841015 3.2821173 3.6046200 2.9164831 3.2706763 
XP_040236775.2                4.3922615 2.2479530 2.8412222 2.8434206 2.3605891 0.0048214 0.0051119 3.0752930 2.9355487 2.9984965 2.8290490 3.6564832 3.4563985 3.2645853 2.6500770 2.8883956 3.0044815 3.1280002 2.4552274 2.5657807 2.7481013 2.8956400 2.9720358 2.8997246 2.9469045 3.3066287 2.7483745 2.4991841 2.7747705 2.4242870 2.7451391 2.2914815 3.3956309 1.1408299 1.1985284 1.1985284 2.8978558 3.1957404 3.1402701 3.0410196 3.0145823 0.0121311 0.0128663 2.3127594 2.0246793 2.2011207 3.0852333 3.2224695 3.1929691 3.2844911 3.2816366 3.2013015 3.1220941 3.0589257 3.0145823 1.1460146 1.2540809 1.5467731 0.6529681 0.6417296 0.1912077 0.0000000 3.5085209 3.1190453 3.2583124 3.1373368 3.0059891 2.8236042 1.2557595 2.3482716 2.3303298 2.1511917 4.0952281 4.0517852 4.0838183 3.4933843 3.9537226 3.5077320 3.3402693 3.3730355 3.2575257 3.3701144 3.3685164 3.2632233 3.0687368 3.1149116 3.0011220 3.2751103 3.1458732 3.3082555 3.1942425 3.5072826 3.2336036 3.1728435 3.2430054 3.1832442 3.2751079 3.2833873 3.4116733 1.9156336 1.9448338 1.6888301 1.7286329 1.7279246 1.7622995 1.5057660 1.5451718 1.6750791 1.5834759 1.5375109 1.3443795 1.3443795 1.2397954 2.4057451 2.4051858 2.9046094 2.5216449 2.4293935 2.3246167 2.4973385 1.7192720 2.8215034 2.4303126 2.4844620 2.1929612 2.3066182 2.2802411 2.3670896 2.5631800 2.3584121 2.4065276 2.0271296 2.0930416 2.2479530 2.2959245 2.3640562 2.1791423 2.0720130 2.3198676 2.3401749 2.3256659 2.2948353 2.3196721 2.4499975 2.2005149 2.2556245 2.0895230 2.2754512 2.3354234 2.4928593 2.3720822 2.3301451 2.7478458 2.4311093 2.3325528 2.2327580 2.2686459 2.2852596 2.3155592 2.3039201 2.1327544 2.2305945 2.2933355 2.2774277 2.2399170 2.2426022 2.2284514 2.3230711 2.3839555 2.2394834 2.2052838 2.2748220 2.2712340 2.1727332 2.2196063 3.4342758 4.2021399 3.1998507 3.0990721 2.7828443 3.0421256 2.7503238 2.8434206 4.2127100 3.1856779 3.5932190 2.9879004 3.2264236 
Glyacu_EVm001806t2            3.8123164 3.7957627 3.7514444 3.7106577 3.9460093 3.5156164 3.4654274 3.9473549 3.8746543 3.7457934 4.3419084 4.3725873 4.3974182 4.6837518 3.9354269 4.4598918 4.1793879 4.1721214 3.6571705 3.2913815 3.3903037 3.7504193 4.1434511 3.8746156 3.7414289 4.2214280 3.6724801 3.2019754 3.8646661 3.1116224 3.5104640 3.8736916 1.0008527 3.6413934 3.7647025 3.8293787 0.7432763 1.0661724 0.8281758 0.7408973 1.2331778 3.4261513 3.3766902 3.7907496 3.3035961 4.0768287 0.9877631 1.4529493 0.8302187 1.1227210 0.9568824 1.1786398 1.0832064 1.1892704 1.1930569 3.5090969 3.5975331 3.8741672 3.5081869 3.5541647 3.5903411 3.5085209 0.0000000 1.0459356 1.0136231 0.9923043 0.8133262 0.7101627 3.4074142 3.5961632 3.6224002 4.1928736 2.5877238 2.6079274 2.7455755 2.8847171 2.6715524 1.6008529 0.9808922 0.9805082 0.9051244 0.9546034 0.9907076 1.0877763 0.6374263 0.4971315 0.5326978 0.9018249 0.9891276 1.1392904 1.0670707 1.4424923 0.7734985 0.8917782 0.9229192 1.0818584 1.0145699 1.1104339 3.9816241 4.4319894 4.3754626 4.2508394 4.5840517 3.9987633 3.7136421 3.6126946 3.6361747 3.8106597 3.7425338 3.6279321 3.5752153 3.5574990 3.3705365 3.9459530 3.9421670 4.9985685 4.3853090 4.3278078 4.2137415 4.0548642 4.1821756 4.9568234 4.0210903 3.9715825 3.7985091 3.7633066 3.8222508 4.0919594 4.7598265 4.0104290 4.2516498 3.7328839 3.7486526 3.7957627 4.0010896 4.0170386 3.7529868 3.7510298 3.9589620 3.9872042 3.9622218 3.6501793 3.7905754 4.2531765 3.8606379 4.0218425 3.6829533 4.1224854 4.3917020 4.2521449 4.2559727 4.2353245 4.5576647 4.1547861 4.0805808 4.0035078 3.9038850 3.8464536 3.9272537 3.7691109 3.9273544 3.8954192 4.0831377 3.7716477 3.7838140 3.7761951 3.7933753 4.1223937 4.0031334 4.0453422 4.1508139 4.1023264 4.1462231 4.1080221 4.1618124 1.3597744 2.3525720 1.0976224 4.1544420 3.9060396 0.7982453 3.4339164 3.8607095 2.7551176 1.0940423 4.4502609 3.7228977 1.3549249 
Minpug_EVm004770t1            3.5700691 3.6155825 3.2283301 3.3781292 3.7144658 3.1383523 3.1000971 3.6407307 3.1680514 3.2619992 4.1772342 3.9342001 4.1342457 4.0952960 3.4010166 3.5917831 3.5796684 3.7723232 3.2186077 2.9854368 3.1023127 3.5631253 3.4643305 3.3748225 3.4810459 3.9856649 3.2446684 2.7833178 3.3809421 2.9072401 3.1008912 3.5316755 0.7911844 3.3566703 3.3422176 3.3577886 0.5493709 0.7327216 0.5417907 0.5010368 0.6197903 3.1020020 3.0638653 3.6086804 3.0926401 3.3844595 0.5210664 0.7951148 0.8381698 0.5540633 0.5451621 0.6581455 0.6071961 0.6347889 0.5872111 3.2995195 3.2539538 3.6872194 3.1939939 3.2413824 3.1522282 3.1190453 1.0459356 0.0000000 0.1294653 0.1009236 0.1729537 0.1012108 3.3862645 3.7187265 3.7247836 3.6120750 2.2659171 2.5561662 2.6644820 2.7052950 2.5711518 1.3264411 0.6644862 0.7046190 0.6206255 0.6402033 0.6747032 0.8246727 0.6267807 0.5489413 0.3226861 0.6307189 0.7116388 0.7309870 0.6495696 0.8821071 0.4847057 0.5071264 0.5130386 0.2733865 0.2285409 0.2647317 3.6834483 4.0536314 4.0413004 3.5273922 3.7394381 3.4352489 3.3258026 3.1879570 3.1970400 3.4131756 3.2274026 3.1836477 3.0769885 3.0391546 2.8203917 3.6020014 3.5986454 4.4606970 3.9533420 4.0921824 3.8249899 3.8460944 3.5744890 4.2769895 3.6337725 3.5942995 3.6387673 3.5402157 3.8403514 3.9091135 4.5358469 3.9392633 3.8897977 3.5015315 3.5816461 3.6155825 3.5941850 3.7424286 3.6165780 3.6323411 3.8643177 3.8829695 3.8587746 3.6583632 3.6315906 3.8132347 3.3965095 3.5790231 3.2507020 3.6570142 3.8311055 3.6810367 3.7336052 3.6776332 3.9750115 3.5997115 3.4477745 3.5003895 3.5846995 3.4768898 3.5624708 3.4414048 3.5140704 3.4863414 3.6291850 3.4561874 3.5087440 3.5359273 3.5557029 3.6623298 3.7167118 3.6361194 3.7213694 3.6366109 3.4776612 3.4236538 3.5399736 0.7426830 1.9674875 0.2842523 3.3738508 3.6697875 0.4918051 2.9866260 3.4939938 2.4438300 0.2969356 4.3935263 3.4186461 0.7217138 
Es_CHHR2                      3.4836672 3.5490779 3.2550156 3.2639326 3.5768898 3.2788797 3.2588685 3.5815563 3.2219926 3.1918959 4.1082750 3.9356525 4.0452393 4.0004589 3.4692270 3.4570575 3.5406033 3.7011433 3.1001758 2.9193244 3.0635901 3.5277046 3.3836227 3.3517696 3.4625899 3.7940105 3.3076639 2.7008562 3.2297040 2.8503692 3.0763188 3.4949525 0.7698419 3.4986321 3.4799204 3.4705562 0.5040721 0.6753373 0.5021437 0.4587292 0.6310532 3.2401812 3.2200294 3.4851316 3.0953429 3.3252373 0.5373385 0.8104972 0.8460055 0.4971622 0.5244931 0.6399790 0.5784841 0.6373226 0.5943117 3.3601909 3.2950764 3.6701152 3.3080153 3.3151607 3.2431721 3.2583124 1.0136231 0.1294653 0.0000000 0.0898258 0.1435257 0.0875622 3.3238810 3.6265723 3.6326097 3.6354108 2.2756412 2.5448830 2.6105860 2.5979776 2.5542710 1.3569234 0.6352493 0.6733631 0.5792774 0.6302859 0.6644417 0.7888252 0.6118739 0.5101137 0.2959550 0.5695106 0.6931320 0.7084049 0.6315904 0.8457173 0.4639775 0.4971841 0.5030532 0.2766364 0.2275273 0.2631395 3.7173101 3.9646024 3.9668943 3.4169113 3.8627948 3.3827778 3.2625550 3.1804563 3.1895878 3.3982132 3.3659389 3.2099783 3.0474759 3.0425457 2.8233249 3.6027252 3.5993465 4.3805821 3.9823527 4.0709243 3.7125401 3.7802055 3.7523388 4.4058288 3.5540234 3.5145861 3.5813488 3.4906503 3.7427018 3.8143374 4.3584455 3.8281456 3.7780772 3.4599343 3.5913387 3.5490779 3.5464600 3.6002882 3.5883899 3.5875980 3.7563489 3.7745317 3.7510541 3.5344104 3.5432183 3.7445552 3.3410522 3.5479928 3.2574122 3.6004622 3.7805442 3.6074420 3.6896761 3.6435465 4.0221887 3.5383764 3.3953165 3.4244628 3.5012584 3.4005305 3.4796797 3.3899433 3.5306247 3.4783206 3.6067325 3.4552793 3.5090574 3.5371162 3.5570660 3.6270373 3.5802394 3.6122127 3.6814634 3.5914493 3.4215174 3.3697408 3.5130307 0.7114475 1.9591638 0.2930453 3.3046289 3.7903034 0.4908858 3.0024624 3.3181565 2.4518727 0.3020572 4.2544422 3.4344962 0.7016616 
Gl_CHHRA9                     3.5480605 3.5383205 3.2655713 3.2290687 3.6323230 3.1569014 3.1364439 3.5897233 3.1843240 3.1971077 4.0714201 3.9003300 4.0637983 4.0538279 3.4283902 3.5217835 3.5962124 3.7179011 3.2480097 3.0197915 3.1436746 3.5102938 3.3572565 3.3227539 3.4201512 3.7964047 3.1970871 2.7709120 3.3142810 2.8554204 3.0984178 3.4786285 0.7498778 3.3640698 3.3498436 3.3435922 0.4740707 0.6743929 0.4767748 0.4381871 0.5986172 3.1200695 3.0994899 3.5400986 3.0730608 3.2956629 0.5477399 0.7783256 0.8149692 0.5014315 0.4779748 0.6287480 0.5702749 0.6103983 0.5691225 3.2781186 3.2013121 3.6531024 3.1841456 3.2315934 3.1628951 3.1373368 0.9923043 0.1009236 0.0898258 0.0000000 0.0710396 0.0339700 3.2939794 3.6211789 3.6271934 3.5471584 2.2665594 2.4975762 2.6508234 2.6077534 2.5255213 1.2979910 0.6184561 0.6532028 0.5793709 0.6074278 0.6468086 0.7757237 0.5932893 0.4980085 0.3068891 0.5818470 0.6851344 0.7118619 0.6429511 0.8529280 0.4572361 0.4558093 0.4770424 0.2317483 0.1814092 0.2151505 3.6564980 3.8963989 3.8987586 3.3678934 3.6497464 3.3451575 3.2237758 3.1523279 3.1612833 3.3804455 3.2832618 3.1813056 3.0114694 3.0046180 2.7775354 3.5838527 3.5805045 4.4063678 3.8879384 4.0397166 3.6844324 3.7680517 3.6523827 4.4073852 3.5860027 3.5464404 3.5441000 3.4270615 3.7087199 3.7797408 4.3616601 3.8418218 3.8050686 3.5258860 3.5874807 3.5383205 3.5213673 3.6102133 3.5560448 3.5994614 3.7846086 3.8161888 3.7792456 3.5835945 3.5362756 3.6934216 3.3232859 3.4868281 3.2415169 3.5655579 3.7583629 3.5846326 3.6685120 3.6226635 3.9383471 3.5405665 3.3840193 3.3863914 3.4575739 3.3560086 3.4635593 3.3729170 3.4732839 3.4514452 3.5650642 3.3614931 3.4117996 3.4392961 3.4570898 3.5688961 3.6078598 3.5682181 3.6362310 3.5534564 3.3919742 3.3326087 3.4819242 0.7009471 1.9767397 0.2390755 3.3101484 3.7110465 0.4915712 3.0404732 3.3057381 2.4384048 0.2515131 4.3101918 3.4657971 0.6872345 
LUA9.1_GeclatEVm004216t2      3.4567605 3.5941291 3.1842434 3.1120711 3.7906754 3.0296982 3.0029538 3.7242605 3.2536725 3.2560175 4.3559010 3.5259341 3.5880157 4.1517060 3.1090379 3.4220681 3.6128684 3.8297596 3.3470456 3.0300269 3.0820668 3.3328279 3.3933435 3.2945847 3.4073248 4.0033384 3.3044877 2.7699813 3.0143612 2.8380161 2.9705387 3.5912453 0.6733438 2.9516450 2.9414584 3.0651005 0.4807567 0.5877767 0.5090425 0.4614261 0.5991918 2.9864382 2.9595427 3.4996182 3.5725015 3.3662437 0.6657146 0.6596125 0.7190625 0.5981128 0.4035856 0.5261644 0.5446467 0.6113923 0.6048076 3.1105456 3.0190167 3.4063799 2.8975209 2.9295158 2.8734283 3.0059891 0.8133262 0.1729537 0.1435257 0.0710396 0.0000000 0.0659871 3.2393852 3.6137822 3.6074554 3.6951870 2.3544330 2.6614900 2.3531320 2.7403175 2.3400741 1.3695696 0.6340144 0.6391547 0.5848105 0.6049347 0.6338250 0.6847961 0.5965285 0.4988361 0.3189116 0.4387438 0.6523319 0.7467138 0.6237856 0.7954258 0.3836126 0.4567786 0.4819077 0.3069590 0.2325828 0.3406557 3.3474638 3.7821324 3.7849797 3.2620136 3.6145300 3.3092381 3.2303467 3.2243325 3.2154200 3.2154200 3.1665893 3.4126183 3.2995356 3.2914153 2.8205234 3.6187922 3.6147664 4.6313457 3.6995287 4.0073526 3.7685665 3.7844626 3.7596433 5.1135085 3.7027679 3.6559569 3.6231827 3.3503962 3.6558551 3.6901167 4.4038008 3.8086518 3.6890081 3.2971707 3.5397206 3.5941291 3.5218897 3.8138240 3.7140583 3.7396044 3.9313135 3.9703564 3.9245026 3.7500278 3.5314800 3.4904593 3.2847939 3.5592118 3.2215236 3.4720595 3.6104900 3.4003026 3.5291586 3.4159311 4.1920067 3.7447291 3.4661713 3.4668539 3.6739437 3.4351354 3.6549040 3.4155096 3.5791256 3.6417547 3.7967914 3.5360765 3.5777794 3.6833965 3.6767648 3.7108226 3.8367752 3.8263634 3.8313605 3.6034636 3.5142541 3.3662437 3.5911767 0.5776714 1.9820595 0.3315478 3.3686816 3.8731897 0.4891610 2.9186102 3.2759810 2.3531017 0.3382520 4.6346141 3.4814385 0.5630311 
LUA9.4_c209770_g2_i1|m.36434  3.4569406 3.1581018 2.9044677 2.8389632 3.3453220 2.8471263 2.8177696 3.2648191 2.8701807 2.9511429 3.4076752 3.2469636 3.2585725 3.8319587 2.9725771 2.9949068 3.2291730 3.2482702 3.1230522 2.8460167 2.8460167 3.0545455 2.9760578 2.7928613 3.0231683 3.1206474 2.9269160 2.6124627 2.5830907 2.8064064 2.7396236 3.2218239 0.5226911 2.8540684 2.8447730 2.9472531 0.4774901 0.4844058 0.5385184 0.4794980 0.4393222 2.8043464 2.7748606 3.0735555 3.2217997 2.9138651 0.5951371 0.4732796 0.5641892 0.4725341 0.3755871 0.3978041 0.4345244 0.4344750 0.4393995 2.9983149 2.9014323 3.2702194 2.7523008 2.8003474 2.6773439 2.8236042 0.7101627 0.1012108 0.0875622 0.0339700 0.0659871 0.0000000 2.8485325 3.2221441 3.2159144 3.2319604 2.1350346 2.4730390 2.1300742 2.6912435 2.0666953 1.1624257 0.4942938 0.4995698 0.4496635 0.4897004 0.5190811 0.5673609 0.5351662 0.4648462 0.3101045 0.2805977 0.6574893 0.5960060 0.4792950 0.6357061 0.3712877 0.4690804 0.4713802 0.2265008 0.1544230 0.2140437 3.2226889 3.5876773 3.5908167 3.0146996 3.3768589 2.9862695 2.9631063 3.0738536 3.0704189 3.0704189 3.0660863 3.1131492 3.1207711 3.1131492 2.7385290 3.2346439 3.2309224 4.0135125 3.2797166 3.5337974 3.3766688 3.3844345 3.7180334 3.9539923 3.2567525 3.2092369 3.1854332 3.0268355 3.2937867 3.2836196 3.7811187 3.4158479 3.2788540 3.2788540 3.5397206 3.1581018 3.1576454 3.3916503 3.3314342 3.3553168 3.4926182 3.5296108 3.4867451 3.3139968 3.1535619 3.1853381 2.9345607 3.1580110 3.1580110 3.0664333 3.2287317 2.9764790 3.1127329 2.9791015 3.5274870 3.3182697 3.0210650 3.0708808 3.2421694 3.0146610 3.2603994 2.9652929 3.1939143 3.2152739 3.3649727 3.0632838 3.1470043 3.2277617 3.2353533 3.2330126 3.3652854 3.3475895 3.3340633 3.2251947 3.0932019 2.9138651 3.1611999 0.4338122 1.7379344 0.2148527 3.0402262 3.4362348 0.4779034 2.8497413 2.9831391 2.2976908 0.2407194 4.2453265 3.1665545 0.4345244 
XP_026471151.1                4.8054407 2.0665717 2.9070531 2.8848938 2.0738874 1.2602092 1.1347188 2.8379255 2.8939833 2.7474997 2.2933534 3.0574138 2.9966537 3.2179498 2.9397765 2.6822247 2.7850892 2.7286746 2.3989066 2.4495957 2.6151333 2.8980863 3.1212045 2.7179705 3.0971450 2.7501180 2.9178731 2.1443367 2.4333100 2.2718252 2.5268769 2.1535022 3.6537807 0.9590465 1.0661417 1.0578269 3.0548096 3.6494883 3.7511386 3.1427154 3.7246525 1.2547369 1.1293892 1.9333878 2.0977691 2.1024005 3.6589349 3.7601031 3.4465860 3.5366794 3.2538757 3.3313929 3.1866024 3.6978612 3.7246525 1.2122125 1.2576102 1.3682970 1.3372769 1.3037115 1.2171541 1.2557595 3.4074142 3.3862645 3.3238810 3.2939794 3.2393852 2.8485325 0.0000000 1.9627140 1.9594025 2.2652918 4.2491029 4.8843081 4.1599865 4.2975172 3.9398030 4.2405281 3.7352778 3.6841864 3.6098046 3.5761061 3.5782973 3.5124141 3.0742809 2.8472511 2.9669165 3.3267611 3.3755973 3.9311470 3.6099859 3.7102163 2.9654592 3.2082249 3.4102550 3.1853486 3.1987240 3.4971028 3.2311315 1.5104940 1.5127967 1.5219203 1.5912227 1.6315866 1.5920791 1.4096674 1.4245312 1.5095227 1.5301518 1.5997881 1.4823421 1.4815807 1.2302754 2.3869459 2.3828423 2.6278854 2.4084372 2.1365756 2.1808244 2.2861676 1.9438826 2.5573172 2.1538868 2.1986328 2.1287299 2.0356678 2.1050592 2.3831329 2.2880990 2.2069173 2.1922333 1.8913519 1.8949979 2.0665717 2.2386112 2.1883525 2.2286602 2.2062687 2.1445212 2.1402352 2.1409364 2.0108460 1.9697693 2.2479204 2.2474536 2.2224447 2.0389664 2.2836799 2.3378948 2.5611968 2.3252642 2.2464801 2.1530923 2.3277043 2.0541681 2.0911762 2.2207040 2.0429416 2.2436642 1.9670589 2.1364850 2.1040064 2.1380062 2.1511479 2.1964477 2.2062050 2.1991336 2.1801761 2.2137234 2.1864941 2.1702226 2.3338903 2.2986246 2.1034893 2.2067720 3.3768832 4.5980983 3.2177744 2.9914527 3.0075696 3.1768617 2.5561854 2.9387895 4.5765989 3.1974341 3.9664083 3.0664328 3.2516866 
CAB3509696.1                  4.8147254 0.5570793 3.6730677 3.4903051 0.5511066 2.3218000 2.3126958 3.5740292 3.6375847 3.5841768 0.4963322 3.7989843 4.0991204 3.9037825 3.3183997 3.5125366 3.3395722 3.9206559 3.4754380 3.1722059 3.1936071 3.7771839 3.5700603 3.5610524 3.4634105 3.6901870 3.9173212 3.2798424 3.5714702 3.1782145 3.4013947 0.7029620 3.6992842 1.9152315 1.9381907 1.9884455 3.1388596 3.5219799 3.3697998 3.1838851 3.7641159 2.3280316 2.3191013 0.1142125 0.1324151 0.6170163 3.6137226 3.9921864 3.4213527 3.6875628 3.3830280 3.8479542 3.8551564 3.7679517 3.7641159 2.0144165 2.2040442 2.1273868 2.3492727 2.3807614 2.4042498 2.3482716 3.5961632 3.7187265 3.6265723 3.6211789 3.6137822 3.2221441 1.9627140 0.0000000 0.0175173 0.6037711 4.4045702 4.0123046 3.9894339 3.9711656 4.1719340 3.8077142 3.7960212 3.8008809 3.5400897 3.4716670 3.5050290 3.5995460 3.3833718 3.2674860 2.9063301 3.4757261 3.3928959 3.7042164 3.4496883 3.8138514 3.2490585 3.1947155 3.5582976 3.6591758 3.6058544 3.8518981 3.5320502 2.3447452 2.3184134 2.1988622 2.1590663 2.2510841 2.1912589 2.2133527 2.2339741 2.3444621 2.3194451 2.2358439 2.1857921 2.1857921 2.3281284 0.8290500 0.8295633 0.9773111 0.9075192 0.7401410 0.7598746 0.7944302 0.6310763 0.5639841 0.5119870 0.5170676 0.5075880 0.5863401 0.6311294 0.6835511 0.6770631 0.6241768 0.6181997 0.6061703 0.6495209 0.5570793 0.5834553 0.6237901 0.4885992 0.4846402 0.4098304 0.4175580 0.4096947 0.1260109 0.0889054 0.1629059 0.5559357 0.5262513 0.6020568 0.6135133 0.6067749 0.6209889 0.5951060 0.5428043 0.6682574 0.6530550 0.5527857 0.6214662 0.6701131 0.6041008 0.6746525 0.6690709 0.5240065 0.5621077 0.5998539 0.5165216 0.5438812 0.5528565 0.5432240 0.5734730 0.5936097 0.5946921 0.5915149 0.6519629 0.6671604 0.6077016 0.6403678 3.8417981 4.1198334 3.5830373 3.6580875 3.5824688 3.3997546 3.6367827 3.4888555 4.4452294 3.6800373 4.6356974 3.8219212 3.9283559 
XP_022823136.1                4.8141766 0.5710990 3.6442024 3.4534758 0.5506404 2.3041432 2.2930957 3.5612427 3.5739649 3.5283894 0.4866439 3.7880456 4.1024940 3.8314255 3.3355108 3.4762381 3.3512451 3.9112269 3.3807314 3.1094044 3.1294199 3.7254742 3.5380338 3.5291237 3.4606679 3.7358887 3.8641310 3.2533094 3.5293698 3.1245316 3.3456539 0.6945110 3.6796989 1.9205472 1.9506271 2.0005658 3.1614592 3.5415817 3.3960954 3.1912997 3.7517223 2.3103001 2.2994157 0.1137943 0.1311566 0.6117927 3.6081412 3.9958549 3.4456962 3.6683080 3.3508266 3.8144784 3.8205541 3.7555811 3.7517223 2.0088920 2.1803084 2.1282992 2.3198652 2.3509332 2.3854935 2.3303298 3.6224002 3.7247836 3.6326097 3.6271934 3.6074554 3.2159144 1.9594025 0.0175173 0.0000000 0.5942016 4.3684908 3.9802130 3.9546146 3.9856101 4.1746824 3.8065915 3.8152768 3.8202076 3.5601108 3.5031122 3.5369675 3.6043648 3.4161702 3.2723998 2.8897469 3.4560951 3.4019639 3.7065159 3.4630869 3.8341293 3.2235472 3.2017309 3.5650749 3.6643090 3.6117744 3.8707493 3.5027966 2.3629174 2.3363462 2.2082643 2.1472024 2.2465758 2.2025678 2.2364716 2.2571770 2.3679369 2.3424384 2.2557396 2.2067943 2.2067943 2.3045498 0.8189833 0.8194926 0.9613336 0.9153685 0.7336659 0.7561266 0.7809202 0.6226965 0.5492646 0.5048299 0.5098068 0.5069230 0.5861058 0.6253138 0.6751637 0.6684110 0.6253391 0.6174110 0.6052330 0.6527250 0.5710990 0.5838661 0.6128682 0.4755139 0.4713932 0.4083633 0.4160496 0.4082277 0.1220306 0.0880346 0.1658936 0.5616845 0.5414055 0.6154676 0.6127932 0.6060517 0.6201795 0.5943945 0.5407531 0.6806358 0.6433329 0.5450052 0.6066447 0.6627812 0.5898143 0.6663254 0.6551554 0.5165970 0.5481396 0.5883065 0.5149938 0.5408749 0.5530872 0.5434381 0.5720178 0.5918581 0.5960003 0.5928261 0.6534141 0.6603479 0.6024691 0.6380577 3.8235274 4.0826589 3.5881737 3.5973197 3.5373018 3.3801732 3.5461229 3.4523093 4.4180622 3.6851636 4.5749263 3.7642884 3.9067879 
XP_047992397.1                4.2055175 0.5619297 3.4925931 3.6285876 0.5388701 2.1266149 2.0899504 3.8380862 3.5140328 3.6017573 0.2541225 4.0282168 3.9735201 3.5309129 3.5522184 3.3933304 3.4478512 3.7013653 3.4752503 3.2257406 3.3715961 3.7540272 3.4310382 3.4761810 3.6344721 3.7271737 4.2340894 3.3233669 3.5199404 3.4248936 3.6174269 0.6256192 3.9083433 2.0767728 2.1023426 2.2477297 3.6137333 3.7139801 3.8253233 3.5820870 3.7550168 2.1340009 2.0973720 0.5432906 0.5305648 0.6091225 3.8031084 3.9884922 4.0488176 3.9544383 3.6791505 3.8289953 3.8423625 3.7653334 3.7550168 2.3279929 2.2263993 2.5052408 2.2613067 2.2954418 2.2893754 2.1511917 4.1928736 3.6120750 3.6354108 3.5471584 3.6951870 3.2319604 2.2652918 0.6037711 0.5942016 0.0000000 4.1535438 3.8218010 3.8851901 4.1552204 4.0709226 4.2338352 3.8472184 3.8526927 3.6759293 3.6197839 3.6867036 3.7371346 3.4881082 3.2921384 3.0864046 3.3324113 3.9069735 3.7262949 3.7899188 3.9637461 3.2720979 3.5720465 3.9439924 3.5781680 3.5341714 3.7879065 3.7403937 2.2687394 2.2607226 2.3395054 2.1022755 2.2443855 2.1093258 2.3251368 2.3723755 2.4829844 2.4190635 2.3911163 2.3834653 2.3834653 2.5010293 0.7435094 0.7439989 0.8561488 0.8221913 0.6067374 0.6473947 0.7516826 0.4752352 0.5350559 0.4865506 0.4913302 0.5407382 0.5512397 0.5290583 0.6197655 0.6031656 0.5505516 0.5313118 0.5003677 0.5362735 0.5619297 0.5950731 0.5916096 0.5272701 0.5240490 0.5425487 0.5470466 0.5512039 0.5648168 0.5606381 0.6420284 0.5426880 0.5232214 0.5802138 0.5481416 0.5646996 0.5636197 0.5471371 0.4955741 0.6136814 0.6046803 0.5172446 0.5906058 0.6240812 0.5477695 0.6096299 0.5505918 0.5461621 0.5273667 0.5208199 0.4928102 0.4918027 0.5124402 0.5068791 0.5654886 0.5743230 0.5995733 0.6004321 0.5942439 0.6589353 0.5948969 0.6228593 3.7678004 3.7546921 3.5598129 3.5708431 3.4259363 3.5026013 3.3640378 3.7042442 3.9556375 3.5589651 4.1496441 3.5172196 3.7849010 
CarmaC_EVm006998t1            4.5171450 4.1443803 3.9802993 3.9163778 4.2793163 4.0981322 4.0679034 3.9951972 3.7209274 3.6380206 3.6723174 3.9472267 4.0292376 4.7760709 3.8583949 3.5303920 3.5918846 3.7616722 4.2946296 3.6692868 3.6993260 4.0580610 4.0633662 4.1795324 4.1593013 4.5630208 4.1931160 3.7477345 4.2638218 3.8196025 4.1115210 4.2837028 2.5322058 3.8831634 3.9236185 4.0049320 2.3190313 2.5741876 2.7857299 2.2453650 2.5251920 3.9892324 3.9561077 4.2560062 4.4998231 4.2832866 2.4132891 2.8431160 2.4189386 2.6296747 2.5005327 2.5457354 2.4949693 2.6162004 2.5085266 4.0389113 3.9172706 4.4165162 4.3524548 4.2670486 3.9982104 4.0952281 2.5877238 2.2659171 2.2756412 2.2665594 2.3544330 2.1350346 4.2491029 4.4045702 4.3684908 4.1535438 0.0000000 0.9748713 1.2035276 1.2567123 1.3289753 2.5199400 2.4721303 2.4991813 2.4314319 2.4432584 2.5000099 2.4209982 2.2872928 2.1967364 1.8214671 2.1875713 2.4467536 2.6185588 2.5636472 2.6775236 1.9336441 2.0788276 2.2117372 2.3251566 2.2548833 2.4193536 4.2606947 4.9772140 5.1046760 4.6241059 4.1733604 4.4655156 4.3734427 3.4352094 3.4754878 3.7342062 3.7735988 3.4442663 3.3175530 3.3175530 3.9475063 4.4428326 4.4107364 5.2902327 4.8403220 4.5422667 4.5048254 5.0997489 4.8823709 4.4039137 4.3735014 4.3342314 4.4839146 4.6356888 4.4362975 4.7784871 4.6562252 4.5285073 4.4782582 4.3681411 4.5928011 4.1443803 4.0326361 4.5689267 4.6611444 4.4529023 4.5062827 4.5842753 4.5866155 4.4012759 4.3111421 4.5645753 4.4642892 4.3741153 4.2796181 4.5764844 4.5595235 4.6544289 4.5426525 4.3541774 4.3221266 4.8609682 4.4151521 4.1863725 4.2275672 3.8736078 4.2718664 4.0993486 4.0514399 4.0258871 4.1760973 4.4209999 4.4030944 4.5666356 4.5449562 4.6382950 4.4430227 4.7084527 4.6690183 4.8377120 4.7196357 4.2581779 4.3870681 2.6780140 0.2323177 2.3815622 4.0612743 4.5168220 2.2762469 3.6808944 3.9242629 0.2863709 2.3078467 4.5333263 4.1311913 2.6708379 
Procl2_EVm006597t1            4.8922803 3.7173839 3.7470982 3.9725147 3.7209468 4.0566616 4.0006423 3.6251400 3.4594750 3.5182773 3.1034038 3.5894876 3.7728269 5.1339439 3.7014956 3.5392673 3.9712703 3.5678936 3.8318976 3.3983502 3.3677120 4.2092956 3.6686581 3.8399678 3.9095379 3.6748505 4.0146464 3.3405630 3.5030719 3.4083421 3.5227363 3.7987744 2.5165644 3.8703751 4.1436897 4.3713111 2.3884259 2.5351855 2.7593990 2.2592530 2.8374381 4.0552488 3.9992281 3.5568153 4.4685150 3.5965174 2.9732202 2.8849536 2.5176474 2.7652863 2.4532862 2.5664290 2.6044083 2.8636234 2.8466399 4.0698786 3.8931085 3.8122684 4.5080907 4.4136594 4.0102382 4.0517852 2.6079274 2.5561662 2.5448830 2.4975762 2.6614900 2.4730390 4.8843081 4.0123046 3.9802130 3.8218010 0.9748713 0.0000000 0.8719035 1.0251195 0.9936892 2.5862291 2.5750196 2.5868982 2.4331473 2.5298684 2.5631744 2.5645798 2.3593231 2.0341308 1.7827464 2.1019094 2.6137125 2.4659096 2.5985792 2.8285547 2.1524005 2.4236979 2.4388441 2.3683361 2.3588708 2.7368587 4.2954081 3.9593882 3.9813592 4.2452407 4.1531533 4.3855586 4.4250490 3.6830237 3.6658894 3.6915284 3.8269188 3.8511282 3.8561435 3.8561435 4.4288920 3.7424356 3.7450867 3.8381355 3.9211799 4.2669271 4.1646853 4.2216492 5.0844587 3.5955837 3.8725362 3.8615761 4.1680526 4.1343239 3.6816220 4.0008059 3.3653495 3.5756495 3.2887387 3.1993113 3.7028879 3.7173839 3.5501857 3.6978099 4.1121111 3.9481486 3.8165681 3.8558934 3.8878027 4.1017313 4.0163746 4.1401090 3.8425677 3.9302128 3.8282827 3.7756740 3.8228909 3.8651392 3.7002815 3.4902754 3.6555033 3.7700704 3.3943975 3.8102750 3.8350307 3.4839892 3.7787199 3.4862154 3.7017658 3.6738216 3.6841670 3.3815009 3.6912963 3.7370893 3.6519513 4.0007461 3.8775430 3.9770352 3.9630369 3.9251528 3.9188435 3.6398491 3.8051003 2.5385106 0.9971696 2.4068016 3.6745601 4.1809039 2.5153443 3.3919723 4.1012843 0.9452875 2.4086769 4.6462430 3.8958607 2.6764950 
ParausEVm004085t1             4.1669599 3.9354898 3.5790221 3.7109223 3.8574228 4.0865793 4.0644764 3.5165369 3.3932765 3.3350791 3.6666493 4.1561643 4.0616302 4.8757863 3.7271650 3.7869200 3.7913509 3.9277511 3.9984676 3.7855427 3.6486851 3.6928762 3.7821641 3.9705405 3.7233835 4.3777668 3.4768049 3.4502919 3.7771132 3.2703137 3.2988827 3.5897435 2.6141840 3.8119314 3.8845596 3.8845596 2.0613526 2.6935537 2.2620443 2.0749726 2.7663216 4.0544074 4.0315021 3.9659789 4.1625314 3.7947778 2.2921113 3.1173262 2.4310839 2.5548879 2.3214653 2.7566783 2.6573502 2.7764288 2.7451542 4.0314748 4.0494910 4.2915437 4.2955109 4.2441193 4.1193350 4.0838183 2.7455755 2.6644820 2.6105860 2.6508234 2.3531320 2.1300742 4.1599865 3.9894339 3.9546146 3.8851901 1.2035276 0.8719035 0.0000000 0.3870905 0.4422752 2.4802407 2.6272923 2.6472155 2.6188767 2.6230011 2.6773850 2.5207539 2.1360129 2.0236815 1.7290296 2.6790975 2.2958353 2.6860669 2.5151187 2.7412477 2.1380555 2.1251841 2.1870009 2.4819295 2.4702063 2.6014979 4.1706851 4.2889461 4.3271745 4.1016104 3.9229498 4.2115819 4.0712705 3.7283956 3.7737647 3.9900453 3.9354298 3.7474340 3.3729829 3.3729829 3.6620257 3.7507600 3.7510569 4.3198533 4.1516827 3.9042734 4.1801159 4.0798815 4.2865013 4.1274052 3.8806027 3.8709064 4.0673785 4.1909314 3.9016362 3.9173440 3.8093931 3.8535063 3.7468934 3.6852880 3.8110448 3.9354898 3.5237203 3.6853507 3.6307182 3.6681071 3.7700312 3.8712582 3.8562892 4.0385406 3.9658999 4.0897030 3.5959482 3.6434658 3.5400407 3.5822042 3.6684233 3.7195890 3.5240779 3.4497807 3.6605424 3.9435238 3.6710620 3.4893198 3.5116679 3.3167754 3.5410882 3.4408660 3.6568170 3.5270953 3.6991361 3.7794640 3.7069658 3.6753934 3.6398177 3.8613637 3.8638126 3.9329920 4.0926631 3.8942566 3.9996829 3.7405915 3.9270258 2.7839057 1.2576537 2.4717466 3.5789796 3.8638403 2.2604158 3.2808574 3.6986256 1.3262741 2.4940917 4.1918525 3.6570850 3.0032105 
AlpvirEVm007808t1             4.7780321 4.0208245 4.0563606 4.7589626 4.1104075 3.4965252 3.2359574 3.5662701 3.5148363 3.7352269 3.8613410 4.0747812 3.9347770 4.7508210 3.7148764 3.8377318 3.8037573 4.1299410 4.4142272 3.7483150 3.7483150 4.1543192 3.6628343 4.4676635 3.9261116 4.1159497 3.7681932 3.7039123 4.8975972 3.4544724 3.5534930 4.0804467 2.7092982 3.5282124 4.0321243 3.9470042 2.4331733 2.5003743 2.4867554 2.4843847 2.8342222 3.4783635 3.2189987 3.8853897 4.2711312 3.8211476 2.8282522 2.9666334 2.4475343 2.8060287 2.7095764 2.7507992 2.7038238 2.8342222 2.8342222 3.8922116 3.7019199 3.7956408 3.5705191 3.6545293 3.3548601 3.4933843 2.8847171 2.7052950 2.5979776 2.6077534 2.7403175 2.6912435 4.2975172 3.9711656 3.9856101 4.1552204 1.2567123 1.0251195 0.3870905 0.0000000 0.3726211 2.6047006 2.5780075 2.5433520 2.5461560 2.5665802 2.6172673 2.5784896 2.4257959 2.7221818 2.0361040 2.2176581 2.5288156 2.6217784 2.7408929 2.5168618 2.8029998 2.5876538 2.6349152 2.5830487 2.5630222 2.7911785 3.8662085 4.2106247 4.2664418 3.7002365 3.5854708 4.3598273 4.6484813 3.3989319 3.4707313 3.4707313 3.4692496 3.4999891 3.4999891 3.4999891 3.5985034 3.8088864 3.8070054 4.3009067 4.5146010 4.0684127 3.8737327 3.9106300 4.3214477 4.4555573 3.7732205 3.7558083 3.9120600 4.3358045 3.8512174 4.2251098 3.8242219 3.6411755 3.4734576 3.4734576 3.6841301 4.0208245 3.8004417 3.8830216 4.0249979 3.9347891 3.9967444 4.1412263 4.0634270 4.2979222 3.9588102 4.0945427 3.4084926 3.3215943 3.3215943 3.7042028 3.7895539 3.8223574 3.6322258 3.1878514 3.4797109 4.2614162 3.4345983 3.7933985 3.8838752 3.4224737 3.8368269 3.5680995 3.9625037 3.9296330 3.9876951 3.6553264 3.8682856 3.9678491 3.8890268 4.1838326 4.4923082 4.3556478 4.4184293 4.3121586 4.5427152 3.8211476 4.0449451 2.7300669 1.1454993 2.6445581 3.4484808 4.7820513 2.6350467 3.6436185 4.7918346 1.0839677 2.5383443 6.2886667 4.6518599 2.7038238 
Styrich_EVm002467t1           4.1160404 4.0564127 3.6344382 3.9561504 3.7715631 3.9562879 3.9126947 3.3170064 3.2665524 3.1591551 3.9882184 4.1694969 3.8452343 4.6818808 3.5583710 3.8181691 3.6328595 3.6270941 3.8583774 3.6868352 3.5495772 3.5325702 3.6219875 3.3785678 3.7476491 3.4308723 3.6084522 3.3980944 3.5078594 3.3100398 3.4196862 3.9302644 2.5937006 3.8786464 4.0718188 4.1041288 2.1727120 2.7202334 2.3077497 2.1038276 2.7850790 3.9435844 3.8998087 4.2054636 4.1348255 4.1434215 2.3655327 3.0531031 2.4744778 2.6377593 2.3166216 2.8092734 2.6610331 2.8981854 2.7701346 3.9823129 3.8175258 4.3878982 4.0478956 3.9517699 3.8483585 3.9537226 2.6715524 2.5711518 2.5542710 2.5255213 2.3400741 2.0666953 3.9398030 4.1719340 4.1746824 4.0709226 1.3289753 0.9936892 0.4422752 0.3726211 0.0000000 2.4062260 2.5942869 2.5887148 2.4153230 2.4812926 2.5097201 2.4907280 2.2111185 1.9022550 1.6928121 2.4642839 2.2716263 2.5543483 2.4619021 2.5531079 2.0203770 2.0507907 2.2033389 2.4201202 2.4302191 2.5672845 4.3238564 4.4092076 4.3858248 4.1559978 4.0146510 4.1784201 4.1272219 3.6905905 3.7197870 3.8869634 3.7151430 3.7001600 3.3135406 3.3135406 3.4943455 3.9308934 3.9230295 4.3825505 4.3886660 4.0751735 3.9750730 4.1323329 4.0171455 4.3187778 3.9245080 3.9152763 4.1073982 4.2555119 3.8853803 3.9536681 3.8624428 3.8548355 3.8202624 3.5650022 3.5698361 4.0564127 3.9484815 3.9745708 3.9891864 3.9506262 4.0500500 4.1340563 4.1183796 4.2315477 4.2828981 4.3950914 3.8430941 3.7778151 3.6766015 4.0091063 4.0396403 4.0841183 3.9585751 3.7753592 3.9474585 4.0405449 3.6286714 3.8501368 3.8841543 3.7217009 3.8374565 3.7401077 3.8089377 3.8132868 4.0119472 3.9282217 3.8916037 3.8806149 3.7954136 4.0897235 3.8677706 4.1041072 4.1525469 4.0864085 4.4123205 4.0965267 4.2573117 2.8522927 1.3714538 2.5194861 3.4055311 4.2097771 2.1909387 3.4587258 3.9426115 1.2464767 2.4318503 4.3866127 3.9008801 2.9168159 
ThyineEVm006265t3             4.2253373 3.8404831 4.0944822 3.7976084 3.9361642 3.5113829 3.5420196 4.3484830 4.0908697 4.0818530 4.5240135 4.5121188 4.7188865 4.4979776 4.1388574 4.2542649 4.1449741 4.1469149 4.3592424 3.8478435 3.7941963 3.7850341 4.0661206 4.1342403 3.9894061 4.4122957 4.0670373 3.4127731 4.1630784 3.3215632 3.6676318 3.7874647 1.4560110 3.7877834 3.9373781 4.0262071 1.1915589 1.3003056 1.2401180 1.1271334 1.5491436 3.4698867 3.5000273 3.7507228 3.2735907 3.8516457 1.4490467 1.5271781 1.5444905 1.4427867 1.3309731 1.3923371 1.3310283 1.6053005 1.5400425 4.0886318 3.5740653 4.1376434 3.5648517 3.5903506 3.3333258 3.5077320 1.6008529 1.3264411 1.3569234 1.2979910 1.3695696 1.1624257 4.2405281 3.8077142 3.8065915 4.2338352 2.5199400 2.5862291 2.4802407 2.6047006 2.4062260 0.0000000 1.3546641 1.3373659 1.4120242 1.4195370 1.4569055 1.4960446 1.3258811 1.1087007 0.9453036 1.2982499 1.3476783 1.4193137 1.4733560 1.5303806 1.2547098 1.3214812 1.4321417 1.2470701 1.2602595 1.3212462 3.9733035 4.0720132 4.1278528 3.8018070 3.9195960 3.5884287 3.6266582 3.3840409 3.3998376 3.4430025 3.2781491 3.4242122 3.3252030 3.3090639 3.3067711 4.2899008 4.2856406 5.1347415 4.2171204 4.0827954 3.9749305 4.1580583 3.9893757 4.4120422 4.0805747 4.0730874 4.1886681 4.0230073 4.2339464 4.3854450 4.7785630 4.2062657 4.2477151 3.9377981 4.1568563 3.8404831 4.1689983 3.6620459 4.2753888 4.1387315 4.0181676 3.9810112 3.9871874 3.7244239 3.8255375 4.0429747 3.8056152 4.1844967 3.8644730 4.0997236 4.0428228 3.9782258 3.9962467 3.9367619 4.4021600 4.2495447 3.8991922 3.8979150 3.8162098 3.7322598 3.8168380 3.7058776 3.6251352 4.0311777 3.9697122 3.6382809 3.6307033 3.7191708 3.7206758 4.2934567 4.0635049 3.9122266 3.9519648 4.0575382 4.2162053 3.8516457 4.0115264 1.4661232 2.2187844 1.3023382 4.2829868 4.2614064 1.2231265 3.6323463 3.8973929 2.7433585 1.2606475 4.8317277 4.0143966 1.3940572 
Ha_CHHR2                      3.7110019 3.5075114 3.8412904 3.8262947 3.7380957 3.3588710 3.3519716 4.1963694 3.8649743 4.0173004 4.0525176 4.2844092 4.2915583 4.5967558 3.9514283 4.0886154 4.0385378 4.2432324 3.4309556 3.1218129 3.3811635 3.7645877 3.9138750 3.6424489 4.1311235 4.1759124 3.6944842 2.9293382 3.3505966 2.9971933 3.5384072 3.7332556 0.5543566 3.5903157 3.6811197 3.8615941 0.5143496 0.6534207 0.5368834 0.4715496 0.8797891 3.2956745 3.2881187 3.7226441 3.3006461 3.4693786 0.8200260 1.0737011 0.7721717 0.7367808 0.7128318 0.8348147 0.7372723 0.8812827 0.8518031 3.6373832 3.2360527 3.8687310 3.3960479 3.5018031 3.2818309 3.3402693 0.9808922 0.6644862 0.6352493 0.6184561 0.6340144 0.4942938 3.7352778 3.7960212 3.8152768 3.8472184 2.4721303 2.5750196 2.6272923 2.5780075 2.5942869 1.3546641 0.0000000 0.0437517 0.5517501 0.6038714 0.6297578 0.6846913 0.5580132 0.3779248 0.2613475 0.5599290 0.6501542 0.6831446 0.6256677 1.0722815 0.4437055 0.6067589 0.6203998 0.7127053 0.6868403 0.7085839 4.0407793 3.8231823 3.8268905 3.7055263 4.2296910 3.6512779 3.3068684 3.4033884 3.4350704 3.5630785 3.5042289 3.4355543 3.4089368 3.3921935 3.0932580 3.7639682 3.7605970 4.4761360 3.8881935 4.1077877 3.7822824 3.7331560 3.7641658 4.7664826 3.5649605 3.5629642 3.6496606 3.4650846 3.7546149 3.8257878 4.4151189 3.7959131 3.8571327 3.4225524 3.4037109 3.5075114 3.6932877 3.6711010 3.7557264 3.7132224 3.9302215 3.9249154 3.9307295 3.7401032 3.7469257 4.0088896 3.6130131 3.7973198 3.3843355 3.9625843 4.1646969 4.1087850 4.0328767 3.8427718 3.8488743 3.9257860 3.5644963 3.6596529 3.7266680 3.5096008 3.6892711 3.4619592 3.5429549 3.8504598 3.8571172 3.4759651 3.6082024 3.6632519 3.6351236 3.8776798 3.7699932 3.8987796 3.9904549 3.8909853 3.7540990 3.4960910 3.6754053 0.9049556 2.1734538 0.7618240 3.9151282 4.1347527 0.6414085 3.5379965 4.0033394 2.5194905 0.7476524 4.5891098 3.8350029 0.9328933 
Nn_CHHR2A                     3.7913594 3.5119198 3.8080751 3.8440520 3.7953960 3.3918806 3.3853439 4.2475467 3.8312240 3.8976537 4.0304421 4.2124049 4.1995120 4.5369623 3.9167782 4.0273305 4.0209089 4.2097896 3.4619832 3.0933358 3.3431121 3.7109569 3.8347321 3.6790986 4.1078986 4.0822833 3.6557660 2.9590873 3.3332780 2.9417094 3.4840221 3.7896468 0.5877091 3.5732322 3.6472801 3.8534171 0.5201407 0.6516016 0.5448066 0.4677225 0.8830059 3.3279595 3.3207479 3.7596024 3.2971634 3.5049998 0.8149772 1.0719252 0.7774914 0.7340659 0.7107634 0.8459961 0.7332859 0.8742268 0.8448744 3.5951827 3.1697128 3.8842988 3.4277011 3.5342369 3.3142802 3.3730355 0.9805082 0.7046190 0.6733631 0.6532028 0.6391547 0.4995698 3.6841864 3.8008809 3.8202076 3.8526927 2.4991813 2.5868982 2.6472155 2.5433520 2.5887148 1.3373659 0.0437517 0.0000000 0.5693777 0.6142677 0.6402157 0.6926326 0.5632614 0.3844619 0.2560076 0.5787462 0.6447757 0.6856137 0.6192768 1.0940940 0.4402035 0.5831523 0.6194926 0.7375944 0.7186311 0.7367785 3.9363280 3.8460802 3.8498147 3.6965638 4.2367437 3.6282376 3.3243848 3.3926238 3.4241726 3.5521295 3.4898233 3.4246424 3.3562473 3.3397829 3.0636210 3.8218162 3.8183650 4.5765767 3.9054216 4.1498570 3.8071457 3.7550685 3.7454510 4.6468708 3.6191130 3.6176527 3.6813125 3.5013471 3.7667339 3.8452687 4.5059451 3.7844126 3.8793011 3.4517489 3.3473401 3.5119198 3.7123258 3.6929897 3.8239685 3.7974885 4.0139232 3.9880542 4.0143332 3.7438684 3.7516190 4.0370738 3.6437590 3.8007267 3.3691888 3.8903919 4.0871114 4.0394334 3.9589376 3.7760453 3.8779283 3.9936210 3.6423476 3.7169775 3.7840143 3.5799012 3.7456783 3.5296008 3.5462635 3.8548295 3.8327277 3.4620027 3.5861645 3.6407615 3.6126297 3.9480881 3.8256633 3.9182693 4.0104629 3.8890281 3.7905307 3.5325089 3.7000341 0.9264499 2.2226987 0.7883076 3.8688828 4.0462766 0.6382318 3.4470297 4.0282848 2.5857494 0.7732500 4.5125326 3.7789229 0.9422959 
Sv_CHHRA12                    3.9915732 3.4894927 3.5190969 3.5530348 3.5733329 3.2754449 3.2486683 3.6959165 3.6474135 3.7295936 3.9395803 4.4268511 4.3553527 4.4178452 3.6700800 3.7554709 3.6664314 3.7011849 3.2468252 3.2046210 3.1652312 3.5363980 3.6066936 3.2134309 3.7383710 3.6610897 3.5628888 2.9149586 3.6705618 2.8704943 3.2525552 3.4605755 0.6813825 3.4529005 3.6106896 3.7956577 0.5087177 0.6535924 0.5103627 0.4623914 0.8726365 3.1966867 3.1697934 3.5057836 3.2651597 3.4918467 0.7483139 1.0726222 0.7150665 0.7683708 0.6472489 0.8340159 0.7345384 0.8734080 0.8461664 3.3161584 3.3066822 3.6363482 3.3295688 3.3450596 3.2620045 3.2575257 0.9051244 0.6206255 0.5792774 0.5793709 0.5848105 0.4496635 3.6098046 3.5400897 3.5601108 3.6759293 2.4314319 2.4331473 2.6188767 2.5461560 2.4153230 1.4120242 0.5517501 0.5693777 0.0000000 0.2503600 0.2540549 0.6223082 0.5180244 0.3979818 0.2736567 0.5076275 0.6960328 0.6166827 0.5794271 1.0145019 0.3819248 0.5373640 0.5695826 0.6210278 0.6000198 0.6580874 3.6800497 3.8846321 3.8792752 3.7169273 4.1699338 3.6396632 3.2914386 3.3385336 3.3475927 3.5043132 3.5418240 3.3842196 3.3278394 3.3692914 2.9594117 3.6446362 3.6413707 4.4571458 3.9536207 4.2080122 3.9156173 3.6475829 3.7568463 4.3995569 3.7331094 3.6930594 3.6637970 3.5342914 3.6468275 3.7232060 4.1909422 3.7407549 3.6901226 3.2523344 3.3916483 3.4894927 3.6244349 3.7054000 3.6610024 3.6217694 3.7208971 3.7466138 3.7242754 3.5348337 3.5584004 3.9496599 3.3226392 3.5820204 3.2006072 3.9126517 3.9055662 3.8314564 3.9074920 3.6968948 3.8955417 3.8738025 3.5037669 3.4671682 3.4956068 3.3023199 3.4632392 3.2457859 3.3659719 3.5031679 3.7059902 3.1884375 3.3737558 3.4351411 3.4330195 3.7183747 3.6657094 3.7324032 3.8558568 3.5198169 3.6512956 3.4807064 3.6351064 0.9803014 2.1086659 0.6376457 3.7401759 3.8338989 0.5757156 3.5231841 3.6297808 2.6098831 0.6448029 4.2704489 3.5406105 0.9131921 
Panar1_EVm004455t1            3.8370481 3.5829742 3.7640776 3.7573323 3.6303066 3.3890195 3.3624055 3.7489213 3.6044718 3.7617804 3.8588627 4.3716707 4.2236354 4.3597436 3.7676953 3.8712871 3.8705635 3.7780669 3.3551699 3.2478553 3.2698442 3.7900848 3.7580192 3.2400583 3.7823617 3.5993449 3.6854574 2.9691862 3.8953271 2.9717007 3.4253387 3.4671580 0.7308684 3.4390386 3.5220767 3.6780582 0.5306609 0.7029024 0.5508518 0.5031646 0.8142804 3.3062603 3.2794899 3.4712507 3.2172922 3.4744814 0.7744192 1.0707155 0.7369194 0.7598190 0.6354495 0.8109252 0.6845057 0.7996355 0.7760207 3.3749522 3.4237467 3.5205551 3.3121651 3.3865146 3.3286671 3.3701144 0.9546034 0.6402033 0.6302859 0.6074278 0.6049347 0.4897004 3.5761061 3.4716670 3.5031122 3.6197839 2.4432584 2.5298684 2.6230011 2.5665802 2.4812926 1.4195370 0.6038714 0.6142677 0.2503600 0.0000000 0.0889084 0.6944946 0.5410779 0.3963345 0.3130194 0.5270106 0.6796585 0.6652840 0.5829267 1.0529493 0.4109766 0.5707702 0.5652890 0.6715668 0.6454319 0.6851775 3.6461146 3.8595402 3.8595517 3.6638887 3.9352130 3.6413300 3.3207232 3.4580748 3.4980478 3.6125025 3.4900564 3.5078666 3.4344436 3.4542676 2.9697560 3.6168243 3.6135860 4.4036218 3.9331785 4.0756239 3.9143976 3.6135621 3.9185398 4.6416337 3.6005047 3.5611193 3.7580258 3.5336510 3.6472337 3.7734217 4.1952031 3.7088018 3.6823681 3.2449152 3.3667035 3.5829742 3.5695230 3.7575333 3.6103423 3.5586054 3.6388488 3.6639514 3.6422931 3.4801802 3.4759690 3.8383810 3.3430911 3.6470599 3.2776572 3.8577575 3.8511752 3.7853880 3.8603415 3.7349526 3.8912619 3.7664803 3.5289076 3.4860218 3.5021461 3.3848448 3.4814987 3.2881493 3.4428288 3.5082985 3.6685943 3.2240312 3.3761887 3.4089517 3.4065382 3.7025971 3.7349201 3.7702442 3.8828731 3.6648821 3.6462906 3.4922616 3.5832874 0.9526234 2.1518877 0.6909044 3.6710496 4.0627389 0.6022753 3.5048784 3.8793273 2.6503961 0.6900514 4.5811785 3.8527481 0.8897072 
Po_TRL_CHHR2                  3.8813288 3.6470714 3.6546302 3.5369359 3.6624960 3.3875131 3.3551357 3.6164615 3.5007384 3.6735232 3.8664364 4.4628549 4.3339036 4.3999420 3.6631672 3.7685569 3.8345015 3.6790427 3.2653796 3.0813989 3.0977423 3.5912113 3.5903856 3.1464112 3.5906774 3.5070211 3.5260872 2.9248501 3.6969118 2.8597122 3.2789159 3.5326790 0.7444946 3.3622430 3.4945339 3.6503627 0.5698399 0.7163480 0.5882543 0.5242046 0.8690563 3.3043530 3.2719890 3.4984847 3.3337276 3.4825572 0.7844433 1.1133722 0.7802171 0.7947908 0.6640857 0.8365143 0.7209777 0.8552018 0.8356899 3.3926868 3.3691423 3.5669902 3.2737281 3.3340167 3.3244706 3.3685164 0.9907076 0.6747032 0.6644417 0.6468086 0.6338250 0.5190811 3.5782973 3.5050290 3.5369675 3.6867036 2.5000099 2.5631744 2.6773850 2.6172673 2.5097201 1.4569055 0.6297578 0.6402157 0.2540549 0.0889084 0.0000000 0.7281796 0.5680737 0.4158626 0.3253987 0.5717378 0.7050703 0.7019994 0.6271981 1.0831011 0.4284819 0.5680191 0.5860833 0.7118984 0.6821000 0.7226342 3.6946925 3.9070559 3.9182803 3.7259365 3.9892469 3.6889074 3.3139852 3.5499829 3.5603049 3.7379706 3.5417255 3.5705300 3.4497716 3.4698531 2.8992885 3.7569857 3.7535598 4.5455801 3.9798639 4.1948452 3.9154630 3.6976597 3.7656672 4.4156250 3.6178602 3.5778848 3.7526963 3.5150658 3.6174253 3.7281179 4.0448651 3.7934212 3.7456873 3.3947830 3.4748220 3.6470714 3.5815949 3.8290441 3.6486721 3.5488083 3.6237694 3.6490199 3.6272615 3.5023102 3.5182205 3.7656680 3.4423331 3.6722756 3.3177215 3.8643846 3.9020119 3.8962103 3.8969940 3.7598476 3.7634333 3.8821820 3.5847922 3.5403247 3.5690412 3.4280721 3.5474549 3.3039241 3.4465850 3.5695980 3.7547473 3.2306604 3.3925600 3.4256879 3.4234454 3.6954435 3.7543056 3.7649726 3.8769805 3.7169831 3.6514976 3.4865405 3.5972362 1.0105929 2.1476794 0.7265548 3.5567616 3.9219848 0.6322772 3.4097054 3.6123863 2.6924607 0.7424979 4.5375274 3.7401889 0.9339258 
Pm_CHHR2                      4.0014901 3.5798981 3.8525861 3.7025606 3.6753713 3.2812754 3.2376128 4.0052225 3.6245219 3.7320958 3.9213176 4.0027484 4.2458687 4.4134583 3.9521728 4.0445128 3.7984397 3.9376152 3.6387702 3.2648595 3.4155907 3.5230545 4.0449295 3.6619871 3.8759243 3.9246053 3.6167116 2.9458223 3.9302189 2.9241298 3.4499077 3.6284091 0.8313023 3.0754827 3.1658423 3.2337303 0.5519108 0.7088077 0.5690457 0.5168836 0.9638401 3.2560634 3.2125766 3.4127335 3.1769740 3.6023322 0.8463960 1.1503865 0.7967816 0.8877579 0.7700303 0.9564578 0.8493007 0.9537449 0.9188178 3.6220141 3.1692154 3.6627332 3.3471752 3.3852106 3.0752996 3.2632233 1.0877763 0.8246727 0.7888252 0.7757237 0.6847961 0.5673609 3.5124141 3.5995460 3.6043648 3.7371346 2.4209982 2.5645798 2.5207539 2.5784896 2.4907280 1.4960446 0.6846913 0.6926326 0.6223082 0.6944946 0.7281796 0.0000000 0.6685992 0.4954892 0.3562409 0.6188115 0.8246294 0.8226921 0.7770456 1.1499245 0.4242374 0.6169063 0.6484550 0.8946812 0.8325355 0.8425819 3.7759790 3.9971548 3.9933652 3.7796899 4.0778366 3.6711023 3.3699559 3.2790239 3.2983915 3.4319510 3.3819539 3.3437427 3.3204469 3.3152059 3.0480367 3.7305557 3.7271315 4.5406666 4.0912817 4.1019605 3.8804637 3.7447303 3.7433887 4.7268162 3.5425761 3.4974135 3.5997937 3.2783858 3.5565071 3.7582911 4.1361110 3.4830553 3.5580191 3.3218407 3.1766791 3.5798981 3.5212095 3.6632659 3.5106950 3.5869800 3.5390127 3.5344367 3.5399826 3.4515529 3.5704239 3.7507013 3.3448789 3.5320206 3.1380957 3.5824665 3.8212557 3.7323244 3.6752518 3.4997168 3.5709915 3.8117736 3.5726282 3.5431727 3.6173917 3.4887069 3.5890401 3.4508599 3.5803480 3.6711675 3.7382428 3.3339561 3.4711232 3.5236112 3.5712462 3.8498191 3.7792261 3.6618161 3.6740537 3.5896299 3.7663558 3.6073469 3.7211176 1.1323926 2.1983171 0.9234258 3.6310090 4.1448426 0.6871629 3.3268598 3.7329032 2.7384812 0.9195102 4.6800044 3.8403972 1.0547119 
Pleaca_EVm003946t1            3.8347023 3.2095747 3.2936121 3.2777573 3.4077582 3.0869698 3.0391669 3.5194041 3.2059573 3.3460298 3.9199404 3.6464837 3.6209595 4.1737264 3.4362738 3.4704652 3.6431415 3.6654455 3.1636745 3.0143441 3.0329674 3.4431078 3.6003386 3.2352735 3.3961974 3.5109627 3.5778575 2.6459257 3.0523115 2.9554623 3.1430282 3.3314382 0.6461917 3.0493306 3.2234124 3.3560843 0.5472316 0.5670354 0.5927749 0.5339450 0.8437838 3.0651499 3.0174744 3.4609395 3.0625173 3.4068577 0.7813370 0.9646203 0.4479405 0.9016572 0.7412698 0.7565897 0.8063437 0.8426437 0.8381750 3.1645144 3.0383275 3.2560034 3.0275067 3.0592210 3.0926104 3.0687368 0.6374263 0.6267807 0.6118739 0.5932893 0.5965285 0.5351662 3.0742809 3.3833718 3.4161702 3.4881082 2.2872928 2.3593231 2.1360129 2.4257959 2.2111185 1.3258811 0.5580132 0.5632614 0.5180244 0.5410779 0.5680737 0.6685992 0.0000000 0.2778488 0.2993821 0.3989850 0.7830812 0.7402574 0.6422347 0.9706355 0.5354853 0.6767616 0.7369413 0.6178753 0.5544492 0.6588189 3.6267815 3.9429205 3.8721192 3.5481081 3.7412470 3.4690654 3.2538072 3.2021599 3.2326836 3.2326836 3.2391422 3.2476526 3.1756465 3.1757761 2.7774759 3.3133125 3.3102037 4.0965704 3.5668308 3.6985337 3.5588292 3.4145951 3.3829547 4.5042705 3.2871497 3.2870954 3.3436765 3.2274972 3.3218320 3.5173627 3.8370381 3.4959784 3.6192592 3.3825928 3.2436722 3.2095747 3.3591746 3.3240261 3.3683962 3.4091230 3.3467395 3.3805973 3.3479789 3.3374978 3.3522248 3.5786831 3.2835559 3.3300356 3.0684328 3.6000946 3.8596328 3.8115481 3.7595187 3.6412202 3.5902372 3.7027176 3.4606612 3.3370602 3.3248963 3.2655161 3.3409246 3.1317691 3.2180920 3.3810115 3.5202062 3.1565848 3.1979072 3.1552282 3.1974087 3.4496328 3.4840894 3.5590159 3.6742437 3.3026627 3.5233575 3.4124667 3.5420488 0.8343474 2.1183018 0.6486812 3.3039890 3.6499132 0.6333010 3.1663043 3.4195120 2.6281109 0.6345773 4.0287110 3.4231202 0.8365780 
Lysamb_EVm005427t1            3.9216350 2.8048665 3.0620936 3.0489963 3.1493860 3.1457216 3.1457216 3.6286619 3.2739397 3.4335431 3.4248013 3.6681515 3.5902201 4.7088610 3.4014609 3.5255471 3.4744075 3.5699012 3.3872241 3.0703923 3.0703923 3.0380656 3.1820420 3.1399466 3.2616301 3.4447048 3.3922592 2.6988524 3.0243237 2.8313983 2.9520067 3.2061545 0.4084876 3.1949405 3.1949405 3.1949405 0.4115815 0.4254644 0.4373080 0.3552489 0.6948535 3.0848826 3.0848826 3.3033375 3.4816410 3.2949703 0.6769587 0.8143115 0.3342505 0.6850016 0.7065223 0.7392525 0.7662688 0.6948535 0.6948535 3.8019232 3.0965746 2.9883077 3.2924320 3.3717854 3.2736835 3.1149116 0.4971315 0.5489413 0.5101137 0.4980085 0.4988361 0.4648462 2.8472511 3.2674860 3.2723998 3.2921384 2.1967364 2.0341308 2.0236815 2.7221818 1.9022550 1.1087007 0.3779248 0.3844619 0.3979818 0.3963345 0.4158626 0.4954892 0.2778488 0.0000000 0.3820000 0.3921397 0.6196175 0.5512628 0.4602765 0.7415131 0.5153870 0.5712694 0.6338289 0.5714177 0.4843387 0.4843387 3.8501089 3.5361964 3.5361964 3.6813658 3.8145278 3.4667560 3.0573169 3.4403947 3.4163509 3.4163509 3.4527551 3.4348781 3.4503410 3.4503410 3.0869915 3.2559318 3.2559318 3.3701796 3.3896134 3.4618014 3.6379075 3.5912380 3.5632084 4.2356881 3.1858408 3.1765913 3.3547675 3.0003491 3.3248215 3.3248215 3.7084074 3.3621684 3.3621684 3.1913425 3.1752506 2.8048665 3.3134193 3.3738070 3.1998557 3.3369471 3.3650363 3.3869830 3.3640286 3.2968832 3.1990532 3.1990532 3.0231132 3.1166237 2.9632563 3.1707883 3.2995233 3.1467697 3.2664319 3.2291057 3.3544406 3.1285945 3.0959169 3.1885263 3.1983837 3.1983837 3.1806702 3.1890210 3.2307632 3.1793689 3.2591363 2.9669253 2.9006703 2.9316392 2.9031763 3.1789266 3.1452089 3.0911158 3.1817946 3.0427806 3.2600240 3.2949703 3.2949703 0.7544354 2.0377903 0.5581327 3.3345855 3.2181794 0.6963297 3.3060206 3.0489963 2.6413260 0.5639349 3.2576460 3.2254450 0.7662688 
Mr_CHHR2                      3.8278645 2.8625707 2.7971676 2.7881728 2.9645030 3.0243321 3.0243321 3.3532081 3.0103486 3.0844017 3.0588612 3.0254767 2.9610485 4.0168180 2.8029320 2.8881282 3.1344501 3.3941261 2.8305204 2.5109679 2.5109679 2.9899615 2.8276023 3.0363031 2.8342503 3.3697320 3.0308625 2.5769497 2.6114195 2.6495357 2.5868739 3.0000959 0.3104435 2.8498425 2.8498425 2.8498425 0.2450814 0.2468541 0.2234654 0.2497728 0.4881117 2.9775692 2.9775692 3.1139723 2.9783048 2.8238852 0.5561996 0.5438594 0.2717342 0.5027163 0.5170254 0.5406148 0.5500914 0.4881117 0.4881117 3.2025760 2.7731784 3.4776178 3.0642550 3.1220357 2.8944722 3.0011220 0.5326978 0.3226861 0.2959550 0.3068891 0.3189116 0.3101045 2.9669165 2.9063301 2.8897469 3.0864046 1.8214671 1.7827464 1.7290296 2.0361040 1.6928121 0.9453036 0.2613475 0.2560076 0.2736567 0.3130194 0.3253987 0.3562409 0.2993821 0.3820000 0.0000000 0.1182373 0.3851905 0.3854139 0.2629371 0.5888579 0.3770993 0.3848708 0.4106084 0.3853254 0.3369089 0.3511438 3.1266757 3.7440884 3.7440884 3.1333572 3.3354905 3.1339966 2.9235987 3.0426184 3.0568835 3.0568835 3.0382479 3.0382479 3.0805538 3.0805538 2.7560049 2.9619780 2.9619780 3.3354172 3.0531392 3.3019922 3.3205670 3.2209213 3.6365016 3.8043045 3.0737490 3.0251412 3.2210808 3.0269707 3.1661640 3.1661640 3.6370516 3.1192119 3.1802181 3.1802181 3.1254033 2.8625707 3.0060840 3.0447182 3.0362162 3.0001156 3.1137690 3.1538613 3.1021243 3.0084960 2.9210312 2.9210312 2.7466248 2.8799869 2.9396038 3.0605256 3.1689893 2.8899435 3.0544963 3.0945637 3.1140161 3.0409743 2.9934589 2.9474644 2.9555325 2.9920283 2.9619207 2.8987720 2.7346105 2.9282529 2.9910320 2.9038339 2.8252313 2.8775061 2.8778853 2.9778616 2.9483317 2.9552005 3.0124283 2.9365372 2.7820882 2.8238852 2.8102560 0.5541011 1.5534552 0.3900181 3.0807475 3.2279617 0.5732551 3.0103486 2.7881728 2.0882157 0.3905374 3.6797418 3.0489968 0.5500914 
Pleaca_EVm003547t1            3.7608636 3.2635599 3.5766737 3.5060869 3.4359754 3.2971258 3.2971258 3.8551825 3.6107015 3.6534738 3.9079430 4.0948713 4.2237925 4.8390562 3.6798317 4.0099159 3.7053503 3.8799112 3.1931237 2.8308108 2.9876287 3.5838976 3.8670685 3.7672149 3.7450926 4.0147304 3.5179653 2.7535764 3.4642685 2.6694515 3.2089232 3.3117898 0.6691704 3.5574060 3.5574060 3.5574060 0.2884155 0.5887370 0.2498615 0.2564312 0.7582528 3.2036090 3.2036090 3.3978764 2.7630208 3.4155799 0.5311778 1.0568249 0.5567189 0.6725039 0.6181534 0.8280964 0.7373324 0.7556845 0.7241623 3.6553092 3.4073277 4.0343339 3.4315816 3.4953127 3.4148587 3.2751103 0.9018249 0.6307189 0.5695106 0.5818470 0.4387438 0.2805977 3.3267611 3.4757261 3.4560951 3.3324113 2.1875713 2.1019094 2.6790975 2.2176581 2.4642839 1.2982499 0.5599290 0.5787462 0.5076275 0.5270106 0.5717378 0.6188115 0.3989850 0.3921397 0.1182373 0.0000000 0.5114805 0.6558852 0.6065319 1.0222798 0.3847829 0.4101894 0.4467169 0.6569121 0.6246649 0.6246649 3.7945231 4.1319965 4.1319965 3.9412403 3.8526522 3.5951558 3.3879044 3.3128402 3.3300223 3.5478447 3.4715706 3.2720660 3.1830161 3.1830161 3.2311579 3.6101547 3.6101547 4.0788285 3.8611074 4.0572361 3.4747234 3.8144090 3.3691002 4.7482918 3.5260268 3.4799006 3.6584043 3.2575427 3.7011319 3.7011319 4.4698191 3.7610991 3.7610991 3.2444970 3.1986113 3.2635599 3.4416716 3.3282702 3.5164737 3.5258260 3.5338374 3.5445277 3.5358554 3.3676745 3.4104278 3.4699281 3.2663977 3.3378266 2.9198425 3.5888257 3.7284168 3.5452965 3.6911147 3.6614273 3.8003399 3.4307852 3.3235259 3.3292061 3.3203497 3.3203497 3.3013240 3.3186014 3.1006059 3.3107945 3.3833549 3.2689023 3.3051122 3.3420224 3.3464104 3.6012721 3.4329167 3.5214404 3.5801019 3.4520948 3.4134689 3.3845104 3.4155799 0.9203671 1.9758392 0.6601129 3.5087133 3.8627891 0.5660950 3.2138492 3.5060869 2.3381994 0.6615470 3.8738630 3.6732364 1.0043680 
ParausEVm007303t1             3.7632676 3.3741868 3.4165504 3.3649100 3.6176512 3.1658191 3.0740386 3.7031889 3.2777034 3.4318696 3.5975962 3.9270332 3.7386930 4.4891049 3.1937959 3.5603385 3.7843981 3.9174985 3.3233163 3.0676848 3.0932255 3.5609619 3.4050209 3.3054289 3.2785789 3.9695447 3.2195043 3.0576789 3.3131193 3.0228508 2.9648474 3.4124320 0.7880400 3.2860828 3.5660187 3.5497574 0.4625352 0.4936301 0.4798723 0.4421733 0.8430855 3.1261147 3.0351471 3.4888530 3.3441672 3.3184719 0.8907029 0.9609135 0.7335997 0.8883624 0.7712282 0.7620810 0.7676735 0.8430225 0.8496252 3.1071851 3.2566164 3.6295187 3.3093775 3.3363194 3.0410258 3.1458732 0.9891276 0.7116388 0.6931320 0.6851344 0.6523319 0.6574893 3.3755973 3.3928959 3.4019639 3.9069735 2.4467536 2.6137125 2.2958353 2.5288156 2.2716263 1.3476783 0.6501542 0.6447757 0.6960328 0.6796585 0.7050703 0.8246294 0.7830812 0.6196175 0.3851905 0.5114805 0.0000000 0.8256439 0.7180805 1.0274626 0.6687422 0.7864364 0.8496732 0.8230051 0.7689408 0.8426603 3.7626142 4.0650357 3.9371235 3.4971664 3.8250562 3.5207792 3.2773236 3.2387784 3.2364424 3.2910308 3.2948915 3.2519991 3.2222938 3.2063645 2.7959016 3.5033014 3.4995760 4.4572046 3.6791249 3.7642198 3.9529720 3.8748296 4.0495955 4.1876952 3.5838740 3.5692560 3.6951524 3.7567963 3.7407168 3.7609857 4.3965686 3.7856307 3.7786335 3.6569008 3.5972006 3.3741868 3.6557876 3.6814040 3.5657163 3.5436690 3.6415858 3.6822318 3.6425718 3.4567619 3.4466252 3.5465195 3.5672275 3.6014464 3.5742006 3.6077551 3.7261808 3.5639820 3.6106465 3.4832967 3.5689102 3.5246473 3.3601944 3.2441302 3.3739402 3.2826346 3.3485420 3.1976039 3.4406864 3.5961251 3.6099618 3.4150861 3.3553894 3.3973748 3.3772866 3.8789848 3.7039338 3.6878460 3.8764610 3.6767971 3.5041984 3.3184719 3.4247639 0.8900614 2.1946732 0.8161790 3.2352916 3.5924706 0.7551297 3.3174541 3.4529447 2.6436137 0.8537554 4.5174176 3.4417704 0.8313808 
Cq_CHHR2                      3.9627971 3.6445644 3.6071211 3.5920165 3.3813764 3.3289297 3.2915898 4.0159129 3.5707090 3.5244045 4.2729435 4.0070446 3.9622700 4.5253792 3.7792833 3.9133463 3.9622702 4.0018048 3.5065860 3.2343637 3.3256415 3.7121922 3.9612619 3.5089210 3.7958655 3.8658137 3.5639007 2.9172656 3.8046708 3.0576853 3.4107694 3.5242598 0.8640145 3.4477072 3.4352473 3.6805276 0.6240093 0.7874315 0.7060655 0.6130392 1.0368147 3.2594199 3.2224301 3.5690909 3.1738965 3.5414810 0.9061061 1.1838730 0.9711784 0.9222011 0.8379702 0.9677903 0.8244004 1.0199322 0.9866211 3.4671574 3.3556611 3.9598717 3.2640847 3.3419012 3.2198851 3.3082555 1.1392904 0.7309870 0.7084049 0.7118619 0.7467138 0.5960060 3.9311470 3.7042164 3.7065159 3.7262949 2.6185588 2.4659096 2.6860669 2.6217784 2.5543483 1.4193137 0.6831446 0.6856137 0.6166827 0.6652840 0.7019994 0.8226921 0.7402574 0.5512628 0.3854139 0.6558852 0.8256439 0.0000000 0.6078006 1.1958773 0.5248689 0.7551563 0.7584438 0.7397213 0.7218706 0.8161188 3.9118312 4.0214691 4.0237624 3.7437677 4.0941847 3.7657021 3.2809462 3.5881962 3.6493489 3.7875103 3.6675082 3.7297971 3.5716312 3.6164934 3.0526988 3.6870539 3.6798963 4.2801661 3.9049395 4.0983694 3.9152776 3.5713316 3.6430293 4.9043834 3.6198536 3.5803470 3.7298779 3.6272024 3.8740678 3.9680169 4.6126557 3.9030827 3.9200494 3.6841437 3.6245616 3.6445644 3.7024645 3.5640163 3.7463319 3.7044815 3.6312822 3.6658667 3.6321360 3.6201111 3.6217953 3.8567080 3.5462422 3.6530013 3.2827591 3.6685118 3.7435093 3.7926672 3.7130425 3.5881399 4.1693820 3.7667551 3.6074822 3.4395877 3.5393745 3.4123876 3.5399353 3.3773910 3.4151692 3.4211545 3.5222133 3.1694612 3.3281388 3.3594026 3.3140034 3.6858976 3.4157594 3.6029545 3.6875504 3.6819810 3.6253183 3.5623818 3.5180639 1.1091424 2.3561596 0.7655556 3.8134874 3.8857552 0.7301789 3.5108853 3.8175940 2.6182829 0.7703219 4.4916862 3.6768590 1.0390138 
Pc_CHHRA54                    3.8854906 3.5410635 3.4448254 3.4976274 3.4686266 3.2117770 3.1881234 4.0606013 3.6675660 3.7185833 4.0644676 4.1757383 4.1500563 4.3612623 3.6924249 4.3278576 3.8303844 3.9794795 3.4962024 3.2562956 3.2544949 3.6623305 3.7065307 3.5746866 3.6475462 3.9128989 3.4537596 3.1437875 4.2367115 2.9755666 3.2864894 3.5180538 0.6524332 3.5263202 3.6420182 3.8609207 0.5314445 0.7084370 0.5851120 0.4927868 0.9232483 3.1449006 3.1210949 3.3278379 3.1424464 3.3308620 0.8428122 1.0956514 0.7885691 0.8251233 0.6840779 0.8547193 0.7346918 0.9197637 0.8644863 3.2675350 3.3631773 3.7191157 3.2215930 3.3203651 3.2486683 3.1942425 1.0670707 0.6495696 0.6315904 0.6429511 0.6237856 0.4792950 3.6099859 3.4496883 3.4630869 3.7899188 2.5636472 2.5985792 2.5151187 2.7408929 2.4619021 1.4733560 0.6256677 0.6192768 0.5794271 0.5829267 0.6271981 0.7770456 0.6422347 0.4602765 0.2629371 0.6065319 0.7180805 0.6078006 0.0000000 1.2253641 0.4016266 0.6371086 0.6247223 0.7192610 0.6850276 0.7323859 3.6293370 4.0091185 4.0246660 3.9263504 4.2268997 3.8326753 3.5172572 3.6291305 3.6651964 3.8463335 3.6695142 3.6781356 3.5669302 3.5615603 3.0679169 3.7255862 3.7222176 4.6931527 3.9255430 4.1561414 3.8022894 3.7328283 3.5816304 4.8930538 3.4974394 3.4582848 3.5364601 3.4300488 3.5966927 3.8252808 4.2621282 3.5452883 3.6202987 3.2797537 3.1814729 3.5410635 3.7056385 3.7437288 3.5950683 3.6385036 3.6061297 3.6406543 3.6070166 3.4075207 3.4364105 3.7244844 3.4445894 3.5741470 3.1557696 3.6379211 3.7240726 3.5701058 3.6743096 3.4606233 3.7499353 3.8662097 3.4545361 3.4600205 3.5502357 3.3357361 3.4957621 3.2580631 3.4700378 3.5211180 3.6374392 3.2839973 3.4381784 3.4976702 3.5105608 3.7337767 3.5011002 3.6341874 3.7043870 3.6088960 3.6035783 3.3474447 3.5236401 0.9360792 2.2034805 0.7411233 3.7573850 3.7643993 0.6771277 3.4576599 3.5763576 2.7492141 0.7252912 4.5267658 3.6710274 0.9281503 
Emetal_EVm001268t1            3.7718650 3.7681337 3.9352717 3.8613198 3.6652039 3.5299896 3.5159153 3.5121737 3.5673825 3.6365835 4.0457302 4.2162770 4.0568471 4.0665513 3.8189925 3.8392734 3.8760707 3.6381904 3.0460969 3.1021652 3.1966745 3.7220278 3.6351999 3.1905799 3.8404490 3.8413738 3.6689810 2.7425794 3.3271758 2.8377241 3.0968620 3.6320726 1.1788699 3.4563412 3.4613160 3.6015883 0.8087460 1.1614006 0.9416166 0.8675567 1.2601651 3.4677672 3.4533177 3.8248113 3.5616870 3.5759241 1.0878291 1.5078078 1.1737481 1.1170629 0.9206172 1.1612033 0.9755971 1.2286222 1.2247088 3.4934460 3.6903335 4.0792238 3.3560104 3.3355239 3.4464112 3.5072826 1.4424923 0.8821071 0.8457173 0.8529280 0.7954258 0.6357061 3.7102163 3.8138514 3.8341293 3.9637461 2.6775236 2.8285547 2.7412477 2.5168618 2.5531079 1.5303806 1.0722815 1.0940940 1.0145019 1.0529493 1.0831011 1.1499245 0.9706355 0.7415131 0.5888579 1.0222798 1.0274626 1.1958773 1.2253641 0.0000000 0.6145925 0.7351239 0.7481644 0.9172052 0.8798495 0.9747525 3.3818997 4.0874514 4.1032314 3.7420245 3.8079027 3.7000645 3.6993115 3.4639174 3.4851536 3.6838487 3.6302487 3.5128470 3.3182042 3.3163083 2.8515723 4.0527779 4.0515676 5.0265838 4.0127730 3.9496183 4.0358329 3.7870063 3.7102836 4.1303614 3.6087208 3.6064690 3.7931410 3.6884443 3.8110528 4.1588522 4.3273616 3.8891435 3.9129922 3.6522585 3.5277303 3.7681337 3.8883290 3.6257234 3.6018336 3.4870103 3.7992091 3.8146985 3.8083809 3.8631520 3.9174481 4.0270055 3.6380138 3.8031205 3.5492433 3.9916288 4.0410276 4.0472255 3.9716202 3.8070453 4.3008715 4.0981179 3.7136362 3.5973622 3.6960836 3.5599165 3.6273515 3.3980158 3.5174769 3.8275170 3.8445653 3.6930592 3.7506762 3.7628395 3.7134711 3.8812014 3.8244727 3.8565651 3.9470033 3.6708343 3.6963290 3.6045394 3.6484134 1.2320040 2.4439067 0.8972473 3.5756139 4.5196006 0.8424196 3.4221205 3.9474167 2.6050101 0.9249577 4.5522606 4.1456397 1.2065641 
CallaeEVm003830t1             3.8758512 3.2064110 3.3823347 3.2259746 3.2219745 3.2646340 3.2646340 3.6005555 3.3648384 3.4453342 3.3530466 3.3385794 3.4821686 4.7661141 3.1447672 3.5003989 3.1633753 3.1786231 3.2244176 3.0478571 3.0478571 3.0447379 3.2158739 2.8785559 3.6458427 3.5564649 3.3677544 2.8946662 2.8703410 2.5754155 2.6741222 3.3247621 0.4978583 3.3795138 3.3795138 3.3795138 0.4461854 0.4565692 0.4530073 0.4716215 0.6676361 3.2024881 3.2024881 3.3200972 3.4260093 3.2759081 0.7079408 0.6932233 0.5037423 0.6501327 0.6886635 0.7348755 0.7184896 0.6676361 0.6676361 3.7351385 3.2836957 3.6726663 3.2288139 3.3241925 3.2816454 3.2336036 0.7734985 0.4847057 0.4639775 0.4572361 0.3836126 0.3712877 2.9654592 3.2490585 3.2235472 3.2720979 1.9336441 2.1524005 2.1380555 2.8029998 2.0203770 1.2547098 0.4437055 0.4402035 0.3819248 0.4109766 0.4284819 0.4242374 0.5354853 0.5153870 0.3770993 0.3847829 0.6687422 0.5248689 0.4016266 0.6145925 0.0000000 0.2126551 0.2004684 0.5312753 0.4590311 0.4590311 3.6332076 3.8506340 3.8506340 3.4454721 4.0365492 3.5581950 3.2586166 3.6324960 3.6090698 3.6090698 3.6272543 3.6272543 3.6646964 3.6646964 3.1722334 3.2840627 3.2840627 3.5894583 3.3824938 3.4911511 3.5136685 3.4550714 3.1209336 3.7146153 3.3200434 3.2597915 3.5368576 3.0732300 3.2743193 3.2743193 3.8584262 3.2591931 3.2591931 3.2369953 3.0509698 3.2064110 3.3044073 3.4323883 3.2532665 3.2266817 3.2793029 3.2936490 3.2785710 3.3023107 3.2112756 3.2112756 3.0068485 3.0856619 2.9891142 3.2468641 3.3855649 3.2298591 3.2744954 3.2431152 3.6565193 3.1642647 3.0214214 3.3196730 3.3350885 3.3350885 3.3493765 3.3247621 3.2824794 3.0997017 3.2004900 3.1085640 3.0847964 3.1641477 3.1538404 3.4190002 3.2340861 3.3026229 3.3362049 3.1575686 3.2290305 3.2759081 3.2759081 0.7300431 1.6846917 0.5283363 3.5801294 4.1441818 0.7570406 3.3648384 3.2259746 2.3833768 0.5382309 3.5746184 3.7253598 0.7184896 
Cliant_EVm003928t1            3.5363232 3.3153512 3.5230742 3.3112671 3.2411986 3.1946658 3.1345182 3.5165157 3.0388500 3.1197869 3.2966654 3.3072260 3.3106180 3.9794040 3.5080650 3.3819156 3.5653784 3.3636971 3.2005565 2.9276481 2.9276481 3.3393343 3.1531405 2.9356274 3.2999348 3.5107269 3.1842195 2.8888073 2.9110986 2.7907504 2.8151695 3.4160550 0.7439086 3.0480123 3.1477416 3.4618988 0.6688056 0.6596243 0.6981659 0.6490974 0.7569909 3.1494038 3.0897985 3.0497871 3.1310983 2.9298121 0.9129772 0.8156099 0.6841737 0.8342744 0.6249601 0.6502343 0.6639179 0.7656415 0.7630974 3.3132534 3.1050583 3.4728704 3.1094129 3.1612301 3.0149468 3.1728435 0.8917782 0.5071264 0.4971841 0.4558093 0.4567786 0.4690804 3.2082249 3.1947155 3.2017309 3.5720465 2.0788276 2.4236979 2.1251841 2.5876538 2.0507907 1.3214812 0.6067589 0.5831523 0.5373640 0.5707702 0.5680191 0.6169063 0.6767616 0.5712694 0.3848708 0.4101894 0.7864364 0.7551563 0.6371086 0.7351239 0.2126551 0.0000000 0.1230874 0.5798430 0.5330321 0.6730664 3.5050751 3.8097485 3.7788554 3.4983095 3.9075811 3.4249077 3.3044039 3.4342749 3.4111583 3.4111583 3.4263078 3.4917806 3.4736263 3.4933820 2.8919368 3.3824944 3.3789219 4.0439793 3.4047102 3.6501159 3.7672687 3.4317251 3.7110146 3.4817108 3.2336545 3.2011439 3.4089617 3.1215613 3.2357335 3.5519950 3.7870409 3.1637086 3.1310771 3.1310771 3.1182224 3.3153512 3.0884402 3.3301808 3.3716788 3.2723365 3.3796331 3.3745606 3.3810013 3.2042816 3.2310110 3.3743794 3.0953164 3.1631774 3.1644290 3.3203961 3.4005039 3.2693362 3.3014253 3.0269668 3.7705328 3.4201684 3.0457126 3.3178129 3.4092934 3.1828092 3.3962456 3.1115399 3.1246774 3.3437343 3.4098658 2.8983288 3.0634187 3.1309666 3.0613201 3.5636150 3.4556225 3.4121206 3.4930822 3.2273146 3.1643056 2.9298121 3.1322923 0.6962166 1.8349991 0.5901366 3.2200155 4.0017253 0.6616698 3.0508700 3.3891217 2.3565238 0.6155201 4.6738484 3.6689751 0.6639179 
Clivit_EVm002377t1            3.5463913 3.7104129 3.7442096 3.3928232 3.6109655 3.2632107 3.2085170 3.6147048 3.1823747 3.2773664 3.6421458 3.5923851 3.7143502 4.1521648 3.5756662 3.4784693 3.5623853 3.3304308 3.1861202 2.9443734 2.9443734 3.4883862 3.4713220 3.1082360 3.6144603 3.6299794 3.3953251 3.0412863 3.4660718 2.9012220 2.9710026 3.4614480 0.7689868 3.2933875 3.4563642 3.6534283 0.7328721 0.6530436 0.6797139 0.6581315 0.7204681 3.1993654 3.1453115 3.3993086 3.3092168 3.2267408 0.9320801 0.8363532 0.7397844 0.8033570 0.7262042 0.6272641 0.6495528 0.7233024 0.7210229 3.5184739 3.2304771 3.5571771 3.1754737 3.2505092 3.1143698 3.2430054 0.9229192 0.5130386 0.5030532 0.4770424 0.4819077 0.4713802 3.4102550 3.5582976 3.5650749 3.9439924 2.2117372 2.4388441 2.1870009 2.6349152 2.2033389 1.4321417 0.6203998 0.6194926 0.5695826 0.5652890 0.5860833 0.6484550 0.7369413 0.6338289 0.4106084 0.4467169 0.8496732 0.7584438 0.6247223 0.7481644 0.2004684 0.1230874 0.0000000 0.6047549 0.5474641 0.6657239 3.6286016 4.0992866 4.0660235 3.7798902 4.0825405 3.6122553 3.3727166 3.6750299 3.6518978 3.6518978 3.6718715 3.7665603 3.7004239 3.7220964 2.9637977 3.7341421 3.7304266 4.3875384 3.7876637 3.9860999 4.0064343 3.6441936 3.7928137 3.9018670 3.4425994 3.4125022 3.6613425 3.3105814 3.4635464 3.7443776 3.9073953 3.4362892 3.3607690 3.2570435 3.1811935 3.7104129 3.3822124 3.5692476 3.6193530 3.4395210 3.6114137 3.5725656 3.6123871 3.5549856 3.5668722 3.6767247 3.3680884 3.4083417 3.3434378 3.4972958 3.6557613 3.5777659 3.5612835 3.3102080 3.9118934 3.6127830 3.3264835 3.3305974 3.4734273 3.2192685 3.4146057 3.0942392 3.2751345 3.5286076 3.5555355 3.1526157 3.3771697 3.3997813 3.3240904 3.8002302 3.7663630 3.6846307 3.8007633 3.4346443 3.4417024 3.2267408 3.4046713 0.6952455 2.0014065 0.6088309 3.3662180 4.2085558 0.7057320 3.1816893 3.5017704 2.3914507 0.6207767 4.6161225 3.7555243 0.6740188 
So_CHHR2                      3.3874457 3.3336319 3.2473265 3.3051396 3.4493773 3.2030826 3.1772600 4.0553726 3.4199528 3.5065499 3.8911417 4.1435895 4.3472938 4.3431886 3.5283153 3.7344169 3.7464633 3.7727934 3.2587437 3.1453395 3.2172700 3.7936032 3.5346329 3.3520052 3.4932483 3.6642806 3.4065690 2.8926441 3.6525104 2.9078345 3.1192458 3.5693354 0.8186909 3.2699817 3.2502772 3.2353421 0.5956643 0.7613343 0.5690654 0.5538669 0.6902925 3.1657404 3.1398485 3.5766105 3.2235005 3.2796806 0.6237369 0.8303382 0.8686781 0.5827016 0.6040269 0.6677602 0.6339654 0.7032152 0.6515635 3.2853738 3.1548143 3.4834266 3.1851390 3.2552724 3.2796477 3.1832442 1.0818584 0.2733865 0.2766364 0.2317483 0.3069590 0.2265008 3.1853486 3.6591758 3.6643090 3.5781680 2.3251566 2.3683361 2.4819295 2.5830487 2.4201202 1.2470701 0.7127053 0.7375944 0.6210278 0.6715668 0.7118984 0.8946812 0.6178753 0.5714177 0.3853254 0.6569121 0.8230051 0.7397213 0.7192610 0.9172052 0.5312753 0.5798430 0.6047549 0.0000000 0.1247806 0.1881042 3.6616271 3.7277677 3.6960739 3.3624430 3.6808241 3.3759291 3.2002285 3.1376648 3.1223468 3.3549080 3.1587906 3.1092106 2.9686721 2.9328091 2.8200583 3.5773380 3.5740235 4.4752425 3.7893347 3.8197880 3.6675444 3.7525376 3.4686272 4.3633420 3.5503672 3.5481742 3.5321917 3.5267769 3.6138593 3.6961435 4.2349055 3.7420876 3.7551716 3.3779129 3.3624296 3.3336319 3.5783002 3.4166074 3.6908478 3.7477879 3.7394427 3.7699426 3.7343100 3.6198449 3.5819355 3.7680006 3.3041709 3.5147605 3.2626840 3.5967445 3.7364271 3.6788002 3.6821526 3.6985764 3.7182010 3.4862351 3.3943807 3.4549603 3.5486668 3.4593894 3.5606285 3.4097016 3.5566138 3.4998842 3.5840441 3.2860876 3.3526563 3.4088998 3.3904057 3.5685145 3.4283022 3.4577439 3.5544264 3.4992811 3.3927820 3.3160687 3.4486759 0.7360023 2.0824844 0.0745265 3.7731553 3.6061898 0.5723444 3.2417666 3.3784539 2.5545999 0.0237403 4.1307150 3.4369473 0.7238604 
CarmaC_EVm005617t1            3.3930362 3.3752525 3.2738458 3.2957300 3.4333436 3.2957159 3.2702647 3.8165415 3.2305375 3.3276199 4.0717602 4.0112652 4.2154565 4.2029825 3.4781641 3.5894430 3.7686227 3.8217855 3.3339957 3.1687013 3.2022297 3.5673741 3.5771501 3.3002736 3.5162501 3.6761881 3.2809466 2.8414750 3.5748137 2.9586949 3.1410939 3.4712576 0.7780201 3.3256886 3.3181954 3.2997163 0.5428529 0.7124879 0.5217122 0.4825388 0.6348578 3.2569442 3.2314073 3.6005995 3.0574836 3.3437382 0.5498396 0.7565025 0.8235220 0.5215542 0.5209438 0.6291437 0.5999102 0.6530143 0.6008597 3.3257494 3.2980309 3.5933198 3.2519993 3.3242403 3.3505705 3.2751079 1.0145699 0.2285409 0.2275273 0.1814092 0.2325828 0.1544230 3.1987240 3.6058544 3.6117744 3.5341714 2.2548833 2.3588708 2.4702063 2.5630222 2.4302191 1.2602595 0.6868403 0.7186311 0.6000198 0.6454319 0.6821000 0.8325355 0.5544492 0.4843387 0.3369089 0.6246649 0.7689408 0.7218706 0.6850276 0.8798495 0.4590311 0.5330321 0.5474641 0.1247806 0.0000000 0.0772086 3.6288573 3.6994782 3.7019843 3.4301532 3.7080478 3.3931545 3.2616125 3.1939424 3.1782018 3.4110935 3.2680543 3.1648468 2.9622947 2.9989012 2.7732445 3.5616856 3.5583963 4.4566607 3.7024690 3.9528450 3.6692203 3.8382792 3.5609310 4.3872976 3.5021400 3.4994777 3.5326251 3.4956341 3.6540471 3.7068094 4.3328099 3.7987040 3.7883603 3.3829162 3.4218244 3.3752525 3.5330036 3.3792764 3.5651621 3.6716935 3.6680696 3.6978543 3.6631331 3.5846606 3.5346552 3.7443298 3.2579843 3.4565869 3.1554197 3.4953201 3.6769729 3.5645206 3.6237786 3.6343873 3.8839019 3.5045828 3.4303306 3.3592779 3.4377102 3.3719198 3.4514775 3.3597295 3.5095291 3.4293553 3.5678768 3.3687498 3.3694824 3.4115036 3.3930441 3.5528600 3.4123470 3.3967001 3.4912746 3.4314249 3.4449752 3.3816587 3.4896897 0.6891740 2.0061387 0.1407641 3.5436923 3.6073173 0.4932425 3.1243477 3.4182043 2.4717165 0.1331390 4.1265802 3.4035009 0.6877075 
CarmaY_EVm004164t2            3.5092377 3.6410462 3.3989544 3.3308837 3.5505755 3.3041156 3.3052696 3.8165415 3.1553481 3.3541417 4.0717602 3.9648534 4.1050663 4.1059086 3.5942329 3.6608185 3.8554197 3.8361020 3.3339957 3.0736713 3.1153414 3.6258043 3.6141914 3.3384198 3.6563978 3.6761881 3.3492819 2.8414750 3.5748137 3.0256285 3.1788562 3.6117042 0.8553722 3.4713104 3.5366776 3.5997255 0.5960844 0.7726042 0.6244753 0.5556667 0.6514561 3.2651200 3.2658339 3.6573597 3.5202783 3.3699208 0.5989486 0.7553543 0.8730599 0.3015447 0.4323911 0.5657399 0.5291174 0.6697053 0.6222192 3.3522931 3.3171193 3.7163118 3.3095666 3.3835386 3.3324987 3.2833873 1.1104339 0.2647317 0.2631395 0.2151505 0.3406557 0.2140437 3.4971028 3.8518981 3.8707493 3.7879065 2.4193536 2.7368587 2.6014979 2.7911785 2.5672845 1.3212462 0.7085839 0.7367785 0.6580874 0.6851775 0.7226342 0.8425819 0.6588189 0.4843387 0.3511438 0.6246649 0.8426603 0.8161188 0.7323859 0.9747525 0.4590311 0.6730664 0.6657239 0.1881042 0.0772086 0.0000000 3.6088010 3.9448054 3.9742154 3.6482807 3.6881766 3.4058367 3.3378555 3.2574602 3.2391821 3.4689723 3.3433019 3.3662335 3.2288293 3.2131845 2.8872608 3.7874894 3.7840075 4.4796146 4.0158726 4.2424999 3.8426368 4.0542719 3.9689795 4.3872976 3.6309126 3.6295489 3.6769418 3.6149797 3.8430197 4.1365365 4.3328099 3.8855299 3.8244512 3.4204425 3.4859635 3.6410462 3.7351369 3.6507624 3.7966975 3.8514866 3.8946157 3.9260979 3.8891533 3.7781720 3.7785323 3.8546663 3.3977997 3.5693756 3.2816219 3.8112573 3.9545168 3.8675795 3.8941731 3.6541937 3.8839019 3.6630042 3.4930924 3.4895149 3.5736086 3.3975685 3.5941138 3.3597295 3.6275496 3.7558927 3.8839522 3.3673564 3.5461540 3.6153560 3.6020717 3.9087095 3.6300385 3.6505438 3.7728653 3.7095336 3.5225443 3.4086091 3.5544980 0.6406354 2.0891899 0.2059021 3.5191772 3.7092425 0.4560501 3.0953548 3.4294237 2.6308180 0.1943520 4.4089037 3.5023850 0.6207908 
AmpampEVm003717t3             4.8011318 3.5083269 2.9704677 2.9639349 3.7786448 3.4303598 3.3598119 3.0851120 2.7689192 2.6821011 3.6760713 2.9541800 3.0612136 3.0853981 2.5803341 2.9440827 2.7639573 3.0466092 3.1806148 2.7697082 2.7460590 2.7737802 3.0162663 2.8092817 3.0035713 3.3463934 2.8135802 2.7463233 3.3800022 2.4277057 2.5345047 3.7233260 4.0167181 3.3910591 3.4639831 3.4901757 3.3415954 3.7186018 3.3044361 3.3945456 3.5346615 3.4435762 3.3733454 3.5850838 3.5815122 3.8945845 3.3632607 3.7171967 3.8180657 3.7209270 3.4774219 3.4697671 3.4604730 3.4239616 3.5342995 3.0021853 3.1805646 3.3983293 3.5210218 3.6454163 3.3626523 3.4116733 3.9816241 3.6834483 3.7173101 3.6564980 3.3474638 3.2226889 3.2311315 3.5320502 3.5027966 3.7403937 4.2606947 4.2954081 4.1706851 3.8662085 4.3238564 3.9733035 4.0407793 3.9363280 3.6800497 3.6461146 3.6946925 3.7759790 3.6267815 3.8501089 3.1266757 3.7945231 3.7626142 3.9118312 3.6293370 3.3818997 3.6332076 3.5050751 3.6286016 3.6616271 3.6288573 3.6088010 0.0000000 3.5698457 3.5804504 3.2670708 3.4984536 3.1606905 3.1563486 2.9746561 2.9791286 3.1864863 3.1636287 3.0096337 2.8701048 2.8699456 3.0236254 3.6459762 3.6465944 4.0035641 3.7641135 3.6007774 3.9020819 3.7727928 3.5232605 4.0692256 3.4849933 3.5546446 3.7280725 3.6484813 3.6056446 3.7345520 4.1115882 3.7973959 3.7637956 3.5988408 3.7988401 3.5083269 3.6818107 3.6033828 3.6539798 3.4812687 3.5111137 3.5266856 3.4788192 3.5456928 3.4873338 3.8751527 3.5444522 3.9012240 4.0677476 3.7695343 3.8520907 4.0575681 3.8778568 3.5137014 4.3726100 4.1181786 3.7620960 3.6314381 3.8101516 3.4239764 3.8290634 3.3654051 3.6700376 3.5839922 3.5884081 3.5643159 3.6307059 3.5946575 3.5761804 3.9880528 3.9650112 3.8930271 3.8839360 3.7263831 4.2215528 3.8950874 4.0346458 3.6626965 4.4825526 3.7752352 2.7352832 3.0764619 3.1212973 2.5023215 3.0805686 4.4528386 3.6801507 4.1149708 3.1387275 3.5592124 
XP_031353782.1                4.1225464 2.0150530 3.2507134 3.0654599 2.1529350 1.9154117 1.9086105 3.0758962 2.9435885 2.8853499 2.3342710 3.1261453 2.9556882 3.4175149 3.2101477 2.9230371 2.6955340 2.6967580 2.9357704 3.0228065 3.0533025 2.8495163 3.0492994 3.0174761 2.9444113 2.9512296 2.8814092 2.2786613 2.0602426 2.5670504 2.9735430 2.1091223 3.8606461 1.4593078 1.5456382 1.5267733 3.7492610 4.3964929 4.1924298 3.7321961 4.1825798 1.9070079 1.9001591 2.2658240 2.7301179 2.2693144 3.8401341 4.2234319 4.2170121 4.3089784 3.7030954 4.1890715 4.0475403 4.2116591 4.1825798 1.5136601 1.8648054 1.6574423 1.9017511 1.8956519 1.9024502 1.9156336 4.4319894 4.0536314 3.9646024 3.8963989 3.7821324 3.5876773 1.5104940 2.3447452 2.3629174 2.2687394 4.9772140 3.9593882 4.2889461 4.2106247 4.4092076 4.0720132 3.8231823 3.8460802 3.8846321 3.8595402 3.9070559 3.9971548 3.9429205 3.5361964 3.7440884 4.1319965 4.0650357 4.0214691 4.0091185 4.0874514 3.8506340 3.8097485 4.0992866 3.7277677 3.6994782 3.9448054 3.5698457 0.0000000 0.0102576 1.1706893 1.2542164 1.2915536 1.1950815 1.4761260 1.4867421 1.5610428 1.6162545 1.4777548 1.3697513 1.3834869 1.5083303 2.5595267 2.5574619 2.9521114 2.4249715 2.1850126 2.2805093 2.3034513 1.9716591 2.5094853 2.2247617 2.2751788 2.2283276 2.2336085 2.3852300 2.4269979 2.4411450 2.2908914 2.2669781 2.1564281 2.2632211 2.0150530 2.2073062 2.2342936 2.2069117 2.2088420 2.2172718 2.2404897 2.2245179 2.3856461 2.3915512 2.3469557 2.3167209 2.3111856 2.1129502 2.3742277 2.3766019 2.7141787 2.3251201 2.2308475 2.4353812 2.3878854 2.2357736 2.0490371 2.1001835 2.0090146 2.1060105 2.0538123 2.1226120 2.2164712 2.2263034 2.1526584 2.2061966 2.2241868 2.1583317 2.2664655 2.2527497 2.2889183 2.2907166 2.2777697 2.3968811 2.2693144 2.2857561 4.0958884 5.5348884 3.6113568 3.2502825 3.2954120 3.7248465 2.7898848 3.0654599 5.1923305 3.7286165 3.9041192 3.2230575 4.0290876 
KAB0793282.1                  4.0578793 2.0204588 3.2713344 3.0846925 2.1415860 1.9446474 1.9086105 3.0758962 2.9556654 2.8967310 2.3342710 3.1456869 2.9803303 3.4595666 3.2284260 2.9568198 2.7066783 2.6967580 2.9357704 3.0598030 3.0892156 2.8839417 3.0858639 3.0174761 2.9690872 2.9512296 2.9171042 2.2786613 2.0602426 2.5939276 3.0028489 2.1079662 3.8811974 1.4604136 1.5451347 1.5263089 3.6967896 4.3244311 4.1073107 3.6793856 4.1838540 1.9360875 1.9001591 2.2658240 2.6662942 2.2693144 3.8830721 4.2048362 4.1687543 4.3426268 3.7344730 4.1911271 4.0498131 4.2128188 4.1838540 1.5151178 1.8256279 1.6655149 1.9138512 1.9077117 1.8890595 1.9448338 4.3754626 4.0413004 3.9668943 3.8987586 3.7849797 3.5908167 1.5127967 2.3184134 2.3363462 2.2607226 5.1046760 3.9813592 4.3271745 4.2664418 4.3858248 4.1278528 3.8268905 3.8498147 3.8792752 3.8595517 3.9182803 3.9933652 3.8721192 3.5361964 3.7440884 4.1319965 3.9371235 4.0237624 4.0246660 4.1032314 3.8506340 3.7788554 4.0660235 3.6960739 3.7019843 3.9742154 3.5804504 0.0102576 0.0000000 1.1788165 1.2603469 1.3019058 1.1979694 1.4704290 1.4809865 1.5551256 1.6102114 1.4720322 1.3641195 1.3777902 1.5286754 2.5752475 2.5731728 2.9521114 2.4349480 2.1775654 2.2856573 2.2914988 1.9697340 2.5094853 2.2074254 2.2571141 2.2600688 2.2241575 2.3747006 2.4034719 2.4411450 2.2808965 2.2669781 2.1564281 2.2207232 2.0204588 2.2140746 2.2056772 2.2211431 2.2230712 2.2124477 2.2356066 2.2196741 2.3585355 2.3643901 2.3272467 2.3067543 2.3215851 2.1239733 2.3794130 2.3817972 2.7196712 2.3303958 2.2308475 2.4353812 2.3438864 2.2357736 2.0490371 2.0990295 2.0090146 2.1048508 2.0538123 2.1279514 2.2217148 2.2078570 2.1526584 2.2114496 2.2294166 2.1636929 2.2421697 2.2451471 2.2983992 2.3002414 2.2587324 2.3624038 2.2693144 2.2554471 4.0980384 5.7215678 3.6185932 3.2637057 3.3184731 3.7674913 2.8016989 3.0846925 5.1923305 3.6969197 3.8981586 3.2434587 4.0313205 
XP_022916828.1                4.9301825 2.1662111 3.2682474 3.3598760 2.2493128 1.6989528 1.6644797 3.0507503 3.0693979 3.0993890 2.6194248 3.3892032 3.2854403 3.4026201 3.1881750 3.0165607 2.9567797 3.0815122 2.9056925 2.8609954 3.0036505 3.0626750 3.0775219 3.0078584 3.1978514 3.2172609 2.9908095 2.4088528 2.4866761 2.3910848 2.7736999 2.1335174 3.7506596 1.4365549 1.4480398 1.4915221 3.3127819 3.6010997 3.5071222 3.1320570 3.7517077 1.6797120 1.6451698 2.3523801 2.2864313 2.4038566 3.4392103 3.6905112 3.9212656 3.7377711 3.3747138 4.0560409 3.7482100 3.7606393 3.7517077 1.4658381 1.6757425 1.6140678 1.5902468 1.5899238 1.6551080 1.6888301 4.2508394 3.5273922 3.4169113 3.3678934 3.2620136 3.0146996 1.5219203 2.1988622 2.2082643 2.3395054 4.6241059 4.2452407 4.1016104 3.7002365 4.1559978 3.8018070 3.7055263 3.6965638 3.7169273 3.6638887 3.7259365 3.7796899 3.5481081 3.6813658 3.1333572 3.9412403 3.4971664 3.7437677 3.9263504 3.7420245 3.4454721 3.4983095 3.7798902 3.3624430 3.4301532 3.6482807 3.2670708 1.1706893 1.1788165 0.0000000 0.8337700 0.9743970 0.9354469 1.4871639 1.5104673 1.5868589 1.6361153 1.5113863 1.3451019 1.3451019 1.4189958 2.3913334 2.3895553 2.8347150 2.3207653 2.2436703 2.4257932 2.3805775 1.7572118 2.5459658 2.1400337 2.1852462 2.1807272 2.2196485 2.2667538 2.3306182 2.4874953 2.2436936 2.2997995 2.0271710 2.1341593 2.1662111 2.1033721 2.2857064 2.3058720 2.1946102 2.1817047 2.2046846 2.1629485 2.2871880 2.2785343 2.3838989 2.1890074 2.1100809 1.9508513 2.1889381 2.2523950 2.4864501 2.2363172 2.2617774 2.5233175 2.1985348 2.2393327 2.0405894 2.1471315 2.0657434 2.1402619 2.0807839 2.0310128 2.2408200 2.1927283 2.2733782 2.2238901 2.2448798 2.2356304 2.1485327 2.2457050 2.2056548 2.2027442 2.2844618 2.4541714 2.3963834 2.4104031 4.0445229 4.7472185 3.3665980 3.1731514 3.4858279 3.3104184 2.6945877 3.3598760 4.4422746 3.3651704 3.9050305 3.3147995 3.8548322 
CAH1101219.1                  4.6940342 2.0722385 3.7202090 3.6939346 2.0203575 1.7209178 1.6997552 3.5223348 3.4851686 3.4188607 2.6656602 3.4095701 3.4161187 3.3665095 3.4403502 3.5852911 3.3124131 3.3686962 3.2965096 3.3349441 3.5638141 3.6545634 3.3044634 3.4722714 3.8576119 3.9141794 3.5144015 2.6605687 2.6888402 3.0925784 3.3950703 1.9714857 3.7420756 1.4324215 1.4424749 1.4959993 3.7459648 4.1057652 3.9091490 3.7082344 4.1306449 1.7332719 1.7121579 2.2155938 2.1125009 2.1847413 3.9738679 4.1664477 4.3157596 3.9702618 3.4823331 4.0471255 3.9593907 4.2450898 4.1306449 1.6337653 1.6425467 1.7484196 1.7401428 1.7224076 1.6497479 1.7286329 4.5840517 3.7394381 3.8627948 3.6497464 3.6145300 3.3768589 1.5912227 2.1590663 2.1472024 2.1022755 4.1733604 4.1531533 3.9229498 3.5854708 4.0146510 3.9195960 4.2296910 4.2367437 4.1699338 3.9352130 3.9892469 4.0778366 3.7412470 3.8145278 3.3354905 3.8526522 3.8250562 4.0941847 4.2268997 3.8079027 4.0365492 3.9075811 4.0825405 3.6808241 3.7080478 3.6881766 3.4984536 1.2542164 1.2603469 0.8337700 0.0000000 0.8811371 0.9192374 1.4636843 1.4855141 1.5171136 1.5424507 1.4702463 1.4025706 1.4025706 1.4642853 2.3142308 2.3110347 2.6524330 2.3422495 2.1281535 2.1952766 2.3183280 1.7394264 2.7342858 2.2167425 2.2689904 2.1348150 2.0792627 2.3015342 2.3738148 2.3591717 2.2400333 2.2454403 2.0878237 2.2238600 2.0722385 2.0784816 2.1878370 2.1957435 2.0978112 2.2340094 2.2611649 2.2407537 2.2175102 2.2263283 2.2541932 1.9555269 2.0317063 1.9138127 2.1071308 2.0897120 2.2350030 2.0218170 2.0552542 2.3250118 2.1126391 2.1483080 1.9635017 1.9862865 1.9557736 2.0121929 1.9932727 1.9328717 2.1236998 2.1340227 2.0307261 1.9762393 2.0169813 2.0092309 2.0954808 2.0706267 2.0243356 2.0671024 2.1676216 2.1963889 2.1847413 2.1714890 3.9848496 4.4621935 3.6000801 3.6171586 3.8344534 3.9162579 3.1572513 3.6939346 4.5338944 3.6839283 4.5946420 3.9665619 3.9830608 
CAH1372496.1                  4.2245836 2.1911706 3.5455229 3.5377983 2.2403193 1.7385841 1.7467029 3.7147205 3.5850068 3.7259443 2.7539490 3.3001120 3.2743504 3.2540296 3.1140024 3.3363362 3.2694930 3.1804945 2.9271601 2.9597775 3.1125620 3.1896997 3.2179698 3.1936252 3.4758266 3.6127934 3.1863332 2.6207817 2.7799460 2.8438678 3.2984936 2.1431350 3.6566659 1.5129081 1.5470828 1.6165375 3.1936402 3.5948077 3.7671993 3.2620407 3.5543264 1.7437118 1.7519457 2.2955485 2.1297748 2.3067534 3.3177135 3.7688257 3.6854221 3.5156846 3.2087385 3.5470325 3.5159740 3.5558098 3.5543264 1.6149371 1.5087924 1.6851749 1.8293967 1.7676392 1.6968759 1.7279246 3.9987633 3.4352489 3.3827778 3.3451575 3.3092381 2.9862695 1.6315866 2.2510841 2.2465758 2.2443855 4.4655156 4.3855586 4.2115819 4.3598273 4.1784201 3.5884287 3.6512779 3.6282376 3.6396632 3.6413300 3.6889074 3.6711023 3.4690654 3.4667560 3.1339966 3.5951558 3.5207792 3.7657021 3.8326753 3.7000645 3.5581950 3.4249077 3.6122553 3.3759291 3.3931545 3.4058367 3.1606905 1.2915536 1.3019058 0.9743970 0.8811371 0.0000000 0.4101701 1.2823586 1.3134741 1.4004090 1.4516700 1.3181739 1.2308339 1.2308339 1.5861031 2.6095663 2.6108446 2.9452168 2.6258364 2.2300793 2.4184056 2.4261548 1.8406982 2.7388642 2.3461446 2.3999202 2.3146929 2.1534615 2.3349048 2.4752837 2.5311647 2.2969726 2.3539531 2.0542492 2.0438310 2.1911706 2.1734596 2.3102788 2.4063943 2.3818641 2.3694616 2.3762932 2.3569576 2.2775987 2.2600385 2.3635019 2.2396051 2.2435365 2.0773302 2.3240803 2.3697780 2.5533803 2.3393452 2.2601473 2.7871688 2.2426566 2.2169906 2.1411325 2.1843875 2.1337069 2.1700419 2.1677907 2.1657130 2.2848255 2.3411178 2.3165977 2.3003488 2.2886208 2.2843668 2.2768447 2.3297126 2.2797080 2.2726572 2.3051068 2.4144261 2.2964836 2.3561214 3.5566995 4.4069996 3.3168868 3.8333947 3.6792155 3.3144411 3.1155956 3.5377983 4.6741701 3.3639542 4.3519443 3.6700320 3.6163076 
XP_008191388.1                3.8016294 2.1929272 3.6066274 3.6860915 2.1396384 1.7711873 1.7637129 3.3190911 3.3703134 3.5024283 2.5518088 3.2776806 3.2665576 3.0398461 3.0605520 3.2442756 3.2409364 3.2005463 2.9932385 3.0812307 3.1929149 3.3575710 3.3321801 3.1465087 3.4674827 3.7130671 3.0270447 2.4905603 2.7653038 2.8765438 3.3073504 2.1340973 3.4202169 1.5315417 1.5880288 1.6435190 3.0891478 3.5152152 3.6446889 3.1334786 3.5794257 1.7792353 1.7718548 2.1579556 2.2308015 2.3288960 3.2875861 3.6009623 3.6137562 3.5196864 3.0983675 3.4901730 3.4488376 3.5958147 3.5794257 1.6152378 1.6427437 1.6835771 1.9010469 1.9018335 1.7782967 1.7622995 3.7136421 3.3258026 3.2625550 3.2237758 3.2303467 2.9631063 1.5920791 2.1912589 2.2025678 2.1093258 4.3734427 4.4250490 4.0712705 4.6484813 4.1272219 3.6266582 3.3068684 3.3243848 3.2914386 3.3207232 3.3139852 3.3699559 3.2538072 3.0573169 2.9235987 3.3879044 3.2773236 3.2809462 3.5172572 3.6993115 3.2586166 3.3044039 3.3727166 3.2002285 3.2616125 3.3378555 3.1563486 1.1950815 1.1979694 0.9354469 0.9192374 0.4101701 0.0000000 1.2990177 1.3276537 1.4021848 1.4425374 1.3243308 1.2876576 1.2876576 1.6131830 2.4044022 2.4025545 2.6472741 2.5493158 2.1775806 2.2988622 2.2289127 1.8199282 2.4566373 2.2225547 2.2720568 2.2152972 2.1141118 2.1888491 2.2839150 2.2891304 2.1939299 2.2088985 1.9547739 2.0102221 2.1929272 2.1671504 2.2343554 2.3578749 2.2474653 2.2567238 2.2641279 2.2367902 2.1754765 2.2497069 2.3315547 2.1165303 2.0218266 1.9411299 2.0198124 2.0650829 2.2545933 2.0656986 1.9940410 2.5295893 2.3386888 2.2653845 2.0941143 2.1609927 2.0733076 2.1860069 2.0899778 2.0498447 2.1125951 2.1796957 2.1276690 2.1680795 2.1865580 2.1853477 2.1676264 2.2330193 2.2047244 2.2179866 2.2118329 2.3940256 2.3403958 2.3555921 3.4129152 4.1527158 3.1501048 3.7324773 3.8531263 3.2052486 2.9388683 3.6860915 4.7295649 3.1936325 4.5366706 3.8341088 3.4287556 
XP_049850574.1                5.4590590 2.1422151 3.0147334 3.1631393 2.0373756 1.5119559 1.4392255 3.2204264 2.9374161 2.9728355 2.3270732 3.2010450 3.2753198 3.4721460 2.5823791 2.7613289 2.8417400 2.9096646 3.3510733 2.9918398 2.9737451 2.9502073 3.1265466 2.8374280 3.1158917 3.4953905 2.9935332 2.5262972 2.3142682 2.6692265 2.7105321 2.0678757 3.5385489 1.2682261 1.3574584 1.4662515 3.1698283 3.4170501 3.4308563 3.0372247 3.4396527 1.5215197 1.4486459 1.9255538 2.2589163 2.1712888 3.3119238 3.4977454 3.2412729 3.4925935 3.3860727 3.3300341 3.2970087 3.4487670 3.4396527 1.2331580 1.2900896 1.5345925 1.5346509 1.5422882 1.4822105 1.5057660 3.6126946 3.1879570 3.1804563 3.1523279 3.2243325 3.0738536 1.4096674 2.2133527 2.2364716 2.3251368 3.4352094 3.6830237 3.7283956 3.3989319 3.6905905 3.3840409 3.4033884 3.3926238 3.3385336 3.4580748 3.5499829 3.2790239 3.2021599 3.4403947 3.0426184 3.3128402 3.2387784 3.5881962 3.6291305 3.4639174 3.6324960 3.4342749 3.6750299 3.1376648 3.1939424 3.2574602 2.9746561 1.4761260 1.4704290 1.4871639 1.4636843 1.2823586 1.2990177 0.0000000 0.0153616 0.0153616 0.0485303 0.0128613 0.0477549 0.0446537 1.3018844 2.3342893 2.3231504 2.6334729 2.5335353 2.3172176 2.1660848 2.2963359 1.9339582 2.1760804 2.1703673 2.2193655 2.0020182 1.8801801 2.1236007 2.3038778 2.0604412 2.1016639 2.0542774 1.8911712 1.9433963 2.1422151 2.2275507 2.2995815 2.4468624 2.3318783 2.1699746 2.1958301 2.1898519 2.0638138 2.1322024 2.1951611 2.1221656 2.2057757 2.0850575 2.2115152 2.2253788 2.4921244 2.2817421 2.0729020 2.1687956 2.2474720 2.0071561 1.9680875 2.1498521 1.8579875 2.1415952 1.8320212 2.0621723 2.1295808 2.1960705 2.0109976 2.1222829 2.1825911 2.1752496 2.1137861 2.2098466 2.1337649 2.1384378 2.1954876 2.2772322 2.1712888 2.2131108 3.3902661 3.5941522 3.1732426 3.1454406 3.1055409 3.0775516 2.9187873 3.2315192 3.5108172 3.1289262 4.7580965 3.3282960 3.4062690 
XP_049799230.1                5.6018797 2.1910706 3.0462864 3.2133009 2.0773179 1.5515637 1.4712924 3.2228129 2.9382030 3.0088346 2.3270732 3.2303050 3.3055855 3.5231093 2.5848591 2.7879190 2.8412233 2.8721693 3.3490595 3.0122166 2.9935013 2.9452556 3.1489412 2.8536889 3.1214830 3.4935598 3.0060496 2.5652725 2.3142682 2.6870964 2.7280958 2.0848328 3.5242886 1.2743868 1.3763507 1.4820023 3.1713942 3.4126009 3.4344583 3.0383469 3.4496562 1.5613765 1.4809225 1.9583493 2.2628487 2.2085088 3.3222907 3.5502074 3.2548309 3.4432495 3.3859737 3.3297295 3.2965721 3.4588487 3.4496562 1.2368455 1.2988653 1.5555407 1.5662568 1.5739926 1.5210411 1.5451718 3.6361747 3.1970400 3.1895878 3.1612833 3.2154200 3.0704189 1.4245312 2.2339741 2.2571770 2.3723755 3.4754878 3.6658894 3.7737647 3.4707313 3.7197870 3.3998376 3.4350704 3.4241726 3.3475927 3.4980478 3.5603049 3.2983915 3.2326836 3.4163509 3.0568835 3.3300223 3.2364424 3.6493489 3.6651964 3.4851536 3.6090698 3.4111583 3.6518978 3.1223468 3.1782018 3.2391821 2.9791286 1.4867421 1.4809865 1.5104673 1.4855141 1.3134741 1.3276537 0.0153616 0.0000000 0.0000010 0.0510565 0.0153868 0.0505404 0.0474437 1.2970557 2.3712378 2.3599252 2.6723432 2.5769433 2.3540569 2.2007522 2.3474231 1.9660819 2.1760804 2.2165003 2.2672019 2.0385024 1.9221808 2.1663762 2.3390217 2.0980869 2.1434727 2.0976515 1.9344789 1.9988886 2.1910706 2.2374109 2.3433619 2.4753901 2.3673840 2.2245147 2.2510662 2.2448707 2.0882894 2.1461375 2.2265566 2.1555738 2.2138360 2.0933174 2.2542211 2.2593242 2.5040117 2.3138551 2.1170588 2.2075911 2.3046172 2.0615943 1.9663701 2.1651098 1.8736209 2.1568487 1.8589010 2.1006830 2.1456746 2.2127061 2.0174292 2.1218793 2.1989858 2.1755469 2.1774623 2.2442192 2.1715552 2.1730683 2.2309294 2.3139502 2.2085088 2.2538172 3.3901895 3.6102331 3.1721772 3.1839302 3.1419195 3.0992254 2.9195249 3.2524546 3.5700022 3.1136201 4.8042905 3.3629699 3.4062540 
XP_049799228.1                5.6863070 2.2805669 3.1971934 3.3280737 2.2698227 1.6819345 1.6021429 3.3783974 3.0659824 3.1208090 2.5523979 3.3624920 3.4439188 3.6565768 2.7529780 2.8867126 2.9482482 3.0508616 3.3490595 3.0122166 3.0931502 3.0529679 3.2785582 3.0438393 3.2567346 3.7473117 3.1174395 2.5652725 2.4489698 2.6870964 2.8531009 2.1830671 3.7310169 1.3902492 1.4902289 1.5933635 3.1713942 3.4882507 3.4344583 3.0383469 3.5002551 1.6922349 1.6122854 2.0771031 2.2628487 2.3372223 3.3222907 3.7509894 3.3785708 3.4432495 3.4526804 3.3847176 3.2965721 3.5366545 3.5002551 1.3562346 1.4454261 1.6142294 1.6972091 1.7050494 1.6428621 1.6750791 3.8106597 3.4131756 3.3982132 3.3804455 3.2154200 3.0704189 1.5095227 2.3444621 2.3679369 2.4829844 3.7342062 3.6915284 3.9900453 3.4707313 3.8869634 3.4430025 3.5630785 3.5521295 3.5043132 3.6125025 3.7379706 3.4319510 3.2326836 3.4163509 3.0568835 3.5478447 3.2910308 3.7875103 3.8463335 3.6838487 3.6090698 3.4111583 3.6518978 3.3549080 3.4110935 3.4689723 3.1864863 1.5610428 1.5551256 1.5868589 1.5171136 1.4004090 1.4021848 0.0153616 0.0000010 0.0000000 0.0917047 0.0153868 0.0505404 0.0474437 1.3651995 2.4825040 2.4708156 2.8414793 2.7276661 2.4614938 2.3609392 2.4928274 1.9660819 2.4213529 2.2784953 2.3310721 2.1507001 2.0179774 2.2701500 2.4411839 2.2552619 2.2450953 2.2095508 1.9344789 1.9988886 2.2805669 2.3308473 2.4131268 2.5805093 2.4690237 2.3198892 2.3472520 2.3407718 2.1933435 2.2541175 2.3308902 2.2712651 2.3280426 2.0933174 2.3703047 2.3755965 2.6452950 2.4319156 2.2466450 2.3808041 2.4129321 2.1781038 2.0654713 2.2651187 1.9803368 2.2569278 1.9784583 2.1973384 2.2551987 2.3248487 2.1389276 2.2288665 2.3086536 2.2861402 2.3898173 2.4338801 2.3673602 2.3690256 2.3429765 2.4271406 2.3034131 2.3723075 3.6039288 4.0227703 3.4046821 3.2993012 3.2747648 3.0992254 2.9878917 3.3652487 3.8277878 3.3464308 4.9545710 3.4847080 3.6186146 
XP_049772274.1                5.4762598 2.2299106 3.2439020 3.4045589 2.1904337 1.5897493 1.5127649 3.4439919 3.0991816 3.1723079 2.4573397 3.3348981 3.3488803 3.6487441 2.7057919 3.0162524 3.0779990 3.2478678 3.4302702 3.0870894 3.1568770 3.1132425 3.4135074 3.1726009 3.2659194 3.8046798 3.0738234 2.5477506 2.4350156 2.6612016 2.9898119 2.1561407 3.6653021 1.3538242 1.4519710 1.5572040 3.1671142 3.4532151 3.4269687 3.0344802 3.4129180 1.5993178 1.5221696 2.0590849 2.2496019 2.3043090 3.3167738 3.5577312 3.4021128 3.5127685 3.2703191 3.2130734 3.2889549 3.4725382 3.4129180 1.2244172 1.4710885 1.6808774 1.6212330 1.6408847 1.5933956 1.5834759 3.7425338 3.2274026 3.3659389 3.2832618 3.1665893 3.0660863 1.5301518 2.3194451 2.3424384 2.4190635 3.7735988 3.8269188 3.9354298 3.4692496 3.7151430 3.2781491 3.5042289 3.4898233 3.5418240 3.4900564 3.5417255 3.3819539 3.2391422 3.4527551 3.0382479 3.4715706 3.2948915 3.6675082 3.6695142 3.6302487 3.6272543 3.4263078 3.6718715 3.1587906 3.2680543 3.3433019 3.1636287 1.6162545 1.6102114 1.6361153 1.5424507 1.4516700 1.4425374 0.0485303 0.0510565 0.0917047 0.0000000 0.0404292 0.0417549 0.0386739 1.3504034 2.4562587 2.4448692 2.8015759 2.6459679 2.4046950 2.2449362 2.4821039 1.9519022 2.3025271 2.2731313 2.3248413 2.0870990 1.9850114 2.2298804 2.3973106 2.2035609 2.1831230 2.1360480 1.9229655 1.9860328 2.2299106 2.2744826 2.3368269 2.5292323 2.4286526 2.2957020 2.3224341 2.3161272 2.1802156 2.2163482 2.3268581 2.1785127 2.2657013 2.1237367 2.2995071 2.3042890 2.5486497 2.3727636 2.1788691 2.3874541 2.4033945 2.1659170 2.0516563 2.2386959 1.9491810 2.2306138 1.9564086 2.1738729 2.2355201 2.2864209 2.1011068 2.2169207 2.2781357 2.2550787 2.2834350 2.3585987 2.2970718 2.2995196 2.3323571 2.4023789 2.2901657 2.3413763 3.3057524 4.0357343 3.1927204 3.3228852 3.3349289 3.0818570 2.9496035 3.4711181 3.8203150 3.1504617 5.0436054 3.5440419 3.3218537 
XP_049947811.1                5.5845112 2.1782106 3.0289421 3.1961938 2.0647602 1.5438803 1.4635209 3.2195953 2.9408249 2.9912089 2.3240658 3.1729279 3.2668565 3.4789072 2.5756656 2.8195602 2.8418292 2.9072629 3.3451515 3.0189778 2.9864099 2.9507420 3.1441501 2.8344782 3.1217278 3.4969840 3.0036382 2.5477506 2.3621992 2.6770186 2.7180775 2.0705244 3.5772903 1.2674600 1.3838226 1.4837792 3.1869050 3.4305216 3.4566225 3.0741853 3.6556532 1.5536709 1.4731280 1.9447651 2.7016388 2.1944101 3.5887326 3.6730774 3.2757260 3.6035816 3.3484460 3.2952677 3.2787158 3.6566804 3.6556532 1.2298551 1.2812062 1.5437226 1.5856766 1.5934090 1.5134286 1.5375109 3.6279321 3.1836477 3.2099783 3.1813056 3.4126183 3.1131492 1.5997881 2.2358439 2.2557396 2.3911163 3.4442663 3.8511282 3.7474340 3.4999891 3.7001600 3.4242122 3.4355543 3.4246424 3.3842196 3.5078666 3.5705300 3.3437427 3.2476526 3.4348781 3.0382479 3.2720660 3.2519991 3.7297971 3.6781356 3.5128470 3.6272543 3.4917806 3.7665603 3.1092106 3.1648468 3.3662335 3.0096337 1.4777548 1.4720322 1.5113863 1.4702463 1.3181739 1.3243308 0.0128613 0.0153868 0.0153868 0.0404292 0.0000000 0.0301009 0.0273006 1.3117703 2.3733742 2.3619956 2.6781305 2.6300729 2.3531689 2.2056408 2.3406908 2.0196031 2.1716194 2.2099701 2.2606884 2.0318356 1.9184597 2.1598091 2.5620550 2.0962924 2.1369455 2.0838848 1.9229655 1.9860328 2.1782106 2.2439226 2.3372998 2.4786739 2.3700256 2.2425987 2.2695150 2.2632158 2.1354839 2.1442160 2.2453820 2.1609883 2.2220322 2.1032552 2.2534548 2.2567001 2.4993213 2.3141529 2.1031380 2.2090165 2.3075853 2.0478107 1.9707234 2.1529227 1.8601877 2.1446308 1.8565225 2.0962531 2.1449886 2.2123303 1.9999123 2.1212012 2.1985491 2.1743568 2.1797123 2.2475734 2.1736878 2.1760018 2.2007537 2.3265552 2.1944101 2.2409343 3.3549816 3.6125629 3.1447718 3.1590256 3.1196077 3.0818570 2.9002816 3.2648600 3.5456599 3.1004723 4.7787084 3.3425983 3.3705597 
XP_047106529.1                5.2944535 2.0915444 3.0072121 3.1282485 2.0288870 1.3502685 1.2665878 3.0828750 2.7597902 2.8760265 2.1829924 3.0659638 3.0690663 3.2774135 2.5419157 2.6913044 2.7873576 2.8576211 3.2102966 2.9210293 2.9210293 2.9313149 3.1256415 2.8353392 3.0896558 3.3008377 2.9574592 2.5705723 2.1794896 2.6372150 2.6745143 2.0051095 3.5078058 1.0950504 1.2203929 1.3217070 3.1472937 3.3896990 3.4801428 3.0982637 3.5215852 1.3564970 1.2727220 1.8884358 2.7016388 2.1415551 3.6380421 3.4140356 3.2921581 3.4876434 3.2683893 3.0756180 3.1132311 3.5324888 3.5215852 1.0952628 1.2058350 1.4187022 1.4154549 1.4248876 1.3257494 1.3443795 3.5752153 3.0769885 3.0474759 3.0114694 3.2995356 3.1207711 1.4823421 2.1857921 2.2067943 2.3834653 3.3175530 3.8561435 3.3729829 3.4999891 3.3135406 3.3252030 3.4089368 3.3562473 3.3278394 3.4344436 3.4497716 3.3204469 3.1756465 3.4503410 3.0805538 3.1830161 3.2222938 3.5716312 3.5669302 3.3182042 3.6646964 3.4736263 3.7004239 2.9686721 2.9622947 3.2288293 2.8701048 1.3697513 1.3641195 1.3451019 1.4025706 1.2308339 1.2876576 0.0477549 0.0505404 0.0505404 0.0417549 0.0301009 0.0000000 0.0025621 1.2053253 2.2306315 2.2192634 2.4782500 2.4762928 2.2149453 2.0968958 2.2633994 2.0196031 1.7860037 2.1318135 2.1835766 1.9414639 1.8291789 2.0802024 2.5075172 1.9027830 2.0615096 1.9968658 1.9673270 1.9860328 2.0915444 2.1682942 2.2314715 2.4011176 2.3152783 2.1730130 2.1996827 2.1945598 2.0973412 2.0990052 2.2053814 2.0858824 2.1530543 2.0287385 2.1731626 2.1836962 2.4269310 2.2399251 2.0075391 2.1340491 2.2250141 1.9581073 1.8983608 2.0909317 1.7754817 2.0821166 1.7603496 1.9712953 2.1157919 2.1783745 1.9305373 2.0954964 2.1691767 2.1189821 2.1684625 2.2248618 2.1492760 2.1528424 2.1604238 2.2931379 2.1415551 2.1959667 3.1327328 3.5001699 2.9556364 3.0728993 3.0296153 3.1482647 2.8228444 3.1999208 3.4135640 2.9592717 4.7171880 3.2501685 3.1132311 
XP_046988644.1                5.2944535 2.0915444 2.9925313 3.1239142 2.0288870 1.3502685 1.2665878 3.0828750 2.7597902 2.8746756 2.1829924 3.0484910 3.0689235 3.2768050 2.5693119 2.6901692 2.7871231 2.8576211 3.2102966 2.9068617 2.9068617 2.9275035 3.1251977 2.8353392 3.0880848 3.3008377 2.9536467 2.5705723 2.1794896 2.6339458 2.6711479 2.0051095 3.5025706 1.0950504 1.2158152 1.3217070 3.1318093 3.3729803 3.4566225 3.0826740 3.5047917 1.3564970 1.2727220 1.8884358 2.7016388 2.1415551 3.6325456 3.3976900 3.2761935 3.4704314 3.2509934 3.0593898 3.0967197 3.5156429 3.5047917 1.0952628 1.2058350 1.4187022 1.4154549 1.4248876 1.3257494 1.3443795 3.5574990 3.0391546 3.0425457 3.0046180 3.2914153 3.1131492 1.4815807 2.1857921 2.2067943 2.3834653 3.3175530 3.8561435 3.3729829 3.4999891 3.3135406 3.3090639 3.3921935 3.3397829 3.3692914 3.4542676 3.4698531 3.3152059 3.1757761 3.4503410 3.0805538 3.1830161 3.2063645 3.6164934 3.5615603 3.3163083 3.6646964 3.4933820 3.7220964 2.9328091 2.9989012 3.2131845 2.8699456 1.3834869 1.3777902 1.3451019 1.4025706 1.2308339 1.2876576 0.0446537 0.0474437 0.0474437 0.0386739 0.0273006 0.0025621 0.0000000 1.2053253 2.2306315 2.2192634 2.4782500 2.5007164 2.2149453 2.0968958 2.2633994 2.0196031 1.7860037 2.1318135 2.1835766 1.9414639 1.8291789 2.0802024 2.5075172 1.9027830 2.0615096 1.9968658 1.9673270 1.9860328 2.0915444 2.1682942 2.2314715 2.4011176 2.3152783 2.1730130 2.1996827 2.1945598 2.0973412 2.0990052 2.2053814 2.0858824 2.1530543 2.0287385 2.1731626 2.1836962 2.4269310 2.2399251 2.0075391 2.1340491 2.2250141 1.9581073 1.8983608 2.0909317 1.7754817 2.0821166 1.7603496 1.9712953 2.1157919 2.1783745 1.9305373 2.0954964 2.1691767 2.1189821 2.1684625 2.2248618 2.1492760 2.1528424 2.1604238 2.2931379 2.1415551 2.1959667 3.1161382 3.5001699 2.9914602 3.0729222 3.0130165 3.1433798 2.8226360 3.1955376 3.4135640 2.9234517 4.6927877 3.2344117 3.0967197 
GFG38434.1                    4.3896573 2.2949244 2.9759516 2.9077109 2.0812497 1.2444807 1.1605760 2.9263450 2.7326618 2.7893058 2.6620955 3.2280188 2.9799558 3.0650077 2.7561343 2.6554228 2.6862313 2.5626005 2.4938722 2.5825124 2.7879662 2.8667640 2.9950378 2.6486946 3.0828483 3.1783744 2.8400245 2.2990099 2.4064517 2.1453873 2.3845165 2.0821597 3.0576605 1.0287785 1.1309971 1.1606428 2.7616241 2.9720901 2.9958097 2.9062820 3.0459113 1.2449768 1.1610915 2.1267620 2.2608892 2.2265324 2.9975750 3.0304119 3.1075295 3.0442005 3.0116312 3.1206362 2.8877377 3.0810452 3.0459113 1.1707292 1.2696407 1.5320782 1.3307595 1.3254082 1.2974504 1.2397954 3.3705365 2.8203917 2.8233249 2.7775354 2.8205234 2.7385290 1.2302754 2.3281284 2.3045498 2.5010293 3.9475063 4.4288920 3.6620257 3.5985034 3.4943455 3.3067711 3.0932580 3.0636210 2.9594117 2.9697560 2.8992885 3.0480367 2.7774759 3.0869915 2.7560049 3.2311579 2.7959016 3.0526988 3.0679169 2.8515723 3.1722334 2.8919368 2.9637977 2.8200583 2.7732445 2.8872608 3.0236254 1.5083303 1.5286754 1.4189958 1.4642853 1.5861031 1.6131830 1.3018844 1.2970557 1.3651995 1.3504034 1.3117703 1.2053253 1.2053253 0.0000000 2.2464873 2.2328512 2.6464038 2.4070488 2.5629534 2.3082559 2.2820917 1.9968033 2.4767052 2.2789080 2.3029295 2.1872483 2.3012199 2.3105359 2.4010204 2.4579132 2.3325899 2.3453245 2.0077554 2.0316908 2.2949244 2.1837273 2.2961380 2.2777242 2.1660632 2.2917592 2.3134800 2.2984841 2.2180736 2.3479319 2.5561616 2.2035371 2.0757515 1.8672750 2.2027649 2.2226227 2.3622889 2.2475796 2.1946614 2.4657806 2.4203513 2.1952846 2.0341443 2.1299051 2.0143768 2.1137799 2.0640385 2.2020124 2.1264514 2.2406475 2.1735133 2.2194470 2.2382915 2.2095897 2.1874484 2.2207737 2.1328099 2.1763601 2.2522322 2.4367362 2.2432703 2.2516740 3.1155622 4.2997086 2.8534166 3.1530299 3.0512998 2.8316424 2.6132626 2.9530813 3.9624001 2.8479924 3.5569547 3.0395362 2.9575684 
XP_037973038.2                4.7043363 0.7771297 3.5445182 3.6093033 0.7713683 2.3792351 2.3387317 3.9472299 3.7562435 3.8143077 0.7275268 4.1317569 4.1146301 3.7140043 3.4960941 3.7034221 3.7648715 4.4998984 3.3095875 3.2858739 3.4115493 3.9003948 3.6486251 3.8332692 3.8692160 4.0772740 3.7722950 3.4991186 3.9127320 3.1316892 3.4481494 0.8550229 3.6545851 2.0637834 2.0915615 2.1466558 3.3236947 3.5319910 3.3169665 3.2129507 4.0025767 2.3811052 2.3405310 0.7837635 0.8809268 0.8803518 3.9725827 4.1994316 3.7782604 3.7755315 3.5143275 3.9887634 4.0315310 4.0203702 4.0025767 2.0841635 2.3397865 2.4191760 2.4506809 2.5360884 2.5319231 2.4057451 3.9459530 3.6020014 3.6027252 3.5838527 3.6187922 3.2346439 2.3869459 0.8290500 0.8189833 0.7435094 4.4428326 3.7424356 3.7507600 3.8088864 3.9308934 4.2899008 3.7639682 3.8218162 3.6446362 3.6168243 3.7569857 3.7305557 3.3133125 3.2559318 2.9619780 3.6101547 3.5033014 3.6870539 3.7255862 4.0527779 3.2840627 3.3824944 3.7341421 3.5773380 3.5616856 3.7874894 3.6459762 2.5595267 2.5752475 2.3913334 2.3142308 2.6095663 2.4044022 2.3342893 2.3712378 2.4825040 2.4562587 2.3733742 2.2306315 2.2306315 2.2464873 0.0000000 0.0025340 0.0745346 0.9311873 0.8404484 0.9029817 0.9294127 0.9099548 0.8803925 0.6962749 0.7040544 0.8129805 0.8516619 0.8161422 0.8888080 0.7756956 0.8166377 0.7984407 0.7723513 0.8869193 0.7771297 0.7677486 0.8658726 0.7979631 0.8033551 0.7618264 0.7589057 0.7640815 0.8116271 0.8346308 0.9724674 0.7568062 0.7641960 0.8388821 0.7681190 0.7837552 0.8043542 0.7712066 0.7009045 0.8397367 0.8694718 0.7774905 0.7748750 0.8522731 0.7482636 0.8684766 0.7405918 0.8105246 0.7869802 0.7897641 0.7191598 0.7430078 0.7369791 0.7281148 0.8094820 0.8226830 0.8475494 0.8521312 0.7815601 0.9202477 0.8621998 0.9006566 4.0257962 4.3379250 3.5711182 3.9209180 3.4886258 3.6397905 3.5272311 3.6069540 4.5469019 3.5981081 4.7678803 3.7766884 4.0280051 
KAG7312068.1                  4.7072997 0.7777575 3.5376374 3.6239947 0.7720143 2.3786844 2.3381762 3.9472299 3.7527045 3.8068260 0.7275268 4.1329862 4.1158608 3.6904735 3.4967397 3.7180007 3.7654843 4.4998984 3.3095875 3.2865590 3.4121896 3.8968303 3.6415766 3.8332692 3.8657293 4.0772740 3.7882822 3.4991186 3.9127320 3.1332308 3.4495030 0.8557057 3.6512943 2.0747602 2.1024785 2.1575843 3.3203500 3.5288418 3.3122738 3.2095879 3.9988151 2.3805527 2.3399737 0.7837635 0.8820026 0.8803518 3.9680905 4.1954165 3.7748036 3.7719687 3.5107197 3.9848529 4.0274611 4.0165988 3.9988151 2.0960658 2.3528370 2.4198301 2.4513232 2.5367347 2.5331694 2.4051858 3.9421670 3.5986454 3.5993465 3.5805045 3.6147664 3.2309224 2.3828423 0.8295633 0.8194926 0.7439989 4.4107364 3.7450867 3.7510569 3.8070054 3.9230295 4.2856406 3.7605970 3.8183650 3.6413707 3.6135860 3.7535598 3.7271315 3.3102037 3.2559318 2.9619780 3.6101547 3.4995760 3.6798963 3.7222176 4.0515676 3.2840627 3.3789219 3.7304266 3.5740235 3.5583963 3.7840075 3.6465944 2.5574619 2.5731728 2.3895553 2.3110347 2.6108446 2.4025545 2.3231504 2.3599252 2.4708156 2.4448692 2.3619956 2.2192634 2.2192634 2.2328512 0.0025340 0.0000000 0.0739273 0.9318977 0.8409552 0.9025398 0.9299467 0.9113622 0.8803925 0.6968816 0.7046708 0.8135052 0.8521910 0.8166715 0.8893296 0.7756956 0.8162513 0.7984407 0.7723513 0.8862598 0.7777575 0.7686151 0.8665533 0.7986002 0.8039879 0.7624419 0.7595217 0.7646983 0.8121336 0.8351453 0.9730069 0.7574267 0.7648095 0.8396578 0.7677929 0.7834157 0.8039607 0.7708770 0.7009045 0.8397367 0.8701458 0.7774905 0.7755387 0.8529528 0.7482636 0.8691631 0.7405918 0.8114235 0.7876423 0.7897121 0.7191598 0.7436098 0.7375771 0.7287116 0.8101143 0.8233197 0.8481968 0.8527834 0.7821815 0.9212486 0.8621998 0.9016846 4.0044467 4.3379250 3.5678167 3.9375616 3.4893422 3.6356295 3.5235862 3.6215293 4.5132345 3.5947700 4.7897278 3.7773111 4.0240641 
CAG9138613.1                  4.5817346 0.8227679 4.3361038 4.3122309 0.8302995 2.8740078 2.8640856 4.2747560 4.7906041 4.5883612 0.7275268 5.2354196 5.5419576 4.3046605 4.3826905 4.4885381 4.7926069 4.3997832 3.3095875 3.7689894 3.9283285 4.7217000 4.1540640 3.8917026 4.6235287 4.0772740 4.5340694 3.5026564 3.9127320 3.6963384 4.0386218 0.8893877 4.2849528 2.4871713 2.5310518 2.5310518 4.1936895 4.4039890 4.8241002 3.9280423 4.7536154 2.8884477 2.8786467 0.8010469 1.4300000 0.8738390 5.0879548 5.1681501 4.6219228 4.5788224 4.6197427 5.0902341 5.2309622 4.7799338 4.7536154 2.6223054 2.8044335 2.8973701 3.0010132 3.1448404 2.9743944 2.9046094 4.9985685 4.4606970 4.3805821 4.4063678 4.6313457 4.0135125 2.6278854 0.9773111 0.9613336 0.8561488 5.2902327 3.8381355 4.3198533 4.3009067 4.3825505 5.1347415 4.4761360 4.5765767 4.4571458 4.4036218 4.5455801 4.5406666 4.0965704 3.3701796 3.3354172 4.0788285 4.4572046 4.2801661 4.6931527 5.0265838 3.5894583 4.0439793 4.3875384 4.4752425 4.4566607 4.4796146 4.0035641 2.9521114 2.9521114 2.8347150 2.6524330 2.9452168 2.6472741 2.6334729 2.6723432 2.8414793 2.8015759 2.6781305 2.4782500 2.4782500 2.6464038 0.0745346 0.0739273 0.0000000 0.9838015 0.9749214 1.0278446 1.0001686 1.0806737 0.8803925 0.7811869 0.7928147 0.9017264 0.8975717 0.8887433 0.9133621 0.7756956 0.8858961 0.7937381 0.7584183 1.0157186 0.8227679 0.8701639 0.8741087 0.9068718 0.8922167 0.8212877 0.8170290 0.8239165 0.9410350 0.9755660 1.0208188 0.8338835 0.8390610 0.9735072 0.8375853 0.8382131 0.8754980 0.8165635 0.7083496 0.8397367 0.9237414 0.8012350 0.8590535 0.8862188 0.7409183 0.9050522 0.7401899 0.8878123 0.8522798 0.8348556 0.7019608 0.8119806 0.7963445 0.7946235 0.8457157 0.8616628 0.8599483 0.8576854 0.8315749 0.9791271 0.8515319 0.9732772 4.9365715 4.6739605 4.5308324 4.6925135 4.2581394 5.0003438 4.4349458 4.3122309 5.6295351 4.5114057 4.7603686 4.6287179 5.1697665 
GBP55645.1                    4.8503954 0.7722732 3.8176098 3.9541829 0.7548364 2.5171757 2.4269966 4.3254784 3.9613273 3.8616979 0.9412040 4.1493288 4.0632638 4.3244743 3.9350018 3.8168428 3.8175833 4.0763639 3.6046758 3.3056793 3.3312548 4.1954327 3.9428323 3.6903335 3.9926734 4.0326169 4.0277656 3.3641750 3.4373412 3.2612474 3.8210055 0.9593748 3.7928086 2.3595580 2.4289377 2.4188389 3.3807126 3.7054979 3.3906913 3.2530522 4.0989387 2.5021432 2.4121397 0.7785510 0.8614685 0.7719447 4.0106243 4.4005983 4.0298243 4.0618575 3.7865696 4.1053875 3.8251361 4.1054017 4.0989387 2.4555052 2.4651883 2.5542927 2.7172189 2.7642456 2.6446836 2.5216449 4.3853090 3.9533420 3.9823527 3.8879384 3.6995287 3.2797166 2.4084372 0.9075192 0.9153685 0.8221913 4.8403220 3.9211799 4.1516827 4.5146010 4.3886660 4.2171204 3.8881935 3.9054216 3.9536207 3.9331785 3.9798639 4.0912817 3.5668308 3.3896134 3.0531392 3.8611074 3.6791249 3.9049395 3.9255430 4.0127730 3.3824938 3.4047102 3.7876637 3.7893347 3.7024690 4.0158726 3.7641135 2.4249715 2.4349480 2.3207653 2.3422495 2.6258364 2.5493158 2.5335353 2.5769433 2.7276661 2.6459679 2.6300729 2.4762928 2.5007164 2.4070488 0.9311873 0.9318977 0.9838015 0.0000000 0.8372234 0.9188001 1.0436968 0.7220296 1.0238794 0.7054197 0.7066559 0.7718144 0.8614388 0.8078958 0.8769575 0.8997942 0.8152072 0.7866460 0.6961676 0.6958246 0.7722732 0.7947110 0.8098692 0.8702143 0.8384062 0.8013928 0.7913529 0.8027533 0.8982867 0.9236379 1.0010748 0.8039056 0.7714030 0.7824249 0.7396199 0.7715260 0.7996349 0.7411308 0.6361174 0.9319931 0.8800004 0.7357531 0.8485240 0.9515424 0.8266528 0.9640380 0.8501184 0.7663771 0.7488856 0.7929286 0.6347375 0.7153939 0.7178929 0.7108505 0.7798700 0.8413310 0.8718991 0.8772084 0.8407923 0.8393759 0.7477794 0.8036954 4.1213886 4.8677085 3.7098886 4.0249949 3.9426869 3.8375923 3.7237835 3.9711994 4.4210270 3.8106490 5.0551148 4.1228554 4.1884579 
XP_026321645.1                4.4655702 0.6250758 3.7745428 3.7307147 0.6979916 2.4185532 2.4182295 4.4965796 3.9450415 4.0168904 0.6274640 4.1116838 4.0482838 3.9508871 3.5613377 3.6525836 3.6033084 3.9293052 4.0236351 3.4338666 3.4999101 4.1246043 3.8051057 4.0824609 3.7486220 4.1539731 4.1380893 3.5659303 4.0785030 3.4565235 3.6771548 0.8385545 4.0565804 2.1088431 2.1951065 2.2166726 3.6149804 3.8527654 3.5746391 3.5563415 4.1159881 2.4000967 2.3991682 0.7453156 0.7069588 0.8269300 4.3422003 4.3496671 4.1817316 4.1763606 4.0963429 4.1241147 4.1184742 4.0960763 4.1159881 2.4351786 2.2605965 2.6589329 2.5411467 2.5675473 2.5303746 2.4293935 4.3278078 4.0921824 4.0709243 4.0397166 4.0073526 3.5337974 2.1365756 0.7401410 0.7336659 0.6067374 4.5422667 4.2669271 3.9042734 4.0684127 4.0751735 4.0827954 4.1077877 4.1498570 4.2080122 4.0756239 4.1948452 4.1019605 3.6985337 3.4618014 3.3019922 4.0572361 3.7642198 4.0983694 4.1561414 3.9496183 3.4911511 3.6501159 3.9860999 3.8197880 3.9528450 4.2424999 3.6007774 2.1850126 2.1775654 2.2436703 2.1281535 2.2300793 2.1775806 2.3172176 2.3540569 2.4614938 2.4046950 2.3531689 2.2149453 2.2149453 2.5629534 0.8404484 0.8409552 0.9749214 0.8372234 0.0000000 0.5254395 0.6574087 0.5775373 0.7311076 0.6457757 0.6527347 0.6642348 0.7360238 0.7382306 0.8067278 0.8160270 0.7520707 0.7523666 0.7424226 0.7421504 0.6250758 0.7229504 0.8143226 0.7057116 0.7010245 0.7139018 0.7133445 0.7198924 0.7476329 0.7003567 0.8341837 0.6373099 0.6744805 0.7650731 0.6843392 0.7226481 0.7636899 0.7103051 0.6479071 0.8605269 0.7798408 0.6738462 0.7452083 0.8210225 0.7376701 0.8232871 0.7313625 0.7213157 0.7085943 0.7023385 0.6380693 0.6420126 0.6317871 0.6259027 0.7259524 0.7600409 0.7501441 0.7606869 0.7181952 0.8440334 0.8003885 0.8271547 4.1778925 4.2925738 3.7812718 4.0314264 3.4657023 4.0164734 3.7668490 3.7273167 4.3936094 3.8422354 4.6191143 3.7769642 4.1929590 
XP_049876376.1                4.6904249 0.6435009 3.6651356 3.6570141 0.7138236 2.3069254 2.2625748 4.1506262 3.7496090 3.9168903 0.6530246 4.1327341 4.3812398 4.0272523 3.5942509 3.5659707 3.4981600 3.7922789 3.8104982 3.4258889 3.4263230 3.9616363 3.7652125 3.8520524 3.7377989 3.6554780 4.2700345 3.6016880 4.0523677 3.6025746 3.5931449 0.7658707 3.9675953 2.1603814 2.2281404 2.2853202 3.5604918 3.7555350 3.5441262 3.5954315 3.9991780 2.3035439 2.2590961 0.6982852 0.6981249 0.7347064 4.2859885 4.5088938 3.9080601 4.0610101 4.0021564 4.1327963 4.2320248 4.0086301 3.9991780 2.3781130 2.0623585 2.6013397 2.4498965 2.5211301 2.4876238 2.3246167 4.2137415 3.8249899 3.7125401 3.6844324 3.7685665 3.3766688 2.1808244 0.7598746 0.7561266 0.6473947 4.5048254 4.1646853 4.1801159 3.8737327 3.9750730 3.9749305 3.7822824 3.8071457 3.9156173 3.9143976 3.9154630 3.8804637 3.5588292 3.6379075 3.3205670 3.4747234 3.9529720 3.9152776 3.8022894 4.0358329 3.5136685 3.7672687 4.0064343 3.6675444 3.6692203 3.8426368 3.9020819 2.2805093 2.2856573 2.4257932 2.1952766 2.4184056 2.2988622 2.1660848 2.2007522 2.3609392 2.2449362 2.2056408 2.0968958 2.0968958 2.3082559 0.9029817 0.9025398 1.0278446 0.9188001 0.5254395 0.0000000 0.6083775 0.6419606 0.7408812 0.6309150 0.6377241 0.6824787 0.7481484 0.7634457 0.8428625 0.8150895 0.7709344 0.7698717 0.7675470 0.8115006 0.6435009 0.7613374 0.7639279 0.7007675 0.7000911 0.7084911 0.7123828 0.7189953 0.7116611 0.7639370 0.8825199 0.6943467 0.7144120 0.8367048 0.6967898 0.7187459 0.7480674 0.6999573 0.6400870 0.8075872 0.7535037 0.6477668 0.7185141 0.7600490 0.6782472 0.7724447 0.6677899 0.7293105 0.6564644 0.6563600 0.6327248 0.6434815 0.6479501 0.6380700 0.7486308 0.7774013 0.7623358 0.7794884 0.7092845 0.7575432 0.7303870 0.7542748 4.2757107 4.0572335 3.7314899 3.9208002 3.5491020 3.9941952 3.5974582 3.6543071 4.3360308 3.6880591 4.4953353 3.8106374 4.3799797 
KAI5638481.1                  4.9326040 0.7646365 3.7369631 3.8076561 0.7490446 2.4633423 2.3654912 3.8826922 3.7727199 3.6757298 0.7791510 4.1585238 4.1689273 3.8378609 3.8039476 3.3140304 3.5614602 3.7943971 3.6751696 3.3228168 3.3568008 3.6704231 3.4905054 3.7060247 3.5706458 4.1136890 3.9964291 3.5733578 4.3106853 3.2332800 3.4740595 0.8744183 3.6804610 2.3298734 2.2903992 2.3288590 3.5348517 3.6705330 3.3750517 3.4596710 4.0761001 2.4732472 2.3751246 0.7268051 0.7437337 0.8076375 3.9194949 4.3578876 3.8920745 3.9561693 4.0145875 4.1769144 4.0675660 3.9694092 4.0389347 2.4490600 2.3065750 2.4619558 2.4602978 2.4904289 2.5142330 2.4973385 4.0548642 3.8460944 3.7802055 3.7680517 3.7844626 3.3844345 2.2861676 0.7944302 0.7809202 0.7516826 5.0997489 4.2216492 4.0798815 3.9106300 4.1323329 4.1580583 3.7331560 3.7550685 3.6475829 3.6135621 3.6976597 3.7447303 3.4145951 3.5912380 3.2209213 3.8144090 3.8748296 3.5713316 3.7328283 3.7870063 3.4550714 3.4317251 3.6441936 3.7525376 3.8382792 4.0542719 3.7727928 2.3034513 2.2914988 2.3805775 2.3183280 2.4261548 2.2289127 2.2963359 2.3474231 2.4928274 2.4821039 2.3406908 2.2633994 2.2633994 2.2820917 0.9294127 0.9299467 1.0001686 1.0436968 0.6574087 0.6083775 0.0000000 0.7069191 0.8391651 0.7436616 0.7521357 0.7333910 0.8351596 0.7929405 0.8227453 0.8569693 0.8237918 0.7992992 0.7542596 0.7829440 0.7646365 0.7691906 0.8583655 0.7341377 0.7200986 0.7552585 0.7558425 0.7654586 0.7957099 0.7961700 0.8488747 0.7535433 0.7625802 0.8478489 0.7722800 0.7514498 0.7609455 0.7597901 0.6446934 0.9631378 0.9072038 0.7557678 0.8122600 0.8682830 0.7925231 0.8463041 0.7962280 0.8528295 0.8303709 0.8594053 0.7034763 0.7606242 0.7856661 0.7621592 0.7683344 0.8112648 0.8182625 0.8194869 0.8089561 0.8735287 0.7916359 0.8380808 4.3953911 5.1141309 3.8409619 3.7771904 3.5063726 3.8102034 3.6095273 3.8083873 4.7295080 3.7732301 4.4366282 3.7472388 4.2659465 
KOB65474.1                    5.2837062 0.6307741 3.4802657 3.4530292 0.4603834 1.6837981 1.6840585 3.0667934 3.1830579 3.1651883 0.1673038 3.0856610 2.9905700 3.2425116 3.2333238 3.1461433 3.0400304 3.4816382 3.3163476 2.9515237 2.9515237 3.4851856 3.4833466 2.9758990 3.3965851 2.8458216 3.7934006 3.1979934 1.8785665 3.3678322 3.5347700 0.7053782 3.5550367 1.6675398 1.7296344 1.8928389 3.7378219 3.7799355 3.9204305 3.7554190 4.4021739 1.6964569 1.6971101 0.5876942 0.7473985 0.6164007 4.6265571 4.4760721 3.5661871 4.0181065 3.9143680 4.0205989 3.8068121 4.4021739 4.4021739 1.8557593 1.7800372 1.8774855 1.9400836 1.9825825 1.6525384 1.7192720 4.1821756 3.5744890 3.7523388 3.6523827 3.7596433 3.7180334 1.9438826 0.6310763 0.6226965 0.4752352 4.8823709 5.0844587 4.2865013 4.3214477 4.0171455 3.9893757 3.7641658 3.7454510 3.7568463 3.9185398 3.7656672 3.7433887 3.3829547 3.5632084 3.6365016 3.3691002 4.0495955 3.6430293 3.5816304 3.7102836 3.1209336 3.7110146 3.7928137 3.4686272 3.5609310 3.9689795 3.5232605 1.9716591 1.9697340 1.7572118 1.7394264 1.8406982 1.8199282 1.9339582 1.9660819 1.9660819 1.9519022 2.0196031 2.0196031 2.0196031 1.9968033 0.9099548 0.9113622 1.0806737 0.7220296 0.5775373 0.6419606 0.7069191 0.0000000 0.0000010 0.4792180 0.4890750 0.5782318 0.5573391 0.5242606 0.6459248 0.5287547 0.6172967 0.5527502 0.5527502 0.5848308 0.6307741 0.5966584 0.6928315 0.6278845 0.5894948 0.5595387 0.5579340 0.5516405 0.7261433 0.6134661 0.7648566 0.6652347 0.6010271 0.6010271 0.6284655 0.6878749 0.7794920 0.6746363 0.5132194 0.6146757 0.5892462 0.4912491 0.6290240 0.6996941 0.5564213 0.6529831 0.4562762 0.5436377 0.6539078 0.6960328 0.4487284 0.5392341 0.5725074 0.5528003 0.5934983 0.5895594 0.6102588 0.6406703 0.6553158 0.7153447 0.6164007 0.6288029 3.9132502 4.6783947 3.4687630 3.3912258 3.4864150 3.9779925 3.2844007 3.4445743 4.7709418 3.4686272 4.7905089 3.5528686 3.8068121 
KOB70501.1                    4.9609904 0.4774608 3.9738703 4.1305484 0.7264376 2.8215034 2.8215034 4.3342085 4.1254534 3.7441928 0.3996599 4.7011529 5.4581996 4.4332252 3.9064927 3.4926825 3.5223806 3.7558877 3.3788877 3.5081895 3.6536690 4.0715937 3.4653508 3.8058743 4.2331301 3.9417883 3.9540605 3.7581183 3.9240339 3.1849783 3.5660935 0.5998658 4.9328364 2.1763088 2.1763088 2.1763088 4.1107380 4.5660221 8.9999985 4.0150246 5.2717007 2.8437300 2.8437300 0.5525541 0.4655517 0.6445302 5.0555120 5.4071323 5.2876335 4.9838175 4.4780643 5.2909983 5.3262095 5.2820193 5.2717007 2.4674768 2.8162607 2.5651042 2.7775445 2.8311990 2.9955576 2.8215034 4.9568234 4.2769895 4.4058288 4.4073852 5.1135085 3.9539923 2.5573172 0.5639841 0.5492646 0.5350559 4.4039137 3.5955837 4.1274052 4.4555573 4.3187778 4.4120422 4.7664826 4.6468708 4.3995569 4.6416337 4.4156250 4.7268162 4.5042705 4.2356881 3.8043045 4.7482918 4.1876952 4.9043834 4.8930538 4.1303614 3.7146153 3.4817108 3.9018670 4.3633420 4.3872976 4.3872976 4.0692256 2.5094853 2.5094853 2.5459658 2.7342858 2.7388642 2.4566373 2.1760804 2.1760804 2.4213529 2.3025271 2.1716194 1.7860037 1.7860037 2.4767052 0.8803925 0.8803925 0.8803925 1.0238794 0.7311076 0.7408812 0.8391651 0.0000010 0.0000000 0.4082416 0.4082416 0.5898952 0.5326248 0.5900438 0.5900438 0.5900438 0.5875590 0.5875590 0.5562884 0.5769290 0.4774608 0.4728747 0.4444877 0.5904359 0.5428078 0.4602555 0.4640158 0.4598521 0.5487769 0.5788146 0.6161270 0.5165069 0.4775602 0.5946079 0.4802485 0.5451929 0.5543855 0.5146730 0.5146730 0.6928699 0.6709797 0.6353208 0.6204789 0.6246822 0.6246822 0.6321510 0.6102665 0.5894589 0.5532604 0.5424480 0.4999525 0.4977120 0.4988697 0.4673085 0.6837929 0.7264376 0.6730818 0.6745975 0.6579604 0.6597600 0.6297191 0.6445302 5.1917253 4.0133759 4.3657827 4.0074731 3.8580891 5.0555120 3.5792672 4.1305484 4.9619932 4.4207102 3.7872246 3.7872246 5.2011185 
XP_013189733.1                4.2844555 0.4873870 3.4848431 3.3076267 0.4781261 2.3981101 2.3886215 3.5642003 3.3490433 3.3425044 0.4799519 3.6169832 3.7235634 3.8010157 3.5188478 3.1671348 3.1863421 3.8993507 3.4718827 3.2124632 3.2996418 3.6038955 3.0798333 3.2102714 3.4184792 3.4750259 3.6722393 3.3146126 3.4756347 3.2042175 3.3404585 0.5536164 3.4755760 2.0737140 2.0629513 2.0978129 3.2142660 3.4193737 3.3112204 3.0690268 3.6521820 2.4103678 2.4009500 0.4993761 0.5239994 0.6429228 3.5810309 3.8268861 3.6485849 3.5630869 3.4827461 3.8705581 3.7904000 3.6755349 3.6521820 2.1151725 2.3542648 2.2649493 2.2666742 2.2968120 2.5152168 2.4303126 4.0210903 3.6337725 3.5540234 3.5860027 3.7027679 3.2567525 2.1538868 0.5119870 0.5048299 0.4865506 4.3735014 3.8725362 3.8806027 3.7732205 3.9245080 4.0805747 3.5649605 3.6191130 3.7331094 3.6005047 3.6178602 3.5425761 3.2871497 3.1858408 3.0737490 3.5260268 3.5838740 3.6198536 3.4974394 3.6087208 3.3200434 3.2336545 3.4425994 3.5503672 3.5021400 3.6309126 3.4849933 2.2247617 2.2074254 2.1400337 2.2167425 2.3461446 2.2225547 2.1703673 2.2165003 2.2784953 2.2731313 2.2099701 2.1318135 2.1318135 2.2789080 0.6962749 0.6968816 0.7811869 0.7054197 0.6457757 0.6309150 0.7436616 0.4792180 0.4082416 0.0000000 0.0000010 0.4151489 0.3512203 0.4593005 0.4813867 0.5115018 0.4427186 0.4501604 0.4338071 0.4557486 0.4873870 0.4861321 0.5177714 0.4916339 0.4520185 0.4036836 0.4009266 0.4038789 0.5246416 0.4963680 0.5350987 0.4946285 0.4789325 0.5197164 0.4704022 0.5082342 0.5366047 0.4967603 0.4641853 0.6688587 0.5773518 0.5268409 0.5313552 0.5538241 0.5262193 0.5445959 0.5171283 0.5098192 0.5022347 0.5321334 0.4612280 0.4840456 0.4764667 0.4743266 0.5106671 0.4985482 0.5290428 0.5400833 0.5401971 0.6562927 0.6429228 0.6716815 3.8100941 4.1014064 3.5295957 3.5165452 3.4770068 3.5163722 3.1416113 3.3075363 4.1634659 3.5282244 3.9787950 3.4190301 3.8136385 
XP_013189734.1                4.2689365 0.4920855 3.4410545 3.2661382 0.4827868 2.4510186 2.4417654 3.5582074 3.3429181 3.3305670 0.4799519 3.5732024 3.6792964 3.9271669 3.5922484 3.1991953 3.1730607 3.8829574 3.4474373 3.1969929 3.2850205 3.5622295 3.0899151 3.2569846 3.3934070 3.4103399 3.6339354 3.2582662 3.4756347 3.1877123 3.3261742 0.5593524 3.4368051 2.1154499 2.1043060 2.1399445 3.1719636 3.3813065 3.2494936 3.0248488 3.6244575 2.4637657 2.4545904 0.4989290 0.5239994 0.6436766 3.5656405 3.7927244 3.6084893 3.5232514 3.4518202 3.8418033 3.7480304 3.6478908 3.6244575 2.1424341 2.3779164 2.3149147 2.2928715 2.3237480 2.5725692 2.4844620 3.9715825 3.5942995 3.5145861 3.5464404 3.6559569 3.2092369 2.1986328 0.5170676 0.5098068 0.4913302 4.3342314 3.8615761 3.8709064 3.7558083 3.9152763 4.0730874 3.5629642 3.6176527 3.6930594 3.5611193 3.5778848 3.4974135 3.2870954 3.1765913 3.0251412 3.4799006 3.5692560 3.5803470 3.4582848 3.6064690 3.2597915 3.2011439 3.4125022 3.5481742 3.4994777 3.6295489 3.5546446 2.2751788 2.2571141 2.1852462 2.2689904 2.3999202 2.2720568 2.2193655 2.2672019 2.3310721 2.3248413 2.2606884 2.1835766 2.1835766 2.3029295 0.7040544 0.7046708 0.7928147 0.7066559 0.6527347 0.6377241 0.7521357 0.4890750 0.4082416 0.0000010 0.0000000 0.4190443 0.3543824 0.4637637 0.4861630 0.5190757 0.4469362 0.4549347 0.4393198 0.4621025 0.4920855 0.4908214 0.5228687 0.4964424 0.4563501 0.4074168 0.4046152 0.4076157 0.5244152 0.5012987 0.5405601 0.4924901 0.4835710 0.5258747 0.4749225 0.5132297 0.5366047 0.5015812 0.4690219 0.6795299 0.5832946 0.5326378 0.5368388 0.5595412 0.5320700 0.5501818 0.5235128 0.5148610 0.5019242 0.5321676 0.4605109 0.4886855 0.4810050 0.4788931 0.5156436 0.5034166 0.5343189 0.5455139 0.5455988 0.6570863 0.6436766 0.6726210 3.7817527 4.0577226 3.5272112 3.5033292 3.4613600 3.5005434 3.1333236 3.2663680 4.0983591 3.5258108 3.9223664 3.3694851 3.7721891 
XP_026755056.1                4.8734761 0.5441148 3.4356489 3.2510083 0.5521763 2.1677095 2.1774583 3.7443534 3.5958068 3.6295008 0.5604312 3.8858213 4.0413793 3.5568895 3.3447753 3.1135944 3.1831699 3.9760909 3.7408855 3.3101678 3.4384992 3.6739430 3.2252182 3.2155399 3.4573126 3.6648106 3.4268611 3.2667303 3.4214874 3.0931281 3.2351919 0.6496251 3.6053586 1.9412622 1.9505615 1.9869487 3.3495829 3.6786116 3.5225486 3.3324858 3.5758198 2.1840443 2.1940954 0.5553334 0.5021489 0.6761740 3.4355909 3.9035493 3.5537895 3.6548591 3.5771061 3.9112633 3.8148830 3.5859508 3.5758198 2.2138546 2.2495439 2.1480211 2.2813381 2.3075321 2.2579513 2.1929612 3.7985091 3.6387673 3.5813488 3.5441000 3.6231827 3.1854332 2.1287299 0.5075880 0.5069230 0.5407382 4.4839146 4.1680526 4.0673785 3.9120600 4.1073982 4.1886681 3.6496606 3.6813125 3.6637970 3.7580258 3.7526963 3.5997937 3.3436765 3.3547675 3.2210808 3.6584043 3.6951524 3.7298779 3.5364601 3.7931410 3.5368576 3.4089617 3.6613425 3.5321917 3.5326251 3.6769418 3.7280725 2.2283276 2.2600688 2.1807272 2.1348150 2.3146929 2.2152972 2.0020182 2.0385024 2.1507001 2.0870990 2.0318356 1.9414639 1.9414639 2.1872483 0.8129805 0.8135052 0.9017264 0.7718144 0.6642348 0.6824787 0.7333910 0.5782318 0.5898952 0.4151489 0.4190443 0.0000000 0.4164509 0.4444864 0.4761173 0.4740524 0.4363762 0.4391153 0.4355078 0.4844994 0.5441148 0.6277794 0.5806968 0.5427332 0.5394367 0.5447701 0.5453912 0.5366403 0.5397667 0.5221850 0.5634477 0.5648003 0.5205310 0.5726417 0.5426331 0.5735809 0.5830731 0.5683989 0.5316316 0.7154827 0.5861089 0.5319440 0.5944895 0.6271514 0.6114940 0.6175678 0.6379600 0.5722646 0.5521845 0.5851697 0.5326620 0.5381560 0.5358308 0.5284135 0.5696685 0.5621452 0.5841321 0.5645082 0.6642994 0.6930384 0.6689897 0.6954737 3.8037792 4.3207934 3.4977138 3.7205025 3.2404198 3.3663781 3.2503480 3.2527602 4.6002143 3.5101313 4.0717272 3.3606096 3.7848529 
XP_028165730.1                4.8355705 0.5689749 3.5268057 3.3250714 0.5932783 2.2966085 2.2610321 3.4066430 3.3923962 3.5723089 0.5933531 3.8869997 3.9534894 3.7883000 3.6126403 3.3703796 3.2349840 3.4933549 2.9823139 3.0763286 3.1554435 3.6541098 3.3761685 3.2034556 3.6058855 3.2282148 3.7220753 3.1280971 3.5354235 3.1208810 3.3019213 0.6846906 3.4361483 2.0489373 2.0452310 2.0538392 3.2575595 3.5890769 3.6672098 3.3306976 3.4198448 2.3035566 2.2680285 0.5480449 0.6504068 0.6899954 3.5432683 3.7331778 3.4370294 3.5192958 3.4472936 3.6984540 3.7154558 3.4365001 3.4198448 2.2491634 2.2318713 2.3083905 2.3003094 2.3530526 2.3537333 2.3066182 3.7633066 3.5402157 3.4906503 3.4270615 3.3503962 3.0268355 2.0356678 0.5863401 0.5861058 0.5512397 4.6356888 4.1343239 4.1909314 4.3358045 4.2555119 4.0230073 3.4650846 3.5013471 3.5342914 3.5336510 3.5150658 3.2783858 3.2274972 3.0003491 3.0269707 3.2575427 3.7567963 3.6272024 3.4300488 3.6884443 3.0732300 3.1215613 3.3105814 3.5267769 3.4956341 3.6149797 3.6484813 2.2336085 2.2241575 2.2196485 2.0792627 2.1534615 2.1141118 1.8801801 1.9221808 2.0179774 1.9850114 1.9184597 1.8291789 1.8291789 2.3012199 0.8516619 0.8521910 0.8975717 0.8614388 0.7360238 0.7481484 0.8351596 0.5573391 0.5326248 0.3512203 0.3543824 0.4164509 0.0000000 0.3994866 0.4590283 0.4396266 0.4485948 0.4349022 0.3961997 0.4444642 0.5689749 0.6812103 0.6955427 0.6722047 0.6399366 0.5557540 0.5556939 0.5597379 0.6140469 0.5765900 0.6466030 0.6235813 0.6060334 0.6346386 0.5708331 0.6093157 0.6133345 0.5782821 0.5125633 0.7013866 0.6152768 0.5429454 0.6407096 0.6847551 0.6234626 0.6615390 0.6416782 0.5809898 0.6072855 0.6314423 0.5379758 0.6158591 0.5985035 0.5949756 0.6182999 0.6202086 0.6484658 0.6559473 0.6502979 0.7660983 0.6728694 0.7491860 3.7508425 4.2385857 3.4773688 3.7027776 3.3445305 3.4829076 3.3055016 3.3250714 4.7511420 3.5472960 4.3213338 3.4196623 3.7821977 
CAH0401003.1                  4.4550719 0.5439479 3.2439140 3.2449795 0.5748911 2.2534522 2.2388297 3.6650052 3.5671366 3.4771481 0.4981351 3.7628987 3.8376839 3.7123483 3.4814192 3.3330825 3.1753159 3.7925025 3.2978979 2.9858468 3.0709651 3.4546069 3.0617623 3.2224200 3.4394424 3.8382492 3.4597164 3.3773087 4.0059089 2.9740438 3.2390763 0.6493029 3.7945264 2.0711579 2.0602243 2.0981107 3.4494617 3.5714933 3.3398319 3.2153674 3.7312639 2.2520604 2.2374175 0.6008424 0.5920134 0.6533340 3.6086508 4.0010453 3.6897763 3.8152319 3.6906334 4.0823245 3.9868898 3.7307709 3.7312639 2.0539705 2.3020605 2.2371490 2.0239194 2.0507135 2.3241901 2.2802411 3.8222508 3.8403514 3.7427018 3.7087199 3.6558551 3.2937867 2.1050592 0.6311294 0.6253138 0.5290583 4.4362975 3.6816220 3.9016362 3.8512174 3.8853803 4.2339464 3.7546149 3.7667339 3.6468275 3.6472337 3.6174253 3.5565071 3.3218320 3.3248215 3.1661640 3.7011319 3.7407168 3.8740678 3.5966927 3.8110528 3.2743193 3.2357335 3.4635464 3.6138593 3.6540471 3.8430197 3.6056446 2.3852300 2.3747006 2.2667538 2.3015342 2.3349048 2.1888491 2.1236007 2.1663762 2.2701500 2.2298804 2.1598091 2.0802024 2.0802024 2.3105359 0.8161422 0.8166715 0.8887433 0.8078958 0.7382306 0.7634457 0.7929405 0.5242606 0.5900438 0.4593005 0.4637637 0.4444864 0.3994866 0.0000000 0.0162683 0.0000010 0.1801005 0.1616994 0.1617038 0.2005805 0.5439479 0.6296417 0.6087178 0.6406567 0.5610188 0.5609019 0.5485029 0.5589197 0.6162386 0.6103157 0.6664963 0.5976960 0.5587452 0.5784481 0.5058171 0.5391345 0.5276014 0.5357984 0.5010961 0.6687715 0.5455702 0.5024393 0.6209039 0.6414548 0.6107409 0.6413142 0.6115855 0.5605844 0.5911851 0.5778542 0.5435322 0.5545752 0.5587577 0.5375350 0.5813231 0.5887704 0.6046410 0.6036794 0.5817382 0.6712362 0.6442230 0.6970126 4.0519063 4.2456739 3.6308340 3.6383038 3.4397192 3.5367025 3.3734091 3.2467830 4.4146569 3.5914466 4.1141280 3.4486872 4.0274398 
RVE47332.1                    4.4921829 0.6061752 3.4128362 3.4281824 0.5765096 2.3396432 2.2388297 3.6650052 3.5853476 3.5542594 0.4981351 3.8011015 3.8926528 3.7793724 3.5499539 3.4789281 3.3296623 3.7925025 3.2978979 3.0874672 3.1682983 3.6764782 3.3039863 3.2224200 3.6205933 3.8382492 3.7891070 3.3773087 4.0059089 3.0873664 3.3217457 0.7136541 3.9840509 2.1232475 2.1489684 2.3235600 3.6091744 3.5965227 3.3747764 3.2677878 4.2081787 2.3383170 2.2374175 0.6008424 0.8359239 0.6533340 4.2959163 4.4486267 3.9901963 4.1374167 3.7728114 4.1559490 4.0601488 4.1976365 4.2081787 2.0612913 2.3343412 2.2959043 2.1353289 2.1632084 2.4138879 2.3670896 4.0919594 3.9091135 3.8143374 3.7797408 3.6901167 3.2836196 2.3831329 0.6835511 0.6751637 0.6197655 4.7784871 4.0008059 3.9173440 4.2251098 3.9536681 4.3854450 3.8257878 3.8452687 3.7232060 3.7734217 3.7281179 3.7582911 3.5173627 3.3248215 3.1661640 3.7011319 3.7609857 3.9680169 3.8252808 4.1588522 3.2743193 3.5519950 3.7443776 3.6961435 3.7068094 4.1365365 3.7345520 2.4269979 2.4034719 2.3306182 2.3738148 2.4752837 2.2839150 2.3038778 2.3390217 2.4411839 2.3973106 2.5620550 2.5075172 2.5075172 2.4010204 0.8888080 0.8893296 0.9133621 0.8769575 0.8067278 0.8428625 0.8227453 0.6459248 0.5900438 0.4813867 0.4861630 0.4761173 0.4590283 0.0162683 0.0000000 0.0000010 0.2049480 0.1616994 0.1617038 0.2020000 0.6061752 0.6793223 0.6753713 0.6998538 0.6038739 0.6500950 0.6371833 0.6482788 0.6979496 0.6707411 0.7723963 0.6754961 0.6229767 0.6553935 0.5828404 0.6100496 0.6094334 0.6115236 0.5010961 0.6687715 0.6214107 0.5024393 0.6592519 0.7225763 0.6107409 0.7282143 0.6115855 0.6250210 0.6515171 0.6461813 0.5435322 0.6068335 0.6156115 0.5958728 0.6415603 0.6368048 0.6528277 0.6649441 0.6580040 0.7358324 0.6442230 0.7041093 4.1243265 4.6815996 3.7299518 3.6658229 3.6156335 3.6583350 3.4705016 3.4392793 4.4146569 3.7148848 4.2208038 3.6778665 4.0996581 
ALM88330.1                    4.4634952 0.5590907 3.4704834 3.5051561 0.6863170 2.5449963 2.5449963 3.8922892 3.9394562 3.8555579 0.5131600 4.4780934 4.6823830 4.0358041 4.0547384 3.5287243 3.5127365 3.7994139 3.2978979 3.2512036 3.3680069 3.8918646 3.1842788 3.2326868 4.0044909 3.8382492 3.8113380 3.6044042 4.0059089 3.2382674 3.6192154 0.6747496 4.5091525 2.1643805 2.1643805 2.1643805 4.1912616 4.2555233 4.3965343 3.7592183 4.4604292 2.5528913 2.5528913 0.6331014 0.6840896 0.7361022 4.3988432 4.7680401 4.5194428 4.3267427 4.3499130 4.9345521 4.9273444 4.4549659 4.4604292 2.2456426 2.4681963 2.3955187 2.2971014 2.3428093 2.5776636 2.5631800 4.7598265 4.5358469 4.3584455 4.3616601 4.4038008 3.7811187 2.2880990 0.6770631 0.6684110 0.6031656 4.6562252 3.3653495 3.8093931 3.8242219 3.8624428 4.7785630 4.4151189 4.5059451 4.1909422 4.1952031 4.0448651 4.1361110 3.8370381 3.7084074 3.6370516 4.4698191 4.3965686 4.6126557 4.2621282 4.3273616 3.8584262 3.7870409 3.9073953 4.2349055 4.3328099 4.3328099 4.1115882 2.4411450 2.4411450 2.4874953 2.3591717 2.5311647 2.2891304 2.0604412 2.0980869 2.2552619 2.2035609 2.0962924 1.9027830 1.9027830 2.4579132 0.7756956 0.7756956 0.7756956 0.8997942 0.8160270 0.8150895 0.8569693 0.5287547 0.5900438 0.5115018 0.5190757 0.4740524 0.4396266 0.0000010 0.0000010 0.0000000 0.1617869 0.1617869 0.1618213 0.1450068 0.5590907 0.6943814 0.6521767 0.7160879 0.6114528 0.6269223 0.6138058 0.6303339 0.6343925 0.6516158 0.6750421 0.6340120 0.5721827 0.6258367 0.5627106 0.5775974 0.5657929 0.5854108 0.5920015 0.6610574 0.5907355 0.5671622 0.6619935 0.6747989 0.6747989 0.6813864 0.6735676 0.6113658 0.6580326 0.6331854 0.6154635 0.5968051 0.6029701 0.5700110 0.6873088 0.6855051 0.6579241 0.6704231 0.6523948 0.6912533 0.7241030 0.7361022 5.0083569 4.3089835 4.2269053 4.0182155 3.6744818 4.3165993 3.6890984 3.5051561 4.5339776 4.1938910 3.7028601 3.7028601 4.9627003 
CAG9788860.1                  4.6769398 0.5395502 3.3056210 3.4108455 0.5853327 2.3304749 2.3160740 3.8899329 3.7286910 3.6190581 0.5024881 3.6557495 3.6480706 3.6165728 3.4969418 3.1542293 3.2758334 3.9573019 3.4525816 3.1347370 3.2128410 3.5437838 3.0717035 3.3731332 3.3971439 3.8920249 3.5258697 3.4138209 3.8935760 3.0526802 3.3046512 0.6528233 3.7331384 2.0971477 2.0860792 2.1242694 3.3216849 3.6096174 3.4104557 3.2542823 3.8377617 2.3291146 2.3146931 0.5917725 0.6370294 0.6149834 3.7291979 4.1661402 3.6988066 3.8627620 3.7067603 4.1272150 4.0617116 3.8369066 3.8377617 2.2569734 2.3988272 2.3324665 2.2105247 2.2403829 2.3952486 2.3584121 4.0104290 3.9392633 3.8281456 3.8418218 3.8086518 3.4158479 2.2069173 0.6241768 0.6253391 0.5505516 4.5285073 3.5756495 3.8535063 3.6411755 3.8548355 4.2062657 3.7959131 3.7844126 3.7407549 3.7088018 3.7934212 3.4830553 3.4959784 3.3621684 3.1192119 3.7610991 3.7856307 3.9030827 3.5452883 3.8891435 3.2591931 3.1637086 3.4362892 3.7420876 3.7987040 3.8855299 3.7973959 2.2908914 2.2808965 2.2436936 2.2400333 2.2969726 2.1939299 2.1016639 2.1434727 2.2450953 2.1831230 2.1369455 2.0615096 2.0615096 2.3325899 0.8166377 0.8162513 0.8858961 0.8152072 0.7520707 0.7709344 0.8237918 0.6172967 0.5875590 0.4427186 0.4469362 0.4363762 0.4485948 0.1801005 0.2049480 0.1617869 0.0000000 0.0000010 0.0107726 0.0232695 0.5395502 0.5920958 0.6086688 0.5979966 0.5466118 0.5611409 0.5502375 0.5604612 0.6056698 0.6197434 0.6816007 0.5520113 0.5175763 0.5578946 0.4911108 0.5156570 0.5084344 0.4861016 0.4755619 0.7421748 0.5760945 0.5404227 0.6164428 0.6367312 0.6049122 0.6333740 0.6286016 0.5633521 0.5531060 0.5295363 0.4953888 0.5167277 0.5180979 0.5042500 0.5894460 0.5989465 0.6243402 0.6091039 0.5959819 0.6205368 0.6062799 0.6449581 4.0772890 4.2873696 3.7646337 3.6613807 3.6668926 3.6549964 3.4266505 3.4113566 4.5219456 3.7185402 4.5011761 3.6974325 4.1013849 
CAG9788867.1                  4.6020788 0.5170002 3.3223080 3.4856542 0.5814157 2.3938201 2.3938201 3.8899329 3.7209475 3.5552745 0.5024881 3.7605877 3.8142155 3.7305398 3.4833131 3.0730803 3.2720594 3.9573019 3.4525816 3.0744894 3.1614864 3.5545531 3.0438505 3.3731332 3.5772413 3.8920249 3.5171456 3.4138209 3.8935760 3.0432723 3.3205718 0.6186489 3.7772527 2.1242390 2.1242390 2.1242390 3.4544734 3.7745775 3.5305671 3.3349259 3.8018442 2.3923540 2.3923540 0.5917725 0.6163520 0.6149834 3.7050152 4.0773473 3.8860562 3.7964249 3.6359979 4.1291001 4.1188573 3.8010324 3.8018442 2.2982869 2.3606139 2.3162625 2.2093333 2.2422462 2.4393577 2.4065276 4.2516498 3.8897977 3.7780772 3.8050686 3.6890081 3.2788540 2.1922333 0.6181997 0.6174110 0.5313118 4.4782582 3.2887387 3.7468934 3.4734576 3.8202624 4.2477151 3.8571327 3.8793011 3.6901226 3.6823681 3.7456873 3.5580191 3.6192592 3.3621684 3.1802181 3.7610991 3.7786335 3.9200494 3.6202987 3.9129922 3.2591931 3.1310771 3.3607690 3.7551716 3.7883603 3.8244512 3.7637956 2.2669781 2.2669781 2.2997995 2.2454403 2.3539531 2.2088985 2.0542774 2.0976515 2.2095508 2.1360480 2.0838848 1.9968658 1.9968658 2.3453245 0.7984407 0.7984407 0.7937381 0.7866460 0.7523666 0.7698717 0.7992992 0.5527502 0.5875590 0.4501604 0.4549347 0.4391153 0.4349022 0.1616994 0.1616994 0.1617869 0.0000010 0.0000000 0.0107726 0.0130789 0.5170002 0.5667490 0.5763951 0.6022606 0.5456758 0.5616473 0.5496370 0.5608993 0.5941458 0.6126000 0.6357812 0.5418281 0.4826981 0.5186027 0.4673269 0.4922783 0.4819275 0.4669588 0.4755619 0.7421748 0.5468094 0.5404227 0.5985734 0.6049122 0.6049122 0.6034580 0.6286016 0.5500961 0.5242512 0.5065852 0.4953888 0.4925248 0.4919633 0.4789712 0.5732803 0.5808753 0.5769103 0.5678992 0.5717999 0.5821300 0.6062799 0.6149834 4.1592800 4.3827407 3.7099513 3.6047803 3.6493447 3.6602609 3.3864297 3.4856542 4.3784115 3.7292255 4.1490544 3.6929696 4.1614746 
CAG9788868.1                  4.7089748 0.4950989 3.0716431 3.4430219 0.5134998 2.0147054 2.0147054 3.5954135 3.3055667 3.2785348 0.5104396 3.3533864 3.3745901 3.4980532 3.2562353 2.8682269 3.0030669 3.7505912 3.3768853 2.9350002 2.9350002 3.3080440 2.8041208 3.1537005 3.3299407 3.6863432 3.4112800 3.3122739 3.3440605 3.0743186 3.2107986 0.5768684 3.2503556 1.9084557 1.9084557 1.9084557 3.4005145 3.4990965 3.5305671 3.3349259 3.5027432 2.0203825 2.0203825 0.5698292 0.6163520 0.5593694 3.7050152 3.6407780 3.2806345 3.6121351 3.5404099 3.8089522 3.8587723 3.5027432 3.5027432 2.0759082 2.0441424 2.0028526 1.9096648 1.9318048 2.1022252 2.0271296 3.7328839 3.5015315 3.4599343 3.5258860 3.2971707 3.2788540 1.8913519 0.6061703 0.6052330 0.5003677 4.3681411 3.1993113 3.6852880 3.4734576 3.5650022 3.9377981 3.4225524 3.4517489 3.2523344 3.2449152 3.3947830 3.3218407 3.3825928 3.1913425 3.1802181 3.2444970 3.6569008 3.6841437 3.2797537 3.6522585 3.2369953 3.1310771 3.2570435 3.3779129 3.3829162 3.4204425 3.5988408 2.1564281 2.1564281 2.0271710 2.0878237 2.0542492 1.9547739 1.8911712 1.9344789 1.9344789 1.9229655 1.9229655 1.9673270 1.9673270 2.0077554 0.7723513 0.7723513 0.7584183 0.6961676 0.7424226 0.7675470 0.7542596 0.5527502 0.5562884 0.4338071 0.4393198 0.4355078 0.3961997 0.1617038 0.1617038 0.1618213 0.0107726 0.0107726 0.0000000 0.0130789 0.4950989 0.5594878 0.5414026 0.5680331 0.5059398 0.5253832 0.5146578 0.5243913 0.5759578 0.6011100 0.6011100 0.5297979 0.4486778 0.4492898 0.4619466 0.4725873 0.4554388 0.4524051 0.4628565 0.6740836 0.4770964 0.4811627 0.5591077 0.5670852 0.5670852 0.5636299 0.5834197 0.4771823 0.4688268 0.4631127 0.4243404 0.4228843 0.4311840 0.4170185 0.5130510 0.5128919 0.5346612 0.5255952 0.4724195 0.5260269 0.5593694 0.5593694 3.8453939 4.3187055 3.3221546 3.4565463 3.3755467 3.6602609 3.3055667 3.4430219 4.2497470 3.3505179 3.9214558 3.4285640 3.8587723 
CAG9788866.1                  4.8881782 0.5614035 3.2975227 3.5284215 0.5484746 2.0587163 2.0242293 4.0572165 3.6028182 3.6397911 0.5356374 3.4414218 3.2470260 3.7033010 3.3678986 3.2375795 3.0562704 3.9586501 3.8879468 3.2201827 3.2201827 3.4449362 2.9660807 3.1538624 3.4672728 4.1062706 3.5745700 3.4774352 3.7447511 3.2266680 3.3540849 0.6422422 3.2252321 1.9223579 1.9386612 1.9386612 3.1872462 3.3300577 3.3878869 3.1653003 3.4806093 2.0649352 2.0303592 0.6173575 0.6340552 0.5540647 3.6174386 3.5188299 3.1004820 3.6418353 3.6489815 3.8060877 3.6874284 3.4806093 3.4806093 2.1550517 2.1391226 2.1084280 2.0049957 2.0317773 2.0913559 2.0930416 3.7486526 3.5816461 3.5913387 3.5874807 3.5397206 3.5397206 1.8949979 0.6495209 0.6527250 0.5362735 4.5928011 3.7028879 3.8110448 3.6841301 3.5698361 4.1568563 3.4037109 3.3473401 3.3916483 3.3667035 3.4748220 3.1766791 3.2436722 3.1752506 3.1254033 3.1986113 3.5972006 3.6245616 3.1814729 3.5277303 3.0509698 3.1182224 3.1811935 3.3624296 3.4218244 3.4859635 3.7988401 2.2632211 2.2207232 2.1341593 2.2238600 2.0438310 2.0102221 1.9433963 1.9988886 1.9988886 1.9860328 1.9860328 1.9860328 1.9860328 2.0316908 0.8869193 0.8862598 1.0157186 0.6958246 0.7421504 0.8115006 0.7829440 0.5848308 0.5769290 0.4557486 0.4621025 0.4844994 0.4444642 0.2005805 0.2020000 0.1450068 0.0232695 0.0130789 0.0130789 0.0000000 0.5614035 0.6242399 0.6304601 0.6105550 0.5590019 0.5880024 0.5757723 0.5870676 0.6290080 0.6353585 0.6481210 0.5860287 0.4948883 0.4979755 0.5186889 0.5138583 0.5006412 0.4933363 0.4887283 0.7090454 0.5403209 0.4777341 0.5902066 0.6362191 0.5949670 0.6257653 0.6144895 0.5345818 0.5284067 0.5382176 0.4341466 0.4677868 0.4819224 0.4835432 0.5546595 0.5517519 0.5926451 0.5859030 0.5125533 0.5685240 0.5540647 0.6009533 3.7487504 4.3839736 3.3483453 3.8621331 3.6318484 3.6174386 3.6028182 3.5284215 4.1252126 3.3329015 4.6790192 3.6948960 3.6874284 
NP_001127750.1                4.4046108 0.0000010 3.4085792 3.5581958 0.4673221 2.2222797 2.1956459 3.7166267 3.5966254 3.5786764 0.4857094 3.8474716 3.9670386 4.0266193 3.6809402 3.3184381 3.4678039 3.6063784 3.6243083 3.5420343 3.6039922 3.9112357 3.6197672 3.5821588 3.5949608 3.4299090 4.1852693 3.1081855 3.4065536 3.2552315 3.3968422 0.6248181 3.4902110 1.9372455 1.9732249 2.0678034 2.9923143 3.2843486 3.3873800 3.0874955 3.7653177 2.2512902 2.2251907 0.5372607 0.6557093 0.6244705 3.8238381 4.0603918 3.5723302 3.8088518 3.5808130 3.8384993 3.8551370 3.7481675 3.7653177 2.0841802 2.0923051 2.2193579 2.3056653 2.3203819 2.3352154 2.2479530 3.7957627 3.6155825 3.5490779 3.5383205 3.5941291 3.1581018 2.0665717 0.5570793 0.5710990 0.5619297 4.1443803 3.7173839 3.9354898 4.0208245 4.0564127 3.8404831 3.5075114 3.5119198 3.4894927 3.5829742 3.6470714 3.5798981 3.2095747 2.8048665 2.8625707 3.2635599 3.3741868 3.6445644 3.5410635 3.7681337 3.2064110 3.3153512 3.7104129 3.3336319 3.3752525 3.6410462 3.5083269 2.0150530 2.0204588 2.1662111 2.0722385 2.1911706 2.1929272 2.1422151 2.1910706 2.2805669 2.2299106 2.1782106 2.0915444 2.0915444 2.2949244 0.7771297 0.7777575 0.8227679 0.7722732 0.6250758 0.6435009 0.7646365 0.6307741 0.4774608 0.4873870 0.4920855 0.5441148 0.5689749 0.5439479 0.6061752 0.5590907 0.5395502 0.5170002 0.4950989 0.5614035 0.0000000 0.4916772 0.5085689 0.5333680 0.4950761 0.5017405 0.5022092 0.5027891 0.5774138 0.5538104 0.6671714 0.5420626 0.5090893 0.5751150 0.5677866 0.5757679 0.5899812 0.5714636 0.5250748 0.6422921 0.6169379 0.5217510 0.5555215 0.6140505 0.5441783 0.6330017 0.5521153 0.5403311 0.5287224 0.5045905 0.4415535 0.4683437 0.4863809 0.4596811 0.5657241 0.5101333 0.5737902 0.5799896 0.5799919 0.6569108 0.6146223 0.6339110 3.8095654 3.9890114 3.3522967 3.5888175 3.4912097 3.5233619 3.4877720 3.5543034 4.1724152 3.3527700 4.3661890 3.6258259 3.8647357 
XP_030026007.1                4.4777271 0.4916772 3.6420665 3.6097639 0.5262980 2.2697756 2.2897155 3.7535992 3.8037662 3.6037979 0.5114085 3.5475812 3.8449939 4.0288196 3.5509024 3.3684676 3.4021072 4.0822242 3.6494590 3.2530278 3.3344671 3.8406330 3.4945407 3.5606017 3.6125772 4.0440611 3.7890546 3.5766967 3.6515475 3.3444010 3.5388364 0.6370331 3.6272530 1.9372774 1.9499375 2.0482086 3.2013665 3.4844670 3.4242871 3.1713042 3.7388649 2.2914628 2.3123510 0.5550705 0.6509050 0.6943977 3.8503994 4.0952707 3.6492717 3.6100987 3.5822478 3.7933197 3.7588808 3.8241547 3.7388649 2.0772965 2.1543212 2.2494674 2.1930302 2.2261124 2.3847553 2.2959245 4.0010896 3.5941850 3.5464600 3.5213673 3.5218897 3.1576454 2.2386112 0.5834553 0.5838661 0.5950731 4.0326361 3.5501857 3.5237203 3.8004417 3.9484815 4.1689983 3.6932877 3.7123258 3.6244349 3.5695230 3.5815949 3.5212095 3.3591746 3.3134193 3.0060840 3.4416716 3.6557876 3.7024645 3.7056385 3.8883290 3.3044073 3.0884402 3.3822124 3.5783002 3.5330036 3.7351369 3.6818107 2.2073062 2.2140746 2.1033721 2.0784816 2.1734596 2.1671504 2.2275507 2.2374109 2.3308473 2.2744826 2.2439226 2.1682942 2.1682942 2.1837273 0.7677486 0.7686151 0.8701639 0.7947110 0.7229504 0.7613374 0.7691906 0.5966584 0.4728747 0.4861321 0.4908214 0.6277794 0.6812103 0.6296417 0.6793223 0.6943814 0.5920958 0.5667490 0.5594878 0.6242399 0.4916772 0.0000000 0.5383179 0.5503281 0.5324560 0.5517374 0.5439901 0.5477601 0.5988933 0.6093414 0.7237275 0.5903997 0.5210236 0.5695004 0.5443273 0.5855565 0.5904577 0.5420674 0.4680687 0.6841281 0.6368020 0.5319623 0.5824532 0.6262782 0.5419548 0.6255751 0.5599975 0.5781280 0.5669371 0.5893089 0.5324902 0.5630008 0.5854141 0.5490914 0.5770332 0.5851156 0.5929425 0.6075608 0.6475704 0.7526736 0.6822900 0.7201728 3.7592575 3.9128046 3.5463143 3.6465133 3.6825308 3.6508344 3.6630257 3.6119311 3.9648769 3.5989337 4.6824495 3.7985814 3.7829209 
CAB3230690.1                  4.2423916 0.5085689 3.2540925 3.2654217 0.5372172 2.3363567 2.2626892 3.5498756 3.4839811 3.4727126 0.5243568 3.5321914 3.6023901 3.3667498 3.3293907 3.2414496 3.3277829 3.9386835 3.3313717 2.9987795 3.1006982 3.5123495 3.1754398 3.3757219 3.4266662 3.5613480 3.6256809 3.0849267 3.2391237 3.3879651 3.4729917 0.6993677 3.5277229 2.0517444 2.0538025 2.1326174 3.3257715 3.6120596 3.6369081 3.4214476 3.8477133 2.3471221 2.2732979 0.5405939 0.6353999 0.6265804 3.8289326 4.0089182 3.9058261 3.8328832 3.7284922 3.9027224 3.9288025 3.8574503 3.8477133 2.1853629 2.2475734 2.3456110 2.3459634 2.3638104 2.4749675 2.3640562 4.0170386 3.7424286 3.6002882 3.6102133 3.8138240 3.3916503 2.1883525 0.6237901 0.6128682 0.5916096 4.5689267 3.6978099 3.6853507 3.8830216 3.9745708 3.6620459 3.6711010 3.6929897 3.7054000 3.7575333 3.8290441 3.6632659 3.3240261 3.3738070 3.0447182 3.3282702 3.6814040 3.5640163 3.7437288 3.6257234 3.4323883 3.3301808 3.5692476 3.4166074 3.3792764 3.6507624 3.6033828 2.2342936 2.2056772 2.2857064 2.1878370 2.3102788 2.2343554 2.2995815 2.3433619 2.4131268 2.3368269 2.3372998 2.2314715 2.2314715 2.2961380 0.8658726 0.8665533 0.8741087 0.8098692 0.8143226 0.7639279 0.8583655 0.6928315 0.4444877 0.5177714 0.5228687 0.5806968 0.6955427 0.6087178 0.6753713 0.6521767 0.6086688 0.5763951 0.5414026 0.6304601 0.5085689 0.5383179 0.0000000 0.5360235 0.5418065 0.5388086 0.5325558 0.5365179 0.6002517 0.6237862 0.6767660 0.6188980 0.5893819 0.6543348 0.5867838 0.6036819 0.6363062 0.5860254 0.4950759 0.6995524 0.7215299 0.5719880 0.6489946 0.6947749 0.5932289 0.6983230 0.6127911 0.6297172 0.5796345 0.5910292 0.4689300 0.5534275 0.5477065 0.5475133 0.6247739 0.6210392 0.6310394 0.6322041 0.6361426 0.7104126 0.6265804 0.6552519 3.8022488 4.3812414 3.4627872 3.4815351 3.2308795 3.5858851 3.4155703 3.2807316 4.3246589 3.3954074 4.0863137 3.3722100 3.8848808 
CAH0588909.1                  4.1728544 0.5333680 3.5889117 3.5547529 0.5292910 2.1546312 2.1261911 3.6571698 3.5582077 3.6126888 0.4853726 4.0580503 4.0272237 3.7013656 3.1764434 3.5492665 3.2962210 3.6851808 3.2799711 3.2245373 3.2771874 3.6913793 3.4747815 3.2985188 3.4283441 3.7250561 3.8554510 3.2581840 3.4488580 3.1255210 3.2853059 0.6198495 3.5392991 1.9896311 2.0027385 2.0663028 3.2258403 3.5824997 3.7096273 3.3504745 3.8396564 2.1521716 2.1236625 0.4675848 0.4296959 0.6888849 3.9403065 4.1037238 3.6749646 3.6318604 3.5225658 3.8165227 3.8146493 3.8492900 3.8396564 2.1413771 2.3329793 2.2498626 2.1804760 2.2036962 2.3071737 2.1791423 3.7529868 3.6165780 3.5883899 3.5560448 3.7140583 3.3314342 2.2286602 0.4885992 0.4755139 0.5272701 4.6611444 4.1121111 3.6307182 4.0249979 3.9891864 4.2753888 3.7557264 3.8239685 3.6610024 3.6103423 3.6486721 3.5106950 3.3683962 3.1998557 3.0362162 3.5164737 3.5657163 3.7463319 3.5950683 3.6018336 3.2532665 3.3716788 3.6193530 3.6908478 3.5651621 3.7966975 3.6539798 2.2069117 2.2211431 2.3058720 2.1957435 2.4063943 2.3578749 2.4468624 2.4753901 2.5805093 2.5292323 2.4786739 2.4011176 2.4011176 2.2777242 0.7979631 0.7986002 0.9068718 0.8702143 0.7057116 0.7007675 0.7341377 0.6278845 0.5904359 0.4916339 0.4964424 0.5427332 0.6722047 0.6406567 0.6998538 0.7160879 0.5979966 0.6022606 0.5680331 0.6105550 0.5333680 0.5503281 0.5360235 0.0000000 0.1350935 0.3610503 0.3615368 0.3597397 0.4838291 0.4689589 0.5857353 0.5488380 0.5417639 0.5863928 0.5698870 0.5863417 0.5928477 0.5698172 0.5344377 0.7948378 0.6191265 0.5534601 0.5465617 0.5935003 0.5324970 0.6005919 0.5807328 0.5570670 0.5244386 0.5396646 0.4681420 0.4691189 0.4598808 0.4542802 0.5634412 0.5694297 0.5651087 0.5833438 0.5655592 0.7137530 0.6845910 0.6968907 3.8363882 4.0710271 3.5640407 3.6439258 3.5085598 3.6571492 3.4899016 3.5527779 4.4366306 3.6679708 4.4324429 3.6517217 3.8754160 
XP_026733043.1                4.3503621 0.4950761 3.4055753 3.4752370 0.4953913 2.0489074 2.0079567 3.5135907 3.4729739 3.5811477 0.4902845 3.8390316 3.9042525 3.6874821 3.1890349 3.4641713 3.3616728 3.9080006 3.2763274 3.1734638 3.2557803 3.5883615 3.3741137 3.3655299 3.5371475 3.7262079 3.7649963 3.1954479 3.5902475 3.1191188 3.3245322 0.6339228 3.4846639 1.8892201 1.9120725 1.9863421 3.2525932 3.5945752 3.6626213 3.3453453 3.6945857 2.0464872 2.0054770 0.4731495 0.4262321 0.6877171 3.8466389 3.9645392 3.6084229 3.5789877 3.4434896 3.8065936 3.7976119 3.7043468 3.6945857 2.0712013 2.3309786 2.2505572 2.1327954 2.1608265 2.1410168 2.0720130 3.7510298 3.6323411 3.5875980 3.5994614 3.7396044 3.3553168 2.2062687 0.4846402 0.4713932 0.5240490 4.4529023 3.9481486 3.6681071 3.9347891 3.9506262 4.1387315 3.7132224 3.7974885 3.6217694 3.5586054 3.5488083 3.5869800 3.4091230 3.3369471 3.0001156 3.5258260 3.5436690 3.7044815 3.6385036 3.4870103 3.2266817 3.2723365 3.4395210 3.7477879 3.6716935 3.8514866 3.4812687 2.2088420 2.2230712 2.1946102 2.0978112 2.3818641 2.2474653 2.3318783 2.3673840 2.4690237 2.4286526 2.3700256 2.3152783 2.3152783 2.1660632 0.8033551 0.8039879 0.8922167 0.8384062 0.7010245 0.7000911 0.7200986 0.5894948 0.5428078 0.4520185 0.4563501 0.5394367 0.6399366 0.5610188 0.6038739 0.6114528 0.5466118 0.5456758 0.5059398 0.5590019 0.4950761 0.5324560 0.5418065 0.1350935 0.0000000 0.3442619 0.3433165 0.3446780 0.4803968 0.4591942 0.5720811 0.5449113 0.5455872 0.5828631 0.5417295 0.5464212 0.5557654 0.5376584 0.5030971 0.7586070 0.5952022 0.5427484 0.5614602 0.6162887 0.5598984 0.6128466 0.5984744 0.5135196 0.4808464 0.5131787 0.4778021 0.4796253 0.4788979 0.4686353 0.5419639 0.5446206 0.5609498 0.5816814 0.5711099 0.7062902 0.6774586 0.6957728 3.8098323 4.0617363 3.6627262 3.5175690 3.3859785 3.5992810 3.3694828 3.4738835 4.4497383 3.7696040 4.0643757 3.3684999 3.8445957 
XP_047032081.1                4.5337335 0.5017405 3.6247603 3.5865343 0.5061601 2.2932559 2.2726293 3.4087581 3.5036909 3.4135274 0.4532413 4.0590325 4.2604156 3.7514893 3.2865023 3.4363901 3.2258217 3.7722739 3.4078966 3.2191848 3.2753997 3.5999094 3.5108473 3.5822059 3.5775717 3.6932845 3.8275554 3.4455620 3.7602894 3.2040769 3.3548575 0.5825945 3.7179933 1.9566431 1.9353834 2.0052308 3.4185070 3.5878975 3.7407741 3.3634215 3.8418592 2.3031437 2.2826515 0.3288123 0.3776419 0.6818601 3.6995691 4.0074772 3.6732670 3.6381307 3.5300541 3.8207631 3.8196639 3.8515508 3.8418592 2.1986909 2.4104533 2.3548646 2.3529748 2.3709278 2.4055786 2.3198676 3.9589620 3.8643177 3.7563489 3.7846086 3.9313135 3.4926182 2.1445212 0.4098304 0.4083633 0.5425487 4.5062827 3.8165681 3.7700312 3.9967444 4.0500500 4.0181676 3.9302215 4.0139232 3.7208971 3.6388488 3.6237694 3.5390127 3.3467395 3.3650363 3.1137690 3.5338374 3.6415858 3.6312822 3.6061297 3.7992091 3.2793029 3.3796331 3.6114137 3.7394427 3.6680696 3.8946157 3.5111137 2.2172718 2.2124477 2.1817047 2.2340094 2.3694616 2.2567238 2.1699746 2.2245147 2.3198892 2.2957020 2.2425987 2.1730130 2.1730130 2.2917592 0.7618264 0.7624419 0.8212877 0.8013928 0.7139018 0.7084911 0.7552585 0.5595387 0.4602555 0.4036836 0.4074168 0.5447701 0.5557540 0.5609019 0.6500950 0.6269223 0.5611409 0.5616473 0.5253832 0.5880024 0.5017405 0.5517374 0.5388086 0.3610503 0.3442619 0.0000000 0.0099648 0.0074379 0.3618236 0.3956855 0.4618957 0.5702073 0.5215762 0.5672740 0.5603958 0.5897969 0.6214084 0.5812849 0.5114278 0.6357189 0.6134940 0.5519483 0.5368219 0.5687101 0.5150360 0.5650346 0.5407644 0.4836827 0.4770376 0.4773401 0.4255289 0.4713851 0.4764378 0.4714991 0.5151484 0.5709560 0.5468401 0.5605814 0.5579986 0.7095297 0.6724303 0.6963441 3.8603914 4.0867553 3.6835722 3.3961416 3.6103533 3.5832487 3.4303109 3.5856296 4.4127348 3.7612329 4.4134693 3.7566713 3.8784619 
XP_021189735.2                4.5476788 0.5022092 3.6583091 3.6009749 0.5077305 2.3132746 2.2929943 3.4354251 3.5104069 3.3899983 0.4498288 4.0076581 4.3035559 3.7944640 3.2856809 3.4809291 3.2699371 3.8131310 3.4532020 3.2459949 3.3012863 3.6322941 3.5405993 3.5698646 3.6215822 3.7533272 3.8471497 3.4666688 3.7357618 3.2056338 3.3532430 0.5970385 3.7257003 1.9609696 1.9395996 2.0094922 3.4558461 3.6036695 3.7998220 3.4024361 3.8732364 2.3232988 2.3031581 0.3312726 0.3852750 0.6878948 3.7358400 4.0401858 3.7114419 3.6686140 3.5625168 3.8531366 3.8530375 3.8828778 3.8732364 2.2193162 2.4097598 2.3850667 2.3807051 2.3988689 2.4350243 2.3401749 3.9872042 3.8829695 3.7745317 3.8161888 3.9703564 3.5296108 2.1402352 0.4175580 0.4160496 0.5470466 4.5842753 3.8558934 3.8712582 4.1412263 4.1340563 3.9810112 3.9249154 3.9880542 3.7466138 3.6639514 3.6490199 3.5344367 3.3805973 3.3869830 3.1538613 3.5445277 3.6822318 3.6658667 3.6406543 3.8146985 3.2936490 3.3745606 3.5725656 3.7699426 3.6978543 3.9260979 3.5266856 2.2404897 2.2356066 2.2046846 2.2611649 2.3762932 2.2641279 2.1958301 2.2510662 2.3472520 2.3224341 2.2695150 2.1996827 2.1996827 2.3134800 0.7589057 0.7595217 0.8170290 0.7913529 0.7133445 0.7123828 0.7558425 0.5579340 0.4640158 0.4009266 0.4046152 0.5453912 0.5556939 0.5485029 0.6371833 0.6138058 0.5502375 0.5496370 0.5146578 0.5757723 0.5022092 0.5439901 0.5325558 0.3615368 0.3433165 0.0099648 0.0000000 0.0074603 0.3639945 0.4032876 0.4702149 0.5733185 0.5295642 0.5802361 0.5488297 0.5857244 0.6167347 0.5772828 0.5073201 0.6432490 0.6106301 0.5451468 0.5471685 0.5864842 0.5342470 0.5792902 0.5532443 0.4841131 0.4740944 0.4777427 0.4258417 0.4717725 0.4768371 0.4718892 0.5277849 0.5763772 0.5523995 0.5607830 0.5574384 0.7150910 0.6784361 0.7020569 3.8927477 4.1830406 3.7134120 3.4093909 3.6304110 3.6191055 3.4315471 3.5999505 4.5191652 3.7919182 4.4585318 3.7920014 3.9113270 
PZC78486.1                    4.4953570 0.5027891 3.6194919 3.5813306 0.5068886 2.2989945 2.2784844 3.3889576 3.5080388 3.4175644 0.4615015 4.0913856 4.2792888 3.7410285 3.2828595 3.4573727 3.2359860 3.7905776 3.3974503 3.2152759 3.2715911 3.6054009 3.5193112 3.5765634 3.5724590 3.6880767 3.8225564 3.4369118 3.7460109 3.1843944 3.3366374 0.5958550 3.7034151 1.9541407 1.9329174 2.0028283 3.4197562 3.5887981 3.7341334 3.3648195 3.8364689 2.3089128 2.2885385 0.3340436 0.3853284 0.6838132 3.6935237 4.0016864 3.6767230 3.6331127 3.5248467 3.8152258 3.8139577 3.8461588 3.8364689 2.1865480 2.4258993 2.3427534 2.3574891 2.3754636 2.4115827 2.3256659 3.9622218 3.8587746 3.7510541 3.7792456 3.9245026 3.4867451 2.1409364 0.4096947 0.4082277 0.5512039 4.5866155 3.8878027 3.8562892 4.0634270 4.1183796 3.9871874 3.9307295 4.0143332 3.7242754 3.6422931 3.6272615 3.5399826 3.3479789 3.3640286 3.1021243 3.5358554 3.6425718 3.6321360 3.6070166 3.8083809 3.2785710 3.3810013 3.6123871 3.7343100 3.6631331 3.8891533 3.4788192 2.2245179 2.2196741 2.1629485 2.2407537 2.3569576 2.2367902 2.1898519 2.2448707 2.3407718 2.3161272 2.2632158 2.1945598 2.1945598 2.2984841 0.7640815 0.7646983 0.8239165 0.8027533 0.7198924 0.7189953 0.7654586 0.5516405 0.4598521 0.4038789 0.4076157 0.5366403 0.5597379 0.5589197 0.6482788 0.6303339 0.5604612 0.5608993 0.5243913 0.5870676 0.5027891 0.5477601 0.5365179 0.3597397 0.3446780 0.0074379 0.0074603 0.0000000 0.3665878 0.4006571 0.4673471 0.5793228 0.5214872 0.5671980 0.5616335 0.5990805 0.6319207 0.5904464 0.5212378 0.6442213 0.6149504 0.5533512 0.5424945 0.5817910 0.5292782 0.5781720 0.5519696 0.4760361 0.4780192 0.4783124 0.4264631 0.4723401 0.4774050 0.4724602 0.5234608 0.5717786 0.5499221 0.5582808 0.5592334 0.7113597 0.6743632 0.6982093 3.8548140 4.1851817 3.6786097 3.3904512 3.6113074 3.5774266 3.4350597 3.5804672 4.5156885 3.7560457 4.3847193 3.7325350 3.8727779 
KAF9419495.1                  4.7235858 0.5774138 3.5934567 3.5153772 0.5664232 2.2688233 2.2449705 3.6756371 3.6698120 3.5275579 0.4751286 3.7829805 4.1198433 3.8050739 3.2545127 3.4329206 3.3086577 4.0313358 3.5512019 3.1338233 3.1731947 3.6873732 3.5724050 3.5800959 3.5390717 3.9084995 3.9425126 3.5089580 3.7955059 3.2034664 3.4171808 0.6859879 3.7087872 1.8631833 1.8884794 1.9695736 3.1941213 3.4591187 3.5300480 3.1773224 3.7553083 2.2637189 2.2397385 0.0084733 0.0257313 0.5947094 3.6430055 3.9945659 3.5194701 3.6587523 3.3270408 3.7135753 3.7598745 3.7591559 3.7553083 1.9705611 2.1391500 2.2172451 2.3451769 2.3766042 2.3161250 2.2948353 3.6501793 3.6583632 3.5344104 3.5835945 3.7500278 3.3139968 2.0108460 0.1260109 0.1220306 0.5648168 4.4012759 4.1017313 4.0385406 4.2979222 4.2315477 3.7244239 3.7401032 3.7438684 3.5348337 3.4801802 3.5023102 3.4515529 3.3374978 3.2968832 3.0084960 3.3676745 3.4567619 3.6201111 3.4075207 3.8631520 3.3023107 3.2042816 3.5549856 3.6198449 3.5846606 3.7781720 3.5456928 2.3856461 2.3585355 2.2871880 2.2175102 2.2775987 2.1754765 2.0638138 2.0882894 2.1933435 2.1802156 2.1354839 2.0973412 2.0973412 2.2180736 0.8116271 0.8121336 0.9410350 0.8982867 0.7476329 0.7116611 0.7957099 0.7261433 0.5487769 0.5246416 0.5244152 0.5397667 0.6140469 0.6162386 0.6979496 0.6343925 0.6056698 0.5941458 0.5759578 0.6290080 0.5774138 0.5988933 0.6002517 0.4838291 0.4803968 0.3618236 0.3639945 0.3665878 0.0000000 0.1138229 0.2133054 0.5705649 0.5587723 0.6391909 0.6029750 0.5980587 0.6056651 0.5958755 0.5294982 0.6643046 0.6836705 0.5578871 0.6275144 0.6883829 0.6030450 0.6991274 0.6449459 0.5460597 0.5498170 0.5731370 0.5085023 0.5455894 0.5512390 0.5471341 0.6040011 0.6173355 0.6223676 0.6246801 0.6637422 0.6434948 0.5852015 0.6239232 3.7933702 4.1213440 3.5591488 3.6987533 3.5397634 3.3934867 3.6413280 3.5137347 4.3963418 3.6406111 4.5314540 3.7934023 3.8523966 
XP_035444056.2                4.8738235 0.5538104 3.5600177 3.3565419 0.5644903 2.2933849 2.2740703 3.5548495 3.5181068 3.4178936 0.4848808 3.9077056 4.1134644 3.7124409 3.2607345 3.4062348 3.2723559 4.0190697 3.6221343 3.2163710 3.2753838 3.7008491 3.5500335 3.6359337 3.3844211 3.6155561 3.9202231 3.2970810 3.6206548 3.0137933 3.2511854 0.6760797 3.6954184 1.9290229 1.9779581 2.0271515 3.1533654 3.3991093 3.3946119 3.1430031 3.6604949 2.2843625 2.2648299 0.0995040 0.1264028 0.6120862 3.5385460 3.8895356 3.5126721 3.6099818 3.2848254 3.7084742 3.7037234 3.6645461 3.6604949 2.0464717 2.1551006 2.1629189 2.3859915 2.4068809 2.3757213 2.3196721 3.7905754 3.6315906 3.5432183 3.5362756 3.5314800 3.1535619 1.9697693 0.0889054 0.0880346 0.5606381 4.3111421 4.0163746 3.9658999 3.9588102 4.2828981 3.8255375 3.7469257 3.7516190 3.5584004 3.4759690 3.5182205 3.5704239 3.3522248 3.1990532 2.9210312 3.4104278 3.4466252 3.6217953 3.4364105 3.9174481 3.2112756 3.2310110 3.5668722 3.5819355 3.5346552 3.7785323 3.4873338 2.3915512 2.3643901 2.2785343 2.2263283 2.2600385 2.2497069 2.1322024 2.1461375 2.2541175 2.2163482 2.1442160 2.0990052 2.0990052 2.3479319 0.8346308 0.8351453 0.9755660 0.9236379 0.7003567 0.7639370 0.7961700 0.6134661 0.5788146 0.4963680 0.5012987 0.5221850 0.5765900 0.6103157 0.6707411 0.6516158 0.6197434 0.6126000 0.6011100 0.6353585 0.5538104 0.6093414 0.6237862 0.4689589 0.4591942 0.3956855 0.4032876 0.4006571 0.1138229 0.0000000 0.0861991 0.5840009 0.5421417 0.6106871 0.5938126 0.5760025 0.5980755 0.5788047 0.5411639 0.6748552 0.6452063 0.5479810 0.5961494 0.6536267 0.5882493 0.6482781 0.6408479 0.5170144 0.5487663 0.5759584 0.5150699 0.5348046 0.5337670 0.5398403 0.6059457 0.6183195 0.6134887 0.6180351 0.6518233 0.6879456 0.6001046 0.6370129 3.7556152 3.9857528 3.5103366 3.5674272 3.3880154 3.3081305 3.5057901 3.3561012 4.2030382 3.6024563 4.5122714 3.6877888 3.8237121 
KAG8107065.1                  5.0617679 0.6671714 3.9955085 3.7251400 0.5781543 2.4222628 2.2886137 3.6713325 3.6158154 3.5944185 0.5134812 4.2586296 4.2865739 3.9026900 3.4626417 3.5478939 3.5723012 4.1472030 3.6221343 3.3574410 3.5157712 3.8149413 3.6622864 3.7429998 3.7818617 3.6734221 4.1689774 3.2970810 3.6735322 3.1965019 3.3899608 0.7214945 3.9409308 1.9987372 2.1193515 2.1076281 3.3401198 3.7199566 3.6628253 3.2870864 3.6790319 2.4365216 2.3024420 0.1222684 0.2620436 0.6332921 3.6003792 4.1415191 3.7434718 3.5122502 3.3269363 3.8561735 3.7415125 3.6700543 3.6519185 2.1264631 2.1991769 2.2678994 2.4556554 2.4634943 2.4881479 2.4499975 4.2531765 3.8132347 3.7445552 3.6934216 3.4904593 3.1853381 2.2479204 0.1629059 0.1658936 0.6420284 4.5645753 4.1401090 4.0897030 4.0945427 4.3950914 4.0429747 4.0088896 4.0370738 3.9496599 3.8383810 3.7656680 3.7507013 3.5786831 3.1990532 2.9210312 3.4699281 3.5465195 3.8567080 3.7244844 4.0270055 3.2112756 3.3743794 3.6767247 3.7680006 3.7443298 3.8546663 3.8751527 2.3469557 2.3272467 2.3838989 2.2541932 2.3635019 2.3315547 2.1951611 2.2265566 2.3308902 2.3268581 2.2453820 2.2053814 2.2053814 2.5561616 0.9724674 0.9730069 1.0208188 1.0010748 0.8341837 0.8825199 0.8488747 0.7648566 0.6161270 0.5350987 0.5405601 0.5634477 0.6466030 0.6664963 0.7723963 0.6750421 0.6816007 0.6357812 0.6011100 0.6481210 0.6671714 0.7237275 0.6767660 0.5857353 0.5720811 0.4618957 0.4702149 0.4673471 0.2133054 0.0861991 0.0000000 0.6549362 0.6226189 0.6964856 0.6886228 0.6696095 0.7026506 0.6719844 0.5477324 0.6937343 0.7125244 0.5751795 0.6081475 0.7027772 0.6015487 0.6951773 0.6567877 0.6125137 0.6512165 0.6688820 0.5370129 0.6354831 0.6351011 0.6476596 0.6710990 0.6818052 0.6675601 0.6743176 0.7342315 0.7595832 0.6091156 0.6606947 3.9698657 4.2313557 3.6947771 3.6951510 3.7940197 3.2871262 3.5492435 3.7556634 4.0897355 3.7896111 4.8954332 4.1092432 4.0367691 
CAG4959981.1                  4.1021223 0.5420626 3.4640629 3.5226864 0.5236861 2.1767222 2.1165255 3.8662542 3.4410040 3.3811932 0.4579682 3.5944625 3.7038371 3.8189756 3.3050738 3.3411946 3.1294116 3.4789404 3.5209933 3.2456596 3.3596483 3.7251412 3.2883876 3.3373684 3.3662476 3.4198036 3.8036361 3.2462343 3.4655172 3.2745207 3.5075763 0.6526894 3.5710011 2.0168274 2.0463993 2.0713289 3.0894731 3.4721874 3.1074525 3.0296189 3.6453932 2.1976011 2.1373189 0.5261823 0.4911370 0.5920248 3.5598511 3.9276232 3.6619458 3.5803844 3.4420199 3.7406879 3.6237275 3.6495515 3.6453932 2.2416529 2.2207503 2.3388941 2.3055084 2.3522227 2.3238991 2.2005149 3.8606379 3.3965095 3.3410522 3.3232859 3.2847939 2.9345607 2.2474536 0.5559357 0.5616845 0.5426880 4.4642892 3.8425677 3.5959482 3.4084926 3.8430941 3.8056152 3.6130131 3.6437590 3.3226392 3.3430911 3.4423331 3.3448789 3.2835559 3.0231132 2.7466248 3.2663977 3.5672275 3.5462422 3.4445894 3.6380138 3.0068485 3.0953164 3.3680884 3.3041709 3.2579843 3.3977997 3.5444522 2.3167209 2.3067543 2.1890074 1.9555269 2.2396051 2.1165303 2.1221656 2.1555738 2.2712651 2.1785127 2.1609883 2.0858824 2.0858824 2.2035371 0.7568062 0.7574267 0.8338835 0.8039056 0.6373099 0.6943467 0.7535433 0.6652347 0.5165069 0.4946285 0.4924901 0.5648003 0.6235813 0.5976960 0.6754961 0.6340120 0.5520113 0.5418281 0.5297979 0.5860287 0.5420626 0.5903997 0.6188980 0.5488380 0.5449113 0.5702073 0.5733185 0.5793228 0.5705649 0.5840009 0.6549362 0.0000000 0.2840151 0.3594311 0.2933392 0.3159636 0.3139188 0.3115972 0.2542002 0.6485512 0.6063746 0.5325825 0.6082531 0.6624306 0.5988056 0.6524620 0.6035043 0.5263551 0.5186417 0.5087593 0.4281348 0.4684807 0.4662959 0.4558836 0.5495491 0.5826168 0.5429436 0.5518469 0.5072067 0.6084416 0.5773291 0.5974255 3.7359000 4.0683874 3.2052957 3.6742154 3.5304025 3.3808238 3.3506982 3.5065735 4.1850106 3.2839995 4.4295997 3.6630371 3.6647742 
CAH2044080.1                  4.2733237 0.5090893 3.5344414 3.5440176 0.4698773 2.2369112 2.1978927 3.6467447 3.4166417 3.3901657 0.4654137 3.5638268 3.6385369 3.5828898 3.3100634 3.2798898 3.2651339 3.6160297 3.6216584 3.2953550 3.3950713 3.5067508 3.3322515 3.4524052 3.3004971 3.3235849 3.7192777 3.4257290 3.6599699 3.1538319 3.3828880 0.5849534 3.6831254 2.0095536 2.0737952 2.1468575 3.1811776 3.5628593 3.1952032 3.2062932 3.7975836 2.2510271 2.2120734 0.4845415 0.5767137 0.5825073 3.8390517 4.0730447 3.7347357 3.6887128 3.6025056 3.7589848 3.6475150 3.8014177 3.7975836 2.2513611 2.3198354 2.3398697 2.3149756 2.3470837 2.3793271 2.2556245 4.0218425 3.5790231 3.5479928 3.4868281 3.5592118 3.1580110 2.2224447 0.5262513 0.5414055 0.5232214 4.3741153 3.9302128 3.6434658 3.3215943 3.7778151 4.1844967 3.7973198 3.8007267 3.5820204 3.6470599 3.6722756 3.5320206 3.3300356 3.1166237 2.8799869 3.3378266 3.6014464 3.6530013 3.5741470 3.8031205 3.0856619 3.1631774 3.4083417 3.5147605 3.4565869 3.5693756 3.9012240 2.3111856 2.3215851 2.1100809 2.0317063 2.2435365 2.0218266 2.2057757 2.2138360 2.3280426 2.2657013 2.2220322 2.1530543 2.1530543 2.0757515 0.7641960 0.7648095 0.8390610 0.7714030 0.6744805 0.7144120 0.7625802 0.6010271 0.4775602 0.4789325 0.4835710 0.5205310 0.6060334 0.5587452 0.6229767 0.5721827 0.5175763 0.4826981 0.4486778 0.4948883 0.5090893 0.5210236 0.5893819 0.5417639 0.5455872 0.5215762 0.5295642 0.5214872 0.5587723 0.5421417 0.6226189 0.2840151 0.0000000 0.0473863 0.2390113 0.2734205 0.2876735 0.2593981 0.1969841 0.5780987 0.5618229 0.4939807 0.5352306 0.5772410 0.5159670 0.5892064 0.5388735 0.4465988 0.4302682 0.4318920 0.3575130 0.3757613 0.4007268 0.3752077 0.5225785 0.5206733 0.4988773 0.5043040 0.4642942 0.6103279 0.5761662 0.6085043 3.7363567 4.0168867 3.4328758 3.6187287 3.5700947 3.6021775 3.2994878 3.5909034 4.1882626 3.4929384 4.4503780 3.6816727 3.6746878 
CAH2044082.1                  4.6107602 0.5751150 3.2218260 3.3964785 0.4841398 2.0696310 2.0221436 3.4311847 3.2343946 3.3000252 0.6276968 3.0767291 3.0783349 3.3498997 3.1463592 2.9325734 3.0965249 3.4887895 3.4926592 3.1521843 3.1521843 3.2679111 3.1512929 3.0760293 3.0385434 2.9362341 3.4887534 3.1763813 3.0040836 3.0738059 3.2023685 0.5990949 3.2761066 1.9296128 2.0029585 2.0870049 3.0587272 3.1647096 3.1952032 3.1652276 3.6855034 2.0746562 2.0271964 0.5451411 0.5767137 0.6214647 3.8692452 3.6881672 3.1436196 3.5819905 3.4788255 3.5722764 3.4540677 3.6855034 3.6855034 2.0493677 2.1318837 2.1906747 2.1058658 2.1177206 2.1976239 2.0895230 3.6829533 3.2507020 3.2574122 3.2415169 3.2215236 3.1580110 2.0389664 0.6020568 0.6154676 0.5802138 4.2796181 3.8282827 3.5400407 3.3215943 3.6766015 3.8644730 3.3843355 3.3691888 3.2006072 3.2776572 3.3177215 3.1380957 3.0684328 2.9632563 2.9396038 2.9198425 3.5742006 3.2827591 3.1557696 3.5492433 2.9891142 3.1644290 3.3434378 3.2626840 3.1554197 3.2816219 4.0677476 2.1129502 2.1239733 1.9508513 1.9138127 2.0773302 1.9411299 2.0850575 2.0933174 2.0933174 2.1237367 2.1032552 2.0287385 2.0287385 1.8672750 0.8388821 0.8396578 0.9735072 0.7824249 0.7650731 0.8367048 0.8478489 0.6010271 0.5946079 0.5197164 0.5258747 0.5726417 0.6346386 0.5784481 0.6553935 0.6258367 0.5578946 0.5186027 0.4492898 0.4979755 0.5751150 0.5695004 0.6543348 0.5863928 0.5828631 0.5672740 0.5802361 0.5671980 0.6391909 0.6106871 0.6964856 0.3594311 0.0473863 0.0000000 0.3124115 0.3380486 0.3661527 0.3272503 0.2542243 0.5661411 0.5574546 0.4823199 0.5591809 0.6000156 0.5277052 0.6138570 0.5491283 0.4350489 0.4842804 0.4984122 0.3765347 0.3963478 0.4330737 0.4127666 0.5551160 0.5454775 0.5407429 0.5528244 0.4792126 0.6500773 0.6214647 0.6504870 3.5139629 4.0208307 3.1732619 3.4897003 3.2562688 3.6876412 3.2029185 3.4486209 4.0676417 3.2391431 4.1426199 3.3659242 3.4540677 
XP_013148168.1                4.2185412 0.5677866 3.4753905 3.4561750 0.4832086 2.2459798 2.2061024 3.5501000 3.3276863 3.3748145 0.4969953 3.5158931 3.6311526 3.6949641 3.3243102 3.3374581 3.2472788 3.5957808 3.6844137 3.4629189 3.5181088 3.8013455 3.3771760 3.4924759 3.2709128 3.2680987 3.8260242 3.2617780 3.3972956 3.2857851 3.4426150 0.5960645 3.8875275 2.0517806 2.1225965 2.1699358 3.2840832 3.4574126 3.2366060 3.2080693 3.8452202 2.2634384 2.2236801 0.5272554 0.5853249 0.5722011 3.8284693 4.0010249 3.9950970 3.8578335 3.6340810 3.7382016 3.6693307 3.8489557 3.8452202 2.2165168 2.2664182 2.3664679 2.3947839 2.4334568 2.4199288 2.2754512 4.1224854 3.6570142 3.6004622 3.5655579 3.4720595 3.0664333 2.2836799 0.6135133 0.6127932 0.5481416 4.5764844 3.7756740 3.5822042 3.7042028 4.0091063 4.0997236 3.9625843 3.8903919 3.9126517 3.8577575 3.8643846 3.5824665 3.6000946 3.1707883 3.0605256 3.5888257 3.6077551 3.6685118 3.6379211 3.9916288 3.2468641 3.3203961 3.4972958 3.5967445 3.4953201 3.8112573 3.7695343 2.3742277 2.3794130 2.1889381 2.1071308 2.3240803 2.0198124 2.2115152 2.2542211 2.3703047 2.2995071 2.2534548 2.1731626 2.1731626 2.2027649 0.7681190 0.7677929 0.8375853 0.7396199 0.6843392 0.6967898 0.7722800 0.6284655 0.4802485 0.4704022 0.4749225 0.5426331 0.5708331 0.5058171 0.5828404 0.5627106 0.4911108 0.4673269 0.4619466 0.5186889 0.5677866 0.5443273 0.5867838 0.5698870 0.5417295 0.5603958 0.5488297 0.5616335 0.6029750 0.5938126 0.6886228 0.2933392 0.2390113 0.3124115 0.0000000 0.0818731 0.0785140 0.0763753 0.0651884 0.6151230 0.5434076 0.4707380 0.5499840 0.6061281 0.5344344 0.5945490 0.5387720 0.5047340 0.4743475 0.4773757 0.3969954 0.4206321 0.4308936 0.4246044 0.5037255 0.5316643 0.5402362 0.5269175 0.5193221 0.6404004 0.5606713 0.6041153 3.8106896 4.1386774 3.5135707 3.6573574 3.4585700 3.6442376 3.1844777 3.5100932 4.2577056 3.5744043 4.2276946 3.5751842 3.7125662 
XP_014371297.2                4.2395695 0.5757679 3.4952507 3.4723598 0.4969039 2.3084240 2.2753927 3.5928451 3.4625914 3.4348367 0.5254272 3.5385628 3.7053471 3.6722903 3.3111782 3.3699734 3.4064956 3.8098399 3.7848268 3.4875493 3.5279626 3.9288041 3.4978435 3.5547242 3.4027747 3.2434571 3.9032802 3.3988559 3.6888616 3.3675129 3.5214019 0.5851933 4.0421199 2.1238098 2.1900284 2.2263269 3.4153114 3.6068439 3.4126362 3.3808825 4.0317825 2.3238120 2.2909613 0.5341867 0.5638224 0.5991585 3.9214634 4.2564768 4.1777308 4.1087291 3.7607054 4.0133168 3.8987714 4.0350504 4.0317825 2.2015639 2.3026613 2.3695387 2.4346930 2.4740392 2.4562804 2.3354234 4.3917020 3.8311055 3.7805442 3.7583629 3.6104900 3.2287317 2.3378948 0.6067749 0.6060517 0.5646996 4.5595235 3.8228909 3.6684233 3.7895539 4.0396403 4.0428228 4.1646969 4.0871114 3.9055662 3.8511752 3.9020119 3.8212557 3.8596328 3.2995233 3.1689893 3.7284168 3.7261808 3.7435093 3.7240726 4.0410276 3.3855649 3.4005039 3.6557613 3.7364271 3.6769729 3.9545168 3.8520907 2.3766019 2.3817972 2.2523950 2.0897120 2.3697780 2.0650829 2.2253788 2.2593242 2.3755965 2.3042890 2.2567001 2.1836962 2.1836962 2.2226227 0.7837552 0.7834157 0.8382131 0.7715260 0.7226481 0.7187459 0.7514498 0.6878749 0.5451929 0.5082342 0.5132297 0.5735809 0.6093157 0.5391345 0.6100496 0.5775974 0.5156570 0.4922783 0.4725873 0.5138583 0.5757679 0.5855565 0.6036819 0.5863417 0.5464212 0.5897969 0.5857244 0.5990805 0.5980587 0.5760025 0.6696095 0.3159636 0.2734205 0.3380486 0.0818731 0.0000000 0.0054622 0.0589909 0.0553106 0.6514728 0.5674968 0.4854223 0.5502584 0.6016131 0.5319085 0.5900122 0.5519595 0.4800223 0.4643977 0.4967537 0.3907748 0.3960358 0.4187889 0.4143602 0.5301131 0.5418255 0.5404296 0.5384144 0.5136146 0.6576621 0.5874149 0.6193483 4.0756064 4.1127249 3.6420811 3.7246428 3.5200677 3.7203864 3.3036366 3.5338554 4.3930833 3.7130304 4.3767230 3.6532869 3.9395625 
KPJ18637.1                    4.4014650 0.5899812 3.5123611 3.6376496 0.5022611 2.4600271 2.4175547 3.7621035 3.6825041 3.6530772 0.5482999 3.7245050 3.8946519 3.7545600 3.4352016 3.5535562 3.5615054 4.0805204 4.2202026 3.6593592 3.6980945 4.0637533 3.6154413 3.8652175 3.4320718 3.4720153 3.9726960 3.4628912 3.9673158 3.4720104 3.6184831 0.6147547 3.8830822 2.3131700 2.4064648 2.4467500 3.1997196 3.4361067 3.0775327 3.1576391 3.8875727 2.4788831 2.4366299 0.5325435 0.5681931 0.5874864 3.7546223 4.0368672 4.1396110 3.8790400 3.4740185 3.7947648 3.6715099 3.8916343 3.8875727 2.3336086 2.4282812 2.6381269 2.6368144 2.6765286 2.6429613 2.4928593 4.2521449 3.6810367 3.6074420 3.5846326 3.4003026 2.9764790 2.5611968 0.6209889 0.6201795 0.5636197 4.6544289 3.8651392 3.7195890 3.8223574 4.0841183 3.9782258 4.1087850 4.0394334 3.8314564 3.7853880 3.8962103 3.7323244 3.8115481 3.1467697 2.8899435 3.5452965 3.5639820 3.7926672 3.5701058 4.0472255 3.2298591 3.2693362 3.5777659 3.6788002 3.5645206 3.8675795 4.0575681 2.7141787 2.7196712 2.4864501 2.2350030 2.5533803 2.2545933 2.4921244 2.5040117 2.6452950 2.5486497 2.4993213 2.4269310 2.4269310 2.3622889 0.8043542 0.8039607 0.8754980 0.7996349 0.7636899 0.7480674 0.7609455 0.7794920 0.5543855 0.5366047 0.5366047 0.5830731 0.6133345 0.5276014 0.6094334 0.5657929 0.5084344 0.4819275 0.4554388 0.5006412 0.5899812 0.5904577 0.6363062 0.5928477 0.5557654 0.6214084 0.6167347 0.6319207 0.6056651 0.5980755 0.7026506 0.3139188 0.2876735 0.3661527 0.0785140 0.0054622 0.0000000 0.0536725 0.0520865 0.6874711 0.5740551 0.4748331 0.5723071 0.6333734 0.5534901 0.6268290 0.5795530 0.4952978 0.4776464 0.4919880 0.3925273 0.4105928 0.4273173 0.4222590 0.5248678 0.5549176 0.5435278 0.5436770 0.5221584 0.6525055 0.5743345 0.6105210 3.8700921 4.0874336 3.5957329 3.8822587 3.6598221 3.5316263 3.5352739 3.7093755 4.4437432 3.6530274 4.6412327 3.7763212 3.7224899 
XP_013179681.1                4.2056987 0.5714636 3.5260630 3.5131871 0.4804067 2.3444965 2.3059070 3.6271067 3.4234379 3.4029954 0.5178504 3.6121954 3.7584895 3.6013157 3.3954713 3.3126099 3.4138568 3.7755214 3.8797012 3.5236434 3.5749889 3.8331137 3.4345999 3.5245284 3.3341225 3.2789738 3.8330263 3.4028314 3.7014440 3.3313731 3.4713940 0.5813237 3.9246683 2.0986903 2.1540637 2.2132609 3.2782636 3.5507993 3.2641254 3.2693436 3.9181931 2.3596333 2.3211531 0.5227825 0.5721734 0.5697906 3.8641525 4.1834569 4.0654274 3.9810400 3.6444513 3.8425024 3.7421615 3.9217541 3.9181931 2.2615260 2.2909385 2.3775401 2.4696673 2.5098457 2.4881637 2.3720822 4.2559727 3.7336052 3.6896761 3.6685120 3.5291586 3.1127329 2.3252642 0.5951060 0.5943945 0.5471371 4.5426525 3.7002815 3.5240779 3.6322258 3.9585751 3.9962467 4.0328767 3.9589376 3.9074920 3.8603415 3.8969940 3.6752518 3.7595187 3.2664319 3.0544963 3.6911147 3.6106465 3.7130425 3.6743096 3.9716202 3.2744954 3.3014253 3.5612835 3.6821526 3.6237786 3.8941731 3.8778568 2.3251201 2.3303958 2.2363172 2.0218170 2.3393452 2.0656986 2.2817421 2.3138551 2.4319156 2.3727636 2.3141529 2.2399251 2.2399251 2.2475796 0.7712066 0.7708770 0.8165635 0.7411308 0.7103051 0.6999573 0.7597901 0.6746363 0.5146730 0.4967603 0.5015812 0.5683989 0.5782821 0.5357984 0.6115236 0.5854108 0.4861016 0.4669588 0.4524051 0.4933363 0.5714636 0.5420674 0.5860254 0.5698172 0.5376584 0.5812849 0.5772828 0.5904464 0.5958755 0.5788047 0.6719844 0.3115972 0.2593981 0.3272503 0.0763753 0.0589909 0.0536725 0.0000000 0.0084461 0.6371607 0.5581624 0.4763651 0.5318428 0.5935092 0.5066786 0.5866126 0.5345308 0.4757551 0.4605379 0.4688247 0.3843920 0.3964102 0.4125991 0.4105388 0.5132505 0.5204812 0.5381994 0.5318529 0.5151293 0.6165036 0.5582151 0.5865921 3.9294442 4.0626594 3.6321999 3.7526732 3.5668091 3.7051828 3.2760552 3.5647059 4.3584659 3.7038719 4.4345338 3.6837749 3.7838346 
KPI99833.1                    3.9132600 0.5250748 3.3227922 3.2761972 0.4795318 2.3179598 2.3179598 3.5975463 3.3031686 3.0739516 0.5178504 3.5213543 3.7664361 3.3965013 3.2018841 2.9441399 3.0917827 3.7421194 3.8472470 3.2257406 3.2959402 3.3750800 3.0448199 3.4956321 3.1690319 3.2692364 3.4254105 3.3705522 3.7014440 3.1605350 3.3588548 0.5051295 3.7560561 2.0876326 2.0876326 2.0876326 3.1542060 3.5131238 2.9720463 3.0791297 3.7214493 2.3346759 2.3346759 0.5318188 0.4166484 0.5840498 3.6565183 3.9686831 3.9094285 3.7320602 3.5967705 3.8331972 3.7292924 3.7259366 3.7214493 2.2480186 2.1974160 2.3274032 2.3391027 2.3810992 2.3546403 2.3301451 4.2353245 3.6776332 3.6435465 3.6226635 3.4159311 2.9791015 2.2464801 0.5428043 0.5407531 0.4955741 4.3541774 3.4902754 3.4497807 3.1878514 3.7753592 3.9367619 3.8427718 3.7760453 3.6968948 3.7349526 3.7598476 3.4997168 3.6412202 3.2291057 3.0945637 3.6614273 3.4832967 3.5881399 3.4606233 3.8070453 3.2431152 3.0269668 3.3102080 3.6985764 3.6343873 3.6541937 3.5137014 2.2308475 2.2308475 2.2617774 2.0552542 2.2601473 1.9940410 2.0729020 2.1170588 2.2466450 2.1788691 2.1031380 2.0075391 2.0075391 2.1946614 0.7009045 0.7009045 0.7083496 0.6361174 0.6479071 0.6400870 0.6446934 0.5132194 0.5146730 0.4641853 0.4690219 0.5316316 0.5125633 0.5010961 0.5010961 0.5920015 0.4755619 0.4755619 0.4628565 0.4887283 0.5250748 0.4680687 0.4950759 0.5344377 0.5030971 0.5114278 0.5073201 0.5212378 0.5294982 0.5411639 0.5477324 0.2542002 0.1969841 0.2542243 0.0651884 0.0553106 0.0520865 0.0084461 0.0000000 0.6449012 0.4921790 0.4818412 0.5029986 0.5157626 0.5157626 0.5023295 0.5399192 0.4597240 0.4062311 0.4235507 0.3875820 0.3521143 0.3604942 0.3583580 0.4436039 0.4790650 0.4620933 0.4518879 0.4329668 0.5676662 0.5725719 0.5840498 3.9418152 3.9933551 3.6102226 3.4068870 3.3343884 3.6127034 2.9664880 3.2761972 4.3529537 3.7226121 3.9951726 3.4460978 3.7756165 
XP_050677204.1                4.3226516 0.6422921 4.1892384 3.8698495 0.5765686 2.7275846 2.7275846 4.3547277 3.9993832 3.8384246 0.5342421 4.4564439 4.8884449 4.5110015 4.0094644 3.5716237 3.4371980 3.6978679 3.3743362 3.4234235 3.5815561 4.1109808 3.2515382 3.3962017 3.9644056 3.5523102 4.0316761 3.6727005 3.6680562 3.6443155 3.9743188 0.4946938 3.7385853 2.0227347 2.0227347 2.0227347 3.4683406 3.8101158 3.6986256 3.2385885 4.0769044 2.7260527 2.7260527 0.6625006 0.6546606 0.6269080 3.8530688 4.5820411 3.7735469 3.9584768 4.0315184 3.9585584 4.1231431 4.1147089 4.0769044 2.1285615 2.2469377 2.3988872 2.3232946 2.3661652 2.7490493 2.7478458 4.5576647 3.9750115 4.0221887 3.9383471 4.1920067 3.5274870 2.1530923 0.6682574 0.6806358 0.6136814 4.3221266 3.6555033 3.6605424 3.4797109 3.9474585 4.4021600 3.8488743 3.8779283 3.8955417 3.8912619 3.7634333 3.5709915 3.5902372 3.3544406 3.1140161 3.8003399 3.5689102 4.1693820 3.7499353 4.3008715 3.6565193 3.7705328 3.9118934 3.7182010 3.8839019 3.8839019 4.3726100 2.4353812 2.4353812 2.5233175 2.3250118 2.7871688 2.5295893 2.1687956 2.2075911 2.3808041 2.3874541 2.2090165 2.1340491 2.1340491 2.4657806 0.8397367 0.8397367 0.8397367 0.9319931 0.8605269 0.8075872 0.9631378 0.6146757 0.6928699 0.6688587 0.6795299 0.7154827 0.7013866 0.6687715 0.6687715 0.6610574 0.7421748 0.7421748 0.6740836 0.7090454 0.6422921 0.6841281 0.6995524 0.7948378 0.7586070 0.6357189 0.6432490 0.6442213 0.6643046 0.6748552 0.6937343 0.6485512 0.5780987 0.5661411 0.6151230 0.6514728 0.6874711 0.6371607 0.6449012 0.0000000 0.4800498 0.4179022 0.4798921 0.4930809 0.4930809 0.5230433 0.4884402 0.5463933 0.4764329 0.4803461 0.4519641 0.4477403 0.4650549 0.4559912 0.5654560 0.5705438 0.5244046 0.5312295 0.6185173 0.6164385 0.6253960 0.6269080 3.8358998 3.9293876 3.7722994 4.0090769 3.8972446 3.8871522 3.6482051 3.8698495 3.8529340 3.7509500 4.0925805 4.0925805 4.0833907 
XP_045500494.1                4.7168228 0.6169379 3.7704553 3.8355904 0.4991570 2.4006516 2.3801212 3.9180746 3.6429368 3.7359018 0.5673261 3.9489809 3.9564141 4.1206286 3.8206858 3.5247073 3.3816590 4.1310018 3.6126931 3.4579311 3.6020246 3.9629984 3.3792953 3.4586343 3.6317899 3.6412177 3.8823725 3.3151912 3.8707044 3.2874164 3.5397307 0.4161356 3.7933423 2.1107231 2.1411277 2.1736228 3.4168298 3.6521326 3.7764856 3.4589055 3.8385638 2.4100412 2.3896741 0.5908403 0.6932316 0.5733060 3.7551537 4.1972510 3.8992649 3.8094352 3.6725767 4.0438728 4.0964654 3.8482427 3.8385638 2.2736664 2.1455248 2.4217629 2.4431533 2.4782721 2.4738414 2.4311093 4.1547861 3.5997115 3.5383764 3.5405665 3.7447291 3.3182697 2.3277043 0.6530550 0.6433329 0.6046803 4.8609682 3.7700704 3.9435238 4.2614162 4.0405449 4.2495447 3.9257860 3.9936210 3.8738025 3.7664803 3.8821820 3.8117736 3.7027176 3.1285945 3.0409743 3.4307852 3.5246473 3.7667551 3.8662097 4.0981179 3.1642647 3.4201684 3.6127830 3.4862351 3.5045828 3.6630042 4.1181786 2.3878854 2.3438864 2.1985348 2.1126391 2.2426566 2.3386888 2.2474720 2.3046172 2.4129321 2.4033945 2.3075853 2.2250141 2.2250141 2.4203513 0.8694718 0.8701458 0.9237414 0.8800004 0.7798408 0.7535037 0.9072038 0.5892462 0.6709797 0.5773518 0.5832946 0.5861089 0.6152768 0.5455702 0.6214107 0.5907355 0.5760945 0.5468094 0.4770964 0.5403209 0.6169379 0.6368020 0.7215299 0.6191265 0.5952022 0.6134940 0.6106301 0.6149504 0.6836705 0.6452063 0.7125244 0.6063746 0.5618229 0.5574546 0.5434076 0.5674968 0.5740551 0.5581624 0.4921790 0.4800498 0.0000000 0.1004880 0.3442131 0.3985812 0.3260948 0.4016302 0.3414862 0.4694157 0.4737574 0.4610463 0.4346728 0.4644658 0.4605582 0.4431408 0.5243615 0.5378355 0.5026534 0.5162835 0.5083041 0.6099097 0.5685718 0.5825742 3.9624947 4.5212456 3.4231432 3.7195135 3.8457214 3.6213094 3.5490070 3.8737016 4.3449955 3.4650701 4.7642175 3.9103472 4.1334293 
XP_038222778.1                4.4465342 0.5217510 3.5437659 3.5629226 0.4556418 2.3204340 2.3204340 3.9524666 3.5647948 3.4648726 0.5009365 3.7363668 3.9474439 3.8574468 3.6229069 3.1444155 3.1619746 3.9390138 3.7070730 3.1528490 3.2876591 3.6879662 3.1915263 3.2926489 3.4714364 3.7593032 3.6024197 3.3922108 3.8575383 3.2015939 3.5384807 0.3295667 3.4466832 2.0106196 2.0106196 2.0106196 3.0923310 3.5396443 3.4105837 3.1043152 3.5105604 2.3241850 2.3241850 0.5530291 0.4292317 0.5916291 3.5437245 3.9181227 3.6305292 3.5076357 3.6238868 3.7761460 3.8508881 3.5217041 3.5105604 2.2096715 2.0168913 2.3144367 2.2257407 2.2608291 2.3307022 2.3325528 4.0805808 3.4477745 3.3953165 3.3840193 3.4661713 3.0210650 2.0541681 0.5527857 0.5450052 0.5172446 4.4151521 3.3943975 3.6710620 3.4345983 3.6286714 3.8991922 3.5644963 3.6423476 3.5037669 3.5289076 3.5847922 3.5726282 3.4606612 3.0959169 2.9934589 3.3235259 3.3601944 3.6074822 3.4545361 3.7136362 3.0214214 3.0457126 3.3264835 3.3943807 3.4303306 3.4930924 3.7620960 2.2357736 2.2357736 2.2393327 2.1483080 2.2169906 2.2653845 2.0071561 2.0615943 2.1781038 2.1659170 2.0478107 1.9581073 1.9581073 2.1952846 0.7774905 0.7774905 0.8012350 0.7357531 0.6738462 0.6477668 0.7557678 0.4912491 0.6353208 0.5268409 0.5326378 0.5319440 0.5429454 0.5024393 0.5024393 0.5671622 0.5404227 0.5404227 0.4811627 0.4777341 0.5217510 0.5319623 0.5719880 0.5534601 0.5427484 0.5519483 0.5451468 0.5533512 0.5578871 0.5479810 0.5751795 0.5325825 0.4939807 0.4823199 0.4707380 0.4854223 0.4748331 0.4763651 0.4818412 0.4179022 0.1004880 0.0000000 0.3140730 0.3241189 0.3241189 0.3218996 0.3277169 0.4273705 0.4220337 0.4206169 0.3984334 0.4044860 0.4084357 0.3863071 0.4456718 0.4553775 0.4423292 0.4633501 0.4399856 0.5926482 0.5816062 0.5916291 3.7806976 4.1844542 3.3117296 3.4524199 3.6004874 3.5025558 3.2857323 3.5629226 4.2362217 3.3719573 4.2888716 3.6893069 3.8860750 
XP_047522130.1                4.4364336 0.5555215 3.4621517 3.3140969 0.4845379 2.2241160 2.2241160 3.5267826 3.3390062 3.1917726 0.5543403 3.4749476 3.4633497 3.5557428 3.2980421 2.9288126 3.0383001 3.5024459 3.3400016 3.0573883 3.1313823 3.3839456 3.0654071 3.1629732 3.3011275 3.3848529 3.5763346 3.1719458 3.4313845 3.2009045 3.2967140 0.0663694 3.4687797 1.8302628 1.8317670 1.8888214 3.1822474 3.3782208 3.4030783 3.1460045 3.4135925 2.2118906 2.2118906 0.6037748 0.5708611 0.5952216 3.6096694 3.6067161 3.4004532 3.4893165 3.4064173 3.5125605 3.5336072 3.4238276 3.4135925 2.0019678 2.0630502 2.3131766 2.0774889 2.1014995 2.1568994 2.2327580 4.0035078 3.5003895 3.4244628 3.3863914 3.4668539 3.0708808 2.0911762 0.6214662 0.6066447 0.5906058 4.1863725 3.8102750 3.4893198 3.7933985 3.8501368 3.8979150 3.6596529 3.7169775 3.4671682 3.4860218 3.5403247 3.5431727 3.3370602 3.1885263 2.9474644 3.3292061 3.2441302 3.4395877 3.4600205 3.5973622 3.3196730 3.3178129 3.3305974 3.4549603 3.3592779 3.4895149 3.6314381 2.0490371 2.0490371 2.0405894 1.9635017 2.1411325 2.0941143 1.9680875 1.9663701 2.0654713 2.0516563 1.9707234 1.8983608 1.8983608 2.0341443 0.7748750 0.7755387 0.8590535 0.8485240 0.7452083 0.7185141 0.8122600 0.6290240 0.6204789 0.5313552 0.5368388 0.5944895 0.6407096 0.6209039 0.6592519 0.6619935 0.6164428 0.5985734 0.5591077 0.5902066 0.5555215 0.5824532 0.6489946 0.5465617 0.5614602 0.5368219 0.5471685 0.5424945 0.6275144 0.5961494 0.6081475 0.6082531 0.5352306 0.5591809 0.5499840 0.5502584 0.5723071 0.5318428 0.5029986 0.4798921 0.3442131 0.3140730 0.0000000 0.0299393 0.0174401 0.0695789 0.0457919 0.4845990 0.4424103 0.4694550 0.4806474 0.4987581 0.4879381 0.4838329 0.5272850 0.5142129 0.5261765 0.5477354 0.4951076 0.6285559 0.5906787 0.6020987 3.4881429 3.7768111 3.3782604 3.3741916 3.4640087 3.4575965 3.2394524 3.2857161 4.2339659 3.4338653 4.1079372 3.4749295 3.5631139 
CAF4878982.1                  4.4239768 0.6140505 3.6999438 3.5742037 0.4862226 2.2600256 2.2228815 3.4626853 3.3445774 3.2880676 0.5685623 3.5416911 3.6513842 3.7041374 3.3932811 2.9815719 3.1860657 3.5249928 3.3905708 3.2373680 3.3026772 3.5113075 3.2359112 3.1913299 3.4746750 3.3878776 3.7541230 3.2704423 3.5879440 3.2382748 3.3785069 0.0461708 3.5916708 1.9357862 1.9546805 2.0548716 3.2978026 3.4325290 3.4951737 3.2138589 3.4921283 2.2479071 2.2106473 0.6003633 0.6929035 0.6026108 3.6850541 3.7104675 3.4532379 3.5856750 3.5287914 3.5950576 3.6186899 3.5020840 3.4921283 2.1004854 2.0951957 2.3930127 2.1414269 2.1655180 2.2554246 2.2686459 3.9038850 3.5846995 3.5012584 3.4575739 3.6739437 3.2421694 2.2207040 0.6701131 0.6627812 0.6240812 4.2275672 3.8350307 3.5116679 3.8838752 3.8841543 3.8162098 3.7266680 3.7840143 3.4956068 3.5021461 3.5690412 3.6173917 3.3248963 3.1983837 2.9555325 3.3203497 3.3739402 3.5393745 3.5502357 3.6960836 3.3350885 3.4092934 3.4734273 3.5486668 3.4377102 3.5736086 3.8101516 2.1001835 2.0990295 2.1471315 1.9862865 2.1843875 2.1609927 2.1498521 2.1651098 2.2651187 2.2386959 2.1529227 2.0909317 2.0909317 2.1299051 0.8522731 0.8529528 0.8862188 0.9515424 0.8210225 0.7600490 0.8682830 0.6996941 0.6246822 0.5538241 0.5595412 0.6271514 0.6847551 0.6414548 0.7225763 0.6747989 0.6367312 0.6049122 0.5670852 0.6362191 0.6140505 0.6262782 0.6947749 0.5935003 0.6162887 0.5687101 0.5864842 0.5817910 0.6883829 0.6536267 0.7027772 0.6624306 0.5772410 0.6000156 0.6061281 0.6016131 0.6333734 0.5935092 0.5157626 0.4930809 0.3985812 0.3241189 0.0299393 0.0000000 0.0000010 0.0566982 0.0390555 0.5180794 0.4907688 0.5167015 0.4787868 0.5260225 0.5129770 0.5118137 0.5862378 0.5656961 0.5666534 0.5902088 0.5294347 0.7037106 0.5981196 0.6244436 3.5680551 3.9547971 3.4833723 3.4632071 3.6440626 3.4760838 3.3886677 3.5482011 4.1591384 3.5270810 4.3799909 3.7482174 3.6450442 
CAF4878990.1                  4.1417901 0.5441783 3.3261882 3.2967254 0.4869078 2.2736568 2.2736568 3.4626853 3.2130457 3.0526097 0.5685623 3.4115831 3.4782441 3.5351722 3.2275445 2.7144501 2.8611864 3.5249928 3.3905708 2.9578705 3.0419866 3.1349624 2.8645200 3.1913299 3.2443547 3.3878776 3.4227627 3.2704423 3.5879440 3.1042744 3.2538824 0.0437922 3.3256874 1.8501687 1.8501687 1.8501687 3.2198522 3.3093924 3.3294845 3.0888753 3.4024507 2.2600837 2.2600837 0.6003633 0.5007090 0.6026108 3.4354751 3.5697384 3.3863262 3.3970200 3.4190497 3.5271374 3.5750337 3.4138072 3.4024507 2.0381131 2.0187152 2.2782992 2.0278653 2.0531805 2.2173834 2.2852596 3.8464536 3.4768898 3.4005305 3.3560086 3.4351354 3.0146610 2.0429416 0.6041008 0.5898143 0.5477695 3.8736078 3.4839892 3.3167754 3.4224737 3.7217009 3.7322598 3.5096008 3.5799012 3.3023199 3.3848448 3.4280721 3.4887069 3.2655161 3.1983837 2.9920283 3.3203497 3.2826346 3.4123876 3.3357361 3.5599165 3.3350885 3.1828092 3.2192685 3.4593894 3.3719198 3.3975685 3.4239764 2.0090146 2.0090146 2.0657434 1.9557736 2.1337069 2.0733076 1.8579875 1.8736209 1.9803368 1.9491810 1.8601877 1.7754817 1.7754817 2.0143768 0.7482636 0.7482636 0.7409183 0.8266528 0.7376701 0.6782472 0.7925231 0.5564213 0.6246822 0.5262193 0.5320700 0.6114940 0.6234626 0.6107409 0.6107409 0.6747989 0.6049122 0.6049122 0.5670852 0.5949670 0.5441783 0.5419548 0.5932289 0.5324970 0.5598984 0.5150360 0.5342470 0.5292782 0.6030450 0.5882493 0.6015487 0.5988056 0.5159670 0.5277052 0.5344344 0.5319085 0.5534901 0.5066786 0.5157626 0.4930809 0.3260948 0.3241189 0.0174401 0.0000010 0.0000000 0.0438858 0.0390555 0.4739991 0.4197833 0.4477539 0.4787868 0.4781779 0.4673967 0.4627226 0.5003329 0.4826481 0.4765174 0.5007104 0.4788370 0.6232944 0.5981196 0.6026108 3.5364239 3.7357096 3.3746139 3.1639614 3.2809568 3.4267840 3.1321200 3.2967254 3.9240350 3.4364024 3.8365470 3.3534226 3.6055937 
XP_022118003.1                4.3749581 0.6330017 3.6892484 3.5089442 0.4819025 2.3066711 2.2593542 3.4378309 3.2772044 3.2253108 0.5664497 3.5937159 3.6895827 3.6651570 3.4417502 2.9256884 3.1908305 3.5408207 3.3309847 3.1902014 3.2658712 3.5061314 3.1480758 3.1428025 3.4456401 3.3192358 3.6807966 3.2972269 3.5205706 3.1555710 3.2843632 0.0570183 3.5205682 1.9366412 1.9692080 2.0690124 3.3181560 3.4244949 3.4397052 3.2155061 3.5324788 2.2918639 2.2444292 0.6120821 0.7036629 0.6131234 3.7263273 3.7423251 3.4490042 3.6049106 3.5393077 3.5785624 3.6016110 3.5423853 3.5324788 2.1491709 2.0893025 2.3238489 2.2343786 2.2596713 2.3302274 2.3155592 3.9272537 3.5624708 3.4796797 3.4635593 3.6549040 3.2603994 2.2436642 0.6746525 0.6663254 0.6096299 4.2718664 3.7787199 3.5410882 3.8368269 3.8374565 3.8168380 3.6892711 3.7456783 3.4632392 3.4814987 3.5474549 3.5890401 3.3409246 3.1806702 2.9619207 3.3013240 3.3485420 3.5399353 3.4957621 3.6273515 3.3493765 3.3962456 3.4146057 3.5606285 3.4514775 3.5941138 3.8290634 2.1060105 2.1048508 2.1402619 2.0121929 2.1700419 2.1860069 2.1415952 2.1568487 2.2569278 2.2306138 2.1446308 2.0821166 2.0821166 2.1137799 0.8684766 0.8691631 0.9050522 0.9640380 0.8232871 0.7724447 0.8463041 0.6529831 0.6321510 0.5445959 0.5501818 0.6175678 0.6615390 0.6413142 0.7282143 0.6813864 0.6333740 0.6034580 0.5636299 0.6257653 0.6330017 0.6255751 0.6983230 0.6005919 0.6128466 0.5650346 0.5792902 0.5781720 0.6991274 0.6482781 0.6951773 0.6524620 0.5892064 0.6138570 0.5945490 0.5900122 0.6268290 0.5866126 0.5023295 0.5230433 0.4016302 0.3218996 0.0695789 0.0566982 0.0438858 0.0000000 0.0425960 0.5200209 0.5071206 0.5400298 0.4864980 0.5411932 0.5289910 0.5269597 0.5953581 0.5645946 0.5786293 0.5884220 0.5467189 0.7138972 0.6086974 0.6278478 3.5603618 3.9936996 3.4953173 3.4079909 3.5609884 3.5079332 3.2814689 3.4839337 4.1363702 3.5390535 4.3405591 3.6671631 3.6368980 
CAH4029932.1                  4.5264954 0.5521153 3.5794043 3.4926174 0.5035334 2.2909464 2.2909464 3.5086560 3.3871190 3.2323298 0.5646833 3.8946474 3.9622623 3.7646513 3.5071396 2.9236094 3.1559447 3.3745231 3.3706165 3.0601754 3.1598377 3.3531595 3.0063485 3.1539197 3.4164853 3.4023692 3.6995949 3.2877531 3.5060197 3.3529183 3.4748617 0.0031782 3.2331145 1.9225907 1.9225907 1.9225907 3.1300012 3.2048644 3.1887125 2.9996937 3.4158993 2.2758098 2.2758098 0.6485520 0.5563712 0.6430677 3.4887933 3.6121671 3.3387949 3.3541078 3.4305388 3.5092240 3.5705775 3.4283953 3.4158993 2.0560808 1.9864063 2.2607230 2.0180046 2.0458948 2.2263824 2.3039201 3.7691109 3.4414048 3.3899433 3.3729170 3.4155096 2.9652929 1.9670589 0.6690709 0.6551554 0.5505918 4.0993486 3.4862154 3.4408660 3.5680995 3.7401077 3.7058776 3.4619592 3.5296008 3.2457859 3.2881493 3.3039241 3.4508599 3.1317691 3.1890210 2.8987720 3.3186014 3.1976039 3.3773910 3.2580631 3.3980158 3.3247621 3.1115399 3.0942392 3.4097016 3.3597295 3.3597295 3.3654051 2.0538123 2.0538123 2.0807839 1.9932727 2.1677907 2.0899778 1.8320212 1.8589010 1.9784583 1.9564086 1.8565225 1.7603496 1.7603496 2.0640385 0.7405918 0.7405918 0.7401899 0.8501184 0.7313625 0.6677899 0.7962280 0.4562762 0.6102665 0.5171283 0.5235128 0.6379600 0.6416782 0.6115855 0.6115855 0.6735676 0.6286016 0.6286016 0.5834197 0.6144895 0.5521153 0.5599975 0.6127911 0.5807328 0.5984744 0.5407644 0.5532443 0.5519696 0.6449459 0.6408479 0.6567877 0.6035043 0.5388735 0.5491283 0.5387720 0.5519595 0.5795530 0.5345308 0.5399192 0.4884402 0.3414862 0.3277169 0.0457919 0.0390555 0.0390555 0.0425960 0.0000000 0.4998980 0.4334914 0.4834814 0.5034889 0.4904547 0.4817637 0.4809876 0.5402774 0.5081475 0.5144304 0.5262535 0.4982462 0.6618028 0.6383670 0.6430677 3.5199297 3.8921561 3.3606719 3.3369541 3.4609256 3.4786764 3.2829183 3.4926174 4.1531651 3.3847801 3.6999299 3.5302816 3.5935636 
XP_041982158.1                4.3013850 0.5403311 3.6339722 3.5647805 0.3785736 2.1085842 2.0770789 3.4614111 3.3518265 3.3626723 0.5323345 3.8514939 3.7487385 3.6655324 3.4543527 3.3882899 3.3983404 3.8360680 3.1347331 3.0017725 3.0990454 3.7006302 3.3580188 3.4024243 3.3542522 3.4831938 3.7776721 3.0834492 3.5126319 3.0379604 3.2086784 0.5135966 3.4926913 1.8618617 1.9344902 1.9765424 3.0928164 3.2244790 3.1887739 3.0418625 3.6462177 2.1272397 2.0959583 0.5107046 0.4973553 0.5911460 3.6328078 3.9805293 3.3670313 3.4922716 3.3895310 3.7422062 3.7395286 3.6297065 3.6462177 2.0052761 2.3498585 2.1928066 2.2945411 2.2881050 2.1994552 2.1327544 3.9273544 3.5140704 3.5306247 3.4732839 3.5791256 3.1939143 2.1364850 0.5240065 0.5165970 0.5461621 4.0514399 3.7017658 3.6568170 3.9625037 3.8089377 3.6251352 3.5429549 3.5462635 3.3659719 3.4428288 3.4465850 3.5803480 3.2180920 3.2307632 2.7346105 3.1006059 3.4406864 3.4151692 3.4700378 3.5174769 3.2824794 3.1246774 3.2751345 3.5566138 3.5095291 3.6275496 3.6700376 2.1226120 2.1279514 2.0310128 1.9328717 2.1657130 2.0498447 2.0621723 2.1006830 2.1973384 2.1738729 2.0962531 1.9712953 1.9712953 2.2020124 0.8105246 0.8114235 0.8878123 0.7663771 0.7213157 0.7293105 0.8528295 0.5436377 0.5894589 0.5098192 0.5148610 0.5722646 0.5809898 0.5605844 0.6250210 0.6113658 0.5633521 0.5500961 0.4771823 0.5345818 0.5403311 0.5781280 0.6297172 0.5570670 0.5135196 0.4836827 0.4841131 0.4760361 0.5460597 0.5170144 0.6125137 0.5263551 0.4465988 0.4350489 0.5047340 0.4800223 0.4952978 0.4757551 0.4597240 0.5463933 0.4694157 0.4273705 0.4845990 0.5180794 0.4739991 0.5200209 0.4998980 0.0000000 0.3716120 0.4050619 0.3307005 0.3276652 0.3255716 0.3249082 0.4295277 0.3930545 0.4204904 0.4305410 0.4258882 0.5958323 0.5839433 0.5935165 3.7084252 3.8151261 3.5036114 3.4791487 3.5317929 3.4427150 3.2851865 3.5647805 4.0604987 3.5772356 4.4807550 3.6789605 3.7607164 
CAH2093144.1                  4.4632820 0.5287224 3.4437938 3.5527052 0.3312398 2.2051229 2.2037927 3.6006466 3.4869766 3.4202354 0.4554488 3.7135068 3.7243375 3.7384689 3.3722841 3.3719683 3.3812013 3.8075221 3.5548344 3.1880234 3.2940438 3.8028060 3.4957029 3.5101492 3.4127796 3.5417944 3.7037064 2.9448056 3.3121966 3.0307758 3.1838243 0.5075484 3.6686392 1.8408934 1.8784073 1.9523816 3.2912278 3.4569166 3.4453832 3.2365951 3.6598162 2.2137062 2.2126553 0.5177518 0.5173642 0.4724169 3.6663322 4.0237755 3.6299747 3.8858208 3.5143300 3.7116575 3.7361837 3.6697628 3.6598162 2.1649165 2.3243474 2.1503930 2.1843807 2.2186923 2.3016967 2.2305945 3.8954192 3.4863414 3.4783206 3.4514452 3.6417547 3.2152739 2.1040064 0.5621077 0.5481396 0.5273667 4.0258871 3.6738216 3.5270953 3.9296330 3.8132868 4.0311777 3.8504598 3.8548295 3.5031679 3.5082985 3.5695980 3.6711675 3.3810115 3.1793689 2.9282529 3.3107945 3.5961251 3.4211545 3.5211180 3.8275170 3.0997017 3.3437343 3.5286076 3.4998842 3.4293553 3.7558927 3.5839922 2.2164712 2.2217148 2.2408200 2.1236998 2.2848255 2.1125951 2.1295808 2.1456746 2.2551987 2.2355201 2.1449886 2.1157919 2.1157919 2.1264514 0.7869802 0.7876423 0.8522798 0.7488856 0.7085943 0.6564644 0.8303709 0.6539078 0.5532604 0.5022347 0.5019242 0.5521845 0.6072855 0.5911851 0.6515171 0.6580326 0.5531060 0.5242512 0.4688268 0.5284067 0.5287224 0.5669371 0.5796345 0.5244386 0.4808464 0.4770376 0.4740944 0.4780192 0.5498170 0.5487663 0.6512165 0.5186417 0.4302682 0.4842804 0.4743475 0.4643977 0.4776464 0.4605379 0.4062311 0.4764329 0.4737574 0.4220337 0.4424103 0.4907688 0.4197833 0.5071206 0.4334914 0.3716120 0.0000000 0.1330601 0.2098596 0.2223289 0.2217723 0.2326741 0.3707523 0.3604888 0.3288594 0.3249483 0.3591161 0.5005698 0.4648293 0.5041120 3.6836445 3.7157850 3.4803186 3.5711488 3.5220976 3.4528130 3.3055670 3.6157442 3.8833736 3.5202723 4.3749634 3.7350268 3.7228151 
XP_045451234.1                4.3886426 0.5045905 3.3220341 3.6069046 0.3889318 2.2668119 2.2413502 3.6308440 3.4106993 3.3726854 0.4459837 3.6774172 3.8156477 3.7735911 3.2477320 3.2731744 3.3884167 3.6789334 3.4581865 3.1953113 3.2640323 3.7975571 3.3465037 3.4629682 3.2630576 3.3944485 3.8127913 3.0349859 3.2177187 3.1084864 3.2529912 0.5464253 3.7916405 1.8957499 1.9148245 1.9894433 3.4046479 3.4746036 3.5625572 3.3750433 3.7440239 2.2812420 2.2559851 0.5321568 0.5806528 0.4543117 3.8245012 4.0203266 3.7173788 4.0307613 3.6506079 3.8350590 3.9404342 3.7539450 3.7440239 2.2525592 2.3133198 2.1481268 2.2454816 2.2812048 2.3618700 2.2933355 4.0831377 3.6291850 3.6067325 3.5650642 3.7967914 3.3649727 2.1380062 0.5998539 0.5883065 0.5208199 4.1760973 3.6841670 3.6991361 3.9876951 4.0119472 3.9697122 3.8571172 3.8327277 3.7059902 3.6685943 3.7547473 3.7382428 3.5202062 3.2591363 2.9910320 3.3833549 3.6099618 3.5222133 3.6374392 3.8445653 3.2004900 3.4098658 3.5555355 3.5840441 3.5678768 3.8839522 3.5884081 2.2263034 2.2078570 2.1927283 2.1340227 2.3411178 2.1796957 2.1960705 2.2127061 2.3248487 2.2864209 2.2123303 2.1783745 2.1783745 2.2406475 0.7897641 0.7897121 0.8348556 0.7929286 0.7023385 0.6563600 0.8594053 0.6960328 0.5424480 0.5321334 0.5321676 0.5851697 0.6314423 0.5778542 0.6461813 0.6331854 0.5295363 0.5065852 0.4631127 0.5382176 0.5045905 0.5893089 0.5910292 0.5396646 0.5131787 0.4773401 0.4777427 0.4783124 0.5731370 0.5759584 0.6688820 0.5087593 0.4318920 0.4984122 0.4773757 0.4967537 0.4919880 0.4688247 0.4235507 0.4803461 0.4610463 0.4206169 0.4694550 0.5167015 0.4477539 0.5400298 0.4834814 0.4050619 0.1330601 0.0000000 0.2130560 0.2297714 0.2210400 0.2308189 0.4421737 0.4153761 0.3812008 0.3857819 0.3982811 0.4645756 0.4519173 0.4701371 3.8157784 3.7076598 3.6123183 3.5490056 3.5821191 3.6028236 3.2410291 3.6713347 3.8765010 3.6050750 4.4637915 3.7068127 3.9151978 
XP_046969698.1                4.2054078 0.4415535 3.3331801 3.3528078 0.3397924 2.2656097 2.2656097 3.7939515 3.5265512 3.2647490 0.4198481 3.6506994 3.8311781 3.8032101 3.3423496 3.0631945 3.2436804 4.0062884 3.3723298 2.8541975 2.9615827 3.4243248 3.0153643 3.5596226 3.3684187 3.5589539 3.6013344 3.2935616 3.6065095 3.0710524 3.4255797 0.4858664 3.3425917 1.9454188 1.9454188 1.9454188 3.0574227 3.2452497 3.0801874 2.9365061 3.5149556 2.2841583 2.2841583 0.5072312 0.4440270 0.3952127 3.3843604 3.7746583 3.4114597 3.5675627 3.4967065 3.6923566 3.7070626 3.5261353 3.5149556 2.1958316 2.1014588 2.1870193 2.1140624 2.1479852 2.3059903 2.2774277 3.7716477 3.4561874 3.4552793 3.3614931 3.5360765 3.0632838 2.1511479 0.5165216 0.5149938 0.4928102 4.4209999 3.3815009 3.7794640 3.6553264 3.9282217 3.6382809 3.4759651 3.4620027 3.1884375 3.2240312 3.2306604 3.3339561 3.1565848 2.9669253 2.9038339 3.2689023 3.4150861 3.1694612 3.2839973 3.6930592 3.1085640 2.8983288 3.1526157 3.2860876 3.3687498 3.3673564 3.5643159 2.1526584 2.1526584 2.2733782 2.0307261 2.3165977 2.1276690 2.0109976 2.0174292 2.1389276 2.1011068 1.9999123 1.9305373 1.9305373 2.1735133 0.7191598 0.7191598 0.7019608 0.6347375 0.6380693 0.6327248 0.7034763 0.4487284 0.4999525 0.4612280 0.4605109 0.5326620 0.5379758 0.5435322 0.5435322 0.6154635 0.4953888 0.4953888 0.4243404 0.4341466 0.4415535 0.5324902 0.4689300 0.4681420 0.4778021 0.4255289 0.4258417 0.4264631 0.5085023 0.5150699 0.5370129 0.4281348 0.3575130 0.3765347 0.3969954 0.3907748 0.3925273 0.3843920 0.3875820 0.4519641 0.4346728 0.3984334 0.4806474 0.4787868 0.4787868 0.4864980 0.5034889 0.3307005 0.2098596 0.2130560 0.0000000 0.0568236 0.0508249 0.0490460 0.3211012 0.3360387 0.2951812 0.3034012 0.2518391 0.3765508 0.3960573 0.3952127 3.7424218 4.0514464 3.3025379 3.4826957 3.3966063 3.3455575 3.2252365 3.3528078 4.1914716 3.3066664 4.1678045 3.5179512 3.7419009 
XP_050348207.1                4.2813586 0.4683437 3.3829057 3.3924623 0.3225475 2.2143698 2.1989410 3.6922855 3.3942567 3.3069766 0.4236799 3.6552410 3.6882065 3.7760951 3.2521007 3.3130729 3.2551997 3.9009837 3.4308131 3.0513591 3.1219655 3.6050581 3.1842664 3.4512169 3.2163052 3.4068618 3.7319174 3.1578355 3.6452981 2.9834349 3.2062919 0.5331510 3.4900687 1.8830866 1.9356818 2.0090671 3.0995717 3.2599168 3.1398731 3.0087378 3.7042891 2.2302617 2.2152139 0.5074305 0.5273317 0.4095276 3.5959959 4.1037825 3.4504388 3.7980070 3.5222432 3.7277307 3.7060434 3.7141416 3.7042891 2.1856070 2.2032208 2.2103365 2.2286432 2.2640621 2.3114390 2.2399170 3.7838140 3.5087440 3.5090574 3.4117996 3.5777794 3.1470043 2.1964477 0.5438812 0.5408749 0.4918027 4.4030944 3.6912963 3.7069658 3.8682856 3.8916037 3.6307033 3.6082024 3.5861645 3.3737558 3.3761887 3.3925600 3.4711232 3.1979072 2.9006703 2.8252313 3.3051122 3.3553894 3.3281388 3.4381784 3.7506762 3.0847964 3.0634187 3.3771697 3.3526563 3.3694824 3.5461540 3.6307059 2.2061966 2.2114496 2.2238901 1.9762393 2.3003488 2.1680795 2.1222829 2.1218793 2.2288665 2.2169207 2.1212012 2.0954964 2.0954964 2.2194470 0.7430078 0.7436098 0.8119806 0.7153939 0.6420126 0.6434815 0.7606242 0.5392341 0.4977120 0.4840456 0.4886855 0.5381560 0.6158591 0.5545752 0.6068335 0.5968051 0.5167277 0.4925248 0.4228843 0.4677868 0.4683437 0.5630008 0.5534275 0.4691189 0.4796253 0.4713851 0.4717725 0.4723401 0.5455894 0.5348046 0.6354831 0.4684807 0.3757613 0.3963478 0.4206321 0.3960358 0.4105928 0.3964102 0.3521143 0.4477403 0.4644658 0.4044860 0.4987581 0.5260225 0.4781779 0.5411932 0.4904547 0.3276652 0.2223289 0.2297714 0.0568236 0.0000000 0.0478518 0.0381439 0.3559346 0.3402801 0.3166615 0.3263417 0.2990622 0.4224868 0.4105561 0.4350887 3.7227404 3.9993893 3.3645834 3.5231512 3.4511508 3.4003486 3.2070092 3.4266887 4.1694659 3.3717291 4.3625556 3.6023497 3.7596613 
XP_026495885.1                4.3839809 0.4863809 3.4508239 3.4792297 0.3266714 2.2170751 2.2017522 3.7618946 3.4144202 3.3676475 0.4359085 3.7143482 3.7169670 3.7591976 3.3959578 3.3247877 3.3237217 3.9239311 3.3918556 3.0181177 3.1083689 3.6995815 3.2129464 3.4887716 3.3035200 3.5088592 3.6854436 3.2817043 3.6406473 3.0410113 3.2988678 0.5258875 3.5338086 1.9195779 1.9728281 2.0499758 3.1984529 3.2553209 3.3318398 3.1237022 3.6911137 2.2332782 2.2183489 0.5137128 0.5204664 0.3958844 3.7074717 4.0974090 3.5096351 3.8064037 3.5745914 3.7366534 3.7263936 3.7009211 3.6911137 2.2174400 2.2011231 2.2300338 2.2648787 2.3009246 2.3085457 2.2426022 3.7761951 3.5359273 3.5371162 3.4392961 3.6833965 3.2277617 2.2062050 0.5528565 0.5530872 0.5124402 4.5666356 3.7370893 3.6753934 3.9678491 3.8806149 3.7191708 3.6632519 3.6407615 3.4351411 3.4089517 3.4256879 3.5236112 3.1552282 2.9316392 2.8775061 3.3420224 3.3973748 3.3594026 3.4976702 3.7628395 3.1641477 3.1309666 3.3997813 3.4088998 3.4115036 3.6153560 3.5946575 2.2241868 2.2294166 2.2448798 2.0169813 2.2886208 2.1865580 2.1825911 2.1989858 2.3086536 2.2781357 2.1985491 2.1691767 2.1691767 2.2382915 0.7369791 0.7375771 0.7963445 0.7178929 0.6317871 0.6479501 0.7856661 0.5725074 0.4988697 0.4764667 0.4810050 0.5358308 0.5985035 0.5587577 0.6156115 0.6029701 0.5180979 0.4919633 0.4311840 0.4819224 0.4863809 0.5854141 0.5477065 0.4598808 0.4788979 0.4764378 0.4768371 0.4774050 0.5512390 0.5337670 0.6351011 0.4662959 0.4007268 0.4330737 0.4308936 0.4187889 0.4273173 0.4125991 0.3604942 0.4650549 0.4605582 0.4084357 0.4879381 0.5129770 0.4673967 0.5289910 0.4817637 0.3255716 0.2217723 0.2210400 0.0508249 0.0478518 0.0000000 0.0253079 0.3494440 0.3482546 0.3145290 0.3240107 0.2838853 0.4250043 0.3967379 0.4222331 3.7341623 4.1330549 3.4173939 3.5931047 3.4705433 3.4800883 3.2539691 3.5019839 4.2457792 3.4282839 4.4517251 3.6616419 3.7605901 
XP_047535785.1                4.2682663 0.4596811 3.4757226 3.4835212 0.3431532 2.2027479 2.1868174 3.7036437 3.3787986 3.3541689 0.4192023 3.6391943 3.6358075 3.7322363 3.3040368 3.3497092 3.3202297 3.8130319 3.3929252 3.0438664 3.1347348 3.6201522 3.2121748 3.4920682 3.2442298 3.5189492 3.8093167 3.2095172 3.6176493 2.9735173 3.2644025 0.5272509 3.5473377 1.9342375 1.9882671 2.0684970 3.1639268 3.2950458 3.2827666 3.0904259 3.7405731 2.2134892 2.1978140 0.5123897 0.5166126 0.4128401 3.6923363 4.1060785 3.4871520 3.7755187 3.5714565 3.7307810 3.7072677 3.7504944 3.7405731 2.1344429 2.1766832 2.1939649 2.2691202 2.3058781 2.2658851 2.2284514 3.7933753 3.5557029 3.5570660 3.4570898 3.6767648 3.2353533 2.1991336 0.5432240 0.5434381 0.5068791 4.5449562 3.6519513 3.6398177 3.8890268 3.7954136 3.7206758 3.6351236 3.6126297 3.4330195 3.4065382 3.4234454 3.5712462 3.1974087 2.9031763 2.8778853 3.3464104 3.3772866 3.3140034 3.5105608 3.7134711 3.1538404 3.0613201 3.3240904 3.3904057 3.3930441 3.6020717 3.5761804 2.1583317 2.1636929 2.2356304 2.0092309 2.2843668 2.1853477 2.1752496 2.1755469 2.2861402 2.2550787 2.1743568 2.1189821 2.1189821 2.2095897 0.7281148 0.7287116 0.7946235 0.7108505 0.6259027 0.6380700 0.7621592 0.5528003 0.4673085 0.4743266 0.4788931 0.5284135 0.5949756 0.5375350 0.5958728 0.5700110 0.5042500 0.4789712 0.4170185 0.4835432 0.4596811 0.5490914 0.5475133 0.4542802 0.4686353 0.4714991 0.4718892 0.4724602 0.5471341 0.5398403 0.6476596 0.4558836 0.3752077 0.4127666 0.4246044 0.4143602 0.4222590 0.4105388 0.3583580 0.4559912 0.4431408 0.3863071 0.4838329 0.5118137 0.4627226 0.5269597 0.4809876 0.3249082 0.2326741 0.2308189 0.0490460 0.0381439 0.0253079 0.0000000 0.3650661 0.3645337 0.3263555 0.3387736 0.3023730 0.4282221 0.4139284 0.4388760 3.7132303 4.2121461 3.3777311 3.5441368 3.5019385 3.4610786 3.2277795 3.5216135 4.1958375 3.4099286 4.4951827 3.6949983 3.7397037 
XP_023941153.1                4.8184976 0.5657241 3.5457808 3.5849976 0.1797939 2.2973301 2.2660242 3.6621719 3.5503623 3.4600188 0.5821955 3.8567712 3.9765253 3.7187494 3.6698039 3.3814982 3.5057570 3.9270468 3.3282167 3.2252198 3.2355430 3.8704385 3.3546393 3.3757716 3.5465764 3.4147653 3.9450688 3.4969393 3.8260368 3.1743559 3.3292204 0.6011160 3.9373481 1.9237533 1.9517225 2.0059041 3.3277283 3.6060864 3.3552585 3.1924551 3.9910133 2.3116246 2.2804890 0.5485867 0.5324901 0.4733955 3.9220132 4.3040789 3.7663459 4.0255937 3.8488524 4.0328282 3.9318513 4.0004710 3.9910133 2.1109690 2.3792022 2.3941779 2.3750127 2.4261279 2.3825808 2.3230711 4.1223937 3.6623298 3.6270373 3.5688961 3.7108226 3.2330126 2.1801761 0.5734730 0.5720178 0.5654886 4.6382950 4.0007461 3.8613637 4.1838326 4.0897235 4.2934567 3.8776798 3.9480881 3.7183747 3.7025971 3.6954435 3.8498191 3.4496328 3.1789266 2.9778616 3.6012721 3.8789848 3.6858976 3.7337767 3.8812014 3.4190002 3.5636150 3.8002302 3.5685145 3.5528600 3.9087095 3.9880528 2.2664655 2.2421697 2.1485327 2.0954808 2.2768447 2.1676264 2.1137861 2.1774623 2.3898173 2.2834350 2.1797123 2.1684625 2.1684625 2.1874484 0.8094820 0.8101143 0.8457157 0.7798700 0.7259524 0.7486308 0.7683344 0.5934983 0.6837929 0.5106671 0.5156436 0.5696685 0.6182999 0.5813231 0.6415603 0.6873088 0.5894460 0.5732803 0.5130510 0.5546595 0.5657241 0.5770332 0.6247739 0.5634412 0.5419639 0.5151484 0.5277849 0.5234608 0.6040011 0.6059457 0.6710990 0.5495491 0.5225785 0.5551160 0.5037255 0.5301131 0.5248678 0.5132505 0.4436039 0.5654560 0.5243615 0.4456718 0.5272850 0.5862378 0.5003329 0.5953581 0.5402774 0.4295277 0.3707523 0.4421737 0.3211012 0.3559346 0.3494440 0.3650661 0.0000000 0.1831224 0.2157250 0.2182193 0.3838314 0.5305792 0.4710496 0.5035311 3.9435346 4.4149770 3.5063107 3.6773525 3.6302326 3.7080891 3.5254789 3.6327725 4.6582518 3.5692646 4.5518815 3.8045776 3.9810363 
CAH2235070.1                  4.5074269 0.5101333 3.4894690 3.4733112 0.0024213 2.3574357 2.3157930 3.4593240 3.4954942 3.3589423 0.5644907 3.7325119 3.8472229 3.6651077 3.5052866 3.2771463 3.2362630 3.5496022 3.2796776 3.1737574 3.0885779 3.6714954 3.2405959 3.3606494 3.3750096 3.3779967 3.6582695 3.3688914 3.4658994 3.1353607 3.1810171 0.5750287 3.6640640 1.9493666 1.9947650 2.0459587 3.2253960 3.6402712 3.5513168 3.1830851 3.9382102 2.3722074 2.3306842 0.5514611 0.5748385 0.4223015 3.7577432 4.2144408 3.7003906 3.9257359 3.8335431 3.9681863 3.9778372 3.9477300 3.9382102 2.1187567 2.4027432 2.3184450 2.3398125 2.3704634 2.4572426 2.3839555 4.0031334 3.7167118 3.5802394 3.6078598 3.8367752 3.3652854 2.2137234 0.5936097 0.5918581 0.5743230 4.4430227 3.8775430 3.8638126 4.4923082 3.8677706 4.0635049 3.7699932 3.8256633 3.6657094 3.7349201 3.7543056 3.7792261 3.4840894 3.1452089 2.9483317 3.4329167 3.7039338 3.4157594 3.5011002 3.8244727 3.2340861 3.4556225 3.7663630 3.4283022 3.4123470 3.6300385 3.9650112 2.2527497 2.2451471 2.2457050 2.0706267 2.3297126 2.2330193 2.2098466 2.2442192 2.4338801 2.3585987 2.2475734 2.2248618 2.2248618 2.2207737 0.8226830 0.8233197 0.8616628 0.8413310 0.7600409 0.7774013 0.8112648 0.5895594 0.7264376 0.4985482 0.5034166 0.5621452 0.6202086 0.5887704 0.6368048 0.6855051 0.5989465 0.5808753 0.5128919 0.5517519 0.5101333 0.5851156 0.6210392 0.5694297 0.5446206 0.5709560 0.5763772 0.5717786 0.6173355 0.6183195 0.6818052 0.5826168 0.5206733 0.5454775 0.5316643 0.5418255 0.5549176 0.5204812 0.4790650 0.5705438 0.5378355 0.4553775 0.5142129 0.5656961 0.4826481 0.5645946 0.5081475 0.3930545 0.3604888 0.4153761 0.3360387 0.3402801 0.3482546 0.3645337 0.1831224 0.0000000 0.1842748 0.1785729 0.3892717 0.4942157 0.4173046 0.4495984 3.8814369 4.2902927 3.4587529 3.6552998 3.5045996 3.5916333 3.4748256 3.5168866 4.3715222 3.4290290 4.1696124 3.6428051 3.9890701 
XP_034834984.1                4.6936275 0.5737902 3.3638334 3.4265324 0.1724660 2.2173822 2.2009087 3.4943903 3.3703860 3.2892677 0.5812920 3.5473882 3.7475482 3.4993770 3.3276676 3.3097538 3.3377600 3.7035695 3.3286062 3.1078028 3.0936516 3.6190229 3.0935944 3.2126094 3.2384797 3.1542067 3.5721077 3.1460144 3.3886947 3.0731118 3.1894531 0.5820924 3.7761032 1.8817735 1.9180284 1.9380141 3.3012096 3.5426072 3.3449187 3.1252407 3.9022057 2.2285218 2.2122799 0.5426165 0.6149345 0.4754999 3.6851031 4.3598187 3.8041695 3.8908617 3.5569857 3.9803519 3.9683046 3.9118058 3.9022057 2.1771801 2.3276972 2.2350181 2.2673068 2.2976188 2.3123118 2.2394834 4.0453422 3.6361194 3.6122127 3.5682181 3.8263634 3.3475895 2.1864941 0.5946921 0.5960003 0.5995733 4.7084527 3.9770352 3.9329920 4.3556478 4.1041072 3.9122266 3.8987796 3.9182693 3.7324032 3.7702442 3.7649726 3.6618161 3.5590159 3.0911158 2.9552005 3.5214404 3.6878460 3.6029545 3.6341874 3.8565651 3.3026229 3.4121206 3.6846307 3.4577439 3.3967001 3.6505438 3.8930271 2.2889183 2.2983992 2.2056548 2.0243356 2.2797080 2.2047244 2.1337649 2.1715552 2.3673602 2.2970718 2.1736878 2.1492760 2.1492760 2.1328099 0.8475494 0.8481968 0.8599483 0.8718991 0.7501441 0.7623358 0.8182625 0.6102588 0.6730818 0.5290428 0.5343189 0.5841321 0.6484658 0.6046410 0.6528277 0.6579241 0.6243402 0.5769103 0.5346612 0.5926451 0.5737902 0.5929425 0.6310394 0.5651087 0.5609498 0.5468401 0.5523995 0.5499221 0.6223676 0.6134887 0.6675601 0.5429436 0.4988773 0.5407429 0.5402362 0.5404296 0.5435278 0.5381994 0.4620933 0.5244046 0.5026534 0.4423292 0.5261765 0.5666534 0.4765174 0.5786293 0.5144304 0.4204904 0.3288594 0.3812008 0.2951812 0.3166615 0.3145290 0.3263555 0.2157250 0.1842748 0.0000000 0.0482276 0.3715600 0.5373111 0.4735477 0.5122251 3.8918864 4.4596048 3.4586793 3.5585657 3.4360418 3.5185237 3.3186532 3.4757348 4.6959144 3.4584748 4.4384239 3.6832592 3.9909826 
XP_045774600.1                4.7099440 0.5799896 3.4627379 3.4550144 0.1673734 2.1835671 2.1837884 3.5693897 3.4764647 3.5000598 0.5824766 3.7893469 3.9385093 3.6328705 3.3637122 3.4174600 3.4007122 3.8025127 3.5463433 3.2821948 3.2534600 3.7321753 3.2570130 3.4066950 3.3472564 3.3287439 3.6663017 3.2807343 3.5823861 3.1701353 3.2403261 0.6124571 3.8386812 1.9083512 1.9485271 1.9873762 3.3283843 3.5944139 3.3326970 3.1430194 3.9391712 2.1944881 2.1950706 0.5407266 0.6127897 0.4823224 3.6780795 4.4330883 3.9315310 3.9103893 3.6191005 4.0232117 4.0016550 3.9487891 3.9391712 2.2357686 2.3359115 2.2078022 2.3420743 2.3851833 2.2936382 2.2052838 4.1508139 3.7213694 3.6814634 3.6362310 3.8313605 3.3340633 2.1702226 0.5915149 0.5928261 0.6004321 4.6690183 3.9630369 4.0926631 4.4184293 4.1525469 3.9519648 3.9904549 4.0104629 3.8558568 3.8828731 3.8769805 3.6740537 3.6742437 3.1817946 3.0124283 3.5801019 3.8764610 3.6875504 3.7043870 3.9470033 3.3362049 3.4930822 3.8007633 3.5544264 3.4912746 3.7728653 3.8839360 2.2907166 2.3002414 2.2027442 2.0671024 2.2726572 2.2179866 2.1384378 2.1730683 2.3690256 2.2995196 2.1760018 2.1528424 2.1528424 2.1763601 0.8521312 0.8527834 0.8576854 0.8772084 0.7606869 0.7794884 0.8194869 0.6406703 0.6745975 0.5400833 0.5455139 0.5645082 0.6559473 0.6036794 0.6649441 0.6704231 0.6091039 0.5678992 0.5255952 0.5859030 0.5799896 0.6075608 0.6322041 0.5833438 0.5816814 0.5605814 0.5607830 0.5582808 0.6246801 0.6180351 0.6743176 0.5518469 0.5043040 0.5528244 0.5269175 0.5384144 0.5436770 0.5318529 0.4518879 0.5312295 0.5162835 0.4633501 0.5477354 0.5902088 0.5007104 0.5884220 0.5262535 0.4305410 0.3249483 0.3857819 0.3034012 0.3263417 0.3240107 0.3387736 0.2182193 0.1785729 0.0482276 0.0000000 0.3819428 0.5477410 0.4804400 0.5191562 3.9490434 4.4634884 3.5292259 3.6367161 3.5886818 3.5657956 3.4432274 3.4989048 4.6558174 3.5551679 4.4856893 3.8348523 4.0411002 
CAH0725551.1                  4.8289589 0.5799919 3.4135142 3.3680246 0.3433873 2.2485819 2.2124006 3.9265627 3.6893659 3.6013985 0.5834215 3.7081825 3.8503856 3.6437112 3.4898423 3.5778103 3.4251833 3.7758223 3.5471909 3.4670166 3.5021610 3.7620141 3.4459677 3.3909318 3.4616205 3.6438490 3.9370993 3.3919901 3.7317263 3.3133729 3.4070216 0.5433096 3.7303437 2.0807398 2.1264232 2.2006781 3.3714097 3.5385269 3.5811916 3.2820404 3.9783014 2.2634834 2.2274095 0.6046042 0.6561604 0.4835648 3.9579640 4.1322592 3.9167096 4.1493099 3.8530543 4.1434799 4.0040923 3.9878285 3.9783014 2.3014780 2.2639609 2.3658776 2.2793417 2.3068957 2.3609791 2.2748220 4.1023264 3.6366109 3.5914493 3.5534564 3.6034636 3.2251947 2.3338903 0.6519629 0.6534141 0.5942439 4.8377120 3.9251528 3.8942566 4.3121586 4.0864085 4.0575382 3.8909853 3.8890281 3.5198169 3.6648821 3.7169831 3.5896299 3.3026627 3.0427806 2.9365372 3.4520948 3.6767971 3.6819810 3.6088960 3.6708343 3.1575686 3.2273146 3.4346443 3.4992811 3.4314249 3.7095336 3.7263831 2.2777697 2.2587324 2.2844618 2.1676216 2.3051068 2.2118329 2.1954876 2.2309294 2.3429765 2.3323571 2.2007537 2.1604238 2.1604238 2.2522322 0.7815601 0.7821815 0.8315749 0.8407923 0.7181952 0.7092845 0.8089561 0.6553158 0.6579604 0.5401971 0.5455988 0.6642994 0.6502979 0.5817382 0.6580040 0.6523948 0.5959819 0.5717999 0.4724195 0.5125533 0.5799919 0.6475704 0.6361426 0.5655592 0.5711099 0.5579986 0.5574384 0.5592334 0.6637422 0.6518233 0.7342315 0.5072067 0.4642942 0.4792126 0.5193221 0.5136146 0.5221584 0.5151293 0.4329668 0.6185173 0.5083041 0.4399856 0.4951076 0.5294347 0.4788370 0.5467189 0.4982462 0.4258882 0.3591161 0.3982811 0.2518391 0.2990622 0.2838853 0.3023730 0.3838314 0.3892717 0.3715600 0.3819428 0.0000000 0.4998551 0.4794479 0.5170984 4.1291692 4.5416694 3.4187053 3.8586005 3.6306626 3.7364723 3.5481036 3.4037268 4.7986217 3.4777149 4.3722635 3.7213974 4.0171158 
CAG9564521.1                  4.4887710 0.6569108 3.6046447 3.6127100 0.4700137 2.2453040 2.1955423 3.9005401 3.6633429 3.6716590 0.6353952 4.0296737 4.0736897 4.0949059 3.8433690 3.3673545 3.6887632 3.7581034 3.2034247 3.1770132 3.2373050 3.8624065 3.5096619 3.4717992 3.5118231 3.6808336 3.9650082 3.5124486 3.7517380 3.5010245 3.7019334 0.7167472 3.7680603 2.0343061 2.0697892 2.1098306 3.1898784 3.5101597 3.3628228 3.1691194 3.7104757 2.2673174 2.2175901 0.5847963 0.6312662 0.0441007 3.8475410 4.0458863 3.6297301 3.7974077 3.6204749 3.8597206 3.8762544 3.7202398 3.7104757 2.2513703 2.3396754 2.3505157 2.2540666 2.2807727 2.2228789 2.2712340 4.1462231 3.4776612 3.4215174 3.3919742 3.5142541 3.0932019 2.2986246 0.6671604 0.6603479 0.6589353 4.7196357 3.9188435 3.9996829 4.5427152 4.4123205 4.2162053 3.7540990 3.7905307 3.6512956 3.6462906 3.6514976 3.7663558 3.5233575 3.2600240 2.7820882 3.4134689 3.5041984 3.6253183 3.6035783 3.6963290 3.2290305 3.1643056 3.4417024 3.3927820 3.4449752 3.5225443 4.2215528 2.3968811 2.3624038 2.4541714 2.1963889 2.4144261 2.3940256 2.2772322 2.3139502 2.4271406 2.4023789 2.3265552 2.2931379 2.2931379 2.4367362 0.9202477 0.9212486 0.9791271 0.8393759 0.8440334 0.7575432 0.8735287 0.7153447 0.6597600 0.6562927 0.6570863 0.6930384 0.7660983 0.6712362 0.7358324 0.6912533 0.6205368 0.5821300 0.5260269 0.5685240 0.6569108 0.7526736 0.7104126 0.7137530 0.7062902 0.7095297 0.7150910 0.7113597 0.6434948 0.6879456 0.7595832 0.6084416 0.6103279 0.6500773 0.6404004 0.6576621 0.6525055 0.6165036 0.5676662 0.6164385 0.6099097 0.5926482 0.6285559 0.7037106 0.6232944 0.7138972 0.6618028 0.5958323 0.5005698 0.4645756 0.3765508 0.4224868 0.4250043 0.4282221 0.5305792 0.4942157 0.5373111 0.5477410 0.4998551 0.0000000 0.0446205 0.0499202 3.6633682 4.4453235 3.3935188 3.8868556 3.7721209 3.6595195 3.5891152 3.6796146 4.1920408 3.3981455 4.7471291 3.8632614 3.8482803 
XP_032518941.1                4.2749521 0.6146223 3.3930170 3.2993463 0.4214108 2.1615759 2.1615759 3.9429299 3.6206344 3.4163374 0.6455118 3.6819838 3.8705048 3.9087598 3.6365531 3.0711000 3.1939840 3.6732699 3.2689699 2.9052786 2.9713732 3.6437375 3.1079408 3.5919115 3.2739536 3.6927534 3.5931542 3.4158427 3.5611161 3.2199533 3.4566920 0.6091131 3.4269092 1.9821292 1.9821292 1.9821292 3.0502772 3.3376199 3.0341190 2.9378293 3.3693405 2.1871838 2.1871838 0.5882831 0.5078635 0.0000010 3.4923768 3.6074873 3.5774368 3.5846253 3.4486520 3.6743642 3.7102877 3.3804075 3.3693405 2.1695233 2.1658955 2.2281587 2.1115200 2.1063393 2.1189688 2.1727332 4.1080221 3.4236538 3.3697408 3.3326087 3.3662437 2.9138651 2.1034893 0.6077016 0.6024691 0.5948969 4.2581779 3.6398491 3.7405915 3.8211476 4.0965267 3.8516457 3.4960910 3.5325089 3.4807064 3.4922616 3.4865405 3.6073469 3.4124667 3.2949703 2.8238852 3.3845104 3.3184719 3.5623818 3.3474447 3.6045394 3.2759081 2.9298121 3.2267408 3.3160687 3.3816587 3.4086091 3.8950874 2.2693144 2.2693144 2.3963834 2.1847413 2.2964836 2.3403958 2.1712888 2.2085088 2.3034131 2.2901657 2.1944101 2.1415551 2.1415551 2.2432703 0.8621998 0.8621998 0.8515319 0.7477794 0.8003885 0.7303870 0.7916359 0.6164007 0.6297191 0.6429228 0.6436766 0.6689897 0.6728694 0.6442230 0.6442230 0.7241030 0.6062799 0.6062799 0.5593694 0.5540647 0.6146223 0.6822900 0.6265804 0.6845910 0.6774586 0.6724303 0.6784361 0.6743632 0.5852015 0.6001046 0.6091156 0.5773291 0.5761662 0.6214647 0.5606713 0.5874149 0.5743345 0.5582151 0.5725719 0.6253960 0.5685718 0.5816062 0.5906787 0.5981196 0.5981196 0.6086974 0.6383670 0.5839433 0.4648293 0.4519173 0.3960573 0.4105561 0.3967379 0.4139284 0.4710496 0.4173046 0.4735477 0.4804400 0.4794479 0.0446205 0.0000000 0.0000010 3.5609298 4.1186893 3.3161884 3.6655286 3.4716341 3.4517558 3.4108995 3.2993463 3.9338503 3.3219135 4.0657152 3.5788946 3.7080184 
XP_032519186.1                4.4539958 0.6339110 3.5158743 3.4136659 0.4501840 2.1937584 2.1682526 3.9515047 3.6777615 3.5213596 0.6485988 3.7492907 3.8913183 4.0267087 3.7421078 3.2232800 3.3178874 3.6904678 3.2689699 3.0833645 3.1493233 3.8027295 3.3008526 3.5685336 3.3290097 3.7071719 3.7488559 3.4158427 3.6485556 3.4353089 3.6173068 0.6348451 3.6666249 2.0122779 1.9923903 1.9923903 3.1852638 3.5369085 3.3424447 3.1422467 3.4901364 2.2293986 2.2035895 0.5977812 0.5818642 0.0000010 3.6469623 3.8055960 3.7057367 3.7743192 3.6831646 3.8649550 3.8819259 3.5002584 3.4901364 2.1981442 2.3062095 2.3405184 2.2723019 2.2676895 2.1639784 2.2196063 4.1618124 3.5399736 3.5130307 3.4819242 3.5911767 3.1611999 2.2067720 0.6403678 0.6380577 0.6228593 4.3870681 3.8051003 3.9270258 4.0449451 4.2573117 4.0115264 3.6754053 3.7000341 3.6351064 3.5832874 3.5972362 3.7211176 3.5420488 3.2949703 2.8102560 3.4155799 3.4247639 3.5180639 3.5236401 3.6484134 3.2759081 3.1322923 3.4046713 3.4486759 3.4896897 3.5544980 4.0346458 2.2857561 2.2554471 2.4104031 2.1714890 2.3561214 2.3555921 2.2131108 2.2538172 2.3723075 2.3413763 2.2409343 2.1959667 2.1959667 2.2516740 0.9006566 0.9016846 0.9732772 0.8036954 0.8271547 0.7542748 0.8380808 0.6288029 0.6445302 0.6716815 0.6726210 0.6954737 0.7491860 0.6970126 0.7041093 0.7361022 0.6449581 0.6149834 0.5593694 0.6009533 0.6339110 0.7201728 0.6552519 0.6968907 0.6957728 0.6963441 0.7020569 0.6982093 0.6239232 0.6370129 0.6606947 0.5974255 0.6085043 0.6504870 0.6041153 0.6193483 0.6105210 0.5865921 0.5840498 0.6269080 0.5825742 0.5916291 0.6020987 0.6244436 0.6026108 0.6278478 0.6430677 0.5935165 0.5041120 0.4701371 0.3952127 0.4350887 0.4222331 0.4388760 0.5035311 0.4495984 0.5122251 0.5191562 0.5170984 0.0499202 0.0000010 0.0000000 3.6654993 4.0143265 3.4245634 3.7614815 3.6429840 3.6081717 3.5065640 3.4136659 4.1749358 3.4541488 4.5268464 3.7205633 3.8533118 
Pt-CHHR-like1                 3.6538231 3.8095654 3.7413706 3.5590465 3.9107223 3.4563061 3.4370914 4.0157134 3.5974337 3.6618049 4.1941612 4.1705794 4.3851793 4.6186488 3.6414880 3.7926358 3.7239541 4.2233071 3.5771707 3.1941174 3.3611088 3.6562870 3.6070183 3.7700202 3.9514332 4.2117839 3.5929724 3.1169860 3.8828502 3.0555711 3.4464685 3.5741824 0.9625678 3.5749025 3.5854449 3.5192677 0.7311375 1.0355060 0.7237250 0.6852572 0.4380462 3.4202582 3.4009088 3.8900479 3.0329900 3.5418712 0.3689285 0.5384002 1.0870881 0.2981211 0.3160044 0.1053817 0.1475989 0.3872094 0.3820974 3.2665277 3.4910514 4.0472049 3.3970366 3.4682386 3.4897388 3.4342758 1.3597744 0.7426830 0.7114475 0.7009471 0.5776714 0.4338122 3.3768832 3.8417981 3.8235274 3.7678004 2.6780140 2.5385106 2.7839057 2.7300669 2.8522927 1.4661232 0.9049556 0.9264499 0.9803014 0.9526234 1.0105929 1.1323926 0.8343474 0.7544354 0.5541011 0.9203671 0.8900614 1.1091424 0.9360792 1.2320040 0.7300431 0.6962166 0.6952455 0.7360023 0.6891740 0.6406354 3.6626965 4.0958884 4.0980384 4.0445229 3.9848496 3.5566995 3.4129152 3.3902661 3.3901895 3.6039288 3.3057524 3.3549816 3.1327328 3.1161382 3.1155622 4.0257962 4.0044467 4.9365715 4.1213886 4.1778925 4.2757107 4.3953911 3.9132502 5.1917253 3.8100941 3.7817527 3.8037792 3.7508425 4.0519063 4.1243265 5.0083569 4.0772890 4.1592800 3.8453939 3.7487504 3.8095654 3.7592575 3.8022488 3.8363882 3.8098323 3.8603914 3.8927477 3.8548140 3.7933702 3.7556152 3.9698657 3.7359000 3.7363567 3.5139629 3.8106896 4.0756064 3.8700921 3.9294442 3.9418152 3.8358998 3.9624947 3.7806976 3.4881429 3.5680551 3.5364239 3.5603618 3.5199297 3.7084252 3.6836445 3.8157784 3.7424218 3.7227404 3.7341623 3.7132303 3.9435346 3.8814369 3.8918864 3.9490434 4.1291692 3.6633682 3.5609298 3.6654993 0.0000000 2.4492862 0.7222678 3.7533294 4.0901872 0.3574778 3.2677779 3.5590465 2.6268431 0.7342938 4.6863261 3.8952416 0.1651378 
Pt-CHHR-like2                 4.3292538 3.9890114 4.1301373 4.1498659 4.0589335 4.2044583 4.1186130 4.1664587 3.9522121 3.9958138 3.4542335 4.2847444 4.3863781 4.9724487 4.0298592 3.7833278 3.8650906 3.9733799 4.6502200 3.8476034 3.9399633 4.6173461 4.2462179 4.6659032 4.1375262 4.9327663 4.3211284 4.0661350 4.8349820 3.7171995 3.9638528 4.0093931 2.2794733 4.2708399 4.4964238 4.4566239 1.9216300 2.2567381 2.3013443 1.8504783 2.3197457 4.1003826 4.0128326 4.0875306 4.3835886 4.0459805 2.1137863 2.5155626 2.1839490 2.2184623 2.1368299 2.2707341 2.0697574 2.3610148 2.2983978 4.6624346 4.4330951 4.9340572 4.6369610 4.5768466 4.4310799 4.2021399 2.3525720 1.9674875 1.9591638 1.9767397 1.9820595 1.7379344 4.5980983 4.1198334 4.0826589 3.7546921 0.2323177 0.9971696 1.2576537 1.1454993 1.3714538 2.2187844 2.1734538 2.2226987 2.1086659 2.1518877 2.1476794 2.1983171 2.1183018 2.0377903 1.5534552 1.9758392 2.1946732 2.3561596 2.2034805 2.4439067 1.6846917 1.8349991 2.0014065 2.0824844 2.0061387 2.0891899 4.4825526 5.5348884 5.7215678 4.7472185 4.4621935 4.4069996 4.1527158 3.5941522 3.6102331 4.0227703 4.0357343 3.6125629 3.5001699 3.5001699 4.2997086 4.3379250 4.3379250 4.6739605 4.8677085 4.2925738 4.0572335 5.1141309 4.6783947 4.0133759 4.1014064 4.0577226 4.3207934 4.2385857 4.2456739 4.6815996 4.3089835 4.2873696 4.3827407 4.3187055 4.3839736 3.9890114 3.9128046 4.3812414 4.0710271 4.0617363 4.0867553 4.1830406 4.1851817 4.1213440 3.9857528 4.2313557 4.0683874 4.0168867 4.0208307 4.1386774 4.1127249 4.0874336 4.0626594 3.9933551 3.9293876 4.5212456 4.1844542 3.7768111 3.9547971 3.7357096 3.9936996 3.8921561 3.8151261 3.7157850 3.7076598 4.0514464 3.9993893 4.1330549 4.2121461 4.4149770 4.2902927 4.4596048 4.4634884 4.5416694 4.4453235 4.1186893 4.0143265 2.4492862 0.0000000 2.1757793 4.5386760 4.7562976 1.9430597 4.0387215 4.1657102 0.2109907 2.0829342 4.4640087 4.2926190 2.3343118 
Pt-CHHR-like3                 3.5654794 3.3522967 3.2910430 3.3211982 3.4727115 3.2196904 3.2043861 4.0248460 3.4147336 3.5473597 3.8773949 4.1610520 4.3435778 4.4412559 3.5351942 3.7505775 3.7537632 3.8196850 3.2596102 3.1777008 3.2473722 3.7733644 3.5690579 3.3305365 3.5652581 3.5962657 3.4050200 2.7826181 3.4725984 3.0129974 3.2185424 3.5085627 0.8419809 3.2616086 3.2374653 3.2454447 0.6039247 0.8071620 0.5840802 0.5639159 0.6986484 3.1823471 3.1668539 3.5218890 3.0956498 3.2798312 0.6220622 0.8139389 0.9119909 0.6003138 0.5862215 0.6645801 0.6309237 0.7076349 0.6644144 3.3367652 3.1492459 3.5521815 3.1918777 3.2388884 3.2682858 3.1998507 1.0976224 0.2842523 0.2930453 0.2390755 0.3315478 0.2148527 3.2177744 3.5830373 3.5881737 3.5598129 2.3815622 2.4068016 2.4717466 2.6445581 2.5194861 1.3023382 0.7618240 0.7883076 0.6376457 0.6909044 0.7265548 0.9234258 0.6486812 0.5581327 0.3900181 0.6601129 0.8161790 0.7655556 0.7411233 0.8972473 0.5283363 0.5901366 0.6088309 0.0745265 0.1407641 0.2059021 3.7752352 3.6113568 3.6185932 3.3665980 3.6000801 3.3168868 3.1501048 3.1732426 3.1721772 3.4046821 3.1927204 3.1447718 2.9556364 2.9914602 2.8534166 3.5711182 3.5678167 4.5308324 3.7098886 3.7812718 3.7314899 3.8409619 3.4687630 4.3657827 3.5295957 3.5272112 3.4977138 3.4773688 3.6308340 3.7299518 4.2269053 3.7646337 3.7099513 3.3221546 3.3483453 3.3522967 3.5463143 3.4627872 3.5640407 3.6627262 3.6835722 3.7134120 3.6786097 3.5591488 3.5103366 3.6947771 3.2052957 3.4328758 3.1732619 3.5135707 3.6420811 3.5957329 3.6321999 3.6102226 3.7722994 3.4231432 3.3117296 3.3782604 3.4833723 3.3746139 3.4953173 3.3606719 3.5036114 3.4803186 3.6123183 3.3025379 3.3645834 3.4173939 3.3777311 3.5063107 3.4587529 3.4586793 3.5292259 3.4187053 3.3935188 3.3161884 3.4245634 0.7222678 2.1757793 0.0000000 3.7006475 3.6331473 0.5538483 3.2381861 3.4412913 2.5853903 0.0788293 4.2492376 3.4695240 0.7158683 
Pt-CHHR-like4                 4.2797817 3.5888175 0.9888299 0.9374560 3.5016049 3.0926932 2.9998838 0.3991414 0.4736256 0.4881405 3.6620833 1.8293771 1.7158188 1.7329597 1.2701107 0.8591146 0.9127392 1.0349628 1.1388642 0.8825273 0.8642600 0.6917457 0.7518040 0.9565663 0.8914638 1.0630055 0.9637063 1.0485806 1.8147301 1.0281635 1.1649894 3.5128079 4.0166454 3.0534329 3.0988578 3.1032579 3.2918088 3.6124474 3.3294171 3.1463607 3.6404809 3.0655216 2.9729235 3.5544248 3.7368555 3.6704124 3.5001622 3.9372569 3.7395670 3.5645429 3.4806841 3.6189526 3.4331945 3.7263560 3.6018180 2.8588914 2.9173324 3.3292286 3.1659704 3.2429632 2.8832629 3.0990721 4.1544420 3.3738508 3.3046289 3.3101484 3.3686816 3.0402262 2.9914527 3.6580875 3.5973197 3.5708431 4.0612743 3.6745601 3.5789796 3.4484808 3.4055311 4.2829868 3.9151282 3.8688828 3.7401759 3.6710496 3.5567616 3.6310090 3.3039890 3.3345855 3.0807475 3.5087133 3.2352916 3.8134874 3.7573850 3.5756139 3.5801294 3.2200155 3.3662180 3.7731553 3.5436923 3.5191772 2.7352832 3.2502825 3.2637057 3.1731514 3.6171586 3.8333947 3.7324773 3.1454406 3.1839302 3.2993012 3.3228852 3.1590256 3.0728993 3.0729222 3.1530299 3.9209180 3.9375616 4.6925135 4.0249949 4.0314264 3.9208002 3.7771904 3.3912258 4.0074731 3.5165452 3.5033292 3.7205025 3.7027776 3.6383038 3.6658229 4.0182155 3.6613807 3.6047803 3.4565463 3.8621331 3.5888175 3.6465133 3.4815351 3.6439258 3.5175690 3.3961416 3.4093909 3.3904512 3.6987533 3.5674272 3.6951510 3.6742154 3.6187287 3.4897003 3.6573574 3.7246428 3.8822587 3.7526732 3.4068870 4.0090769 3.7195135 3.4524199 3.3741916 3.4632071 3.1639614 3.4079909 3.3369541 3.4791487 3.5711488 3.5490056 3.4826957 3.5231512 3.5931047 3.5441368 3.6773525 3.6552998 3.5585657 3.6367161 3.8586005 3.8868556 3.6655286 3.7614815 3.7533294 4.5386760 3.7006475 0.0000000 0.9487528 3.4742704 0.4721419 0.9374560 3.7388991 3.7788166 1.5706678 0.9516576 3.5809374 
Pt-CHHR-like5                 5.0804085 3.4912097 0.2993555 0.4044237 3.4427950 2.8000163 2.8131324 1.0238669 0.8683138 0.9441391 3.5862347 1.9972391 1.8396253 1.5441257 1.5365119 1.1391266 1.1330778 1.2663370 1.3913856 1.0955035 1.0463532 0.9159896 0.9630363 1.0936628 0.9921952 1.1335494 0.8379884 1.1108929 1.8091825 0.9590208 1.2121554 3.6256936 4.1545062 3.0903148 3.1524795 3.1131164 3.8591161 3.9854992 3.6905651 3.5666357 3.9653384 2.7504943 2.7613396 3.5274974 3.7303238 3.5054164 4.1918689 3.8721290 3.8311903 4.0594558 3.9179268 3.9300311 3.7527780 4.0937931 3.8867599 2.8437546 2.7724536 3.5556734 3.0275815 3.0309702 2.7321836 2.7828443 3.9060396 3.6697875 3.7903034 3.7110465 3.8731897 3.4362348 3.0075696 3.5824688 3.5373018 3.4259363 4.5168220 4.1809039 3.8638403 4.7820513 4.2097771 4.2614064 4.1347527 4.0462766 3.8338989 4.0627389 3.9219848 4.1448426 3.6499132 3.2181794 3.2279617 3.8627891 3.5924706 3.8857552 3.7643993 4.5196006 4.1441818 4.0017253 4.2085558 3.6061898 3.6073173 3.7092425 3.0764619 3.2954120 3.3184731 3.4858279 3.8344534 3.6792155 3.8531263 3.1055409 3.1419195 3.2747648 3.3349289 3.1196077 3.0296153 3.0130165 3.0512998 3.4886258 3.4893422 4.2581394 3.9426869 3.4657023 3.5491020 3.5063726 3.4864150 3.8580891 3.4770068 3.4613600 3.2404198 3.3445305 3.4397192 3.6156335 3.6744818 3.6668926 3.6493447 3.3755467 3.6318484 3.4912097 3.6825308 3.2308795 3.5085598 3.3859785 3.6103533 3.6304110 3.6113074 3.5397634 3.3880154 3.7940197 3.5304025 3.5700947 3.2562688 3.4585700 3.5200677 3.6598221 3.5668091 3.3343884 3.8972446 3.8457214 3.6004874 3.4640087 3.6440626 3.2809568 3.5609884 3.4609256 3.5317929 3.5220976 3.5821191 3.3966063 3.4511508 3.4705433 3.5019385 3.6302326 3.5045996 3.4360418 3.5886818 3.6306626 3.7721209 3.4716341 3.6429840 4.0901872 4.7562976 3.6331473 0.9487528 0.0000000 3.8415500 0.7561639 0.4028424 4.4539918 3.6081728 0.4890875 0.0969843 3.8885572 
Es-CHHR-like1                 3.9709289 3.5233619 3.3831747 3.3565354 3.5881960 3.0758007 3.0553613 3.5520804 3.1610473 3.3051246 3.9386113 3.7229479 3.6153993 4.1836792 3.3393419 3.2069354 3.2293132 3.4806422 3.4955849 3.1306999 3.1306999 3.1242451 3.0908499 3.1719587 3.4223011 3.6752877 3.1419514 3.0899382 3.2663072 2.8625198 2.8406351 3.5534908 0.6642545 3.1448251 3.2110454 3.0954058 0.6637968 0.6590258 0.7128117 0.6583049 0.1754024 3.0128483 2.9922982 3.3278711 3.1327142 3.4517558 0.0000010 0.1963387 0.6995926 0.3183102 0.2762888 0.3384085 0.3348823 0.1754024 0.1754024 2.9966176 2.9068303 3.5132212 3.1074054 3.1342835 2.9547678 3.0421256 0.7982453 0.4918051 0.4908858 0.4915712 0.4891610 0.4779034 3.1768617 3.3997546 3.3801732 3.5026013 2.2762469 2.5153443 2.2604158 2.6350467 2.1909387 1.2231265 0.6414085 0.6382318 0.5757156 0.6022753 0.6322772 0.6871629 0.6333010 0.6963297 0.5732551 0.5660950 0.7551297 0.7301789 0.6771277 0.8424196 0.7570406 0.6616698 0.7057320 0.5723444 0.4932425 0.4560501 3.1212973 3.7248465 3.7674913 3.3104184 3.9162579 3.3144411 3.2052486 3.0775516 3.0992254 3.0992254 3.0818570 3.0818570 3.1482647 3.1433798 2.8316424 3.6397905 3.6356295 5.0003438 3.8375923 4.0164734 3.9941952 3.8102034 3.9779925 5.0555120 3.5163722 3.5005434 3.3663781 3.4829076 3.5367025 3.6583350 4.3165993 3.6549964 3.6602609 3.6602609 3.6174386 3.5233619 3.6508344 3.5858851 3.6571492 3.5992810 3.5832487 3.6191055 3.5774266 3.3934867 3.3081305 3.2871262 3.3808238 3.6021775 3.6876412 3.6442376 3.7203864 3.5316263 3.7051828 3.6127034 3.8871522 3.6213094 3.5025558 3.4575965 3.4760838 3.4267840 3.5079332 3.4786764 3.4427150 3.4528130 3.6028236 3.3455575 3.4003486 3.4800883 3.4610786 3.7080891 3.5916333 3.5185237 3.5657956 3.7364723 3.6595195 3.4517558 3.6081717 0.3574778 1.9430597 0.5538483 3.4742704 3.8415500 0.0000000 3.1265937 3.3565354 2.5369567 0.5778539 4.5874094 3.6030992 0.3348823 
Es-CHHR-like2                 4.9598295 3.4877720 0.7809518 0.7864279 3.3008576 2.7453637 2.6454329 0.4988877 0.0398716 0.2614892 3.3524003 1.4424472 1.4343544 1.4524466 1.1963246 0.7393723 0.7387625 0.8772267 1.0127766 0.7806433 0.7868782 0.6738441 0.6974502 0.8786774 0.7370837 0.7999604 0.7937464 1.0181200 1.4003575 1.0333291 1.0852438 3.4007113 3.6381074 2.5768724 2.6461798 2.6437776 3.2432872 3.1716064 3.2064385 3.1446908 3.0929657 2.7309995 2.6310599 3.5188370 3.8761894 3.4047185 3.1733120 3.2534730 3.4898660 3.2875781 3.2058383 3.1496973 3.1214965 3.0929657 3.0929657 2.6692185 2.6299920 2.9428822 2.9476803 3.0120767 2.7059417 2.7503238 3.4339164 2.9866260 3.0024624 3.0404732 2.9186102 2.8497413 2.5561854 3.6367827 3.5461229 3.3640378 3.6808944 3.3919723 3.2808574 3.6436185 3.4587258 3.6323463 3.5379965 3.4470297 3.5231841 3.5048784 3.4097054 3.3268598 3.1663043 3.3060206 3.0103486 3.2138492 3.3174541 3.5108853 3.4576599 3.4221205 3.3648384 3.0508700 3.1816893 3.2417666 3.1243477 3.0953548 2.5023215 2.7898848 2.8016989 2.6945877 3.1572513 3.1155956 2.9388683 2.9187873 2.9195249 2.9878917 2.9496035 2.9002816 2.8228444 2.8226360 2.6132626 3.5272311 3.5235862 4.4349458 3.7237835 3.7668490 3.5974582 3.6095273 3.2844007 3.5792672 3.1416113 3.1333236 3.2503480 3.3055016 3.3734091 3.4705016 3.6890984 3.4266505 3.3864297 3.3055667 3.6028182 3.4877720 3.6630257 3.4155703 3.4899016 3.3694828 3.4303109 3.4315471 3.4350597 3.6413280 3.5057901 3.5492435 3.3506982 3.2994878 3.2029185 3.1844777 3.3036366 3.5352739 3.2760552 2.9664880 3.6482051 3.5490070 3.2857323 3.2394524 3.3886677 3.1321200 3.2814689 3.2829183 3.2851865 3.3055670 3.2410291 3.2252365 3.2070092 3.2539691 3.2277795 3.5254789 3.4748256 3.3186532 3.4432274 3.5481036 3.5891152 3.4108995 3.5065640 3.2677779 4.0387215 3.2381861 0.4721419 0.7561639 3.1265937 0.0000000 0.7864279 3.4361491 3.2550793 1.4857362 0.7655612 3.2003990 
Es-CHHR-like3                 4.3628654 3.5543034 0.3672952 0.0019823 3.3174050 2.8591810 2.8474025 1.0392668 0.9257710 0.9997298 3.6097659 2.0898667 1.8895194 1.6446112 1.5054812 1.1609113 1.0828816 1.1345621 1.2898819 1.0938392 1.0957280 0.9485965 0.9707946 1.0320093 0.8561073 1.0149166 0.9518443 1.0470373 1.5523498 1.0184462 1.2331509 3.6228394 3.7101127 2.9706041 3.0429689 3.1611491 3.3971464 3.7752760 3.5647723 3.2406950 3.6946225 2.8137536 2.8005415 3.4986049 3.5210943 3.3295321 3.8112070 3.6958125 3.8995748 3.7043696 3.3646619 3.4608413 3.2971075 3.8450260 3.6380411 2.6671049 2.7832570 3.4717112 3.0949656 3.1231837 2.7348343 2.8434206 3.8607095 3.4939938 3.3181565 3.3057381 3.2759810 2.9831391 2.9387895 3.4888555 3.4523093 3.7042442 3.9242629 4.1012843 3.6986256 4.7918346 3.9426115 3.8973929 4.0033394 4.0282848 3.6297808 3.8793273 3.6123863 3.7329032 3.4195120 3.0489963 2.7881728 3.5060869 3.4529447 3.8175940 3.5763576 3.9474167 3.2259746 3.3891217 3.5017704 3.3784539 3.4182043 3.4294237 3.0805686 3.0654599 3.0846925 3.3598760 3.6939346 3.5377983 3.6860915 3.2315192 3.2524546 3.3652487 3.4711181 3.2648600 3.1999208 3.1955376 2.9530813 3.6069540 3.6215293 4.3122309 3.9711994 3.7273167 3.6543071 3.8083873 3.4445743 4.1305484 3.3075363 3.2663680 3.2527602 3.3250714 3.2467830 3.4392793 3.5051561 3.4113566 3.4856542 3.4430219 3.5284215 3.5543034 3.6119311 3.2807316 3.5527779 3.4738835 3.5856296 3.5999505 3.5804672 3.5137347 3.3561012 3.7556634 3.5065735 3.5909034 3.4486209 3.5100932 3.5338554 3.7093755 3.5647059 3.2761972 3.8698495 3.8737016 3.5629226 3.2857161 3.5482011 3.2967254 3.4839337 3.4926174 3.5647805 3.6157442 3.6713347 3.3528078 3.4266887 3.5019839 3.5216135 3.6327725 3.5168866 3.4757348 3.4989048 3.4037268 3.6796146 3.2993463 3.4136659 3.5590465 4.1657102 3.4412913 0.9374560 0.4028424 3.3565354 0.7864279 0.0000000 3.7981565 3.4325867 0.7822272 0.3690907 3.4267780 
Sp-GPCR-A34                   4.6053215 4.1724152 3.9236609 3.7981565 4.3497196 4.2170023 4.2170023 3.8396835 3.5026703 3.5475538 4.1261733 3.7626962 3.9832655 5.4087973 3.8746466 3.2848251 3.4893939 3.8059368 3.9426605 3.5109889 3.5899068 3.8989717 3.6937494 4.1809497 3.7184698 4.4517516 3.8758175 3.7595128 3.9943409 3.5832014 3.6021755 4.2208865 2.5808770 4.2251002 4.2251002 4.2251002 2.5516254 2.7449110 2.7553490 2.6026635 2.5669622 4.1972983 4.1972983 4.1847498 4.1290114 4.0234414 2.5369567 2.7283543 2.7326876 2.7660880 2.6202450 2.6317673 2.6322300 2.5669622 2.5669622 4.3517807 4.4221604 4.7351642 4.2937965 4.1659326 4.0841015 4.2127100 2.7551176 2.4438300 2.4518727 2.4384048 2.3531017 2.2976908 4.5765989 4.4452294 4.4180622 3.9556375 0.2863709 0.9452875 1.3262741 1.0839677 1.2464767 2.7433585 2.5194905 2.5857494 2.6098831 2.6503961 2.6924607 2.7384812 2.6281109 2.6413260 2.0882157 2.3381994 2.6436137 2.6182829 2.7492141 2.6050101 2.3833768 2.3565238 2.3914507 2.5545999 2.4717165 2.6308180 4.4528386 5.1923305 5.1923305 4.4422746 4.5338944 4.6741701 4.7295649 3.5108172 3.5700022 3.8277878 3.8203150 3.5456599 3.4135640 3.4135640 3.9624001 4.5469019 4.5132345 5.6295351 4.4210270 4.3936094 4.3360308 4.7295080 4.7709418 4.9619932 4.1634659 4.0983591 4.6002143 4.7511420 4.4146569 4.4146569 4.5339776 4.5219456 4.3784115 4.2497470 4.1252126 4.1724152 3.9648769 4.3246589 4.4366306 4.4497383 4.4127348 4.5191652 4.5156885 4.3963418 4.2030382 4.0897355 4.1850106 4.1882626 4.0676417 4.2577056 4.3930833 4.4437432 4.3584659 4.3529537 3.8529340 4.3449955 4.2362217 4.2339659 4.1591384 3.9240350 4.1363702 4.1531651 4.0604987 3.8833736 3.8765010 4.1914716 4.1694659 4.2457792 4.1958375 4.6582518 4.3715222 4.6959144 4.6558174 4.7986217 4.1920408 3.9338503 4.1749358 2.6268431 0.2109907 2.5853903 3.7388991 4.4539918 2.5369567 3.4361491 3.7981565 0.0000000 2.5571059 4.4050934 3.9110815 2.6033794 
Sp-GPCR-A35                   3.4553355 3.3527700 3.2474929 3.3052278 3.4501113 3.2055219 3.1797230 4.0563326 3.4318595 3.5186588 3.9340398 4.1180255 4.3197966 4.3581501 3.5205108 3.7422639 3.7872701 3.7890128 3.2793200 3.1394623 3.2116374 3.7653723 3.5218763 3.3678412 3.4977965 3.6819818 3.3685155 2.8663160 3.6034979 2.9276857 3.1369372 3.5476326 0.8347172 3.2725126 3.2527815 3.2196034 0.6124664 0.7931960 0.5981824 0.5745341 0.7273689 3.1681695 3.1423011 3.5992386 3.2235005 3.2854026 0.6614238 0.8666336 0.8907713 0.6078358 0.6220062 0.6795861 0.6465724 0.7363495 0.6915282 3.2880375 3.1575460 3.4714695 3.1876265 3.2577764 3.2821173 3.1856779 1.0940423 0.2969356 0.3020572 0.2515131 0.3382520 0.2407194 3.1974341 3.6800373 3.6851636 3.5589651 2.3078467 2.4086769 2.4940917 2.5383443 2.4318503 1.2606475 0.7476524 0.7732500 0.6448029 0.6900514 0.7424979 0.9195102 0.6345773 0.5639349 0.3905374 0.6615470 0.8537554 0.7703219 0.7252912 0.9249577 0.5382309 0.6155201 0.6207767 0.0237403 0.1331390 0.1943520 3.6801507 3.7286165 3.6969197 3.3651704 3.6839283 3.3639542 3.1936325 3.1289262 3.1136201 3.3464308 3.1504617 3.1004723 2.9592717 2.9234517 2.8479924 3.5981081 3.5947700 4.5114057 3.8106490 3.8422354 3.6880591 3.7732301 3.4686272 4.4207102 3.5282244 3.5258108 3.5101313 3.5472960 3.5914466 3.7148848 4.1938910 3.7185402 3.7292255 3.3505179 3.3329015 3.3527700 3.5989337 3.3954074 3.6679708 3.7696040 3.7612329 3.7919182 3.7560457 3.6406111 3.6024563 3.7896111 3.2839995 3.4929384 3.2391431 3.5744043 3.7130304 3.6530274 3.7038719 3.7226121 3.7509500 3.4650701 3.3719573 3.4338653 3.5270810 3.4364024 3.5390535 3.3847801 3.5772356 3.5202723 3.6050750 3.3066664 3.3717291 3.4282839 3.4099286 3.5692646 3.4290290 3.4584748 3.5551679 3.4777149 3.3981455 3.3219135 3.4541488 0.7342938 2.0829342 0.0788293 3.7788166 3.6081728 0.5778539 3.2550793 3.4325867 2.5571059 0.0000000 4.1534042 3.4388642 0.7357145 
Sp-GPCR-A36                   5.4319153 4.3661890 0.6180813 0.7848145 4.0164608 3.6114480 3.5578584 1.2547834 1.3755586 1.5506113 3.7706899 3.1213811 2.8978741 2.5049900 2.3133882 1.7306343 1.6494416 1.2499985 1.3513032 1.8651135 1.6728891 1.5557537 1.5705930 1.1211654 1.4988027 1.0846533 1.4723343 1.5514278 1.7595794 1.6993443 1.8286396 4.3311024 4.7298955 3.4582679 3.6934803 3.6756309 4.5252986 4.5716267 4.9984111 4.1220572 4.5511104 3.5619980 3.5076134 4.2038691 5.7876716 4.0937903 5.0503711 4.4476229 4.3986035 5.0372363 4.6710307 4.7284586 4.4215683 4.7349156 4.4772104 3.5611227 3.5800236 4.4503672 3.9364493 3.9749535 3.6046200 3.5932190 4.4502609 4.3935263 4.2544422 4.3101918 4.6346141 4.2453265 3.9664083 4.6356974 4.5749263 4.1496441 4.5333263 4.6462430 4.1918525 6.2886667 4.3866127 4.8317277 4.5891098 4.5125326 4.2704489 4.5811785 4.5375274 4.6800044 4.0287110 3.2576460 3.6797418 3.8738630 4.5174176 4.4916862 4.5267658 4.5522606 3.5746184 4.6738484 4.6161225 4.1307150 4.1265802 4.4089037 4.1149708 3.9041192 3.8981586 3.9050305 4.5946420 4.3519443 4.5366706 4.7580965 4.8042905 4.9545710 5.0436054 4.7787084 4.7171880 4.6927877 3.5569547 4.7678803 4.7897278 4.7603686 5.0551148 4.6191143 4.4953353 4.4366282 4.7905089 3.7872246 3.9787950 3.9223664 4.0717272 4.3213338 4.1141280 4.2208038 3.7028601 4.5011761 4.1490544 3.9214558 4.6790192 4.3661890 4.6824495 4.0863137 4.4324429 4.0643757 4.4134693 4.4585318 4.3847193 4.5314540 4.5122714 4.8954332 4.4295997 4.4503780 4.1426199 4.2276946 4.3767230 4.6412327 4.4345338 3.9951726 4.0925805 4.7642175 4.2888716 4.1079372 4.3799909 3.8365470 4.3405591 3.6999299 4.4807550 4.3749634 4.4637915 4.1678045 4.3625556 4.4517251 4.4951827 4.5518815 4.1696124 4.4384239 4.4856893 4.3722635 4.7471291 4.0657152 4.5268464 4.6863261 4.4640087 4.2492376 1.5706678 0.4890875 4.5874094 1.4857362 0.7822272 4.4050934 4.1534042 0.0000000 0.3343333 4.5058874 
Sp-GPCR-A37                   4.8566906 3.6258259 0.2644230 0.3704599 3.5497319 3.0042720 3.0242077 1.0188136 0.8550903 0.9357828 3.7706899 1.9989937 1.8596285 1.6753387 1.4966576 1.1270318 1.0888576 1.2343870 1.3513032 1.0696096 1.0333125 0.9153902 0.9345486 1.0995692 0.9302703 1.0894630 0.8897778 1.1691534 1.7595794 0.9996107 1.2018823 3.7366376 3.8381147 3.0506273 3.1128329 3.1212700 3.5313733 3.8170635 3.5946648 3.3101614 3.7887660 2.9560236 2.9738226 3.7473291 3.8980061 3.6086305 3.9025211 3.6963288 3.6284151 3.8721035 3.6345652 3.7707188 3.5703476 3.9086456 3.7192912 2.8041890 2.8263690 3.5548897 3.1723529 3.2004409 2.9164831 2.9879004 3.7228977 3.4186461 3.4344962 3.4657971 3.4814385 3.1665545 3.0664328 3.8219212 3.7642884 3.5172196 4.1311913 3.8958607 3.6570850 4.6518599 3.9008801 4.0143966 3.8350029 3.7789229 3.5406105 3.8527481 3.7401889 3.8403972 3.4231202 3.2254450 3.0489968 3.6732364 3.4417704 3.6768590 3.6710274 4.1456397 3.7253598 3.6689751 3.7555243 3.4369473 3.4035009 3.5023850 3.1387275 3.2230575 3.2434587 3.3147995 3.9665619 3.6700320 3.8341088 3.3282960 3.3629699 3.4847080 3.5440419 3.3425983 3.2501685 3.2344117 3.0395362 3.7766884 3.7773111 4.6287179 4.1228554 3.7769642 3.8106374 3.7472388 3.5528686 3.7872246 3.4190301 3.3694851 3.3606096 3.4196623 3.4486872 3.6778665 3.7028601 3.6974325 3.6929696 3.4285640 3.6948960 3.6258259 3.7985814 3.3722100 3.6517217 3.3684999 3.7566713 3.7920014 3.7325350 3.7934023 3.6877888 4.1092432 3.6630371 3.6816727 3.3659242 3.5751842 3.6532869 3.7763212 3.6837749 3.4460978 4.0925805 3.9103472 3.6893069 3.4749295 3.7482174 3.3534226 3.6671631 3.5302816 3.6789605 3.7350268 3.7068127 3.5179512 3.6023497 3.6616419 3.6949983 3.8045776 3.6428051 3.6832592 3.8348523 3.7213974 3.8632614 3.5788946 3.7205633 3.8952416 4.2926190 3.4695240 0.9516576 0.0969843 3.6030992 0.7655612 0.3690907 3.9110815 3.4388642 0.3343333 0.0000000 3.7110288 
SpGR-A33                      3.7084848 3.8647357 3.6080953 3.4267780 4.0207836 3.2466358 3.2265884 3.8333807 3.4735777 3.4930314 4.4830544 4.2360636 4.2112268 4.4235564 3.5795790 3.7233833 3.5866490 4.1737792 3.7046131 3.1699170 3.3432270 3.5176578 3.4725059 3.7084109 3.7204779 4.1683567 3.4516195 3.0509933 3.9500804 2.9669332 3.3685839 3.6512623 0.9469587 3.5009769 3.5119254 3.4473154 0.7044923 1.0246782 0.6706909 0.6491403 0.4054764 3.2136340 3.1934796 3.9263617 2.9680573 3.6867510 0.3434570 0.5041554 1.0851500 0.2878220 0.2983207 0.1449244 0.0000010 0.3854827 0.3556729 3.1673596 3.3635114 4.0139934 3.2167314 3.2828203 3.2706763 3.2264236 1.3549249 0.7217138 0.7016616 0.6872345 0.5630311 0.4345244 3.2516866 3.9283559 3.9067879 3.7849010 2.6708379 2.6764950 3.0032105 2.7038238 2.9168159 1.3940572 0.9328933 0.9422959 0.9131921 0.8897072 0.9339258 1.0547119 0.8365780 0.7662688 0.5500914 1.0043680 0.8313808 1.0390138 0.9281503 1.2065641 0.7184896 0.6639179 0.6740188 0.7238604 0.6877075 0.6207908 3.5592124 4.0290876 4.0313205 3.8548322 3.9830608 3.6163076 3.4287556 3.4062690 3.4062540 3.6186146 3.3218537 3.3705597 3.1132311 3.0967197 2.9575684 4.0280051 4.0240641 5.1697665 4.1884579 4.1929590 4.3799797 4.2659465 3.8068121 5.2011185 3.8136385 3.7721891 3.7848529 3.7821977 4.0274398 4.0996581 4.9627003 4.1013849 4.1614746 3.8587723 3.6874284 3.8647357 3.7829209 3.8848808 3.8754160 3.8445957 3.8784619 3.9113270 3.8727779 3.8523966 3.8237121 4.0367691 3.6647742 3.6746878 3.4540677 3.7125662 3.9395625 3.7224899 3.7838346 3.7756165 4.0833907 4.1334293 3.8860750 3.5631139 3.6450442 3.6055937 3.6368980 3.5935636 3.7607164 3.7228151 3.9151978 3.7419009 3.7596613 3.7605901 3.7397037 3.9810363 3.9890701 3.9909826 4.0411002 4.0171158 3.8482803 3.7080184 3.8533118 0.1651378 2.3343118 0.7158683 3.5809374 3.8885572 0.3348823 3.2003990 3.4267780 2.6033794 0.7357145 4.5058874 3.7110288 0.0000000 
