# Supplementary material for: In silico analysis of crustacean hyperglycemic hormone family G protein-coupled receptor candidates
Source: Front Endocrinol (Lausanne). 2024 Jan 9;14:1322800. doi: 10.3389/fendo.2023.1322800 (PMC10828670; doi:10.3389/fendo.2023.1322800)
Supplement: Supplementary Data Sheet 1 — G. lateralis ESG transcriptome data set. [file DataSheet_1.zip › Supplementary Data/SuppData4/a34/CHHr.A34.parstree]

(CAH2093144.1:0.0226460072,XP_045451234.1:0.0451190553,((CAH0725551.1:0.0781115311,(XP_046969698.1:0.0058566056,(XP_050348207.1:0.0105941391,(XP_026495885.1:0.0082195167,XP_047535785.1:0.0035053195):0.0046795148):0.0082195167):0.0275518568):0.0214272289,(((((XP_047992397.1:0.0312638441,KAI8439655.1:0.0214272289):0.0554438752,(((NP_001127750.1:0.0000010000,Bommo_BNGR_A34:0.0000010000):0.0822182278,(((KOB70501.1:0.0000010000,KOB65474.1:0.0000010000):0.0740373819,XP_030026007.1:0.0877451308):0.0375135342,CAB3230690.1:0.0905308369):0.0275518568):0.0387730374,(((XP_026733043.1:0.0263207607,CAH0588909.1:0.0325074457):0.0567495617,(GBP55645.1:0.1296567091,((XP_037973038.2:0.0011655727,KAG7312068.1:0.0000010000):0.0058566056,CAG9138613.1:0.0177891517):0.1177604848):0.0877451308):0.0287860615,(((CAH0694739.1:0.0011655727,(KAF9419495.1:0.0023340090,KAH9639628.1:0.0035053195):0.0023340090):0.0141782227,((XP_022823136.1:0.0046795148,CAB3509696.1:0.0035053195):0.0177891517,(KAG8107065.1:0.0300233866,XP_035444056.2:0.0058566056):0.0153788681):0.0250927615):0.0713391740,(XP_021189735.2:0.0011655727,(PZC78486.1:0.0011655727,XP_047032081.1:0.0023340090):0.0011655727):0.0515470577):0.0425708981):0.0287860615):0.0325074457):0.0350041293,((CAG4959981.1:0.0515470577,((CAH2044080.1:0.0000010000,CAH2044082.1:0.0177891517):0.0502548223,(XP_013148168.1:0.0105941391,((KPI99833.1:0.0023340090,XP_013179681.1:0.0011655727):0.0117858694,(KPJ18637.1:0.0000010000,XP_014371297.2:0.0023340090):0.0129805602):0.0117858694):0.0413017071):0.0214272289):0.0554438752,(XP_026755056.1:0.0633291942,(((XP_013189734.1:0.0000010000,XP_013189733.1:0.0000010000):0.0713391740,XP_028165730.1:0.0528426363):0.0375135342,((RVE47332.1:0.0070366027,(ALM88330.1:0.0000010000,CAH0401003.1:0.0000010000):0.0000010000):0.0275518568,(CAG9788860.1:0.0000010000,(CAG9788866.1:0.0035053195,(CAG9788868.1:0.0035053195,CAG9788867.1:0.0000010000):0.0000010000):0.0035053195):0.0438433434):0.0528426363):0.0275518568):0.0554438752):0.0438433434):0.0476803295,((CAG9564521.1:0.0117858694,(OWR49373.1:0.0000010000,(XP_032518941.1:0.0000010000,XP_032519186.1:0.0000010000):0.0000010000):0.0094053586):0.1104575610,(XP_023941153.1:0.0325074457,((XP_045774600.1:0.0094053586,XP_034834984.1:0.0141782227):0.0387730374,(CAH2235070.1:0.0000010000,XP_039756686.1:0.0011655727):0.0300233866):0.0238678475):0.0438433434):0.0476803295):0.1003997019,(XP_041982158.1:0.0593711347,(XP_050677204.1:0.0541415711,(((XP_045500494.1:0.0214272289,XP_038222778.1:0.0177891517):0.0593711347,(((XP_045522851.1:0.0011655727,CAH4029932.1:0.0000010000):0.0117858694,((CAF4878982.1:0.0000010000,CAF4878990.1:0.0000010000):0.0023340090,XP_047522130.1:0.0105941391):0.0070366027):0.0082195167,XP_022118003.1:0.0105941391):0.0606870478):0.0362572355,((XP_026321645.1:0.0835944270,(KAI5638481.1:0.1046867560,XP_049876376.1:0.0822182278):0.0438433434):0.0726864983,((((XP_022916828.1:0.0947375514,(KAB0793282.1:0.0011655727,XP_031353782.1:0.0035053195):0.1702189148):0.0528426363,(CAH1101219.1:0.1148272783,(CAH1372496.1:0.0753918392,XP_008191388.1:0.0633291942):0.0726864983):0.0659851910):0.1207098957,(GFG38434.1:0.1387543010,((XP_026471151.1:0.1605902156,(KAG5672158.1:0.1718399537,(((XP_049289226.1:0.0425708981,(XP_041784063.1:0.0000010000,(XP_041784064.1:0.0000010000,((XP_040169372.1:0.0000010000,XP_040169373.1:0.0000010000):0.0011655727,XP_040236775.2:0.0011655727):0.0046795148):0.0000010000):0.0350041293):0.0794767944,(XP_039447113.1:0.0035053195,XP_039440870.1:0.0058566056):0.0989784182):0.1061235611,(XP_037033433.1:0.1387543010,(TMW50332.1:0.1341864205,(XP_037917400.1:0.0070366027,(XP_037917404.1:0.0070366027,XP_037917399.1:0.0000010000):0.0058566056):0.0891361169):0.0515470577):0.0713391740):0.0673184174):0.0781115311):0.0849743008,((XP_049947811.1:0.0000010000,(XP_049772274.1:0.0214272289,(XP_049850574.1:0.0035053195,(XP_049799230.1:0.0000010000,XP_049799228.1:0.0000010000):0.0035053195):0.0141782227):0.0023340090):0.0035053195,(XP_047106529.1:0.0011655727,XP_046988644.1:0.0000010000):0.0082195167):0.2139479018):0.0699953950):0.0699953950):0.1590015020,(((Gl_GPCRA13_Proctolinr/1-430:0.2863408022,((CarmaC_EVm006998t1:0.0476803295,(Pt-CHHR-like2:0.0153788681,Sp-GPCR-A34:0.0337542034):0.0413017071):0.1418209985,(Procl2_EVm006597t1:0.1018248423,(ParausEVm004085t1:0.0905308369,(Styrich_EVm002467t1:0.0350041293,AlpvirEVm007808t1:0.0489659171):0.0835944270):0.1090089475):0.0822182278):0.1133667101):0.2122029833,(ThyineEVm006265t3:0.1950372941,(Emetal_EVm001268t1:0.2052753148,((((Minpug_EVm004770t1:0.0350041293,(Es_CHHR2:0.0350041293,(LUA9.4_c209770_g2_i1|m.36434:0.0202115012,(Gl_CHHRA9:0.0011655727,LUA9.1_GeclatEVm004216t2:0.0263207607):0.0035053195):0.0165825073):0.0117858694):0.0515470577,(((Sp-GPCR-A35:0.0117858694,So_CHHR2:0.0023340090):0.0141782227,Pt-CHHR-like3:0.0275518568):0.0387730374,(CarmaY_EVm004164t2:0.0375135342,CarmaC_EVm005617t1:0.0058566056):0.0177891517):0.0425708981):0.0580586438,((Pc_CHHRA54:0.1296567091,Cq_CHHR2:0.1418209985):0.0822182278,(((Cliant_EVm003928t1:0.0337542034,Clivit_EVm002377t1:0.0202115012):0.0238678475,CallaeEVm003830t1:0.0214272289):0.1032538550,((Pm_CHHR2:0.1800160338,(((ParausEVm004792t1:0.1162918644,((Lysamb_EVm005427t1:0.0287860615,Glyacu_EVm001806t2:0.0686551475):0.0863578638,Pleaca_EVm003946t1:0.0699953950):0.0849743008):0.1192331563,((Mr_CHHR2:0.0177891517,Pleaca_EVm003547t1:0.0177891517):0.0905308369,(ParausEVm007303t1:0.1104575610,(Battex_EVm003745t1:0.0463980464,((OplsP2_EVm002856t1:0.0105941391,SysdeP_EVm003518t1:0.0094053586):0.0275518568,AcastyEVm001896t2:0.0250927615):0.0226460072):0.0325074457):0.0989784182):0.0554438752):0.0863578638,(Nn_CHHR2B:0.1605902156,(Ha_CHHR2:0.0094053586,Nn_CHHR2A:0.0189988126):0.0905308369):0.0699953950):0.0463980464):0.0451190553,(Sv_CHHRA12:0.0659851910,(Po_TRL_CHHR2:0.0300233866,Panar1_EVm004455t1:0.0263207607):0.0515470577):0.0933315389):0.0287860615):0.0633291942):0.1387543010):0.0753918392,(Cb_CHHR2:0.0476803295,(CarmaC_EVm005844t1:0.0673184174,((Minpug_EVm002765t1:0.0659851910,((Erisi1_EVm006110t1:0.0000010000,Es-CHHR-like1:0.0000010000):0.0808456885,(Gl_CHHRA10:0.0202115012,(LUA10.1_GeclatEVm002817t1:0.0011655727,LUA10.4_c216942_g1_i3|m.49516:0.0000010000):0.0070366027):0.0362572355):0.0287860615):0.0919293058,((ScyparEVm004277t2:0.0000010000,SpGR-A33:0.0000010000):0.0312638441,(CalsaE_EVm005262t1:0.0238678475,Pt-CHHR-like1:0.0312638441):0.0312638441):0.0659851910):0.0606870478):0.0129805602):0.1433608349):0.1326722994):0.1119101431):0.2156980678):0.2746228576,(AmpampEVm003717t3:0.2765603987,((Lv_CHHR1A:0.0129805602,Pm_CHHR1A:0.0153788681):0.1296567091,(OraoraEVm001763t1:0.2334936264,((Sv_CHHRA13:0.1433608349,((ParausEVm005814t2:0.0673184174,NeodenEVm003303t1:0.0541415711):0.1464535747,((CallaeEVm001292t1:0.1669908508,(Po_TRL_CHHR1:0.0849743008,(Pc_CHHRA53:0.0767498841,Cq_CHHR1:0.0633291942):0.0947375514):0.0567495617):0.0620063964,((Pm_CHHR1B:0.0000010000,(Lv_CHHR1B:0.0000010000,PenvanEVm007603t2:0.0000010000):0.0000010000):0.1816655719,(((Pc_CHHRA64:0.0863578638,Nn_CHHR1:0.0822182278):0.0975609756,((Es-CHHR-like3:0.0000010000,Es_CHHR1B:0.0011655727):0.0726864983,((Pt-CHHR-like5:0.0362572355,(Sp-GPCR-A36:0.1372274034,Sp-GPCR-A37:0.0058566056):0.0117858694):0.0620063964,AnajapEVm001784t1:0.0580586438):0.0567495617):0.1311624015):0.0877451308,((AnajapEVm002991t1:0.0673184174,Pt-CHHR-like4:0.0686551475):0.0620063964,((Es_CHHR1A:0.0011655727,Es-CHHR-like2:0.0141782227):0.0593711347,Gl_CHHRA12:0.0580586438):0.0489659171):0.0863578638):0.0502548223):0.0438433434):0.0502548223):0.0713391740):0.0794767944,((ProcavEVm002991t1:0.0489659171,ProbetEVm004621t1:0.0554438752):0.1816655719,((EulmesEVm002388t1:0.0070366027,GarderEVm002392t1:0.0070366027):0.0919293058,EupsupEVm004822t1:0.1372274034):0.1003997019):0.1433608349):0.0740373819):0.0877451308):0.1526918427):0.1984297459):0.1967310110):0.1967310110):0.0753918392):0.0238678475):0.0438433434):0.0633291942):0.0300233866):0.0413017071);
