# Supplementary material for: In silico analysis of crustacean hyperglycemic hormone family G protein-coupled receptor candidates
Source: Front Endocrinol (Lausanne). 2024 Jan 9;14:1322800. doi: 10.3389/fendo.2023.1322800 (PMC10828670; doi:10.3389/fendo.2023.1322800)
Supplement: Supplementary Data Sheet 1 — G. lateralis ESG transcriptome data set. [file DataSheet_1.zip › Supplementary Data/SuppData4/a34/CHHr.A34.splits.nex]

#nexus

BEGIN Taxa;
DIMENSIONS ntax=188;
TAXLABELS
[1] 'Gl_GPCRA13_Proctolinr/1-430'
[2] 'Bommo_BNGR_A34'
[3] 'AnajapEVm001784t1'
[4] 'Es_CHHR1B'
[5] 'XP_039756686.1'
[6] 'XP_040169372.1'
[7] 'XP_040169373.1'
[8] 'AnajapEVm002991t1'
[9] 'Es_CHHR1A'
[10] 'Gl_CHHRA12'
[11] 'KAI8439655.1'
[12] 'ProbetEVm004621t1'
[13] 'ProcavEVm002991t1'
[14] 'EupsupEVm004822t1'
[15] 'OraoraEVm001763t1'
[16] 'CallaeEVm001292t1'
[17] 'NeodenEVm003303t1'
[18] 'ParausEVm005814t2'
[19] 'PenvanEVm007603t2'
[20] 'Lv_CHHR1B'
[21] 'Pm_CHHR1B'
[22] 'Po_TRL_CHHR1'
[23] 'Cq_CHHR1'
[24] 'Pc_CHHRA53'
[25] 'Nn_CHHR1'
[26] 'Pc_CHHRA64'
[27] 'Sv_CHHRA13'
[28] 'EulmesEVm002388t1'
[29] 'GarderEVm002392t1'
[30] 'Lv_CHHR1A'
[31] 'Pm_CHHR1A'
[32] 'XP_045522851.1'
[33] 'Nn_CHHR2B'
[34] 'XP_037917404.1'
[35] 'XP_037917400.1'
[36] 'XP_037917399.1'
[37] 'Battex_EVm003745t1'
[38] 'AcastyEVm001896t2'
[39] 'OplsP2_EVm002856t1'
[40] 'SysdeP_EVm003518t1'
[41] 'LUA10.1_GeclatEVm002817t1'
[42] 'XP_041784063.1'
[43] 'XP_041784064.1'
[44] 'CAH0694739.1'
[45] 'KAH9639628.1'
[46] 'OWR49373.1'
[47] 'Erisi1_EVm006110t1'
[48] 'Minpug_EVm002765t1'
[49] 'ParausEVm004792t1'
[50] 'CarmaC_EVm005844t1'
[51] 'Cb_CHHR2'
[52] 'CalsaE_EVm005262t1'
[53] 'ScyparEVm004277t2'
[54] 'Gl_CHHRA10'
[55] 'LUA10.4_c216942_g1_i3|m.49516'
[56] 'XP_037033433.1'
[57] 'TMW50332.1'
[58] 'KAG5672158.1'
[59] 'XP_039447113.1'
[60] 'XP_039440870.1'
[61] 'XP_049289226.1'
[62] 'XP_040236775.2'
[63] 'Glyacu_EVm001806t2'
[64] 'Minpug_EVm004770t1'
[65] 'Es_CHHR2'
[66] 'Gl_CHHRA9'
[67] 'LUA9.1_GeclatEVm004216t2'
[68] 'LUA9.4_c209770_g2_i1|m.36434'
[69] 'XP_026471151.1'
[70] 'CAB3509696.1'
[71] 'XP_022823136.1'
[72] 'XP_047992397.1'
[73] 'CarmaC_EVm006998t1'
[74] 'Procl2_EVm006597t1'
[75] 'ParausEVm004085t1'
[76] 'AlpvirEVm007808t1'
[77] 'Styrich_EVm002467t1'
[78] 'ThyineEVm006265t3'
[79] 'Ha_CHHR2'
[80] 'Nn_CHHR2A'
[81] 'Sv_CHHRA12'
[82] 'Panar1_EVm004455t1'
[83] 'Po_TRL_CHHR2'
[84] 'Pm_CHHR2'
[85] 'Pleaca_EVm003946t1'
[86] 'Lysamb_EVm005427t1'
[87] 'Mr_CHHR2'
[88] 'Pleaca_EVm003547t1'
[89] 'ParausEVm007303t1'
[90] 'Cq_CHHR2'
[91] 'Pc_CHHRA54'
[92] 'Emetal_EVm001268t1'
[93] 'CallaeEVm003830t1'
[94] 'Cliant_EVm003928t1'
[95] 'Clivit_EVm002377t1'
[96] 'So_CHHR2'
[97] 'CarmaC_EVm005617t1'
[98] 'CarmaY_EVm004164t2'
[99] 'AmpampEVm003717t3'
[100] 'XP_031353782.1'
[101] 'KAB0793282.1'
[102] 'XP_022916828.1'
[103] 'CAH1101219.1'
[104] 'CAH1372496.1'
[105] 'XP_008191388.1'
[106] 'XP_049850574.1'
[107] 'XP_049799230.1'
[108] 'XP_049799228.1'
[109] 'XP_049772274.1'
[110] 'XP_049947811.1'
[111] 'XP_047106529.1'
[112] 'XP_046988644.1'
[113] 'GFG38434.1'
[114] 'XP_037973038.2'
[115] 'KAG7312068.1'
[116] 'CAG9138613.1'
[117] 'GBP55645.1'
[118] 'XP_026321645.1'
[119] 'XP_049876376.1'
[120] 'KAI5638481.1'
[121] 'KOB65474.1'
[122] 'KOB70501.1'
[123] 'XP_013189733.1'
[124] 'XP_013189734.1'
[125] 'XP_026755056.1'
[126] 'XP_028165730.1'
[127] 'CAH0401003.1'
[128] 'RVE47332.1'
[129] 'ALM88330.1'
[130] 'CAG9788860.1'
[131] 'CAG9788867.1'
[132] 'CAG9788868.1'
[133] 'CAG9788866.1'
[134] 'NP_001127750.1'
[135] 'XP_030026007.1'
[136] 'CAB3230690.1'
[137] 'CAH0588909.1'
[138] 'XP_026733043.1'
[139] 'XP_047032081.1'
[140] 'XP_021189735.2'
[141] 'PZC78486.1'
[142] 'KAF9419495.1'
[143] 'XP_035444056.2'
[144] 'KAG8107065.1'
[145] 'CAG4959981.1'
[146] 'CAH2044080.1'
[147] 'CAH2044082.1'
[148] 'XP_013148168.1'
[149] 'XP_014371297.2'
[150] 'KPJ18637.1'
[151] 'XP_013179681.1'
[152] 'KPI99833.1'
[153] 'XP_050677204.1'
[154] 'XP_045500494.1'
[155] 'XP_038222778.1'
[156] 'XP_047522130.1'
[157] 'CAF4878982.1'
[158] 'CAF4878990.1'
[159] 'XP_022118003.1'
[160] 'CAH4029932.1'
[161] 'XP_041982158.1'
[162] 'CAH2093144.1'
[163] 'XP_045451234.1'
[164] 'XP_046969698.1'
[165] 'XP_050348207.1'
[166] 'XP_026495885.1'
[167] 'XP_047535785.1'
[168] 'XP_023941153.1'
[169] 'CAH2235070.1'
[170] 'XP_034834984.1'
[171] 'XP_045774600.1'
[172] 'CAH0725551.1'
[173] 'CAG9564521.1'
[174] 'XP_032518941.1'
[175] 'XP_032519186.1'
[176] 'Pt-CHHR-like1'
[177] 'Pt-CHHR-like2'
[178] 'Pt-CHHR-like3'
[179] 'Pt-CHHR-like4'
[180] 'Pt-CHHR-like5'
[181] 'Es-CHHR-like1'
[182] 'Es-CHHR-like2'
[183] 'Es-CHHR-like3'
[184] 'Sp-GPCR-A34'
[185] 'Sp-GPCR-A35'
[186] 'Sp-GPCR-A36'
[187] 'Sp-GPCR-A37'
[188] 'SpGR-A33'
;
END; [Taxa]

BEGIN Splits;
DIMENSIONS ntax=188 nsplits=1828;
FORMAT labels=no weights=yes confidences=no intervals=no;
MATRIX
	100	 2,
	100	 134,
	100	 2 134,
	100	 121,
	100	 122,
	90	 121 122,
	100	 135,
	45	 121 122 135,
	100	 136,
	17	 121 122 135 136,
	45	 2 121 122 134 135 136,
	100	 5,
	100	 169,
	100	 5 169,
	100	 170,
	100	 171,
	100	 170 171,
	45	 5 169 170 171,
	100	 168,
	100	 5 168 169 170 171,
	100	 46,
	100	 175,
	88	 46 175,
	100	 174,
	100	 46 174 175,
	100	 173,
	100	 46 173 174 175,
	19	 5 46 168 169 170 171 173 174 175,
	100	 172,
	35	 5 46 168 169 170 171 172 173 174 175,
	100	 161,
	100	 162,
	100	 163,
	100	 162 163,
	100	 164,
	100	 165,
	100	 166,
	100	 167,
	79	 166 167,
	82	 165 166 167,
	100	 164 165 166 167,
	20	 162 163 164 165 166 167,
	1	 161 162 163 164 165 166 167,
	73	 5 46 161 162 163 164 165 166 167 168 169 170 171 172 173 174 175,
	100	 32,
	100	 160,
	100	 32 160,
	100	 159,
	99	 32 159 160,
	100	 157,
	100	 158,
	82	 157 158,
	94	 32 157 158 159 160,
	100	 156,
	100	 32 156 157 158 159 160,
	100	 154,
	100	 155,
	100	 154 155,
	80	 32 154 155 156 157 158 159 160,
	100	 153,
	100	 32 153 154 155 156 157 158 159 160,
	98	 5 32 46 153 154 155 156 157 158 159 160 161 162 163 164 165 166 167 168 169 170 171 172 173 174 175,
	100	 145,
	100	 146,
	100	 147,
	100	 146 147,
	100	 148,
	100	 149,
	100	 150,
	100	 149 150,
	100	 151,
	100	 152,
	100	 151 152,
	98	 149 150 151 152,
	100	 148 149 150 151 152,
	45	 146 147 148 149 150 151 152,
	100	 145 146 147 148 149 150 151 152,
	85	 5 32 46 145 146 147 148 149 150 151 152 153 154 155 156 157 158 159 160 161 162 163 164 165 166 167 168 169 170 171 172 173 174 175,
	100	 11,
	100	 72,
	100	 11 72,
	75	 5 11 32 46 72 145 146 147 148 149 150 151 152 153 154 155 156 157 158 159 160 161 162 163 164 165 166 167 168 169 170 171 172 173 174 175,
	100	 44,
	100	 45,
	100	 142,
	22	 45 142,
	100	 44 45 142,
	100	 70,
	100	 71,
	100	 70 71,
	100	 143,
	100	 144,
	100	 143 144,
	95	 70 71 143 144,
	100	 44 45 70 71 142 143 144,
	100	 137,
	100	 138,
	100	 137 138,
	100	 139,
	100	 141,
	32	 139 141,
	100	 140,
	100	 139 140 141,
	39	 137 138 139 140 141,
	99	 44 45 70 71 137 138 139 140 141 142 143 144,
	42	 5 11 32 44 45 46 70 71 72 137 138 139 140 141 142 143 144 145 146 147 148 149 150 151 152 153 154 155 156 157 158 159 160 161 162 163 164 165 166 167 168 169 170 171 172 173 174 175,
	24	 2 5 11 32 44 45 46 70 71 72 121 122 134 135 136 137 138 139 140 141 142 143 144 145 146 147 148 149 150 151 152 153 154 155 156 157 158 159 160 161 162 163 164 165 166 167 168 169 170 171 172 173 174 175,
	100	 123,
	100	 124,
	100	 123 124,
	100	 126,
	100	 127,
	100	 128,
	100	 129,
	100	 128 129,
	100	 127 128 129,
	100	 130,
	100	 132,
	100	 133,
	98	 132 133,
	23	 130 132 133,
	100	 131,
	100	 130 131 132 133,
	100	 127 128 129 130 131 132 133,
	58	 126 127 128 129 130 131 132 133,
	20	 123 124 126 127 128 129 130 131 132 133,
	100	 125,
	99	 123 124 125 126 127 128 129 130 131 132 133,
	68	 2 5 11 32 44 45 46 70 71 72 121 122 123 124 125 126 127 128 129 130 131 132 133 134 135 136 137 138 139 140 141 142 143 144 145 146 147 148 149 150 151 152 153 154 155 156 157 158 159 160 161 162 163 164 165 166 167 168 169 170 171 172 173 174 175,
	100	 118,
	100	 119,
	100	 120,
	98	 119 120,
	100	 118 119 120,
	92	 2 5 11 32 44 45 46 70 71 72 118 119 120 121 122 123 124 125 126 127 128 129 130 131 132 133 134 135 136 137 138 139 140 141 142 143 144 145 146 147 148 149 150 151 152 153 154 155 156 157 158 159 160 161 162 163 164 165 166 167 168 169 170 171 172 173 174 175,
	100	 117,
	94	 2 5 11 32 44 45 46 70 71 72 117 118 119 120 121 122 123 124 125 126 127 128 129 130 131 132 133 134 135 136 137 138 139 140 141 142 143 144 145 146 147 148 149 150 151 152 153 154 155 156 157 158 159 160 161 162 163 164 165 166 167 168 169 170 171 172 173 174 175,
	100	 114,
	100	 115,
	67	 114 115,
	100	 116,
	100	 114 115 116,
	100	 2 5 11 32 44 45 46 70 71 72 114 115 116 117 118 119 120 121 122 123 124 125 126 127 128 129 130 131 132 133 134 135 136 137 138 139 140 141 142 143 144 145 146 147 148 149 150 151 152 153 154 155 156 157 158 159 160 161 162 163 164 165 166 167 168 169 170 171 172 173 174 175,
	100	 6,
	100	 7,
	86	 6 7,
	100	 62,
	96	 6 7 62,
	100	 42,
	100	 43,
	77	 42 43,
	100	 6 7 42 43 62,
	100	 61,
	100	 6 7 42 43 61 62,
	100	 59,
	100	 60,
	100	 59 60,
	100	 6 7 42 43 59 60 61 62,
	100	 58,
	71	 6 7 42 43 58 59 60 61 62,
	100	 57,
	71	 6 7 42 43 57 58 59 60 61 62,
	100	 56,
	70	 6 7 42 43 56 57 58 59 60 61 62,
	100	 34,
	100	 35,
	100	 36,
	90	 35 36,
	100	 34 35 36,
	97	 6 7 34 35 36 42 43 56 57 58 59 60 61 62,
	100	 69,
	65	 6 7 34 35 36 42 43 56 57 58 59 60 61 62 69,
	100	 113,
	65	 6 7 34 35 36 42 43 56 57 58 59 60 61 62 69 113,
	100	 100,
	100	 101,
	100	 100 101,
	100	 102,
	100	 103,
	100	 104,
	100	 105,
	100	 104 105,
	85	 103 104 105,
	99	 102 103 104 105,
	100	 100 101 102 103 104 105,
	100	 106,
	100	 107,
	100	 108,
	99	 107 108,
	100	 109,
	100	 110,
	100	 111,
	100	 112,
	100	 111 112,
	86	 110 111 112,
	33	 109 110 111 112,
	66	 107 108 109 110 111 112,
	100	 106 107 108 109 110 111 112,
	28	 100 101 102 103 104 105 106 107 108 109 110 111 112,
	97	 6 7 34 35 36 42 43 56 57 58 59 60 61 62 69 100 101 102 103 104 105 106 107 108 109 110 111 112 113,
	100	 1 3 4 8 9 10 12 13 14 15 16 17 18 19 20 21 22 23 24 25 26 27 28 29 30 31 33 37 38 39 40 41 47 48 49 50 51 52 53 54 55 63 64 65 66 67 68 73 74 75 76 77 78 79 80 81 82 83 84 85 86 87 88 89 90 91 92 93 94 95 96 97 98 99 176 177 178 179 180 181 182 183 184 185 186 187 188,
	100	 3,
	100	 180,
	100	 186,
	100	 187,
	92	 186 187,
	100	 180 186 187,
	100	 3 180 186 187,
	100	 4,
	100	 183,
	100	 4 183,
	100	 3 4 180 183 186 187,
	100	 25,
	100	 26,
	90	 25 26,
	99	 3 4 25 26 180 183 186 187,
	100	 8,
	100	 179,
	99	 8 179,
	100	 9,
	100	 182,
	100	 9 182,
	100	 10,
	100	 9 10 182,
	100	 8 9 10 179 182,
	100	 16,
	100	 17,
	100	 18,
	100	 17 18,
	100	 19,
	100	 20,
	100	 21,
	100	 20 21,
	100	 19 20 21,
	81	 17 18 19 20 21,
	74	 16 17 18 19 20 21,
	100	 22,
	15	 16 17 18 19 20 21 22,
	60	 8 9 10 16 17 18 19 20 21 22 179 182,
	100	 23,
	100	 24,
	100	 23 24,
	65	 8 9 10 16 17 18 19 20 21 22 23 24 179 182,
	96	 3 4 8 9 10 16 17 18 19 20 21 22 23 24 25 26 179 180 182 183 186 187,
	100	 27,
	61	 3 4 8 9 10 16 17 18 19 20 21 22 23 24 25 26 27 179 180 182 183 186 187,
	100	 30,
	100	 31,
	100	 30 31,
	71	 3 4 8 9 10 16 17 18 19 20 21 22 23 24 25 26 27 30 31 179 180 182 183 186 187,
	100	 12,
	100	 13,
	100	 12 13,
	100	 28,
	100	 29,
	100	 28 29,
	62	 12 13 28 29,
	64	 3 4 8 9 10 12 13 16 17 18 19 20 21 22 23 24 25 26 27 28 29 30 31 179 180 182 183 186 187,
	100	 15,
	60	 3 4 8 9 10 12 13 15 16 17 18 19 20 21 22 23 24 25 26 27 28 29 30 31 179 180 182 183 186 187,
	100	 14,
	100	 3 4 8 9 10 12 13 14 15 16 17 18 19 20 21 22 23 24 25 26 27 28 29 30 31 179 180 182 183 186 187,
	100	 99,
	98	 3 4 8 9 10 12 13 14 15 16 17 18 19 20 21 22 23 24 25 26 27 28 29 30 31 99 179 180 182 183 186 187,
	99	 1 33 37 38 39 40 41 47 48 49 50 51 52 53 54 55 63 64 65 66 67 68 73 74 75 76 77 78 79 80 81 82 83 84 85 86 87 88 89 90 91 92 93 94 95 96 97 98 176 177 178 181 184 185 188,
	100	 33,
	100	 79,
	100	 80,
	100	 79 80,
	97	 33 79 80,
	100	 90,
	1	 33 79 80 90,
	100	 91,
	48	 33 79 80 90 91,
	100	 37,
	100	 38,
	100	 39,
	100	 40,
	100	 39 40,
	90	 38 39 40,
	69	 37 38 39 40,
	100	 89,
	100	 37 38 39 40 89,
	100	 49,
	100	 63,
	100	 86,
	83	 63 86,
	100	 85,
	97	 63 85 86,
	100	 49 63 85 86,
	9	 37 38 39 40 49 63 85 86 89,
	100	 87,
	100	 88,
	100	 87 88,
	64	 37 38 39 40 49 63 85 86 87 88 89,
	100	 84,
	14	 37 38 39 40 49 63 84 85 86 87 88 89,
	100	 81,
	100	 82,
	100	 83,
	100	 82 83,
	100	 81 82 83,
	11	 37 38 39 40 49 63 81 82 83 84 85 86 87 88 89,
	66	 33 37 38 39 40 49 63 79 80 81 82 83 84 85 86 87 88 89 90 91,
	100	 41,
	100	 55,
	81	 41 55,
	100	 54,
	100	 41 54 55,
	100	 47,
	100	 181,
	100	 47 181,
	100	 48,
	78	 47 48 181,
	100	 41 47 48 54 55 181,
	100	 51,
	58	 41 47 48 51 54 55 181,
	100	 52,
	100	 176,
	92	 52 176,
	100	 53,
	100	 188,
	100	 53 188,
	100	 52 53 176 188,
	98	 41 47 48 51 52 53 54 55 176 181 188,
	100	 50,
	100	 41 47 48 50 51 52 53 54 55 176 181 188,
	100	 98,
	98	 41 47 48 50 51 52 53 54 55 98 176 181 188,
	100	 97,
	93	 41 47 48 50 51 52 53 54 55 97 98 176 181 188,
	100	 96,
	100	 185,
	99	 96 185,
	100	 178,
	100	 96 178 185,
	98	 41 47 48 50 51 52 53 54 55 96 97 98 176 178 181 185 188,
	100	 64,
	100	 65,
	45	 64 65,
	100	 66,
	100	 67,
	100	 68,
	46	 67 68,
	98	 66 67 68,
	98	 64 65 66 67 68,
	100	 41 47 48 50 51 52 53 54 55 64 65 66 67 68 96 97 98 176 178 181 185 188,
	100	 92,
	100	 93,
	100	 94,
	100	 95,
	100	 94 95,
	100	 93 94 95,
	75	 92 93 94 95,
	72	 41 47 48 50 51 52 53 54 55 64 65 66 67 68 92 93 94 95 96 97 98 176 178 181 185 188,
	96	 33 37 38 39 40 41 47 48 49 50 51 52 53 54 55 63 64 65 66 67 68 79 80 81 82 83 84 85 86 87 88 89 90 91 92 93 94 95 96 97 98 176 178 181 185 188,
	100	 78,
	98	 33 37 38 39 40 41 47 48 49 50 51 52 53 54 55 63 64 65 66 67 68 78 79 80 81 82 83 84 85 86 87 88 89 90 91 92 93 94 95 96 97 98 176 178 181 185 188,
	100	 73,
	100	 177,
	100	 184,
	100	 177 184,
	100	 73 177 184,
	100	 74,
	88	 73 74 177 184,
	100	 75,
	100	 77,
	71	 75 77,
	100	 76,
	98	 75 76 77,
	100	 73 74 75 76 77 177 184,
	96	 33 37 38 39 40 41 47 48 49 50 51 52 53 54 55 63 64 65 66 67 68 73 74 75 76 77 78 79 80 81 82 83 84 85 86 87 88 89 90 91 92 93 94 95 96 97 98 176 177 178 181 184 185 188,
	100	 1,
	12	 5 164 165 166 167 168 169 170 171,
	67	 46 172 173 174 175,
	44	 5 46 164 165 166 167 168 169 170 171 172 173 174 175,
	75	 5 46 162 163 164 165 166 167 168 169 170 171 172 173 174 175,
	53	 145 148 149 150 151 152,
	20	 130 131,
	73	 125 126 127 128 129 130 131 132 133,
	22	 6 7 42 62,
	15	 57 58,
	14	 34 35 36 56,
	1	 6 7 34 35 36 42 43 56 57 58 59 60 61 62 69 100 101 102 103 104 105 106 107 108 109 110 111 112,
	47	 8 9 10 16 17 18 19 20 21 179 182,
	8	 3 4 8 9 10 16 17 18 19 20 21 22 23 24 25 26 27 28 29 179 180 182 183 186 187,
	29	 3 4 8 9 10 16 17 18 19 20 21 22 23 24 25 26 27 28 29 30 31 179 180 182 183 186 187,
	7	 3 4 8 9 10 15 16 17 18 19 20 21 22 23 24 25 26 27 28 29 30 31 179 180 182 183 186 187,
	22	 3 4 8 9 10 14 15 16 17 18 19 20 21 22 23 24 25 26 27 28 29 30 31 179 180 182 183 186 187,
	26	 33 79 80 84,
	95	 90 91,
	0	 78 90 91,
	0	 78 81 82 83 90 91,
	0	 33 78 79 80 81 82 83 84 90 91,
	0	 33 37 38 39 40 78 79 80 81 82 83 84 89 90 91,
	56	 49 63 85 86 87 88,
	3	 33 37 38 39 40 49 63 78 79 80 81 82 83 84 85 86 87 88 89 90 91,
	40	 41 47 48 52 53 54 55 176 181 188,
	52	 66 67,
	2	 33 37 38 39 40 41 47 48 49 50 51 52 53 54 55 63 64 65 66 67 68 78 79 80 81 82 83 84 85 86 87 88 89 90 91 96 97 98 176 178 181 185 188,
	2	 33 37 38 39 40 41 47 48 49 50 51 52 53 54 55 63 64 65 66 67 68 78 79 80 81 82 83 84 85 86 87 88 89 90 91 93 94 95 96 97 98 176 178 181 185 188,
	6	 168 170 171,
	12	 46 174,
	17	 164 166 167,
	1	 145 146 147,
	17	 123 124 126,
	3	 5 11 32 46 72 123 124 125 126 127 128 129 130 131 132 133 145 146 147 148 149 150 151 152 153 154 155 156 157 158 159 160 161 162 163 164 165 166 167 168 169 170 171 172 173 174 175,
	9	 2 5 11 32 46 72 121 122 123 124 125 126 127 128 129 130 131 132 133 134 135 136 145 146 147 148 149 150 151 152 153 154 155 156 157 158 159 160 161 162 163 164 165 166 167 168 169 170 171 172 173 174 175,
	62	 44 45,
	65	 140 141,
	61	 44 45 70 71 139 140 141 142 143 144,
	5	 117 118 119 120,
	33	 115 116,
	21	 22 23 24,
	29	 37 89,
	41	 2 134 136,
	19	 165 167,
	25	 32 153 154 155 156 157 158 159 160 161,
	55	 131 132 133,
	21	 125 127 128 129 130 131 132 133,
	8	 34 35 36 56 57,
	1	 107 108 110,
	4	 109 111 112,
	8	 180 187,
	4	 8 9 10 16 179 182,
	10	 33 37 38 39 40 49 63 79 80 85 86 87 88 89,
	32	 33 37 38 39 40 49 63 79 80 84 85 86 87 88 89,
	20	 33 37 38 39 40 49 63 79 80 81 82 83 84 85 86 87 88 89,
	33	 65 66 67 68,
	5	 41 47 48 50 51 52 53 54 55 64 65 66 67 68 92 96 97 98 176 178 181 185 188,
	47	 2 134 135 136,
	24	 2 44 45 70 71 134 135 136 137 138 139 140 141 142 143 144,
	49	 5 168 169,
	1	 11 72 123 124 125 126 127 128 129 130 131 132 133,
	1	 11 72 122 123 124 125 126 127 128 129 130 131 132 133,
	0	 11 72 122 123 124 125 126 127 128 129 130 131 132 133 145 146 147 148 149 150 151 152,
	2	 5 11 32 46 72 122 123 124 125 126 127 128 129 130 131 132 133 145 146 147 148 149 150 151 152 153 154 155 156 157 158 159 160 161 162 163 164 165 166 167 168 169 170 171 172 173 174 175,
	8	 2 5 11 32 44 45 46 70 71 72 122 123 124 125 126 127 128 129 130 131 132 133 134 135 136 137 138 139 140 141 142 143 144 145 146 147 148 149 150 151 152 153 154 155 156 157 158 159 160 161 162 163 164 165 166 167 168 169 170 171 172 173 174 175,
	8	 118 119 120 121,
	19	 6 7 34 35 36 42 43 56 57 58 59 60 61 62 113,
	59	 6 7 34 35 36 42 43 56 57 58 59 60 61 62 69 106 107 108 109 110 111 112 113,
	1	 8 9 10 22 23 24 179 182,
	8	 3 4 8 9 10 15 16 17 18 19 20 21 22 23 24 25 26 27 30 31 179 180 182 183 186 187,
	2	 33 37 38 39 40 79 80 89,
	5	 33 37 38 39 40 79 80 84 89,
	5	 96 97 178 185,
	3	 41 47 48 50 51 52 53 54 55 64 65 66 67 68 90 91 96 97 98 176 178 181 185 188,
	1	 81 82 83 93 94 95,
	0	 41 47 48 50 51 52 53 54 55 64 65 66 67 68 81 82 83 90 91 93 94 95 96 97 98 176 178 181 185 188,
	0	 33 37 38 39 40 41 47 48 50 51 52 53 54 55 64 65 66 67 68 79 80 81 82 83 84 89 90 91 93 94 95 96 97 98 176 178 181 185 188,
	4	 63 85,
	17	 33 37 38 39 40 41 47 48 49 50 51 52 53 54 55 63 64 65 66 67 68 79 80 81 82 83 84 85 86 87 88 89 90 91 93 94 95 96 97 98 176 178 181 185 188,
	0	 2 121 122 134,
	30	 135 136,
	7	 5 11 32 46 72 153 154 155 156 157 158 159 160 161 162 163 164 165 166 167 168 169 170 171 172 173 174 175,
	0	 44 45 70 71 137 138 139 140 141 142 143 144 145 146 147 148 149 150 151 152,
	0	 6 7 34 35 36 42 43 58 59 60 61 62,
	1	 6 7 34 35 36 42 43 56 58 59 60 61 62,
	28	 106 107 108,
	33	 106 107 108 110 111 112,
	2	 3 4 26 180 183 186 187,
	5	 3 4 8 9 10 14 16 17 18 19 20 21 22 23 24 25 26 27 30 31 179 180 182 183 186 187,
	15	 3 4 8 9 10 14 16 17 18 19 20 21 22 23 24 25 26 27 28 29 30 31 179 180 182 183 186 187,
	22	 33 37 38 39 40 49 63 79 80 84 85 86 87 88 89 90 91,
	6	 52 53 188,
	7	 5 168 169 170 171 172,
	8	 46 164 165 166 167 173 174 175,
	2	 46 162 163 164 165 166 167 173 174 175,
	14	 32 157 159 160,
	19	 153 154 155,
	17	 3 4 8 9 10 25 26 179 180 182 183 186 187,
	3	 3 4 8 9 10 22 25 26 179 180 182 183 186 187,
	24	 3 4 8 9 10 22 23 24 25 26 179 180 182 183 186 187,
	14	 3 4 8 9 10 16 22 23 24 25 26 179 180 182 183 186 187,
	29	 33 79 80 84 90 91,
	34	 37 38 39 40 87 88 89,
	8	 33 37 38 39 40 79 80 84 87 88 89 90 91,
	1	 49 63 81 82 83 85 86,
	11	 2 134 135,
	9	 2 121 122 123 124 125 126 127 128 129 130 131 132 133 134 135 136,
	11	 2 44 45 70 71 121 122 123 124 125 126 127 128 129 130 131 132 133 134 135 136 137 138 139 140 141 142 143 144,
	6	 156 157 158,
	1	 106 109 110 111 112,
	13	 6 7 34 35 36 42 43 56 57 58 59 60 61 62 106 107 108 109 110 111 112 113,
	15	 3 4 8 9 10 12 13 14 16 17 18 19 20 21 22 23 24 25 26 27 28 29 30 31 179 180 182 183 186 187,
	19	 54 55,
	19	 41 48 54 55,
	1	 51 52 53 176 188,
	26	 76 77,
	2	 156 158,
	16	 44 142,
	6	 5 11 32 44 45 46 70 71 72 123 124 125 126 127 128 129 130 131 132 133 137 138 139 140 141 142 143 144 145 146 147 148 149 150 151 152 153 154 155 156 157 158 159 160 161 162 163 164 165 166 167 168 169 170 171 172 173 174 175,
	0	 69 106 107 108 109 110 111 112,
	5	 6 7 34 35 36 42 43 56 57 58 59 60 61 62 69 106 107 108 109 110 111 112,
	6	 3 4 8 9 10 16 17 18 22 23 24 25 26 179 180 182 183 186 187,
	30	 27 30 31,
	21	 64 66 67 68,
	3	 41 47 48 50 51 52 53 54 55 64 65 66 67 68 81 82 83 92 93 94 95 96 97 98 176 178 181 185 188,
	3	 37 38 39 40 41 47 48 49 50 51 52 53 54 55 63 64 65 66 67 68 81 82 83 85 86 87 88 89 92 93 94 95 96 97 98 176 178 181 185 188,
	5	 37 38 39 40 41 47 48 49 50 51 52 53 54 55 63 64 65 66 67 68 81 82 83 84 85 86 87 88 89 92 93 94 95 96 97 98 176 178 181 185 188,
	2	 37 38 39 40 41 47 48 49 50 51 52 53 54 55 63 64 65 66 67 68 81 82 83 84 85 86 87 88 89 90 91 92 93 94 95 96 97 98 176 178 181 185 188,
	6	 2 5 11 32 46 72 121 122 134 135 136 145 146 147 148 149 150 151 152 153 154 155 156 157 158 159 160 161 162 163 164 165 166 167 168 169 170 171 172 173 174 175,
	14	 6 62,
	38	 107 108 110 111 112,
	4	 16 19 20 21,
	4	 2 44 45 70 71 121 122 134 135 136 137 138 139 140 141 142 143 144,
	1	 2 44 45 70 71 118 119 120 121 122 134 135 136 137 138 139 140 141 142 143 144,
	5	 2 44 45 70 71 118 119 120 121 122 123 124 125 126 127 128 129 130 131 132 133 134 135 136 137 138 139 140 141 142 143 144,
	6	 2 11 44 45 70 71 72 118 119 120 121 122 123 124 125 126 127 128 129 130 131 132 133 134 135 136 137 138 139 140 141 142 143 144,
	14	 102 103,
	10	 6 7 34 35 36 42 43 56 57 58 59 60 61 62 69 100 101 102 103 104 105 113,
	7	 107 108 111 112,
	1	 8 9 10 16 17 18 19 20 21 22 23 24 25 26 179 182,
	2	 27 28 29,
	5	 37 38 39 40 84 89,
	7	 41 47 48 50 51 52 53 54 55 64 65 66 67 68 90 91 92 93 94 95 96 97 98 176 178 181 185 188,
	0	 2 123 124 125 126 127 128 129 130 131 132 133 134 136,
	29	 46 164 165 166 167 172 173 174 175,
	1	 2 5 11 32 44 45 46 70 71 72 123 124 125 126 127 128 129 130 131 132 133 134 136 137 138 139 140 141 142 143 144 145 146 147 148 149 150 151 152 153 154 155 156 157 158 159 160 161 162 163 164 165 166 167 168 169 170 171 172 173 174 175,
	4	 6 7 42 43 57 59 60 61 62,
	22	 106 107 108 109 110 111 112 113,
	8	 27 28 29 30 31,
	1	 73 74 75 177 184,
	1	 73 74 75 77 177 184,
	3	 2 5 11 32 44 45 46 70 71 72 117 121 122 123 124 125 126 127 128 129 130 131 132 133 134 135 136 137 138 139 140 141 142 143 144 145 146 147 148 149 150 151 152 153 154 155 156 157 158 159 160 161 162 163 164 165 166 167 168 169 170 171 172 173 174 175,
	3	 6 7 42 43 56 59 60 61 62,
	5	 6 7 42 43 56 57 59 60 61 62,
	4	 6 7 34 35 36 42 43 56 57 59 60 61 62,
	11	 3 4 23 24 25 26 180 183 186 187,
	8	 3 4 22 23 24 25 26 180 183 186 187,
	6	 33 37 38 39 40 79 80 84 89 90 91,
	12	 85 86,
	5	 49 63 81 82 83 85 86 87 88,
	11	 2 44 45 70 71 123 124 125 126 127 128 129 130 131 132 133 134 135 136 137 138 139 140 141 142 143 144,
	15	 5 161 168 169 170 171,
	11	 5 46 161 168 169 170 171 172 173 174 175,
	18	 5 46 161 164 165 166 167 168 169 170 171 172 173 174 175,
	3	 2 5 11 32 44 45 46 70 71 72 123 124 125 126 127 128 129 130 131 132 133 134 135 136 137 138 139 140 141 142 143 144 145 146 147 148 149 150 151 152 153 154 155 156 157 158 159 160 161 162 163 164 165 166 167 168 169 170 171 172 173 174 175,
	3	 12 13 27 28 29 30 31,
	2	 33 37 38 39 40 41 47 48 49 50 51 52 53 54 55 63 64 65 66 67 68 79 80 84 85 86 87 88 89 90 91 92 93 94 95 96 97 98 176 178 181 185 188,
	12	 5 162 163 168 169 170 171,
	1	 69 100 101 102 103 104 105,
	2	 8 9 10 17 18 19 20 21 179 182,
	6	 37 38,
	3	 11 72 145 146 147 148 149 150 151 152,
	2	 5 11 32 46 72 121 122 135 145 146 147 148 149 150 151 152 153 154 155 156 157 158 159 160 161 162 163 164 165 166 167 168 169 170 171 172 173 174 175,
	3	 5 11 32 44 45 46 70 71 72 121 122 135 137 138 139 140 141 142 143 144 145 146 147 148 149 150 151 152 153 154 155 156 157 158 159 160 161 162 163 164 165 166 167 168 169 170 171 172 173 174 175,
	1	 3 4 8 9 10 16 17 18 19 20 21 25 26 179 180 182 183 186 187,
	9	 28 29 30 31,
	4	 33 37 38 39 40 49 63 79 80 85 86 87 88 89 90 91,
	0	 33 37 38 39 40 49 63 79 80 81 82 83 85 86 87 88 89 90 91,
	19	 33 37 38 39 40 41 47 48 49 50 51 52 53 54 55 63 64 65 66 67 68 79 80 81 82 83 84 85 86 87 88 89 90 91 96 97 98 176 178 181 185 188,
	13	 121 122 123 124 125 126 127 128 129 130 131 132 133,
	10	 16 17 18,
	1	 2 123 124 125 126 127 128 129 130 131 132 133 134 135 136,
	2	 2 5 32 44 45 46 70 71 123 124 125 126 127 128 129 130 131 132 133 134 135 136 137 138 139 140 141 142 143 144 145 146 147 148 149 150 151 152 153 154 155 156 157 158 159 160 161 162 163 164 165 166 167 168 169 170 171 172 173 174 175,
	9	 11 72 121 122,
	14	 56 57,
	8	 81 82 83 90 91,
	3	 33 37 38 39 40 79 80 81 82 83 84 89 90 91,
	5	 46 162 163 164 165 166 167 172 173 174 175,
	2	 148 149 150,
	5	 125 126,
	4	 11 72 121 122 123 124 125 126 127 128 129 130 131 132 133,
	3	 5 11 32 46 72 121 122 123 124 125 126 127 128 129 130 131 132 133 145 146 147 148 149 150 151 152 153 154 155 156 157 158 159 160 161 162 163 164 165 166 167 168 169 170 171 172 173 174 175,
	4	 114 115 116 117,
	0	 2 5 11 32 44 45 46 70 71 72 114 115 116 117 121 122 123 124 125 126 127 128 129 130 131 132 133 134 135 136 137 138 139 140 141 142 143 144 145 146 147 148 149 150 151 152 153 154 155 156 157 158 159 160 161 162 163 164 165 166 167 168 169 170 171 172 173 174 175,
	3	 6 7 34 35 36 42 43 57 58 59 60 61 62,
	9	 33 79 80 81 82 83 84 90 91,
	0	 41 47 48 50 51 52 53 54 55 66 67 68 96 97 98 176 178 181 185 188,
	2	 41 47 48 50 51 52 53 54 55 64 66 67 68 96 97 98 176 178 181 185 188,
	0	 33 41 47 48 50 51 52 53 54 55 64 65 66 67 68 79 80 81 82 83 84 90 91 92 93 94 95 96 97 98 176 178 181 185 188,
	4	 121 122 123 124 125 126 127 128 129 130 131 132 133 135,
	2	 2 5 11 32 44 45 46 70 71 72 118 119 120 121 122 123 124 125 126 127 128 129 130 131 132 133 134 135 136 137 138 139 140 141 142 143 144 153 154 155 156 157 158 159 160 161 162 163 164 165 166 167 168 169 170 171 172 173 174 175,
	1	 100 101 102,
	0	 12 13 15 28 29,
	0	 12 13 15 28 29 30 31,
	2	 122 135,
	2	 122 135 136,
	5	 2 122 134 135 136,
	2	 2 5 11 32 44 45 46 70 71 72 122 134 135 136 137 138 139 140 141 142 143 144 145 146 147 148 149 150 151 152 153 154 155 156 157 158 159 160 161 162 163 164 165 166 167 168 169 170 171 172 173 174 175,
	2	 2 5 11 32 44 45 46 70 71 72 114 115 116 118 119 120 121 122 123 124 125 126 127 128 129 130 131 132 133 134 135 136 137 138 139 140 141 142 143 144 145 146 147 148 149 150 151 152 153 154 155 156 157 158 159 160 161 162 163 164 165 166 167 168 169 170 171 172 173 174 175,
	1	 12 13 28 29 30 31,
	2	 3 4 25 26 27 30 31 180 183 186 187,
	2	 3 4 23 24 25 26 27 30 31 180 183 186 187,
	2	 3 4 22 23 24 25 26 27 30 31 180 183 186 187,
	2	 3 4 8 9 10 22 23 24 25 26 27 30 31 179 180 182 183 186 187,
	1	 3 4 8 9 10 16 22 23 24 25 26 27 30 31 179 180 182 183 186 187,
	3	 1 33 37 38 39 40 41 47 48 49 50 51 52 53 54 55 63 64 65 66 67 68 78 79 80 81 82 83 84 85 86 87 88 89 90 91 92 93 94 95 96 97 98 176 178 181 185 188,
	0	 5 168 169 171,
	4	 5 162 163 164 165 166 167 168 169 170 171,
	0	 5 162 163 164 165 166 167 168 169 170 171 172,
	0	 32 46 153 154 155 156 157 158 159 160 161 173 174 175,
	6	 8 9 10 22 179 182,
	1	 33 37 38 39 40 41 47 48 49 50 51 52 53 54 55 63 64 65 66 67 68 79 80 84 85 86 87 88 89 92 93 94 95 96 97 98 176 178 181 185 188,
	2	 33 37 38 39 40 41 47 48 49 50 51 52 53 54 55 63 64 65 66 67 68 79 80 81 82 83 84 85 86 87 88 89 92 93 94 95 96 97 98 176 178 181 185 188,
	0	 5 32 46 122 145 146 147 148 149 150 151 152 153 154 155 156 157 158 159 160 161 162 163 164 165 166 167 168 169 170 171 172 173 174 175,
	0	 2 5 32 44 45 46 70 71 122 123 124 125 126 127 128 129 130 131 132 133 134 135 136 137 138 139 140 141 142 143 144 145 146 147 148 149 150 151 152 153 154 155 156 157 158 159 160 161 162 163 164 165 166 167 168 169 170 171 172 173 174 175,
	4	 34 35 36 58,
	1	 34 35 36 57 58,
	2	 34 35 36 56 57 58,
	2	 106 107 108 110,
	5	 14 28 29,
	3	 84 90 91,
	0	 41 47 48 49 50 51 52 53 54 55 63 64 65 66 67 68 81 82 83 85 86 87 88 92 93 94 95 96 97 98 176 178 181 185 188,
	0	 164 165,
	0	 164 165 167,
	1	 2 5 32 44 45 46 70 71 134 135 136 137 138 139 140 141 142 143 144 145 146 147 148 149 150 151 152 153 154 155 156 157 158 159 160 161 162 163 164 165 166 167 168 169 170 171 172 173 174 175,
	2	 2 5 32 44 45 46 70 71 121 122 123 124 125 126 127 128 129 130 131 132 133 134 135 136 137 138 139 140 141 142 143 144 145 146 147 148 149 150 151 152 153 154 155 156 157 158 159 160 161 162 163 164 165 166 167 168 169 170 171 172 173 174 175,
	2	 11 72 118 119 120,
	1	 2 5 11 32 44 45 46 70 71 72 134 135 136 137 138 139 140 141 142 143 144 145 146 147 148 149 150 151 152 153 154 155 156 157 158 159 160 161 162 163 164 165 166 167 168 169 170 171 172 173 174 175,
	2	 16 17 18 19 20 21 22 23 24,
	3	 37 39 40,
	1	 118 119,
	3	 6 7 42 43 56 58 59 60 61 62,
	11	 33 37 38 39 40 79 80 81 82 83 84 87 88 89 90 91,
	0	 49 63,
	1	 49 63 86,
	1	 2 5 11 32 44 45 46 70 71 72 118 119 120 122 123 124 125 126 127 128 129 130 131 132 133 134 135 136 137 138 139 140 141 142 143 144 145 146 147 148 149 150 151 152 153 154 155 156 157 158 159 160 161 162 163 164 165 166 167 168 169 170 171 172 173 174 175,
	12	 74 75 76 77,
	0	 121 122 123 124 135,
	1	 5 11 32 46 72 121 122 123 124 125 126 127 128 129 130 131 132 133 135 145 146 147 148 149 150 151 152 153 154 155 156 157 158 159 160 161 162 163 164 165 166 167 168 169 170 171 172 173 174 175,
	8	 3 4 25 180 183 186 187,
	2	 33 79 80 81 82 83 90 91,
	1	 34 35 36 56 58,
	3	 81 82 83 84,
	0	 33 79 80 81 82 83 84,
	1	 37 39 40 89,
	2	 75 76,
	0	 117 118 119 120 121,
	3	 6 7 42 43,
	0	 14 30 31,
	1	 1 33 37 38 39 40 41 47 48 49 50 51 52 53 54 55 63 64 65 66 67 68 79 80 81 82 83 84 85 86 87 88 89 90 91 92 93 94 95 96 97 98 176 178 181 185 188,
	2	 33 79 80 91,
	0	 33 41 47 48 50 51 52 53 54 55 64 65 66 67 68 79 80 81 82 83 84 90 91 96 97 98 176 178 181 185 188,
	5	 37 38 39 40 84 87 88 89,
	9	 33 37 38 39 40 41 47 48 50 51 52 53 54 55 64 65 66 67 68 79 80 81 82 83 84 87 88 89 90 91 92 93 94 95 96 97 98 176 178 181 185 188,
	3	 11 72 118 119 120 121 122,
	4	 5 161 162 163 164 165 166 167 168 169 170 171,
	1	 66 68,
	2	 37 38 39 40 41 47 48 49 50 51 52 53 54 55 63 64 65 66 67 68 85 86 87 88 89 92 93 94 95 96 97 98 176 178 181 185 188,
	1	 37 38 39 40 41 47 48 49 50 51 52 53 54 55 63 64 65 66 67 68 84 85 86 87 88 89 92 93 94 95 96 97 98 176 178 181 185 188,
	2	 32 158 159 160,
	1	 33 37 38 39 40 49 63 79 80 85 86 89,
	1	 178 185,
	3	 41 47 48 50 51 52 53 54 55 64 65 66 67 68 81 82 83 90 91 92 93 94 95 96 97 98 176 178 181 185 188,
	0	 41 47 48 50 51 52 53 54 55 64 65 66 67 68 81 82 83 87 88 90 91 92 93 94 95 96 97 98 176 178 181 185 188,
	2	 33 37 38 39 40 41 47 48 49 50 51 52 53 54 55 63 64 65 66 67 68 79 80 81 82 83 85 86 87 88 89 90 91 92 93 94 95 96 97 98 176 178 181 185 188,
	0	 2 44 45 70 71 118 119 120 121 134 135 136 137 138 139 140 141 142 143 144,
	2	 122 123 124 125 126 127 128 129 130 131 132 133,
	0	 2 5 11 32 44 45 46 70 71 72 117 118 119 120 121 122 123 124 125 126 127 128 129 130 131 132 133 134 135 136 137 138 139 140 141 142 143 144 153 154 155 156 157 158 159 160 161 162 163 164 165 166 167 168 169 170 171 172 173 174 175,
	0	 46 161 172 173 174 175,
	1	 5 32 44 45 46 70 71 137 138 139 140 141 142 143 144 145 146 147 148 149 150 151 152 153 154 155 156 157 158 159 160 161 162 163 164 165 166 167 168 169 170 171 172 173 174 175,
	3	 5 11 32 44 45 46 70 71 72 121 122 123 124 125 126 127 128 129 130 131 132 133 137 138 139 140 141 142 143 144 145 146 147 148 149 150 151 152 153 154 155 156 157 158 159 160 161 162 163 164 165 166 167 168 169 170 171 172 173 174 175,
	3	 3 4 8 9 10 12 13 16 17 18 19 20 21 22 23 24 25 26 27 28 29 179 180 182 183 186 187,
	3	 41 47 54 55 181,
	2	 2 5 11 32 46 72 122 134 135 136 145 146 147 148 149 150 151 152 153 154 155 156 157 158 159 160 161 162 163 164 165 166 167 168 169 170 171 172 173 174 175,
	5	 44 45 70 71 142,
	0	 6 7 42 43 58 59 60 61 62 69,
	0	 3 4 16 22 23 24 25 26 180 183 186 187,
	1	 33 78 79 80,
	0	 33 37 38 39 40 78 79 80 84 89,
	2	 33 37 38 39 40 49 63 78 79 80 84 85 86 87 88 89,
	2	 33 37 38 39 40 49 63 78 79 80 81 82 83 84 85 86 87 88 89,
	0	 33 37 38 39 40 41 47 48 49 50 51 52 53 54 55 63 64 65 66 67 68 78 79 80 81 82 83 84 85 86 87 88 89 90 91 92 96 97 98 176 178 181 185 188,
	2	 3 4 8 9 10 23 24 25 26 179 180 182 183 186 187,
	12	 2 5 11 32 44 45 46 70 71 72 118 119 120 121 122 134 135 136 137 138 139 140 141 142 143 144 145 146 147 148 149 150 151 152 153 154 155 156 157 158 159 160 161 162 163 164 165 166 167 168 169 170 171 172 173 174 175,
	3	 33 37 38 39 40 49 63 79 80 81 82 83 84 85 86 87 88 89 90 91 93 94 95,
	1	 118 119 120 123 124 125 126 127 128 129 130 131 132 133,
	0	 2 118 119 120 123 124 125 126 127 128 129 130 131 132 133 134 136,
	0	 2 118 119 120 121 122 123 124 125 126 127 128 129 130 131 132 133 134 135 136,
	0	 15 30 31,
	2	 3 4 8 9 10 14 15 16 17 18 19 20 21 22 23 24 25 26 27 30 31 179 180 182 183 186 187,
	0	 41 47 48 49 50 51 52 53 54 55 63 64 65 66 67 68 81 82 83 85 86 87 88 90 91 92 93 94 95 96 97 98 176 178 181 185 188,
	0	 33 41 47 48 49 50 51 52 53 54 55 63 64 65 66 67 68 79 80 81 82 83 84 85 86 87 88 90 91 92 93 94 95 96 97 98 176 178 181 185 188,
	2	 2 11 72 121 122 134 135 136,
	1	 17 18 19 20 21 22,
	1	 33 37 38 39 40 49 63 79 80 84 85 86 89,
	1	 6 7 34 35 36 42 43 56 57 58 59 60 61 62 106 107 108 109 110 111 112,
	4	 123 124 125 126,
	1	 2 5 11 32 44 45 46 70 71 72 121 122 123 124 125 126 127 128 129 130 131 132 133 134 135 136 137 138 139 140 141 142 143 144 153 154 155 156 157 158 159 160 161 162 163 164 165 166 167 168 169 170 171 172 173 174 175,
	5	 34 36,
	0	 2 5 11 32 46 72 118 119 120 121 122 134 135 136 145 146 147 148 149 150 151 152 153 154 155 156 157 158 159 160 161 162 163 164 165 166 167 168 169 170 171 172 173 174 175,
	4	 69 113,
	0	 69 106 107 108 109 110 111 112 113,
	0	 2 44 45 70 71 134 135 137 138 139 140 141 142 143 144,
	1	 122 136,
	0	 11 72 122 136,
	0	 2 11 44 45 70 71 72 122 134 135 136 137 138 139 140 141 142 143 144,
	0	 5 32 46 123 124 125 126 127 128 129 130 131 132 133 145 146 147 148 149 150 151 152 153 154 155 156 157 158 159 160 161 162 163 164 165 166 167 168 169 170 171 172 173 174 175,
	0	 6 7 34 35 36 42 43 56 57 59 60 61 62 69,
	0	 11 44 45 70 71 72 118 119 120 121 122 137 138 139 140 141 142 143 144,
	1	 164 166,
	1	 69 100 101 102 103 104 105 106 107 108 109 110 111 112,
	1	 5 46 162 163 164 165 166 167 168 169 170 171 173 174 175,
	1	 3 4 8 9 10 16 17 18 22 23 24 25 26 27 30 31 179 180 182 183 186 187,
	2	 5 11 32 44 45 46 70 71 72 118 119 120 137 138 139 140 141 142 143 144 145 146 147 148 149 150 151 152 153 154 155 156 157 158 159 160 161 162 163 164 165 166 167 168 169 170 171 172 173 174 175,
	1	 41 47 48 50 51 52 53 54 55 64 65 66 67 68 81 82 83 90 91 96 97 98 176 178 181 185 188,
	1	 73 74 75 76 77 78 177 184,
	1	 11 72 122,
	1	 33 37 38 39 40 41 47 48 49 50 51 52 53 54 55 63 64 65 66 67 68 79 80 84 85 86 87 88 89 90 91 96 97 98 176 178 181 185 188,
	0	 33 37 38 39 40 41 47 48 49 50 51 52 53 54 55 63 64 65 66 67 68 79 80 81 82 83 84 85 86 87 88 89 90 91 92 96 97 98 176 178 181 185 188,
	0	 5 46 161 162 163 164 165 166 167 168 169 170 171 173 174 175,
	2	 102 104 105,
	0	 49 63 84 85 86 87 88,
	5	 34 35,
	2	 34 35 36 57,
	1	 118 119 120 121 122 135,
	4	 2 118 119 120 121 122 134 135 136,
	1	 2 5 6 7 11 32 34 35 36 42 43 44 45 46 56 57 58 59 60 61 62 69 70 71 72 113 114 115 116 117 118 119 120 121 122 123 124 125 126 127 128 129 130 131 132 133 134 135 136 137 138 139 140 141 142 143 144 145 146 147 148 149 150 151 152 153 154 155 156 157 158 159 160 161 162 163 164 165 166 167 168 169 170 171 172 173 174 175,
	0	 32 46 153 154 155 156 157 158 159 160 172 173 174 175,
	0	 33 49 63 79 80 84 85 86,
	1	 33 37 38 39 40 41 47 48 49 50 51 52 53 54 55 63 64 65 66 67 68 79 80 81 82 83 84 85 86 87 88 89 91 92 93 94 95 96 97 98 176 178 181 185 188,
	2	 164 165 166 167 172,
	0	 2 11 72 122 134 135 136,
	2	 2 5 11 32 46 72 122 123 124 125 126 127 128 129 130 131 132 133 134 135 136 145 146 147 148 149 150 151 152 153 154 155 156 157 158 159 160 161 162 163 164 165 166 167 168 169 170 171 172 173 174 175,
	2	 38 39 40 89,
	0	 56 58,
	1	 5 46 145 146 147 148 149 150 151 152 162 163 164 165 166 167 168 169 170 171 172 173 174 175,
	1	 64 65 66 67 68 96 97 178 185,
	2	 64 65 66 67 68 96 97 98 178 185,
	0	 5 11 32 46 72 121 122 145 146 147 148 149 150 151 152 153 154 155 156 157 158 159 160 161 162 163 164 165 166 167 168 169 170 171 172 173 174 175,
	2	 53 176 188,
	0	 1 3 4 8 9 10 12 13 14 15 16 17 18 19 20 21 22 23 24 25 26 27 28 29 30 31 99 179 180 182 183 186 187,
	0	 5 11 32 46 72 122 153 154 155 156 157 158 159 160 161 162 163 164 165 166 167 168 169 170 171 172 173 174 175,
	1	 5 11 32 46 72 122 145 146 147 148 149 150 151 152 153 154 155 156 157 158 159 160 161 162 163 164 165 166 167 168 169 170 171 172 173 174 175,
	0	 44 45 70 71 118 119 120 121 137 138 139 140 141 142 143 144,
	1	 2 5 32 46 134 135 136 145 146 147 148 149 150 151 152 153 154 155 156 157 158 159 160 161 162 163 164 165 166 167 168 169 170 171 172 173 174 175,
	0	 2 5 32 46 123 124 125 126 127 128 129 130 131 132 133 134 135 136 145 146 147 148 149 150 151 152 153 154 155 156 157 158 159 160 161 162 163 164 165 166 167 168 169 170 171 172 173 174 175,
	0	 81 82 83 87 88,
	0	 23 24 27,
	0	 3 4 23 24 25 26 27 180 183 186 187,
	0	 3 4 8 9 10 22 23 24 25 26 27 179 180 182 183 186 187,
	0	 3 4 8 9 10 17 18 19 20 21 22 23 24 25 26 27 179 180 182 183 186 187,
	3	 139 140,
	0	 2 123 124 125 126 127 128 129 130 131 132 133 134,
	2	 2 5 11 32 44 45 46 70 71 72 100 101 102 103 104 105 114 115 116 117 118 119 120 121 122 123 124 125 126 127 128 129 130 131 132 133 134 135 136 137 138 139 140 141 142 143 144 145 146 147 148 149 150 151 152 153 154 155 156 157 158 159 160 161 162 163 164 165 166 167 168 169 170 171 172 173 174 175,
	0	 2 5 11 32 44 45 46 69 70 71 72 100 101 102 103 104 105 114 115 116 117 118 119 120 121 122 123 124 125 126 127 128 129 130 131 132 133 134 135 136 137 138 139 140 141 142 143 144 145 146 147 148 149 150 151 152 153 154 155 156 157 158 159 160 161 162 163 164 165 166 167 168 169 170 171 172 173 174 175,
	0	 16 23 24,
	1	 3 4 8 9 10 14 16 17 18 19 20 21 22 23 24 25 26 27 179 180 182 183 186 187,
	0	 37 38 39 40 49 63 81 82 83 85 86 87 88 89,
	1	 41 47 48 50 51 52 53 54 55 64 96 97 98 176 178 181 185 188,
	1	 131 133,
	2	 130 131 133,
	2	 50 51,
	2	 33 37 38 39 40 79 80 84 87 88 89,
	2	 5 11 32 44 45 46 70 71 72 121 122 123 124 125 126 127 128 129 130 131 132 133 135 137 138 139 140 141 142 143 144 145 146 147 148 149 150 151 152 153 154 155 156 157 158 159 160 161 162 163 164 165 166 167 168 169 170 171 172 173 174 175,
	2	 33 90 91,
	0	 2 11 72 121 122 123 124 125 126 127 128 129 130 131 132 133 134 135 136,
	0	 12 13 14 27 28 29 30 31,
	1	 37 38 39 40 41 47 48 49 50 51 52 53 54 55 63 64 65 66 67 68 81 82 83 85 86 87 88 89 90 91 92 93 94 95 96 97 98 176 178 181 185 188,
	0	 1 33 37 38 39 40 41 47 48 49 50 51 52 53 54 55 63 64 65 66 67 68 79 80 81 82 83 84 85 86 87 88 89 90 91 93 94 95 96 97 98 176 178 181 185 188,
	0	 1 33 37 38 39 40 41 47 48 49 50 51 52 53 54 55 63 64 65 66 67 68 79 80 81 82 83 84 85 86 87 88 89 90 91 96 97 98 176 178 181 185 188,
	0	 1 41 47 48 50 51 52 53 54 55 64 65 66 67 68 96 97 98 176 178 181 185 188,
	1	 2 122 123 124 125 126 127 128 129 130 131 132 133 134 135 136,
	0	 1 3 4 8 9 10 12 13 14 15 16 17 18 19 20 21 22 23 24 25 26 27 28 29 30 31 33 37 38 39 40 41 47 48 49 50 51 52 53 54 55 63 64 65 66 67 68 73 74 75 76 77 78 79 80 81 82 83 84 85 86 87 88 89 90 91 92 93 94 95 96 97 98 99 100 101 102 103 104 105 176 177 178 179 180 181 182 183 184 185 186 187 188,
	2	 1 33 37 38 39 40 41 47 48 49 50 51 52 53 54 55 63 64 65 66 67 68 73 74 75 76 77 78 79 80 81 82 83 84 85 86 87 88 89 90 91 92 93 94 95 96 97 98 99 176 177 178 181 184 185 188,
	0	 33 37 38 39 40 41 47 48 49 50 51 52 53 54 55 63 64 65 66 67 68 79 80 85 86 87 88 89 90 91 92 93 94 95 96 97 98 176 178 181 185 188,
	1	 2 11 44 45 70 71 72 121 122 123 124 125 126 127 128 129 130 131 132 133 134 135 136 137 138 139 140 141 142 143 144,
	0	 50 51 52 53 176 188,
	0	 2 118 119 120 134 135 136,
	0	 2 5 11 32 44 45 46 70 71 72 118 119 120 134 135 136 137 138 139 140 141 142 143 144 145 146 147 148 149 150 151 152 153 154 155 156 157 158 159 160 161 162 163 164 165 166 167 168 169 170 171 172 173 174 175,
	2	 2 5 11 32 44 45 46 70 71 72 134 136 137 138 139 140 141 142 143 144 145 146 147 148 149 150 151 152 153 154 155 156 157 158 159 160 161 162 163 164 165 166 167 168 169 170 171 172 173 174 175,
	0	 38 39,
	1	 2 44 45 70 71 122 123 124 125 126 127 128 129 130 131 132 133 134 135 136 137 138 139 140 141 142 143 144,
	1	 174 175,
	0	 33 79 80 81 82 83 84 87 88 90 91,
	1	 5 11 32 44 45 46 70 71 72 118 119 120 121 122 135 137 138 139 140 141 142 143 144 145 146 147 148 149 150 151 152 153 154 155 156 157 158 159 160 161 162 163 164 165 166 167 168 169 170 171 172 173 174 175,
	1	 33 78 79 80 90 91,
	0	 33 37 38 39 40 49 63 78 79 80 85 86 87 88 89 90 91,
	0	 33 37 38 39 40 41 47 48 49 50 51 52 53 54 55 63 64 65 66 67 68 78 79 80 81 82 83 85 86 87 88 89 90 91 92 93 94 95 96 97 98 176 178 181 185 188,
	0	 6 7 42 43 56 57 58 59 60 61 62 113,
	0	 22 24,
	0	 2 5 11 32 44 45 46 70 71 72 123 124 125 126 127 128 129 130 131 132 133 134 137 138 139 140 141 142 143 144 145 146 147 148 149 150 151 152 153 154 155 156 157 158 159 160 161 162 163 164 165 166 167 168 169 170 171 172 173 174 175,
	0	 100 101 102 103 104 105 106 107 108 109 110 111 112 113,
	3	 6 7 34 35 36 42 43 56 57 58 59 60 61 62 100 101 102 103 104 105 106 107 108 109 110 111 112 113,
	0	 157 158 159,
	1	 37 38 39 40 78 89,
	0	 37 38 39 40 49 63 78 84 85 86 87 88 89,
	0	 33 37 38 39 40 49 63 78 79 80 84 85 86 87 88 89 90 91,
	0	 2 5 11 32 46 72 134 135 136 145 146 147 148 149 150 151 152 153 154 155 156 157 158 159 160 161 162 163 164 165 166 167 168 169 170 171 172 173 174 175,
	2	 12 13 14 28 29,
	0	 33 49 63 79 80 85 86 87 88,
	0	 33 49 63 79 80 84 85 86 87 88,
	0	 11 72 121,
	0	 11 72 118 119 120 121,
	0	 114 115 116 117 145 146 147 148 149 150 151 152,
	0	 2 11 44 45 70 71 72 114 115 116 117 118 119 120 121 122 123 124 125 126 127 128 129 130 131 132 133 134 135 136 137 138 139 140 141 142 143 144 145 146 147 148 149 150 151 152,
	0	 2 5 11 44 45 46 70 71 72 114 115 116 117 118 119 120 121 122 123 124 125 126 127 128 129 130 131 132 133 134 135 136 137 138 139 140 141 142 143 144 145 146 147 148 149 150 151 152 161 162 163 164 165 166 167 168 169 170 171 172 173 174 175,
	0	 2 5 11 44 45 46 70 71 72 114 115 116 117 118 119 120 121 122 123 124 125 126 127 128 129 130 131 132 133 134 135 136 137 138 139 140 141 142 143 144 145 146 147 148 149 150 151 152 153 161 162 163 164 165 166 167 168 169 170 171 172 173 174 175,
	0	 2 5 11 44 45 46 70 71 72 114 115 116 117 118 119 120 121 122 123 124 125 126 127 128 129 130 131 132 133 134 135 136 137 138 139 140 141 142 143 144 145 146 147 148 149 150 151 152 153 154 155 161 162 163 164 165 166 167 168 169 170 171 172 173 174 175,
	0	 23 24 27 30 31,
	0	 3 4 8 9 10 17 18 22 23 24 25 26 27 30 31 179 180 182 183 186 187,
	0	 84 93 94 95,
	0	 37 38 39 40 49 63 84 85 86 87 88 89 93 94 95,
	0	 37 38 39 40 49 63 81 82 83 84 85 86 87 88 89 93 94 95,
	1	 96 97 98 178 185,
	1	 5 11 32 44 45 46 70 71 72 122 137 138 139 140 141 142 143 144 145 146 147 148 149 150 151 152 153 154 155 156 157 158 159 160 161 162 163 164 165 166 167 168 169 170 171 172 173 174 175,
	1	 41 47 48 49 50 51 52 53 54 55 63 64 65 66 67 68 85 86 87 88 92 93 94 95 96 97 98 176 178 181 185 188,
	1	 81 82 83 91,
	0	 37 38 39 40 41 47 48 49 50 51 52 53 54 55 63 64 65 66 67 68 81 82 83 85 86 87 88 89 91 92 93 94 95 96 97 98 176 178 181 185 188,
	0	 37 38 39 40 41 47 48 49 50 51 52 53 54 55 63 64 65 66 67 68 81 82 83 84 85 86 87 88 89 91 92 93 94 95 96 97 98 176 178 181 185 188,
	0	 32 153 156 157 158 159 160,
	0	 5 11 32 44 45 46 70 71 72 121 122 137 138 139 140 141 142 143 144 145 146 147 148 149 150 151 152 153 154 155 156 157 158 159 160 161 162 163 164 165 166 167 168 169 170 171 172 173 174 175,
	0	 84 92 93 94 95,
	0	 37 38 39 40 49 63 84 85 86 87 88 89 92 93 94 95,
	0	 37 38 39 40 49 63 81 82 83 84 85 86 87 88 89 92 93 94 95,
	0	 33 37 38 39 40 49 63 79 80 81 82 83 84 85 86 87 88 89 92 93 94 95,
	1	 33 37 38 39 40 49 63 79 80 81 82 83 84 85 86 87 88 89 90 91 92 93 94 95,
	3	 118 119 120 121 122,
	1	 8 9 10 182,
	0	 32 154 155 156 157 158 159 160 161,
	1	 64 65 66 67 68 96 178 185,
	0	 11 72 123 124 125 126 127 128 129 130 131 132 133 145 146 147 148 149 150 151 152,
	1	 5 32 153 154 155 156 157 158 159 160 161 168 169 170 171,
	0	 5 32 46 153 154 155 156 157 158 159 160 161 168 169 170 171 172 173 174 175,
	0	 2 123 124 125 126 127 128 129 130 131 132 133 134 135,
	0	 44 45 70 71 136 137 138 139 140 141 142 143 144,
	1	 33 91,
	0	 3 4 25 26 27 180 183 186 187,
	0	 3 4 8 9 10 16 23 24 25 26 27 179 180 182 183 186 187,
	0	 3 4 8 9 10 16 22 23 24 25 26 27 179 180 182 183 186 187,
	0	 37 38 39 40 87 89,
	0	 37 38 39 40 49 63 85 86 87 89,
	0	 3 4 25 26 27 28 29 30 31 180 183 186 187,
	0	 3 4 22 23 24 25 26 27 28 29 30 31 180 183 186 187,
	0	 3 4 8 9 10 22 23 24 25 26 27 28 29 30 31 179 180 182 183 186 187,
	0	 3 4 8 9 10 17 18 19 20 21 22 23 24 25 26 27 28 29 30 31 179 180 182 183 186 187,
	1	 12 13 15,
	2	 49 85,
	0	 5 11 32 44 45 46 70 71 72 142 143 144 145 146 147 148 149 150 151 152 153 154 155 156 157 158 159 160 161 162 163 164 165 166 167 168 169 170 171 172 173 174 175,
	0	 57 106 107 108 109 110 111 112,
	0	 56 57 106 107 108 109 110 111 112,
	0	 34 35 36 56 57 106 107 108 109 110 111 112,
	0	 11 44 45 70 71 72 121 122 123 124 125 126 127 128 129 130 131 132 133 137 138 139 140 141 142 143 144,
	0	 11 44 45 70 71 72 118 119 120 121 122 123 124 125 126 127 128 129 130 131 132 133 137 138 139 140 141 142 143 144,
	1	 14 15,
	1	 64 65 66 67,
	3	 44 45 70 71 123 124 125 126 127 128 129 130 131 132 133 137 138 139 140 141 142 143 144,
	1	 5 32 44 45 46 70 71 123 124 125 126 127 128 129 130 131 132 133 137 138 139 140 141 142 143 144 145 146 147 148 149 150 151 152 153 154 155 156 157 158 159 160 161 162 163 164 165 166 167 168 169 170 171 172 173 174 175,
	2	 123 124 125,
	1	 5 11 32 46 72 118 119 120 145 146 147 148 149 150 151 152 153 154 155 156 157 158 159 160 161 162 163 164 165 166 167 168 169 170 171 172 173 174 175,
	0	 37 38 39 40 49 63 84 85 86 89,
	1	 11 72 118 119 120 121 122 123 124 125 126 127 128 129 130 131 132 133,
	1	 2 11 44 45 70 71 72 118 119 120 121 122 123 124 125 126 127 128 129 130 131 132 133 134 135 136 137 138 139 140 141 142 143 144 145 146 147 148 149 150 151 152,
	1	 16 17 18 19 20 21 23 24,
	1	 2 44 45 70 71 134 137 138 139 140 141 142 143 144,
	1	 2 44 45 70 71 134 136 137 138 139 140 141 142 143 144,
	0	 5 11 32 46 72 118 119 120 121 122 135 145 146 147 148 149 150 151 152 153 154 155 156 157 158 159 160 161 162 163 164 165 166 167 168 169 170 171 172 173 174 175,
	0	 11 72 121 122 135 136,
	1	 5 32 46 153 154 155 156 157 158 159 160 161 164 165 166 167 168 169 170 171 172 173 174 175,
	0	 6 7 34 35 36 42 43 56 57 59 60 61 62 113,
	1	 1 3 4 8 9 10 12 13 14 15 16 17 18 19 20 21 22 23 24 25 26 27 28 29 30 31 33 37 38 39 40 41 47 48 49 50 51 52 53 54 55 63 64 65 66 67 68 73 74 75 76 77 78 79 80 81 82 83 84 85 86 87 88 89 90 91 92 93 94 95 96 97 98 99 106 107 108 109 110 111 112 176 177 178 179 180 181 182 183 184 185 186 187 188,
	0	 33 37 38 39 40 79 80 87 88 89,
	0	 41 47 48 50 51 52 53 54 55 64 65 66 67 68 84 92 93 94 95 96 97 98 176 178 181 185 188,
	2	 3 4 8 9 10 16 17 18 19 20 21 22 25 26 179 180 182 183 186 187,
	2	 5 161 168 169 170 171 172,
	0	 34 35 36 69,
	0	 32 153 154 155 156 157 158 159 160 161 162 163 164 165 166 167,
	1	 121 122 136,
	2	 5 46 161 168 169 170 171 173 174 175,
	0	 8 9 10 17 18 179 182,
	1	 8 9 10 16 17 18 179 182,
	0	 19 20 21 22 23 24,
	1	 6 7 42 43 56 57 58 59 60 61 62 106 107 108 109 110 111 112 113,
	0	 41 47 48 50 51 52 53 54 55 64 65 66 67 68 90 96 97 98 176 178 181 185 188,
	0	 33 37 38 39 40 49 63 79 80 84 85 86 87 88 89 91,
	1	 81 82 83 90,
	1	 108 110 111 112,
	0	 44 45 70 71 137 138 142 143 144,
	1	 5 11 32 46 72 118 119 120 121 122 145 146 147 148 149 150 151 152 153 154 155 156 157 158 159 160 161 162 163 164 165 166 167 168 169 170 171 172 173 174 175,
	1	 130 133,
	0	 3 4 8 9 10 17 18 19 20 21 22 23 24 25 26 179 180 182 183 186 187,
	1	 12 13 27 28 29,
	1	 118 120,
	1	 65 66 67,
	1	 2 5 11 32 44 45 46 70 71 72 121 122 123 124 125 126 127 128 129 130 131 132 133 134 135 137 138 139 140 141 142 143 144 145 146 147 148 149 150 151 152 153 154 155 156 157 158 159 160 161 162 163 164 165 166 167 168 169 170 171 172 173 174 175,
	0	 117 136,
	0	 3 4 8 9 10 15 16 17 18 19 20 21 22 23 24 25 26 27 179 180 182 183 186 187,
	0	 33 37 38 39 40 49 63 79 80 81 82 83 84 85 86 87 88 89 91,
	0	 2 5 11 32 44 45 46 70 71 72 122 134 135 136 137 138 139 140 141 142 143 144 153 154 155 156 157 158 159 160 161 162 163 164 165 166 167 168 169 170 171 172 173 174 175,
	0	 41 47 48 50 51 52 53 54 55 64 65 66 67 68 81 82 83 84 92 93 94 95 96 97 98 176 178 181 185 188,
	0	 33 41 47 48 50 51 52 53 54 55 64 65 66 67 68 79 80 90 91 92 93 94 95 96 97 98 176 178 181 185 188,
	0	 33 41 47 48 50 51 52 53 54 55 64 65 66 67 68 79 80 81 82 83 90 91 92 93 94 95 96 97 98 176 178 181 185 188,
	0	 56 106 107 108 109 110 111 112 113,
	0	 56 57 106 107 108 109 110 111 112 113,
	0	 3 4 27 180 183 186 187,
	0	 3 4 8 9 10 12 13 14 15 16 17 18 19 20 21 22 23 24 25 26 27 28 29 179 180 182 183 186 187,
	1	 5 32 46 153 154 155 156 157 158 159 160 162 163 164 165 166 167 168 169 170 171 172 173 174 175,
	0	 6 7 34 35 36 42 43 56 57 58 59 60 61 62 100 101 102 103 104 105 106 107 108 109 110 111 112,
	0	 9 10 179 182,
	0	 2 5 11 32 44 45 46 70 71 72 100 101 102 103 104 105 113 114 115 116 117 118 119 120 121 122 123 124 125 126 127 128 129 130 131 132 133 134 135 136 137 138 139 140 141 142 143 144 145 146 147 148 149 150 151 152 153 154 155 156 157 158 159 160 161 162 163 164 165 166 167 168 169 170 171 172 173 174 175,
	0	 2 5 11 32 44 45 46 69 70 71 72 100 101 102 103 104 105 113 114 115 116 117 118 119 120 121 122 123 124 125 126 127 128 129 130 131 132 133 134 135 136 137 138 139 140 141 142 143 144 145 146 147 148 149 150 151 152 153 154 155 156 157 158 159 160 161 162 163 164 165 166 167 168 169 170 171 172 173 174 175,
	1	 41 47 48 50 51 52 53 54 55 64 65 66 67 68 93 94 95 96 97 98 176 178 181 185 188,
	0	 165 166,
	2	 11 44 45 70 71 72 137 138 139 140 141 142 143 144,
	0	 5 11 32 46 72 118 119 120 123 124 125 126 127 128 129 130 131 132 133 145 146 147 148 149 150 151 152 153 154 155 156 157 158 159 160 161 162 163 164 165 166 167 168 169 170 171 172 173 174 175,
	0	 11 72 118 119 120 121 122 135,
	0	 11 72 118 119 120 121 122 135 145 146 147 148 149 150 151 152,
	1	 16 22 23 24,
	0	 79 80 90 91,
	0	 2 5 11 32 44 45 46 70 71 72 118 119 120 123 124 125 126 127 128 129 130 131 132 133 134 136 137 138 139 140 141 142 143 144 145 146 147 148 149 150 151 152 153 154 155 156 157 158 159 160 161 162 163 164 165 166 167 168 169 170 171 172 173 174 175,
	0	 2 5 11 32 44 45 46 70 71 72 118 119 120 121 122 123 124 125 126 127 128 129 130 131 132 133 134 136 137 138 139 140 141 142 143 144 145 146 147 148 149 150 151 152 153 154 155 156 157 158 159 160 161 162 163 164 165 166 167 168 169 170 171 172 173 174 175,
	0	 2 44 45 70 71 118 119 120 134 135 136 137 138 139 140 141 142 143 144,
	0	 2 5 11 32 44 45 46 70 71 72 118 119 120 122 134 135 136 137 138 139 140 141 142 143 144 145 146 147 148 149 150 151 152 153 154 155 156 157 158 159 160 161 162 163 164 165 166 167 168 169 170 171 172 173 174 175,
	0	 33 37 38 39 40 49 63 79 80 85 86 87 88 89 91,
	1	 6 7 34 35 36 42 43 56 57 58 59 60 61 62 69 100 101 102 103 104 105,
	0	 2 5 6 7 11 32 34 35 36 42 43 44 45 46 56 57 58 59 60 61 62 69 70 71 72 100 101 102 103 104 105 114 115 116 117 118 119 120 121 122 123 124 125 126 127 128 129 130 131 132 133 134 135 136 137 138 139 140 141 142 143 144 145 146 147 148 149 150 151 152 153 154 155 156 157 158 159 160 161 162 163 164 165 166 167 168 169 170 171 172 173 174 175,
	0	 44 45 70 71 135 137 138 139 140 141 142 143 144,
	0	 123 124 125 126 127 128 129 130 131 132 133 135,
	0	 46 164 173 174 175,
	1	 2 118 119 120 134,
	0	 2 118 119 120 134 135,
	0	 2 44 45 70 71 118 119 120 134 135 137 138 139 140 141 142 143 144,
	0	 2 44 45 70 71 118 119 120 121 122 134 135 137 138 139 140 141 142 143 144,
	0	 2 5 11 32 44 45 46 70 71 72 118 119 120 121 122 134 135 137 138 139 140 141 142 143 144 145 146 147 148 149 150 151 152 153 154 155 156 157 158 159 160 161 162 163 164 165 166 167 168 169 170 171 172 173 174 175,
	0	 33 37 38 39 40 41 47 48 49 50 51 52 53 54 55 64 65 66 67 68 79 80 81 82 83 84 87 88 89 90 91 92 93 94 95 96 97 98 176 178 181 185 188,
	0	 32 153 154 155 156 157 158 159 160 161 162 163,
	0	 5 11 32 46 72 118 119 120 121 122 123 124 125 126 127 128 129 130 131 132 133 145 146 147 148 149 150 151 152 153 154 155 156 157 158 159 160 161 162 163 164 165 166 167 168 169 170 171 172 173 174 175,
	0	 2 5 11 32 46 72 134 145 146 147 148 149 150 151 152 153 154 155 156 157 158 159 160 161 162 163 164 165 166 167 168 169 170 171 172 173 174 175,
	1	 6 42,
	0	 7 43,
	0	 2 5 11 32 44 45 46 70 71 72 114 115 116 117 118 119 120 121 122 123 124 125 126 127 128 129 130 131 132 133 134 135 136 137 138 139 140 141 142 143 144 153 154 155 156 157 158 159 160 161 162 163 164 165 166 167 168 169 170 171 172 173 174 175,
	0	 3 4 8 9 10 19 20 21 22 23 24 25 26 27 30 31 179 180 182 183 186 187,
	0	 3 4 8 9 10 16 19 20 21 22 23 24 25 26 27 30 31 179 180 182 183 186 187,
	0	 149 151 152,
	0	 8 9 10 19 20 21 179 182,
	0	 2 5 32 44 45 46 70 71 118 119 120 121 122 123 124 125 126 127 128 129 130 131 132 133 134 135 136 137 138 139 140 141 142 143 144 145 146 147 148 149 150 151 152 153 154 155 156 157 158 159 160 161 162 163 164 165 166 167 168 169 170 171 172 173 174 175,
	0	 2 5 11 32 44 45 46 70 71 72 118 119 120 123 124 125 126 127 128 129 130 131 132 133 134 135 136 137 138 139 140 141 142 143 144 145 146 147 148 149 150 151 152 153 154 155 156 157 158 159 160 161 162 163 164 165 166 167 168 169 170 171 172 173 174 175,
	0	 33 78 79 80 84,
	0	 5 32 44 45 46 70 71 137 138 139 140 141 142 143 144 153 154 155 156 157 158 159 160 161 162 163 164 165 166 167 168 169 170 171 172 173 174 175,
	1	 5 11 32 44 45 46 70 71 72 137 138 139 140 141 142 143 144 153 154 155 156 157 158 159 160 161 162 163 164 165 166 167 168 169 170 171 172 173 174 175,
	0	 2 5 32 44 45 46 70 71 123 124 125 126 127 128 129 130 131 132 133 134 135 136 137 138 139 140 141 142 143 144 153 154 155 156 157 158 159 160 161 162 163 164 165 166 167 168 169 170 171 172 173 174 175,
	0	 2 121 122 134 136,
	0	 121 122 123 124,
	0	 8 9 10 23 24 179 182,
	0	 41 47 48 50 51 52 53 54 55 64 65 66 67 68 81 82 83 96 97 98 176 178 181 185 188,
	0	 33 79 80 84 91,
	0	 1 78,
	0	 1 41 47 48 50 51 52 53 54 55 96 97 98 176 178 181 185 188,
	0	 1 96 178 185,
	1	 33 37 38 39 40 79 80 87 88 89 90 91,
	0	 33 49 63 79 80 81 82 83 84 85 86 87 88,
	0	 37 38 39 40 89 90 91,
	0	 37 38 39 40 41 47 48 50 51 52 53 54 55 64 65 66 67 68 89 90 91 92 93 94 95 96 97 98 176 178 181 185 188,
	0	 1 3 4 8 9 10 12 13 14 15 16 17 18 19 20 21 22 23 24 25 26 27 28 29 30 31 33 37 38 39 40 41 47 48 49 50 51 52 53 54 55 63 64 65 66 67 68 73 74 75 76 77 78 79 80 81 82 83 84 85 86 87 88 89 90 91 92 93 94 95 96 97 98 176 177 178 179 180 181 182 183 184 185 186 187 188,
	0	 33 37 38 39 40 49 63 79 80 81 82 83 84 85 86 87 88 89 90,
	0	 37 38 39 40 84 89 90 91,
	0	 19 20 21 22,
	0	 33 37 38 39 40 49 63 79 80 81 82 83 84 85 86 87 88 89 93 94 95,
	0	 37 38 39 40 79 80 89 90 91,
	0	 37 38 39 40 49 63 79 80 85 86 87 88 89 90 91,
	0	 58 69,
	0	 11 72 121 122 135,
	0	 5 11 32 44 45 46 70 71 72 118 119 120 121 122 137 138 139 140 141 142 143 144 145 146 147 148 149 150 151 152 153 154 155 156 157 158 159 160 161 162 163 164 165 166 167 168 169 170 171 172 173 174 175,
	0	 12 13 14 15 28 29,
	0	 11 72 121 122 135 145 146 147 148 149 150 151 152,
	0	 11 72 121 122 123 124 125 126 127 128 129 130 131 132 133 135 145 146 147 148 149 150 151 152,
	0	 12 13 14,
	0	 33 37 38 39 40 41 47 48 50 51 52 53 54 55 64 65 66 67 68 79 80 81 82 83 84 87 88 89 90 91 96 97 98 176 178 181 185 188,
	0	 3 4 8 9 10 16 23 24 25 26 179 180 182 183 186 187,
	0	 56 57 58,
	0	 2 5 11 32 44 45 46 70 71 72 100 101 102 103 104 105 106 107 108 109 110 111 112 114 115 116 117 118 119 120 121 122 123 124 125 126 127 128 129 130 131 132 133 134 135 136 137 138 139 140 141 142 143 144 145 146 147 148 149 150 151 152 153 154 155 156 157 158 159 160 161 162 163 164 165 166 167 168 169 170 171 172 173 174 175,
	0	 5 46 162 163 168 169 170 171 172 173 174 175,
	0	 5 32 46 123 124 145 146 147 148 149 150 151 152 153 154 155 156 157 158 159 160 161 162 163 164 165 166 167 168 169 170 171 172 173 174 175,
	0	 2 5 32 44 45 46 70 71 123 124 134 135 136 137 138 139 140 141 142 143 144 145 146 147 148 149 150 151 152 153 154 155 156 157 158 159 160 161 162 163 164 165 166 167 168 169 170 171 172 173 174 175,
	0	 33 49 63 79 80 81 82 83 84 85 86 90 91,
	0	 2 5 32 46 121 122 134 135 136 145 146 147 148 149 150 151 152 153 154 155 156 157 158 159 160 161 162 163 164 165 166 167 168 169 170 171 172 173 174 175,
	1	 37 38 39 40 49 63 78 85 86 87 88 89,
	1	 32 145 146 147 148 149 150 151 152 153 154 155 156 157 158 159 160,
	0	 46 161 162 163 164 165 166 167 172 173 174 175,
	0	 34 35 36 56 69 106 107 108 109 110 111 112 113,
	0	 34 35 36 56 57 69 106 107 108 109 110 111 112 113,
	0	 6 7 34 35 36 42 43 56 57 59 60 61 62 69 106 107 108 109 110 111 112 113,
	0	 3 4 8 9 10 16 17 18 25 26 179 180 182 183 186 187,
	0	 33 41 47 48 50 51 52 53 54 55 64 65 66 67 68 79 80 90 91 96 97 98 176 178 181 185 188,
	0	 127 128,
	0	 2 44 45 70 71 134 135 136 142 143 144,
	0	 2 5 11 32 44 45 46 70 71 72 134 135 136 142 143 144 145 146 147 148 149 150 151 152 153 154 155 156 157 158 159 160 161 162 163 164 165 166 167 168 169 170 171 172 173 174 175,
	0	 121 122 123 124 125 126 127 128 129 130 131 132 133 137 138 139 140 141,
	0	 8 9 10 16 17 18 19 20 21 23 24 179 182,
	1	 5 161 162 163 164 165 166 167 168 169 170 171 172,
	0	 33 37 38 39 40 41 47 48 49 50 51 52 53 54 55 63 64 65 66 67 68 73 74 75 76 77 78 79 80 81 82 83 84 85 86 87 88 89 90 91 92 93 94 95 96 97 98 99 176 177 178 181 184 185 188,
	1	 3 4 8 9 10 12 13 14 15 16 17 18 19 20 21 22 23 24 25 26 27 28 29 30 31 33 37 38 39 40 41 47 48 49 50 51 52 53 54 55 63 64 65 66 67 68 73 74 75 76 77 78 79 80 81 82 83 84 85 86 87 88 89 90 91 92 93 94 95 96 97 98 99 176 177 178 179 180 181 182 183 184 185 186 187 188,
	0	 46 161 162 163 164 165 166 167 173 174 175,
	0	 6 42 62,
	0	 97 98,
	0	 5 161 164 165 166 167 168 169 170 171 172,
	0	 37 38 89,
	0	 64 65 68,
	0	 162 163 164 165 166 167 172,
	0	 2 44 45 70 71 123 124 125 126 127 128 129 130 131 132 133 134 136 137 138 139 140 141 142 143 144,
	0	 3 4 8 9 10 179 180 182 183 186 187,
	0	 23 24 25 26,
	0	 22 23 24 25 26,
	0	 149 150 151,
	0	 81 82 83 87 88 90 91,
	0	 41 47 48 50 51 52 53 54 55 64 65 66 67 68 81 82 83 87 88 90 91 96 97 98 176 178 181 185 188,
	0	 33 41 47 48 50 51 52 53 54 55 64 65 66 67 68 79 80 81 82 83 84 87 88 90 91 96 97 98 176 178 181 185 188,
	0	 5 11 32 46 72 122 136 145 146 147 148 149 150 151 152 153 154 155 156 157 158 159 160 161 162 163 164 165 166 167 168 169 170 171 172 173 174 175,
	0	 33 37 38 39 40 49 63 78 79 80 85 86 87 88 89,
	0	 33 37 38 39 40 49 63 78 79 80 81 82 83 84 85 86 87 88 89 90 91 93 94 95,
	0	 33 37 38 39 40 41 47 48 49 50 51 52 53 54 55 63 64 65 66 67 68 79 80 84 85 86 87 88 89 91 92 93 94 95 96 97 98 176 178 181 185 188,
	0	 41 47 48 49 50 51 52 53 54 55 63 64 65 66 67 68 81 82 83 84 85 86 87 88 90 91 92 93 94 95 96 97 98 176 178 181 185 188,
	0	 33 41 47 48 50 51 52 53 54 55 64 65 66 67 68 78 79 80 81 82 83 90 91 92 93 94 95 96 97 98 176 178 181 185 188,
	0	 33 37 38 39 40 41 47 48 50 51 52 53 54 55 64 65 66 67 68 78 79 80 81 82 83 89 90 91 92 93 94 95 96 97 98 176 178 181 185 188,
	0	 81 82 83 84 90 91,
	0	 33 78 79 80 81 82 83 90 91,
	1	 33 37 38 39 40 79 80 89 90 91,
	0	 11 44 45 70 71 72 118 119 120 137 138 139 140 141 142 143 144,
	0	 2 11 44 45 70 71 72 118 119 120 121 122 134 135 136 137 138 139 140 141 142 143 144,
	0	 33 37 38 39 40 78 79 80 89,
	1	 49 63 81 82 83 84 85 86 87 88,
	0	 33 37 38 39 40 78 79 80 84 89 90 91,
	1	 2 5 11 32 44 45 46 70 71 72 118 119 120 134 136 137 138 139 140 141 142 143 144 145 146 147 148 149 150 151 152 153 154 155 156 157 158 159 160 161 162 163 164 165 166 167 168 169 170 171 172 173 174 175,
	0	 3 4 8 9 10 14 16 17 18 19 20 21 22 23 24 25 26 179 180 182 183 186 187,
	0	 32 156 159 160,
	0	 49 87 88,
	0	 37 38 39 40 49 87 88 89,
	0	 33 37 38 39 40 49 79 80 84 87 88 89,
	0	 33 37 38 39 40 49 79 80 81 82 83 84 87 88 89 90 91,
	0	 33 37 38 39 40 41 47 48 49 50 51 52 53 54 55 64 65 66 67 68 79 80 81 82 83 84 85 87 88 89 90 91 92 93 94 95 96 97 98 176 178 181 185 188,
	0	 33 37 38 39 40 41 47 48 49 50 51 52 53 54 55 64 65 66 67 68 79 80 81 82 83 84 85 86 87 88 89 90 91 92 93 94 95 96 97 98 176 178 181 185 188,
	0	 46 153 173 174 175,
	0	 5 46 153 168 169 170 171 173 174 175,
	0	 5 46 153 162 163 168 169 170 171 173 174 175,
	0	 5 46 153 162 163 164 165 166 167 168 169 170 171 172 173 174 175,
	0	 5 46 153 161 162 163 164 165 166 167 168 169 170 171 172 173 174 175,
	0	 64 65 67,
	0	 2 5 11 32 44 45 46 70 71 72 118 119 120 121 122 123 124 125 126 127 128 129 130 131 132 133 134 135 137 138 139 140 141 142 143 144 145 146 147 148 149 150 151 152 153 154 155 156 157 158 159 160 161 162 163 164 165 166 167 168 169 170 171 172 173 174 175,
	0	 33 37 38 39 40 41 47 48 49 50 51 52 53 54 55 63 64 65 66 67 68 79 80 85 86 87 88 89 92 93 94 95 96 97 98 176 178 181 185 188,
	0	 42 62,
	0	 2 11 44 45 70 71 72 121 122 134 135 136 137 138 139 140 141 142 143 144,
	0	 2 5 11 32 44 45 46 70 71 72 121 122 134 135 136 137 138 139 140 141 142 143 144 153 154 155 156 157 158 159 160 161 162 163 164 165 166 167 168 169 170 171 172 173 174 175,
	0	 2 121 122 134 135 136 145 146 147 148 149 150 151 152,
	0	 131 132,
	0	 130 131 132,
	0	 17 18 19 20 21 23 24,
	0	 8 9 10 16 22 23 24 179 182,
	0	 2 117 118 119 120 121 122 134 135 136,
	0	 2 117 118 119 120 121 122 123 124 125 126 127 128 129 130 131 132 133 134 135 136,
	0	 2 44 45 70 71 117 118 119 120 121 122 123 124 125 126 127 128 129 130 131 132 133 134 135 136 137 138 139 140 141 142 143 144,
	0	 5 162 163 168 169 170 171 172,
	0	 64 67,
	0	 64 67 68,
	0	 123 124 135,
	0	 3 4 8 9 10 16 17 18 19 20 21 23 24 25 26 179 180 182 183 186 187,
	0	 1 3 4 8 9 10 12 13 14 15 16 17 18 19 20 21 22 23 24 25 26 27 28 29 30 31 33 37 38 39 40 41 47 48 49 50 51 52 53 54 55 63 64 65 66 67 68 73 74 75 76 77 78 79 80 81 82 83 84 85 86 87 88 89 90 91 92 93 94 95 96 97 98 99 113 176 177 178 179 180 181 182 183 184 185 186 187 188,
	0	 2 5 32 44 45 46 70 71 121 122 134 135 136 137 138 139 140 141 142 143 144 145 146 147 148 149 150 151 152 153 154 155 156 157 158 159 160 161 162 163 164 165 166 167 168 169 170 171 172 173 174 175,
	0	 34 35 36 56 57 106 107 108 109 110 111 112 113,
	0	 33 79 80 84 87 88 90 91,
	0	 2 5 11 32 46 72 118 119 120 134 145 146 147 148 149 150 151 152 153 154 155 156 157 158 159 160 161 162 163 164 165 166 167 168 169 170 171 172 173 174 175,
	0	 122 123 124 125 126 127 128 129 130 131 132 133 135,
	0	 34 35 36 56 57 69,
	0	 121 122 123 124 125 126 127 128 129 130 131 132 133 135 136,
	0	 2 5 32 46 121 122 123 124 125 126 127 128 129 130 131 132 133 134 135 136 145 146 147 148 149 150 151 152 153 154 155 156 157 158 159 160 161 162 163 164 165 166 167 168 169 170 171 172 173 174 175,
	0	 58 69 113,
	0	 2 5 11 32 44 45 46 69 70 71 72 100 101 102 103 104 105 106 107 108 109 110 111 112 114 115 116 117 118 119 120 121 122 123 124 125 126 127 128 129 130 131 132 133 134 135 136 137 138 139 140 141 142 143 144 145 146 147 148 149 150 151 152 153 154 155 156 157 158 159 160 161 162 163 164 165 166 167 168 169 170 171 172 173 174 175,
	0	 33 78,
	0	 34 35 36 57 69,
	0	 2 5 11 32 44 45 46 70 71 72 134 137 138 139 140 141 142 143 144 145 146 147 148 149 150 151 152 153 154 155 156 157 158 159 160 161 162 163 164 165 166 167 168 169 170 171 172 173 174 175,
	0	 118 119 120 121 122 135 136,
	0	 6 7 42 43 59 60 61 62 69,
	0	 37 38 39 40 41 47 48 49 50 51 52 53 54 55 63 64 65 66 67 68 85 86 87 88 89 96 97 98 176 178 181 185 188,
	0	 58 106 107 108 109 110 111 112 113,
	1	 44 45 70 71 118 119 120 137 138 139 140 141 142 143 144,
	0	 2 5 11 32 44 45 46 70 71 72 118 119 120 121 122 134 135 136 137 138 139 140 141 142 143 144 153 154 155 156 157 158 159 160 161 162 163 164 165 166 167 168 169 170 171 172 173 174 175,
	0	 2 5 32 44 45 46 70 71 121 122 123 124 125 126 127 128 129 130 131 132 133 134 135 136 137 138 139 140 141 142 143 144 153 154 155 156 157 158 159 160 161 162 163 164 165 166 167 168 169 170 171 172 173 174 175,
	0	 161 172,
	0	 2 44 45 70 71 134 135 136 139 140 141 142 143 144,
	0	 2 44 45 70 71 122 134 135 136 137 138 139 140 141 142 143 144,
	0	 2 5 11 32 44 45 46 70 71 72 121 122 123 124 125 126 127 128 129 130 131 132 133 134 137 138 139 140 141 142 143 144 145 146 147 148 149 150 151 152 153 154 155 156 157 158 159 160 161 162 163 164 165 166 167 168 169 170 171 172 173 174 175,
	0	 3 4 8 9 10 16 25 26 179 180 182 183 186 187,
	0	 11 72 121 122 123 124 125 126 127 128 129 130 131 132 133 145 146 147 148 149 150 151 152,
	0	 2 5 32 44 45 46 70 71 134 135 136 137 138 139 140 141 142 143 144 153 154 155 156 157 158 159 160 161 162 163 164 165 166 167 168 169 170 171 172 173 174 175,
	0	 32 154 156 157 158 159 160,
	0	 2 134 136 145 146 147 148 149 150 151 152,
	0	 2 5 32 46 134 136 145 146 147 148 149 150 151 152 153 154 155 156 157 158 159 160 161 162 163 164 165 166 167 168 169 170 171 172 173 174 175,
	0	 49 63 85,
	0	 33 79 80 84 90,
	0	 58 106 107 108 109 110 111 112,
	0	 6 7 34 35 36 42 43 56 57 58 59 60 61 62 69 102 103 104 105 106 107 108 109 110 111 112 113,
	0	 117 123 124 125 126 127 128 129 130 131 132 133,
	0	 5 11 32 46 72 117 123 124 125 126 127 128 129 130 131 132 133 145 146 147 148 149 150 151 152 153 154 155 156 157 158 159 160 161 162 163 164 165 166 167 168 169 170 171 172 173 174 175,
	0	 5 11 32 46 72 117 121 122 123 124 125 126 127 128 129 130 131 132 133 145 146 147 148 149 150 151 152 153 154 155 156 157 158 159 160 161 162 163 164 165 166 167 168 169 170 171 172 173 174 175,
	0	 3 4 6 7 8 9 10 12 13 14 15 16 17 18 19 20 21 22 23 24 25 26 27 28 29 30 31 34 35 36 42 43 56 57 58 59 60 61 62 69 99 100 101 102 103 104 105 106 107 108 109 110 111 112 113 179 180 182 183 186 187,
	0	 34 35 36 56 57 58 69 113,
	0	 8 9 10 16 17 18 19 20 21 22 23 24 25 26 27 30 31 179 182,
	0	 73 184,
	0	 161 164 165 166 167,
	0	 6 7 34 35 36 42 43 56 57 59 60 61 62 106 107 108 109 110 111 112,
	0	 3 4 8 9 10 12 13 15 16 17 18 19 20 21 22 23 24 25 26 27 30 31 179 180 182 183 186 187,
	0	 3 4 8 9 10 15 16 17 18 19 20 21 22 23 24 25 26 179 180 182 183 186 187,
	0	 3 4 8 9 10 16 17 18 22 23 24 25 26 27 179 180 182 183 186 187,
	0	 81 82 83 84 87 88,
	0	 49 63 81 82 83 84 85 86,
	0	 41 47 48 49 50 51 52 53 54 55 63 64 65 66 67 68 81 82 83 84 85 86 92 93 94 95 96 97 98 176 178 181 185 188,
	0	 6 7 34 35 36 42 43 56 57 59 60 61 62 69 113,
	0	 2 134 135 136 145 146 147 148 149 150 151 152,
	0	 135 136 137 138 139 140 141,
	0	 44 45 70 71 135 136 137 138 139 140 141 142 143 144,
	0	 2 44 45 70 71 118 119 120 123 124 125 126 127 128 129 130 131 132 133 134 135 136 137 138 139 140 141 142 143 144,
	0	 64 65 67 68,
	0	 2 11 72 118 119 120 121 122 134 135 136,
	0	 37 38 39 40 41 47 48 50 51 52 53 54 55 64 65 66 67 68 81 82 83 87 88 89 90 91 92 93 94 95 96 97 98 176 178 181 185 188,
	0	 5 46 162 163 168 169 170 171 173 174 175,
	0	 37 40,
	0	 5 11 32 44 45 46 70 71 72 118 119 120 121 122 123 124 125 126 127 128 129 130 131 132 133 137 138 139 140 141 142 143 144 145 146 147 148 149 150 151 152 153 154 155 156 157 158 159 160 161 162 163 164 165 166 167 168 169 170 171 172 173 174 175,
	0	 22 23 24 27 28 29 30 31,
	0	 2 5 11 32 44 45 46 70 71 72 106 107 108 109 110 111 112 114 115 116 117 118 119 120 121 122 123 124 125 126 127 128 129 130 131 132 133 134 135 136 137 138 139 140 141 142 143 144 145 146 147 148 149 150 151 152 153 154 155 156 157 158 159 160 161 162 163 164 165 166 167 168 169 170 171 172 173 174 175,
	0	 5 32 153 154 155 156 157 158 159 160 168 169 170 171,
	0	 5 32 46 153 154 155 156 157 158 159 160 161 168 169 170 171 173 174 175,
	0	 5 32 153 154 155 156 157 158 159 160 161 162 163 164 165 166 167 168 169 170 171,
	0	 41 47 48 49 50 51 52 53 54 55 63 64 65 66 67 68 85 86 92 93 94 95 96 97 98 176 178 181 185 188,
	0	 84 90,
	0	 2 11 72 121 122 134 135 136 145 146 147 148 149 150 151 152,
	0	 3 4 8 9 10 25 26 27 30 31 179 180 182 183 186 187,
	0	 3 4 8 9 10 23 24 25 26 27 30 31 179 180 182 183 186 187,
	0	 3 4 8 9 10 17 18 19 20 21 22 23 24 25 26 27 30 31 179 180 182 183 186 187,
	0	 6 7 34 35 36 42 43 57 59 60 61 62,
	0	 44 45 70 71 143 144,
	0	 3 4 183,
	0	 5 46 145 146 147 148 149 150 151 152 161 162 163 164 165 166 167 168 169 170 171 172 173 174 175,
	0	 41 47 48 50 51 52 53 54 55 64 65 66 67 96 97 98 176 178 181 185 188,
	0	 2 117 118 119 120 134 135 136,
	0	 2 5 11 32 44 45 46 70 71 72 117 118 119 120 121 122 134 135 136 137 138 139 140 141 142 143 144 145 146 147 148 149 150 151 152 153 154 155 156 157 158 159 160 161 162 163 164 165 166 167 168 169 170 171 172 173 174 175,
	0	 33 90,
	0	 118 119 120 121 123 124 125 126 127 128 129 130 131 132 133,
	0	 32 46 153 154 155 156 157 158 159 160 173 174 175,
	0	 1 73 74 75 76 77 177 184,
	0	 41 47 48 50 51 52 53 54 55 64 65 66 67 68 81 82 83 84 90 91 92 93 94 95 96 97 98 176 178 181 185 188,
	0	 123 124 125 126 127 128 129 130 131 132 133 136,
	0	 5 11 32 44 45 46 70 71 72 118 119 120 121 122 123 124 125 126 127 128 129 130 131 132 133 135 137 138 139 140 141 142 143 144 145 146 147 148 149 150 151 152 153 154 155 156 157 158 159 160 161 162 163 164 165 166 167 168 169 170 171 172 173 174 175,
	0	 33 37 38 39 40 49 63 79 80 84 85 86 89 90 91,
	0	 33 37 38 39 40 49 63 79 80 81 82 83 84 85 86 89 90 91,
	0	 6 7 42 43 56 57 58 59 60 61 62 69,
	0	 32 153 154 155 156 157 158 159 160 172,
	0	 64 65 66,
	0	 32 157 160,
	0	 158 159,
	0	 5 32 153 154 155 156 157 158 159 160 161 162 163 164 165 166 167 168 169 170 171 172,
	0	 3 4 8 9 10 17 18 19 20 21 25 26 179 180 182 183 186 187,
	0	 1 33 78 79 80 81 82 83 84 90 91,
	0	 1 33 78 79 80 84 90 91,
	0	 1 33 78 79 80 90 91,
	0	 3 4 8 9 10 16 17 18 23 24 25 26 179 180 182 183 186 187,
	0	 117 121,
	0	 2 5 11 32 44 45 46 70 71 72 121 122 123 124 126 127 128 129 130 131 132 133 134 135 136 137 138 139 140 141 142 143 144 145 146 147 148 149 150 151 152 153 154 155 156 157 158 159 160 161 162 163 164 165 166 167 168 169 170 171 172 173 174 175,
	0	 2 5 32 46 122 134 135 136 145 146 147 148 149 150 151 152 153 154 155 156 157 158 159 160 161 162 163 164 165 166 167 168 169 170 171 172 173 174 175,
	0	 5 11 32 44 45 46 70 71 72 118 119 120 121 122 135 136 137 138 139 140 141 142 143 144 145 146 147 148 149 150 151 152 153 154 155 156 157 158 159 160 161 162 163 164 165 166 167 168 169 170 171 172 173 174 175,
	0	 41 47 48 50 51 52 53 54 55 64 65 66 67 68 87 88 92 93 94 95 96 97 98 176 178 181 185 188,
	0	 33 37 38 39 40 41 47 48 49 50 51 52 53 54 55 63 64 65 66 67 68 79 80 81 82 83 85 86 87 88 89 91 92 93 94 95 96 97 98 176 178 181 185 188,
	0	 37 38 39 40 41 47 48 50 51 52 53 54 55 64 65 66 67 68 87 88 89 96 97 98 176 178 181 185 188,
	0	 49 63 85 86 87 88 92 93 94 95,
	0	 33 37 38 39 40 49 63 79 80 84 85 86 87 88 89 92 93 94 95,
	0	 118 119 120 121 122 123 124 125 126 127 128 129 130 131 132 133,
	0	 33 37 38 39 40 41 47 48 50 51 52 53 54 55 64 65 66 67 68 79 80 81 82 83 84 89 90 91 96 97 98 176 178 181 185 188,
	0	 2 5 32 44 45 46 70 71 121 122 134 135 136 137 138 139 140 141 142 143 144 153 154 155 156 157 158 159 160 161 162 163 164 165 166 167 168 169 170 171 172 173 174 175,
	0	 123 124 125 126 127 128 129 130 131 132 133 145 146 147 148 149 150 151 152,
	0	 3 4 8 9 10 19 20 21 22 23 24 25 26 27 28 29 30 31 179 180 182 183 186 187,
	0	 3 4 8 9 10 16 19 20 21 22 23 24 25 26 27 28 29 30 31 179 180 182 183 186 187,
	0	 50 52 53 176 188,
	0	 3 4 22 23 24 25 26 27 180 183 186 187,
	0	 57 58 69,
	0	 6 7 42 43 57 58 59 60 61 62 69,
	0	 33 37 38 39 40 41 47 48 50 51 52 53 54 55 64 65 66 67 68 79 80 81 82 83 84 87 88 89 90 91 93 94 95 96 97 98 176 178 181 185 188,
	0	 5 46 164 165 166 167 168 169 170 171 173 174 175,
	0	 41 47 48 49 50 51 52 53 54 55 63 64 65 66 67 68 85 86 87 88 90 91 92 93 94 95 96 97 98 176 178 181 185 188,
	0	 3 4 8 9 10 12 13 25 26 27 28 29 30 31 179 180 182 183 186 187,
	0	 3 4 8 9 10 12 13 22 25 26 27 28 29 30 31 179 180 182 183 186 187,
	0	 3 4 8 9 10 12 13 22 23 24 25 26 27 28 29 30 31 179 180 182 183 186 187,
	0	 3 4 8 9 10 12 13 17 18 22 23 24 25 26 27 28 29 30 31 179 180 182 183 186 187,
	0	 3 4 8 9 10 12 13 17 18 19 20 21 22 23 24 25 26 27 28 29 30 31 179 180 182 183 186 187,
	0	 78 84,
	0	 37 38 39 40 49 63 78 81 82 83 84 85 86 87 88 89,
	0	 41 47 48 49 50 51 52 53 54 55 63 64 65 66 67 68 81 82 83 84 85 86 87 88 92 93 94 95 96 97 98 176 178 181 185 188,
	0	 11 32 72 153 154 155 156 157 158 159 160,
	0	 1 41 47 48 50 51 52 53 54 55 97 98 176 181 188,
	0	 37 38 39 40 41 47 48 50 51 52 53 54 55 64 65 66 67 68 87 88 89 92 93 94 95 96 97 98 176 178 181 185 188,
	0	 5 161 164 165 166 167 168 169 170 171,
	0	 37 38 39 40 41 47 48 49 50 51 52 53 54 55 63 64 65 66 67 68 85 86 87 88 89 90 91 92 93 94 95 96 97 98 176 178 181 185 188,
	0	 3 4 12 13 25 26 27 28 29 30 31 180 183 186 187,
	0	 34 35 36 56 69 113,
	0	 2 5 11 32 46 72 134 136 145 146 147 148 149 150 151 152 153 154 155 156 157 158 159 160 161 162 163 164 165 166 167 168 169 170 171 172 173 174 175,
	0	 33 37 38 39 40 41 47 48 49 50 51 52 53 54 55 63 64 65 66 67 68 79 80 81 82 83 85 86 87 88 89 92 93 94 95 96 97 98 176 178 181 185 188,
	0	 3 4 8 9 10 17 18 25 26 179 180 182 183 186 187,
	0	 5 32 44 45 46 70 71 121 122 123 124 125 126 127 128 129 130 131 132 133 137 138 139 140 141 142 143 144 145 146 147 148 149 150 151 152 153 154 155 156 157 158 159 160 161 162 163 164 165 166 167 168 169 170 171 172 173 174 175,
	0	 37 38 39 40 78 84 89,
	0	 37 38 39 40 78 81 82 83 84 89,
	0	 5 32 46 121 122 135 136 145 146 147 148 149 150 151 152 153 154 155 156 157 158 159 160 161 162 163 164 165 166 167 168 169 170 171 172 173 174 175,
	0	 11 72 125 126 127 128 129 130 131 132 133,
	0	 37 38 39 40 49 63 85 86 87 88 89 92 93 94 95,
	0	 32 157 158 160,
	0	 41 47 48 50 51 52 53 54 55 64 65 66 67 68 81 82 83 90 96 97 98 176 178 181 185 188,
	0	 32 156 158 159 160,
	0	 2 5 11 32 46 72 121 122 123 124 125 126 127 128 129 130 131 132 133 134 135 145 146 147 148 149 150 151 152 153 154 155 156 157 158 159 160 161 162 163 164 165 166 167 168 169 170 171 172 173 174 175,
	0	 2 5 11 32 44 45 46 70 71 72 123 124 125 126 127 128 129 130 131 132 133 134 135 137 138 139 140 141 142 143 144 145 146 147 148 149 150 151 152 153 154 155 156 157 158 159 160 161 162 163 164 165 166 167 168 169 170 171 172 173 174 175,
	0	 11 32 72 153 154 155 156 157 158 159 160 161,
	0	 5 11 32 44 45 46 70 71 72 135 137 138 139 140 141 142 143 144 145 146 147 148 149 150 151 152 153 154 155 156 157 158 159 160 161 162 163 164 165 166 167 168 169 170 171 172 173 174 175,
	0	 122 123 124,
	0	 5 11 32 44 45 46 70 71 72 122 123 124 125 126 127 128 129 130 131 132 133 137 138 139 140 141 142 143 144 145 146 147 148 149 150 151 152 153 154 155 156 157 158 159 160 161 162 163 164 165 166 167 168 169 170 171 172 173 174 175,
	0	 6 42 43 62,
	0	 41 47 48 50 52 53 54 55 176 181 188,
	0	 114 115 116 123 124 125 126 127 128 129 130 131 132 133,
	0	 5 11 32 44 45 46 70 71 72 114 115 116 121 122 123 124 125 126 127 128 129 130 131 132 133 137 138 139 140 141 142 143 144 145 146 147 148 149 150 151 152 153 154 155 156 157 158 159 160 161 162 163 164 165 166 167 168 169 170 171 172 173 174 175,
	0	 2 5 11 32 44 45 46 70 71 72 114 115 116 121 122 123 124 125 126 127 128 129 130 131 132 133 134 135 136 137 138 139 140 141 142 143 144 145 146 147 148 149 150 151 152 153 154 155 156 157 158 159 160 161 162 163 164 165 166 167 168 169 170 171 172 173 174 175,
	0	 34 35 36 56 106 107 108 109 110 111 112 113,
	0	 49 63 84 85 86 92 93 94 95,
	0	 78 89,
	0	 5 46 153 164 165 166 167 168 169 170 171 172 173 174 175,
	0	 16 22,
	0	 33 49 63 79 80 81 82 83 85 86 87 88 90 91,
	0	 37 38 39 40 41 47 48 50 51 52 53 54 55 64 65 66 67 68 89 96 97 98 176 178 181 185 188,
	0	 37 38 39 40 41 47 48 50 51 52 53 54 55 64 65 66 67 68 84 89 96 97 98 176 178 181 185 188,
	0	 1 3 4 8 9 10 12 13 14 15 16 17 18 19 20 21 22 23 24 25 26 27 28 29 30 31 33 37 38 39 40 41 47 48 49 50 51 52 53 54 55 63 64 65 66 67 68 69 73 74 75 76 77 78 79 80 81 82 83 84 85 86 87 88 89 90 91 92 93 94 95 96 97 98 99 100 101 102 103 104 105 176 177 178 179 180 181 182 183 184 185 186 187 188,
	0	 8 9 10 16 23 24 179 182,
	0	 33 49 63 79 80 81 82 83 84 85 86 87 88 90 91,
	0	 2 5 11 32 44 45 46 70 71 72 118 119 120 134 137 138 139 140 141 142 143 144 145 146 147 148 149 150 151 152 153 154 155 156 157 158 159 160 161 162 163 164 165 166 167 168 169 170 171 172 173 174 175,
	0	 2 5 11 32 46 72 121 122 134 135 136 137 138 139 140 141 145 146 147 148 149 150 151 152 153 154 155 156 157 158 159 160 161 162 163 164 165 166 167 168 169 170 171 172 173 174 175,
	0	 44 45 70 71 123 124 125 126 127 128 129 130 131 132 133 142 143 144,
	0	 1 37 38 39 40 41 47 48 49 50 51 52 53 54 55 63 64 65 66 67 68 81 82 83 85 86 87 88 89 92 93 94 95 96 97 98 176 178 181 185 188,
	0	 1 41 47 48 50 51 52 53 54 55 64 65 66 67 68 92 93 94 95 96 97 98 176 178 181 185 188,
	0	 1 92 93 94 95,
	0	 1 93 94 95,
	0	 153 161,
	0	 34 35 36 56 57 113,
	0	 34 35 36 56 57 69 113,
	0	 33 49 63 79 80 85 86,
	0	 84 87 88,
	1	 32 156 157 158 160,
	0	 41 47 48 49 50 51 52 53 54 55 63 64 65 66 67 68 81 82 83 85 86 92 93 94 95 96 97 98 176 178 181 185 188,
	0	 153 154,
	0	 114 115 116 117 118 119 120,
	0	 114 115 116 117 118 119 120 123 124 125 126 127 128 129 130 131 132 133,
	0	 2 114 115 116 117 118 119 120 121 122 123 124 125 126 127 128 129 130 131 132 133 134 135 136,
	0	 2 44 45 70 71 114 115 116 117 118 119 120 121 122 123 124 125 126 127 128 129 130 131 132 133 134 135 136 137 138 139 140 141 142 143 144,
	0	 2 11 44 45 70 71 72 114 115 116 117 118 119 120 121 122 123 124 125 126 127 128 129 130 131 132 133 134 135 136 137 138 139 140 141 142 143 144,
	0	 2 5 11 32 44 45 46 70 71 72 114 115 116 117 118 119 120 121 122 123 124 125 126 127 128 129 130 131 132 133 134 135 136 137 138 139 140 141 142 143 144 145 146 147 148 149 150 151 152 154 155 156 157 158 159 160 161 162 163 164 165 166 167 168 169 170 171 172 173 174 175,
	0	 81 82 83 84 93 94 95,
	0	 2 11 72 134 135 136,
	0	 33 37 38 39 40 41 47 48 49 50 51 52 53 54 55 63 64 65 66 67 68 79 80 84 85 86 87 88 89 90 91 93 94 95 96 97 98 176 178 181 185 188,
	0	 2 11 44 45 70 71 72 118 119 120 121 122 123 124 125 126 127 128 129 130 131 132 133 134 137 138 139 140 141 142 143 144,
	0	 5 164 165 166 167 168 169 170 171 172,
	0	 33 37 38 39 40 79 80 84 89 91,
	0	 6 7 42 43 56 57 58 59 60 61 62 106 107 108 109 110 111 112,
	0	 5 32 44 45 46 70 71 139 140 141 142 143 144 145 146 147 148 149 150 151 152 153 154 155 156 157 158 159 160 161 162 163 164 165 166 167 168 169 170 171 172 173 174 175,
	0	 11 44 45 70 71 72 121 122 137 138 139 140 141 142 143 144,
	0	 34 35 36 56 57 58 106 107 108 109 110 111 112 113,
	0	 2 11 44 45 70 71 72 117 118 119 120 121 122 123 124 125 126 127 128 129 130 131 132 133 134 135 136 137 138 139 140 141 142 143 144,
	0	 121 123 124 125 126 127 128 129 130 131 132 133,
	0	 100 101 102 103 104 105 113,
	0	 122 145 146 147 148 149 150 151 152,
	0	 121 122 135 145 146 147 148 149 150 151 152,
	0	 6 7 34 35 36 42 43 56 59 60 61 62,
	0	 37 38 39 40 78 87 88 89,
	0	 33 37 38 39 40 78 79 80 84 87 88 89,
	0	 56 113,
	0	 44 45 70 71 118 119 120 123 124 125 126 127 128 129 130 131 132 133 137 138 139 140 141 142 143 144,
	0	 15 28 29,
	0	 39 40 89,
	0	 2 11 44 45 70 71 72 121 122 123 124 125 126 127 128 129 130 131 132 133 134 135 136 137 138 139 140 141 142 143 144 145 146 147 148 149 150 151 152,
	0	 2 118 119 120 121 122 134 135,
	0	 65 66,
	0	 33 41 47 48 49 50 51 52 53 54 55 63 64 65 66 67 68 79 80 81 82 83 85 86 87 88 90 91 92 93 94 95 96 97 98 176 178 181 185 188,
	0	 8 9 179 182,
	0	 5 32 46 121 122 135 145 146 147 148 149 150 151 152 153 154 155 156 157 158 159 160 161 162 163 164 165 166 167 168 169 170 171 172 173 174 175,
	0	 11 32 72 145 146 147 148 149 150 151 152 153 154 155 156 157 158 159 160,
	0	 2 5 32 44 45 46 70 71 123 124 125 126 127 128 129 130 131 132 133 134 136 137 138 139 140 141 142 143 144 145 146 147 148 149 150 151 152 153 154 155 156 157 158 159 160 161 162 163 164 165 166 167 168 169 170 171 172 173 174 175,
	0	 17 18 22 23 24,
	0	 17 18 19 20 21 22 23 24,
	0	 6 7 34 35 36 42 43 57 58 59 60 61 62 69,
	0	 1 2 5 11 32 44 45 46 70 71 72 114 115 116 117 118 119 120 121 122 123 124 125 126 127 128 129 130 131 132 133 134 135 136 137 138 139 140 141 142 143 144 145 146 147 148 149 150 151 152 153 154 155 156 157 158 159 160 161 162 163 164 165 166 167 168 169 170 171 172 173 174 175,
	0	 1 2 5 11 32 44 45 46 70 71 72 117 118 119 120 121 122 123 124 125 126 127 128 129 130 131 132 133 134 135 136 137 138 139 140 141 142 143 144 145 146 147 148 149 150 151 152 153 154 155 156 157 158 159 160 161 162 163 164 165 166 167 168 169 170 171 172 173 174 175,
	0	 1 2 5 11 32 44 45 46 70 71 72 118 119 120 121 122 123 124 125 126 127 128 129 130 131 132 133 134 135 136 137 138 139 140 141 142 143 144 145 146 147 148 149 150 151 152 153 154 155 156 157 158 159 160 161 162 163 164 165 166 167 168 169 170 171 172 173 174 175,
	0	 1 2 11 44 45 70 71 72 118 119 120 121 122 123 124 125 126 127 128 129 130 131 132 133 134 135 136 137 138 139 140 141 142 143 144 145 146 147 148 149 150 151 152,
	0	 1 2 11 44 45 70 71 72 118 119 120 121 122 123 124 125 126 127 128 129 130 131 132 133 134 135 136 137 138 139 140 141 142 143 144,
	0	 1 11 72,
	0	 32 145 146 147 148 149 150 151 152 153 154 155 156 157 158 159 160 161,
	0	 8 9 10 17 18 19 20 21 22 179 182,
	0	 3 4 17 18 19 20 21 22 23 24 25 26 27 30 31 180 183 186 187,
	0	 2 5 11 32 44 45 46 70 71 72 118 121 122 123 124 125 126 127 128 129 130 131 132 133 134 135 136 137 138 139 140 141 142 143 144 145 146 147 148 149 150 151 152 153 154 155 156 157 158 159 160 161 162 163 164 165 166 167 168 169 170 171 172 173 174 175,
	0	 2 5 11 32 44 45 46 70 71 72 121 122 123 124 125 126 127 128 129 130 131 132 133 134 135 136 142 143 144 145 146 147 148 149 150 151 152 153 154 155 156 157 158 159 160 161 162 163 164 165 166 167 168 169 170 171 172 173 174 175,
	0	 11 72 117,
	0	 49 63 85 86 92 93 94 95,
	0	 44 45 70 71 118 119 120 121 122 135 137 138 139 140 141 142 143 144,
	0	 161 162 163,
	0	 5 11 32 44 45 46 70 71 72 121 122 135 136 137 138 139 140 141 142 143 144 145 146 147 148 149 150 151 152 153 154 155 156 157 158 159 160 161 162 163 164 165 166 167 168 169 170 171 172 173 174 175,
	0	 44 45 70 71 123 124 125 126 127 128 129 130 131 132 133 135 136 137 138 139 140 141 142 143 144,
	0	 44 45 70 71 118 119 120 121 122 123 124 125 126 127 128 129 130 131 132 133 135 136 137 138 139 140 141 142 143 144,
	0	 145 146 147 148 149 150 151 152 161,
	0	 33 78 79 80 91,
	0	 11 72 117 121 122 123 124 125 126 127 128 129 130 131 132 133,
	0	 49 85 86,
	0	 3 4 17 18 23 24 25 26 180 183 186 187,
	0	 6 7 42 43 56 57 59 60 61 62 106 107 108 109 110 111 112 113,
	0	 8 9 10 16 17 18 19 20 21 22 23 24 27 30 31 179 182,
	0	 37 38 39 40 41 47 48 49 50 51 52 53 54 55 63 64 65 66 67 68 81 82 83 84 85 86 87 88 89 90 92 93 94 95 96 97 98 176 178 181 185 188,
	0	 2 5 11 32 44 45 46 70 71 72 118 119 120 121 122 134 136 137 138 139 140 141 142 143 144 145 146 147 148 149 150 151 152 153 154 155 156 157 158 159 160 161 162 163 164 165 166 167 168 169 170 171 172 173 174 175,
	0	 2 5 11 32 44 45 46 70 71 72 118 119 120 121 122 125 126 127 128 129 130 131 132 133 134 135 136 137 138 139 140 141 142 143 144 145 146 147 148 149 150 151 152 153 154 155 156 157 158 159 160 161 162 163 164 165 166 167 168 169 170 171 172 173 174 175,
	0	 108 110,
	0	 37 38 39 40 41 47 48 50 51 52 53 54 55 64 65 66 67 68 81 82 83 84 89 90 91 92 93 94 95 96 97 98 176 178 181 185 188,
	0	 2 5 11 32 44 45 46 70 71 72 122 123 124 125 126 127 128 129 130 131 132 133 134 135 136 137 138 139 140 141 142 143 144 153 154 155 156 157 158 159 160 161 162 163 164 165 166 167 168 169 170 171 172 173 174 175,
	0	 33 37 38 39 40 41 47 48 50 51 52 53 54 55 64 65 66 67 68 79 80 84 87 88 89 90 91 92 93 94 95 96 97 98 176 178 181 185 188,
	0	 2 118 119 120 134 136,
	0	 8 9 10 16 22 179 182,
	0	 2 44 45 70 71 118 119 120 121 123 124 125 126 127 128 129 130 131 132 133 134 135 136 137 138 139 140 141 142 143 144,
	0	 2 5 6 7 11 32 34 35 36 42 43 44 45 46 56 57 58 59 60 61 62 69 70 71 72 114 115 116 117 118 119 120 121 122 123 124 125 126 127 128 129 130 131 132 133 134 135 136 137 138 139 140 141 142 143 144 145 146 147 148 149 150 151 152 153 154 155 156 157 158 159 160 161 162 163 164 165 166 167 168 169 170 171 172 173 174 175,
	0	 11 72 114 115 116 117,
	0	 32 153 154 155 156 157 158 159 160 161 162 163 164 165 166 167 172,
	0	 8 9 10 16 17 18 19 20 21 22 24 179 182,
	0	 33 79 80 81 82 83 87 88 90 91,
	0	 23 24 27 28 29 30 31,
	0	 5 32 46 153 154 155 156 157 158 159 160 161 162 163 168 169 170 171 172 173 174 175,
	0	 5 32 153 154 155 156 157 158 159 160 161 162 163 168 169 170 171,
	0	 5 32 153 154 155 156 157 158 159 160 161 168 169 170 171 172,
	0	 57 69,
	0	 11 72 118 119 120 123 124 125 126 127 128 129 130 131 132 133,
	0	 49 63 81 82 83 85 86 87 88 93 94 95,
	0	 33 37 38 39 40 41 47 48 49 50 51 52 53 54 55 63 64 65 66 67 68 79 80 81 82 83 85 86 87 88 89 90 91 96 97 98 176 178 181 185 188,
	0	 2 5 11 32 46 72 117 121 122 123 124 125 126 127 128 129 130 131 132 133 134 135 136 145 146 147 148 149 150 151 152 153 154 155 156 157 158 159 160 161 162 163 164 165 166 167 168 169 170 171 172 173 174 175,
	0	 33 79 80 87 88 90 91,
	0	 32 153 154 155 156 157 158 159 160 162 163,
	0	 118 119 120 121 122 135 145 146 147 148 149 150 151 152,
	0	 5 11 32 46 72 122 135 145 146 147 148 149 150 151 152 153 154 155 156 157 158 159 160 161 162 163 164 165 166 167 168 169 170 171 172 173 174 175,
	0	 3 4 8 9 10 14 16 17 18 19 20 21 22 23 24 25 26 27 28 29 179 180 182 183 186 187,
	0	 5 46 153 162 163 164 165 166 167 168 169 170 171 173 174 175,
	0	 100 101 102 103,
	0	 153 155,
	0	 2 11 72 121 122 123 124 125 126 127 128 129 130 131 132 133 134 135 136 145 146 147 148 149 150 151 152,
	0	 33 37 38 39 40 41 47 48 49 50 51 52 53 54 55 63 64 65 66 67 68 73 74 75 76 77 79 80 81 82 83 84 85 86 87 88 89 90 91 92 93 94 95 96 97 98 176 177 178 181 184 185 188,
	0	 49 63 84 85 86,
	0	 33 41 47 48 50 51 52 53 54 55 64 65 66 67 68 79 80 81 82 83 90 91 96 97 98 176 178 181 185 188,
	0	 44 45 70 71 121 122 123 124 125 126 127 128 129 130 131 132 133 135 137 138 139 140 141 142 143 144,
	0	 5 11 32 44 45 46 70 71 72 121 122 123 124 125 126 127 128 129 130 131 132 133 135 137 138 139 140 141 142 143 144 153 154 155 156 157 158 159 160 161 162 163 164 165 166 167 168 169 170 171 172 173 174 175,
	0	 37 38 39 40 41 47 48 49 50 51 52 53 54 55 63 64 65 66 67 68 78 81 82 83 85 86 87 88 89 92 93 94 95 96 97 98 176 178 181 185 188,
	0	 73 74 75 76 177 184,
	0	 1 33 37 38 39 40 49 63 78 79 80 81 82 83 84 85 86 87 88 89 90 91,
	0	 1 78 90 91,
	0	 3 4 8 9 10 12 13 16 17 18 19 20 21 22 23 24 25 26 28 29 30 31 179 180 182 183 186 187,
	0	 33 37 38 39 40 49 63 78 79 80 81 82 83 85 86 87 88 89 90 91,
	0	 5 11 32 44 45 46 70 71 72 117 121 122 123 124 125 126 127 128 129 130 131 132 133 137 138 139 140 141 142 143 144 145 146 147 148 149 150 151 152 153 154 155 156 157 158 159 160 161 162 163 164 165 166 167 168 169 170 171 172 173 174 175,
	0	 2 5 11 32 44 45 46 70 71 72 117 121 122 123 124 125 126 127 128 129 130 131 132 133 134 137 138 139 140 141 142 143 144 145 146 147 148 149 150 151 152 153 154 155 156 157 158 159 160 161 162 163 164 165 166 167 168 169 170 171 172 173 174 175,
	0	 37 38 39 40 87 88 89 90 91,
	0	 5 32 46 145 146 147 148 149 150 151 152 153 154 155 156 157 158 159 160 162 163 164 165 166 167 168 169 170 171 172 173 174 175,
	0	 15 27 30 31,
	0	 69 100 101 102 103 104 105 106 107 108 109 110 111 112 113,
	0	 2 44 45 70 71 117 118 119 120 121 122 134 135 136 137 138 139 140 141 142 143 144,
	0	 159 160,
	0	 33 37 38 39 40 41 47 48 49 50 51 52 53 54 55 63 64 65 66 67 68 79 80 81 82 83 84 85 86 87 88 89 90 91 93 96 97 98 176 178 181 185 188,
	0	 37 38 39 40 41 47 48 49 50 51 52 53 54 55 63 64 65 66 67 68 79 80 81 82 83 84 85 86 87 88 89 92 93 94 95 96 97 98 176 178 181 185 188,
	0	 117 145 146 147 148 149 150 151 152,
	0	 5 32 46 117 145 146 147 148 149 150 151 152 153 154 155 156 157 158 159 160 161 162 163 164 165 166 167 168 169 170 171 172 173 174 175,
	0	 5 11 32 46 72 117 145 146 147 148 149 150 151 152 153 154 155 156 157 158 159 160 161 162 163 164 165 166 167 168 169 170 171 172 173 174 175,
	0	 3 4 8 9 10 12 13 14 15 16 17 18 19 20 21 22 23 24 25 26 27 30 31 179 180 182 183 186 187,
	0	 2 5 32 44 45 46 70 71 118 119 120 121 122 123 124 125 126 127 128 129 130 131 132 133 134 135 136 137 138 139 140 141 142 143 144 153 154 155 156 157 158 159 160 161 162 163 164 165 166 167 168 169 170 171 172 173 174 175,
	0	 180 186,
	0	 33 37 38 39 40 41 47 48 49 50 51 52 53 54 55 63 64 65 66 67 68 78 79 80 81 82 83 85 86 87 88 89 90 91 96 97 98 176 178 181 185 188,
	0	 33 41 47 48 50 51 52 53 54 55 64 65 66 67 68 79 80 81 82 83 84 90 91 93 94 95 96 97 98 176 178 181 185 188,
	0	 2 5 11 32 44 45 46 70 71 72 122 123 124 125 126 127 128 129 130 131 132 133 134 135 137 138 139 140 141 142 143 144 145 146 147 148 149 150 151 152 153 154 155 156 157 158 159 160 161 162 163 164 165 166 167 168 169 170 171 172 173 174 175,
	0	 41 47 48 50 51 52 53 54 55 64 65 66 67 68 90 91 93 94 95 96 97 98 176 178 181 185 188,
	0	 3 4 17 18 19 20 21 22 23 24 25 26 180 183 186 187,
	0	 73 74 76 77 177 184,
	0	 84 87 88 93 94 95,
	0	 81 82 83 84 87 88 93 94 95,
	0	 100 101 103 104 105,
	0	 2 5 11 32 44 45 46 70 71 72 117 123 124 125 126 127 128 129 130 131 132 133 134 135 136 137 138 139 140 141 142 143 144 145 146 147 148 149 150 151 152 153 154 155 156 157 158 159 160 161 162 163 164 165 166 167 168 169 170 171 172 173 174 175,
	0	 33 49 63 79 80 85 86 87 88 90 91,
	0	 78 90,
	0	 33 37 38 39 40 49 63 78 79 80 81 82 83 84 85 86 87 88 89 90 91 92 93 94 95,
	0	 2 11 44 45 70 71 72 134 136 137 138 139 140 141 142 143 144,
	0	 6 7 34 35 36 42 43 56 57 58 59 60 61 62 100 101 102 103 104 105,
	0	 6 7 42 43 57 59 60 61 62 69,
	0	 38 40,
	0	 11 72 118 119 120 122,
	0	 41 47 48 50 51 52 53 54 55 64 65 66 67 68 84 96 97 98 176 178 181 185 188,
	0	 34 35 36 56 57 58 69,
	0	 22 27 28 29 30 31,
	0	 81 82 83 91 93 94 95,
	0	 114 115 116 117 118 119 120 121 122 123 124 125 126 127 128 129 130 131 132 133,
	0	 11 72 125 127 128 129 130 131 132 133,
	0	 5 11 32 46 72 125 127 128 129 130 131 132 133 145 146 147 148 149 150 151 152 153 154 155 156 157 158 159 160 161 162 163 164 165 166 167 168 169 170 171 172 173 174 175,
	0	 2 11 72 122 123 124 125 126 127 128 129 130 131 132 133 134 135 136,
	0	 3 4 16 17 18 19 20 21 22 23 24 25 26 27 30 31 180 183 186 187,
	0	 33 78 79 80 84 90 91,
	0	 33 37 38 39 40 78 79 80 84 87 88 89 90 91,
	0	 44 45 70 71 122 137 138 139 140 141 142 143 144,
	0	 2 5 32 46 134 135 136 153 154 155 156 157 158 159 160 161 162 163 164 165 166 167 168 169 170 171 172 173 174 175,
	0	 121 122 145 146 147 148 149 150 151 152,
	0	 5 11 32 44 45 46 70 71 72 121 122 123 124 135 137 138 139 140 141 142 143 144 145 146 147 148 149 150 151 152 153 154 155 156 157 158 159 160 161 162 163 164 165 166 167 168 169 170 171 172 173 174 175,
	0	 3 4 19 20 21 22 23 24 25 26 27 30 31 180 183 186 187,
	0	 41 47 48 55 181,
	0	 65 67,
	0	 117 118 119 120 123 124 125 126 127 128 129 130 131 132 133,
	0	 2 5 32 44 45 46 70 71 117 118 119 120 121 122 123 124 125 126 127 128 129 130 131 132 133 134 135 136 137 138 139 140 141 142 143 144 153 154 155 156 157 158 159 160 161 162 163 164 165 166 167 168 169 170 171 172 173 174 175,
	0	 64 68,
	0	 44 70 71 143 144,
	0	 3 4 27 30 31 180 183 186 187,
	0	 3 4 8 9 10 16 19 20 21 22 23 24 25 26 179 180 182 183 186 187,
	0	 37 38 39 40 81 82 83 84 89,
	0	 5 32 46 153 154 155 156 157 158 159 160 161 162 163 168 169 170 171 173 174 175,
	0	 5 32 46 153 154 155 156 157 158 159 160 161 162 163 164 165 166 167 168 169 170 171 173 174 175,
	0	 5 11 32 46 72 117 118 119 120 121 122 123 124 125 126 127 128 129 130 131 132 133 145 146 147 148 149 150 151 152 153 154 155 156 157 158 159 160 161 162 163 164 165 166 167 168 169 170 171 172 173 174 175,
	0	 78 81 82 83,
	0	 41 47 48 50 51 52 53 54 55 64 65 66 67 68 78 81 82 83 92 93 94 95 96 97 98 176 178 181 185 188,
	0	 33 37 38 39 40 41 47 48 50 51 52 53 54 55 64 65 66 67 68 79 80 81 82 83 84 89 90 91 92 93 94 95 96 97 98 176 178 181 185 188,
	0	 11 72 122 145 146 147 148 149 150 151 152,
	0	 3 4 8 9 10 16 17 18 19 20 21 22 23 24 25 26 28 29 30 31 179 180 182 183 186 187,
	0	 5 11 32 44 45 46 70 71 72 121 122 123 124 125 126 127 128 129 130 131 132 133 137 138 139 140 141 142 143 144 153 154 155 156 157 158 159 160 161 162 163 164 165 166 167 168 169 170 171 172 173 174 175,
	0	 78 84 90 91,
	0	 2 11 72 118 119 120 121 122 123 124 125 126 127 128 129 130 131 132 133 134 135 136,
	0	 1 3 4 8 9 10 12 13 14 15 16 17 18 19 20 21 22 23 24 25 26 27 28 29 30 31 179 180 182 183 186 187,
	0	 37 38 39 40 89 91,
	0	 2 121 122 123 124 125 126 127 128 129 130 131 132 133 134 135,
	0	 16 23,
	0	 37 38 39 40 41 47 48 49 50 51 52 53 54 55 63 64 65 66 67 68 85 86 89 92 93 94 95 96 97 98 176 178 181 185 188,
	0	 37 38 39 40 49 63 81 82 83 84 85 86 89,
	0	 2 5 32 44 45 46 70 71 134 136 137 138 139 140 141 142 143 144 153 154 155 156 157 158 159 160 161 162 163 164 165 166 167 168 169 170 171 172 173 174 175,
	0	 2 5 32 44 45 46 70 71 118 119 120 121 122 134 135 136 137 138 139 140 141 142 143 144 153 154 155 156 157 158 159 160 161 162 163 164 165 166 167 168 169 170 171 172 173 174 175,
	0	 6 42 43,
	0	 87 88 89,
	0	 2 5 11 32 44 45 46 70 71 72 106 107 108 109 110 111 112 113 114 115 116 117 118 119 120 121 122 123 124 125 126 127 128 129 130 131 132 133 134 135 136 137 138 139 140 141 142 143 144 145 146 147 148 149 150 151 152 153 154 155 156 157 158 159 160 161 162 163 164 165 166 167 168 169 170 171 172 173 174 175,
	0	 32 46 153 154 155 156 157 158 159 160 161 162 163 164 165 166 167 172 173 174 175,
	0	 6 7 42,
	0	 3 4 8 9 10 23 24 25 26 27 179 180 182 183 186 187,
	0	 5 11 46 72 145 146 147 148 149 150 151 152 161 162 163 164 165 166 167 168 169 170 171 172 173 174 175,
	0	 3 4 8 9 10 14 15 16 17 18 19 20 21 22 23 24 25 26 27 179 180 182 183 186 187,
	0	 2 5 11 32 46 72 117 118 119 120 121 122 123 124 125 126 127 128 129 130 131 132 133 134 135 136 145 146 147 148 149 150 151 152 153 154 155 156 157 158 159 160 161 162 163 164 165 166 167 168 169 170 171 172 173 174 175,
	0	 5 32 46 153 154 155 156 157 158 159 160 164 165 166 167 168 169 170 171 172 173 174 175,
	0	 1 99,
	0	 3 4 8 9 10 17 18 22 23 24 25 26 179 180 182 183 186 187,
	0	 1 33 37 38 39 40 41 47 48 49 50 51 52 53 54 55 63 64 65 66 67 68 79 80 81 82 83 84 85 86 87 88 89 90 91 92 96 97 98 176 178 181 185 188,
	0	 33 37 38 39 40 41 47 48 50 51 52 53 54 55 64 65 66 67 68 79 80 84 87 88 89 92 93 94 95 96 97 98 176 178 181 185 188,
	0	 2 122 134 135 136 145 146 147 148 149 150 151 152,
	0	 87 88 90 91,
	0	 49 63 81 82 83 85 86 87 88 90 91,
	0	 123 124 125 126 127 128 129 130 131 132 133 137 138,
	0	 5 11 32 46 72 123 124 125 126 127 128 129 130 131 132 133 137 138 145 146 147 148 149 150 151 152 153 154 155 156 157 158 159 160 161 162 163 164 165 166 167 168 169 170 171 172 173 174 175,
	0	 6 7 42 43 56 57 59 60 61 62 69,
	0	 33 37 38 39 40 78 79 80 89 90 91,
	0	 6 7 42 43 58 59 60 61 62 113,
	0	 106 107 108 109 110,
	0	 106 107 108 109 110 112,
	0	 118 119 120 121 122 123 124 125 126 127 128 129 130 131 132 133 135 136,
	0	 5 32 44 45 46 70 71 123 124 125 126 127 128 129 130 131 132 133 137 138 139 140 141 142 143 144 153 154 155 156 157 158 159 160 161 162 163 164 165 166 167 168 169 170 171 172 173 174 175,
	0	 136 145 146 147 148 149 150 151 152,
	0	 5 11 32 46 72 136 145 146 147 148 149 150 151 152 153 154 155 156 157 158 159 160 161 162 163 164 165 166 167 168 169 170 171 172 173 174 175,
	0	 123 124 126 127 128 129 130 131 132 133 135,
	0	 121 122 123 124 126 127 128 129 130 131 132 133 135,
	0	 5 11 32 46 72 121 122 123 124 126 127 128 129 130 131 132 133 135 145 146 147 148 149 150 151 152 153 154 155 156 157 158 159 160 161 162 163 164 165 166 167 168 169 170 171 172 173 174 175,
	0	 5 11 32 44 45 46 70 71 72 121 122 123 124 126 127 128 129 130 131 132 133 135 137 138 139 140 141 142 143 144 145 146 147 148 149 150 151 152 153 154 155 156 157 158 159 160 161 162 163 164 165 166 167 168 169 170 171 172 173 174 175,
	0	 33 37 38 39 40 41 47 48 49 50 51 52 53 54 55 63 64 65 66 67 68 79 80 81 82 83 84 85 86 87 88 89 90 92 93 94 95 96 97 98 176 178 181 185 188,
	0	 44 45 142 143 144,
	0	 33 37 38 39 40 49 63 78 79 80 84 85 86 89,
	0	 78 92,
	0	 44 45 70 71 121 122 123 124 125 126 127 128 129 130 131 132 133 135 136 137 138 139 140 141 142 143 144,
	0	 33 49 63 79 80 81 82 83 85 86 90 91,
	0	 161 162 163 164 165 166 167 172,
	0	 173 175,
	0	 46 173 175,
	0	 2 11 32 44 45 70 71 72 118 119 120 121 122 123 124 125 126 127 128 129 130 131 132 133 134 135 136 137 138 139 140 141 142 143 144 145 146 147 148 149 150 151 152 153 154 155 156 157 158 159 160 161,
	0	 2 5 11 32 44 45 46 70 71 72 118 119 120 121 134 135 136 137 138 139 140 141 142 143 144 145 146 147 148 149 150 151 152 153 154 155 156 157 158 159 160 161 162 163 164 165 166 167 168 169 170 171 172 173 174 175,
	0	 33 37 38 39 40 41 47 48 49 50 51 52 53 54 55 63 64 65 66 67 68 79 80 81 82 83 85 86 87 88 89 90 91 93 94 95 96 97 98 176 178 181 185 188,
	0	 37 38 39 40 41 47 48 50 51 52 53 54 55 64 65 66 67 68 84 87 88 89 92 93 94 95 96 97 98 176 178 181 185 188,
	0	 3 4 8 9 10 16 17 18 19 20 21 22 23 24 25 26 30 31 179 180 182 183 186 187,
	0	 2 118 119 120 121 122 123 124 125 126 127 128 129 130 131 132 133 134 135,
	0	 2 44 45 70 71 118 119 120 121 122 123 124 125 126 127 128 129 130 131 132 133 134 135 137 138 139 140 141 142 143 144,
	0	 22 23 24 27 30 31,
	0	 2 123 124 125 126 127 128 129 130 131 132 133 134 135 136 137 138,
	0	 2 5 32 44 45 46 70 71 117 123 124 125 126 127 128 129 130 131 132 133 134 135 136 137 138 139 140 141 142 143 144 145 146 147 148 149 150 151 152 153 154 155 156 157 158 159 160 161 162 163 164 165 166 167 168 169 170 171 172 173 174 175,
	0	 2 44 45 70 71 123 124 125 126 127 128 129 130 131 132 133 134 137 138 139 140 141 142 143 144,
	0	 2 5 32 44 45 46 70 71 123 124 125 126 127 128 129 130 131 132 133 134 137 138 139 140 141 142 143 144 145 146 147 148 149 150 151 152 153 154 155 156 157 158 159 160 161 162 163 164 165 166 167 168 169 170 171 172 173 174 175,
	0	 37 38 39 40 81 82 83 84 87 88 89,
	0	 33 49 63 79 80 85 86 87 88 90,
	0	 33 41 47 48 49 50 51 52 53 54 55 63 64 65 66 67 68 79 80 85 86 87 88 90 92 93 94 95 96 97 98 176 178 181 185 188,
	0	 2 11 44 45 70 71 72 134 135 136 137 138 139 140 141 142 143 144,
	0	 2 5 11 32 44 45 46 70 71 72 134 135 136 137 138 139 140 141 142 143 144 153 154 155 156 157 158 159 160 161 162 163 164 165 166 167 168 169 170 171 172 173 174 175,
	0	 2 44 45 70 71 134 135 136 137 138 139 140 141 142 143 144 145 146 147 148 149 150 151 152,
	0	 5 11 32 44 45 46 70 71 72 121 123 124 125 126 127 128 129 130 131 132 133 137 138 139 140 141 142 143 144 145 146 147 148 149 150 151 152 153 154 155 156 157 158 159 160 161 162 163 164 165 166 167 168 169 170 171 172 173 174 175,
	0	 2 5 11 32 46 72 118 119 120 121 122 123 124 125 126 127 128 129 130 131 132 133 134 135 136 145 146 147 148 149 150 151 152 153 154 155 156 157 158 159 160 161 162 163 164 165 166 167 168 169 170 171 172 173 174 175,
	0	 1 97,
	0	 2 5 32 46 122 123 124 125 126 127 128 129 130 131 132 133 134 135 136 145 146 147 148 149 150 151 152 153 154 155 156 157 158 159 160 161 162 163 164 165 166 167 168 169 170 171 172 173 174 175,
	0	 11 72 121 122 123 124 126 127 128 129 130 131 132 133 135,
	0	 8 9 10 16 19 20 21 179 182,
	0	 33 37 38 39 40 41 47 48 49 50 51 52 53 54 55 63 64 65 66 67 68 79 80 85 86 87 88 89 91 92 93 94 95 96 97 98 176 178 181 185 188,
	0	 37 38 39 40 81 82 83 89,
	0	 37 38 39 40 49 63 79 80 81 82 83 84 85 86 87 88 89 90 91,
	0	 8 10 179,
	0	 3 4 8 9 10 16 17 18 23 24 25 26 27 179 180 182 183 186 187,
	0	 37 38 39 40 41 47 48 49 50 51 52 53 54 55 63 64 65 66 67 68 81 82 83 85 86 89 92 93 94 95 96 97 98 176 178 181 185 188,
	0	 5 11 32 46 72 121 122 135 136 145 146 147 148 149 150 151 152 153 154 155 156 157 158 159 160 161 162 163 164 165 166 167 168 169 170 171 172 173 174 175,
	0	 33 41 47 48 50 51 52 53 54 55 64 65 66 67 68 79 80 90 96 97 98 176 178 181 185 188,
	0	 33 49 63 79 80 85 86 90 91,
	0	 8 9 10 16 19 20 21 22 179 182,
	0	 5 11 32 46 72 118 119 120 121 122 123 124 125 126 127 128 129 130 131 132 133 135 145 146 147 148 149 150 151 152 153 154 155 156 157 158 159 160 161 162 163 164 165 166 167 168 169 170 171 172 173 174 175,
	0	 5 11 32 44 45 46 70 71 72 122 137 138 139 140 141 142 143 144 153 154 155 156 157 158 159 160 161 162 163 164 165 166 167 168 169 170 171 172 173 174 175,
	0	 33 37 38 39 40 41 47 48 50 51 52 53 54 55 64 65 66 67 68 79 80 87 88 89 90 91 92 93 94 95 96 97 98 176 178 181 185 188,
	0	 37 38 39 40 49 63 81 82 83 84 85 86 87 88 89 90 91,
	0	 2 44 45 70 71 114 115 116 117 121 122 123 124 125 126 127 128 129 130 131 132 133 134 135 136 137 138 139 140 141 142 143 144,
	0	 2 5 32 44 45 46 70 71 114 115 116 117 121 122 123 124 125 126 127 128 129 130 131 132 133 134 135 136 137 138 139 140 141 142 143 144 145 146 147 148 149 150 151 152 153 154 155 156 157 158 159 160 161 162 163 164 165 166 167 168 169 170 171 172 173 174 175,
	0	 56 57 113,
	0	 14 27 28 29 30 31,
	0	 2 121 122 123 124 125 126 127 128 129 130 131 132 133 134 135 136 145 146 147 148 149 150 151 152,
	0	 2 5 11 32 46 72 118 119 120 121 122 134 135 136 137 138 145 146 147 148 149 150 151 152 153 154 155 156 157 158 159 160 161 162 163 164 165 166 167 168 169 170 171 172 173 174 175,
	0	 2 5 11 32 46 72 118 119 120 121 122 123 124 125 126 127 128 129 130 131 132 133 134 135 136 137 138 145 146 147 148 149 150 151 152 153 154 155 156 157 158 159 160 161 162 163 164 165 166 167 168 169 170 171 172 173 174 175,
	0	 33 41 47 48 49 50 51 52 53 54 55 63 64 65 66 67 68 79 80 81 82 83 85 86 90 91 92 93 94 95 96 97 98 176 178 181 185 188,
	0	 42 43 61,
	0	 118 119 120 135,
	0	 2 5 32 44 45 46 70 71 118 119 120 121 122 123 124 125 126 127 128 129 130 131 132 133 134 135 137 138 139 140 141 142 143 144 145 146 147 148 149 150 151 152 153 154 155 156 157 158 159 160 161 162 163 164 165 166 167 168 169 170 171 172 173 174 175,
	0	 8 9 10 12 13 16 17 18 19 20 21 22 23 24 27 28 29 30 31 179 182,
	0	 8 9 10 12 13 16 17 18 19 20 21 22 23 24 25 26 27 28 29 30 31 179 182,
	0	 34 35 36 113,
	0	 2 44 45 70 71 121 122 123 124 125 126 127 128 129 130 131 132 133 134 135 137 138 139 140 141 142 143 144,
	0	 41 47 48 50 51 52 53 54 55 64 65 66 67 68 81 82 83 90 92 93 94 95 96 97 98 176 178 181 185 188,
	0	 2 5 11 32 44 45 46 70 71 72 134 135 137 138 139 140 141 142 143 144 145 146 147 148 149 150 151 152 153 154 155 156 157 158 159 160 161 162 163 164 165 166 167 168 169 170 171 172 173 174 175,
	0	 46 161 173 174 175,
	0	 2 5 11 32 44 45 46 70 71 72 134 136 137 138 139 140 141 142 143 144 153 154 155 156 157 158 159 160 161 162 163 164 165 166 167 168 169 170 171 172 173 174 175,
	0	 2 5 11 32 44 45 46 70 71 72 123 124 125 126 127 128 129 130 131 132 133 134 136 137 138 139 140 141 142 143 144 153 154 155 156 157 158 159 160 161 162 163 164 165 166 167 168 169 170 171 172 173 174 175,
	0	 3 4 8 9 10 19 20 21 22 23 24 25 26 179 180 182 183 186 187,
	0	 2 122 134 135,
	0	 2 44 45 70 71 122 134 135 136 137 138 139 140 141 142 143 144 145 146 147 148 149 150 151 152,
	0	 3 4 8 9 10 25 26 27 28 29 30 31 179 180 182 183 186 187,
	0	 3 4 8 9 10 22 25 26 27 28 29 30 31 179 180 182 183 186 187,
	0	 6 7 34 35 36 42 43 56 59 60 61 62 69,
	0	 1 41 47 48 50 51 52 53 54 55 98 176 181 188,
	0	 49 63 78 85 86,
	0	 37 38 39 40 49 63 78 85 86 89,
	0	 122 123 124 125 126 127 128 129 130 131 132 133 135 136,
	0	 81 82 83 84 90,
	0	 15 27,
	0	 3 4 8 9 10 16 19 20 21 22 23 24 25 26 27 179 180 182 183 186 187,
	0	 2 5 11 32 46 72 121 122 134 135 136 153 154 155 156 157 158 159 160 161 162 163 164 165 166 167 168 169 170 171 172 173 174 175,
	0	 38 89,
	0	 11 72 118 119 120 145 146 147 148 149 150 151 152,
	0	 14 28 29 30 31,
	0	 164 167,
	0	 3 4 8 9 10 16 22 25 26 179 180 182 183 186 187,
	0	 2 5 11 32 44 45 46 70 71 72 114 115 116 117 118 119 120 122 123 124 125 126 127 128 129 130 131 132 133 134 135 136 137 138 139 140 141 142 143 144 145 146 147 148 149 150 151 152 153 154 155 156 157 158 159 160 161 162 163 164 165 166 167 168 169 170 171 172 173 174 175,
	0	 37 38 40 89,
	0	 2 44 45 70 71 121 122 134 135 137 138 139 140 141 142 143 144,
	0	 5 32 44 45 46 70 71 121 122 123 124 125 126 127 128 129 130 131 132 133 135 137 138 139 140 141 142 143 144 145 146 147 148 149 150 151 152 153 154 155 156 157 158 159 160 161 162 163 164 165 166 167 168 169 170 171 172 173 174 175,
	0	 37 38 39 40 41 47 48 49 50 51 52 53 54 55 63 64 65 66 67 68 78 81 82 83 85 86 89 92 93 94 95 96 97 98 176 178 181 185 188,
	0	 2 11 44 45 70 71 72 122 123 124 125 126 127 128 129 130 131 132 133 134 135 136 137 138 139 140 141 142 143 144,
	0	 2 11 44 45 70 71 72 122 123 124 125 126 127 128 129 130 131 132 133 134 135 136 137 138 139 140 141 142 143 144 145 146 147 148 149 150 151 152,
	0	 44 45 70 71 121 122 123 124 125 126 127 128 129 130 131 132 133 137 138 139 140 141 142 143 144,
	0	 34 35 36 69 113,
	0	 33 37 38 39 40 41 47 48 49 50 51 52 53 54 55 63 64 65 66 67 68 78 79 80 84 85 86 87 88 89 90 91 92 93 94 95 96 97 98 176 178 181 185 188,
	0	 33 81 82 83,
	0	 33 81 82 83 90 91,
	0	 2 118 119 120 121 122 134,
	0	 5 153 161 168 169 170 171,
	0	 5 46 153 161 164 165 166 167 168 169 170 171 172 173 174 175,
	0	 3 4 8 9 10 16 17 18 22 25 26 179 180 182 183 186 187,
	0	 117 123 124,
	0	 37 38 39 40 87 88 89 91,
	0	 33 49 63 78 79 80 81 82 83 85 86 90 91,
	0	 33 49 63 78 79 80 81 82 83 84 85 86 90 91,
	0	 33 37 38 39 40 79 80 81 82 83 84 89,
	0	 11 72 121 122 145 146 147 148 149 150 151 152,
	0	 34 35 36 56 113,
	0	 64 65 66 68,
	0	 2 5 11 32 44 45 46 70 71 72 102 103 104 105 114 115 116 117 118 119 120 121 122 123 124 125 126 127 128 129 130 131 132 133 134 135 136 137 138 139 140 141 142 143 144 145 146 147 148 149 150 151 152 153 154 155 156 157 158 159 160 161 162 163 164 165 166 167 168 169 170 171 172 173 174 175,
	0	 2 5 11 32 44 45 46 70 71 72 100 101 102 103 104 105 106 107 108 109 110 111 112 113 114 115 116 117 118 119 120 121 122 123 124 125 126 127 128 129 130 131 132 133 134 135 136 137 138 139 140 141 142 143 144 145 146 147 148 149 150 151 152 153 154 155 156 157 158 159 160 161 162 163 164 165 166 167 168 169 170 171 172 173 174 175,
	0	 2 5 11 32 46 72 123 124 125 126 127 128 129 130 131 132 133 134 135 136 145 146 147 148 149 150 151 152 153 154 155 156 157 158 159 160 161 162 163 164 165 166 167 168 169 170 171 172 173 174 175,
	0	 3 4 8 9 10 14 15 16 17 18 19 20 21 22 23 24 25 26 179 180 182 183 186 187,
	0	 33 37 38 39 40 78 79 80 81 82 83 84 87 88 89 90 91,
	0	 81 82 83 90 91 93 94 95,
	0	 32 159,
	0	 2 5 32 44 45 46 70 71 118 119 120 123 124 125 126 127 128 129 130 131 132 133 134 135 136 137 138 139 140 141 142 143 144 145 146 147 148 149 150 151 152 153 154 155 156 157 158 159 160 161 162 163 164 165 166 167 168 169 170 171 172 173 174 175,
	0	 117 121 122,
	0	 5 32 46 122 135 136 145 146 147 148 149 150 151 152 153 154 155 156 157 158 159 160 161 162 163 164 165 166 167 168 169 170 171 172 173 174 175,
	0	 2 5 32 46 121 122 134 135 136 153 154 155 156 157 158 159 160 161 162 163 164 165 166 167 168 169 170 171 172 173 174 175,
	0	 2 44 45 70 71 121 123 124 125 126 127 128 129 130 131 132 133 134 135 136 137 138 139 140 141 142 143 144,
	0	 23 24 26,
	0	 8 9 10 22 23 24 25 26 179 182,
	0	 41 47 48 50 51 52 53 54 55 64 65 66 67 68 73 74 75 76 77 78 92 93 94 95 96 97 98 176 177 178 181 184 185 188,
	0	 41 47 48 50 51 52 53 54 55 64 65 66 67 68 73 74 75 76 77 78 81 82 83 92 93 94 95 96 97 98 176 177 178 181 184 185 188,
	0	 33 41 47 48 50 51 52 53 54 55 64 65 66 67 68 73 74 75 76 77 78 79 80 81 82 83 90 91 92 93 94 95 96 97 98 176 177 178 181 184 185 188,
	0	 33 37 38 39 40 41 47 48 49 50 51 52 53 54 55 63 64 65 66 67 68 73 74 75 76 77 78 79 80 81 82 83 85 86 87 88 89 90 91 92 93 94 95 96 97 98 176 177 178 181 184 185 188,
	0	 5 11 32 44 45 46 70 71 72 122 135 137 138 139 140 141 142 143 144 145 146 147 148 149 150 151 152 153 154 155 156 157 158 159 160 161 162 163 164 165 166 167 168 169 170 171 172 173 174 175,
	0	 34 35 36 56 57 58 113,
	0	 106 108,
	0	 2 44 45 70 71 121 134 135 136 137 138 139 140 141 142 143 144,
	0	 2 5 32 44 45 46 70 71 118 119 120 121 134 135 136 137 138 139 140 141 142 143 144 153 154 155 156 157 158 159 160 161 162 163 164 165 166 167 168 169 170 171 172 173 174 175,
	0	 2 11 72 118 119 120 134,
	0	 37 38 39 40 41 47 48 49 50 51 52 53 54 55 63 64 65 66 67 68 79 80 81 82 83 84 85 86 87 88 89 90 91 92 93 94 95 96 97 98 176 178 181 185 188,
	0	 2 5 11 32 44 45 46 70 71 72 123 124 125 126 127 128 129 130 131 132 133 134 135 136 137 138 139 140 141 142 143 144 153 154 155 156 157 158 159 160 161 162 163 164 165 166 167 168 169 170 171 172 173 174 175,
	0	 33 37 38 39 40 49 63 81 82 83 84 85 86 87 88 89 90 91,
	0	 49 63 84 85 86 87 88 93 94 95,
	0	 49 63 81 82 83 84 85 86 87 88 93 94 95,
	0	 3 4 8 9 10 23 24 25 26 27 28 29 30 31 179 180 182 183 186 187,
	0	 3 4 12 13 23 24 25 26 27 28 29 30 31 180 183 186 187,
	0	 3 4 12 13 22 23 24 25 26 27 28 29 30 31 180 183 186 187,
	0	 2 117 118 119 120 134,
	0	 37 38 39 40 41 47 48 50 51 52 53 54 55 64 65 66 67 68 81 82 83 89 90 91 92 93 94 95 96 97 98 176 178 181 185 188,
	0	 2 121 122 134 135,
	0	 2 117 123 124 125 126 127 128 129 130 131 132 133 134 136,
	0	 2 5 11 32 44 45 46 70 71 72 117 123 124 125 126 127 128 129 130 131 132 133 134 136 137 138 139 140 141 142 143 144 145 146 147 148 149 150 151 152 153 154 155 156 157 158 159 160 161 162 163 164 165 166 167 168 169 170 171 172 173 174 175,
	0	 118 119 120 121 122 123 124 125 126 127 128 129 130 131 132 133 135,
	0	 33 41 47 48 49 50 51 52 53 54 55 63 64 65 66 67 68 79 80 81 82 83 84 85 86 90 91 92 93 94 95 96 97 98 176 178 181 185 188,
	0	 2 5 11 32 44 45 46 70 71 72 117 122 123 124 125 126 127 128 129 130 131 132 133 134 135 136 137 138 139 140 141 142 143 144 145 146 147 148 149 150 151 152 153 154 155 156 157 158 159 160 161 162 163 164 165 166 167 168 169 170 171 172 173 174 175,
	0	 33 37 38 39 40 41 47 48 49 50 51 52 53 54 55 63 64 65 66 67 68 78 79 80 84 85 86 87 88 89 90 91 96 97 98 176 178 181 185 188,
	0	 37 38 39 40 49 63 78 84 85 86 89,
	0	 37 38 39 40 49 63 78 81 82 83 84 85 86 87 88 89 91,
	0	 65 67 68,
	0	 11 72 117 118 119 120 121 122,
	0	 2 11 72 117 118 119 120 121 122 134 135 136,
	0	 3 4 23 24 25 26 27 28 29 30 31 180 183 186 187,
	0	 16 24,
	0	 2 11 72 122 134 135 136 145 146 147 148 149 150 151 152,
	0	 5 32 46 123 124 125 126 127 128 129 130 131 132 133 153 154 155 156 157 158 159 160 161 162 163 164 165 166 167 168 169 170 171 172 173 174 175,
	0	 6 7 34 35 36 42 43 56 57 59 60 61 62 106 107 108 109 110 111 112 113,
	0	 65 68,
	0	 79 80 84,
	0	 49 63 81 82 83 85 86 90 91,
	0	 33 41 47 48 49 50 51 52 53 54 55 63 64 65 66 67 68 79 80 85 86 87 88 92 93 94 95 96 97 98 176 178 181 185 188,
	0	 106 107 108 109,
	0	 2 134 136 137 138 139 140 141,
	0	 33 37 38 39 40 79 80 81 82 83 87 88 89 90 91,
	0	 41 47 48 50 51 52 53 54 55 64 65 66 67 68 84 92 96 97 98 176 178 181 185 188,
	0	 33 49 63 79 80 81 82 83 84 85 86 87 88 90 91 93 94 95,
	0	 3 4 8 9 10 12 13 14 16 17 18 19 20 21 22 23 24 25 26 27 28 29 179 180 182 183 186 187,
	0	 11 72 121 122 136,
	0	 11 72 117 118 119 120 121,
	0	 11 72 117 118 119 120 121 122 123 124 125 126 127 128 129 130 131 132 133,
	0	 122 123 124 126,
	0	 122 123 124 125 126,
	0	 58 100 101 102 103 104 105,
	0	 34 35 36 56 57 58 69 100 101 102 103 104 105 106 107 108 109 110 111 112 113,
	0	 5 11 32 46 72 135 145 146 147 148 149 150 151 152 153 154 155 156 157 158 159 160 161 162 163 164 165 166 167 168 169 170 171 172 173 174 175,
	0	 46 162 163 173 174 175,
	0	 2 117 118 119 120 123 124 125 126 127 128 129 130 131 132 133 134 135 136,
	0	 121 122 123 124 125 126 127 128 129 130 131 132 133 145 146 147 148 149 150 151 152,
	0	 2 11 32 44 45 70 71 72 118 119 120 121 122 123 124 125 126 127 128 129 130 131 132 133 134 135 136 137 138 139 140 141 142 143 144 145 146 147 148 149 150 151 152 153 154 155 156 157 158 159 160,
	0	 37 38 39 40 78 84 89 90 91,
	0	 2 5 11 32 44 45 46 69 70 71 72 114 115 116 117 118 119 120 121 122 123 124 125 126 127 128 129 130 131 132 133 134 135 136 137 138 139 140 141 142 143 144 145 146 147 148 149 150 151 152 153 154 155 156 157 158 159 160 161 162 163 164 165 166 167 168 169 170 171 172 173 174 175,
	0	 123 124 125 126 127 128 129 130 131 132 133 135 136,
	0	 37 38 39 40 41 47 48 49 50 51 52 53 54 55 63 64 65 66 67 68 78 85 86 89 92 93 94 95 96 97 98 176 178 181 185 188,
	0	 37 38 39 40 41 47 48 49 50 51 52 53 54 55 63 64 65 66 67 68 78 85 86 87 88 89 92 93 94 95 96 97 98 176 178 181 185 188,
	0	 33 37 38 39 40 41 47 48 50 51 52 53 54 55 64 65 66 67 68 79 80 81 82 83 87 88 89 90 91 92 93 94 95 96 97 98 176 178 181 185 188,
	0	 33 78 79 80 81 82 83 84,
	0	 1 33 37 38 39 40 49 63 78 79 80 84 85 86 87 88 89 90 91,
	0	 1 33 78 90 91,
	0	 1 33 78,
	0	 2 5 32 44 45 46 70 71 117 118 119 120 121 122 123 124 125 126 127 128 129 130 131 132 133 134 135 136 137 138 139 140 141 142 143 144 145 146 147 148 149 150 151 152 153 154 155 156 157 158 159 160 161 162 163 164 165 166 167 168 169 170 171 172 173 174 175,
	0	 37 38 39 40 41 47 48 49 50 51 52 53 54 55 63 64 65 66 67 68 73 74 75 76 77 78 81 82 83 85 86 87 88 89 92 93 94 95 96 97 98 176 177 178 181 184 185 188,
	0	 37 38 39 40 41 47 48 49 50 51 52 53 54 55 63 64 65 66 67 68 73 74 75 76 77 78 81 82 83 84 85 86 87 88 89 92 93 94 95 96 97 98 176 177 178 181 184 185 188,
	0	 2 44 45 70 71 121 122 134 135 136 139 140 141 142 143 144,
	0	 5 11 32 46 72 137 138 145 146 147 148 149 150 151 152 153 154 155 156 157 158 159 160 161 162 163 164 165 166 167 168 169 170 171 172 173 174 175,
	0	 41 47 48 49 50 51 52 53 54 55 63 64 65 66 67 68 81 82 83 85 86 90 91 92 93 94 95 96 97 98 176 178 181 185 188,
	0	 2 118 119 120 121 134 135 136,
	0	 19 20 21 27 28 29 30 31,
	0	 5 32 46 117 153 154 155 156 157 158 159 160 161 162 163 164 165 166 167 168 169 170 171 172 173 174 175,
	0	 148 151 152,
	0	 2 5 32 44 45 46 70 71 117 121 122 123 124 125 126 127 128 129 130 131 132 133 134 135 136 137 138 139 140 141 142 143 144 145 146 147 148 149 150 151 152 153 154 155 156 157 158 159 160 161 162 163 164 165 166 167 168 169 170 171 172 173 174 175,
	0	 41 47 48 50 51 52 53 54 55 64 65 66 67 68 91 92 93 94 95 96 97 98 176 178 181 185 188,
	0	 3 4 8 9 10 12 13 15 16 17 18 19 20 21 22 23 24 25 26 27 28 29 179 180 182 183 186 187,
	0	 123 124 127 128 129 130 131 132 133,
	0	 33 37 38 39 40 41 47 48 50 51 52 53 54 55 64 65 66 67 68 79 80 84 87 88 89 96 97 98 176 178 181 185 188,
	0	 33 37 38 39 40 41 47 48 49 50 51 52 53 54 55 63 64 65 66 67 68 79 80 84 85 86 87 88 89 96 97 98 176 178 181 185 188,
	0	 2 134 135 136 137 138,
	0	 33 37 38 39 40 41 47 48 49 50 51 52 53 54 55 63 64 65 66 67 68 79 80 85 86 87 88 89 90 91 96 97 98 176 178 181 185 188,
	0	 5 11 32 44 45 46 70 71 72 121 122 135 137 138 139 140 141 142 143 144 153 154 155 156 157 158 159 160 161 162 163 164 165 166 167 168 169 170 171 172 173 174 175,
	0	 37 38 39 40 41 47 48 50 51 52 53 54 55 64 65 66 67 68 84 89 90 91 92 93 94 95 96 97 98 176 178 181 185 188,
	0	 156 157,
	0	 6 7 34 35 36 42 43 56 58 59 60 61 62 69,
	0	 3 4 8 9 10 16 17 18 19 20 21 22 23 24 179 180 182 183 186 187,
	0	 33 37 38 39 40 41 47 48 49 50 51 52 53 54 55 63 64 65 66 67 68 79 80 81 82 83 84 85 86 87 88 90 91 92 93 94 95 96 97 98 176 178 181 185 188,
	0	 12 13 16 28 29,
	0	 84 91,
	0	 3 4 12 13 27 28 29 30 31 180 183 186 187,
	0	 3 4 8 9 10 12 13 16 22 23 24 25 26 27 28 29 30 31 179 180 182 183 186 187,
	0	 46 153 172 173 174 175,
	0	 12 13 15 27 28 29 30 31,
	0	 33 41 47 48 50 51 52 53 54 55 64 65 66 67 68 79 80 81 82 83 84 87 88 90 91 92 93 94 95 96 97 98 176 178 181 185 188,
	0	 1 33 37 38 39 40 41 47 48 50 51 52 53 54 55 64 65 66 67 68 79 80 81 82 83 84 87 88 89 90 91 93 94 95 96 97 98 176 178 181 185 188,
	0	 1 41 47 48 50 51 52 53 54 55 64 65 66 67 68 93 94 95 96 97 98 176 178 181 185 188,
	0	 33 49 63 78 79 80 81 82 83 84 85 86 87 88,
	0	 3 4 16 17 18 19 20 21 22 23 24 25 26 180 183 186 187,
	0	 37 38 39 40 78 84 87 88 89,
	0	 44 45 70 71 121 122 137 138 139 140 141 142 143 144,
	0	 2 5 32 46 121 122 134 135 136 137 138 139 140 141 145 146 147 148 149 150 151 152 153 154 155 156 157 158 159 160 161 162 163 164 165 166 167 168 169 170 171 172 173 174 175,
	0	 2 5 32 46 121 122 123 124 125 126 127 128 129 130 131 132 133 134 135 136 137 138 139 140 141 145 146 147 148 149 150 151 152 153 154 155 156 157 158 159 160 161 162 163 164 165 166 167 168 169 170 171 172 173 174 175,
	0	 11 44 45 70 71 72 142 143 144,
	0	 114 115 116 117 123 124 125 126 127 128 129 130 131 132 133,
	0	 114 115 116 117 121 122 123 124 125 126 127 128 129 130 131 132 133 135 136,
	0	 5 11 32 44 45 46 70 71 72 114 115 116 117 121 122 123 124 125 126 127 128 129 130 131 132 133 135 136 137 138 139 140 141 142 143 144 145 146 147 148 149 150 151 152 153 154 155 156 157 158 159 160 161 162 163 164 165 166 167 168 169 170 171 172 173 174 175,
	0	 5 11 32 44 45 46 70 71 72 114 115 116 117 118 119 120 121 122 123 124 125 126 127 128 129 130 131 132 133 135 136 137 138 139 140 141 142 143 144 145 146 147 148 149 150 151 152 153 154 155 156 157 158 159 160 161 162 163 164 165 166 167 168 169 170 171 172 173 174 175,
	0	 33 41 47 48 50 51 52 53 54 55 64 65 66 67 68 78 79 80 90 91 92 93 94 95 96 97 98 176 178 181 185 188,
	0	 33 37 38 39 40 41 47 48 49 50 51 52 53 54 55 63 64 65 66 67 68 78 79 80 85 86 89 90 91 92 93 94 95 96 97 98 176 178 181 185 188,
	0	 33 37 38 39 40 41 47 48 49 50 51 52 53 54 55 63 64 65 66 67 68 78 79 80 85 86 87 88 89 90 91 92 93 94 95 96 97 98 176 178 181 185 188,
	0	 49 63 85 86 88,
	0	 33 37 38 39 40 49 63 78 79 80 85 86 89,
	0	 2 5 11 32 44 45 46 70 71 72 121 122 134 135 136 139 140 141 142 143 144 145 146 147 148 149 150 151 152 153 154 155 156 157 158 159 160 161 162 163 164 165 166 167 168 169 170 171 172 173 174 175,
	0	 2 5 11 32 44 45 46 70 71 72 121 122 123 124 125 126 127 128 129 130 131 132 133 134 135 136 139 140 141 142 143 144 145 146 147 148 149 150 151 152 153 154 155 156 157 158 159 160 161 162 163 164 165 166 167 168 169 170 171 172 173 174 175,
	0	 44 45 70 71 123 124 125 126 127 128 129 130 131 132 133 136 137 138 139 140 141 142 143 144,
	0	 5 11 32 44 45 46 70 71 72 118 119 120 121 122 123 124 125 126 127 128 129 130 131 132 133 135 136 137 138 139 140 141 142 143 144 145 146 147 148 149 150 151 152 153 154 155 156 157 158 159 160 161 162 163 164 165 166 167 168 169 170 171 172 173 174 175,
	0	 3 4 8 9 10 16 22 23 24 25 26 27 28 29 30 31 179 180 182 183 186 187,
	0	 33 37 38 39 40 41 47 48 49 50 51 52 53 54 55 63 64 65 66 67 68 78 79 80 81 82 83 85 86 87 88 89 92 93 94 95 96 97 98 176 178 181 185 188,
	0	 2 5 11 32 44 45 46 70 71 72 121 122 123 124 134 135 136 137 138 139 140 141 142 143 144 145 146 147 148 149 150 151 152 153 154 155 156 157 158 159 160 161 162 163 164 165 166 167 168 169 170 171 172 173 174 175,
	0	 33 37 38 39 40 41 47 48 49 50 51 52 53 54 55 63 64 65 66 67 68 79 80 84 85 86 89 92 93 94 95 96 97 98 176 178 181 185 188,
	0	 2 5 32 46 121 122 123 124 134 135 136 145 146 147 148 149 150 151 152 153 154 155 156 157 158 159 160 161 162 163 164 165 166 167 168 169 170 171 172 173 174 175,
	0	 81 82 83 84 87 88 90 91,
	0	 5 46 161 162 163 168 169 170 171 172 173 174 175,
	0	 12 13 27 30 31,
	0	 12 13 14 15,
	0	 2 121 134,
	0	 2 118 119 120 121 134,
	0	 44 45 70 71 122 135 136 137 138 139 140 141 142 143 144,
	0	 5 11 32 44 45 46 70 71 72 122 135 136 137 138 139 140 141 142 143 144 145 146 147 148 149 150 151 152 153 154 155 156 157 158 159 160 161 162 163 164 165 166 167 168 169 170 171 172 173 174 175,
	0	 5 11 32 46 72 118 119 120 153 154 155 156 157 158 159 160 161 162 163 164 165 166 167 168 169 170 171 172 173 174 175,
	0	 46 162 163 172 173 174 175,
	0	 44 45 70 71 114 115 116 117 118 119 120 123 124 125 126 127 128 129 130 131 132 133 137 138 139 140 141 142 143 144,
	0	 44 45 70 71 123 124 125 126 127 128 129 130 131 132 133 139 140 141 142 143 144,
	0	 46 163 173 174 175,
	0	 46 163 164 165 166 167 173 174 175,
	0	 5 32 46 121 122 145 146 147 148 149 150 151 152 153 154 155 156 157 158 159 160 161 162 163 164 165 166 167 168 169 170 171 172 173 174 175,
	0	 17 18 22,
	0	 5 32 46 114 115 116 117 145 146 147 148 149 150 151 152 153 154 155 156 157 158 159 160 161 162 163 164 165 166 167 168 169 170 171 172 173 174 175,
	0	 2 5 11 32 44 45 46 70 71 72 117 118 119 120 121 122 123 124 125 126 127 128 129 130 131 132 133 134 135 137 138 139 140 141 142 143 144 145 146 147 148 149 150 151 152 153 154 155 156 157 158 159 160 161 162 163 164 165 166 167 168 169 170 171 172 173 174 175,
	0	 33 78 90 91,
	0	 3 4 17 18 25 26 180 183 186 187,
	0	 37 38 39 40 81 82 83 84 87 88 89 90 91,
	0	 5 11 32 44 45 46 70 71 72 121 122 137 138 139 140 141 142 143 144 153 154 155 156 157 158 159 160 161 162 163 164 165 166 167 168 169 170 171 172 173 174 175,
	0	 41 47 48 50 51 52 53 54 55 64 65 66 67 68 81 82 83 91 92 93 94 95 96 97 98 176 178 181 185 188,
	0	 34 35 36 56 69,
	0	 6 7 34 35 36 42 43 56 57 58 59 60 61 62 100 101 102 103 104 105 113,
	0	 11 72 122 135 136,
	0	 2 5 11 32 46 72 122 134 135 136 153 154 155 156 157 158 159 160 161 162 163 164 165 166 167 168 169 170 171 172 173 174 175,
	0	 41 47 48 50 51 52 53 54 55 64 65 66 67 68 81 82 83 93 94 95 96 97 98 176 178 181 185 188,
	0	 33 37 38 39 40 41 47 48 50 51 52 53 54 55 64 65 66 67 68 79 80 89 90 91 96 97 98 176 178 181 185 188,
	0	 2 5 11 32 44 45 46 70 71 72 121 122 134 136 137 138 139 140 141 142 143 144 145 146 147 148 149 150 151 152 153 154 155 156 157 158 159 160 161 162 163 164 165 166 167 168 169 170 171 172 173 174 175,
	0	 33 37 38 39 40 41 47 48 50 51 52 53 54 55 64 65 66 67 68 79 80 84 89 90 91 96 97 98 176 178 181 185 188,
	0	 122 123 124 125 126 127 128 129 130 131 132 133 145 146 147 148 149 150 151 152,
	0	 5 11 32 44 45 46 70 71 72 118 119 120 121 137 138 139 140 141 142 143 144 145 146 147 148 149 150 151 152 153 154 155 156 157 158 159 160 161 162 163 164 165 166 167 168 169 170 171 172 173 174 175,
	0	 33 37 38 39 40 79 80 89 91,
	0	 33 37 38 39 40 78 79 80 87 88 89,
	0	 33 37 38 39 40 81 82 83 84 87 88 89 90 91,
	0	 2 5 32 44 45 46 70 71 122 134 135 136 137 138 139 140 141 142 143 144 153 154 155 156 157 158 159 160 161 162 163 164 165 166 167 168 169 170 171 172 173 174 175,
	0	 2 5 32 44 45 46 70 71 122 123 124 125 126 127 128 129 130 131 132 133 134 135 136 137 138 139 140 141 142 143 144 153 154 155 156 157 158 159 160 161 162 163 164 165 166 167 168 169 170 171 172 173 174 175,
	0	 33 37 38 39 40 41 47 48 49 50 51 52 53 54 55 63 64 65 66 67 68 79 80 85 86 87 88 89 93 94 95 96 97 98 176 178 181 185 188,
	0	 2 11 44 45 70 71 72 117 118 119 120 121 122 123 124 125 126 127 128 129 130 131 132 133 134 135 136 137 138 139 140 141 142 143 144 145 146 147 148 149 150 151 152,
	0	 33 37 38 39 40 49 63 79 80 81 82 83 84 85 86 87 88 89 91 92 93 94 95,
	0	 90 91 93 94 95,
	0	 2 44 45 70 71 134 142 143 144,
	0	 2 5 11 32 44 45 46 70 71 72 134 142 143 144 145 146 147 148 149 150 151 152 153 154 155 156 157 158 159 160 161 162 163 164 165 166 167 168 169 170 171 172 173 174 175,
	0	 2 5 11 32 44 45 46 70 71 72 122 134 135 136 142 143 144 145 146 147 148 149 150 151 152 153 154 155 156 157 158 159 160 161 162 163 164 165 166 167 168 169 170 171 172 173 174 175,
	0	 123 124 125 126 127 128 129 130 131 132 133 137 138 139 140 141,
	0	 119 121,
	0	 2 5 32 44 45 46 70 71 122 134 135 136 137 138 139 140 141 142 143 144 145 146 147 148 149 150 151 152 153 154 155 156 157 158 159 160 161 162 163 164 165 166 167 168 169 170 171 172 173 174 175,
	0	 5 11 32 46 72 121 122 135 153 154 155 156 157 158 159 160 161 162 163 164 165 166 167 168 169 170 171 172 173 174 175,
	0	 33 37 38 39 40 49 63 78 79 80 81 82 83 84 85 86 87 88 89 91,
	0	 6 7 42 43 57 58 59 60 61 62 113,
	0	 3 4 14 25 26 180 183 186 187,
	0	 33 37 38 39 40 41 47 48 50 51 52 53 54 55 64 65 66 67 68 79 80 81 82 83 87 88 89 90 91 96 97 98 176 178 181 185 188,
	0	 44 70 71 142 143 144,
	0	 2 117 121 122 123 124 125 126 127 128 129 130 131 132 133 134 135 136,
	0	 11 72 137 138,
	0	 45 70 71 143 144,
	0	 2 5 11 32 44 45 46 70 71 72 125 126 127 128 129 130 131 132 133 134 136 137 138 139 140 141 142 143 144 145 146 147 148 149 150 151 152 153 154 155 156 157 158 159 160 161 162 163 164 165 166 167 168 169 170 171 172 173 174 175,
	0	 2 117 134 136,
	0	 2 117 134 135 136,
	0	 2 44 45 70 71 117 134 135 136 137 138 139 140 141 142 143 144,
	0	 6 7 34 35 36 42 43 58 59 60 61 62 69,
	0	 1 33 37 38 39 40 41 47 48 49 50 51 52 53 54 55 63 64 65 66 67 68 78 79 80 81 82 83 84 85 86 87 88 89 90 91 93 94 95 96 97 98 176 178 181 185 188,
	0	 73 74 75 76 77 78 84 177 184,
	0	 37 38 39 40 49 63 73 74 75 76 77 78 84 85 86 87 88 89 177 184,
	0	 33 37 38 39 40 49 63 73 74 75 76 77 78 79 80 81 82 83 84 85 86 87 88 89 90 91 177 184,
	0	 33 37 38 39 40 41 47 48 49 50 51 52 53 54 55 63 64 65 66 67 68 73 74 75 76 77 78 79 80 81 82 83 84 85 86 87 88 89 90 91 96 97 98 176 177 178 181 184 185 188,
	0	 33 37 38 39 40 41 47 48 49 50 51 52 53 54 55 63 64 65 66 67 68 73 74 75 76 77 78 79 80 81 82 83 84 85 86 87 88 89 90 91 93 94 95 96 97 98 176 177 178 181 184 185 188,
	0	 37 38 39 40 41 47 48 49 50 51 52 53 54 55 63 64 65 66 67 68 78 81 82 83 85 86 87 88 89 90 91 92 93 94 95 96 97 98 176 178 181 185 188,
	0	 2 44 45 70 71 121 122 134 135 136 142 143 144,
	0	 2 5 11 32 44 45 46 70 71 72 121 122 134 135 136 142 143 144 145 146 147 148 149 150 151 152 153 154 155 156 157 158 159 160 161 162 163 164 165 166 167 168 169 170 171 172 173 174 175,
	0	 78 79 80,
	0	 2 5 32 44 45 46 70 71 114 115 116 117 118 119 120 121 122 123 124 125 126 127 128 129 130 131 132 133 134 135 136 137 138 139 140 141 142 143 144 145 146 147 148 149 150 151 152 153 154 155 156 157 158 159 160 161 162 163 164 165 166 167 168 169 170 171 172 173 174 175,
	0	 2 114 115 116 117 121 122 123 124 125 126 127 128 129 130 131 132 133 134 135 136,
	0	 136 137 138 139 140 141,
	0	 70 143 144,
	0	 2 5 11 32 44 45 46 70 71 72 113 114 115 116 117 118 119 120 121 122 123 124 125 126 127 128 129 130 131 132 133 134 135 136 137 138 139 140 141 142 143 144 145 146 147 148 149 150 151 152 153 154 155 156 157 158 159 160 161 162 163 164 165 166 167 168 169 170 171 172 173 174 175,
	0	 33 49 63 78 79 80 84 85 86,
	0	 33 37 38 39 40 41 47 48 50 51 52 53 54 55 64 65 66 67 68 79 80 89 90 91 92 93 94 95 96 97 98 176 178 181 185 188,
	0	 3 4 15 180 183 186 187,
	0	 11 44 45 70 71 72 121 122 123 124 125 126 127 128 129 130 131 132 133 135 137 138 139 140 141 142 143 144,
	0	 11 72 121 122 123 124 125 126 127 128 129 130 131 132 133 135,
	0	 3 4 8 9 10 14 16 17 18 22 23 24 25 26 27 30 31 179 180 182 183 186 187,
	0	 41 47 48 49 50 51 52 53 54 55 63 64 65 66 67 68 85 86 87 88 96 97 98 176 178 181 185 188,
	0	 33 37 38 39 40 49 63 78 79 80 81 82 83 84 85 86 87 88 89 90,
	0	 22 23 24 26,
	0	 73 177,
	0	 2 5 11 32 44 45 46 70 71 72 121 122 123 124 125 126 127 128 129 130 131 132 133 134 136 137 138 139 140 141 142 143 144 145 146 147 148 149 150 151 152 153 154 155 156 157 158 159 160 161 162 163 164 165 166 167 168 169 170 171 172 173 174 175,
	0	 37 38 39 40 41 47 48 50 51 52 53 54 55 64 65 66 67 68 84 87 88 89 96 97 98 176 178 181 185 188,
	0	 44 45 70 71 122 123 124 125 126 127 128 129 130 131 132 133 137 138 139 140 141 142 143 144,
	0	 37 38 39 40 41 47 48 49 50 51 52 53 54 55 63 64 65 66 67 68 81 82 83 85 86 87 88 89 90 91 96 97 98 176 178 181 185 188,
	0	 121 122 123 124 126,
	0	 41 47 48 50 51 52 53 54 55 64 65 66 67 68 81 82 83 84 90 91 96 97 98 176 178 181 185 188,
	0	 5 32 46 135 136 145 146 147 148 149 150 151 152 153 154 155 156 157 158 159 160 161 162 163 164 165 166 167 168 169 170 171 172 173 174 175,
	0	 91 93 94 95,
	0	 37 38 39 40 41 47 48 49 50 51 52 53 54 55 63 64 65 66 67 68 81 82 83 85 86 87 88 89 90 91 93 94 95 96 97 98 176 178 181 185 188,
	0	 33 41 47 48 50 51 52 53 54 55 64 65 66 67 68 79 80 84 90 91 96 97 98 176 178 181 185 188,
	0	 33 37 38 39 40 41 47 48 49 50 51 52 53 54 55 63 64 65 66 67 68 81 82 83 85 86 87 88 89 90 91 92 93 94 95 96 97 98 176 178 181 185 188,
	0	 33 37 38 39 40 41 47 48 49 50 51 52 53 54 55 63 64 65 66 67 68 81 82 83 84 85 86 87 88 89 90 91 92 93 94 95 96 97 98 176 178 181 185 188,
	0	 37 38 39 40 41 47 48 50 51 52 53 54 55 64 65 66 67 68 84 89 92 93 94 95 96 97 98 176 178 181 185 188,
	0	 6 7 34 35 36 42 43 56 58 59 60 61 62 69 113,
	0	 2 118 119 120 123 124 125 126 127 128 129 130 131 132 133 134,
	0	 2 5 11 32 44 45 46 70 71 72 134 136 142 143 144 145 146 147 148 149 150 151 152 153 154 155 156 157 158 159 160 161 162 163 164 165 166 167 168 169 170 171 172 173 174 175,
	0	 121 122 123 124 125 126 127 128 129 130 131 132 133 135 145 146 147 148 149 150 151 152,
	0	 19 20 21 23 24,
	0	 3 4 8 9 10 12 13 16 17 18 22 23 24 25 26 27 28 29 30 31 179 180 182 183 186 187,
	0	 41 47 48 50 51 52 53 54 55 64 65 66 67 68 90 92 93 94 95 96 97 98 176 178 181 185 188,
	0	 2 44 45 70 71 118 119 120 134 137 138 139 140 141 142 143 144,
	0	 72 117 118 119 120,
	0	 11 72 117 118 119 120,
	0	 5 11 32 46 72 117 118 119 120 145 146 147 148 149 150 151 152 153 154 155 156 157 158 159 160 161 162 163 164 165 166 167 168 169 170 171 172 173 174 175,
	0	 5 11 32 46 72 117 118 119 120 123 124 125 126 127 128 129 130 131 132 133 145 146 147 148 149 150 151 152 153 154 155 156 157 158 159 160 161 162 163 164 165 166 167 168 169 170 171 172 173 174 175,
	0	 5 11 46 72 145 146 147 148 149 150 151 152 162 163 164 165 166 167 168 169 170 171 172 173 174 175,
	0	 5 11 32 44 45 46 70 71 72 136 137 138 139 140 141 142 143 144 145 146 147 148 149 150 151 152 153 154 155 156 157 158 159 160 161 162 163 164 165 166 167 168 169 170 171 172 173 174 175,
	0	 118 119 120 135 136,
	0	 2 123 124 125 126 127 128 129 130 131 132 133 134 135 136 145 146 147 148 149 150 151 152,
	0	 3 4 16 17 18 23 24 25 26 180 183 186 187,
	0	 5 11 32 44 45 46 70 71 72 118 119 120 137 138 139 140 141 142 143 144 153 154 155 156 157 158 159 160 161 162 163 164 165 166 167 168 169 170 171 172 173 174 175,
	0	 33 41 47 48 49 50 51 52 53 54 55 63 64 65 66 67 68 79 80 81 82 83 84 85 86 87 88 92 93 94 95 96 97 98 176 178 181 185 188,
	0	 2 11 44 45 70 71 72 123 124 125 126 127 128 129 130 131 132 133 134 135 136 137 138 139 140 141 142 143 144,
	0	 33 79 80 81 82 83 84 90 91 93 94 95,
	0	 33 37 38 39 40 79 80 84 87 88 89 91,
	0	 2 5 11 32 46 72 122 123 124 125 126 127 128 129 130 131 132 133 134 135 136 153 154 155 156 157 158 159 160 161 162 163 164 165 166 167 168 169 170 171 172 173 174 175,
	0	 11 72 122 135,
	0	 5 11 32 46 72 122 135 153 154 155 156 157 158 159 160 161 162 163 164 165 166 167 168 169 170 171 172 173 174 175,
	0	 100 101 106 107 108 109 110 111 112,
	0	 2 5 11 44 45 46 70 71 72 118 119 120 121 122 123 124 125 126 127 128 129 130 131 132 133 134 135 136 137 138 139 140 141 142 143 144 161 162 163 164 165 166 167 168 169 170 171 172 173 174 175,
;
END; [Splits]
