# Supplementary material for: In silico analysis of crustacean hyperglycemic hormone family G protein-coupled receptor candidates
Source: Front Endocrinol (Lausanne). 2024 Jan 9;14:1322800. doi: 10.3389/fendo.2023.1322800 (PMC10828670; doi:10.3389/fendo.2023.1322800)
Supplement: Supplementary Data Sheet 1 — G. lateralis ESG transcriptome data set. [file DataSheet_1.zip › Supplementary Data/SuppData4/a34/CHHr.A34.treefile]

(Gl_GPCRA13_Proctolinr/1-430:4.5710990105,((((((((((Bommo_BNGR_A34:0.0000010162,NP_001127750.1:0.0000010162)/1/100:0.3835785140,CAB3230690.1:0.5132483718)/0.769/41:0.0596797082,((KOB65474.1:0.0918152193,KOB70501.1:0.0000022542)/1/90:0.3616599659,XP_030026007.1:0.4649462939)/0.849/45:0.1018647549)/0.999/45:0.0813645533,(((((((((((XP_039756686.1:0.0039943181,CAH2235070.1:0.0000029700)/1/100:0.1139894886,(XP_034834984.1:0.0399145959,XP_045774600.1:0.0369921208)/1/100:0.1289304924)/0.827/45:0.0529185201,XP_023941153.1:0.1344724063)/1/100:0.2845596831,(((OWR49373.1:0.0000010162,(XP_032518941.1:0.0000024952,XP_032519186.1:0.0000024715)/0.333/1:0.0000023759)/1/100:0.0792091024,CAG9564521.1:0.0144404470)/1/100:0.5625056543,CAH0725551.1:0.2794313632)/0.713/67:0.0493183964)/0.958/35:0.0609809228,(XP_046969698.1:0.0342953348,(XP_050348207.1:0.0411285845,(XP_026495885.1:0.0265379246,XP_047535785.1:0.0149602500)/0.944/79:0.0139998090)/0.991/82:0.0224678911)/1/100:0.1190263202)/0.834/44:0.0373243299,(CAH2093144.1:0.0888704446,XP_045451234.1:0.1367092839)/1/100:0.1406217083)/0.999/75:0.0751919652,XP_041982158.1:0.3741062272)/0.944/73:0.0520112622,((((((XP_045522851.1:0.0067346411,CAH4029932.1:0.0000020386)/1/100:0.0377530072,XP_022118003.1:0.0600241550)/1/99:0.0311864744,(CAF4878982.1:0.0000026431,CAF4878990.1:0.0000021227)/0.932/82:0.0069947183)/0.996/94:0.0248119876,XP_047522130.1:0.0253238901)/1/100:0.3623644360,(XP_045500494.1:0.1155554231,XP_038222778.1:0.0826029623)/1/100:0.1788093713)/0.993/80:0.0982037659,XP_050677204.1:0.4168314656)/1/100:0.1699003352)/1/98:0.0828212694,((CAG4959981.1:0.2860051587,(XP_013148168.1:0.0426413767,((XP_014371297.2:0.0099434948,KPJ18637.1:0.0000022276)/1/100:0.0470394883,(XP_013179681.1:0.0054350204,KPI99833.1:0.0104241555)/1/100:0.0409019305)/1/98:0.0437609905)/1/100:0.1661786902)/0.579/53:0.0522898720,(CAH2044080.1:0.0000023284,CAH2044082.1:0.0845317612)/1/100:0.1863625621)/1/100:0.2689151530)/0.987/85:0.0615581540,(KAI8439655.1:0.0915944010,XP_047992397.1:0.3038447365)/1/100:0.2145576964)/1/75:0.0831030380,(((((CAH0694739.1:0.0000025432,KAH9639628.1:0.0289703356)/0.382/62:0.0060462669,KAF9419495.1:0.0135169423)/1/100:0.0718367764,((CAB3509696.1:0.0186428493,XP_022823136.1:0.0106331218)/1/100:0.0677826970,(XP_035444056.2:0.0066881707,KAG8107065.1:0.1536531554)/1/100:0.0677227901)/1/95:0.0536926560)/1/100:0.3416881665,(XP_047032081.1:0.0010836011,(XP_021189735.2:0.0083036415,PZC78486.1:0.0041360460)/0.47/65:0.0071982653)/1/100:0.2504648529)/0.87/61:0.0850416214,(CAH0588909.1:0.1314618541,XP_026733043.1:0.0988684723)/1/100:0.2572077842)/1/99:0.1282144417)/0.952/42:0.0399569597)/0.615/24:0.0253066724,((XP_013189733.1:0.0000022594,XP_013189734.1:0.0000022287)/1/100:0.3218024297,(XP_026755056.1:0.3828270208,(XP_028165730.1:0.3582898723,((CAH0401003.1:0.0000027398,(RVE47332.1:0.0321712255,ALM88330.1:0.0000028777)/0.333/100:0.0000026556)/1/100:0.1540047181,(CAG9788860.1:0.0000020324,(CAG9788867.1:0.0000022752,(CAG9788868.1:0.0000023011,CAG9788866.1:0.0380777343)/0.702/98:0.0293040242)/0.333/55:0.0000022437)/1/100:0.1833049345)/1/100:0.2925314155)/0.947/58:0.0636655262)/0.999/73:0.0973224864)/1/99:0.1859199358)/0.975/68:0.1095917634,(XP_026321645.1:0.4234026633,(XP_049876376.1:0.3778031197,KAI5638481.1:0.6637150598)/1/98:0.1367778827)/1/100:0.2386142274)/1/92:0.1611781931,GBP55645.1:0.7554309668)/0.999/94:0.1853647091,(XP_037973038.2:0.0000020723,(KAG7312068.1:0.0000010162,CAG9138613.1:0.1254382744)/0.342/33:0.0042095747)/1/100:0.5796919581)/1/100:1.3761532230,(((((((((((((XP_040169372.1:0.0000028809,XP_040169373.1:0.0000010162)/0.984/86:0.0038427703,XP_040236775.2:0.0038472433)/0.998/96:0.0146945892,(XP_041784063.1:0.0000010162,XP_041784064.1:0.0000010162)/0.337/77:0.0008127188)/1/100:0.1362961589,XP_049289226.1:0.1662122486)/1/100:0.4591750702,(XP_039447113.1:0.0317826670,XP_039440870.1:0.0000024641)/1/100:0.5187151119)/1/100:0.6303056365,KAG5672158.1:1.4696571525)/0.716/71:0.1032009660,TMW50332.1:1.0987890839)/0.924/71:0.0832953078,XP_037033433.1:0.8900440356)/0.927/70:0.1015357370,(XP_037917404.1:0.0130604050,(XP_037917400.1:0.0316047780,XP_037917399.1:0.0086786713)/0.866/90:0.0122095441)/1/100:0.6010678699)/1/97:0.2402452915,XP_026471151.1:0.9031701624)/0.955/65:0.1469224874,GFG38434.1:0.9890856117)/0.86/65:0.1626145860,(XP_049850574.1:0.0000020959,(((XP_049799230.1:0.0000022690,XP_049799228.1:0.0000024003)/1/99:0.0457887668,(XP_049947811.1:0.0000023300,(XP_047106529.1:0.0037003529,XP_046988644.1:0.0000024563)/1/100:0.0390017024)/1/86:0.0077565070)/0.333/38:0.0000025041,XP_049772274.1:0.0846211166)/0.877/66:0.0117554699)/1/100:1.3977114530)/0.708/59:0.1614260070,((XP_031353782.1:0.0064683225,KAB0793282.1:0.0101505077)/1/100:1.0665210080,(XP_022916828.1:0.6479456230,(CAH1101219.1:0.8459036108,(CAH1372496.1:0.3799845948,XP_008191388.1:0.2923319516)/1/100:0.4662465861)/1/85:0.1825946838)/1/99:0.2901864392)/1/100:0.4890629406)/1/97:0.4280817930)/1/100:0.6919893021,((((((((((AnajapEVm001784t1:0.1718401051,(Pt-CHHR-like5:0.0961842626,(Sp-GPCR-A36:0.4069511639,Sp-GPCR-A37:0.0090508029)/0.981/92:0.0274362676)/1/100:0.1518767131)/1/100:0.1422890712,(Es_CHHR1B:0.0026813152,Es-CHHR-like3:0.0000022160)/1/100:0.1894756145)/1/100:0.5949250899,(Nn_CHHR1:0.3277363664,Pc_CHHRA64:0.5382989812)/0.998/90:0.1105941147)/1/99:0.1604481682,(((((AnajapEVm002991t1:0.2805610563,Pt-CHHR-like4:0.3024552657)/1/99:0.1342713394,((Es_CHHR1A:0.0000027247,Es-CHHR-like2:0.0779391020)/1/100:0.1864099186,Gl_CHHRA12:0.1675722115)/1/100:0.1567116110)/1/100:0.3732167846,(CallaeEVm001292t1:0.6534999528,((NeodenEVm003303t1:0.2344418553,ParausEVm005814t2:0.2924774238)/1/100:0.4250323636,(PenvanEVm007603t2:0.0000010162,(Lv_CHHR1B:0.0000010162,Pm_CHHR1B:0.0000021072)/0.333/100:0.0000028801)/1/100:0.6199937765)/0.998/81:0.1123226250)/1/74:0.1099509845)/0.929/47:0.0531917626,Po_TRL_CHHR1:0.3862422763)/0.999/60:0.0677111481,(Cq_CHHR1:0.3069042464,Pc_CHHRA53:0.3955290325)/1/100:0.1926978896)/1/65:0.0775558239)/1/96:0.2285095563,Sv_CHHRA13:0.5486903071)/0.999/61:0.1825788732,(Lv_CHHR1A:0.0549012294,Pm_CHHR1A:0.0977524013)/1/100:0.7927845500)/0.998/71:0.1447423901,((ProbetEVm004621t1:0.2386936121,ProcavEVm002991t1:0.0914842309)/1/100:1.4179129150,(EulmesEVm002388t1:0.0000027798,GarderEVm002392t1:0.1750627234)/1/100:1.0495512520)/0.846/62:0.2130225133)/0.997/64:0.1420188366,OraoraEVm001763t1:1.0710211945)/0.742/60:0.1026972641,EupsupEVm004822t1:1.5092812601)/1/100:0.8296609140,AmpampEVm003717t3:2.4628701884)/0.999/98:0.3837179797)/1/99:0.8143704288,((((((((Nn_CHHR2B:0.4649688406,(Ha_CHHR2:0.0175294876,Nn_CHHR2A:0.0334772256)/1/100:0.2235661451)/1/97:0.1067255639,(Cq_CHHR2:0.4218200184,Pc_CHHRA54:0.3379405934)/1/95:0.1200099229)/0.939/48:0.0471615357,Pm_CHHR2:0.5524395478)/0.683/29:0.0434366852,(((Battex_EVm003745t1:0.1983967721,(AcastyEVm001896t2:0.1135018394,(OplsP2_EVm002856t1:0.0457865000,SysdeP_EVm003518t1:0.0351659765)/1/100:0.0771281079)/0.999/90:0.0612838080)/0.636/69:0.0583486971,ParausEVm007303t1:0.5633394610)/1/100:0.2238708111,((ParausEVm004792t1:0.3671509994,((Glyacu_EVm001806t2:0.6019526478,Lysamb_EVm005427t1:0.2398858097)/0.976/83:0.0632458668,Pleaca_EVm003946t1:0.2416714058)/1/97:0.1350397247)/1/100:0.1950110792,(Mr_CHHR2:0.1226014284,Pleaca_EVm003547t1:0.1771128230)/1/100:0.1717103543)/0.872/56:0.0655837061)/0.999/64:0.0658130800)/0.807/22:0.0334332485,(Sv_CHHRA12:0.1125272510,(Panar1_EVm004455t1:0.0475555315,Po_TRL_CHHR2:0.0563692063)/1/100:0.1374633983)/1/100:0.2201856737)/0.93/66:0.0707596324,(((((((((((LUA10.1_GeclatEVm002817t1:0.0029481049,LUA10.4_c216942_g1_i3|m.49516:0.0000010162)/0.967/81:0.0075742890,Gl_CHHRA10:0.0392495952)/1/100:0.0604971240,((Erisi1_EVm006110t1:0.0000024657,Es-CHHR-like1:0.0000023266)/1/100:0.2801274223,Minpug_EVm002765t1:0.1252105793)/0.971/78:0.0339988996)/1/100:0.2571664067,Cb_CHHR2:0.2404130640)/0.693/58:0.0566324148,((CalsaE_EVm005262t1:0.0554075252,Pt-CHHR-like1:0.0857157960)/1/92:0.0507758801,(ScyparEVm004277t2:0.0000010162,SpGR-A33:0.0000026891)/1/100:0.0942529529)/1/100:0.1815409218)/1/98:0.1148507650,CarmaC_EVm005844t1:0.0806057487)/1/100:0.3382155408,CarmaY_EVm004164t2:0.0000021460)/1/98:0.1061005249,CarmaC_EVm005617t1:0.0074947945)/1/93:0.0435394824,((So_CHHR2:0.0074423141,Sp-GPCR-A35:0.0234937963)/1/99:0.0276882168,Pt-CHHR-like3:0.0685439270)/1/100:0.0910641002)/1/98:0.1227544972,((Minpug_EVm004770t1:0.1001845819,Es_CHHR2:0.0868441903)/0.583/45:0.0156935735,(Gl_CHHRA9:0.0000020218,(LUA9.1_GeclatEVm004216t2:0.1453231075,LUA9.4_c209770_g2_i1|m.36434:0.0687332873)/0.333/46:0.0000021551)/0.999/98:0.0225320629)/1/98:0.0769520469)/1/100:0.3381781885,(Emetal_EVm001268t1:0.7926171842,(CallaeEVm003830t1:0.1515860805,(Cliant_EVm003928t1:0.0836618739,Clivit_EVm002377t1:0.0813208359)/1/100:0.1779393647)/1/100:0.2148908784)/1/75:0.1400723443)/0.976/72:0.0893614674)/1/96:0.4120839494,ThyineEVm006265t3:1.0397877728)/1/98:0.6167984208,(((CarmaC_EVm006998t1:0.1279943372,(Pt-CHHR-like2:0.0805774272,Sp-GPCR-A34:0.2886992704)/0.999/100:0.1189721305)/1/100:0.9936631339,Procl2_EVm006597t1:0.6503526170)/0.985/88:0.4584902156,((ParausEVm004085t1:0.3764887240,Styrich_EVm002467t1:0.2604723264)/0.735/71:0.0852171861,AlpvirEVm007808t1:0.3704893419)/0.993/98:0.3526811126)/1/100:1.5095152730)/1/96:0.7908962376);
