# Supplementary material for: In silico analysis of crustacean hyperglycemic hormone family G protein-coupled receptor candidates
Source: Front Endocrinol (Lausanne). 2024 Jan 9;14:1322800. doi: 10.3389/fendo.2023.1322800 (PMC10828670; doi:10.3389/fendo.2023.1322800)
Supplement: Supplementary Data Sheet 1 — G. lateralis ESG transcriptome data set. [file DataSheet_1.zip › Supplementary Data/SuppData4/a34/iqtree_15262757_stderr.txt]

Calling DASH (https://sysimm.org/dash/)
------------------
MAFFT-DASH Client v 1.1
------------------
Querying from https://sysimm.org/dash/REST1.0/
Building query for template selection.
Sending query for template selection...
Waiting for response from server...
Querying DASH for domains - [0%]
Querying DASH for domains - [31%]
Querying DASH for domains - [63%]
Querying DASH for domains - [94%]
Querying DASH for domains - [100%]
Querying DASH for sequences - [0%]
Querying DASH for sequences - [31%]
Querying DASH for sequences - [63%]
Querying DASH for sequences - [94%]
Querying DASH for sequences - [100%]
Downloading alignments - [0%]
Downloading alignments - [100%]
Combining domain alignments - [0%]
Combining domain alignments - [100%]
Filtering structural restraint(hat3) file...
Combining original sequences with DASH sequences...
------------------
Ready to run MAFFT:
  mafft --seedtable hat3.seed --localpair --maxiterate 100 dashsequences
Done.
# of structures = 
267
outputhat23=16
treein = 0
compacttree = 0
stacksize: -1 kb
rescale = 1
All-to-all alignment.
    0 / 267 (by thread   1) 
   10 / 267 (by thread  12) 
   20 / 267 (by thread  13) 
   30 / 267 (by thread   8) 
   40 / 267 (by thread  19) 
   50 / 267 (by thread   3) 
   60 / 267 (by thread  16) 
   70 / 267 (by thread  16) 
   80 / 267 (by thread  16) 
   90 / 267 (by thread  14) 
  100 / 267 (by thread  15) 
  110 / 267 (by thread  18) 
  120 / 267 (by thread   2) 
  130 / 267 (by thread   2) 
  140 / 267 (by thread   0) 
  150 / 267 (by thread  12) 
  160 / 267 (by thread   4) 
  170 / 267 (by thread  16) 
  180 / 267 (by thread   7) 
  190 / 267 (by thread  17) 
  200 / 267 (by thread   7) 
  210 / 267 (by thread  19) 
  220 / 267 (by thread   2) 
  230 / 267 (by thread  12) 
  240 / 267 (by thread  11) 
  250 / 267 (by thread  18) 
  260 / 267 (by thread   2) 
tbfast-pair (aa) Version 7.490
alg=N, model=BLOSUM62, 2.00, -0.00, -0.00, noshift, amax=0.0
24 thread(s)

outputhat23=16
Loading 'hat3.seed' ... 
done.
Writing hat3 for iterative refinement
rescale = 1
Gap Penalty = -1.53, +0.00, +0.00
tbutree = 1, compacttree = 0
Constructing a UPGMA tree ... 

    0 / 267
   10 / 267
   20 / 267
   30 / 267
   40 / 267
   50 / 267
   60 / 267
   70 / 267
   80 / 267
   90 / 267
  100 / 267
  110 / 267
  120 / 267
  130 / 267
  140 / 267
  150 / 267
  160 / 267
  170 / 267
  180 / 267
  190 / 267
  200 / 267
  210 / 267
  220 / 267
  230 / 267
  240 / 267
  250 / 267
  260 / 267

    0 / 79
   10 / 79
   20 / 79
   30 / 79
   40 / 79
   50 / 79
   60 / 79
   70 / 79
done.

Progressive alignment ... 

STEP     1 /266 (thread    3) 
STEP     2 /266 (thread    0) 
STEP     3 /266 (thread    2) 
STEP     4 /266 (thread    1) 
STEP     7 /266 (thread    4) 
STEP     6 /266 (thread   10) 
STEP    10 /266 (thread    5) 
STEP     5 /266 (thread    7) 
STEP    12 /266 (thread   15) 
STEP     9 /266 (thread    8) 
STEP     8 /266 (thread    6) 
STEP    14 /266 (thread    9) 
STEP    15 /266 (thread   13) 
STEP    13 /266 (thread   11) 
STEP    11 /266 (thread   14) 
STEP    16 /266 (thread   12) 
STEP    17 /266 (thread    3) 
STEP    19 /266 (thread   14) 
STEP    20 /266 (thread   15) 
STEP    22 /266 (thread    5) 
STEP    23 /266 (thread    8) 
STEP    24 /266 (thread    0) 
STEP    25 /266 (thread    9) 
STEP    26 /266 (thread    1) 
STEP    27 /266 (thread    7) 
STEP    29 /266 (thread    4) 
STEP    30 /266 (thread    3) 
STEP    18 /266 (thread    2) 
STEP    31 /266 (thread   11) 
STEP    28 /266 (thread    6) 
STEP    21 /266 (thread   10) 
STEP    33 /266 (thread    0) 
STEP    34 /266 (thread   12) 
STEP    35 /266 (thread    4) 
STEP    36 /266 (thread    1) 
STEP    32 /266 (thread   15) 
STEP    38 /266 (thread    8) 
STEP    39 /266 (thread   13) 
STEP    40 /266 (thread   14) 
STEP    41 /266 (thread    7) 
STEP    42 /266 (thread    3) 
STEP    44 /266 (thread    0) 
STEP    37 /266 (thread    9) 
STEP    45 /266 (thread   10) 
STEP    46 /266 (thread    7) 
STEP    43 /266 (thread    6) 
STEP    47 /266 (thread    8) 
STEP    48 /266 (thread    3) 
STEP    49 /266 (thread   14) 
STEP    51 /266 (thread   12) 
STEP    52 /266 (thread    2) 
STEP    53 /266 (thread    4) 
STEP    54 /266 (thread   10) 
STEP    55 /266 (thread   13) 
STEP    56 /266 (thread   12) 
STEP    50 /266 (thread    5) 
STEP    57 /266 (thread    9) 
STEP    59 /266 (thread    2) 
STEP    61 /266 (thread   15) 
STEP    62 /266 (thread    6) 
STEP    58 /266 (thread    8) 
STEP    64 /266 (thread   11) 
STEP    65 /266 (thread    7) 
STEP    66 /266 (thread    4) 
STEP    67 /266 (thread   12) 
STEP    68 /266 (thread    9) 
STEP    69 /266 (thread    3) 
STEP    63 /266 (thread   10) 
STEP    71 /266 (thread    7) 
STEP    72 /266 (thread    4) 
STEP    73 /266 (thread    8) 
STEP    74 /266 (thread    6) 
STEP    60 /266 (thread    0) 
STEP    76 /266 (thread    5) 
STEP    78 /266 (thread    3) 
STEP    77 /266 (thread   15) 
STEP    80 /266 (thread    7) 
STEP    83 /266 (thread    9) 
STEP    84 /266 (thread   11) 
STEP    70 /266 (thread    1) 
STEP    85 /266 (thread   10) 
STEP    79 /266 (thread    4) 
STEP    87 /266 (thread    5) 
STEP    81 /266 (thread   13) 
STEP    89 /266 (thread    7) 
STEP    88 /266 (thread   14) 
STEP    91 /266 (thread    0) 
STEP    92 /266 (thread    6) 
STEP    75 /266 (thread    2) 
STEP    86 /266 (thread    8) 
STEP    94 /266 (thread    5) 
STEP    95 /266 (thread    7) 
STEP    96 /266 (thread    1) 
STEP    97 /266 (thread   10) 
STEP    90 /266 (thread    3) 
STEP    93 /266 (thread   15) 
STEP    99 /266 (thread    4) 
STEP    82 /266 (thread   12) 
STEP   100 /266 (thread    5) 
STEP   101 /266 (thread   10) 
STEP   102 /266 (thread   11) 
STEP    98 /266 (thread   14) 
STEP   104 /266 (thread    7) 
STEP   105 /266 (thread    8) 
STEP   106 /266 (thread    1) 
STEP   107 /266 (thread    9) 
STEP   108 /266 (thread   15) 
STEP   110 /266 (thread   13) 
STEP   103 /266 (thread    6) 
STEP   111 /266 (thread    4) 
STEP   112 /266 (thread    3) 
STEP   109 /266 (thread    2) 
STEP   114 /266 (thread   10) 
STEP   115 /266 (thread   12) 
STEP   116 /266 (thread   14) 
STEP   117 /266 (thread    7) 
STEP   113 /266 (thread   11) 
STEP   121 /266 (thread    4) 
STEP   122 /266 (thread    6) 
STEP   123 /266 (thread    2) 
STEP   124 /266 (thread   13) 
STEP   125 /266 (thread    9) 
STEP   126 /266 (thread   14) 
STEP   127 /266 (thread    5) 
STEP   128 /266 (thread   10) 
STEP   118 /266 (thread    0) 
STEP   130 /266 (thread   11) 
STEP   119 /266 (thread    8) 
STEP   131 /266 (thread    3) 
STEP   129 /266 (thread   13) 
STEP   132 /266 (thread    2) 
STEP   135 /266 (thread    6) 
STEP   137 /266 (thread   11) 
STEP   138 /266 (thread    5) 
STEP   139 /266 (thread   12) 
STEP   140 /266 (thread    4) 
STEP   141 /266 (thread   14) 
STEP   120 /266 (thread   15) 
STEP   143 /266 (thread    2) 
STEP   133 /266 (thread    1) 
STEP   145 /266 (thread    8) 
STEP   146 /266 (thread    5) 
STEP   149 /266 (thread   14) 
STEP   150 /266 (thread    3) 
STEP   134 /266 (thread   10) 
STEP   152 /266 (thread    2) 
STEP   153 /266 (thread    1) 
STEP   136 /266 (thread    9) 
STEP   144 /266 (thread    0) 
STEP   156 /266 (thread   13) 
STEP   157 /266 (thread    6) 
STEP   142 /266 (thread    7) 
STEP   159 /266 (thread    1) 
STEP   160 /266 (thread   14) 
STEP   147 /266 (thread   11) 
STEP   165 /266 (thread    1) 
STEP   167 /266 (thread    9) 
STEP   154 /266 (thread    4) 
STEP   148 /266 (thread   12) 
STEP   170 /266 (thread    9) 
STEP   168 /266 (thread   10) 
STEP   171 /266 (thread    1) 
STEP   172 /266 (thread    4) 
STEP   163 /266 (thread    0) 
STEP   174 /266 (thread   11) 
STEP   151 /266 (thread    8) 
STEP   158 /266 (thread   15) 
STEP   176 /266 (thread   10) 
STEP   178 /266 (thread    1) 
STEP   179 /266 (thread   11) 
STEP   181 /266 (thread    4) 
STEP   173 /266 (thread    9) 
STEP   183 /266 (thread    1) 
STEP   180 /266 (thread   10) 
STEP   161 /266 (thread    3) 
STEP   187 /266 (thread    8) 
STEP   155 /266 (thread    5) 
STEP   188 /266 (thread    9) 
STEP   175 /266 (thread    7) 
STEP   190 /266 (thread    8) 
STEP   162 /266 (thread    2) 
STEP   194 /266 (thread    8) 
STEP   166 /266 (thread   14) 
STEP   196 /266 (thread    7) 
STEP   185 /266 (thread   15) 
STEP   198 /266 (thread    2) 
STEP   164 /266 (thread    6) 
STEP   199 /266 (thread   15) 
STEP   186 /266 (thread    4) 
STEP   184 /266 (thread   11) 
STEP   202 /266 (thread    7) 
STEP   203 /266 (thread    6) 
STEP   169 /266 (thread   13) 
STEP   206 /266 (thread    6) 
STEP   177 /266 (thread   12) 
STEP   208 /266 (thread   11) 
STEP   191 /266 (thread   10) 
STEP   210 /266 (thread   11) 
STEP   211 /266 (thread   11) 
STEP   182 /266 (thread    0) 
STEP   213 /266 (thread    6) 
STEP   214 /266 (thread   11) 
STEP   215 /266 (thread    6) 
STEP   193 /266 (thread    5) 
STEP   217 /266 (thread   11) 
STEP   218 /266 (thread    6) 
STEP   219 /266 (thread    0) 
Reallocating (by thread 1) ..done. *alloclen = 2580

STEP   189 /266 (thread    1) 
STEP   220 /266 (thread   11) 
STEP   195 /266 (thread    3) 
STEP   223 /266 (thread    5) 
STEP   225 /266 (thread    3) 
STEP   197 /266 (thread    8) 
STEP   226 /266 (thread    3) 
STEP   192 /266 (thread    9) 
STEP   224 /266 (thread   11) 
STEP   200 /266 (thread    2) 
STEP   231 /266 (thread   11) 
STEP   227 /266 (thread    1) 
STEP   232 /266 (thread   11) 
STEP   205 /266 (thread    7) 
STEP   234 /266 (thread    9) 
STEP   201 /266 (thread   14) 
STEP   233 /266 (thread    2) 
STEP   229 /266 (thread    5) 
STEP   236 /266 (thread    1) 
STEP   238 /266 (thread    7) 
STEP   207 /266 (thread   13) 
STEP   237 /266 (thread    9) 
STEP   230 /266 (thread    8) 
STEP   204 /266 (thread   15) 
STEP   240 /266 (thread    7) 
STEP   235 /266 (thread   11) 
STEP   246 /266 (thread    7) 
STEP   241 /266 (thread    5) 
STEP   212 /266 (thread   12) 
STEP   247 /266 (thread   13) 
STEP   242 /266 (thread   14) 
STEP   248 /266 (thread    7) 
STEP   209 /266 (thread    4) 
STEP   243 /266 (thread    1) 
STEP   244 /266 (thread    9) 
STEP   216 /266 (thread   10) 
STEP   245 /266 (thread    8) 
STEP   222 /266 (thread    0) 
STEP   221 /266 (thread    6) 
STEP   249 /266 (thread    5) 
STEP   239 /266 (thread    2) 
STEP   228 /266 (thread    3) 
STEP   250 /266 (thread   13) 
STEP   251 /266 (thread   15) 
STEP   254 /266 (thread   12) 
STEP   252 /266 (thread   11) 
STEP   253 /266 (thread   14) 
Reallocating (by thread 1) ..done. *alloclen = 3584

STEP   255 /266 (thread    1) 
STEP   256 /266 (thread    7) 
STEP   257 /266 (thread    9) 
STEP   258 /266 (thread    4) 
STEP   259 /266 (thread   10) 
STEP   260 /266 (thread    8) 
STEP   261 /266 (thread    0) 
STEP   262 /266 (thread    6) 
STEP   263 /266 (thread    5) 
STEP   264 /266 (thread    3) 
STEP   265 /266 (thread    2) 
STEP   266 /266 (thread   12) 
done.
tbfast (aa) Version 7.490
alg=A, model=BLOSUM62, 1.53, -0.00, -0.00, noshift, amax=0.0
16 thread(s)

minimumweight = 0.000010
autosubalignment = 0.000000
nthread = 8
randomseed = 0
blosum 62 / kimura 200
poffset = 0
niter = 16
sueff_global = 0.100000
nadd = 16
Loading 'hat3' ... done.
rescale = 1


    0 / 267
   10 / 267
   20 / 267
   30 / 267
   40 / 267
   50 / 267
   60 / 267
   70 / 267
   80 / 267
   90 / 267
  100 / 267
  110 / 267
  120 / 267
  130 / 267
  140 / 267
  150 / 267
  160 / 267
  170 / 267
  180 / 267
  190 / 267
  200 / 267
  210 / 267
  220 / 267
  230 / 267
  240 / 267
  250 / 267
  260 / 267
Segment   1/  1    1-1911
001-0000-0 (thread    2) identical     

001-0001-0 (thread    1) identical     

001-0002-0 (thread    6) identical     

001-0003-1 (thread    4) identical     

001-0004-1 (thread    8) identical     

001-0005-1 (thread    5) identical     

001-0005-0 (thread    3) identical     

001-0007-1 (thread    7) identical     
001-0007-1 (thread    7) worse      

001-0008-0 (thread    2) identical     

001-0009-1 (thread    1) identical     
001-0009-1 (thread    1) better     

001-0010-1 (thread    1) identical     

001-0011-1 (thread    4) identical     
001-0011-1 (thread    4) better     

001-0012-1 (thread    4) identical     

001-0013-0 (thread    6) identical     
001-0013-0 (thread    8) identical     

001-0014-0 (thread    6) better     

001-0015-0 (thread    6) identical     

001-0016-1 (thread    7) identical     

001-0016-0 (thread    2) identical     

001-0018-0 (thread    1) identical     

001-0019-1 (thread    5) identical     

001-0020-0 (thread    4) identical     

001-0021-0 (thread    3) identical     

001-0022-1 (thread    6) identical     

001-0023-0 (thread    7) identical     

001-0024-0 (thread    4) identical     

001-0025-1 (thread    2) identical     
001-0025-1 (thread    8) identical     

001-0026-1 (thread    2) better     

001-0027-0 (thread    6) identical     

001-0028-1 (thread    3) identical     

001-0029-0 (thread    4) identical     

001-0030-0 (thread    2) identical     

001-0031-1 (thread    7) identical     

001-0032-1 (thread    8) identical     

001-0033-0 (thread    1) identical     

001-0034-1 (thread    7) identical     

001-0035-0 (thread    2) identical     

001-0036-1 (thread    4) identical     

001-0037-1 (thread    5) identical     

001-0038-1 (thread    6) identical     
001-0038-0 (thread    3) identical     

001-0039-1 (thread    6) better     

001-0040-1 (thread    6) identical     

001-0041-1 (thread    1) identical     
001-0041-1 (thread    1) better     

001-0042-1 (thread    1) identical     

001-0043-0 (thread    4) identical     

001-0044-0 (thread    7) identical     

001-0045-1 (thread    5) identical     
001-0045-1 (thread    5) worse      

001-0046-1 (thread    2) identical     
001-0046-1 (thread    2) worse      

001-0047-0 (thread    8) identical     

001-0048-0 (thread    3) identical     

001-0049-0 (thread    6) identical     

001-0050-0 (thread    1) identical     

001-0051-1 (thread    4) identical     

001-0052-0 (thread    7) identical     
001-0052-0 (thread    7) better     

001-0053-1 (thread    5) identical     

001-0054-0 (thread    7) identical     

001-0055-1 (thread    5) identical     

001-0056-0 (thread    7) identical     

001-0057-1 (thread    5) identical     
001-0057-1 (thread    5) better     

001-0058-1 (thread    5) identical     

001-0059-1 (thread    6) identical     

001-0060-1 (thread    4) identical     

001-0061-0 (thread    5) identical     

001-0062-1 (thread    6) identical     

001-0063-0 (thread    4) identical     

001-0064-0 (thread    1) identical     

001-0065-0 (thread    3) identical     

001-0066-1 (thread    5) identical     

001-0067-0 (thread    6) identical     

001-0068-1 (thread    4) identical     
001-0068-1 (thread    4) better     

001-0069-0 (thread    4) identical     

001-0070-1 (thread    3) identical     

001-0071-1 (thread    4) identical     

001-0072-1 (thread    6) identical     

001-0073-0 (thread    7) identical     

001-0074-0 (thread    6) identical     

001-0075-0 (thread    2) identical     

001-0076-0 (thread    3) identical     

001-0077-1 (thread    7) identical     

001-0078-1 (thread    8) identical     

001-0079-1 (thread    4) identical     

001-0080-0 (thread    5) identical     

001-0081-1 (thread    2) identical     

001-0082-1 (thread    7) identical     

001-0083-0 (thread    1) identical     

001-0084-0 (thread    7) identical     

001-0085-0 (thread    6) identical     
001-0085-0 (thread    3) identical     

001-0086-0 (thread    6) worse      

001-0087-0 (thread    5) identical     

001-0088-1 (thread    1) identical     

001-0089-1 (thread    2) identical     

001-0090-1 (thread    5) identical     

001-0091-0 (thread    6) identical     

001-0092-0 (thread    8) identical     

001-0093-0 (thread    7) identical     

001-0094-1 (thread    3) identical     

001-0095-1 (thread    4) identical     
001-0095-1 (thread    4) worse      

001-0096-0 (thread    5) identical     

001-0097-1 (thread    6) identical     

001-0098-0 (thread    3) identical     
001-0098-1 (thread    4) identical     

001-0098-0 (thread    3) better     

001-0100-0 (thread    8) identical     

001-0101-1 (thread    7) identical     

001-0102-1 (thread    6) identical     

001-0103-1 (thread    4) identical     

001-0104-1 (thread    2) identical     

001-0105-0 (thread    3) identical     

001-0106-0 (thread    6) identical     

001-0107-1 (thread    4) identical     

001-0108-0 (thread    8) identical     

001-0109-1 (thread    7) identical     
001-0109-1 (thread    7) worse      

001-0110-0 (thread    8) identical     

001-0111-1 (thread    3) identical     

001-0112-1 (thread    4) identical     

001-0113-1 (thread    7) identical     

001-0114-0 (thread    8) identical     

001-0115-0 (thread    4) identical     

001-0116-1 (thread    3) identical     

001-0117-0 (thread    2) identical     

001-0118-1 (thread    7) identical     
001-0118-1 (thread    7) better     

001-0119-1 (thread    4) identical     
001-0119-1 (thread    4) worse      

001-0120-0 (thread    7) identical     

001-0121-0 (thread    8) identical     

001-0122-1 (thread    4) identical     

001-0123-1 (thread    2) identical     

001-0124-0 (thread    3) identical     

001-0125-0 (thread    3) identical     

001-0126-0 (thread    4) identical     

001-0127-1 (thread    2) identical     
001-0127-1 (thread    2) worse      

001-0128-0 (thread    7) identical     

001-0129-1 (thread    8) identical     
001-0129-1 (thread    8) worse      

001-0130-1 (thread    3) identical     

001-0131-0 (thread    4) identical     
001-0131-0 (thread    4) worse      

001-0132-1 (thread    2) identical     

001-0133-1 (thread    4) identical     

001-0134-1 (thread    8) identical     

001-0135-0 (thread    3) identical     

001-0136-0 (thread    1) identical     

001-0137-0 (thread    2) identical     
001-0137-0 (thread    2) better     

001-0138-0 (thread    1) identical     
001-0138-0 (thread    1) worse      

001-0139-1 (thread    2) identical     

001-0140-0 (thread    1) identical     
001-0140-0 (thread    1) worse      

001-0141-1 (thread    2) identical     
001-0141-1 (thread    2) worse      

001-0142-0 (thread    8) identical     
001-0142-0 (thread    8) worse      

001-0143-1 (thread    3) identical     
001-0143-1 (thread    3) worse      

001-0144-1 (thread    2) identical     
001-0144-1 (thread    2) better     

001-0145-0 (thread    8) identical     

001-0146-0 (thread    1) identical     

001-0147-1 (thread    3) identical     

001-0148-0 (thread    1) identical     

001-0149-1 (thread    3) identical     

001-0150-0 (thread    1) identical     

001-0151-1 (thread    3) identical     

001-0152-1 (thread    8) identical     
001-0152-1 (thread    8) worse      

001-0153-1 (thread    4) identical     

001-0154-1 (thread    4) identical     
001-0154-1 (thread    4) worse      

001-0155-0 (thread    8) identical     

001-0156-0 (thread    4) identical     

001-0157-0 (thread    1) identical     

001-0158-0 (thread    2) identical     
001-0158-0 (thread    2) worse      

001-0159-0 (thread    4) identical     

001-0160-1 (thread    8) identical     

001-0161-1 (thread    1) identical     

001-0162-0 (thread    2) identical     

001-0163-1 (thread    4) identical     
001-0163-1 (thread    4) worse      

001-0164-1 (thread    1) identical     
001-0164-1 (thread    1) worse      

001-0165-1 (thread    3) identical     
001-0165-1 (thread    3) worse      

001-0166-0 (thread    8) identical     

001-0167-1 (thread    3) identical     

001-0168-0 (thread    1) identical     

001-0169-0 (thread    5) identical     
001-0169-0 (thread    5) better     

001-0170-1 (thread    4) identical     
001-0170-1 (thread    4) worse      

001-0171-0 (thread    4) identical     

001-0172-1 (thread    4) identical     

001-0173-1 (thread    3) identical     
001-0173-1 (thread    3) better     

001-0174-0 (thread    4) identical     
001-0174-0 (thread    4) better     

001-0175-1 (thread    3) identical     

001-0176-0 (thread    4) identical     

001-0177-1 (thread    3) identical     

001-0178-0 (thread    4) identical     

001-0179-0 (thread    4) identical     

001-0180-0 (thread    1) identical     

001-0181-0 (thread    7) identical     

001-0182-1 (thread    4) identical     

001-0183-0 (thread    1) identical     
001-0183-0 (thread    1) worse      

001-0184-0 (thread    4) identical     

001-0185-1 (thread    7) identical     
001-0185-1 (thread    7) better     

001-0186-1 (thread    7) identical     

001-0187-0 (thread    4) identical     

001-0188-0 (thread    7) identical     

001-0189-0 (thread    7) identical     

001-0190-1 (thread    4) identical     

001-0191-1 (thread    7) identical     

001-0192-0 (thread    4) identical     
001-0192-0 (thread    4) better     

001-0193-0 (thread    4) identical     

001-0194-1 (thread    7) identical     

001-0195-1 (thread    4) identical     
001-0195-1 (thread    4) worse      

001-0196-1 (thread    4) identical     

001-0197-0 (thread    7) identical     
001-0197-0 (thread    7) better     

001-0198-0 (thread    4) identical     

001-0199-1 (thread    7) identical     

001-0200-0 (thread    4) identical     

001-0201-1 (thread    7) identical     
001-0201-1 (thread    7) better     

001-0202-0 (thread    4) identical     

001-0203-1 (thread    7) identical     

001-0204-1 (thread    7) identical     
001-0204-1 (thread    7) worse      

001-0205-0 (thread    4) identical     

001-0206-1 (thread    4) identical     
001-0206-1 (thread    4) better     

001-0207-0 (thread    4) identical     

001-0208-0 (thread    7) identical     
001-0208-0 (thread    7) better     

001-0209-1 (thread    4) identical     

001-0210-1 (thread    4) identical     
001-0210-1 (thread    4) worse      

001-0211-0 (thread    7) identical     

001-0212-1 (thread    7) identical     

001-0213-0 (thread    8) identical     

001-0214-0 (thread    7) identical     

001-0215-1 (thread    5) identical     
001-0215-1 (thread    5) better     

001-0216-1 (thread    8) identical     
001-0216-1 (thread    8) worse      

001-0217-1 (thread    5) identical     
001-0217-1 (thread    5) better     

001-0218-0 (thread    7) identical     

001-0219-1 (thread    5) identical     

001-0220-0 (thread    8) identical     

001-0221-0 (thread    7) identical     
001-0221-0 (thread    7) worse      

001-0222-1 (thread    5) identical     

001-0223-0 (thread    8) identical     

001-0224-1 (thread    7) identical     

001-0225-1 (thread    8) identical     

001-0226-0 (thread    5) identical     

001-0227-0 (thread    7) identical     
001-0227-0 (thread    7) better     

001-0228-0 (thread    5) identical     

001-0229-1 (thread    8) identical     
001-0229-1 (thread    8) worse      

001-0230-1 (thread    7) identical     
001-0230-1 (thread    7) worse      

001-0231-1 (thread    8) identical     
001-0231-1 (thread    8) better     

001-0232-1 (thread    8) identical     

001-0233-0 (thread    8) identical     
001-0233-0 (thread    8) better     

001-0234-1 (thread    8) identical     

001-0235-0 (thread    7) identical     
001-0235-0 (thread    7) worse      

001-0236-0 (thread    5) identical     
001-0236-0 (thread    5) worse      

001-0237-0 (thread    8) identical     

001-0238-1 (thread    7) identical     

001-0239-0 (thread    5) identical     
001-0239-0 (thread    5) worse      

001-0240-1 (thread    8) identical     

001-0241-0 (thread    7) identical     

001-0242-0 (thread    8) identical     

001-0243-1 (thread    7) identical     
001-0243-1 (thread    7) worse      

001-0244-0 (thread    8) identical     

001-0245-1 (thread    7) identical     

001-0246-0 (thread    8) identical     
001-0246-0 (thread    8) worse      

001-0247-1 (thread    7) identical     
001-0247-1 (thread    7) worse      

001-0248-0 (thread    8) identical     

001-0249-1 (thread    1) identical     

001-0250-1 (thread    7) identical     
001-0250-1 (thread    7) worse      

001-0251-0 (thread    2) identical     
001-0251-0 (thread    4) identical     

001-0252-0 (thread    2) worse      

001-0253-0 (thread    8) identical     

001-0254-1 (thread    1) identical     
001-0254-1 (thread    1) better     

001-0255-0 (thread    2) identical     

001-0256-1 (thread    4) identical     
001-0256-1 (thread    4) worse      

001-0257-1 (thread    8) identical     
001-0257-1 (thread    8) worse      

001-0258-1 (thread    8) identical     
001-0258-1 (thread    8) worse      

001-0259-0 (thread    4) identical     
001-0259-0 (thread    4) worse      

001-0260-1 (thread    4) identical     

001-0261-1 (thread    2) identical     
001-0261-1 (thread    2) better     

001-0262-1 (thread    2) identical     
001-0262-1 (thread    2) better     

001-0263-0 (thread    2) identical     
001-0263-0 (thread    8) identical     

001-0264-0 (thread    2) worse      

001-0265-0 (thread    4) identical     
001-0265-0 (thread    4) worse      

001-0266-1 (thread    8) identical     
001-0266-1 (thread    8) worse      

001-0267-0 (thread    2) identical     

001-0268-1 (thread    4) identical     

001-0269-0 (thread    8) identical     
001-0269-0 (thread    8) better     

001-0270-0 (thread    4) identical     

001-0271-1 (thread    8) identical     

001-0272-0 (thread    4) identical     
001-0272-0 (thread    4) better     

001-0273-0 (thread    4) identical     

001-0274-1 (thread    8) identical     
001-0274-1 (thread    8) worse      

001-0275-1 (thread    4) identical     

001-0276-1 (thread    4) identical     
001-0276-1 (thread    4) better     

001-0277-0 (thread    8) identical     
001-0277-0 (thread    8) better     

001-0278-1 (thread    8) identical     
001-0278-1 (thread    8) worse      

001-0279-1 (thread    2) identical     
001-0279-1 (thread    2) worse      

001-0280-0 (thread    8) identical     
001-0280-0 (thread    8) worse      

001-0281-1 (thread    2) identical     

001-0282-0 (thread    8) identical     
001-0282-0 (thread    8) better     

001-0283-0 (thread    8) identical     
001-0283-0 (thread    8) better     

001-0284-1 (thread    2) identical     
001-0284-1 (thread    2) better     

001-0285-0 (thread    2) identical     
001-0285-0 (thread    2) worse      

001-0286-1 (thread    8) identical     
001-0286-1 (thread    2) identical     
001-0286-1 (thread    2) worse      

001-0287-1 (thread    8) better     

001-0288-1 (thread    8) identical     
001-0288-1 (thread    8) worse      

001-0289-0 (thread    2) identical     
001-0289-0 (thread    8) identical     

001-0290-0 (thread    2) worse      

001-0291-1 (thread    8) identical     
001-0291-1 (thread    8) better     

001-0292-1 (thread    8) identical     

001-0293-0 (thread    2) identical     
001-0293-0 (thread    2) better     

001-0294-1 (thread    2) identical     
001-0294-1 (thread    2) worse      

001-0295-0 (thread    8) identical     

001-0296-1 (thread    8) identical     

001-0297-0 (thread    2) identical     

001-0298-0 (thread    8) identical     

001-0299-1 (thread    2) identical     
001-0299-1 (thread    2) better     

001-0300-1 (thread    2) identical     
001-0300-1 (thread    2) worse      

001-0301-0 (thread    8) identical     
001-0301-0 (thread    8) better     

001-0302-0 (thread    2) identical     

001-0303-1 (thread    8) identical     
001-0303-1 (thread    8) better     

001-0304-1 (thread    8) identical     
001-0304-1 (thread    8) worse      

001-0305-0 (thread    8) identical     
001-0305-0 (thread    8) worse      

001-0306-1 (thread    8) identical     
001-0306-1 (thread    8) worse      

001-0307-0 (thread    2) identical     

001-0308-1 (thread    2) identical     
001-0308-1 (thread    2) better     

001-0309-0 (thread    2) identical     

001-0310-1 (thread    2) identical     
001-0310-1 (thread    2) better     

001-0311-0 (thread    2) identical     
001-0311-0 (thread    2) better     

001-0312-1 (thread    2) identical     
001-0312-1 (thread    2) worse      

001-0313-0 (thread    8) identical     
001-0313-0 (thread    8) better     

001-0314-1 (thread    8) identical     
001-0314-1 (thread    8) better     

001-0315-0 (thread    8) identical     

001-0316-0 (thread    2) identical     
001-0316-0 (thread    2) worse      

001-0317-1 (thread    8) identical     
001-0317-1 (thread    8) worse      

001-0318-1 (thread    8) identical     
001-0318-1 (thread    8) better     

001-0319-0 (thread    8) identical     

001-0320-1 (thread    8) identical     

001-0321-0 (thread    2) identical     

001-0322-0 (thread    8) identical     
001-0322-0 (thread    8) better     

001-0323-1 (thread    2) identical     
001-0323-1 (thread    2) worse      

001-0324-0 (thread    8) identical     
001-0324-0 (thread    8) better     

001-0325-0 (thread    8) identical     

001-0326-1 (thread    2) identical     
001-0326-1 (thread    2) better     

001-0327-1 (thread    8) identical     

001-0328-0 (thread    2) identical     
001-0328-0 (thread    2) worse      

001-0329-1 (thread    8) identical     

001-0330-1 (thread    8) identical     
001-0330-1 (thread    8) worse      

001-0331-0 (thread    8) identical     

001-0332-0 (thread    2) identical     

001-0333-0 (thread    2) identical     
001-0333-0 (thread    2) better     

001-0334-1 (thread    2) identical     

001-0335-1 (thread    8) identical     
001-0335-1 (thread    8) better     

001-0336-1 (thread    8) identical     

001-0337-0 (thread    8) identical     
001-0337-0 (thread    8) worse      

001-0338-0 (thread    2) identical     

001-0339-1 (thread    8) identical     
001-0339-1 (thread    8) worse      

001-0340-1 (thread    8) identical     
001-0340-1 (thread    8) worse      

001-0341-0 (thread    2) identical     
001-0341-0 (thread    2) better     

001-0342-1 (thread    2) identical     

001-0343-0 (thread    2) identical     

001-0344-0 (thread    6) identical     
001-0344-0 (thread    6) worse      

001-0345-0 (thread    8) identical     

001-0346-1 (thread    2) identical     

001-0347-0 (thread    2) identical     
001-0347-0 (thread    2) worse      

001-0348-1 (thread    2) identical     
001-0348-1 (thread    8) identical     
001-0348-1 (thread    2) better     

001-0349-1 (thread    8) better     

001-0350-1 (thread    8) identical     

001-0351-0 (thread    8) identical     
001-0351-0 (thread    8) worse      

001-0352-0 (thread    2) identical     

001-0353-0 (thread    2) identical     
001-0353-0 (thread    6) identical     

001-0353-0 (thread    2) better     

001-0355-0 (thread    6) identical     
001-0355-0 (thread    6) worse      

001-0356-1 (thread    2) identical     
001-0356-1 (thread    2) worse      

001-0357-0 (thread    2) identical     

001-0358-1 (thread    2) identical     
001-0358-1 (thread    2) better     

001-0359-1 (thread    8) identical     

001-0360-0 (thread    2) identical     
001-0360-0 (thread    2) worse      

001-0361-1 (thread    6) identical     

001-0362-1 (thread    8) identical     
001-0362-1 (thread    8) worse      

001-0363-1 (thread    6) identical     

001-0364-1 (thread    3) identical     
001-0364-1 (thread    3) worse      

001-0365-0 (thread    7) identical     
001-0365-0 (thread    7) worse      

001-0366-0 (thread    2) identical     

001-0367-0 (thread    2) identical     
001-0367-0 (thread    2) worse      

001-0368-1 (thread    6) identical     
001-0368-1 (thread    2) identical     
001-0368-1 (thread    2) better     

001-0369-1 (thread    6) worse      

001-0370-0 (thread    2) identical     

001-0371-1 (thread    6) identical     
001-0371-0 (thread    3) identical     

001-0372-1 (thread    6) better     

001-0373-0 (thread    6) identical     
001-0373-0 (thread    6) worse      

001-0374-1 (thread    6) identical     
001-0374-1 (thread    6) worse      

001-0375-1 (thread    3) identical     

001-0376-1 (thread    3) identical     
001-0376-1 (thread    3) worse      

001-0377-0 (thread    3) identical     
001-0377-0 (thread    3) worse      

001-0378-0 (thread    4) identical     
001-0378-0 (thread    4) worse      

001-0379-0 (thread    8) identical     

001-0380-1 (thread    7) identical     
001-0380-1 (thread    7) better     

001-0381-1 (thread    8) identical     
001-0381-1 (thread    8) worse      

001-0382-1 (thread    8) identical     

001-0383-0 (thread    1) identical     
001-0383-0 (thread    1) better     

001-0384-1 (thread    1) identical     
001-0384-1 (thread    1) better     

001-0385-0 (thread    8) identical     

001-0386-1 (thread    8) identical     

001-0387-0 (thread    8) identical     
001-0387-0 (thread    8) worse      

001-0388-1 (thread    8) identical     

001-0389-0 (thread    8) identical     
001-0389-0 (thread    8) worse      

001-0390-1 (thread    8) identical     
001-0390-1 (thread    8) worse      

001-0391-0 (thread    1) identical     

001-0392-0 (thread    6) identical     
001-0392-1 (thread    1) identical     

001-0393-0 (thread    6) worse      

001-0394-0 (thread    4) identical     
001-0394-0 (thread    4) better     

001-0395-0 (thread    4) identical     
001-0395-1 (thread    6) identical     
001-0395-0 (thread    4) better     

001-0396-1 (thread    6) worse      

001-0397-1 (thread    4) identical     
001-0397-1 (thread    4) better     

001-0398-0 (thread    6) identical     
001-0398-0 (thread    6) worse      

001-0399-1 (thread    4) identical     
001-0399-1 (thread    4) worse      

001-0400-1 (thread    4) identical     
001-0400-1 (thread    4) worse      

001-0401-0 (thread    6) identical     
001-0401-0 (thread    6) worse      

001-0402-1 (thread    6) identical     
001-0402-1 (thread    6) worse      

001-0403-1 (thread    5) identical     

001-0404-0 (thread    4) identical     

001-0405-0 (thread    2) identical     

001-0406-1 (thread    3) identical     

001-0407-1 (thread    2) identical     

001-0408-0 (thread    3) identical     

001-0409-0 (thread    8) identical     

001-0410-1 (thread    2) identical     
001-0410-1 (thread    2) worse      

001-0411-0 (thread    1) identical     
001-0411-1 (thread    8) identical     
001-0411-1 (thread    8) worse      

001-0412-0 (thread    2) identical     
001-0412-0 (thread    2) better     

001-0413-0 (thread    1) worse      

001-0414-1 (thread    8) identical     

001-0415-1 (thread    1) identical     

001-0416-1 (thread    1) identical     
001-0416-1 (thread    1) worse      

001-0417-0 (thread    1) identical     
001-0417-0 (thread    1) better     

001-0418-1 (thread    1) identical     
001-0418-1 (thread    1) better     

001-0419-0 (thread    1) identical     
001-0419-0 (thread    1) better     

001-0420-1 (thread    1) identical     
001-0420-1 (thread    1) better     

001-0421-0 (thread    1) identical     
001-0421-0 (thread    1) better     

001-0422-1 (thread    1) identical     

001-0423-1 (thread    5) identical     
001-0423-1 (thread    5) better     

001-0424-1 (thread    5) identical     
001-0424-1 (thread    5) better     

001-0425-0 (thread    5) identical     
001-0425-0 (thread    5) better     

001-0426-1 (thread    5) identical     
001-0426-1 (thread    5) better     

001-0427-0 (thread    5) identical     

001-0428-1 (thread    5) identical     
001-0428-1 (thread    5) better     

001-0429-0 (thread    5) identical     

001-0430-1 (thread    5) identical     

001-0431-0 (thread    5) identical     

001-0432-1 (thread    5) identical     
001-0432-1 (thread    5) better     

001-0433-0 (thread    4) identical     
001-0433-0 (thread    5) identical     
001-0433-0 (thread    4) better     

001-0434-0 (thread    5) worse      

001-0435-1 (thread    4) identical     

001-0436-1 (thread    4) identical     
001-0436-1 (thread    4) better     

001-0437-0 (thread    4) identical     
001-0437-0 (thread    4) worse      

001-0438-1 (thread    4) identical     
001-0438-1 (thread    4) worse      

001-0439-0 (thread    2) identical     

001-0440-1 (thread    2) identical     
001-0440-0 (thread    4) identical     
001-0440-1 (thread    2) better     

001-0441-0 (thread    4) worse      

001-0442-0 (thread    2) identical     
001-0442-0 (thread    2) worse      

001-0443-1 (thread    4) identical     
001-0443-1 (thread    4) better     

001-0444-1 (thread    4) identical     
001-0444-1 (thread    4) worse      

001-0445-0 (thread    2) identical     
001-0445-0 (thread    2) worse      

001-0446-1 (thread    2) identical     
001-0446-1 (thread    2) better     

001-0447-0 (thread    4) identical     
001-0447-0 (thread    4) worse      

001-0448-1 (thread    4) identical     
001-0448-1 (thread    4) worse      

001-0449-0 (thread    5) identical     
001-0449-0 (thread    5) worse      

001-0450-0 (thread    2) identical     
001-0450-1 (thread    5) identical     
001-0450-1 (thread    5) better     

001-0451-0 (thread    2) worse      

001-0452-1 (thread    2) identical     
001-0452-1 (thread    2) better     

001-0453-0 (thread    2) identical     
001-0453-0 (thread    2) better     

001-0454-1 (thread    2) identical     
001-0454-1 (thread    2) worse      

001-0455-0 (thread    2) identical     
001-0455-0 (thread    2) worse      

001-0456-1 (thread    2) identical     
001-0456-1 (thread    2) worse      

001-0457-0 (thread    2) identical     

001-0458-1 (thread    2) identical     
001-0458-1 (thread    2) better     

001-0459-0 (thread    2) identical     
001-0459-0 (thread    2) worse      

001-0460-1 (thread    2) identical     
001-0460-1 (thread    2) worse      

001-0461-0 (thread    5) identical     
001-0461-0 (thread    5) better     

001-0462-1 (thread    5) identical     
001-0462-1 (thread    5) worse      

001-0463-0 (thread    5) identical     
001-0463-0 (thread    5) worse      

001-0464-1 (thread    5) identical     
001-0464-1 (thread    5) better     

001-0465-0 (thread    5) identical     
001-0465-0 (thread    5) worse      

001-0466-1 (thread    5) identical     
001-0466-1 (thread    5) worse      

001-0467-0 (thread    4) identical     
001-0467-0 (thread    5) identical     
001-0467-0 (thread    5) worse      

001-0468-0 (thread    4) worse      

001-0469-1 (thread    5) identical     
001-0469-1 (thread    5) worse      

001-0470-0 (thread    2) identical     
001-0470-0 (thread    2) worse      

001-0471-1 (thread    5) identical     
001-0471-1 (thread    5) worse      

001-0472-1 (thread    5) identical     
001-0472-1 (thread    5) worse      

001-0473-0 (thread    2) identical     
001-0473-0 (thread    2) worse      

001-0474-0 (thread    3) identical     
001-0474-0 (thread    3) worse      

001-0475-1 (thread    2) identical     
001-0475-1 (thread    2) worse      

001-0476-0 (thread    5) identical     
001-0476-0 (thread    6) identical     
001-0476-0 (thread    1) identical     
001-0476-0 (thread    6) better     

001-0477-0 (thread    5) worse      

001-0478-1 (thread    2) identical     
001-0478-1 (thread    2) better     

001-0479-0 (thread    1) worse      

001-0480-1 (thread    1) identical     
001-0480-1 (thread    1) worse      

001-0481-1 (thread    5) identical     
001-0481-1 (thread    5) better     

001-0482-1 (thread    5) identical     
001-0482-1 (thread    5) worse      

001-0483-0 (thread    5) identical     
001-0483-0 (thread    5) better     

001-0484-1 (thread    5) identical     
001-0484-1 (thread    5) worse      

001-0485-0 (thread    5) identical     
001-0485-0 (thread    5) better     

001-0486-1 (thread    5) identical     
001-0486-1 (thread    5) better     

001-0487-0 (thread    6) identical     
001-0487-0 (thread    6) worse      

001-0488-0 (thread    2) identical     
001-0488-0 (thread    3) identical     
001-0488-0 (thread    2) worse      

001-0489-0 (thread    3) worse      

001-0490-1 (thread    6) identical     
001-0490-1 (thread    6) better     

001-0491-0 (thread    1) identical     
001-0491-0 (thread    1) worse      

001-0492-0 (thread    4) identical     
001-0492-0 (thread    4) worse      

001-0493-1 (thread    3) identical     
001-0493-1 (thread    3) worse      

001-0494-0 (thread    6) identical     
001-0494-0 (thread    5) identical     
001-0494-0 (thread    6) better     

001-0495-0 (thread    5) better     

001-0496-1 (thread    3) identical     
001-0496-0 (thread    2) identical     
001-0496-0 (thread    2) worse      

001-0497-1 (thread    3) better     

001-0498-1 (thread    3) identical     
001-0498-1 (thread    3) worse      

001-0499-0 (thread    8) identical     
001-0499-0 (thread    8) worse      

001-0500-1 (thread    8) identical     
001-0500-1 (thread    8) better     

001-0501-0 (thread    8) identical     
001-0501-0 (thread    8) worse      

001-0502-0 (thread    7) identical     

001-0503-0 (thread    4) identical     
001-0503-0 (thread    4) worse      

001-0504-1 (thread    5) identical     
001-0504-1 (thread    5) better     

001-0505-1 (thread    4) identical     
001-0505-1 (thread    4) better     

001-0506-1 (thread    4) identical     
001-0506-1 (thread    4) better     

001-0507-0 (thread    5) identical     
001-0507-0 (thread    5) worse      

001-0508-0 (thread    4) identical     
001-0508-0 (thread    4) better     

001-0509-0 (thread    4) identical     
001-0509-0 (thread    4) better     

001-0510-1 (thread    4) identical     
001-0510-1 (thread    4) worse      

001-0511-1 (thread    1) identical     
001-0511-1 (thread    1) worse      

001-0512-1 (thread    5) identical     

001-0513-0 (thread    4) identical     
001-0513-0 (thread    4) better     

001-0514-1 (thread    4) identical     
001-0514-1 (thread    4) better     

001-0515-0 (thread    4) identical     
001-0515-0 (thread    4) worse      

001-0516-0 (thread    5) identical     
001-0516-0 (thread    5) worse      

001-0517-1 (thread    4) identical     
001-0517-1 (thread    4) worse      

001-0518-1 (thread    4) identical     
001-0518-1 (thread    4) better     

001-0519-0 (thread    4) identical     
001-0519-0 (thread    4) better     

001-0520-1 (thread    4) identical     
001-0520-1 (thread    4) better     

001-0521-0 (thread    4) identical     
001-0521-0 (thread    4) better     

001-0522-1 (thread    4) identical     
001-0522-1 (thread    4) better     

001-0523-1 (thread    4) identical     
001-0523-1 (thread    4) worse      

001-0524-0 (thread    5) identical     

001-0525-1 (thread    1) identical     

001-0526-0 (thread    3) identical     
001-0526-0 (thread    3) worse      

001-0527-1 (thread    8) identical     
001-0527-1 (thread    8) better     

001-0528-0 (thread    7) identical     
001-0528-0 (thread    7) better     

001-0529-0 (thread    6) identical     
001-0529-0 (thread    6) worse      

001-0530-0 (thread    2) identical     
001-0530-0 (thread    2) worse      

002-0000-0 (thread    4) identical     

002-0001-0 (thread    1) identical     

002-0002-0 (thread    6) identical     

002-0003-1 (thread    2) identical     

002-0003-0 (thread    8) identical     

002-0005-1 (thread    5) identical     

002-0006-1 (thread    7) identical     

002-0007-1 (thread    3) identical     
002-0007-1 (thread    3) better     

002-0008-1 (thread    3) identical     

002-0009-0 (thread    4) identical     

002-0010-1 (thread    1) identical     
002-0010-1 (thread    1) better     

002-0011-0 (thread    1) identical     

002-0012-1 (thread    5) identical     

002-0013-1 (thread    2) identical     

002-0014-0 (thread    6) identical     

002-0015-0 (thread    8) identical     

002-0016-0 (thread    7) identical     

002-0017-0 (thread    3) identical     

002-0018-1 (thread    4) identical     

002-0019-1 (thread    1) identical     

002-0020-0 (thread    5) identical     

002-0021-1 (thread    2) identical     

002-0022-0 (thread    6) identical     

002-0023-1 (thread    8) identical     

002-0024-0 (thread    7) identical     

002-0025-0 (thread    5) identical     

002-0026-1 (thread    2) identical     

002-0027-0 (thread    6) identical     

002-0028-0 (thread    4) identical     

002-0029-1 (thread    8) identical     

002-0030-1 (thread    3) identical     
002-0030-1 (thread    1) identical     

002-0031-0 (thread    7) identical     
002-0031-1 (thread    3) better     

002-0032-0 (thread    7) better     

002-0033-1 (thread    6) identical     
002-0033-1 (thread    5) identical     

002-0033-1 (thread    6) better     

002-0035-0 (thread    1) identical     

002-0036-1 (thread    6) identical     

002-0037-0 (thread    4) identical     

002-0038-1 (thread    8) identical     

002-0039-0 (thread    5) identical     

002-0040-0 (thread    7) identical     

002-0041-0 (thread    2) identical     

002-0042-1 (thread    3) identical     

002-0043-0 (thread    6) identical     

002-0044-1 (thread    4) identical     

002-0045-1 (thread    1) identical     
002-0045-1 (thread    1) worse      

002-0046-0 (thread    8) identical     

002-0047-1 (thread    5) identical     

002-0048-1 (thread    2) identical     

002-0049-0 (thread    7) identical     

002-0050-0 (thread    3) identical     

002-0051-1 (thread    6) identical     

002-0052-1 (thread    1) identical     

002-0053-0 (thread    4) identical     
002-0053-0 (thread    4) better     

002-0054-1 (thread    4) identical     

002-0055-0 (thread    1) identical     

002-0056-0 (thread    4) identical     

002-0057-1 (thread    1) identical     
002-0057-1 (thread    1) worse      

002-0058-1 (thread    6) identical     

002-0059-1 (thread    7) identical     

002-0060-1 (thread    1) identical     

002-0061-0 (thread    6) identical     

002-0062-1 (thread    7) identical     

002-0063-0 (thread    1) identical     

002-0064-1 (thread    6) identical     

002-0065-0 (thread    4) identical     

002-0066-0 (thread    8) identical     

002-0067-0 (thread    7) identical     

002-0068-0 (thread    2) identical     

002-0069-1 (thread    5) identical     
002-0069-1 (thread    5) better     

002-0070-1 (thread    1) identical     
002-0070-1 (thread    1) worse      

002-0071-1 (thread    5) identical     

002-0072-1 (thread    4) identical     

002-0073-0 (thread    1) identical     

002-0074-0 (thread    2) identical     

002-0075-0 (thread    3) identical     

002-0076-0 (thread    4) identical     

002-0077-1 (thread    1) identical     

002-0078-1 (thread    5) identical     

002-0079-1 (thread    7) identical     

002-0080-1 (thread    1) identical     

002-0081-1 (thread    3) identical     

002-0082-0 (thread    2) identical     

002-0083-0 (thread    8) identical     

002-0084-0 (thread    4) identical     

002-0085-0 (thread    2) identical     

002-0086-0 (thread    1) identical     

002-0087-1 (thread    8) identical     

002-0088-0 (thread    6) identical     

002-0089-1 (thread    3) identical     

002-0090-1 (thread    8) identical     

002-0091-0 (thread    5) identical     

002-0092-0 (thread    4) identical     

002-0093-0 (thread    1) identical     

002-0094-1 (thread    7) identical     

002-0095-1 (thread    2) identical     

002-0096-0 (thread    7) identical     
002-0096-0 (thread    7) worse      

002-0097-1 (thread    2) identical     

002-0098-0 (thread    8) identical     

002-0099-1 (thread    5) identical     

002-0100-1 (thread    1) identical     

002-0101-0 (thread    4) identical     

002-0102-1 (thread    3) identical     

002-0103-1 (thread    2) identical     

002-0104-0 (thread    3) identical     

002-0105-1 (thread    2) identical     

002-0106-0 (thread    1) identical     

002-0107-1 (thread    4) identical     
002-0107-1 (thread    4) worse      

002-0108-0 (thread    6) identical     

002-0109-0 (thread    8) identical     

002-0110-1 (thread    5) identical     

002-0111-0 (thread    6) identical     

002-0112-1 (thread    8) identical     

002-0113-0 (thread    5) identical     

002-0114-1 (thread    2) identical     

002-0115-1 (thread    4) identical     

002-0116-1 (thread    6) identical     

002-0117-0 (thread    8) identical     

002-0118-1 (thread    5) identical     

002-0119-0 (thread    7) identical     

002-0120-1 (thread    4) identical     
002-0120-1 (thread    4) worse      

002-0121-0 (thread    3) identical     

002-0122-0 (thread    2) identical     

002-0123-1 (thread    8) identical     

002-0124-0 (thread    5) identical     

002-0125-0 (thread    6) identical     

002-0126-1 (thread    7) identical     

002-0127-1 (thread    6) identical     

002-0128-0 (thread    5) identical     

002-0129-0 (thread    2) identical     

002-0130-0 (thread    7) identical     
002-0130-0 (thread    7) worse      

002-0131-1 (thread    8) identical     
002-0131-1 (thread    8) worse      

002-0132-1 (thread    6) identical     

002-0133-0 (thread    4) identical     

002-0134-1 (thread    3) identical     
002-0134-1 (thread    3) worse      

002-0135-1 (thread    8) identical     

002-0136-1 (thread    2) identical     

002-0137-0 (thread    7) identical     

002-0138-0 (thread    2) identical     
002-0138-0 (thread    2) worse      

002-0139-0 (thread    6) identical     
002-0139-0 (thread    6) better     

002-0140-0 (thread    2) identical     
002-0140-0 (thread    2) worse      

002-0141-1 (thread    6) identical     

002-0142-1 (thread    7) identical     

002-0143-1 (thread    6) identical     
002-0143-1 (thread    6) worse      

002-0144-0 (thread    7) identical     

002-0145-0 (thread    3) identical     
002-0145-0 (thread    3) worse      

002-0146-1 (thread    8) identical     

002-0147-0 (thread    2) identical     

002-0148-1 (thread    6) identical     

002-0149-0 (thread    8) identical     

002-0150-1 (thread    2) identical     

002-0151-0 (thread    6) identical     

002-0152-1 (thread    4) identical     

002-0153-1 (thread    8) identical     

002-0154-1 (thread    8) identical     
002-0154-1 (thread    8) worse      

002-0155-1 (thread    3) identical     
002-0155-1 (thread    3) worse      

002-0156-0 (thread    4) identical     

002-0157-0 (thread    2) identical     

002-0158-0 (thread    8) identical     

002-0159-0 (thread    4) identical     
002-0159-0 (thread    4) worse      

002-0160-1 (thread    3) identical     

002-0161-1 (thread    2) identical     

002-0162-0 (thread    8) identical     

002-0163-1 (thread    4) identical     
002-0163-1 (thread    4) better     

002-0164-1 (thread    2) identical     
002-0164-1 (thread    2) worse      

002-0165-1 (thread    4) identical     
002-0165-1 (thread    4) better     

002-0166-1 (thread    4) identical     

002-0167-0 (thread    2) identical     

002-0168-0 (thread    3) identical     

002-0169-1 (thread    2) identical     

002-0170-0 (thread    3) identical     

002-0171-1 (thread    6) identical     
002-0171-1 (thread    6) worse      

002-0172-0 (thread    3) identical     

002-0173-1 (thread    6) identical     

002-0174-0 (thread    4) identical     

002-0175-0 (thread    3) identical     
002-0175-0 (thread    3) worse      

002-0176-1 (thread    6) identical     

002-0177-0 (thread    4) identical     

002-0178-1 (thread    3) identical     

002-0179-0 (thread    6) identical     

002-0180-0 (thread    5) identical     

002-0181-1 (thread    2) identical     

002-0182-1 (thread    6) identical     

002-0183-0 (thread    3) identical     

002-0184-0 (thread    5) identical     
002-0184-0 (thread    5) worse      

002-0185-1 (thread    2) identical     
002-0185-1 (thread    2) better     

002-0186-1 (thread    2) identical     

002-0187-0 (thread    6) identical     
002-0187-0 (thread    6) worse      

002-0188-0 (thread    2) identical     

002-0189-0 (thread    5) identical     

002-0190-0 (thread    2) identical     

002-0191-1 (thread    5) identical     
002-0191-1 (thread    5) better     

002-0192-1 (thread    5) identical     

002-0193-0 (thread    2) identical     

002-0194-1 (thread    6) identical     

002-0195-1 (thread    2) identical     
002-0195-1 (thread    2) worse      

002-0196-0 (thread    5) identical     

002-0197-0 (thread    5) identical     

002-0198-0 (thread    6) identical     
002-0198-0 (thread    6) better     

002-0199-0 (thread    6) identical     

002-0200-1 (thread    2) identical     

002-0201-1 (thread    6) identical     
002-0201-1 (thread    6) worse      

002-0202-1 (thread    5) identical     

002-0203-0 (thread    2) identical     
002-0203-0 (thread    2) better     

002-0204-1 (thread    6) identical     

002-0205-1 (thread    2) identical     
002-0205-1 (thread    2) worse      

002-0206-0 (thread    5) identical     

002-0207-1 (thread    2) identical     
002-0207-1 (thread    2) worse      

002-0208-0 (thread    6) identical     

002-0209-1 (thread    2) identical     

002-0210-0 (thread    5) identical     

002-0211-1 (thread    2) identical     
002-0211-1 (thread    2) worse      

002-0212-0 (thread    6) identical     

002-0213-0 (thread    6) identical     

002-0214-1 (thread    6) identical     
002-0214-1 (thread    6) worse      

002-0215-1 (thread    2) identical     

002-0216-0 (thread    6) identical     

002-0217-1 (thread    2) identical     
002-0217-1 (thread    2) better     

002-0218-1 (thread    2) identical     

002-0219-0 (thread    6) identical     

002-0220-0 (thread    2) identical     

002-0221-1 (thread    6) identical     

002-0222-0 (thread    2) identical     

002-0223-1 (thread    6) identical     

002-0224-0 (thread    2) identical     

002-0225-1 (thread    6) identical     

002-0226-0 (thread    2) identical     
002-0226-0 (thread    2) worse      

002-0227-1 (thread    6) identical     

002-0228-0 (thread    2) identical     

002-0229-1 (thread    6) identical     

002-0230-1 (thread    6) identical     
002-0230-1 (thread    6) better     

002-0231-0 (thread    6) identical     
002-0231-0 (thread    6) worse      

002-0232-0 (thread    2) identical     
002-0232-0 (thread    2) worse      

002-0233-1 (thread    6) identical     

002-0234-0 (thread    2) identical     
002-0234-0 (thread    2) worse      

002-0235-1 (thread    6) identical     

002-0236-0 (thread    2) identical     

002-0237-1 (thread    6) identical     

002-0238-0 (thread    2) identical     
002-0238-0 (thread    2) worse      

002-0239-1 (thread    6) identical     

002-0240-0 (thread    2) identical     

002-0241-0 (thread    7) identical     

002-0242-0 (thread    2) identical     

002-0243-0 (thread    5) identical     

002-0244-1 (thread    7) identical     
002-0244-1 (thread    7) worse      

002-0245-0 (thread    7) identical     
002-0245-0 (thread    2) identical     
002-0245-0 (thread    7) worse      

002-0246-0 (thread    2) worse      

002-0247-1 (thread    5) identical     

002-0248-1 (thread    7) identical     
002-0248-1 (thread    7) worse      

002-0249-0 (thread    2) identical     
002-0249-0 (thread    2) better     

002-0250-1 (thread    2) identical     

002-0251-0 (thread    7) identical     

002-0252-1 (thread    5) identical     
002-0252-1 (thread    5) worse      

002-0253-1 (thread    7) identical     
002-0253-1 (thread    7) worse      

002-0254-0 (thread    5) identical     

002-0255-1 (thread    7) identical     
002-0255-1 (thread    7) worse      

002-0256-1 (thread    7) identical     
002-0256-1 (thread    7) better     

002-0257-0 (thread    7) identical     
002-0257-0 (thread    7) worse      

002-0258-1 (thread    7) identical     

002-0259-0 (thread    7) identical     

002-0260-1 (thread    7) identical     

002-0261-0 (thread    7) identical     
002-0261-0 (thread    7) better     

002-0262-1 (thread    7) identical     
002-0262-1 (thread    7) better     

002-0263-0 (thread    7) identical     
002-0263-0 (thread    7) worse      

002-0264-1 (thread    7) identical     
002-0264-1 (thread    7) worse      

002-0265-0 (thread    7) identical     

002-0266-1 (thread    7) identical     

002-0267-0 (thread    7) identical     

002-0268-0 (thread    1) identical     

002-0269-0 (thread    1) identical     

002-0270-0 (thread    8) identical     
002-0270-0 (thread    8) worse      

002-0271-1 (thread    1) identical     

002-0272-1 (thread    4) identical     
002-0272-1 (thread    7) identical     
002-0272-1 (thread    4) better     

002-0273-1 (thread    7) worse      

002-0274-0 (thread    8) identical     

002-0275-1 (thread    7) identical     
002-0275-1 (thread    7) better     

002-0276-1 (thread    7) identical     
002-0276-1 (thread    7) better     

002-0277-1 (thread    1) identical     
002-0277-1 (thread    1) worse      

002-0278-0 (thread    8) identical     
002-0278-0 (thread    8) better     

002-0279-0 (thread    8) identical     
002-0279-0 (thread    8) worse      

002-0280-0 (thread    4) identical     
002-0280-1 (thread    1) identical     
002-0280-1 (thread    1) better     

002-0281-0 (thread    4) worse      

002-0282-0 (thread    1) identical     
002-0282-0 (thread    1) better     

002-0283-0 (thread    1) identical     
002-0283-1 (thread    8) identical     

002-0284-0 (thread    1) worse      

002-0285-1 (thread    4) identical     
002-0285-1 (thread    4) worse      

002-0286-1 (thread    4) identical     
002-0286-1 (thread    4) worse      

002-0287-0 (thread    1) identical     
002-0287-0 (thread    1) worse      

002-0288-1 (thread    8) identical     

002-0289-0 (thread    8) identical     

002-0290-0 (thread    4) identical     
002-0290-0 (thread    4) worse      

002-0291-1 (thread    1) identical     
002-0291-1 (thread    1) better     

002-0292-1 (thread    1) identical     

002-0293-1 (thread    8) identical     
002-0293-1 (thread    8) worse      

002-0294-1 (thread    8) identical     
002-0294-1 (thread    8) worse      

002-0295-0 (thread    4) identical     
002-0295-0 (thread    1) identical     
002-0295-0 (thread    4) worse      

002-0295-0 (thread    1) better     

002-0297-1 (thread    1) identical     
002-0297-0 (thread    4) identical     

002-0298-1 (thread    1) worse      

002-0299-1 (thread    4) identical     
002-0299-1 (thread    4) worse      

002-0300-0 (thread    1) identical     

002-0301-0 (thread    8) identical     
002-0301-0 (thread    8) better     

002-0302-0 (thread    1) identical     
002-0302-1 (thread    8) identical     

002-0303-0 (thread    1) worse      

002-0304-1 (thread    1) identical     
002-0304-1 (thread    4) identical     

002-0305-1 (thread    1) worse      

002-0306-1 (thread    1) identical     
002-0306-1 (thread    1) worse      

002-0307-0 (thread    4) identical     
002-0307-0 (thread    4) worse      

002-0308-0 (thread    8) identical     

002-0309-1 (thread    4) identical     
002-0309-1 (thread    4) better     

002-0310-1 (thread    4) identical     

002-0311-0 (thread    8) identical     

002-0312-0 (thread    4) identical     
002-0312-0 (thread    4) better     

002-0313-1 (thread    8) identical     
002-0313-1 (thread    8) worse      

002-0314-1 (thread    8) identical     
002-0314-1 (thread    8) worse      

002-0315-0 (thread    4) identical     
002-0315-0 (thread    4) worse      

002-0316-0 (thread    1) identical     
002-0316-0 (thread    1) worse      

002-0317-1 (thread    4) identical     
002-0317-1 (thread    4) worse      

002-0318-1 (thread    4) identical     

002-0319-0 (thread    8) identical     
002-0319-0 (thread    8) better     

002-0320-1 (thread    8) identical     

002-0321-0 (thread    8) identical     

002-0322-1 (thread    8) identical     

002-0323-0 (thread    1) identical     

002-0324-0 (thread    4) identical     
002-0324-0 (thread    4) better     

002-0325-0 (thread    4) identical     

002-0326-1 (thread    1) identical     
002-0326-1 (thread    1) better     

002-0327-1 (thread    4) identical     

002-0328-0 (thread    1) identical     
002-0328-0 (thread    1) worse      

002-0329-1 (thread    4) identical     

002-0330-0 (thread    8) identical     
002-0330-0 (thread    8) worse      

002-0331-1 (thread    4) identical     
002-0331-1 (thread    4) worse      

002-0332-0 (thread    8) identical     

002-0333-0 (thread    1) identical     
002-0333-0 (thread    8) identical     

002-0334-0 (thread    1) worse      

002-0335-1 (thread    4) identical     
002-0335-1 (thread    4) worse      

002-0336-1 (thread    8) identical     

002-0337-1 (thread    4) identical     

002-0338-0 (thread    8) identical     
002-0338-0 (thread    8) worse      

002-0339-0 (thread    1) identical     

002-0340-1 (thread    4) identical     
002-0340-1 (thread    4) worse      

002-0341-1 (thread    1) identical     
002-0341-1 (thread    1) worse      

002-0342-1 (thread    3) identical     

002-0343-0 (thread    8) identical     
002-0343-0 (thread    5) identical     

002-0344-0 (thread    8) worse      

002-0345-1 (thread    6) identical     
002-0345-1 (thread    6) better     

002-0346-1 (thread    6) identical     

002-0347-0 (thread    6) identical     
002-0347-0 (thread    6) worse      

002-0348-1 (thread    1) identical     
002-0348-1 (thread    6) identical     
002-0348-1 (thread    6) better     

002-0349-1 (thread    1) worse      

002-0350-1 (thread    1) identical     

002-0351-0 (thread    6) identical     
002-0351-0 (thread    6) worse      

002-0352-0 (thread    3) identical     

002-0353-0 (thread    1) identical     
002-0353-0 (thread    1) worse      

002-0354-0 (thread    8) identical     

002-0355-0 (thread    3) identical     

002-0356-0 (thread    8) identical     
002-0356-0 (thread    8) worse      

002-0357-1 (thread    1) identical     
002-0357-1 (thread    1) better     

002-0358-1 (thread    1) identical     
002-0358-1 (thread    1) worse      

002-0359-0 (thread    8) identical     

002-0360-1 (thread    6) identical     
002-0360-1 (thread    6) worse      

002-0361-0 (thread    1) identical     
002-0361-1 (thread    5) identical     

002-0362-0 (thread    1) worse      

002-0363-1 (thread    8) identical     
002-0363-1 (thread    5) identical     

002-0364-1 (thread    8) worse      

002-0365-0 (thread    7) identical     
002-0365-0 (thread    7) worse      

002-0366-0 (thread    4) identical     

002-0367-1 (thread    3) identical     

002-0368-0 (thread    4) identical     

002-0369-0 (thread    6) identical     

002-0370-1 (thread    3) identical     
002-0370-1 (thread    3) better     

002-0371-1 (thread    5) identical     
002-0371-1 (thread    5) worse      

002-0372-0 (thread    8) identical     

002-0373-1 (thread    5) identical     

002-0374-0 (thread    8) identical     
002-0374-0 (thread    8) worse      

002-0375-0 (thread    4) identical     
002-0375-0 (thread    1) identical     

002-0376-0 (thread    4) worse      

002-0377-1 (thread    5) identical     
002-0377-1 (thread    5) worse      

002-0378-1 (thread    1) identical     
002-0378-1 (thread    1) worse      

002-0379-0 (thread    4) identical     
002-0379-0 (thread    4) worse      

002-0380-1 (thread    7) identical     
002-0380-1 (thread    7) better     

002-0381-1 (thread    4) identical     
002-0381-1 (thread    4) worse      

002-0382-1 (thread    6) identical     
002-0382-1 (thread    4) identical     

002-0383-1 (thread    6) worse      

002-0384-1 (thread    6) identical     
002-0384-1 (thread    6) better     

002-0385-0 (thread    4) identical     
002-0385-0 (thread    4) worse      

002-0386-1 (thread    4) identical     

002-0387-0 (thread    4) identical     
002-0387-0 (thread    4) worse      

002-0388-1 (thread    4) identical     

002-0389-0 (thread    4) identical     
002-0389-0 (thread    4) worse      

002-0390-1 (thread    4) identical     
002-0390-1 (thread    4) worse      

002-0391-0 (thread    2) identical     

002-0392-1 (thread    2) identical     

002-0393-0 (thread    6) identical     
002-0393-1 (thread    5) identical     
002-0393-0 (thread    6) worse      

002-0394-0 (thread    3) identical     
002-0394-1 (thread    6) identical     
002-0394-1 (thread    6) worse      

002-0395-1 (thread    5) worse      

002-0396-0 (thread    3) worse      

002-0397-0 (thread    1) identical     
002-0397-0 (thread    6) identical     

002-0398-0 (thread    1) worse      

002-0399-0 (thread    7) identical     
002-0399-1 (thread    5) identical     
002-0399-1 (thread    5) better     

002-0400-1 (thread    5) identical     
002-0400-1 (thread    5) worse      

002-0401-0 (thread    7) worse      

002-0402-0 (thread    3) identical     
002-0402-0 (thread    3) better     

002-0403-1 (thread    7) identical     
002-0403-1 (thread    7) worse      

002-0404-1 (thread    6) identical     
002-0404-1 (thread    6) worse      

002-0405-0 (thread    3) identical     

002-0406-1 (thread    7) identical     
002-0406-1 (thread    7) better     

002-0407-0 (thread    7) identical     

002-0408-1 (thread    7) identical     
002-0408-1 (thread    7) better     

002-0409-1 (thread    3) identical     

002-0410-1 (thread    3) identical     
002-0410-1 (thread    3) worse      

002-0411-0 (thread    3) identical     

002-0412-1 (thread    3) identical     

002-0413-0 (thread    7) identical     
002-0413-0 (thread    2) identical     

002-0414-0 (thread    7) worse      

002-0415-0 (thread    4) identical     
002-0415-1 (thread    2) identical     

002-0416-0 (thread    6) identical     
002-0416-0 (thread    4) worse      

002-0417-1 (thread    2) identical     
002-0417-1 (thread    2) better     

002-0418-0 (thread    6) worse      

002-0419-0 (thread    4) identical     
002-0419-0 (thread    4) better     

002-0420-1 (thread    4) identical     
002-0420-1 (thread    2) identical     

002-0421-1 (thread    4) worse      

002-0422-0 (thread    2) identical     

002-0423-1 (thread    4) identical     

002-0424-0 (thread    6) identical     
002-0424-0 (thread    6) worse      

002-0425-1 (thread    4) identical     
002-0425-1 (thread    4) worse      

002-0426-1 (thread    4) identical     
002-0426-1 (thread    4) better     

002-0427-0 (thread    4) identical     
002-0427-0 (thread    4) worse      

002-0428-1 (thread    4) identical     

002-0429-0 (thread    6) identical     

002-0430-0 (thread    4) identical     
002-0430-1 (thread    6) identical     

002-0431-0 (thread    4) worse      

002-0432-1 (thread    4) identical     

002-0433-0 (thread    6) identical     
002-0433-0 (thread    6) worse      

002-0434-1 (thread    6) identical     

002-0435-0 (thread    1) identical     

002-0436-0 (thread    3) identical     

002-0437-0 (thread    7) identical     
002-0437-1 (thread    1) identical     
002-0437-1 (thread    1) worse      

002-0438-0 (thread    8) identical     

002-0439-0 (thread    7) worse      

002-0440-0 (thread    3) identical     
002-0440-0 (thread    3) worse      

002-0441-1 (thread    7) identical     

002-0442-0 (thread    3) identical     
002-0442-0 (thread    3) better     

002-0443-1 (thread    7) identical     
002-0443-1 (thread    7) worse      

002-0444-0 (thread    3) identical     
002-0444-0 (thread    3) worse      

002-0445-1 (thread    7) identical     
002-0445-1 (thread    7) better     

002-0446-1 (thread    7) identical     
002-0446-1 (thread    7) worse      

002-0447-1 (thread    1) identical     
002-0447-1 (thread    1) worse      

002-0448-1 (thread    1) identical     
002-0448-1 (thread    1) worse      

002-0449-0 (thread    8) identical     
002-0449-0 (thread    8) worse      

002-0450-0 (thread    3) identical     
002-0450-1 (thread    8) identical     
002-0450-1 (thread    8) worse      

002-0451-0 (thread    3) worse      

002-0452-0 (thread    6) identical     
002-0452-0 (thread    1) identical     
002-0452-1 (thread    3) identical     

002-0453-0 (thread    6) worse      

002-0454-0 (thread    1) worse      

002-0455-1 (thread    6) identical     
002-0455-1 (thread    6) better     

002-0456-1 (thread    6) identical     
002-0456-1 (thread    6) worse      

002-0457-0 (thread    3) identical     
002-0457-0 (thread    3) worse      

002-0458-0 (thread    1) identical     
002-0458-0 (thread    1) worse      

002-0459-0 (thread    1) identical     
002-0459-0 (thread    6) identical     
002-0459-0 (thread    1) better     

002-0460-0 (thread    6) better     

002-0461-1 (thread    1) identical     
002-0461-1 (thread    1) worse      

002-0462-1 (thread    1) identical     
002-0462-1 (thread    1) worse      

002-0463-1 (thread    3) identical     
002-0463-1 (thread    3) worse      

002-0464-0 (thread    1) identical     
002-0464-0 (thread    1) better     

002-0465-1 (thread    3) identical     
002-0465-1 (thread    3) better     

002-0466-1 (thread    3) identical     
002-0466-1 (thread    3) better     

002-0467-0 (thread    3) identical     
002-0467-0 (thread    3) better     

002-0468-1 (thread    3) identical     
002-0468-1 (thread    3) worse      

002-0469-0 (thread    1) identical     
002-0469-0 (thread    1) better     

002-0470-1 (thread    1) identical     
002-0470-1 (thread    1) worse      

002-0471-0 (thread    1) identical     
002-0471-0 (thread    1) worse      

002-0472-1 (thread    1) identical     
002-0472-1 (thread    1) worse      

002-0473-0 (thread    8) identical     
002-0473-0 (thread    8) better     

002-0474-1 (thread    8) identical     
002-0474-1 (thread    8) worse      

002-0475-0 (thread    1) identical     
002-0475-0 (thread    1) worse      

002-0476-1 (thread    1) identical     
002-0476-1 (thread    1) better     

002-0477-0 (thread    1) identical     
002-0477-0 (thread    1) worse      

002-0478-1 (thread    1) identical     
002-0478-1 (thread    1) better     

002-0479-0 (thread    1) identical     
002-0479-0 (thread    1) worse      

002-0480-0 (thread    6) identical     

002-0481-1 (thread    1) identical     
002-0481-1 (thread    1) worse      

002-0482-0 (thread    8) identical     
002-0482-0 (thread    8) worse      

002-0483-1 (thread    1) identical     
002-0483-1 (thread    1) worse      

002-0484-0 (thread    8) identical     
002-0484-0 (thread    8) worse      

002-0485-0 (thread    8) identical     
002-0485-0 (thread    8) worse      

002-0486-0 (thread    2) identical     
002-0486-0 (thread    4) identical     
002-0486-1 (thread    1) identical     
002-0486-1 (thread    1) worse      

002-0487-0 (thread    2) worse      

002-0488-0 (thread    4) worse      

002-0489-0 (thread    5) identical     
002-0489-0 (thread    3) identical     
002-0489-0 (thread    6) identical     
002-0489-0 (thread    6) worse      

002-0490-0 (thread    3) worse      

002-0491-0 (thread    5) worse      

002-0492-1 (thread    8) identical     
002-0492-1 (thread    8) worse      

002-0493-1 (thread    2) identical     
002-0493-1 (thread    2) better     

002-0494-1 (thread    2) identical     
002-0494-1 (thread    2) better     

002-0495-1 (thread    6) identical     
002-0495-1 (thread    6) worse      

002-0496-0 (thread    1) identical     
002-0496-0 (thread    1) better     

002-0497-0 (thread    4) identical     
002-0497-0 (thread    4) better     

002-0498-1 (thread    4) identical     
002-0498-1 (thread    4) better     

002-0499-0 (thread    8) identical     
002-0499-0 (thread    8) worse      

002-0500-0 (thread    7) identical     
002-0500-0 (thread    7) worse      

002-0501-1 (thread    6) identical     
002-0501-1 (thread    8) identical     
002-0501-1 (thread    8) worse      

002-0502-1 (thread    6) better     

002-0503-0 (thread    7) identical     
002-0503-0 (thread    7) worse      

002-0504-1 (thread    7) identical     

002-0505-0 (thread    7) identical     
002-0505-0 (thread    7) worse      

002-0506-0 (thread    6) identical     
002-0506-0 (thread    6) worse      

002-0507-1 (thread    7) identical     
002-0507-1 (thread    7) better     

002-0508-1 (thread    7) identical     
002-0508-1 (thread    7) worse      

002-0509-0 (thread    7) identical     

002-0510-1 (thread    5) identical     
002-0510-1 (thread    5) worse      

002-0511-0 (thread    3) identical     

002-0512-0 (thread    4) identical     
002-0512-0 (thread    4) worse      

002-0513-0 (thread    5) identical     

002-0514-1 (thread    5) identical     
002-0514-1 (thread    5) better     

002-0515-0 (thread    5) identical     
002-0515-0 (thread    5) worse      

002-0516-1 (thread    5) identical     
002-0516-1 (thread    5) better     

002-0517-0 (thread    5) identical     
002-0517-0 (thread    5) worse      

002-0518-1 (thread    5) identical     
002-0518-1 (thread    5) worse      

002-0519-0 (thread    5) identical     
002-0519-0 (thread    5) worse      

002-0520-0 (thread    4) identical     
002-0520-0 (thread    4) worse      

002-0521-1 (thread    5) identical     
002-0521-1 (thread    5) better     

002-0522-1 (thread    5) identical     

002-0523-1 (thread    5) identical     
002-0523-1 (thread    5) better     

002-0524-0 (thread    4) identical     

002-0525-1 (thread    7) identical     
002-0525-1 (thread    3) identical     

002-0526-1 (thread    7) worse      

002-0527-1 (thread    8) identical     
002-0527-1 (thread    8) worse      

002-0528-0 (thread    2) identical     
002-0528-0 (thread    2) worse      

002-0529-0 (thread    6) identical     
002-0529-0 (thread    6) worse      

002-0530-0 (thread    1) identical     
002-0530-0 (thread    1) worse      

003-0000-1 (thread    4) identical     

003-0001-0 (thread    6) identical     

003-0002-1 (thread    2) identical     

003-0003-0 (thread    8) identical     

003-0004-1 (thread    1) identical     

003-0005-0 (thread    3) identical     

003-0006-0 (thread    5) identical     

003-0007-1 (thread    7) identical     
003-0007-1 (thread    7) better     

003-0008-0 (thread    4) identical     

003-0009-1 (thread    7) identical     

003-0010-1 (thread    6) identical     
003-0010-1 (thread    6) better     

003-0011-0 (thread    6) identical     

003-0012-1 (thread    8) identical     

003-0013-0 (thread    2) identical     

003-0014-0 (thread    4) identical     

003-0015-0 (thread    1) identical     

003-0016-1 (thread    6) identical     

003-0017-1 (thread    7) identical     

003-0018-1 (thread    2) identical     

003-0019-0 (thread    8) identical     

003-0020-1 (thread    3) identical     

003-0021-0 (thread    5) identical     

003-0022-0 (thread    4) identical     

003-0023-1 (thread    5) identical     

003-0024-0 (thread    3) identical     

003-0025-0 (thread    6) identical     

003-0026-1 (thread    1) identical     

003-0027-0 (thread    2) identical     

003-0028-1 (thread    8) identical     

003-0029-1 (thread    7) identical     
003-0029-0 (thread    4) identical     

003-0030-1 (thread    7) better     

003-0031-1 (thread    4) identical     

003-0032-1 (thread    5) identical     

003-0033-0 (thread    7) identical     

003-0034-1 (thread    6) identical     

003-0035-0 (thread    3) identical     

003-0036-1 (thread    2) identical     

003-0037-0 (thread    8) identical     

003-0038-1 (thread    4) identical     

003-0039-0 (thread    6) identical     

003-0040-1 (thread    7) identical     

003-0041-0 (thread    5) identical     

003-0042-0 (thread    1) identical     

003-0043-0 (thread    2) identical     

003-0044-0 (thread    4) identical     

003-0045-1 (thread    3) identical     
003-0045-1 (thread    8) identical     
003-0045-1 (thread    3) worse      

003-0046-1 (thread    8) better     

003-0047-1 (thread    6) identical     

003-0048-1 (thread    5) identical     

003-0049-1 (thread    2) identical     

003-0050-0 (thread    1) identical     

003-0051-0 (thread    7) identical     

003-0052-0 (thread    4) identical     

003-0053-1 (thread    3) identical     

003-0054-0 (thread    4) identical     

003-0055-1 (thread    3) identical     

003-0056-1 (thread    2) identical     

003-0057-1 (thread    7) identical     

003-0058-0 (thread    4) identical     

003-0059-0 (thread    8) identical     

003-0060-1 (thread    6) identical     

003-0061-1 (thread    3) identical     
003-0061-1 (thread    3) worse      

003-0062-0 (thread    4) identical     

003-0063-0 (thread    5) identical     

003-0064-1 (thread    8) identical     

003-0065-0 (thread    1) identical     

003-0066-0 (thread    6) identical     

003-0067-1 (thread    7) identical     

003-0068-0 (thread    4) identical     

003-0069-1 (thread    3) identical     

003-0070-1 (thread    5) identical     
003-0070-1 (thread    5) better     

003-0071-0 (thread    5) identical     

003-0072-1 (thread    1) identical     

003-0073-0 (thread    4) identical     

003-0074-0 (thread    2) identical     

003-0075-1 (thread    5) identical     

003-0076-1 (thread    3) identical     

003-0077-0 (thread    1) identical     

003-0078-1 (thread    7) identical     

003-0079-1 (thread    4) identical     

003-0080-1 (thread    5) identical     

003-0081-1 (thread    1) identical     

003-0082-0 (thread    6) identical     
003-0082-0 (thread    6) worse      

003-0083-0 (thread    2) identical     

003-0084-0 (thread    6) identical     

003-0085-0 (thread    3) identical     

003-0086-0 (thread    8) identical     

003-0087-1 (thread    2) identical     

003-0088-0 (thread    5) identical     

003-0089-1 (thread    1) identical     

003-0090-1 (thread    2) identical     

003-0091-1 (thread    4) identical     

003-0092-0 (thread    8) identical     

003-0093-0 (thread    7) identical     

003-0094-0 (thread    6) identical     

003-0095-1 (thread    3) identical     

003-0096-0 (thread    6) identical     
003-0096-0 (thread    6) worse      

003-0097-0 (thread    2) identical     

003-0098-1 (thread    3) identical     

003-0099-1 (thread    4) identical     

003-0100-0 (thread    8) identical     

003-0101-1 (thread    7) identical     

003-0102-1 (thread    1) identical     

003-0103-1 (thread    2) identical     

003-0104-0 (thread    1) identical     

003-0105-1 (thread    2) identical     

003-0106-0 (thread    5) identical     

003-0107-0 (thread    8) identical     

003-0108-1 (thread    7) identical     
003-0108-1 (thread    7) worse      

003-0109-1 (thread    4) identical     

003-0110-0 (thread    3) identical     

003-0111-0 (thread    7) identical     

003-0112-1 (thread    4) identical     

003-0113-0 (thread    3) identical     

003-0114-1 (thread    2) identical     

003-0115-1 (thread    8) identical     

003-0116-0 (thread    4) identical     

003-0117-0 (thread    6) identical     

003-0118-1 (thread    7) identical     

003-0119-0 (thread    1) identical     

003-0120-1 (thread    3) identical     

003-0121-0 (thread    2) identical     

003-0122-1 (thread    8) identical     
003-0122-1 (thread    8) worse      

003-0123-0 (thread    7) identical     

003-0124-1 (thread    6) identical     

003-0125-0 (thread    4) identical     

003-0126-1 (thread    1) identical     

003-0127-0 (thread    6) identical     

003-0128-1 (thread    4) identical     

003-0129-0 (thread    8) identical     

003-0130-0 (thread    1) identical     
003-0130-0 (thread    1) better     

003-0131-1 (thread    6) identical     

003-0132-0 (thread    1) identical     

003-0133-1 (thread    7) identical     
003-0133-1 (thread    7) worse      

003-0134-1 (thread    6) identical     

003-0135-1 (thread    8) identical     

003-0136-1 (thread    2) identical     
003-0136-1 (thread    2) better     

003-0137-0 (thread    2) identical     
003-0137-0 (thread    2) worse      

003-0138-1 (thread    2) identical     

003-0139-0 (thread    1) identical     
003-0139-0 (thread    1) worse      

003-0140-0 (thread    6) identical     
003-0140-0 (thread    6) worse      

003-0141-0 (thread    2) identical     
003-0141-0 (thread    2) worse      

003-0142-1 (thread    8) identical     

003-0143-0 (thread    3) identical     

003-0144-1 (thread    1) identical     

003-0145-1 (thread    2) identical     

003-0146-0 (thread    8) identical     

003-0147-0 (thread    6) identical     

003-0148-1 (thread    3) identical     

003-0149-0 (thread    8) identical     

003-0150-1 (thread    6) identical     

003-0151-1 (thread    7) identical     

003-0152-0 (thread    3) identical     

003-0153-1 (thread    8) identical     

003-0154-0 (thread    4) identical     

003-0155-1 (thread    2) identical     
003-0155-1 (thread    2) worse      

003-0156-1 (thread    8) identical     
003-0156-1 (thread    8) worse      

003-0157-0 (thread    3) identical     

003-0158-0 (thread    4) identical     

003-0159-0 (thread    8) identical     

003-0160-0 (thread    6) identical     

003-0161-1 (thread    2) identical     

003-0162-1 (thread    3) identical     

003-0163-0 (thread    4) identical     

003-0164-1 (thread    8) identical     
003-0164-1 (thread    8) worse      

003-0165-1 (thread    2) identical     
003-0165-1 (thread    2) worse      

003-0166-0 (thread    6) identical     

003-0167-1 (thread    7) identical     
003-0167-1 (thread    7) worse      

003-0168-1 (thread    2) identical     

003-0169-0 (thread    1) identical     

003-0170-0 (thread    8) identical     

003-0171-1 (thread    4) identical     
003-0171-1 (thread    4) worse      

003-0172-1 (thread    4) identical     

003-0173-0 (thread    8) identical     

003-0174-1 (thread    7) identical     

003-0175-0 (thread    2) identical     

003-0176-0 (thread    4) identical     

003-0177-1 (thread    8) identical     

003-0178-1 (thread    2) identical     

003-0179-0 (thread    7) identical     

003-0180-0 (thread    4) identical     

003-0181-0 (thread    5) identical     

003-0182-0 (thread    2) identical     

003-0183-1 (thread    7) identical     

003-0184-1 (thread    1) identical     
003-0184-1 (thread    1) worse      

003-0185-0 (thread    6) identical     

003-0186-0 (thread    4) identical     
003-0186-0 (thread    4) worse      

003-0187-0 (thread    2) identical     

003-0188-1 (thread    5) identical     

003-0189-0 (thread    4) identical     

003-0190-0 (thread    1) identical     

003-0191-1 (thread    6) identical     

003-0192-0 (thread    3) identical     

003-0193-0 (thread    5) identical     

003-0194-1 (thread    4) identical     

003-0195-0 (thread    1) identical     

003-0196-1 (thread    6) identical     

003-0197-1 (thread    2) identical     

003-0198-1 (thread    5) identical     
003-0198-1 (thread    5) worse      

003-0199-0 (thread    3) identical     

003-0200-0 (thread    6) identical     

003-0201-0 (thread    5) identical     

003-0202-0 (thread    4) identical     
003-0202-0 (thread    4) worse      

003-0203-1 (thread    2) identical     

003-0204-0 (thread    6) identical     

003-0205-1 (thread    3) identical     
003-0205-1 (thread    3) worse      

003-0206-1 (thread    1) identical     

003-0207-1 (thread    5) identical     

003-0208-1 (thread    2) identical     
003-0208-1 (thread    2) worse      

003-0209-0 (thread    4) identical     

003-0210-1 (thread    3) identical     
003-0210-0 (thread    6) identical     

003-0211-1 (thread    3) worse      

003-0212-0 (thread    1) identical     

003-0213-1 (thread    5) identical     

003-0214-1 (thread    8) identical     
003-0214-1 (thread    8) worse      

003-0215-1 (thread    4) identical     
003-0215-1 (thread    4) worse      

003-0216-1 (thread    5) identical     
003-0216-1 (thread    5) worse      

003-0217-0 (thread    1) identical     

003-0218-0 (thread    8) identical     

003-0219-1 (thread    4) identical     

003-0220-0 (thread    2) identical     

003-0221-0 (thread    5) identical     

003-0222-1 (thread    7) identical     

003-0223-0 (thread    8) identical     

003-0224-1 (thread    4) identical     

003-0225-1 (thread    1) identical     

003-0226-0 (thread    2) identical     

003-0227-1 (thread    5) identical     

003-0227-0 (thread    7) identical     

003-0229-1 (thread    8) identical     

003-0230-1 (thread    3) identical     

003-0231-0 (thread    4) identical     
003-0231-0 (thread    4) better     

003-0232-0 (thread    2) identical     
003-0232-0 (thread    2) better     

003-0233-1 (thread    8) identical     
003-0233-1 (thread    8) better     

003-0234-1 (thread    4) identical     

003-0235-1 (thread    8) identical     

003-0235-0 (thread    2) identical     
003-0236-0 (thread    2) better     

003-0237-0 (thread    2) identical     
003-0237-0 (thread    2) worse      

003-0238-1 (thread    8) identical     

003-0239-1 (thread    2) identical     

003-0240-1 (thread    1) identical     
003-0240-0 (thread    4) identical     

003-0241-1 (thread    1) worse      

003-0242-1 (thread    5) identical     

003-0243-0 (thread    8) identical     

003-0244-0 (thread    4) identical     

003-0245-1 (thread    1) identical     
003-0245-1 (thread    1) worse      

003-0246-0 (thread    3) identical     
003-0246-0 (thread    3) worse      

003-0247-0 (thread    5) identical     

003-0248-0 (thread    4) identical     

003-0249-0 (thread    7) identical     
003-0249-1 (thread    1) identical     
003-0249-1 (thread    1) better     

003-0250-0 (thread    7) worse      

003-0251-1 (thread    1) identical     

003-0252-1 (thread    8) identical     

003-0253-0 (thread    8) identical     

003-0254-1 (thread    1) identical     
003-0254-0 (thread    4) identical     

003-0255-1 (thread    1) worse      

003-0256-1 (thread    8) identical     
003-0256-1 (thread    8) worse      

003-0257-1 (thread    5) identical     
003-0257-1 (thread    5) worse      

003-0258-0 (thread    3) identical     
003-0258-0 (thread    3) worse      

003-0259-1 (thread    5) identical     

003-0260-0 (thread    8) identical     

003-0261-1 (thread    1) identical     

003-0262-1 (thread    5) identical     

003-0263-0 (thread    3) identical     

003-0264-1 (thread    1) identical     
003-0264-1 (thread    1) worse      

003-0265-0 (thread    8) identical     
003-0265-0 (thread    8) better     

003-0266-1 (thread    3) identical     
003-0266-1 (thread    3) worse      

003-0267-0 (thread    1) identical     

003-0268-1 (thread    8) identical     

003-0269-0 (thread    5) identical     

003-0270-0 (thread    8) identical     

003-0271-0 (thread    3) identical     

003-0272-0 (thread    8) identical     

003-0273-1 (thread    5) identical     
003-0273-1 (thread    5) worse      

003-0274-1 (thread    5) identical     
003-0274-1 (thread    5) better     

003-0275-1 (thread    3) identical     
003-0275-1 (thread    3) worse      

003-0276-0 (thread    5) identical     
003-0276-0 (thread    8) identical     

003-0277-0 (thread    5) worse      

003-0278-1 (thread    3) identical     
003-0278-1 (thread    3) worse      

003-0279-1 (thread    1) identical     
003-0279-1 (thread    1) worse      

003-0280-1 (thread    5) identical     

003-0281-1 (thread    1) identical     

003-0282-0 (thread    5) identical     

003-0283-0 (thread    3) identical     
003-0283-0 (thread    3) worse      

003-0284-1 (thread    1) identical     
003-0284-1 (thread    1) worse      

003-0285-0 (thread    5) identical     
003-0285-0 (thread    5) better     

003-0286-1 (thread    5) identical     
003-0286-1 (thread    5) worse      

003-0287-0 (thread    5) identical     
003-0287-0 (thread    5) worse      

003-0288-0 (thread    1) identical     
003-0288-0 (thread    1) worse      

003-0289-1 (thread    3) identical     

003-0290-1 (thread    3) identical     
003-0290-0 (thread    1) identical     

003-0291-1 (thread    3) worse      

003-0292-1 (thread    5) identical     

003-0293-1 (thread    3) identical     

003-0294-0 (thread    1) identical     
003-0294-0 (thread    1) better     

003-0295-1 (thread    3) identical     

003-0296-0 (thread    1) identical     

003-0297-0 (thread    5) identical     

003-0298-1 (thread    3) identical     
003-0298-1 (thread    3) better     

003-0299-0 (thread    1) identical     

003-0300-1 (thread    5) identical     
003-0300-1 (thread    5) worse      

003-0301-0 (thread    3) identical     
003-0301-0 (thread    3) better     

003-0302-0 (thread    5) identical     
003-0302-0 (thread    5) worse      

003-0303-1 (thread    3) identical     

003-0304-1 (thread    3) identical     
003-0304-1 (thread    3) worse      

003-0305-1 (thread    1) identical     

003-0306-0 (thread    5) identical     

003-0307-1 (thread    1) identical     
003-0307-1 (thread    1) worse      

003-0308-0 (thread    3) identical     
003-0308-0 (thread    3) worse      

003-0309-1 (thread    1) identical     
003-0309-1 (thread    1) better     

003-0310-1 (thread    1) identical     
003-0310-1 (thread    1) worse      

003-0311-0 (thread    3) identical     

003-0312-0 (thread    1) identical     
003-0312-0 (thread    1) worse      

003-0313-1 (thread    3) identical     
003-0313-1 (thread    3) worse      

003-0314-0 (thread    5) identical     
003-0314-1 (thread    3) identical     
003-0314-0 (thread    5) worse      

003-0315-1 (thread    3) better     

003-0316-1 (thread    3) identical     
003-0316-1 (thread    3) worse      

003-0317-0 (thread    5) identical     

003-0318-0 (thread    1) identical     
003-0318-1 (thread    5) identical     

003-0319-0 (thread    1) worse      

003-0320-0 (thread    3) identical     

003-0321-1 (thread    1) identical     
003-0321-1 (thread    1) worse      

003-0322-0 (thread    3) identical     
003-0322-0 (thread    3) better     

003-0323-1 (thread    1) identical     

003-0324-0 (thread    3) identical     
003-0324-0 (thread    3) worse      

003-0325-1 (thread    1) identical     
003-0325-1 (thread    1) better     

003-0326-1 (thread    1) identical     

003-0327-0 (thread    3) identical     

003-0328-0 (thread    1) identical     
003-0328-1 (thread    3) identical     

003-0329-0 (thread    1) worse      

003-0330-0 (thread    5) identical     

003-0331-1 (thread    1) identical     
003-0331-1 (thread    1) better     

003-0332-0 (thread    5) identical     

003-0333-1 (thread    1) identical     

003-0334-0 (thread    5) identical     

003-0335-1 (thread    1) identical     

003-0336-0 (thread    5) identical     

003-0337-1 (thread    1) identical     

003-0338-0 (thread    3) identical     

003-0339-1 (thread    1) identical     
003-0339-1 (thread    1) worse      

003-0340-0 (thread    5) identical     
003-0340-0 (thread    5) worse      

003-0341-1 (thread    1) identical     
003-0341-1 (thread    1) worse      

003-0342-0 (thread    6) identical     

003-0343-0 (thread    7) identical     
003-0343-0 (thread    7) worse      

003-0344-0 (thread    3) identical     

003-0345-1 (thread    1) identical     

003-0346-1 (thread    2) identical     
003-0346-1 (thread    2) worse      

003-0347-0 (thread    6) identical     

003-0348-0 (thread    8) identical     
003-0348-0 (thread    8) better     

003-0349-1 (thread    6) identical     

003-0350-0 (thread    2) identical     
003-0350-0 (thread    2) worse      

003-0351-1 (thread    6) identical     

003-0352-1 (thread    1) identical     

003-0353-0 (thread    8) identical     

003-0354-0 (thread    1) identical     
003-0354-0 (thread    1) worse      

003-0355-0 (thread    1) identical     
003-0355-0 (thread    1) worse      

003-0356-0 (thread    2) identical     
003-0356-1 (thread    8) identical     
003-0356-1 (thread    8) better     

003-0357-0 (thread    2) worse      

003-0358-1 (thread    2) identical     
003-0358-1 (thread    2) better     

003-0359-0 (thread    8) identical     

003-0360-0 (thread    2) identical     
003-0360-0 (thread    2) worse      

003-0361-1 (thread    6) identical     

003-0362-1 (thread    8) identical     
003-0362-1 (thread    8) worse      

003-0363-1 (thread    6) identical     

003-0364-1 (thread    7) identical     

003-0365-0 (thread    3) identical     

003-0366-1 (thread    1) identical     

003-0367-0 (thread    1) identical     

003-0368-0 (thread    5) identical     

003-0369-1 (thread    6) identical     
003-0369-1 (thread    1) identical     

003-0370-0 (thread    2) identical     

003-0371-0 (thread    4) identical     

003-0372-1 (thread    6) worse      

003-0373-0 (thread    6) identical     

003-0374-0 (thread    8) identical     

003-0375-0 (thread    7) identical     

003-0376-1 (thread    4) identical     

003-0377-1 (thread    6) identical     

003-0378-1 (thread    7) identical     
003-0378-1 (thread    7) worse      

003-0379-0 (thread    4) identical     
003-0379-0 (thread    4) worse      

003-0380-0 (thread    5) identical     

003-0381-1 (thread    3) identical     

003-0382-1 (thread    3) identical     

003-0383-1 (thread    1) identical     
003-0383-1 (thread    4) identical     
003-0383-1 (thread    4) better     

003-0384-1 (thread    1) worse      

003-0385-1 (thread    4) identical     

003-0386-1 (thread    4) identical     

003-0387-0 (thread    3) identical     
003-0387-0 (thread    3) worse      

003-0388-0 (thread    4) identical     
003-0388-0 (thread    4) worse      

003-0389-1 (thread    3) identical     

003-0390-0 (thread    4) identical     
003-0390-0 (thread    4) worse      

003-0391-1 (thread    3) identical     
003-0391-1 (thread    3) worse      

003-0392-1 (thread    3) identical     

003-0393-0 (thread    1) identical     

003-0394-0 (thread    7) identical     
003-0394-0 (thread    7) worse      

003-0395-1 (thread    1) identical     
003-0395-1 (thread    1) worse      

003-0396-0 (thread    8) identical     

003-0397-0 (thread    7) identical     

003-0398-0 (thread    2) identical     

003-0399-1 (thread    1) identical     
003-0399-1 (thread    1) better     

003-0400-1 (thread    1) identical     
003-0400-1 (thread    1) worse      

003-0401-0 (thread    8) identical     
003-0401-0 (thread    8) better     

003-0402-1 (thread    8) identical     
003-0402-1 (thread    8) worse      

003-0403-1 (thread    7) identical     
003-0403-1 (thread    7) better     

003-0404-1 (thread    7) identical     

003-0405-0 (thread    5) identical     

003-0406-1 (thread    5) identical     

003-0407-0 (thread    5) identical     

003-0408-1 (thread    5) identical     
003-0408-1 (thread    5) worse      

003-0409-0 (thread    8) identical     

003-0410-0 (thread    2) identical     

003-0411-0 (thread    2) identical     
003-0411-0 (thread    2) worse      

003-0412-1 (thread    8) identical     
003-0412-1 (thread    8) worse      

003-0413-0 (thread    3) identical     

003-0414-1 (thread    2) identical     

003-0415-0 (thread    4) identical     

003-0416-1 (thread    6) identical     

003-0417-1 (thread    3) identical     

003-0418-0 (thread    7) identical     

003-0419-1 (thread    4) identical     
003-0419-1 (thread    4) worse      

003-0420-0 (thread    6) identical     
003-0420-0 (thread    6) better     

003-0421-0 (thread    6) identical     

003-0422-1 (thread    3) identical     
003-0422-1 (thread    3) worse      

003-0423-1 (thread    4) identical     
003-0423-1 (thread    4) worse      

003-0424-1 (thread    6) identical     

003-0425-1 (thread    4) identical     
003-0425-1 (thread    4) worse      

003-0426-0 (thread    7) identical     
003-0426-0 (thread    7) better     

003-0427-0 (thread    7) identical     
003-0427-0 (thread    7) worse      

003-0428-1 (thread    7) identical     

003-0429-1 (thread    4) identical     
003-0429-1 (thread    4) better     

003-0430-1 (thread    4) identical     

003-0431-0 (thread    7) identical     
003-0431-0 (thread    7) worse      

003-0432-1 (thread    7) identical     
003-0432-1 (thread    7) worse      

003-0433-0 (thread    6) identical     

003-0434-0 (thread    4) identical     
003-0434-1 (thread    6) identical     

003-0435-0 (thread    4) worse      

003-0436-1 (thread    4) identical     
003-0436-1 (thread    4) worse      

003-0437-0 (thread    4) identical     
003-0437-0 (thread    4) worse      

003-0438-0 (thread    2) identical     
003-0438-0 (thread    2) worse      

003-0439-1 (thread    4) identical     
003-0439-1 (thread    4) worse      

003-0440-0 (thread    5) identical     
003-0440-0 (thread    1) identical     

003-0441-1 (thread    4) identical     
003-0441-1 (thread    4) better     

003-0442-0 (thread    5) better     

003-0443-1 (thread    4) identical     
003-0443-1 (thread    4) worse      

003-0444-0 (thread    5) identical     
003-0444-0 (thread    5) worse      

003-0445-0 (thread    1) identical     
003-0445-0 (thread    1) worse      

003-0446-1 (thread    4) identical     
003-0446-1 (thread    4) worse      

003-0447-1 (thread    1) identical     

003-0448-1 (thread    1) identical     
003-0448-1 (thread    1) worse      

003-0449-0 (thread    2) identical     
003-0449-0 (thread    2) better     

003-0450-1 (thread    2) identical     
003-0450-1 (thread    2) worse      

003-0451-0 (thread    5) identical     
003-0451-0 (thread    5) worse      

003-0452-1 (thread    5) identical     

003-0453-0 (thread    2) identical     
003-0453-0 (thread    2) worse      

003-0454-1 (thread    2) identical     
003-0454-1 (thread    2) worse      

003-0455-0 (thread    5) identical     
003-0455-0 (thread    5) worse      

003-0456-0 (thread    1) identical     
003-0456-0 (thread    1) worse      

003-0457-1 (thread    5) identical     
003-0457-1 (thread    5) worse      

003-0458-0 (thread    2) identical     
003-0458-0 (thread    2) better     

003-0459-0 (thread    2) identical     
003-0459-0 (thread    2) better     

003-0460-1 (thread    2) identical     
003-0460-1 (thread    2) worse      

003-0461-1 (thread    5) identical     
003-0461-1 (thread    5) better     

003-0462-1 (thread    5) identical     
003-0462-1 (thread    5) worse      

003-0463-0 (thread    5) identical     
003-0463-0 (thread    5) better     

003-0464-1 (thread    5) identical     
003-0464-1 (thread    5) worse      

003-0465-0 (thread    1) identical     
003-0465-0 (thread    1) worse      

003-0466-1 (thread    1) identical     
003-0466-1 (thread    1) better     

003-0467-0 (thread    1) identical     
003-0467-0 (thread    1) worse      

003-0468-1 (thread    1) identical     
003-0468-1 (thread    1) worse      

003-0469-0 (thread    5) identical     

003-0470-1 (thread    5) identical     
003-0470-1 (thread    5) better     

003-0471-0 (thread    5) identical     
003-0471-0 (thread    5) worse      

003-0472-1 (thread    5) identical     
003-0472-1 (thread    5) worse      

003-0473-0 (thread    2) identical     
003-0473-0 (thread    5) identical     
003-0473-0 (thread    2) worse      

003-0474-0 (thread    5) worse      

003-0475-0 (thread    8) identical     

003-0476-0 (thread    6) identical     
003-0476-1 (thread    2) identical     
003-0476-1 (thread    2) worse      

003-0477-1 (thread    8) identical     
003-0477-0 (thread    6) better     

003-0478-1 (thread    8) better     

003-0479-1 (thread    6) identical     
003-0479-1 (thread    6) worse      

003-0480-0 (thread    8) identical     
003-0480-1 (thread    6) identical     
003-0480-1 (thread    6) worse      

003-0481-0 (thread    8) worse      

003-0482-1 (thread    8) identical     
003-0482-1 (thread    8) worse      

003-0483-0 (thread    2) identical     
003-0483-0 (thread    2) worse      

003-0484-0 (thread    8) identical     
003-0484-0 (thread    8) worse      

003-0485-0 (thread    8) identical     
003-0485-0 (thread    8) worse      

003-0486-1 (thread    2) identical     
003-0486-1 (thread    2) worse      

003-0487-0 (thread    5) identical     
003-0487-0 (thread    5) worse      

003-0488-0 (thread    6) identical     
003-0488-0 (thread    4) identical     
003-0488-0 (thread    6) worse      

003-0489-0 (thread    4) worse      

003-0490-1 (thread    8) identical     
003-0490-1 (thread    8) worse      

003-0491-0 (thread    1) identical     
003-0491-0 (thread    1) better     

003-0492-1 (thread    5) identical     
003-0492-1 (thread    5) worse      

003-0493-1 (thread    4) identical     
003-0493-1 (thread    4) worse      

003-0494-0 (thread    3) identical     
003-0494-0 (thread    7) identical     
003-0494-0 (thread    6) identical     
003-0494-0 (thread    6) better     

003-0495-0 (thread    3) worse      

003-0496-0 (thread    7) worse      

003-0497-1 (thread    4) identical     
003-0497-1 (thread    4) better     

003-0498-1 (thread    4) identical     
003-0498-1 (thread    4) better     

003-0499-0 (thread    5) identical     
003-0499-0 (thread    5) worse      

003-0500-1 (thread    5) identical     
003-0500-1 (thread    5) worse      

003-0501-0 (thread    2) identical     

003-0502-0 (thread    4) identical     
003-0502-0 (thread    8) identical     

003-0503-0 (thread    5) identical     
003-0503-0 (thread    5) worse      

003-0504-0 (thread    4) better     

003-0505-1 (thread    5) identical     
003-0505-1 (thread    5) better     

003-0506-1 (thread    5) identical     
003-0506-1 (thread    5) better     

003-0507-1 (thread    3) identical     
003-0507-1 (thread    3) worse      

003-0508-0 (thread    4) identical     
003-0508-0 (thread    4) worse      

003-0509-0 (thread    5) identical     
003-0509-0 (thread    5) worse      

003-0510-1 (thread    1) identical     
003-0510-0 (thread    4) identical     
003-0510-0 (thread    4) worse      

003-0511-1 (thread    1) worse      

003-0512-0 (thread    7) identical     
003-0512-1 (thread    2) identical     
003-0512-0 (thread    8) identical     
003-0512-0 (thread    4) identical     

003-0513-1 (thread    3) identical     
003-0513-1 (thread    3) worse      

003-0514-1 (thread    2) worse      

003-0515-0 (thread    7) worse      

003-0516-0 (thread    8) worse      

003-0517-1 (thread    3) identical     
003-0517-1 (thread    3) better     

003-0518-1 (thread    3) identical     
003-0518-1 (thread    3) worse      

003-0519-0 (thread    3) identical     
003-0519-0 (thread    3) worse      

003-0520-0 (thread    8) identical     

003-0521-1 (thread    3) identical     
003-0521-1 (thread    3) better     

003-0522-1 (thread    3) identical     
003-0522-1 (thread    3) better     

003-0523-1 (thread    3) identical     
003-0523-1 (thread    3) worse      

003-0524-0 (thread    8) identical     

003-0525-1 (thread    7) identical     
003-0525-1 (thread    7) better     

003-0526-0 (thread    2) identical     
003-0526-1 (thread    1) identical     

003-0527-0 (thread    2) better     

003-0528-0 (thread    4) identical     

003-0529-1 (thread    5) identical     
003-0529-1 (thread    5) worse      

003-0530-0 (thread    6) identical     
003-0530-0 (thread    6) worse      

004-0000-0 (thread    2) identical     

004-0001-1 (thread    8) identical     

004-0002-1 (thread    6) identical     

004-0003-1 (thread    4) identical     

004-0004-0 (thread    5) identical     

004-0005-0 (thread    3) identical     

004-0006-0 (thread    7) identical     

004-0007-1 (thread    1) identical     
004-0007-1 (thread    1) better     

004-0008-1 (thread    1) identical     

004-0009-0 (thread    2) identical     

004-0010-1 (thread    8) identical     
004-0010-1 (thread    8) better     

004-0011-0 (thread    8) identical     

004-0012-1 (thread    4) identical     

004-0013-0 (thread    6) identical     

004-0014-0 (thread    5) identical     

004-0015-1 (thread    3) identical     

004-0016-0 (thread    7) identical     

004-0017-0 (thread    1) identical     

004-0018-1 (thread    2) identical     

004-0019-1 (thread    8) identical     

004-0020-0 (thread    4) identical     

004-0021-1 (thread    6) identical     

004-0022-0 (thread    5) identical     

004-0023-1 (thread    3) identical     

004-0024-0 (thread    7) identical     

004-0025-0 (thread    4) identical     

004-0026-1 (thread    6) identical     

004-0027-1 (thread    1) identical     
004-0027-1 (thread    1) better     

004-0028-0 (thread    5) identical     

004-0029-0 (thread    7) identical     

004-0030-1 (thread    1) identical     

004-0031-1 (thread    3) identical     

004-0032-1 (thread    4) identical     

004-0033-0 (thread    2) identical     

004-0034-0 (thread    5) identical     

004-0035-0 (thread    6) identical     

004-0036-1 (thread    8) identical     

004-0037-0 (thread    1) identical     

004-0038-1 (thread    7) identical     

004-0039-1 (thread    3) identical     

004-0040-0 (thread    4) identical     

004-0041-1 (thread    2) identical     
004-0041-1 (thread    2) worse      

004-0042-0 (thread    5) identical     

004-0043-0 (thread    8) identical     

004-0044-1 (thread    6) identical     
004-0044-1 (thread    6) worse      

004-0045-0 (thread    7) identical     

004-0046-1 (thread    1) identical     
004-0046-1 (thread    1) better     

004-0047-1 (thread    2) identical     

004-0048-0 (thread    4) identical     

004-0049-1 (thread    8) identical     

004-0050-0 (thread    5) identical     

004-0051-1 (thread    3) identical     

004-0052-0 (thread    6) identical     

004-0053-1 (thread    7) identical     

004-0054-0 (thread    6) identical     

004-0055-1 (thread    7) identical     

004-0056-1 (thread    8) identical     

004-0057-1 (thread    3) identical     

004-0058-0 (thread    6) identical     

004-0059-0 (thread    1) identical     

004-0060-1 (thread    7) identical     
004-0060-1 (thread    7) better     

004-0061-0 (thread    7) identical     

004-0062-0 (thread    6) identical     

004-0063-1 (thread    1) identical     

004-0064-0 (thread    6) identical     

004-0065-1 (thread    7) identical     

004-0066-1 (thread    1) identical     
004-0066-1 (thread    1) better     

004-0067-1 (thread    3) identical     

004-0068-1 (thread    7) identical     

004-0069-1 (thread    2) identical     

004-0070-0 (thread    4) identical     

004-0071-0 (thread    5) identical     
004-0071-0 (thread    1) identical     
004-0071-0 (thread    5) worse      

004-0072-0 (thread    1) better     

004-0073-0 (thread    1) identical     

004-0074-1 (thread    1) identical     

004-0075-0 (thread    7) identical     

004-0076-1 (thread    3) identical     

004-0077-1 (thread    2) identical     

004-0078-0 (thread    4) identical     

004-0079-1 (thread    5) identical     

004-0080-0 (thread    8) identical     

004-0081-1 (thread    7) identical     

004-0082-1 (thread    2) identical     

004-0083-0 (thread    1) identical     

004-0084-0 (thread    2) identical     

004-0085-0 (thread    3) identical     

004-0086-0 (thread    8) identical     

004-0087-1 (thread    1) identical     

004-0088-1 (thread    7) identical     

004-0089-1 (thread    1) identical     

004-0090-0 (thread    8) identical     

004-0091-0 (thread    2) identical     

004-0092-0 (thread    4) identical     

004-0093-0 (thread    6) identical     

004-0094-1 (thread    3) identical     

004-0095-1 (thread    5) identical     

004-0096-0 (thread    8) identical     

004-0097-1 (thread    5) identical     

004-0098-1 (thread    2) identical     

004-0099-0 (thread    3) identical     
004-0099-0 (thread    3) worse      

004-0100-0 (thread    4) identical     

004-0101-1 (thread    6) identical     

004-0102-1 (thread    1) identical     

004-0103-1 (thread    5) identical     

004-0104-0 (thread    1) identical     

004-0105-1 (thread    5) identical     

004-0106-0 (thread    4) identical     

004-0107-1 (thread    6) identical     
004-0107-1 (thread    6) better     

004-0108-1 (thread    6) identical     

004-0109-0 (thread    6) identical     

004-0110-0 (thread    2) identical     

004-0111-1 (thread    3) identical     

004-0112-1 (thread    6) identical     

004-0113-1 (thread    5) identical     

004-0114-0 (thread    2) identical     

004-0115-0 (thread    6) identical     

004-0116-1 (thread    5) identical     

004-0117-1 (thread    3) identical     

004-0118-0 (thread    2) identical     

004-0119-1 (thread    6) identical     
004-0119-1 (thread    6) worse      

004-0120-0 (thread    7) identical     

004-0121-0 (thread    2) identical     

004-0122-0 (thread    1) identical     

004-0123-1 (thread    6) identical     

004-0124-0 (thread    5) identical     

004-0125-1 (thread    3) identical     

004-0126-0 (thread    5) identical     

004-0127-1 (thread    3) identical     

004-0128-0 (thread    8) identical     

004-0129-0 (thread    1) identical     

004-0130-1 (thread    6) identical     
004-0130-1 (thread    6) worse      

004-0131-0 (thread    5) identical     

004-0132-1 (thread    3) identical     

004-0133-0 (thread    7) identical     

004-0133-1 (thread    2) identical     
004-0134-1 (thread    2) better     

004-0135-1 (thread    5) identical     

004-0136-0 (thread    6) identical     

004-0137-0 (thread    2) identical     
004-0137-0 (thread    2) worse      

004-0138-0 (thread    6) identical     
004-0138-0 (thread    6) worse      

004-0139-1 (thread    1) identical     

004-0140-1 (thread    5) identical     

004-0141-1 (thread    2) identical     

004-0142-0 (thread    6) identical     
004-0142-0 (thread    6) worse      

004-0143-1 (thread    1) identical     

004-0144-1 (thread    2) identical     

004-0145-0 (thread    3) identical     
004-0145-0 (thread    6) identical     

004-0146-0 (thread    3) worse      

004-0147-0 (thread    5) identical     

004-0148-1 (thread    1) identical     

004-0149-0 (thread    3) identical     

004-0150-1 (thread    5) identical     

004-0151-0 (thread    1) identical     

004-0152-1 (thread    7) identical     

004-0153-1 (thread    3) identical     

004-0154-1 (thread    6) identical     
004-0154-1 (thread    6) worse      

004-0155-1 (thread    3) identical     
004-0155-1 (thread    3) worse      

004-0156-0 (thread    6) identical     

004-0157-0 (thread    7) identical     

004-0158-0 (thread    5) identical     

004-0159-0 (thread    6) identical     
004-0159-0 (thread    6) worse      

004-0160-1 (thread    7) identical     

004-0161-1 (thread    3) identical     

004-0162-0 (thread    5) identical     

004-0163-0 (thread    8) identical     

004-0164-1 (thread    6) identical     
004-0164-1 (thread    6) worse      

004-0165-1 (thread    1) identical     
004-0165-1 (thread    1) worse      

004-0166-1 (thread    3) identical     
004-0166-1 (thread    3) better     

004-0167-1 (thread    1) identical     

004-0168-0 (thread    7) identical     

004-0169-0 (thread    6) identical     

004-0170-1 (thread    8) identical     
004-0170-1 (thread    8) worse      

004-0171-1 (thread    1) identical     

004-0172-0 (thread    8) identical     

004-0173-0 (thread    7) identical     

004-0174-1 (thread    1) identical     

004-0175-0 (thread    8) identical     

004-0176-1 (thread    7) identical     

004-0177-1 (thread    8) identical     

004-0178-0 (thread    1) identical     

004-0179-0 (thread    2) identical     

004-0180-1 (thread    6) identical     

004-0181-0 (thread    7) identical     

004-0182-0 (thread    3) identical     

004-0183-1 (thread    2) identical     

004-0184-0 (thread    1) identical     

004-0185-0 (thread    3) identical     

004-0186-0 (thread    6) identical     
004-0186-0 (thread    6) worse      

004-0187-1 (thread    7) identical     

004-0188-0 (thread    6) identical     

004-0189-0 (thread    1) identical     

004-0190-0 (thread    6) identical     

004-0191-1 (thread    3) identical     

004-0192-1 (thread    1) identical     

004-0193-1 (thread    7) identical     

004-0194-0 (thread    4) identical     

004-0195-0 (thread    6) identical     

004-0196-0 (thread    1) identical     

004-0197-1 (thread    3) identical     

004-0198-1 (thread    7) identical     
004-0198-1 (thread    7) worse      

004-0199-0 (thread    1) identical     

004-0200-0 (thread    7) identical     

004-0201-1 (thread    6) identical     

004-0202-0 (thread    4) identical     
004-0202-0 (thread    4) better     

004-0203-0 (thread    7) identical     
004-0203-1 (thread    6) identical     

004-0204-0 (thread    7) worse      

004-0205-1 (thread    1) identical     
004-0205-1 (thread    1) better     

004-0206-1 (thread    1) identical     
004-0206-1 (thread    1) worse      

004-0207-0 (thread    4) identical     

004-0208-1 (thread    6) identical     
004-0208-1 (thread    6) worse      

004-0209-1 (thread    3) identical     

004-0210-1 (thread    4) identical     

004-0211-0 (thread    7) identical     

004-0212-0 (thread    1) identical     

004-0213-1 (thread    3) identical     
004-0213-1 (thread    3) worse      

004-0214-0 (thread    1) identical     

004-0215-0 (thread    6) identical     

004-0216-1 (thread    3) identical     
004-0216-1 (thread    3) worse      

004-0217-0 (thread    1) identical     

004-0218-1 (thread    6) identical     
004-0218-1 (thread    6) worse      

004-0219-0 (thread    3) identical     

004-0220-0 (thread    6) identical     

004-0221-1 (thread    7) identical     

004-0222-1 (thread    1) identical     

004-0223-1 (thread    3) identical     

004-0224-0 (thread    6) identical     

004-0225-1 (thread    7) identical     

004-0226-0 (thread    1) identical     

004-0227-1 (thread    3) identical     

004-0228-0 (thread    6) identical     

004-0229-0 (thread    1) identical     
004-0229-0 (thread    1) worse      

004-0230-1 (thread    7) identical     
004-0230-1 (thread    7) worse      

004-0231-1 (thread    2) identical     

004-0232-1 (thread    3) identical     

004-0233-1 (thread    8) identical     

004-0234-0 (thread    4) identical     

004-0235-1 (thread    1) identical     
004-0235-1 (thread    1) worse      

004-0236-0 (thread    6) identical     
004-0236-0 (thread    6) worse      

004-0237-1 (thread    2) identical     

004-0238-1 (thread    8) identical     

004-0239-0 (thread    7) identical     

004-0240-0 (thread    4) identical     

004-0241-0 (thread    3) identical     
004-0241-0 (thread    3) worse      

004-0242-1 (thread    1) identical     

004-0242-0 (thread    6) identical     
004-0243-0 (thread    6) worse      

004-0244-1 (thread    2) identical     

004-0245-0 (thread    5) identical     

004-0246-0 (thread    8) identical     

004-0247-0 (thread    4) identical     

004-0248-1 (thread    3) identical     
004-0248-1 (thread    3) worse      

004-0249-0 (thread    2) identical     

004-0250-1 (thread    5) identical     

004-0251-1 (thread    6) identical     

004-0252-0 (thread    1) identical     

004-0253-1 (thread    2) identical     

004-0254-1 (thread    6) identical     
004-0254-1 (thread    6) worse      

004-0255-0 (thread    3) identical     

004-0256-0 (thread    1) identical     

004-0257-0 (thread    8) identical     
004-0257-0 (thread    8) better     

004-0258-1 (thread    8) identical     

004-0259-1 (thread    2) identical     

004-0260-1 (thread    2) identical     

004-0261-0 (thread    8) identical     

004-0262-1 (thread    4) identical     
004-0262-1 (thread    4) worse      

004-0263-0 (thread    1) identical     
004-0263-0 (thread    1) worse      

004-0264-1 (thread    8) identical     
004-0264-1 (thread    8) worse      

004-0265-0 (thread    2) identical     

004-0266-1 (thread    1) identical     
004-0266-1 (thread    1) worse      

004-0267-0 (thread    4) identical     
004-0267-0 (thread    8) identical     

004-0268-0 (thread    4) worse      

004-0269-1 (thread    2) identical     

004-0270-0 (thread    4) identical     

004-0271-1 (thread    3) identical     

004-0272-0 (thread    1) identical     

004-0273-0 (thread    4) identical     

004-0274-1 (thread    2) identical     

004-0275-1 (thread    4) identical     

004-0276-1 (thread    3) identical     
004-0276-1 (thread    3) worse      

004-0277-1 (thread    8) identical     
004-0277-1 (thread    8) worse      

004-0278-0 (thread    1) identical     

004-0279-1 (thread    4) identical     
004-0279-1 (thread    4) worse      

004-0280-0 (thread    2) identical     
004-0280-1 (thread    4) identical     

004-0281-0 (thread    2) better     

004-0282-1 (thread    2) identical     
004-0282-1 (thread    2) worse      

004-0283-0 (thread    4) identical     

004-0284-0 (thread    2) identical     
004-0284-0 (thread    2) worse      

004-0285-1 (thread    8) identical     

004-0286-0 (thread    1) identical     
004-0286-0 (thread    1) worse      

004-0287-1 (thread    8) identical     
004-0287-1 (thread    8) worse      

004-0288-1 (thread    4) identical     

004-0289-0 (thread    2) identical     
004-0289-0 (thread    2) worse      

004-0290-0 (thread    4) identical     

004-0291-0 (thread    1) identical     
004-0291-1 (thread    2) identical     
004-0291-1 (thread    2) better     

004-0292-0 (thread    1) worse      

004-0293-1 (thread    2) identical     
004-0293-1 (thread    2) worse      

004-0294-1 (thread    8) identical     

004-0295-1 (thread    2) identical     

004-0296-0 (thread    1) identical     

004-0297-1 (thread    2) identical     

004-0298-0 (thread    1) identical     

004-0299-0 (thread    4) identical     

004-0300-1 (thread    2) identical     
004-0300-1 (thread    2) better     

004-0301-0 (thread    2) identical     
004-0301-0 (thread    2) worse      

004-0302-0 (thread    8) identical     

004-0303-1 (thread    2) identical     
004-0303-1 (thread    2) worse      

004-0304-0 (thread    1) identical     

004-0305-1 (thread    4) identical     

004-0306-1 (thread    2) identical     
004-0306-1 (thread    2) worse      

004-0307-0 (thread    1) identical     
004-0307-0 (thread    1) worse      

004-0308-0 (thread    8) identical     

004-0309-1 (thread    4) identical     
004-0309-1 (thread    4) worse      

004-0310-1 (thread    1) identical     
004-0310-1 (thread    1) better     

004-0311-1 (thread    4) identical     
004-0311-0 (thread    1) identical     
004-0311-1 (thread    4) better     

004-0312-0 (thread    1) worse      

004-0313-1 (thread    4) identical     
004-0313-1 (thread    4) worse      

004-0314-0 (thread    8) identical     

004-0315-1 (thread    4) identical     
004-0315-1 (thread    4) worse      

004-0316-1 (thread    4) identical     
004-0316-1 (thread    4) worse      

004-0317-0 (thread    1) identical     
004-0317-0 (thread    1) worse      

004-0318-0 (thread    2) identical     
004-0318-1 (thread    1) identical     

004-0319-0 (thread    2) worse      

004-0320-0 (thread    8) identical     
004-0320-0 (thread    8) worse      

004-0321-1 (thread    2) identical     
004-0321-1 (thread    2) worse      

004-0322-0 (thread    8) identical     

004-0323-0 (thread    4) identical     

004-0324-1 (thread    2) identical     

004-0325-0 (thread    2) identical     

004-0326-0 (thread    1) identical     
004-0326-1 (thread    4) identical     
004-0326-0 (thread    1) worse      

004-0327-1 (thread    4) worse      

004-0328-0 (thread    8) identical     
004-0328-0 (thread    6) identical     

004-0329-0 (thread    8) worse      

004-0330-1 (thread    2) identical     

004-0331-1 (thread    8) identical     
004-0331-1 (thread    8) worse      

004-0332-1 (thread    4) identical     

004-0333-0 (thread    2) identical     

004-0334-0 (thread    1) identical     
004-0334-0 (thread    5) identical     

004-0335-0 (thread    1) worse      

004-0336-0 (thread    4) identical     

004-0337-1 (thread    2) identical     

004-0338-1 (thread    8) identical     

004-0339-1 (thread    2) identical     
004-0339-1 (thread    2) worse      

004-0340-0 (thread    4) identical     
004-0340-0 (thread    6) identical     
004-0340-0 (thread    4) better     

004-0341-0 (thread    6) worse      

004-0342-1 (thread    2) identical     
004-0342-1 (thread    2) worse      

004-0343-1 (thread    1) identical     

004-0344-1 (thread    6) identical     

004-0345-0 (thread    8) identical     

004-0346-0 (thread    2) identical     

004-0347-0 (thread    2) identical     
004-0347-0 (thread    2) worse      

004-0348-0 (thread    5) identical     

004-0349-1 (thread    8) identical     

004-0350-0 (thread    4) identical     

004-0351-1 (thread    2) identical     

004-0352-1 (thread    8) identical     

004-0353-1 (thread    1) identical     
004-0353-1 (thread    1) worse      

004-0354-0 (thread    8) identical     

004-0355-0 (thread    6) identical     
004-0355-0 (thread    6) worse      

004-0356-0 (thread    5) identical     

004-0357-0 (thread    8) identical     
004-0357-0 (thread    8) worse      

004-0358-0 (thread    4) identical     
004-0358-1 (thread    2) identical     

004-0359-1 (thread    1) identical     
004-0359-1 (thread    1) worse      

004-0360-0 (thread    4) worse      

004-0361-1 (thread    8) identical     
004-0361-1 (thread    8) worse      

004-0362-0 (thread    5) identical     

004-0363-0 (thread    3) identical     
004-0363-0 (thread    3) worse      

004-0364-1 (thread    8) identical     

004-0365-1 (thread    7) identical     

004-0366-1 (thread    1) identical     
004-0366-0 (thread    2) identical     
004-0366-1 (thread    6) identical     
004-0366-1 (thread    1) worse      

004-0367-0 (thread    2) worse      

004-0368-1 (thread    6) worse      

004-0369-0 (thread    1) identical     

004-0370-1 (thread    2) identical     

004-0371-1 (thread    3) identical     
004-0371-0 (thread    4) identical     

004-0372-0 (thread    8) identical     
004-0372-1 (thread    3) worse      

004-0373-0 (thread    8) worse      

004-0374-0 (thread    5) identical     

004-0375-1 (thread    8) identical     

004-0376-1 (thread    4) identical     

004-0377-0 (thread    3) identical     

004-0378-1 (thread    8) identical     
004-0378-1 (thread    8) worse      

004-0379-0 (thread    4) identical     
004-0379-0 (thread    6) identical     
004-0379-0 (thread    4) worse      

004-0380-0 (thread    6) worse      

004-0381-1 (thread    7) identical     

004-0382-1 (thread    7) identical     
004-0382-1 (thread    7) worse      

004-0383-1 (thread    1) identical     
004-0383-1 (thread    1) worse      

004-0384-1 (thread    4) identical     
004-0384-1 (thread    4) worse      

004-0385-1 (thread    1) identical     

004-0386-0 (thread    7) identical     
004-0386-0 (thread    7) worse      

004-0387-1 (thread    1) identical     

004-0388-0 (thread    7) identical     
004-0388-0 (thread    7) worse      

004-0389-1 (thread    1) identical     

004-0390-0 (thread    7) identical     
004-0390-0 (thread    7) worse      

004-0391-1 (thread    1) identical     

004-0392-0 (thread    2) identical     
004-0392-1 (thread    1) identical     

004-0393-0 (thread    2) worse      

004-0394-0 (thread    8) identical     

004-0395-1 (thread    2) identical     
004-0395-1 (thread    2) worse      

004-0396-0 (thread    5) identical     
004-0396-0 (thread    8) identical     

004-0397-1 (thread    2) identical     
004-0397-1 (thread    2) worse      

004-0398-0 (thread    5) better     

004-0399-0 (thread    8) identical     
004-0399-0 (thread    8) better     

004-0400-1 (thread    8) identical     
004-0400-1 (thread    8) worse      

004-0401-1 (thread    2) identical     
004-0401-1 (thread    2) better     

004-0402-1 (thread    2) identical     
004-0402-1 (thread    2) worse      

004-0403-0 (thread    2) identical     

004-0404-0 (thread    4) identical     

004-0405-0 (thread    1) identical     

004-0406-1 (thread    1) identical     

004-0407-0 (thread    5) identical     

004-0408-0 (thread    7) identical     

004-0409-0 (thread    1) identical     

004-0410-1 (thread    5) identical     
004-0410-1 (thread    5) worse      

004-0411-1 (thread    2) identical     

004-0412-0 (thread    5) identical     
004-0412-0 (thread    5) worse      

004-0413-1 (thread    1) identical     
004-0413-1 (thread    1) worse      

004-0414-1 (thread    2) identical     

004-0415-1 (thread    3) identical     

004-0416-0 (thread    6) identical     

004-0417-1 (thread    3) identical     
004-0417-1 (thread    3) better     

004-0418-0 (thread    6) identical     
004-0418-0 (thread    6) worse      

004-0419-1 (thread    3) identical     
004-0419-1 (thread    3) worse      

004-0420-1 (thread    1) identical     

004-0421-1 (thread    3) identical     
004-0421-1 (thread    3) worse      

004-0422-0 (thread    6) identical     
004-0422-0 (thread    6) worse      

004-0423-0 (thread    1) identical     

004-0424-1 (thread    3) identical     

004-0425-1 (thread    1) identical     
004-0425-1 (thread    1) worse      

004-0426-1 (thread    1) identical     
004-0426-1 (thread    1) worse      

004-0427-0 (thread    3) identical     

004-0428-1 (thread    3) identical     
004-0428-1 (thread    3) worse      

004-0429-0 (thread    1) identical     
004-0429-0 (thread    1) worse      

004-0430-0 (thread    8) identical     
004-0430-0 (thread    3) identical     

004-0431-1 (thread    1) identical     

004-0432-0 (thread    8) better     

004-0433-1 (thread    1) identical     

004-0434-1 (thread    1) identical     

004-0435-0 (thread    3) identical     

004-0436-1 (thread    3) identical     
004-0436-1 (thread    3) worse      

004-0437-0 (thread    3) identical     
004-0437-0 (thread    3) worse      

004-0438-0 (thread    8) identical     
004-0438-0 (thread    4) identical     
004-0438-0 (thread    7) identical     
004-0438-0 (thread    8) worse      

004-0439-0 (thread    1) identical     
004-0439-0 (thread    7) worse      

004-0440-0 (thread    5) identical     
004-0440-0 (thread    4) better     

004-0441-0 (thread    5) worse      

004-0442-0 (thread    1) worse      

004-0443-0 (thread    4) identical     
004-0443-0 (thread    4) worse      

004-0444-1 (thread    5) identical     
004-0444-1 (thread    5) worse      

004-0445-0 (thread    1) identical     
004-0445-0 (thread    1) worse      

004-0446-1 (thread    4) identical     
004-0446-1 (thread    4) worse      

004-0447-1 (thread    7) identical     
004-0447-1 (thread    7) worse      

004-0448-1 (thread    7) identical     
004-0448-1 (thread    7) better     

004-0449-1 (thread    1) identical     
004-0449-1 (thread    1) worse      

004-0450-1 (thread    1) identical     
004-0450-1 (thread    1) worse      

004-0451-1 (thread    3) identical     

004-0452-1 (thread    3) identical     

004-0453-0 (thread    8) identical     
004-0453-0 (thread    8) worse      

004-0454-0 (thread    7) identical     
004-0454-0 (thread    3) identical     
004-0454-0 (thread    3) worse      

004-0455-0 (thread    7) better     

004-0456-1 (thread    8) identical     
004-0456-1 (thread    8) worse      

004-0457-1 (thread    7) identical     
004-0457-1 (thread    7) worse      

004-0458-0 (thread    3) identical     
004-0458-1 (thread    7) identical     
004-0458-0 (thread    3) better     

004-0459-1 (thread    7) worse      

004-0460-1 (thread    7) identical     
004-0460-1 (thread    7) worse      

004-0461-0 (thread    3) identical     
004-0461-0 (thread    3) better     

004-0462-1 (thread    3) identical     
004-0462-1 (thread    3) worse      

004-0463-0 (thread    8) identical     
004-0463-0 (thread    8) worse      

004-0464-0 (thread    3) identical     
004-0464-0 (thread    3) worse      

004-0465-1 (thread    8) identical     
004-0465-1 (thread    8) worse      

004-0466-1 (thread    8) identical     
004-0466-1 (thread    8) worse      

004-0467-0 (thread    5) identical     

004-0468-0 (thread    8) identical     
004-0468-0 (thread    8) better     

004-0469-1 (thread    5) identical     
004-0469-1 (thread    5) worse      

004-0470-1 (thread    5) identical     
004-0470-1 (thread    5) worse      

004-0471-0 (thread    3) identical     
004-0471-0 (thread    3) better     

004-0472-1 (thread    3) identical     
004-0472-1 (thread    3) worse      

004-0473-0 (thread    3) identical     
004-0473-0 (thread    3) worse      

004-0474-0 (thread    5) identical     

004-0475-1 (thread    3) identical     
004-0475-1 (thread    3) worse      

004-0476-0 (thread    7) identical     

004-0477-1 (thread    3) identical     
004-0477-1 (thread    3) worse      

004-0478-0 (thread    1) identical     
004-0478-0 (thread    1) worse      

004-0479-1 (thread    3) identical     
004-0479-1 (thread    3) worse      

004-0480-0 (thread    7) identical     
004-0480-0 (thread    7) worse      

004-0481-1 (thread    3) identical     
004-0481-1 (thread    3) worse      

004-0482-0 (thread    5) identical     
004-0482-0 (thread    5) worse      

004-0483-1 (thread    3) identical     
004-0483-1 (thread    3) worse      

004-0484-0 (thread    8) identical     
004-0484-0 (thread    5) identical     
004-0484-0 (thread    5) better     

004-0485-0 (thread    8) worse      

004-0486-0 (thread    5) identical     
004-0486-0 (thread    5) worse      

004-0487-1 (thread    8) identical     
004-0487-1 (thread    8) worse      

004-0488-1 (thread    3) identical     
004-0488-1 (thread    3) worse      

004-0489-0 (thread    1) identical     
004-0489-0 (thread    1) worse      

004-0490-1 (thread    8) identical     
004-0490-1 (thread    8) worse      

004-0491-0 (thread    7) identical     
004-0491-0 (thread    7) worse      

004-0492-0 (thread    6) identical     
004-0492-0 (thread    6) better     

004-0493-1 (thread    1) identical     
004-0493-1 (thread    1) worse      

004-0494-0 (thread    3) identical     

004-0495-0 (thread    6) identical     
004-0495-0 (thread    2) identical     
004-0495-0 (thread    6) worse      

004-0496-0 (thread    2) worse      

004-0497-0 (thread    4) identical     
004-0497-0 (thread    5) identical     

004-0498-1 (thread    1) identical     
004-0498-0 (thread    4) worse      

004-0499-1 (thread    1) worse      

004-0500-1 (thread    1) identical     
004-0500-1 (thread    1) worse      

004-0501-0 (thread    1) identical     
004-0501-0 (thread    1) worse      

004-0502-1 (thread    5) identical     
004-0502-1 (thread    5) better     

004-0503-1 (thread    6) identical     
004-0503-0 (thread    8) identical     

004-0504-1 (thread    6) better     

004-0505-1 (thread    8) identical     

004-0506-1 (thread    8) identical     
004-0506-1 (thread    8) better     

004-0507-0 (thread    6) identical     
004-0507-0 (thread    6) worse      

004-0508-0 (thread    8) identical     

004-0509-1 (thread    7) identical     
004-0509-1 (thread    7) worse      

004-0510-1 (thread    6) identical     
004-0510-1 (thread    6) worse      

004-0511-0 (thread    8) identical     
004-0511-0 (thread    8) worse      

004-0512-0 (thread    4) identical     
004-0512-0 (thread    6) identical     

004-0513-0 (thread    4) worse      

004-0514-1 (thread    4) identical     

004-0515-0 (thread    3) identical     
004-0515-0 (thread    3) worse      

004-0516-1 (thread    1) identical     

004-0517-0 (thread    5) identical     

004-0518-1 (thread    5) identical     
004-0518-1 (thread    5) worse      

004-0519-1 (thread    7) identical     
004-0519-1 (thread    7) worse      

004-0520-1 (thread    8) identical     

004-0521-0 (thread    1) identical     

004-0522-0 (thread    6) identical     

004-0523-1 (thread    3) identical     
004-0523-1 (thread    7) identical     

004-0524-1 (thread    3) worse      

004-0525-0 (thread    4) identical     

004-0526-1 (thread    6) identical     
004-0526-1 (thread    6) worse      

004-0527-0 (thread    5) identical     

004-0528-0 (thread    8) identical     

004-0529-1 (thread    1) identical     

004-0530-0 (thread    2) identical     
004-0530-0 (thread    2) worse      

005-0000-1 (thread    8) identical     

005-0001-0 (thread    5) identical     

005-0002-1 (thread    2) identical     

005-0003-0 (thread    4) identical     

005-0004-1 (thread    6) identical     
005-0004-0 (thread    7) identical     

005-0005-1 (thread    6) worse      

005-0006-0 (thread    1) identical     

005-0007-1 (thread    3) identical     

005-0008-0 (thread    8) identical     

005-0009-1 (thread    6) identical     

005-0010-1 (thread    5) identical     
005-0010-1 (thread    5) worse      

005-0011-0 (thread    2) identical     
005-0011-1 (thread    4) identical     


005-0013-0 (thread    7) identical     

005-0014-1 (thread    3) identical     

005-0015-0 (thread    1) identical     

005-0016-0 (thread    8) identical     

005-0017-1 (thread    6) identical     

005-0018-0 (thread    5) identical     

005-0019-1 (thread    4) identical     

005-0020-0 (thread    2) identical     

005-0021-1 (thread    7) identical     

005-0022-0 (thread    3) identical     

005-0023-1 (thread    1) identical     

005-0024-0 (thread    2) identical     

005-0025-1 (thread    7) identical     

005-0026-0 (thread    8) identical     

005-0027-0 (thread    2) identical     

005-0028-1 (thread    1) identical     

005-0029-1 (thread    4) identical     

005-0030-0 (thread    5) identical     

005-0031-1 (thread    6) identical     

005-0032-0 (thread    3) identical     

005-0033-1 (thread    7) identical     

005-0034-1 (thread    6) identical     

005-0035-1 (thread    2) identical     
005-0035-0 (thread    5) identical     

005-0035-1 (thread    2) better     

005-0037-0 (thread    5) identical     

005-0038-1 (thread    4) identical     

005-0039-0 (thread    1) identical     

005-0040-1 (thread    2) identical     
005-0040-1 (thread    2) better     

005-0041-0 (thread    6) identical     

005-0042-0 (thread    2) identical     

005-0043-1 (thread    7) identical     
005-0043-1 (thread    7) worse      

005-0044-0 (thread    4) identical     

005-0045-1 (thread    5) identical     
005-0045-0 (thread    8) identical     

005-0046-1 (thread    5) worse      

005-0047-0 (thread    3) identical     

005-0048-1 (thread    1) identical     

005-0049-1 (thread    6) identical     

005-0050-0 (thread    2) identical     

005-0051-1 (thread    7) identical     

005-0052-0 (thread    4) identical     

005-0053-1 (thread    8) identical     

005-0054-0 (thread    4) identical     

005-0055-1 (thread    8) identical     

005-0056-1 (thread    6) identical     

005-0057-1 (thread    7) identical     

005-0058-1 (thread    8) identical     
005-0058-1 (thread    8) better     

005-0059-0 (thread    8) identical     

005-0060-0 (thread    4) identical     

005-0061-1 (thread    8) identical     

005-0062-0 (thread    4) identical     

005-0063-1 (thread    8) identical     

005-0064-0 (thread    4) identical     

005-0065-1 (thread    7) identical     

005-0066-0 (thread    5) identical     

005-0067-1 (thread    8) identical     
005-0067-1 (thread    8) better     

005-0068-1 (thread    8) identical     

005-0069-0 (thread    2) identical     
005-0069-1 (thread    7) identical     

005-0070-0 (thread    2) worse      

005-0071-0 (thread    1) identical     

005-0072-1 (thread    3) identical     

005-0073-0 (thread    8) identical     

005-0074-0 (thread    3) identical     

005-0075-0 (thread    6) identical     

005-0076-1 (thread    8) identical     

005-0077-0 (thread    2) identical     

005-0078-1 (thread    7) identical     

005-0079-1 (thread    1) identical     

005-0080-1 (thread    6) identical     

005-0081-1 (thread    2) identical     

005-0082-0 (thread    5) identical     
005-0082-0 (thread    5) worse      

005-0083-0 (thread    8) identical     

005-0084-0 (thread    5) identical     

005-0085-0 (thread    4) identical     

005-0086-0 (thread    3) identical     

005-0087-0 (thread    6) identical     

005-0088-1 (thread    8) identical     

005-0089-1 (thread    2) identical     

005-0090-1 (thread    6) identical     

005-0091-0 (thread    3) identical     

005-0092-0 (thread    5) identical     

005-0093-1 (thread    4) identical     
005-0093-1 (thread    4) worse      

005-0094-0 (thread    7) identical     

005-0095-1 (thread    1) identical     

005-0096-0 (thread    6) identical     

005-0097-0 (thread    7) identical     
005-0097-0 (thread    7) worse      

005-0098-1 (thread    1) identical     

005-0099-1 (thread    3) identical     

005-0100-1 (thread    2) identical     

005-0101-1 (thread    4) identical     

005-0102-0 (thread    5) identical     

005-0103-0 (thread    5) identical     

005-0104-1 (thread    7) identical     

005-0105-1 (thread    5) identical     

005-0106-0 (thread    2) identical     

005-0107-0 (thread    8) identical     

005-0108-1 (thread    4) identical     
005-0108-1 (thread    4) worse      

005-0109-0 (thread    1) identical     

005-0110-1 (thread    3) identical     

005-0111-0 (thread    4) identical     

005-0112-1 (thread    1) identical     

005-0113-1 (thread    5) identical     

005-0114-0 (thread    3) identical     

005-0115-1 (thread    8) identical     

005-0116-1 (thread    4) identical     

005-0117-0 (thread    1) identical     

005-0118-0 (thread    6) identical     

005-0119-0 (thread    7) identical     

005-0120-1 (thread    8) identical     
005-0120-1 (thread    8) worse      

005-0121-1 (thread    5) identical     

005-0122-0 (thread    3) identical     

005-0123-0 (thread    6) identical     

005-0124-0 (thread    4) identical     

005-0125-1 (thread    1) identical     

005-0126-1 (thread    7) identical     

005-0127-0 (thread    4) identical     

005-0128-1 (thread    1) identical     

005-0129-1 (thread    6) identical     
005-0129-0 (thread    7) identical     
005-0129-1 (thread    6) worse      

005-0130-0 (thread    7) better     

005-0131-1 (thread    4) identical     

005-0132-0 (thread    7) identical     

005-0133-1 (thread    4) identical     

005-0134-0 (thread    3) identical     

005-0135-0 (thread    8) identical     

005-0136-1 (thread    6) identical     

005-0137-1 (thread    5) identical     
005-0137-1 (thread    5) worse      

005-0138-0 (thread    7) identical     
005-0138-0 (thread    7) worse      

005-0139-0 (thread    6) identical     
005-0139-0 (thread    6) worse      

005-0140-0 (thread    3) identical     
005-0140-0 (thread    3) worse      

005-0141-1 (thread    5) identical     

005-0142-0 (thread    7) identical     
005-0142-0 (thread    7) worse      

005-0143-1 (thread    6) identical     
005-0143-1 (thread    6) worse      

005-0144-1 (thread    8) identical     

005-0145-1 (thread    4) identical     

005-0146-1 (thread    5) identical     
005-0146-0 (thread    7) identical     

005-0147-1 (thread    5) better     

005-0148-1 (thread    6) identical     

005-0149-1 (thread    5) identical     

005-0150-0 (thread    7) identical     

005-0151-0 (thread    3) identical     

005-0152-0 (thread    6) identical     

005-0153-1 (thread    5) identical     

005-0154-1 (thread    5) identical     
005-0154-1 (thread    5) worse      

005-0155-0 (thread    6) identical     

005-0156-0 (thread    5) identical     

005-0157-0 (thread    7) identical     

005-0158-1 (thread    6) identical     

005-0159-0 (thread    5) identical     
005-0159-0 (thread    5) worse      

005-0160-1 (thread    7) identical     

005-0161-0 (thread    6) identical     

005-0162-1 (thread    4) identical     
005-0162-1 (thread    4) worse      

005-0163-1 (thread    3) identical     
005-0163-1 (thread    3) worse      

005-0164-1 (thread    5) identical     
005-0164-1 (thread    5) worse      

005-0165-0 (thread    7) identical     

005-0166-1 (thread    6) identical     

005-0167-1 (thread    7) identical     

005-0168-0 (thread    5) identical     

005-0169-1 (thread    3) identical     
005-0169-1 (thread    3) worse      

005-0170-1 (thread    7) identical     

005-0171-0 (thread    5) identical     

005-0172-0 (thread    1) identical     

005-0173-1 (thread    5) identical     

005-0174-0 (thread    1) identical     

005-0175-0 (thread    8) identical     

005-0176-0 (thread    7) identical     

005-0177-1 (thread    5) identical     

005-0178-0 (thread    2) identical     

005-0179-0 (thread    1) identical     

005-0180-1 (thread    8) identical     

005-0181-0 (thread    6) identical     

005-0182-0 (thread    7) identical     

005-0183-1 (thread    3) identical     

005-0184-0 (thread    2) identical     

005-0185-1 (thread    1) identical     

005-0186-0 (thread    4) identical     

005-0187-0 (thread    8) identical     
005-0187-0 (thread    7) identical     

005-0188-0 (thread    8) worse      

005-0189-1 (thread    6) identical     

005-0190-0 (thread    4) identical     

005-0191-0 (thread    2) identical     

005-0192-0 (thread    8) identical     

005-0193-1 (thread    1) identical     

005-0194-1 (thread    6) identical     

005-0195-1 (thread    2) identical     

005-0196-0 (thread    4) identical     

005-0197-0 (thread    8) identical     

005-0198-1 (thread    7) identical     

005-0199-1 (thread    1) identical     
005-0199-1 (thread    1) worse      

005-0200-0 (thread    4) identical     
005-0200-0 (thread    4) worse      

005-0201-0 (thread    7) identical     

005-0202-0 (thread    6) identical     
005-0202-0 (thread    6) worse      

005-0203-1 (thread    1) identical     
005-0203-1 (thread    1) worse      

005-0204-1 (thread    8) identical     

005-0205-1 (thread    2) identical     

005-0206-0 (thread    4) identical     
005-0206-0 (thread    4) worse      

005-0207-1 (thread    7) identical     

005-0208-1 (thread    1) identical     
005-0208-1 (thread    1) worse      

005-0209-1 (thread    2) identical     
005-0209-1 (thread    2) worse      

005-0210-0 (thread    6) identical     
005-0210-0 (thread    8) identical     

005-0210-0 (thread    4) identical     

005-0212-0 (thread    6) worse      

005-0213-1 (thread    7) identical     

005-0214-1 (thread    2) identical     

005-0215-1 (thread    7) identical     
005-0215-1 (thread    7) worse      

005-0216-0 (thread    6) identical     

005-0217-0 (thread    2) identical     

005-0218-1 (thread    7) identical     
005-0218-1 (thread    7) worse      

005-0219-1 (thread    5) identical     

005-0220-0 (thread    6) identical     

005-0221-1 (thread    3) identical     

005-0222-0 (thread    1) identical     

005-0223-1 (thread    2) identical     

005-0224-1 (thread    5) identical     

005-0225-0 (thread    7) identical     

005-0226-0 (thread    6) identical     

005-0227-1 (thread    4) identical     

005-0228-0 (thread    1) identical     

005-0229-1 (thread    3) identical     

005-0230-1 (thread    2) identical     

005-0231-0 (thread    5) identical     
005-0231-0 (thread    5) worse      

005-0232-0 (thread    6) identical     
005-0232-0 (thread    6) worse      

005-0233-1 (thread    7) identical     

005-0234-1 (thread    4) identical     

005-0235-1 (thread    3) identical     
005-0235-1 (thread    3) worse      

005-0236-1 (thread    5) identical     
005-0236-1 (thread    5) better     

005-0237-0 (thread    5) identical     
005-0237-0 (thread    5) worse      

005-0238-0 (thread    6) identical     
005-0238-0 (thread    6) worse      

005-0239-0 (thread    4) identical     

005-0240-1 (thread    7) identical     

005-0241-1 (thread    3) identical     

005-0242-0 (thread    2) identical     

005-0243-1 (thread    5) identical     

005-0244-0 (thread    1) identical     
005-0244-0 (thread    6) identical     

005-0245-0 (thread    1) worse      

005-0246-0 (thread    7) identical     

005-0247-1 (thread    3) identical     
005-0247-1 (thread    3) worse      

005-0248-0 (thread    6) identical     

005-0249-0 (thread    2) identical     

005-0250-1 (thread    1) identical     
005-0250-1 (thread    1) worse      

005-0251-1 (thread    5) identical     

005-0252-1 (thread    5) identical     
005-0252-1 (thread    2) identical     

005-0253-1 (thread    5) worse      

005-0254-0 (thread    6) identical     

005-0255-0 (thread    7) identical     
005-0255-0 (thread    7) worse      

005-0256-1 (thread    3) identical     
005-0256-0 (thread    2) identical     

005-0257-1 (thread    3) worse      

005-0258-1 (thread    5) identical     
005-0258-1 (thread    5) worse      

005-0259-1 (thread    3) identical     
005-0259-1 (thread    3) better     

005-0260-1 (thread    3) identical     

005-0261-0 (thread    2) identical     

005-0262-0 (thread    5) identical     

005-0263-1 (thread    2) identical     
005-0263-0 (thread    3) identical     
005-0263-1 (thread    2) worse      

005-0264-0 (thread    3) worse      

005-0265-1 (thread    2) identical     
005-0265-1 (thread    2) worse      

005-0266-0 (thread    5) identical     

005-0267-0 (thread    3) identical     

005-0268-1 (thread    7) identical     

005-0269-1 (thread    2) identical     

005-0270-0 (thread    7) identical     

005-0271-0 (thread    7) identical     

005-0272-0 (thread    5) identical     

005-0273-1 (thread    2) identical     
005-0273-1 (thread    2) worse      

005-0274-1 (thread    3) identical     
005-0274-1 (thread    7) identical     
005-0274-1 (thread    3) worse      

005-0275-1 (thread    7) worse      

005-0276-1 (thread    2) identical     

005-0276-0 (thread    8) identical     

005-0278-0 (thread    5) identical     

005-0279-1 (thread    7) identical     
005-0279-1 (thread    7) worse      

005-0280-1 (thread    7) identical     

005-0281-1 (thread    8) identical     
005-0281-1 (thread    8) worse      

005-0282-0 (thread    3) identical     
005-0282-0 (thread    5) identical     
005-0282-0 (thread    3) worse      

005-0283-0 (thread    5) worse      

005-0284-0 (thread    7) identical     

005-0285-1 (thread    8) identical     
005-0285-1 (thread    8) worse      

005-0286-0 (thread    3) identical     
005-0286-0 (thread    3) worse      

005-0287-1 (thread    8) identical     
005-0287-1 (thread    8) worse      

005-0288-0 (thread    7) identical     
005-0288-1 (thread    5) identical     

005-0289-0 (thread    7) worse      

005-0290-1 (thread    4) identical     

005-0291-1 (thread    7) identical     

005-0292-0 (thread    3) identical     
005-0292-0 (thread    5) identical     

005-0293-0 (thread    3) worse      

005-0294-1 (thread    8) identical     

005-0295-1 (thread    7) identical     
005-0295-1 (thread    7) worse      

005-0296-0 (thread    4) identical     

005-0297-1 (thread    3) identical     

005-0298-0 (thread    6) identical     

005-0299-0 (thread    4) identical     

005-0300-1 (thread    7) identical     

005-0301-0 (thread    5) identical     

005-0302-0 (thread    8) identical     

005-0303-0 (thread    2) identical     
005-0303-0 (thread    1) identical     

005-0304-0 (thread    2) worse      

005-0305-1 (thread    3) identical     
005-0305-1 (thread    3) worse      

005-0306-0 (thread    7) identical     
005-0306-0 (thread    7) better     

005-0307-1 (thread    5) identical     
005-0307-0 (thread    2) identical     
005-0307-1 (thread    5) better     

005-0307-0 (thread    2) worse      

005-0309-1 (thread    5) identical     
005-0309-1 (thread    5) better     

005-0310-1 (thread    5) identical     
005-0310-1 (thread    5) worse      

005-0311-0 (thread    2) identical     

005-0312-1 (thread    1) identical     

005-0313-1 (thread    3) identical     
005-0313-1 (thread    3) worse      

005-0314-1 (thread    2) identical     
005-0314-1 (thread    2) worse      

005-0315-0 (thread    5) identical     
005-0315-0 (thread    5) worse      

005-0316-0 (thread    6) identical     
005-0316-0 (thread    6) worse      

005-0317-1 (thread    3) identical     
005-0317-1 (thread    3) worse      

005-0318-1 (thread    5) identical     
005-0318-1 (thread    5) worse      

005-0319-1 (thread    3) identical     

005-0320-0 (thread    8) identical     

005-0321-1 (thread    4) identical     

005-0322-0 (thread    1) identical     
005-0322-0 (thread    7) identical     
005-0322-0 (thread    1) worse      

005-0323-0 (thread    7) worse      

005-0324-0 (thread    8) identical     

005-0325-1 (thread    3) identical     
005-0325-1 (thread    3) worse      

005-0326-0 (thread    2) identical     

005-0327-1 (thread    4) identical     

005-0328-0 (thread    8) identical     

005-0329-0 (thread    6) identical     
005-0329-0 (thread    6) worse      

005-0330-0 (thread    5) identical     
005-0330-1 (thread    3) identical     

005-0331-1 (thread    7) identical     
005-0331-0 (thread    5) better     

005-0332-1 (thread    7) worse      

005-0333-0 (thread    7) identical     
005-0333-0 (thread    7) worse      

005-0334-1 (thread    6) identical     

005-0335-1 (thread    4) identical     

005-0336-0 (thread    2) identical     
005-0336-1 (thread    5) identical     

005-0337-0 (thread    2) worse      

005-0338-0 (thread    3) identical     

005-0339-1 (thread    7) identical     

005-0340-1 (thread    7) identical     
005-0340-1 (thread    7) worse      

005-0341-1 (thread    2) identical     
005-0341-1 (thread    2) better     

005-0342-0 (thread    5) identical     
005-0342-0 (thread    5) worse      

005-0343-1 (thread    2) identical     
005-0343-1 (thread    4) identical     
005-0343-1 (thread    2) worse      

005-0344-1 (thread    4) worse      

005-0345-0 (thread    1) identical     
005-0345-0 (thread    1) worse      

005-0346-0 (thread    3) identical     
005-0346-0 (thread    3) worse      

005-0347-0 (thread    6) identical     
005-0347-0 (thread    5) identical     

005-0348-0 (thread    6) worse      

005-0349-1 (thread    1) identical     
005-0349-0 (thread    3) identical     
005-0349-0 (thread    3) worse      

005-0350-1 (thread    1) better     

005-0351-1 (thread    5) identical     

005-0352-1 (thread    3) identical     

005-0353-0 (thread    3) identical     

005-0354-0 (thread    1) identical     
005-0354-0 (thread    1) worse      

005-0355-1 (thread    5) identical     

005-0356-1 (thread    3) identical     
005-0356-1 (thread    3) worse      

005-0357-0 (thread    1) identical     
005-0357-0 (thread    1) worse      

005-0358-0 (thread    6) identical     

005-0359-0 (thread    8) identical     

005-0360-1 (thread    2) identical     
005-0360-1 (thread    2) worse      

005-0361-1 (thread    1) identical     
005-0361-0 (thread    4) identical     

005-0362-1 (thread    1) worse      

005-0363-0 (thread    3) identical     

005-0364-1 (thread    4) identical     

005-0365-1 (thread    8) identical     
005-0365-1 (thread    8) worse      

005-0366-0 (thread    6) identical     
005-0366-1 (thread    5) identical     
005-0366-0 (thread    6) worse      

005-0367-1 (thread    5) worse      

005-0368-0 (thread    6) identical     
005-0368-0 (thread    6) worse      

005-0369-0 (thread    7) identical     
005-0369-1 (thread    5) identical     

005-0370-0 (thread    7) worse      

005-0371-1 (thread    3) identical     
005-0371-0 (thread    2) identical     
005-0371-1 (thread    3) worse      

005-0372-0 (thread    4) identical     
005-0372-0 (thread    4) worse      

005-0373-0 (thread    2) worse      

005-0374-0 (thread    1) identical     
005-0374-1 (thread    3) identical     

005-0375-0 (thread    4) identical     

005-0376-1 (thread    2) identical     
005-0376-1 (thread    2) worse      

005-0377-0 (thread    1) worse      

005-0378-1 (thread    4) identical     
005-0378-1 (thread    4) worse      

005-0379-0 (thread    2) identical     
005-0379-0 (thread    2) better     

005-0380-1 (thread    2) identical     
005-0380-1 (thread    2) worse      

005-0381-0 (thread    6) identical     
005-0381-0 (thread    6) worse      

005-0382-1 (thread    6) identical     
005-0382-1 (thread    6) worse      

005-0383-1 (thread    8) identical     

005-0384-1 (thread    5) identical     
005-0384-1 (thread    5) worse      

005-0385-1 (thread    8) identical     
005-0385-1 (thread    8) better     

005-0386-1 (thread    8) identical     

005-0387-0 (thread    8) identical     
005-0387-0 (thread    8) worse      

005-0388-0 (thread    6) identical     
005-0388-0 (thread    6) worse      

005-0389-1 (thread    8) identical     

005-0390-0 (thread    6) identical     
005-0390-0 (thread    6) worse      

005-0391-1 (thread    8) identical     

005-0392-1 (thread    8) identical     

005-0393-0 (thread    4) identical     

005-0394-1 (thread    4) identical     
005-0394-1 (thread    4) worse      

005-0395-0 (thread    4) identical     

005-0396-0 (thread    3) identical     
005-0396-1 (thread    4) identical     
005-0396-1 (thread    4) worse      

005-0397-0 (thread    3) worse      

005-0398-0 (thread    4) identical     
005-0398-0 (thread    4) better     

005-0399-1 (thread    3) identical     

005-0400-1 (thread    3) identical     
005-0400-1 (thread    3) worse      

005-0401-0 (thread    4) identical     
005-0401-0 (thread    4) worse      

005-0402-0 (thread    8) identical     
005-0402-1 (thread    4) identical     
005-0402-1 (thread    4) worse      

005-0403-0 (thread    8) worse      

005-0404-1 (thread    1) identical     
005-0404-1 (thread    1) worse      

005-0405-0 (thread    6) identical     

005-0406-1 (thread    6) identical     

005-0407-0 (thread    3) identical     

005-0408-0 (thread    6) identical     

005-0409-1 (thread    3) identical     
005-0409-1 (thread    3) worse      

005-0410-0 (thread    2) identical     

005-0411-0 (thread    7) identical     
005-0411-0 (thread    2) identical     
005-0411-0 (thread    2) worse      

005-0412-1 (thread    3) identical     
005-0412-1 (thread    3) worse      

005-0413-0 (thread    7) worse      

005-0414-1 (thread    2) identical     

005-0415-1 (thread    8) identical     

005-0416-1 (thread    7) identical     

005-0417-0 (thread    4) identical     

005-0418-0 (thread    5) identical     

005-0419-0 (thread    7) identical     
005-0419-0 (thread    7) better     

005-0420-1 (thread    8) identical     
005-0420-1 (thread    8) worse      

005-0421-1 (thread    4) identical     
005-0421-1 (thread    4) worse      

005-0422-1 (thread    7) identical     
005-0422-1 (thread    7) worse      

005-0423-0 (thread    8) identical     

005-0424-1 (thread    4) identical     

005-0425-0 (thread    5) identical     

005-0426-1 (thread    8) identical     
005-0426-1 (thread    8) worse      

005-0427-0 (thread    8) identical     
005-0427-0 (thread    8) worse      

005-0428-1 (thread    5) identical     
005-0428-1 (thread    5) worse      

005-0429-0 (thread    4) identical     

005-0430-1 (thread    8) identical     
005-0430-1 (thread    8) worse      

005-0431-1 (thread    4) identical     

005-0432-0 (thread    5) identical     

005-0433-1 (thread    4) identical     
005-0433-1 (thread    4) worse      

005-0434-0 (thread    8) identical     

005-0435-1 (thread    4) identical     

005-0436-1 (thread    4) identical     
005-0436-1 (thread    4) worse      

005-0437-0 (thread    7) identical     
005-0437-0 (thread    6) identical     
005-0437-0 (thread    4) identical     
005-0437-0 (thread    4) worse      

005-0438-0 (thread    6) better     

005-0439-0 (thread    7) worse      

005-0440-1 (thread    7) identical     
005-0440-1 (thread    7) worse      

005-0441-0 (thread    7) identical     
005-0441-0 (thread    7) worse      

005-0442-1 (thread    7) identical     
005-0442-1 (thread    7) worse      

005-0443-0 (thread    7) identical     
005-0443-0 (thread    6) identical     

005-0443-1 (thread    4) identical     
005-0443-0 (thread    3) identical     
005-0443-0 (thread    1) identical     
005-0443-0 (thread    8) identical     
005-0443-0 (thread    2) identical     
005-0443-0 (thread    5) identical     
005-0444-0 (thread    7) worse      

005-0445-0 (thread    3) worse      

005-0446-1 (thread    4) worse      

005-0447-0 (thread    8) worse      

005-0448-0 (thread    2) worse      

005-0449-0 (thread    1) worse      

005-0450-0 (thread    5) worse      

005-0451-1 (thread    6) identical     
005-0451-1 (thread    6) worse      

005-0452-1 (thread    8) identical     
005-0452-1 (thread    8) worse      

005-0453-1 (thread    3) identical     
005-0453-1 (thread    3) better     

005-0454-1 (thread    6) identical     
005-0454-1 (thread    6) worse      

005-0455-1 (thread    1) identical     
005-0455-1 (thread    3) identical     
005-0455-1 (thread    1) worse      

005-0456-1 (thread    3) worse      

005-0457-0 (thread    8) identical     
005-0457-1 (thread    1) identical     
005-0457-1 (thread    1) worse      

005-0458-0 (thread    8) worse      

005-0459-0 (thread    6) identical     
005-0459-0 (thread    6) worse      

005-0460-0 (thread    8) identical     
005-0460-0 (thread    8) worse      

005-0461-0 (thread    3) identical     
005-0461-1 (thread    6) identical     
005-0461-1 (thread    6) worse      

005-0462-0 (thread    3) worse      

005-0463-1 (thread    1) identical     
005-0463-1 (thread    1) worse      

005-0464-1 (thread    6) identical     
005-0464-1 (thread    6) worse      

005-0465-0 (thread    3) identical     
005-0465-0 (thread    3) worse      

005-0466-1 (thread    1) identical     
005-0466-1 (thread    1) worse      

005-0467-1 (thread    3) identical     
005-0467-1 (thread    3) worse      

005-0468-0 (thread    1) identical     
005-0468-0 (thread    1) worse      

005-0469-0 (thread    6) identical     
005-0469-0 (thread    6) worse      

005-0470-1 (thread    3) identical     
005-0470-1 (thread    3) worse      

005-0471-0 (thread    7) identical     

005-0472-1 (thread    6) identical     
005-0472-1 (thread    6) worse      

005-0473-1 (thread    7) identical     
005-0473-0 (thread    8) identical     

005-0474-1 (thread    7) worse      

005-0475-0 (thread    2) identical     

005-0476-0 (thread    5) identical     
005-0476-1 (thread    8) identical     
005-0476-1 (thread    8) worse      

005-0477-0 (thread    5) worse      

005-0478-1 (thread    2) identical     
005-0478-1 (thread    2) worse      

005-0479-0 (thread    3) identical     
005-0479-0 (thread    3) worse      

005-0480-1 (thread    5) identical     
005-0480-1 (thread    5) worse      

005-0481-0 (thread    6) identical     
005-0481-0 (thread    6) worse      

005-0482-0 (thread    8) identical     
005-0482-1 (thread    3) identical     
005-0482-1 (thread    6) identical     
005-0482-1 (thread    6) worse      

005-0483-1 (thread    3) worse      

005-0484-0 (thread    8) worse      

005-0485-0 (thread    2) identical     
005-0485-0 (thread    6) identical     
005-0485-0 (thread    6) better     

005-0486-0 (thread    2) worse      

005-0487-0 (thread    8) identical     
005-0487-0 (thread    8) worse      

005-0488-1 (thread    6) identical     
005-0488-1 (thread    6) worse      

005-0489-1 (thread    3) identical     
005-0489-1 (thread    3) worse      

005-0490-1 (thread    8) identical     
005-0490-1 (thread    8) worse      

005-0491-0 (thread    7) identical     
005-0491-0 (thread    7) worse      

005-0492-0 (thread    5) identical     
005-0492-0 (thread    5) worse      

005-0493-0 (thread    1) identical     
005-0493-0 (thread    1) worse      

005-0494-1 (thread    3) identical     
005-0494-1 (thread    3) worse      

005-0495-0 (thread    2) identical     

005-0496-0 (thread    6) identical     

005-0497-0 (thread    4) identical     
005-0497-0 (thread    4) worse      

005-0498-1 (thread    1) identical     
005-0498-1 (thread    1) worse      

005-0499-0 (thread    8) identical     

005-0500-0 (thread    5) identical     
005-0500-0 (thread    5) worse      

005-0501-1 (thread    7) identical     
005-0501-1 (thread    7) worse      

005-0502-1 (thread    8) identical     
005-0502-1 (thread    8) worse      

005-0503-1 (thread    4) identical     
005-0503-0 (thread    5) identical     
005-0503-0 (thread    5) worse      

005-0504-1 (thread    4) worse      

005-0505-1 (thread    2) identical     
005-0505-1 (thread    2) worse      

005-0506-1 (thread    2) identical     
005-0506-1 (thread    2) better     

005-0507-1 (thread    5) identical     

005-0508-1 (thread    5) identical     
005-0508-0 (thread    4) identical     
005-0508-1 (thread    5) worse      

005-0509-0 (thread    4) worse      

005-0510-0 (thread    2) identical     
005-0510-0 (thread    2) worse      

005-0511-0 (thread    5) identical     
005-0511-0 (thread    5) worse      

005-0512-0 (thread    2) identical     

005-0513-0 (thread    3) identical     
005-0513-0 (thread    3) worse      

005-0514-1 (thread    4) identical     
005-0514-1 (thread    3) identical     

005-0515-1 (thread    4) worse      

005-0516-0 (thread    1) identical     
005-0516-0 (thread    1) worse      

005-0517-1 (thread    5) identical     

005-0518-0 (thread    8) identical     
005-0518-1 (thread    7) identical     
005-0518-0 (thread    8) worse      

005-0519-1 (thread    5) identical     
005-0519-1 (thread    5) worse      

005-0520-1 (thread    7) worse      

005-0521-0 (thread    2) identical     

005-0522-0 (thread    6) identical     
005-0522-0 (thread    1) identical     

005-0523-1 (thread    5) identical     

005-0524-1 (thread    2) identical     

005-0525-0 (thread    6) worse      

005-0526-0 (thread    7) identical     

005-0527-1 (thread    1) identical     
005-0527-0 (thread    8) identical     

005-0528-1 (thread    1) worse      

005-0529-1 (thread    4) identical     
005-0529-1 (thread    4) worse      

005-0530-0 (thread    3) identical     
005-0530-0 (thread    3) worse      

Converged2.
done
dvtditr (aa) Version 7.490
alg=A, model=BLOSUM62, 1.53, -0.00, -0.00, noshift, amax=0.0
8 thread(s)


Strategy:
 E-INS-i (Suitable for sequences with long unalignable regions, very slow)
 Iterative refinement method (<16) with LOCAL pairwise alignment with generalized affine gap costs (Altschul 1998)

If unsure which option to use, try 'mafft --auto input > output'.
For more information, see 'mafft --help', 'mafft --man' and the mafft page.

The default gap scoring scheme has been changed in version 7.110 (2013 Oct).
It tends to insert more gaps into gap-rich regions than previous versions.
To disable this change, add the --leavegappyregion option.

Parameters for the E-INS-i option have been changed in version 7.243 (2015 Jun).
To switch to the old parameters, use --oldgenafpair, instead of --genafpair.


  0%|          | 0/1701 [00:00<?, ?it/s]
 15%|█▍        | 252/1701 [00:00<00:00, 2517.59it/s]
 29%|██▉       | 496/1701 [00:00<00:00, 2493.10it/s]
 44%|████▎     | 743/1701 [00:00<00:00, 2484.00it/s]
 58%|█████▊    | 988/1701 [00:00<00:00, 2473.67it/s]
 72%|███████▏  | 1228/1701 [00:00<00:00, 2450.24it/s]
 85%|████████▍ | 1442/1701 [00:00<00:00, 2345.51it/s]
 99%|█████████▉| 1684/1701 [00:00<00:00, 2365.42it/s]
100%|██████████| 1701/1701 [00:00<00:00, 2401.61it/s]
