# Supplementary material for: In silico analysis of crustacean hyperglycemic hormone family G protein-coupled receptor candidates
Source: Front Endocrinol (Lausanne). 2024 Jan 9;14:1322800. doi: 10.3389/fendo.2023.1322800 (PMC10828670; doi:10.3389/fendo.2023.1322800)
Supplement: Supplementary Data Sheet 1 — G. lateralis ESG transcriptome data set. [file DataSheet_1.zip › Supplementary Data/SuppData4/a34/iqtree_15262757_stdout.txt]

Determining smart-gap threshold...

-------------
| Arguments |
-------------
Input file: aligned.fa (format: fasta)
Output file: aligned.fa.clipkit (format: fasta)
Sequence type: Protein
Gaps threshold: 0.984
Trimming mode: kpic-smart-gap
Create complementary output: False
Create log file: False


------------------------
| Processing Alignment |
------------------------


------------------------
| Writing output files |
------------------------
trimmed alignment: aligned.fa.clipkit
complement file: False
log file: False


---------------------
| Output Statistics |
---------------------
Number of sites kept: 859
Number of sites trimmed: 842

Percentage of alignment trimmed: 49.5%

Execution time: 1.604s

IQ-TREE multicore version 2.2.0 COVID-edition for Linux 64-bit built Nov 20 2021 built Nov 20 2021
Developed by Bui Quang Minh, James Barbetti, Nguyen Lam Tung,
Olga Chernomor, Heiko Schmidt, Dominik Schrempf, Michael Woodhams, Ly Trong Nhan.

Host:    c414.oscer.ou.edu (AVX2, FMA3, 1007 GB RAM)
Command: iqtree -s aligned.fa.clipkit -pre CHHr.A34 -nt 24 -m TESTNEW -msub nuclear -bb 10000 -bnni -nstop 250 -abayes
Seed:    362981 (Using SPRNG - Scalable Parallel Random Number Generator)
Time:    Wed May 10 13:01:40 2023
Kernel:  AVX+FMA - 24 threads (96 CPU cores detected)

Reading alignment file aligned.fa.clipkit ... Fasta format detected
Reading fasta file: done in 0.00220608 secs using 83.27% CPU
Alignment most likely contains protein sequences
Constructing alignment: done in 0.00567974 secs using 2322% CPU
Alignment has 188 sequences with 859 columns, 851 distinct patterns
829 parsimony-informative, 0 singleton sites, 30 constant sites
                               Gap/Ambiguity  Composition  p-value
Analyzing sequences: done in 0.00014347 secs using 2111% CPU
   1  Gl_GPCRA13_Proctolinr/1-430     53.78%    failed      0.01%
   2  Bommo_BNGR_A34                  52.74%    passed     69.91%
   3  AnajapEVm001784t1               40.40%    passed     66.51%
   4  Es_CHHR1B                       40.86%    passed     63.90%
   5  XP_039756686.1                  52.15%    passed     46.19%
   6  XP_040169372.1                  49.59%    passed     28.33%
   7  XP_040169373.1                  52.27%    passed     17.02%
   8  AnajapEVm002991t1               54.48%    passed     11.66%
   9  Es_CHHR1A                       46.10%    passed     44.38%
  10  Gl_CHHRA12                      44.12%    passed     67.98%
  11  KAI8439655.1                    74.51%    passed     63.21%
  12  ProbetEVm004621t1               45.17%    passed     39.52%
  13  ProcavEVm002991t1               45.98%    passed     72.29%
  14  EupsupEVm004822t1               49.83%    passed      9.28%
  15  OraoraEVm001763t1               40.40%    passed     10.01%
  16  CallaeEVm001292t1               40.28%    passed     58.79%
  17  NeodenEVm003303t1               42.72%    passed     10.20%
  18  ParausEVm005814t2               56.00%    passed     23.28%
  19  PenvanEVm007603t2               71.59%    passed     66.50%
  20  Lv_CHHR1B                       51.92%    passed     99.32%
  21  Pm_CHHR1B                       44.70%    passed     98.03%
  22  Po_TRL_CHHR1                    44.82%    passed     99.49%
  23  Cq_CHHR1                        42.96%    passed     69.93%
  24  Pc_CHHRA53                      58.67%    passed     42.47%
  25  Nn_CHHR1                        39.70%    passed     46.99%
  26  Pc_CHHRA64                      57.97%    passed     14.18%
  27  Sv_CHHRA13                      45.52%    passed     10.28%
  28  EulmesEVm002388t1               69.85%    passed     41.43%
  29  GarderEVm002392t1               77.18%    passed     24.28%
  30  Lv_CHHR1A                       60.65%    passed     24.80%
  31  Pm_CHHR1A                       47.96%    passed      5.03%
  32  XP_045522851.1                  52.39%    passed     48.10%
  33  Nn_CHHR2B                       35.27%    failed      0.08%
  34  XP_037917404.1                  52.15%    passed      5.25%
  35  XP_037917400.1                  47.96%    passed     15.24%
  36  XP_037917399.1                  46.22%    passed     39.03%
  37  Battex_EVm003745t1              53.08%    passed      7.19%
  38  AcastyEVm001896t2               30.62%    failed      1.26%
  39  OplsP2_EVm002856t1              65.54%    passed     36.10%
  40  SysdeP_EVm003518t1              54.71%    passed     16.74%
  41  LUA10.1_GeclatEVm002817t1       28.99%    failed      0.00%
  42  XP_041784063.1                  49.59%    passed     24.91%
  43  XP_041784064.1                  52.27%    passed     15.76%
  44  CAH0694739.1                    58.09%    passed     83.25%
  45  KAH9639628.1                    73.34%    passed     37.83%
  46  OWR49373.1                      58.67%    passed     27.88%
  47  Erisi1_EVm006110t1              51.11%    passed     31.54%
  48  Minpug_EVm002765t1              25.73%    failed      0.00%
  49  ParausEVm004792t1               36.67%    passed     24.09%
  50  CarmaC_EVm005844t1              41.68%    failed      0.01%
  51  Cb_CHHR2                        55.65%    passed     35.24%
  52  CalsaE_EVm005262t1              41.68%    failed      0.00%
  53  ScyparEVm004277t2               51.22%    passed      7.45%
  54  Gl_CHHRA10                      33.41%    failed      0.00%
  55  LUA10.4_c216942_g1_i3|m.49516   33.18%    failed      0.00%
  56  XP_037033433.1                  55.76%    passed     47.51%
  57  TMW50332.1                      56.81%    passed     62.69%
  58  KAG5672158.1                    54.95%    failed      0.00%
  59  XP_039447113.1                  51.11%    passed     78.66%
  60  XP_039440870.1                  51.11%    passed     78.04%
  61  XP_049289226.1                  50.29%    passed     35.84%
  62  XP_040236775.2                  49.59%    passed     28.20%
  63  Glyacu_EVm001806t2              35.86%    passed     42.51%
  64  Minpug_EVm004770t1              39.23%    failed      0.26%
  65  Es_CHHR2                        39.46%    failed      3.44%
  66  Gl_CHHRA9                       39.58%    failed      2.16%
  67  LUA9.1_GeclatEVm004216t2        54.48%    failed      1.93%
  68  LUA9.4_c209770_g2_i1|m.36434    60.30%    failed      1.40%
  69  XP_026471151.1                  44.12%    passed     31.03%
  70  CAB3509696.1                    52.15%    passed     92.92%
  71  XP_022823136.1                  52.15%    passed     93.02%
  72  XP_047992397.1                  51.92%    passed     41.27%
  73  CarmaC_EVm006998t1              47.85%    failed      0.00%
  74  Procl2_EVm006597t1              50.64%    failed      1.26%
  75  ParausEVm004085t1               39.00%    failed      2.59%
  76  AlpvirEVm007808t1               69.50%    passed     16.53%
  77  Styrich_EVm002467t1             38.42%    failed      0.01%
  78  ThyineEVm006265t3               41.91%    failed      3.05%
  79  Ha_CHHR2                        34.34%    failed      0.97%
  80  Nn_CHHR2A                       33.88%    failed      0.53%
  81  Sv_CHHRA12                      34.46%    passed     16.65%
  82  Panar1_EVm004455t1              34.69%    passed     76.16%
  83  Po_TRL_CHHR2                    34.69%    passed     45.48%
  84  Pm_CHHR2                        35.39%    passed     31.74%
  85  Pleaca_EVm003946t1              47.38%    passed     29.27%
  86  Lysamb_EVm005427t1              70.78%    passed     62.86%
  87  Mr_CHHR2                        64.61%    passed      7.28%
  88  Pleaca_EVm003547t1              45.63%    passed     15.84%
  89  ParausEVm007303t1               51.57%    passed     10.11%
  90  Cq_CHHR2                        33.64%    passed     18.14%
  91  Pc_CHHRA54                      34.23%    passed     32.22%
  92  Emetal_EVm001268t1              34.58%    failed      1.45%
  93  CallaeEVm003830t1               69.50%    passed     84.58%
  94  Cliant_EVm003928t1              52.50%    failed      0.35%
  95  Clivit_EVm002377t1              48.20%    failed      1.33%
  96  So_CHHR2                        39.23%    passed     13.96%
  97  CarmaC_EVm005617t1              39.46%    failed      4.76%
  98  CarmaY_EVm004164t2              33.29%    failed      0.18%
  99  AmpampEVm003717t3               41.79%    failed      0.75%
 100  XP_031353782.1                  54.71%    failed      0.09%
 101  KAB0793282.1                    54.71%    failed      0.04%
 102  XP_022916828.1                  53.20%    failed      0.04%
 103  CAH1101219.1                    58.09%    failed      0.00%
 104  CAH1372496.1                    54.95%    failed      0.53%
 105  XP_008191388.1                  54.83%    failed      0.38%
 106  XP_049850574.1                  53.78%    passed     46.38%
 107  XP_049799230.1                  53.78%    passed     46.28%
 108  XP_049799228.1                  51.69%    passed     38.66%
 109  XP_049772274.1                  51.22%    passed     67.00%
 110  XP_049947811.1                  50.64%    passed     31.81%
 111  XP_047106529.1                  54.25%    passed     58.49%
 112  XP_046988644.1                  54.25%    passed     65.00%
 113  GFG38434.1                      52.50%    passed     50.19%
 114  XP_037973038.2                  52.50%    passed     80.55%
 115  KAG7312068.1                    52.50%    passed     81.38%
 116  CAG9138613.1                    64.03%    passed     89.07%
 117  GBP55645.1                      45.52%    passed     30.64%
 118  XP_026321645.1                  52.85%    passed     35.75%
 119  XP_049876376.1                  50.99%    passed     64.95%
 120  KAI5638481.1                    50.87%    passed     44.78%
 121  KOB65474.1                      76.02%    passed     37.12%
 122  KOB70501.1                      77.76%    passed     43.98%
 123  XP_013189733.1                  55.30%    passed     94.91%
 124  XP_013189734.1                  55.65%    passed     93.09%
 125  XP_026755056.1                  54.71%    passed     20.31%
 126  XP_028165730.1                  54.02%    passed     69.26%
 127  CAH0401003.1                    54.95%    passed     66.41%
 128  RVE47332.1                      48.08%    passed     83.47%
 129  ALM88330.1                      69.03%    passed     25.11%
 130  CAG9788860.1                    54.95%    passed     55.93%
 131  CAG9788867.1                    59.02%    passed     73.84%
 132  CAG9788868.1                    66.36%    passed     40.51%
 133  CAG9788866.1                    69.03%    passed     80.58%
 134  NP_001127750.1                  52.74%    passed     69.91%
 135  XP_030026007.1                  52.97%    failed      3.00%
 136  CAB3230690.1                    53.43%    passed     58.17%
 137  CAH0588909.1                    52.62%    passed     91.22%
 138  XP_026733043.1                  52.62%    passed     90.73%
 139  XP_047032081.1                  52.85%    passed     20.63%
 140  XP_021189735.2                  52.85%    passed     31.66%
 141  PZC78486.1                      52.85%    passed     38.27%
 142  KAF9419495.1                    50.99%    passed     72.42%
 143  XP_035444056.2                  52.27%    passed     89.39%
 144  KAG8107065.1                    49.24%    passed     87.11%
 145  CAG4959981.1                    52.50%    passed     23.51%
 146  CAH2044080.1                    52.62%    passed     32.80%
 147  CAH2044082.1                    59.95%    failed      4.52%
 148  XP_013148168.1                  52.74%    passed     71.47%
 149  XP_014371297.2                  52.74%    passed     69.39%
 150  KPJ18637.1                      57.28%    passed     60.81%
 151  XP_013179681.1                  52.74%    passed     80.30%
 152  KPI99833.1                      58.67%    passed     48.90%
 153  XP_050677204.1                  68.80%    passed     47.64%
 154  XP_045500494.1                  52.50%    passed     87.74%
 155  XP_038222778.1                  58.32%    passed     48.49%
 156  XP_047522130.1                  54.37%    passed     71.17%
 157  CAF4878982.1                    51.92%    passed     44.78%
 158  CAF4878990.1                    58.56%    passed     40.66%
 159  XP_022118003.1                  51.46%    passed     31.63%
 160  CAH4029932.1                    62.51%    passed     43.67%
 161  XP_041982158.1                  53.20%    passed     53.33%
 162  CAH2093144.1                    52.85%    passed     64.12%
 163  XP_045451234.1                  52.85%    passed     59.18%
 164  XP_046969698.1                  57.39%    passed     25.36%
 165  XP_050348207.1                  52.15%    passed     64.97%
 166  XP_026495885.1                  52.15%    passed     84.99%
 167  XP_047535785.1                  52.74%    passed     85.88%
 168  XP_023941153.1                  49.24%    passed     21.80%
 169  CAH2235070.1                    49.48%    passed     56.73%
 170  XP_034834984.1                  49.13%    passed     41.21%
 171  XP_045774600.1                  49.13%    passed     58.88%
 172  CAH0725551.1                    52.85%    passed     32.03%
 173  CAG9564521.1                    52.85%    passed     58.50%
 174  XP_032518941.1                  59.14%    passed     29.58%
 175  XP_032519186.1                  55.18%    passed     41.67%
 176  Pt-CHHR-like1                   36.67%    failed      0.00%
 177  Pt-CHHR-like2                   54.25%    failed      0.00%
 178  Pt-CHHR-like3                   39.12%    passed     49.86%
 179  Pt-CHHR-like4                   45.17%    failed      1.68%
 180  Pt-CHHR-like5                   45.75%    passed     42.87%
 181  Es-CHHR-like1                   60.65%    passed     47.74%
 182  Es-CHHR-like2                   58.21%    passed     13.88%
 183  Es-CHHR-like3                   38.77%    passed     59.28%
 184  Sp-GPCR-A34                     63.91%    failed      0.00%
 185  Sp-GPCR-A35                     39.35%    passed      5.46%
 186  Sp-GPCR-A36                     40.05%    passed     51.03%
 187  Sp-GPCR-A37                     41.44%    passed     88.27%
 188  SpGR-A33                        36.32%    failed      0.01%
WARNING: 117 sequences contain more than 50% gaps/ambiguity
****  TOTAL                           50.77%  41 sequences failed composition chi2 test (p-value<5%; df=19)
NOTE: NP_001127750.1 is identical to Bommo_BNGR_A34 but kept for subsequent analysis
Checking for duplicate sequences: done in 0.00306175 secs using 2190% CPU

Creating fast initial parsimony tree by random order stepwise addition...
0.061 seconds, parsimony score: 14786 (based on 829 sites)
Perform fast likelihood tree search using LG+I+G model...
Estimate model parameters (epsilon = 5.000)
Perform nearest neighbor interchange...
Optimizing NNI: done in 1.44912 secs using 2398% CPU
Estimate model parameters (epsilon = 1.000)
1. Initial log-likelihood: -72328.628
Optimal log-likelihood: -72328.089
Proportion of invariable sites: 0.004
Gamma shape alpha: 1.279
Parameters optimization took 1 rounds (0.181 sec)
Time for fast ML tree search: 2.819 seconds

NOTE: ModelFinder requires 286 MB RAM!
ModelFinder will test up to 234 protein models (sample size: 859) ...
 No. Model         -LnL         df  AIC          AICc         BIC
  1  LG            74957.498    373 150660.997   151236.263   152434.899
  2  LG+I          74863.544    374 150475.087   151054.633   152253.745
  3  LG+G4         72350.714    374 145449.428   146028.974   147228.086
  4  LG+I+G4       72328.094    375 145406.189   145990.040   147189.602
  5  LG+R2         72963.890    375 146677.780   147261.631   148461.193
  6  LG+R3         72467.630    377 145689.260   146281.800   147482.184
  7  LG+R4         72314.963    379 145387.925   145989.262   147190.362
  8  LG+R5         72239.133    381 145240.267   145850.506   147052.215
  9  LG+R6         72226.361    383 145218.721   145837.972   147040.181
 10  LG+R7         72218.000    385 145205.999   145834.372   147036.971
 11  LG+R8         72217.076    387 145208.152   145845.757   147048.635
 22  LG+F+R6       72180.254    402 145164.507   145875.060   147076.326
 23  LG+F+R7       72174.702    404 145157.405   145878.198   147078.736
 35  WAG+R6        72272.711    383 145311.422   145930.673   147132.882
 36  WAG+R7        72266.230    385 145302.459   145930.832   147133.431
 48  WAG+F+R6      72073.358    402 144950.715   145661.268   146862.534
 49  WAG+F+R7      72067.751    404 144943.502   145664.295   146864.833
 61  JTT+R6        71987.820    383 144741.640   145360.890   146563.099
 62  JTT+R7        71978.610    385 144727.220   145355.592   146558.191
 74  JTT+F+R6      71884.235    402 144572.471   145283.023   146484.290
 75  JTT+F+R7      71878.239    404 144564.479   145285.272   146485.810
 87  JTTDCMut+R6   72014.397    383 144794.794   145414.044   146616.253
 88  JTTDCMut+R7   72005.016    385 144780.032   145408.404   146611.003
100  JTTDCMut+F+R6 71909.937    402 144623.874   145334.427   146535.693
101  JTTDCMut+F+R7 71904.456    404 144616.913   145337.706   146538.244
113  DCMut+R6      73191.761    383 147149.522   147768.772   148970.981
114  DCMut+R7      73185.539    385 147141.077   147769.449   148972.048
126  DCMut+F+R6    72597.586    402 145999.173   146709.726   147910.992
127  DCMut+F+R7    72587.905    404 145983.810   146704.603   147905.140
139  VT+R6         72231.519    383 145229.038   145848.288   147050.497
140  VT+R7         72224.109    385 145218.217   145846.589   147049.188
152  VT+F+R6       72118.117    402 145040.233   145750.786   146952.053
153  VT+F+R7       72113.416    404 145034.831   145755.624   146956.162
165  PMB+R6        72693.828    383 146153.656   146772.906   147975.115
166  PMB+R7        72690.659    385 146151.319   146779.691   147982.290
178  PMB+F+R6      72763.934    402 146331.868   147042.420   148243.687
179  PMB+F+R7      72761.464    404 146330.928   147051.721   148252.258
191  Blosum62+R6   72827.681    383 146421.362   147040.613   148242.822
192  Blosum62+R7   72824.971    385 146419.942   147048.315   148250.914
204  Blosum62+F+R6 72775.929    402 146355.857   147066.410   148267.676
205  Blosum62+F+R7 72774.829    404 146357.658   147078.451   148278.988
217  Dayhoff+R6    73191.603    383 147149.207   147768.457   148970.666
218  Dayhoff+R7    73185.345    385 147140.689   147769.061   148971.660
230  Dayhoff+F+R6  72597.411    402 145998.822   146709.375   147910.641
231  Dayhoff+F+R7  72587.686    404 145983.371   146704.164   147904.702
Akaike Information Criterion:           JTT+F+R7
Corrected Akaike Information Criterion: JTT+F+R6
Bayesian Information Criterion:         JTT+F+R6
Best-fit model: JTT+F+R6 chosen according to BIC

All model information printed to CHHr.A34.model.gz
CPU time for ModelFinder: 6828.891 seconds (1h:53m:48s)
Wall-clock time for ModelFinder: 287.781 seconds (0h:4m:47s)
Generating 10000 samples for ultrafast bootstrap (seed: 362981)...

NOTE: 185 MB RAM (0 GB) is required!
Estimate model parameters (epsilon = 0.100)
1. Initial log-likelihood: -71884.235
Optimal log-likelihood: -71884.173
Site proportion and rates:  (0.071,0.094) (0.154,0.270) (0.200,0.541) (0.255,0.836) (0.196,1.462) (0.123,2.790)
Parameters optimization took 1 rounds (0.958 sec)
Wrote distance file to... 
Computing ML distances based on estimated model parameters...
Calculating distance matrix: done in 0.354502 secs using 2398% CPU
Computing ML distances took 0.354806 sec (of wall-clock time) 8.508006 sec (of CPU time)
WARNING: Some pairwise ML distances are too long (saturated)
Setting up auxiliary I and S matrices: done in 0.00400796 secs using 738.1% CPU
Constructing RapidNJ tree: done in 0.445571 secs using 436.8% CPU
Computing RapidNJ tree took 0.449850 sec (of wall-clock time) 1.979251 sec (of CPU time)
Log-likelihood of RapidNJ tree: -72458.784
--------------------------------------------------------------------
|             INITIALIZING CANDIDATE TREE SET                      |
--------------------------------------------------------------------
Generating 98 parsimony trees... 1.405 second
Computing log-likelihood of 98 initial trees ... 12.477 seconds
Current best score: -71884.173

Do NNI search on 20 best initial trees
Optimizing NNI: done in 2.30339 secs using 2380% CPU
Estimate model parameters (epsilon = 0.100)
BETTER TREE FOUND at iteration 1: -71823.049
Optimizing NNI: done in 3.36268 secs using 2399% CPU
Optimizing NNI: done in 5.63966 secs using 2399% CPU
Estimate model parameters (epsilon = 0.100)
BETTER TREE FOUND at iteration 3: -71785.257
Optimizing NNI: done in 5.86245 secs using 2399% CPU
Optimizing NNI: done in 5.30998 secs using 2399% CPU
Optimizing NNI: done in 5.5238 secs using 2399% CPU
Optimizing NNI: done in 5.61165 secs using 2399% CPU
Optimizing NNI: done in 5.61193 secs using 2399% CPU
Optimizing NNI: done in 5.85321 secs using 2399% CPU
Optimizing NNI: done in 5.64578 secs using 2399% CPU
Iteration 10 / LogL: -71843.668 / Time: 0h:1m:12s
Optimizing NNI: done in 5.83676 secs using 2399% CPU
Optimizing NNI: done in 5.34076 secs using 2399% CPU
Optimizing NNI: done in 4.77057 secs using 2399% CPU
Optimizing NNI: done in 5.58268 secs using 2399% CPU
Optimizing NNI: done in 5.47457 secs using 2399% CPU
Optimizing NNI: done in 5.52416 secs using 2399% CPU
Optimizing NNI: done in 4.52262 secs using 2399% CPU
Optimizing NNI: done in 5.16466 secs using 2399% CPU
Optimizing NNI: done in 5.68772 secs using 2399% CPU
Estimate model parameters (epsilon = 0.100)
BETTER TREE FOUND at iteration 19: -71776.753
Optimizing NNI: done in 4.68383 secs using 2399% CPU
Iteration 20 / LogL: -71827.277 / Time: 0h:2m:7s
Finish initializing candidate tree set (20)
Current best tree score: -71776.753 / CPU time: 124.549
Number of iterations: 20
--------------------------------------------------------------------
|               OPTIMIZING CANDIDATE TREE SET                      |
--------------------------------------------------------------------
Optimizing NNI: done in 3.80767 secs using 2399% CPU
Optimizing NNI: done in 3.9278 secs using 2399% CPU
Optimizing NNI: done in 3.08172 secs using 2399% CPU
Optimizing NNI: done in 3.81047 secs using 2399% CPU
Estimate model parameters (epsilon = 0.100)
BETTER TREE FOUND at iteration 24: -71769.554
Optimizing NNI: done in 3.71651 secs using 2399% CPU
Optimizing NNI: done in 3.27534 secs using 2399% CPU
Estimate model parameters (epsilon = 0.100)
BETTER TREE FOUND at iteration 26: -71766.869
Optimizing NNI: done in 4.33032 secs using 2399% CPU
Optimizing NNI: done in 3.9399 secs using 2399% CPU
Estimate model parameters (epsilon = 0.100)
BETTER TREE FOUND at iteration 28: -71765.807
Optimizing NNI: done in 3.52519 secs using 2399% CPU
Optimizing NNI: done in 4.24654 secs using 2399% CPU
Iteration 30 / LogL: -71770.775 / Time: 0h:2m:50s (0h:24m:17s left)
Optimizing NNI: done in 3.53034 secs using 2399% CPU
Optimizing NNI: done in 3.85963 secs using 2399% CPU
Estimate model parameters (epsilon = 0.100)
BETTER TREE FOUND at iteration 32: -71762.551
Optimizing NNI: done in 3.91947 secs using 2399% CPU
Estimate model parameters (epsilon = 0.100)
BETTER TREE FOUND at iteration 33: -71762.206
Optimizing NNI: done in 3.99158 secs using 2399% CPU
Optimizing NNI: done in 3.60808 secs using 2399% CPU
Optimizing NNI: done in 3.93012 secs using 2399% CPU
Optimizing NNI: done in 3.71231 secs using 2399% CPU
Optimizing NNI: done in 3.44937 secs using 2399% CPU
Optimizing NNI: done in 3.65098 secs using 2399% CPU
Optimizing NNI: done in 3.32826 secs using 2399% CPU
Iteration 40 / LogL: -71814.300 / Time: 0h:3m:31s (0h:21m:54s left)
Optimizing NNI: done in 3.36595 secs using 2399% CPU
Optimizing NNI: done in 3.9994 secs using 2399% CPU
Optimizing NNI: done in 3.26365 secs using 2399% CPU
Optimizing NNI: done in 3.62429 secs using 2399% CPU
Optimizing NNI: done in 2.91546 secs using 2399% CPU
Optimizing NNI: done in 4.20193 secs using 2399% CPU
Estimate model parameters (epsilon = 0.100)
BETTER TREE FOUND at iteration 46: -71758.723
Optimizing NNI: done in 3.70295 secs using 2399% CPU
Optimizing NNI: done in 3.49008 secs using 2399% CPU
Optimizing NNI: done in 3.592 secs using 2399% CPU
Optimizing NNI: done in 2.9654 secs using 2399% CPU
Iteration 50 / LogL: -71776.855 / Time: 0h:4m:7s (0h:20m:45s left)
Optimizing NNI: done in 3.91577 secs using 2399% CPU
Optimizing NNI: done in 3.90627 secs using 2399% CPU
Optimizing NNI: done in 2.82931 secs using 2399% CPU
Optimizing NNI: done in 3.29855 secs using 2399% CPU
Optimizing NNI: done in 3.5413 secs using 2399% CPU
Optimizing NNI: done in 3.79327 secs using 2399% CPU
Estimate model parameters (epsilon = 0.100)
BETTER TREE FOUND at iteration 56: -71758.702
Optimizing NNI: done in 4.24904 secs using 2399% CPU
Optimizing NNI: done in 3.7456 secs using 2399% CPU
Optimizing NNI: done in 2.78403 secs using 2399% CPU
Optimizing NNI: done in 3.94254 secs using 2399% CPU
Estimate model parameters (epsilon = 0.100)
BETTER TREE FOUND at iteration 60: -71757.943
Iteration 60 / LogL: -71757.943 / Time: 0h:4m:47s (0h:20m:19s left)
Optimizing NNI: done in 4.07929 secs using 2399% CPU
Optimizing NNI: done in 3.3471 secs using 2399% CPU
Optimizing NNI: done in 3.15131 secs using 2399% CPU
Optimizing NNI: done in 3.3785 secs using 2399% CPU
Estimate model parameters (epsilon = 0.100)
BETTER TREE FOUND at iteration 64: -71757.321
Optimizing NNI: done in 3.72624 secs using 2399% CPU
Optimizing NNI: done in 3.99265 secs using 2399% CPU
Optimizing NNI: done in 3.96032 secs using 2399% CPU
Optimizing NNI: done in 3.62476 secs using 2399% CPU
Optimizing NNI: done in 2.72689 secs using 2399% CPU
Optimizing NNI: done in 3.7309 secs using 2399% CPU
Iteration 70 / LogL: -71757.643 / Time: 0h:5m:26s (0h:19m:13s left)
Optimizing NNI: done in 3.99865 secs using 2399% CPU
Optimizing NNI: done in 3.85012 secs using 2399% CPU
Optimizing NNI: done in 4.10632 secs using 2399% CPU
Optimizing NNI: done in 3.23959 secs using 2399% CPU
Optimizing NNI: done in 3.37779 secs using 2399% CPU
Optimizing NNI: done in 3.83818 secs using 2399% CPU
Optimizing NNI: done in 3.55728 secs using 2399% CPU
Optimizing NNI: done in 3.9404 secs using 2399% CPU
Optimizing NNI: done in 3.83246 secs using 2399% CPU
Optimizing NNI: done in 4.52032 secs using 2399% CPU
Iteration 80 / LogL: -71763.170 / Time: 0h:6m:5s (0h:18m:1s left)
Optimizing NNI: done in 3.43321 secs using 2399% CPU
Optimizing NNI: done in 3.4947 secs using 2399% CPU
Optimizing NNI: done in 3.88727 secs using 2399% CPU
Optimizing NNI: done in 3.39592 secs using 2399% CPU
Optimizing NNI: done in 3.24173 secs using 2399% CPU
Optimizing NNI: done in 4.01514 secs using 2399% CPU
Optimizing NNI: done in 3.07616 secs using 2399% CPU
Optimizing NNI: done in 3.9518 secs using 2399% CPU
Optimizing NNI: done in 3.66174 secs using 2399% CPU
Optimizing NNI: done in 3.36792 secs using 2399% CPU
Iteration 90 / LogL: -71761.300 / Time: 0h:6m:42s (0h:16m:52s left)
Optimizing NNI: done in 3.75503 secs using 2399% CPU
Optimizing NNI: done in 3.45406 secs using 2399% CPU
Optimizing NNI: done in 2.92369 secs using 2399% CPU
Optimizing NNI: done in 3.54697 secs using 2399% CPU
Optimizing NNI: done in 4.08069 secs using 2399% CPU
Optimizing NNI: done in 2.76232 secs using 2399% CPU
Optimizing NNI: done in 3.97875 secs using 2399% CPU
Optimizing NNI: done in 3.82617 secs using 2399% CPU
Optimizing NNI: done in 4.45242 secs using 2399% CPU
Optimizing NNI: done in 3.7538 secs using 2399% CPU
Iteration 100 / LogL: -71764.777 / Time: 0h:7m:19s (0h:15m:50s left)
Optimizing NNI: done in 3.53386 secs using 2399% CPU
Optimizing NNI: done in 3.86014 secs using 2399% CPU
Optimizing NNI: done in 3.32469 secs using 2399% CPU
Optimizing NNI: done in 3.13518 secs using 2399% CPU
Optimizing NNI: done in 3.49074 secs using 2399% CPU
Optimizing NNI: done in 3.70135 secs using 2399% CPU
Optimizing NNI: done in 3.15948 secs using 2399% CPU
Optimizing NNI: done in 3.61424 secs using 2399% CPU
Optimizing NNI: done in 2.91022 secs using 2399% CPU
Optimizing NNI: done in 3.3219 secs using 2399% CPU
Estimate model parameters (epsilon = 0.100)
BETTER TREE FOUND at iteration 110: -71756.539
Iteration 110 / LogL: -71756.539 / Time: 0h:7m:56s (0h:18m:12s left)
Optimizing NNI: done in 3.44952 secs using 2399% CPU
Optimizing NNI: done in 3.59804 secs using 2399% CPU
Optimizing NNI: done in 2.90453 secs using 2399% CPU
Optimizing NNI: done in 3.29865 secs using 2399% CPU
Optimizing NNI: done in 3.57019 secs using 2399% CPU
Optimizing NNI: done in 3.79016 secs using 2399% CPU
Optimizing NNI: done in 3.95238 secs using 2399% CPU
Optimizing NNI: done in 3.45646 secs using 2399% CPU
Optimizing NNI: done in 3.62787 secs using 2399% CPU
Optimizing NNI: done in 3.78835 secs using 2399% CPU
Iteration 120 / LogL: -71759.322 / Time: 0h:8m:33s (0h:17m:15s left)
Optimizing NNI: done in 3.6735 secs using 2399% CPU
Optimizing NNI: done in 3.55851 secs using 2399% CPU
Optimizing NNI: done in 3.69769 secs using 2399% CPU
Optimizing NNI: done in 3.70389 secs using 2399% CPU
Optimizing NNI: done in 3.85225 secs using 2399% CPU
Optimizing NNI: done in 3.05824 secs using 2399% CPU
Optimizing NNI: done in 3.60915 secs using 2399% CPU
Estimate model parameters (epsilon = 0.100)
BETTER TREE FOUND at iteration 127: -71756.468
Optimizing NNI: done in 4.2689 secs using 2399% CPU
Optimizing NNI: done in 4.23795 secs using 2399% CPU
Optimizing NNI: done in 3.88125 secs using 2399% CPU
Iteration 130 / LogL: -71757.263 / Time: 0h:9m:12s (0h:17m:38s left)
Optimizing NNI: done in 3.73938 secs using 2399% CPU
Optimizing NNI: done in 4.33504 secs using 2399% CPU
Optimizing NNI: done in 3.22002 secs using 2399% CPU
Optimizing NNI: done in 3.85778 secs using 2399% CPU
Optimizing NNI: done in 3.42064 secs using 2399% CPU
BETTER TREE FOUND at iteration 135: -71756.468
Optimizing NNI: done in 4.01833 secs using 2399% CPU
Optimizing NNI: done in 3.74919 secs using 2399% CPU
Optimizing NNI: done in 3.20378 secs using 2399% CPU
Optimizing NNI: done in 3.27603 secs using 2399% CPU
Optimizing NNI: done in 3.08898 secs using 2399% CPU
Iteration 140 / LogL: -71767.301 / Time: 0h:9m:50s (0h:17m:20s left)
Optimizing NNI: done in 3.57448 secs using 2398% CPU
Optimizing NNI: done in 2.92695 secs using 2399% CPU
Optimizing NNI: done in 3.87594 secs using 2399% CPU
Optimizing NNI: done in 3.89907 secs using 2399% CPU
UPDATE BEST LOG-LIKELIHOOD: -71756.467
Optimizing NNI: done in 3.03575 secs using 2399% CPU
Optimizing NNI: done in 3.57985 secs using 2399% CPU
Optimizing NNI: done in 3.54999 secs using 2399% CPU
Optimizing NNI: done in 4.03115 secs using 2399% CPU
Optimizing NNI: done in 3.07575 secs using 2399% CPU
Optimizing NNI: done in 3.78278 secs using 2399% CPU
Iteration 150 / LogL: -71975.436 / Time: 0h:10m:26s (0h:16m:28s left)
Optimizing NNI: done in 3.63477 secs using 2399% CPU
Optimizing NNI: done in 3.74835 secs using 2399% CPU
Optimizing NNI: done in 4.40475 secs using 2399% CPU
Optimizing NNI: done in 3.77906 secs using 2399% CPU
Optimizing NNI: done in 3.71415 secs using 2399% CPU
Optimizing NNI: done in 3.91771 secs using 2399% CPU
Optimizing NNI: done in 3.7507 secs using 2399% CPU
Optimizing NNI: done in 3.23179 secs using 2398% CPU
Optimizing NNI: done in 3.52047 secs using 2399% CPU
Optimizing NNI: done in 3.86231 secs using 2398% CPU
Iteration 160 / LogL: -71757.680 / Time: 0h:11m:6s (0h:15m:42s left)
Optimizing NNI: done in 4.24563 secs using 2399% CPU
Optimizing NNI: done in 3.25069 secs using 2398% CPU
Optimizing NNI: done in 3.32782 secs using 2399% CPU
Optimizing NNI: done in 4.30866 secs using 2398% CPU
Optimizing NNI: done in 3.27336 secs using 2399% CPU
Optimizing NNI: done in 3.94955 secs using 2399% CPU
Optimizing NNI: done in 4.14928 secs using 2398% CPU
Optimizing NNI: done in 3.62466 secs using 2398% CPU
Optimizing NNI: done in 3.40621 secs using 2399% CPU
Optimizing NNI: done in 3.54061 secs using 2399% CPU
Iteration 170 / LogL: -71760.467 / Time: 0h:11m:44s (0h:14m:56s left)
Optimizing NNI: done in 4.00512 secs using 2399% CPU
Optimizing NNI: done in 4.04434 secs using 2399% CPU
Optimizing NNI: done in 3.94412 secs using 2399% CPU
Optimizing NNI: done in 3.87724 secs using 2399% CPU
Optimizing NNI: done in 3.74352 secs using 2399% CPU
Optimizing NNI: done in 4.17177 secs using 2398% CPU
Optimizing NNI: done in 3.98456 secs using 2399% CPU
Optimizing NNI: done in 3.16809 secs using 2399% CPU
Optimizing NNI: done in 2.73781 secs using 2398% CPU
Optimizing NNI: done in 3.81359 secs using 2399% CPU
Iteration 180 / LogL: -71762.144 / Time: 0h:12m:23s (0h:14m:11s left)
Optimizing NNI: done in 3.2112 secs using 2399% CPU
Optimizing NNI: done in 3.58534 secs using 2399% CPU
Optimizing NNI: done in 3.58776 secs using 2399% CPU
Optimizing NNI: done in 3.77074 secs using 2399% CPU
Optimizing NNI: done in 3.57833 secs using 2399% CPU
Optimizing NNI: done in 3.43807 secs using 2399% CPU
Optimizing NNI: done in 3.82439 secs using 2399% CPU
Optimizing NNI: done in 3.43271 secs using 2399% CPU
Optimizing NNI: done in 3.44755 secs using 2399% CPU
Optimizing NNI: done in 3.6123 secs using 2399% CPU
Iteration 190 / LogL: -71796.209 / Time: 0h:13m:0s (0h:13m:25s left)
Optimizing NNI: done in 4.14533 secs using 2399% CPU
Estimate model parameters (epsilon = 0.100)
BETTER TREE FOUND at iteration 191: -71756.303
Optimizing NNI: done in 3.19402 secs using 2399% CPU
Optimizing NNI: done in 3.9187 secs using 2399% CPU
Estimate model parameters (epsilon = 0.100)
BETTER TREE FOUND at iteration 193: -71756.107
Optimizing NNI: done in 3.8436 secs using 2399% CPU
Optimizing NNI: done in 4.16212 secs using 2399% CPU
Optimizing NNI: done in 3.66334 secs using 2399% CPU
Optimizing NNI: done in 4.02106 secs using 2399% CPU
Optimizing NNI: done in 4.29971 secs using 2399% CPU
Optimizing NNI: done in 3.41028 secs using 2399% CPU
Optimizing NNI: done in 3.76805 secs using 2399% CPU
Iteration 200 / LogL: -71761.493 / Time: 0h:13m:42s (0h:16m:44s left)
Optimizing NNI: done in 3.47673 secs using 2399% CPU
Optimizing NNI: done in 3.78498 secs using 2398% CPU
Optimizing NNI: done in 2.76303 secs using 2399% CPU
Optimizing NNI: done in 2.74881 secs using 2399% CPU
Optimizing NNI: done in 3.73445 secs using 2399% CPU
Optimizing NNI: done in 3.76658 secs using 2399% CPU
Optimizing NNI: done in 4.33668 secs using 2399% CPU
Optimizing NNI: done in 3.89876 secs using 2399% CPU
Optimizing NNI: done in 3.93379 secs using 2399% CPU
Optimizing NNI: done in 3.17744 secs using 2399% CPU
Iteration 210 / LogL: -71761.075 / Time: 0h:14m:19s (0h:15m:58s left)
Optimizing NNI: done in 3.6108 secs using 2399% CPU
Optimizing NNI: done in 4.01393 secs using 2399% CPU
Optimizing NNI: done in 3.37002 secs using 2399% CPU
Optimizing NNI: done in 3.41375 secs using 2399% CPU
Optimizing NNI: done in 3.89781 secs using 2399% CPU
Optimizing NNI: done in 3.78234 secs using 2399% CPU
Optimizing NNI: done in 3.60242 secs using 2399% CPU
Optimizing NNI: done in 3.4913 secs using 2399% CPU
Optimizing NNI: done in 3.47192 secs using 2399% CPU
Optimizing NNI: done in 3.65968 secs using 2398% CPU
Iteration 220 / LogL: -71763.169 / Time: 0h:14m:58s (0h:15m:14s left)
Optimizing NNI: done in 3.98939 secs using 2399% CPU
Optimizing NNI: done in 3.40292 secs using 2399% CPU
Optimizing NNI: done in 3.20312 secs using 2399% CPU
Optimizing NNI: done in 3.17067 secs using 2399% CPU
Optimizing NNI: done in 3.10291 secs using 2399% CPU
Optimizing NNI: done in 4.03576 secs using 2399% CPU
Optimizing NNI: done in 3.35302 secs using 2399% CPU
Optimizing NNI: done in 3.75533 secs using 2399% CPU
Optimizing NNI: done in 3.91502 secs using 2399% CPU
Optimizing NNI: done in 3.07483 secs using 2399% CPU
Iteration 230 / LogL: -71761.765 / Time: 0h:15m:34s (0h:14m:28s left)
Optimizing NNI: done in 3.76025 secs using 2399% CPU
Optimizing NNI: done in 3.25707 secs using 2399% CPU
Optimizing NNI: done in 3.73767 secs using 2399% CPU
Optimizing NNI: done in 3.76143 secs using 2399% CPU
Optimizing NNI: done in 4.05254 secs using 2399% CPU
Optimizing NNI: done in 4.1825 secs using 2399% CPU
Optimizing NNI: done in 3.46532 secs using 2399% CPU
Optimizing NNI: done in 3.73149 secs using 2399% CPU
Optimizing NNI: done in 3.18007 secs using 2399% CPU
Optimizing NNI: done in 4.19809 secs using 2399% CPU
Iteration 240 / LogL: -71756.757 / Time: 0h:16m:13s (0h:13m:46s left)
Optimizing NNI: done in 3.10872 secs using 2399% CPU
Optimizing NNI: done in 3.54104 secs using 2399% CPU
Optimizing NNI: done in 3.70686 secs using 2399% CPU
Optimizing NNI: done in 3.49467 secs using 2399% CPU
Optimizing NNI: done in 3.95369 secs using 2399% CPU
Optimizing NNI: done in 3.46155 secs using 2399% CPU
Optimizing NNI: done in 2.89752 secs using 2399% CPU
Optimizing NNI: done in 3.8841 secs using 2399% CPU
Optimizing NNI: done in 3.27507 secs using 2399% CPU
Optimizing NNI: done in 3.91353 secs using 2398% CPU
Iteration 250 / LogL: -71756.579 / Time: 0h:16m:50s (0h:13m:2s left)
Optimizing NNI: done in 3.61154 secs using 2399% CPU
Optimizing NNI: done in 3.45354 secs using 2399% CPU
Optimizing NNI: done in 3.12678 secs using 2399% CPU
Optimizing NNI: done in 3.13865 secs using 2399% CPU
Optimizing NNI: done in 3.15156 secs using 2399% CPU
Optimizing NNI: done in 4.13812 secs using 2399% CPU
Optimizing NNI: done in 3.87262 secs using 2399% CPU
Optimizing NNI: done in 3.83025 secs using 2399% CPU
Optimizing NNI: done in 3.22032 secs using 2399% CPU
Optimizing NNI: done in 3.04167 secs using 2399% CPU
Iteration 260 / LogL: -71756.575 / Time: 0h:17m:25s (0h:12m:18s left)
Optimizing NNI: done in 4.01854 secs using 2399% CPU
Optimizing NNI: done in 3.44735 secs using 2399% CPU
Optimizing NNI: done in 3.93283 secs using 2399% CPU
Optimizing NNI: done in 3.62725 secs using 2399% CPU
Optimizing NNI: done in 3.60162 secs using 2399% CPU
Optimizing NNI: done in 3.86503 secs using 2399% CPU
Optimizing NNI: done in 3.4743 secs using 2399% CPU
Optimizing NNI: done in 3.66526 secs using 2399% CPU
Optimizing NNI: done in 3.57319 secs using 2398% CPU
Optimizing NNI: done in 4.28963 secs using 2398% CPU
Iteration 270 / LogL: -71769.111 / Time: 0h:18m:5s (0h:11m:37s left)
Optimizing NNI: done in 3.36305 secs using 2399% CPU
Optimizing NNI: done in 3.60926 secs using 2399% CPU
Optimizing NNI: done in 3.18299 secs using 2399% CPU
Optimizing NNI: done in 3.74035 secs using 2399% CPU
Optimizing NNI: done in 4.44391 secs using 2399% CPU
Optimizing NNI: done in 3.51664 secs using 2399% CPU
Optimizing NNI: done in 3.67844 secs using 2399% CPU
Optimizing NNI: done in 3.89299 secs using 2399% CPU
Optimizing NNI: done in 3.4449 secs using 2399% CPU
Optimizing NNI: done in 3.39793 secs using 2398% CPU
Iteration 280 / LogL: -71757.322 / Time: 0h:18m:42s (0h:10m:55s left)
Optimizing NNI: done in 3.61758 secs using 2398% CPU
Optimizing NNI: done in 3.40425 secs using 2399% CPU
Optimizing NNI: done in 3.76491 secs using 2399% CPU
Optimizing NNI: done in 3.35112 secs using 2399% CPU
Optimizing NNI: done in 3.11797 secs using 2399% CPU
Optimizing NNI: done in 3.44003 secs using 2399% CPU
Optimizing NNI: done in 3.55828 secs using 2399% CPU
Optimizing NNI: done in 3.36036 secs using 2399% CPU
Optimizing NNI: done in 2.93439 secs using 2399% CPU
Optimizing NNI: done in 3.1439 secs using 2398% CPU
Iteration 290 / LogL: -71771.131 / Time: 0h:19m:17s (0h:10m:12s left)
Optimizing NNI: done in 3.57794 secs using 2399% CPU
Optimizing NNI: done in 3.1365 secs using 2398% CPU
Optimizing NNI: done in 2.90413 secs using 2398% CPU
Optimizing NNI: done in 3.21477 secs using 2399% CPU
Optimizing NNI: done in 3.58639 secs using 2398% CPU
Optimizing NNI: done in 3.18404 secs using 2399% CPU
Optimizing NNI: done in 3.49385 secs using 2399% CPU
Optimizing NNI: done in 3.5274 secs using 2399% CPU
Optimizing NNI: done in 3.63366 secs using 2399% CPU
Optimizing NNI: done in 3.48908 secs using 2398% CPU
Iteration 300 / LogL: -71771.115 / Time: 0h:19m:53s (0h:9m:30s left)
Optimizing NNI: done in 2.95337 secs using 2399% CPU
Optimizing NNI: done in 3.83485 secs using 2399% CPU
Optimizing NNI: done in 3.18276 secs using 2399% CPU
Optimizing NNI: done in 3.01706 secs using 2399% CPU
Optimizing NNI: done in 3.54919 secs using 2399% CPU
Optimizing NNI: done in 4.26464 secs using 2399% CPU
Optimizing NNI: done in 3.47304 secs using 2399% CPU
Optimizing NNI: done in 3.50517 secs using 2399% CPU
Optimizing NNI: done in 3.44785 secs using 2399% CPU
Optimizing NNI: done in 3.58734 secs using 2399% CPU
Iteration 310 / LogL: -71756.155 / Time: 0h:20m:28s (0h:8m:48s left)
Optimizing NNI: done in 3.36636 secs using 2398% CPU
Optimizing NNI: done in 3.34634 secs using 2399% CPU
Optimizing NNI: done in 2.93612 secs using 2399% CPU
Optimizing NNI: done in 3.45296 secs using 2398% CPU
Optimizing NNI: done in 3.20922 secs using 2398% CPU
Optimizing NNI: done in 3.54348 secs using 2399% CPU
Optimizing NNI: done in 2.97563 secs using 2399% CPU
Optimizing NNI: done in 3.22306 secs using 2398% CPU
Optimizing NNI: done in 3.71834 secs using 2399% CPU
Optimizing NNI: done in 3.46142 secs using 2399% CPU
Iteration 320 / LogL: -71758.351 / Time: 0h:21m:3s (0h:8m:7s left)
Optimizing NNI: done in 4.11493 secs using 2398% CPU
Optimizing NNI: done in 3.31185 secs using 2399% CPU
Optimizing NNI: done in 3.72545 secs using 2399% CPU
Optimizing NNI: done in 3.65696 secs using 2399% CPU
Optimizing NNI: done in 3.18017 secs using 2399% CPU
Optimizing NNI: done in 3.86067 secs using 2399% CPU
Optimizing NNI: done in 3.79638 secs using 2399% CPU
Optimizing NNI: done in 3.37039 secs using 2399% CPU
Optimizing NNI: done in 3.62031 secs using 2399% CPU
Optimizing NNI: done in 3.33359 secs using 2399% CPU
Iteration 330 / LogL: -71867.375 / Time: 0h:21m:40s (0h:7m:26s left)
Optimizing NNI: done in 2.96149 secs using 2399% CPU
Optimizing NNI: done in 3.02332 secs using 2399% CPU
Optimizing NNI: done in 3.13218 secs using 2399% CPU
Optimizing NNI: done in 3.07039 secs using 2399% CPU
Optimizing NNI: done in 3.70098 secs using 2399% CPU
Optimizing NNI: done in 3.2136 secs using 2399% CPU
Optimizing NNI: done in 4.543 secs using 2399% CPU
Optimizing NNI: done in 3.66285 secs using 2398% CPU
Optimizing NNI: done in 3.51778 secs using 2399% CPU
Optimizing NNI: done in 3.87041 secs using 2398% CPU
Iteration 340 / LogL: -71759.459 / Time: 0h:22m:17s (0h:6m:46s left)
Optimizing NNI: done in 3.73229 secs using 2399% CPU
Optimizing NNI: done in 3.72071 secs using 2399% CPU
Optimizing NNI: done in 3.16856 secs using 2399% CPU
Optimizing NNI: done in 3.50602 secs using 2399% CPU
Optimizing NNI: done in 3.24858 secs using 2398% CPU
Optimizing NNI: done in 2.77334 secs using 2399% CPU
Optimizing NNI: done in 4.20726 secs using 2399% CPU
Optimizing NNI: done in 3.43774 secs using 2399% CPU
Optimizing NNI: done in 2.92334 secs using 2399% CPU
Optimizing NNI: done in 3.69205 secs using 2399% CPU
Iteration 350 / LogL: -71756.286 / Time: 0h:22m:52s (0h:6m:5s left)
Optimizing NNI: done in 3.66468 secs using 2399% CPU
Optimizing NNI: done in 3.11635 secs using 2398% CPU
Optimizing NNI: done in 3.48645 secs using 2398% CPU
Optimizing NNI: done in 3.74334 secs using 2399% CPU
Optimizing NNI: done in 3.44624 secs using 2399% CPU
Optimizing NNI: done in 4.16268 secs using 2399% CPU
Optimizing NNI: done in 3.44848 secs using 2399% CPU
Optimizing NNI: done in 3.72144 secs using 2399% CPU
Optimizing NNI: done in 3.3988 secs using 2398% CPU
Optimizing NNI: done in 3.08947 secs using 2399% CPU
Iteration 360 / LogL: -71769.128 / Time: 0h:23m:29s (0h:5m:25s left)
Optimizing NNI: done in 3.50073 secs using 2399% CPU
Optimizing NNI: done in 3.76431 secs using 2399% CPU
Optimizing NNI: done in 3.88972 secs using 2399% CPU
Optimizing NNI: done in 3.23452 secs using 2399% CPU
Optimizing NNI: done in 3.99207 secs using 2399% CPU
Optimizing NNI: done in 3.35522 secs using 2399% CPU
Optimizing NNI: done in 3.20473 secs using 2399% CPU
Optimizing NNI: done in 4.02379 secs using 2399% CPU
Optimizing NNI: done in 2.9196 secs using 2399% CPU
Optimizing NNI: done in 3.41633 secs using 2399% CPU
Iteration 370 / LogL: -71760.091 / Time: 0h:24m:7s (0h:4m:46s left)
Optimizing NNI: done in 2.82513 secs using 2399% CPU
Optimizing NNI: done in 3.65162 secs using 2399% CPU
Optimizing NNI: done in 2.99373 secs using 2399% CPU
Optimizing NNI: done in 3.65323 secs using 2399% CPU
Optimizing NNI: done in 4.10979 secs using 2399% CPU
Optimizing NNI: done in 3.37082 secs using 2399% CPU
Optimizing NNI: done in 3.22957 secs using 2399% CPU
Optimizing NNI: done in 2.78224 secs using 2399% CPU
Optimizing NNI: done in 3.71909 secs using 2399% CPU
Optimizing NNI: done in 3.48199 secs using 2399% CPU
Iteration 380 / LogL: -71761.524 / Time: 0h:24m:41s (0h:4m:6s left)
Optimizing NNI: done in 3.86544 secs using 2399% CPU
Optimizing NNI: done in 3.23387 secs using 2399% CPU
Optimizing NNI: done in 4.07208 secs using 2399% CPU
Optimizing NNI: done in 4.03159 secs using 2399% CPU
Optimizing NNI: done in 3.19108 secs using 2399% CPU
Optimizing NNI: done in 2.94532 secs using 2399% CPU
Optimizing NNI: done in 3.60048 secs using 2398% CPU
Optimizing NNI: done in 4.13044 secs using 2399% CPU
Optimizing NNI: done in 4.21999 secs using 2398% CPU
Optimizing NNI: done in 3.87125 secs using 2399% CPU
Iteration 390 / LogL: -71758.968 / Time: 0h:25m:22s (0h:3m:27s left)
Optimizing NNI: done in 3.59369 secs using 2399% CPU
Optimizing NNI: done in 3.46855 secs using 2398% CPU
Optimizing NNI: done in 4.02089 secs using 2399% CPU
Optimizing NNI: done in 3.23593 secs using 2398% CPU
Optimizing NNI: done in 3.6639 secs using 2399% CPU
Optimizing NNI: done in 3.44068 secs using 2399% CPU
Optimizing NNI: done in 3.80987 secs using 2399% CPU
Optimizing NNI: done in 3.85784 secs using 2399% CPU
Optimizing NNI: done in 3.54687 secs using 2399% CPU
Optimizing NNI: done in 3.76913 secs using 2399% CPU
Iteration 400 / LogL: -71756.108 / Time: 0h:25m:59s (0h:2m:48s left)
Optimizing NNI: done in 3.964 secs using 2399% CPU
Optimizing NNI: done in 2.85051 secs using 2399% CPU
Optimizing NNI: done in 3.39997 secs using 2399% CPU
Optimizing NNI: done in 3.23702 secs using 2398% CPU
Optimizing NNI: done in 4.1211 secs using 2399% CPU
Optimizing NNI: done in 3.89955 secs using 2399% CPU
Optimizing NNI: done in 3.91481 secs using 2399% CPU
Optimizing NNI: done in 3.75627 secs using 2399% CPU
Optimizing NNI: done in 3.69718 secs using 2399% CPU
Optimizing NNI: done in 3.6879 secs using 2399% CPU
Iteration 410 / LogL: -71759.321 / Time: 0h:26m:38s (0h:2m:8s left)
Optimizing NNI: done in 4.02531 secs using 2399% CPU
Optimizing NNI: done in 3.38334 secs using 2399% CPU
Optimizing NNI: done in 3.40484 secs using 2399% CPU
Optimizing NNI: done in 3.4961 secs using 2399% CPU
Optimizing NNI: done in 4.22526 secs using 2399% CPU
Optimizing NNI: done in 3.60512 secs using 2398% CPU
Optimizing NNI: done in 3.62061 secs using 2399% CPU
Optimizing NNI: done in 3.98286 secs using 2399% CPU
Optimizing NNI: done in 3.39209 secs using 2398% CPU
Optimizing NNI: done in 3.39897 secs using 2399% CPU
Iteration 420 / LogL: -71794.193 / Time: 0h:27m:16s (0h:1m:29s left)
Optimizing NNI: done in 3.97823 secs using 2399% CPU
Optimizing NNI: done in 3.18115 secs using 2399% CPU
Optimizing NNI: done in 3.52937 secs using 2398% CPU
Optimizing NNI: done in 3.32572 secs using 2398% CPU
Optimizing NNI: done in 3.96702 secs using 2399% CPU
Optimizing NNI: done in 3.1373 secs using 2399% CPU
Optimizing NNI: done in 3.46919 secs using 2399% CPU
Optimizing NNI: done in 3.67988 secs using 2399% CPU
Optimizing NNI: done in 3.78493 secs using 2399% CPU
Optimizing NNI: done in 3.55111 secs using 2399% CPU
Iteration 430 / LogL: -71759.889 / Time: 0h:27m:52s (0h:0m:50s left)
Optimizing NNI: done in 4.28946 secs using 2399% CPU
Optimizing NNI: done in 3.24481 secs using 2399% CPU
Optimizing NNI: done in 3.15269 secs using 2399% CPU
Optimizing NNI: done in 3.98348 secs using 2399% CPU
Estimate model parameters (epsilon = 0.100)
BETTER TREE FOUND at iteration 434: -71756.087
Optimizing NNI: done in 3.64518 secs using 2399% CPU
Optimizing NNI: done in 3.5105 secs using 2399% CPU
Optimizing NNI: done in 3.6238 secs using 2399% CPU
Optimizing NNI: done in 3.37153 secs using 2399% CPU
Optimizing NNI: done in 2.66947 secs using 2399% CPU
Optimizing NNI: done in 3.73661 secs using 2399% CPU
Iteration 440 / LogL: -71757.080 / Time: 0h:28m:30s (0h:15m:50s left)
Optimizing NNI: done in 3.53425 secs using 2399% CPU
Optimizing NNI: done in 3.53742 secs using 2399% CPU
Optimizing NNI: done in 3.32707 secs using 2399% CPU
Optimizing NNI: done in 4.07035 secs using 2399% CPU
Optimizing NNI: done in 3.74111 secs using 2399% CPU
Optimizing NNI: done in 3.34504 secs using 2399% CPU
Optimizing NNI: done in 3.80959 secs using 2399% CPU
Optimizing NNI: done in 3.62066 secs using 2399% CPU
Optimizing NNI: done in 4.08134 secs using 2398% CPU
Optimizing NNI: done in 3.43715 secs using 2399% CPU
Iteration 450 / LogL: -71756.137 / Time: 0h:29m:9s (0h:15m:11s left)
Optimizing NNI: done in 3.36459 secs using 2399% CPU
Optimizing NNI: done in 3.31882 secs using 2399% CPU
Optimizing NNI: done in 3.51401 secs using 2399% CPU
Optimizing NNI: done in 3.37238 secs using 2399% CPU
Optimizing NNI: done in 4.25361 secs using 2398% CPU
Optimizing NNI: done in 3.67183 secs using 2398% CPU
Optimizing NNI: done in 3.54141 secs using 2399% CPU
Optimizing NNI: done in 3.74176 secs using 2399% CPU
Optimizing NNI: done in 3.92565 secs using 2398% CPU
Optimizing NNI: done in 3.81069 secs using 2399% CPU
Iteration 460 / LogL: -71757.389 / Time: 0h:29m:46s (0h:14m:31s left)
Optimizing NNI: done in 3.57697 secs using 2399% CPU
Optimizing NNI: done in 2.83311 secs using 2399% CPU
Optimizing NNI: done in 3.73266 secs using 2399% CPU
Optimizing NNI: done in 3.28906 secs using 2399% CPU
Optimizing NNI: done in 3.74333 secs using 2398% CPU
Optimizing NNI: done in 3.61535 secs using 2399% CPU
Optimizing NNI: done in 3.50097 secs using 2399% CPU
Optimizing NNI: done in 3.80848 secs using 2399% CPU
Optimizing NNI: done in 3.89513 secs using 2399% CPU
Optimizing NNI: done in 3.08362 secs using 2399% CPU
Iteration 470 / LogL: -71757.257 / Time: 0h:30m:23s (0h:13m:51s left)
Optimizing NNI: done in 4.13841 secs using 2399% CPU
Optimizing NNI: done in 3.39972 secs using 2398% CPU
Optimizing NNI: done in 3.49674 secs using 2398% CPU
Optimizing NNI: done in 3.87405 secs using 2398% CPU
Optimizing NNI: done in 2.66502 secs using 2399% CPU
Optimizing NNI: done in 3.33749 secs using 2399% CPU
Optimizing NNI: done in 3.70183 secs using 2399% CPU
Optimizing NNI: done in 3.25466 secs using 2399% CPU
Optimizing NNI: done in 3.62699 secs using 2399% CPU
Optimizing NNI: done in 3.21455 secs using 2399% CPU
Iteration 480 / LogL: -71792.126 / Time: 0h:30m:59s (0h:13m:12s left)
Optimizing NNI: done in 4.05992 secs using 2399% CPU
Optimizing NNI: done in 3.24411 secs using 2399% CPU
Optimizing NNI: done in 3.38461 secs using 2399% CPU
Optimizing NNI: done in 3.2122 secs using 2399% CPU
Optimizing NNI: done in 3.13012 secs using 2398% CPU
Optimizing NNI: done in 3.41712 secs using 2399% CPU
Optimizing NNI: done in 3.48881 secs using 2398% CPU
Optimizing NNI: done in 3.33095 secs using 2399% CPU
Optimizing NNI: done in 3.44957 secs using 2399% CPU
Optimizing NNI: done in 3.14319 secs using 2399% CPU
Iteration 490 / LogL: -71763.652 / Time: 0h:31m:35s (0h:12m:31s left)
Optimizing NNI: done in 3.76125 secs using 2398% CPU
Optimizing NNI: done in 3.6311 secs using 2398% CPU
Optimizing NNI: done in 3.86539 secs using 2399% CPU
Optimizing NNI: done in 4.14585 secs using 2398% CPU
Optimizing NNI: done in 3.82569 secs using 2399% CPU
Optimizing NNI: done in 3.94151 secs using 2398% CPU
Optimizing NNI: done in 3.38545 secs using 2398% CPU
Optimizing NNI: done in 3.33701 secs using 2399% CPU
Optimizing NNI: done in 4.05073 secs using 2399% CPU
Optimizing NNI: done in 3.77017 secs using 2399% CPU
Iteration 500 / LogL: -71756.105 / Time: 0h:32m:13s (0h:11m:53s left)
Optimizing NNI: done in 3.52428 secs using 2399% CPU
Optimizing NNI: done in 3.68041 secs using 2399% CPU
Optimizing NNI: done in 3.58235 secs using 2399% CPU
Optimizing NNI: done in 3.29652 secs using 2399% CPU
Optimizing NNI: done in 3.09665 secs using 2398% CPU
Optimizing NNI: done in 3.80023 secs using 2398% CPU
Optimizing NNI: done in 3.20505 secs using 2399% CPU
Optimizing NNI: done in 3.00854 secs using 2399% CPU
Optimizing NNI: done in 3.87183 secs using 2399% CPU
Optimizing NNI: done in 3.38502 secs using 2399% CPU
Iteration 510 / LogL: -71762.445 / Time: 0h:32m:50s (0h:11m:13s left)
Optimizing NNI: done in 2.77732 secs using 2399% CPU
Optimizing NNI: done in 3.61907 secs using 2399% CPU
Optimizing NNI: done in 3.84209 secs using 2398% CPU
Optimizing NNI: done in 3.80303 secs using 2399% CPU
Optimizing NNI: done in 3.64188 secs using 2398% CPU
Optimizing NNI: done in 3.22964 secs using 2399% CPU
Optimizing NNI: done in 3.93647 secs using 2399% CPU
Optimizing NNI: done in 3.6513 secs using 2399% CPU
Optimizing NNI: done in 4.18492 secs using 2398% CPU
Optimizing NNI: done in 4.2235 secs using 2399% CPU
Iteration 520 / LogL: -71756.857 / Time: 0h:33m:29s (0h:10m:34s left)
Optimizing NNI: done in 2.88857 secs using 2398% CPU
Optimizing NNI: done in 3.79886 secs using 2398% CPU
Optimizing NNI: done in 4.06061 secs using 2399% CPU
Optimizing NNI: done in 3.18633 secs using 2399% CPU
Optimizing NNI: done in 4.06724 secs using 2399% CPU
Optimizing NNI: done in 4.19719 secs using 2399% CPU
Optimizing NNI: done in 3.66257 secs using 2399% CPU
Optimizing NNI: done in 3.57144 secs using 2399% CPU
Optimizing NNI: done in 3.9291 secs using 2398% CPU
Optimizing NNI: done in 4.00121 secs using 2398% CPU
Iteration 530 / LogL: -71757.351 / Time: 0h:34m:7s (0h:9m:55s left)
Optimizing NNI: done in 3.30801 secs using 2399% CPU
Optimizing NNI: done in 3.77354 secs using 2399% CPU
Optimizing NNI: done in 3.01774 secs using 2399% CPU
Optimizing NNI: done in 3.68356 secs using 2398% CPU
Optimizing NNI: done in 3.5793 secs using 2399% CPU
Optimizing NNI: done in 3.65287 secs using 2399% CPU
Optimizing NNI: done in 3.90778 secs using 2398% CPU
Optimizing NNI: done in 3.82664 secs using 2399% CPU
Optimizing NNI: done in 3.99646 secs using 2398% CPU
Optimizing NNI: done in 3.64194 secs using 2398% CPU
Iteration 540 / LogL: -71760.068 / Time: 0h:34m:45s (0h:9m:17s left)
Optimizing NNI: done in 3.04159 secs using 2399% CPU
Optimizing NNI: done in 3.653 secs using 2399% CPU
Optimizing NNI: done in 3.82216 secs using 2399% CPU
Optimizing NNI: done in 3.73329 secs using 2399% CPU
Optimizing NNI: done in 3.35345 secs using 2399% CPU
Optimizing NNI: done in 3.65841 secs using 2399% CPU
Optimizing NNI: done in 3.54199 secs using 2399% CPU
Optimizing NNI: done in 2.92348 secs using 2398% CPU
Optimizing NNI: done in 4.0488 secs using 2399% CPU
Optimizing NNI: done in 3.5053 secs using 2398% CPU
Iteration 550 / LogL: -71757.738 / Time: 0h:35m:22s (0h:8m:38s left)
Optimizing NNI: done in 3.79985 secs using 2399% CPU
Optimizing NNI: done in 3.01986 secs using 2399% CPU
Optimizing NNI: done in 3.44291 secs using 2399% CPU
Optimizing NNI: done in 3.79473 secs using 2399% CPU
Optimizing NNI: done in 3.00089 secs using 2399% CPU
Optimizing NNI: done in 3.39555 secs using 2398% CPU
Optimizing NNI: done in 3.54953 secs using 2398% CPU
Optimizing NNI: done in 3.51676 secs using 2399% CPU
Optimizing NNI: done in 3.28414 secs using 2398% CPU
Optimizing NNI: done in 3.04598 secs using 2399% CPU
Iteration 560 / LogL: -71778.430 / Time: 0h:35m:56s (0h:7m:58s left)
Optimizing NNI: done in 3.11849 secs using 2399% CPU
Optimizing NNI: done in 3.11157 secs using 2399% CPU
Optimizing NNI: done in 3.77716 secs using 2398% CPU
Optimizing NNI: done in 2.87688 secs using 2399% CPU
Optimizing NNI: done in 3.68995 secs using 2398% CPU
Optimizing NNI: done in 3.67986 secs using 2399% CPU
Optimizing NNI: done in 3.66842 secs using 2399% CPU
Optimizing NNI: done in 4.09927 secs using 2399% CPU
Optimizing NNI: done in 3.80199 secs using 2399% CPU
Optimizing NNI: done in 3.23712 secs using 2398% CPU
Iteration 570 / LogL: -71788.111 / Time: 0h:36m:33s (0h:7m:19s left)
Optimizing NNI: done in 3.12198 secs using 2399% CPU
Optimizing NNI: done in 3.48135 secs using 2399% CPU
Optimizing NNI: done in 3.94473 secs using 2398% CPU
Optimizing NNI: done in 3.97372 secs using 2399% CPU
Optimizing NNI: done in 3.34272 secs using 2398% CPU
Optimizing NNI: done in 2.90366 secs using 2398% CPU
Optimizing NNI: done in 4.10498 secs using 2399% CPU
Optimizing NNI: done in 4.01521 secs using 2399% CPU
Optimizing NNI: done in 3.78164 secs using 2399% CPU
Optimizing NNI: done in 2.88483 secs using 2399% CPU
Iteration 580 / LogL: -71805.812 / Time: 0h:37m:10s (0h:6m:40s left)
Optimizing NNI: done in 3.78204 secs using 2399% CPU
Optimizing NNI: done in 3.93778 secs using 2399% CPU
Optimizing NNI: done in 3.55625 secs using 2399% CPU
Optimizing NNI: done in 2.79626 secs using 2399% CPU
Optimizing NNI: done in 4.10491 secs using 2399% CPU
Optimizing NNI: done in 3.46839 secs using 2399% CPU
Optimizing NNI: done in 3.90161 secs using 2399% CPU
Optimizing NNI: done in 3.08713 secs using 2399% CPU
Optimizing NNI: done in 3.33784 secs using 2399% CPU
Optimizing NNI: done in 3.84064 secs using 2399% CPU
Iteration 590 / LogL: -71790.544 / Time: 0h:37m:47s (0h:6m:1s left)
Optimizing NNI: done in 2.83138 secs using 2398% CPU
Optimizing NNI: done in 3.97069 secs using 2399% CPU
Optimizing NNI: done in 3.99283 secs using 2399% CPU
Optimizing NNI: done in 3.77845 secs using 2399% CPU
Optimizing NNI: done in 3.41895 secs using 2399% CPU
Optimizing NNI: done in 3.85454 secs using 2399% CPU
Optimizing NNI: done in 3.72338 secs using 2399% CPU
Optimizing NNI: done in 3.07542 secs using 2399% CPU
Optimizing NNI: done in 3.22024 secs using 2399% CPU
Optimizing NNI: done in 3.23734 secs using 2399% CPU
Iteration 600 / LogL: -71761.365 / Time: 0h:38m:23s (0h:5m:23s left)
Optimizing NNI: done in 3.80487 secs using 2399% CPU
Optimizing NNI: done in 4.05135 secs using 2399% CPU
Optimizing NNI: done in 3.38787 secs using 2399% CPU
Optimizing NNI: done in 3.51681 secs using 2399% CPU
Optimizing NNI: done in 2.86392 secs using 2399% CPU
Optimizing NNI: done in 3.79112 secs using 2399% CPU
Optimizing NNI: done in 4.10711 secs using 2399% CPU
Optimizing NNI: done in 3.04478 secs using 2399% CPU
Optimizing NNI: done in 3.19048 secs using 2399% CPU
Optimizing NNI: done in 3.77278 secs using 2399% CPU
Iteration 610 / LogL: -71758.353 / Time: 0h:39m:0s (0h:4m:44s left)
Optimizing NNI: done in 3.68115 secs using 2399% CPU
Optimizing NNI: done in 3.78601 secs using 2399% CPU
Optimizing NNI: done in 2.8822 secs using 2399% CPU
Optimizing NNI: done in 3.84038 secs using 2399% CPU
Optimizing NNI: done in 4.22188 secs using 2399% CPU
Optimizing NNI: done in 3.44054 secs using 2399% CPU
Optimizing NNI: done in 3.95408 secs using 2399% CPU
Optimizing NNI: done in 4.16763 secs using 2399% CPU
Optimizing NNI: done in 3.56567 secs using 2399% CPU
Optimizing NNI: done in 3.52903 secs using 2399% CPU
Iteration 620 / LogL: -72053.687 / Time: 0h:39m:40s (0h:4m:6s left)
Optimizing NNI: done in 3.9819 secs using 2399% CPU
Optimizing NNI: done in 3.85491 secs using 2399% CPU
Optimizing NNI: done in 3.1756 secs using 2399% CPU
Optimizing NNI: done in 3.69628 secs using 2399% CPU
Optimizing NNI: done in 3.12721 secs using 2399% CPU
Optimizing NNI: done in 3.37 secs using 2399% CPU
Optimizing NNI: done in 3.42513 secs using 2399% CPU
Optimizing NNI: done in 3.08528 secs using 2399% CPU
Optimizing NNI: done in 3.03877 secs using 2399% CPU
Optimizing NNI: done in 3.7544 secs using 2399% CPU
Iteration 630 / LogL: -71776.446 / Time: 0h:40m:15s (0h:3m:27s left)
Optimizing NNI: done in 3.48838 secs using 2399% CPU
Optimizing NNI: done in 3.71583 secs using 2399% CPU
Optimizing NNI: done in 3.14382 secs using 2399% CPU
Optimizing NNI: done in 3.73612 secs using 2399% CPU
Optimizing NNI: done in 3.40064 secs using 2399% CPU
Optimizing NNI: done in 3.74898 secs using 2399% CPU
Optimizing NNI: done in 3.10875 secs using 2399% CPU
Optimizing NNI: done in 3.31088 secs using 2399% CPU
Optimizing NNI: done in 3.82654 secs using 2399% CPU
Optimizing NNI: done in 3.61161 secs using 2399% CPU
Iteration 640 / LogL: -71762.227 / Time: 0h:40m:52s (0h:2m:48s left)
Optimizing NNI: done in 3.75506 secs using 2399% CPU
Optimizing NNI: done in 3.91654 secs using 2399% CPU
Optimizing NNI: done in 3.35842 secs using 2399% CPU
Optimizing NNI: done in 3.25062 secs using 2399% CPU
Optimizing NNI: done in 2.84075 secs using 2399% CPU
Optimizing NNI: done in 3.68789 secs using 2399% CPU
Optimizing NNI: done in 3.07512 secs using 2399% CPU
Optimizing NNI: done in 3.9822 secs using 2399% CPU
Optimizing NNI: done in 3.44246 secs using 2399% CPU
Optimizing NNI: done in 3.93043 secs using 2399% CPU
Iteration 650 / LogL: -71759.233 / Time: 0h:41m:28s (0h:2m:10s left)
Optimizing NNI: done in 3.58 secs using 2399% CPU
Optimizing NNI: done in 3.04037 secs using 2398% CPU
Optimizing NNI: done in 3.73867 secs using 2398% CPU
Optimizing NNI: done in 3.22017 secs using 2399% CPU
Optimizing NNI: done in 2.91066 secs using 2399% CPU
Optimizing NNI: done in 2.8731 secs using 2399% CPU
Optimizing NNI: done in 4.20039 secs using 2399% CPU
Optimizing NNI: done in 3.32436 secs using 2399% CPU
Optimizing NNI: done in 3.42529 secs using 2399% CPU
Optimizing NNI: done in 3.75176 secs using 2399% CPU
Iteration 660 / LogL: -71757.522 / Time: 0h:42m:4s (0h:1m:31s left)
Optimizing NNI: done in 3.60982 secs using 2399% CPU
Optimizing NNI: done in 3.61244 secs using 2399% CPU
Optimizing NNI: done in 3.57652 secs using 2399% CPU
Optimizing NNI: done in 3.73325 secs using 2399% CPU
Optimizing NNI: done in 3.11667 secs using 2399% CPU
Optimizing NNI: done in 3.58341 secs using 2399% CPU
Optimizing NNI: done in 3.94575 secs using 2399% CPU
Optimizing NNI: done in 3.41194 secs using 2399% CPU
Optimizing NNI: done in 3.131 secs using 2399% CPU
Optimizing NNI: done in 3.8901 secs using 2399% CPU
Iteration 670 / LogL: -71763.383 / Time: 0h:42m:41s (0h:0m:53s left)
Optimizing NNI: done in 3.60089 secs using 2399% CPU
Optimizing NNI: done in 3.78556 secs using 2398% CPU
Optimizing NNI: done in 3.15932 secs using 2399% CPU
Optimizing NNI: done in 3.98385 secs using 2399% CPU
Optimizing NNI: done in 3.469 secs using 2399% CPU
Optimizing NNI: done in 3.39874 secs using 2399% CPU
Optimizing NNI: done in 3.74063 secs using 2399% CPU
Optimizing NNI: done in 3.42638 secs using 2399% CPU
Optimizing NNI: done in 3.67822 secs using 2399% CPU
Optimizing NNI: done in 3.15047 secs using 2399% CPU
Iteration 680 / LogL: -71763.043 / Time: 0h:43m:17s (0h:0m:15s left)
Optimizing NNI: done in 3.87723 secs using 2399% CPU
Optimizing NNI: done in 3.40481 secs using 2399% CPU
Optimizing NNI: done in 3.3135 secs using 2399% CPU
Optimizing NNI: done in 3.87847 secs using 2399% CPU
Optimizing NNI: done in 3.59025 secs using 2398% CPU
Refining ufboot trees with NNI 1 branch...
Optimizing NNI: done in 0.469098 secs using 2399% CPU
Optimizing NNI: done in 0.590098 secs using 2398% CPU
Optimizing NNI: done in 0.516789 secs using 2399% CPU
Optimizing NNI: done in 0.480216 secs using 2398% CPU
Optimizing NNI: done in 0.447265 secs using 2399% CPU
Optimizing NNI: done in 0.496694 secs using 2399% CPU
Optimizing NNI: done in 0.444634 secs using 2398% CPU
Optimizing NNI: done in 0.543523 secs using 2399% CPU
Optimizing NNI: done in 0.430826 secs using 2399% CPU
Optimizing NNI: done in 0.606157 secs using 2399% CPU
Optimizing NNI: done in 0.476783 secs using 2399% CPU
Optimizing NNI: done in 0.632958 secs using 2398% CPU
Optimizing NNI: done in 0.578512 secs using 2399% CPU
Optimizing NNI: done in 0.517442 secs using 2398% CPU
Optimizing NNI: done in 0.528508 secs using 2399% CPU
Optimizing NNI: done in 0.417544 secs using 2399% CPU
Optimizing NNI: done in 0.632269 secs using 2398% CPU
Optimizing NNI: done in 0.43523 secs using 2399% CPU
Optimizing NNI: done in 0.552053 secs using 2399% CPU
Optimizing NNI: done in 0.503728 secs using 2398% CPU
Optimizing NNI: done in 0.432946 secs using 2397% CPU
Optimizing NNI: done in 0.337274 secs using 2398% CPU
Optimizing NNI: done in 0.615145 secs using 2399% CPU
Optimizing NNI: done in 0.685296 secs using 2398% CPU
Optimizing NNI: done in 0.455526 secs using 2399% CPU
Optimizing NNI: done in 0.621787 secs using 2399% CPU
Optimizing NNI: done in 0.415628 secs using 2399% CPU
Optimizing NNI: done in 0.337064 secs using 2399% CPU
Optimizing NNI: done in 0.490871 secs using 2399% CPU
Optimizing NNI: done in 0.532664 secs using 2397% CPU
Optimizing NNI: done in 0.433571 secs using 2398% CPU
Optimizing NNI: done in 0.743558 secs using 2399% CPU
Optimizing NNI: done in 0.399513 secs using 2399% CPU
Optimizing NNI: done in 0.626099 secs using 2399% CPU
Optimizing NNI: done in 0.313935 secs using 2399% CPU
Optimizing NNI: done in 0.525788 secs using 2398% CPU
Optimizing NNI: done in 0.406485 secs using 2398% CPU
Optimizing NNI: done in 0.394801 secs using 2398% CPU
Optimizing NNI: done in 0.491916 secs using 2398% CPU
Optimizing NNI: done in 0.615405 secs using 2398% CPU
Optimizing NNI: done in 0.432483 secs using 2398% CPU
Optimizing NNI: done in 0.967052 secs using 2399% CPU
Optimizing NNI: done in 0.385319 secs using 2397% CPU
Optimizing NNI: done in 0.42711 secs using 2399% CPU
Optimizing NNI: done in 0.461203 secs using 2399% CPU
Optimizing NNI: done in 0.537725 secs using 2399% CPU
Optimizing NNI: done in 0.521448 secs using 2399% CPU
Optimizing NNI: done in 0.419212 secs using 2399% CPU
Optimizing NNI: done in 0.519289 secs using 2399% CPU
Optimizing NNI: done in 0.435863 secs using 2399% CPU
Optimizing NNI: done in 0.668413 secs using 2398% CPU
Optimizing NNI: done in 0.451336 secs using 2398% CPU
Optimizing NNI: done in 0.624687 secs using 2398% CPU
Optimizing NNI: done in 0.430009 secs using 2398% CPU
Optimizing NNI: done in 0.513723 secs using 2398% CPU
Optimizing NNI: done in 0.723729 secs using 2399% CPU
Optimizing NNI: done in 0.414931 secs using 2399% CPU
Optimizing NNI: done in 0.559706 secs using 2398% CPU
Optimizing NNI: done in 0.751279 secs using 2398% CPU
Optimizing NNI: done in 0.646309 secs using 2399% CPU
Optimizing NNI: done in 0.439642 secs using 2398% CPU
Optimizing NNI: done in 0.537018 secs using 2398% CPU
Optimizing NNI: done in 0.461751 secs using 2399% CPU
Optimizing NNI: done in 0.516004 secs using 2400% CPU
Optimizing NNI: done in 0.405436 secs using 2398% CPU
Optimizing NNI: done in 0.648218 secs using 2399% CPU
Optimizing NNI: done in 0.330108 secs using 2398% CPU
Optimizing NNI: done in 0.753615 secs using 2399% CPU
Optimizing NNI: done in 0.543762 secs using 2398% CPU
Optimizing NNI: done in 0.541394 secs using 2398% CPU
Optimizing NNI: done in 0.517424 secs using 2398% CPU
Optimizing NNI: done in 0.664296 secs using 2398% CPU
Optimizing NNI: done in 0.428337 secs using 2398% CPU
Optimizing NNI: done in 0.498329 secs using 2399% CPU
Optimizing NNI: done in 0.553381 secs using 2398% CPU
Optimizing NNI: done in 0.417991 secs using 2399% CPU
Optimizing NNI: done in 0.511452 secs using 2399% CPU
Optimizing NNI: done in 0.407083 secs using 2399% CPU
Optimizing NNI: done in 0.62324 secs using 2397% CPU
Optimizing NNI: done in 0.624137 secs using 2398% CPU
Optimizing NNI: done in 0.44664 secs using 2399% CPU
Optimizing NNI: done in 0.647986 secs using 2398% CPU
Optimizing NNI: done in 0.412007 secs using 2399% CPU
Optimizing NNI: done in 0.506853 secs using 2399% CPU
Optimizing NNI: done in 0.698092 secs using 2399% CPU
Optimizing NNI: done in 0.531294 secs using 2398% CPU
Optimizing NNI: done in 0.581584 secs using 2398% CPU
Optimizing NNI: done in 0.550681 secs using 2399% CPU
Optimizing NNI: done in 0.542256 secs using 2399% CPU
Optimizing NNI: done in 0.523008 secs using 2398% CPU
Optimizing NNI: done in 0.507453 secs using 2399% CPU
Optimizing NNI: done in 0.520413 secs using 2398% CPU
Optimizing NNI: done in 0.329668 secs using 2398% CPU
Optimizing NNI: done in 0.424529 secs using 2398% CPU
Optimizing NNI: done in 0.550354 secs using 2399% CPU
Optimizing NNI: done in 0.441954 secs using 2398% CPU
Optimizing NNI: done in 0.512426 secs using 2399% CPU
Optimizing NNI: done in 0.330288 secs using 2398% CPU
Optimizing NNI: done in 0.552266 secs using 2399% CPU
Optimizing NNI: done in 0.523703 secs using 2399% CPU
100 samples done
Optimizing NNI: done in 0.466286 secs using 2399% CPU
Optimizing NNI: done in 0.474019 secs using 2399% CPU
Optimizing NNI: done in 0.494015 secs using 2399% CPU
Optimizing NNI: done in 0.42762 secs using 2398% CPU
Optimizing NNI: done in 0.520716 secs using 2398% CPU
Optimizing NNI: done in 0.628823 secs using 2399% CPU
Optimizing NNI: done in 0.532159 secs using 2398% CPU
Optimizing NNI: done in 0.476932 secs using 2398% CPU
Optimizing NNI: done in 0.581805 secs using 2398% CPU
Optimizing NNI: done in 0.596526 secs using 2399% CPU
Optimizing NNI: done in 0.615627 secs using 2399% CPU
Optimizing NNI: done in 0.501846 secs using 2398% CPU
Optimizing NNI: done in 0.406142 secs using 2399% CPU
Optimizing NNI: done in 0.421926 secs using 2399% CPU
Optimizing NNI: done in 0.614322 secs using 2399% CPU
Optimizing NNI: done in 0.483063 secs using 2400% CPU
Optimizing NNI: done in 0.457983 secs using 2398% CPU
Optimizing NNI: done in 0.471831 secs using 2399% CPU
Optimizing NNI: done in 0.589165 secs using 2398% CPU
Optimizing NNI: done in 0.555785 secs using 2399% CPU
Optimizing NNI: done in 0.293548 secs using 2399% CPU
Optimizing NNI: done in 0.547587 secs using 2399% CPU
Optimizing NNI: done in 0.586322 secs using 2399% CPU
Optimizing NNI: done in 0.500096 secs using 2398% CPU
Optimizing NNI: done in 0.571303 secs using 2398% CPU
Optimizing NNI: done in 0.568565 secs using 2399% CPU
Optimizing NNI: done in 0.505014 secs using 2399% CPU
Optimizing NNI: done in 0.559882 secs using 2398% CPU
Optimizing NNI: done in 0.435861 secs using 2399% CPU
Optimizing NNI: done in 0.654177 secs using 2399% CPU
Optimizing NNI: done in 0.440655 secs using 2399% CPU
Optimizing NNI: done in 0.758304 secs using 2399% CPU
Optimizing NNI: done in 0.62792 secs using 2399% CPU
Optimizing NNI: done in 0.458446 secs using 2399% CPU
Optimizing NNI: done in 0.581746 secs using 2399% CPU
Optimizing NNI: done in 0.730051 secs using 2398% CPU
Optimizing NNI: done in 0.551622 secs using 2399% CPU
Optimizing NNI: done in 0.580579 secs using 2399% CPU
Optimizing NNI: done in 0.717069 secs using 2398% CPU
Optimizing NNI: done in 0.322873 secs using 2400% CPU
Optimizing NNI: done in 0.503521 secs using 2399% CPU
Optimizing NNI: done in 0.636657 secs using 2399% CPU
Optimizing NNI: done in 0.55057 secs using 2398% CPU
Optimizing NNI: done in 0.450655 secs using 2398% CPU
Optimizing NNI: done in 0.550605 secs using 2398% CPU
Optimizing NNI: done in 0.547545 secs using 2399% CPU
Optimizing NNI: done in 0.501541 secs using 2398% CPU
Optimizing NNI: done in 0.32226 secs using 2398% CPU
Optimizing NNI: done in 0.436641 secs using 2399% CPU
Optimizing NNI: done in 0.476411 secs using 2399% CPU
Optimizing NNI: done in 0.527173 secs using 2398% CPU
Optimizing NNI: done in 0.738201 secs using 2399% CPU
Optimizing NNI: done in 0.44885 secs using 2398% CPU
Optimizing NNI: done in 0.637428 secs using 2399% CPU
Optimizing NNI: done in 0.620522 secs using 2399% CPU
Optimizing NNI: done in 0.599502 secs using 2399% CPU
Optimizing NNI: done in 0.699234 secs using 2399% CPU
Optimizing NNI: done in 0.450455 secs using 2399% CPU
Optimizing NNI: done in 0.640781 secs using 2399% CPU
Optimizing NNI: done in 0.585614 secs using 2399% CPU
Optimizing NNI: done in 0.39176 secs using 2398% CPU
Optimizing NNI: done in 0.584789 secs using 2399% CPU
Optimizing NNI: done in 0.440261 secs using 2398% CPU
Optimizing NNI: done in 0.697489 secs using 2398% CPU
Optimizing NNI: done in 0.524444 secs using 2398% CPU
Optimizing NNI: done in 0.438619 secs using 2399% CPU
Optimizing NNI: done in 0.564246 secs using 2399% CPU
Optimizing NNI: done in 0.422111 secs using 2398% CPU
Optimizing NNI: done in 0.529848 secs using 2399% CPU
Optimizing NNI: done in 0.666141 secs using 2399% CPU
Optimizing NNI: done in 0.43827 secs using 2399% CPU
Optimizing NNI: done in 0.510904 secs using 2398% CPU
Optimizing NNI: done in 0.433407 secs using 2398% CPU
Optimizing NNI: done in 0.451807 secs using 2399% CPU
Optimizing NNI: done in 0.520072 secs using 2399% CPU
Optimizing NNI: done in 0.604431 secs using 2399% CPU
Optimizing NNI: done in 0.537587 secs using 2399% CPU
Optimizing NNI: done in 0.598256 secs using 2398% CPU
Optimizing NNI: done in 0.541298 secs using 2399% CPU
Optimizing NNI: done in 0.405401 secs using 2398% CPU
Optimizing NNI: done in 0.600656 secs using 2398% CPU
Optimizing NNI: done in 0.438157 secs using 2399% CPU
Optimizing NNI: done in 0.647084 secs using 2399% CPU
Optimizing NNI: done in 0.496984 secs using 2398% CPU
Optimizing NNI: done in 0.546692 secs using 2399% CPU
Optimizing NNI: done in 0.541641 secs using 2397% CPU
Optimizing NNI: done in 0.430302 secs using 2399% CPU
Optimizing NNI: done in 0.430036 secs using 2398% CPU
Optimizing NNI: done in 0.55536 secs using 2399% CPU
Optimizing NNI: done in 0.532315 secs using 2398% CPU
Optimizing NNI: done in 0.53202 secs using 2398% CPU
Optimizing NNI: done in 0.340579 secs using 2399% CPU
Optimizing NNI: done in 0.613518 secs using 2398% CPU
Optimizing NNI: done in 0.427497 secs using 2397% CPU
Optimizing NNI: done in 0.624021 secs using 2398% CPU
Optimizing NNI: done in 0.53852 secs using 2398% CPU
Optimizing NNI: done in 0.750536 secs using 2399% CPU
Optimizing NNI: done in 0.557834 secs using 2399% CPU
Optimizing NNI: done in 0.494502 secs using 2399% CPU
Optimizing NNI: done in 0.426168 secs using 2399% CPU
200 samples done
Optimizing NNI: done in 0.416038 secs using 2399% CPU
Optimizing NNI: done in 0.312284 secs using 2399% CPU
Optimizing NNI: done in 0.708316 secs using 2398% CPU
Optimizing NNI: done in 0.517788 secs using 2399% CPU
Optimizing NNI: done in 0.656216 secs using 2399% CPU
Optimizing NNI: done in 0.420785 secs using 2398% CPU
Optimizing NNI: done in 0.389073 secs using 2399% CPU
Optimizing NNI: done in 0.561284 secs using 2399% CPU
Optimizing NNI: done in 0.421368 secs using 2398% CPU
Optimizing NNI: done in 0.501299 secs using 2397% CPU
Optimizing NNI: done in 0.503168 secs using 2399% CPU
Optimizing NNI: done in 0.548565 secs using 2399% CPU
Optimizing NNI: done in 0.435894 secs using 2397% CPU
Optimizing NNI: done in 0.559776 secs using 2399% CPU
Optimizing NNI: done in 0.586038 secs using 2399% CPU
Optimizing NNI: done in 0.701552 secs using 2399% CPU
Optimizing NNI: done in 0.421913 secs using 2398% CPU
Optimizing NNI: done in 0.439477 secs using 2397% CPU
Optimizing NNI: done in 0.496252 secs using 2398% CPU
Optimizing NNI: done in 0.572333 secs using 2398% CPU
Optimizing NNI: done in 0.993477 secs using 2399% CPU
Optimizing NNI: done in 0.440442 secs using 2399% CPU
Optimizing NNI: done in 0.716927 secs using 2399% CPU
Optimizing NNI: done in 0.533465 secs using 2399% CPU
Optimizing NNI: done in 0.616134 secs using 2398% CPU
Optimizing NNI: done in 0.549605 secs using 2398% CPU
Optimizing NNI: done in 0.402108 secs using 2398% CPU
Optimizing NNI: done in 0.446838 secs using 2399% CPU
Optimizing NNI: done in 0.510785 secs using 2399% CPU
Optimizing NNI: done in 0.545731 secs using 2399% CPU
Optimizing NNI: done in 0.717262 secs using 2398% CPU
Optimizing NNI: done in 0.408485 secs using 2399% CPU
Optimizing NNI: done in 0.395275 secs using 2399% CPU
Optimizing NNI: done in 0.577912 secs using 2399% CPU
Optimizing NNI: done in 0.498151 secs using 2399% CPU
Optimizing NNI: done in 0.514773 secs using 2398% CPU
Optimizing NNI: done in 0.436715 secs using 2399% CPU
Optimizing NNI: done in 0.437319 secs using 2398% CPU
Optimizing NNI: done in 0.608702 secs using 2397% CPU
Optimizing NNI: done in 0.543436 secs using 2398% CPU
Optimizing NNI: done in 0.615211 secs using 2399% CPU
Optimizing NNI: done in 0.676396 secs using 2399% CPU
Optimizing NNI: done in 0.589126 secs using 2399% CPU
Optimizing NNI: done in 0.535808 secs using 2398% CPU
Optimizing NNI: done in 0.313584 secs using 2398% CPU
Optimizing NNI: done in 0.679199 secs using 2399% CPU
Optimizing NNI: done in 0.631887 secs using 2399% CPU
Optimizing NNI: done in 0.66216 secs using 2399% CPU
Optimizing NNI: done in 0.398394 secs using 2397% CPU
Optimizing NNI: done in 0.755197 secs using 2399% CPU
Optimizing NNI: done in 0.516845 secs using 2399% CPU
Optimizing NNI: done in 0.608618 secs using 2399% CPU
Optimizing NNI: done in 0.656033 secs using 2399% CPU
Optimizing NNI: done in 0.436508 secs using 2399% CPU
Optimizing NNI: done in 0.585661 secs using 2398% CPU
Optimizing NNI: done in 0.499756 secs using 2398% CPU
Optimizing NNI: done in 0.822253 secs using 2398% CPU
Optimizing NNI: done in 0.558622 secs using 2399% CPU
Optimizing NNI: done in 0.500703 secs using 2399% CPU
Optimizing NNI: done in 0.546725 secs using 2399% CPU
Optimizing NNI: done in 0.625909 secs using 2398% CPU
Optimizing NNI: done in 0.716975 secs using 2397% CPU
Optimizing NNI: done in 0.552041 secs using 2399% CPU
Optimizing NNI: done in 0.585969 secs using 2398% CPU
Optimizing NNI: done in 0.381258 secs using 2398% CPU
Optimizing NNI: done in 0.692897 secs using 2398% CPU
Optimizing NNI: done in 0.51976 secs using 2398% CPU
Optimizing NNI: done in 0.417749 secs using 2399% CPU
Optimizing NNI: done in 0.70011 secs using 2398% CPU
Optimizing NNI: done in 0.301695 secs using 2397% CPU
Optimizing NNI: done in 0.662335 secs using 2398% CPU
Optimizing NNI: done in 0.370507 secs using 2398% CPU
Optimizing NNI: done in 0.480923 secs using 2399% CPU
Optimizing NNI: done in 0.603507 secs using 2399% CPU
Optimizing NNI: done in 0.406673 secs using 2398% CPU
Optimizing NNI: done in 0.605756 secs using 2398% CPU
Optimizing NNI: done in 0.590647 secs using 2398% CPU
Optimizing NNI: done in 0.379672 secs using 2398% CPU
Optimizing NNI: done in 0.41582 secs using 2398% CPU
Optimizing NNI: done in 0.371704 secs using 2399% CPU
Optimizing NNI: done in 0.744161 secs using 2399% CPU
Optimizing NNI: done in 0.378308 secs using 2399% CPU
Optimizing NNI: done in 0.406255 secs using 2397% CPU
Optimizing NNI: done in 0.368553 secs using 2399% CPU
Optimizing NNI: done in 0.53878 secs using 2398% CPU
Optimizing NNI: done in 0.493108 secs using 2398% CPU
Optimizing NNI: done in 0.49216 secs using 2399% CPU
Optimizing NNI: done in 0.537693 secs using 2399% CPU
Optimizing NNI: done in 0.482644 secs using 2399% CPU
Optimizing NNI: done in 0.498951 secs using 2398% CPU
Optimizing NNI: done in 0.486098 secs using 2399% CPU
Optimizing NNI: done in 0.489321 secs using 2398% CPU
Optimizing NNI: done in 0.386933 secs using 2398% CPU
Optimizing NNI: done in 0.498888 secs using 2399% CPU
Optimizing NNI: done in 0.459041 secs using 2398% CPU
Optimizing NNI: done in 0.439098 secs using 2398% CPU
Optimizing NNI: done in 0.400656 secs using 2398% CPU
Optimizing NNI: done in 0.298001 secs using 2398% CPU
Optimizing NNI: done in 0.629488 secs using 2398% CPU
Optimizing NNI: done in 0.396905 secs using 2398% CPU
300 samples done
Optimizing NNI: done in 0.296392 secs using 2397% CPU
Optimizing NNI: done in 0.514838 secs using 2399% CPU
Optimizing NNI: done in 0.567798 secs using 2399% CPU
Optimizing NNI: done in 0.397963 secs using 2399% CPU
Optimizing NNI: done in 0.391232 secs using 2398% CPU
Optimizing NNI: done in 0.455698 secs using 2398% CPU
Optimizing NNI: done in 0.417268 secs using 2400% CPU
Optimizing NNI: done in 0.589269 secs using 2399% CPU
Optimizing NNI: done in 0.406158 secs using 2398% CPU
Optimizing NNI: done in 0.478588 secs using 2399% CPU
Optimizing NNI: done in 0.458449 secs using 2398% CPU
Optimizing NNI: done in 0.408086 secs using 2399% CPU
Optimizing NNI: done in 0.414549 secs using 2398% CPU
Optimizing NNI: done in 0.415923 secs using 2398% CPU
Optimizing NNI: done in 0.488675 secs using 2399% CPU
Optimizing NNI: done in 0.620609 secs using 2399% CPU
Optimizing NNI: done in 0.393472 secs using 2398% CPU
Optimizing NNI: done in 0.395368 secs using 2398% CPU
Optimizing NNI: done in 0.444628 secs using 2399% CPU
Optimizing NNI: done in 0.409034 secs using 2399% CPU
Optimizing NNI: done in 0.583074 secs using 2398% CPU
Optimizing NNI: done in 0.44186 secs using 2398% CPU
Optimizing NNI: done in 0.636298 secs using 2398% CPU
Optimizing NNI: done in 0.587377 secs using 2399% CPU
Optimizing NNI: done in 0.57289 secs using 2399% CPU
Optimizing NNI: done in 0.399393 secs using 2398% CPU
Optimizing NNI: done in 0.55423 secs using 2398% CPU
Optimizing NNI: done in 0.57474 secs using 2399% CPU
Optimizing NNI: done in 0.420382 secs using 2399% CPU
Optimizing NNI: done in 0.486075 secs using 2399% CPU
Optimizing NNI: done in 0.498298 secs using 2399% CPU
Optimizing NNI: done in 0.437935 secs using 2399% CPU
Optimizing NNI: done in 0.516144 secs using 2399% CPU
Optimizing NNI: done in 0.41914 secs using 2399% CPU
Optimizing NNI: done in 0.559657 secs using 2399% CPU
Optimizing NNI: done in 0.429922 secs using 2399% CPU
Optimizing NNI: done in 0.422559 secs using 2399% CPU
Optimizing NNI: done in 0.546492 secs using 2399% CPU
Optimizing NNI: done in 0.421619 secs using 2397% CPU
Optimizing NNI: done in 0.524681 secs using 2398% CPU
Optimizing NNI: done in 0.591726 secs using 2398% CPU
Optimizing NNI: done in 0.434506 secs using 2398% CPU
Optimizing NNI: done in 0.645721 secs using 2398% CPU
Optimizing NNI: done in 0.539147 secs using 2398% CPU
Optimizing NNI: done in 0.528507 secs using 2398% CPU
Optimizing NNI: done in 0.473088 secs using 2399% CPU
Optimizing NNI: done in 0.301596 secs using 2399% CPU
Optimizing NNI: done in 0.55434 secs using 2399% CPU
Optimizing NNI: done in 0.561005 secs using 2398% CPU
Optimizing NNI: done in 0.447576 secs using 2399% CPU
Optimizing NNI: done in 0.431761 secs using 2399% CPU
Optimizing NNI: done in 0.519843 secs using 2399% CPU
Optimizing NNI: done in 0.495661 secs using 2399% CPU
Optimizing NNI: done in 0.49989 secs using 2399% CPU
Optimizing NNI: done in 0.496401 secs using 2399% CPU
Optimizing NNI: done in 0.626934 secs using 2399% CPU
Optimizing NNI: done in 0.429195 secs using 2399% CPU
Optimizing NNI: done in 0.411702 secs using 2399% CPU
Optimizing NNI: done in 0.417158 secs using 2398% CPU
Optimizing NNI: done in 0.552414 secs using 2398% CPU
Optimizing NNI: done in 0.547318 secs using 2399% CPU
Optimizing NNI: done in 0.506402 secs using 2399% CPU
Optimizing NNI: done in 0.514961 secs using 2399% CPU
Optimizing NNI: done in 0.547056 secs using 2398% CPU
Optimizing NNI: done in 0.513028 secs using 2399% CPU
Optimizing NNI: done in 0.542229 secs using 2399% CPU
Optimizing NNI: done in 0.53275 secs using 2399% CPU
Optimizing NNI: done in 0.446718 secs using 2398% CPU
Optimizing NNI: done in 0.333159 secs using 2399% CPU
Optimizing NNI: done in 0.519225 secs using 2399% CPU
Optimizing NNI: done in 0.415721 secs using 2398% CPU
Optimizing NNI: done in 0.545282 secs using 2398% CPU
Optimizing NNI: done in 0.50857 secs using 2399% CPU
Optimizing NNI: done in 0.566962 secs using 2399% CPU
Optimizing NNI: done in 0.329361 secs using 2398% CPU
Optimizing NNI: done in 0.544253 secs using 2399% CPU
Optimizing NNI: done in 0.440993 secs using 2399% CPU
Optimizing NNI: done in 0.501651 secs using 2399% CPU
Optimizing NNI: done in 0.466094 secs using 2399% CPU
Optimizing NNI: done in 0.408095 secs using 2399% CPU
Optimizing NNI: done in 0.548857 secs using 2398% CPU
Optimizing NNI: done in 0.430506 secs using 2399% CPU
Optimizing NNI: done in 0.605514 secs using 2398% CPU
Optimizing NNI: done in 0.431749 secs using 2398% CPU
Optimizing NNI: done in 0.524695 secs using 2398% CPU
Optimizing NNI: done in 0.458699 secs using 2398% CPU
Optimizing NNI: done in 0.531276 secs using 2398% CPU
Optimizing NNI: done in 0.438059 secs using 2399% CPU
Optimizing NNI: done in 0.449608 secs using 2398% CPU
Optimizing NNI: done in 0.509449 secs using 2399% CPU
Optimizing NNI: done in 0.429774 secs using 2398% CPU
Optimizing NNI: done in 0.435253 secs using 2399% CPU
Optimizing NNI: done in 0.444228 secs using 2398% CPU
Optimizing NNI: done in 0.439113 secs using 2399% CPU
Optimizing NNI: done in 0.43374 secs using 2398% CPU
Optimizing NNI: done in 0.552943 secs using 2399% CPU
Optimizing NNI: done in 0.787121 secs using 2398% CPU
Optimizing NNI: done in 0.748471 secs using 2398% CPU
Optimizing NNI: done in 0.401667 secs using 2399% CPU
Optimizing NNI: done in 0.528519 secs using 2399% CPU
400 samples done
Optimizing NNI: done in 0.430166 secs using 2399% CPU
Optimizing NNI: done in 0.756713 secs using 2399% CPU
Optimizing NNI: done in 0.434002 secs using 2398% CPU
Optimizing NNI: done in 0.424131 secs using 2399% CPU
Optimizing NNI: done in 0.419132 secs using 2399% CPU
Optimizing NNI: done in 0.405016 secs using 2398% CPU
Optimizing NNI: done in 0.498328 secs using 2399% CPU
Optimizing NNI: done in 0.695523 secs using 2399% CPU
Optimizing NNI: done in 0.537655 secs using 2398% CPU
Optimizing NNI: done in 0.514708 secs using 2398% CPU
Optimizing NNI: done in 0.686565 secs using 2399% CPU
Optimizing NNI: done in 0.351743 secs using 2397% CPU
Optimizing NNI: done in 0.570301 secs using 2399% CPU
Optimizing NNI: done in 0.528766 secs using 2398% CPU
Optimizing NNI: done in 0.401788 secs using 2398% CPU
Optimizing NNI: done in 0.66134 secs using 2399% CPU
Optimizing NNI: done in 0.550059 secs using 2398% CPU
Optimizing NNI: done in 0.52535 secs using 2399% CPU
Optimizing NNI: done in 0.415873 secs using 2398% CPU
Optimizing NNI: done in 0.425804 secs using 2398% CPU
Optimizing NNI: done in 0.630838 secs using 2399% CPU
Optimizing NNI: done in 0.436788 secs using 2397% CPU
Optimizing NNI: done in 0.440758 secs using 2399% CPU
Optimizing NNI: done in 0.41836 secs using 2398% CPU
Optimizing NNI: done in 0.66722 secs using 2399% CPU
Optimizing NNI: done in 0.524038 secs using 2398% CPU
Optimizing NNI: done in 0.495497 secs using 2398% CPU
Optimizing NNI: done in 0.426561 secs using 2399% CPU
Optimizing NNI: done in 0.453245 secs using 2398% CPU
Optimizing NNI: done in 0.529608 secs using 2399% CPU
Optimizing NNI: done in 0.615169 secs using 2399% CPU
Optimizing NNI: done in 0.50425 secs using 2398% CPU
Optimizing NNI: done in 0.529797 secs using 2399% CPU
Optimizing NNI: done in 0.423965 secs using 2399% CPU
Optimizing NNI: done in 0.419383 secs using 2398% CPU
Optimizing NNI: done in 0.563545 secs using 2399% CPU
Optimizing NNI: done in 0.518085 secs using 2399% CPU
Optimizing NNI: done in 0.428091 secs using 2398% CPU
Optimizing NNI: done in 0.821382 secs using 2398% CPU
Optimizing NNI: done in 0.500221 secs using 2398% CPU
Optimizing NNI: done in 0.4479 secs using 2399% CPU
Optimizing NNI: done in 0.533659 secs using 2398% CPU
Optimizing NNI: done in 0.526927 secs using 2398% CPU
Optimizing NNI: done in 0.39443 secs using 2399% CPU
Optimizing NNI: done in 0.509763 secs using 2399% CPU
Optimizing NNI: done in 0.576007 secs using 2398% CPU
Optimizing NNI: done in 0.514208 secs using 2398% CPU
Optimizing NNI: done in 0.410223 secs using 2399% CPU
Optimizing NNI: done in 0.540584 secs using 2398% CPU
Optimizing NNI: done in 0.399115 secs using 2399% CPU
Optimizing NNI: done in 0.527776 secs using 2398% CPU
Optimizing NNI: done in 0.735372 secs using 2399% CPU
Optimizing NNI: done in 0.398853 secs using 2398% CPU
Optimizing NNI: done in 0.744646 secs using 2398% CPU
Optimizing NNI: done in 0.63546 secs using 2399% CPU
Optimizing NNI: done in 0.398638 secs using 2398% CPU
Optimizing NNI: done in 0.620664 secs using 2398% CPU
Optimizing NNI: done in 0.427395 secs using 2399% CPU
Optimizing NNI: done in 0.50803 secs using 2399% CPU
Optimizing NNI: done in 0.55581 secs using 2399% CPU
Optimizing NNI: done in 0.60601 secs using 2398% CPU
Optimizing NNI: done in 0.670009 secs using 2399% CPU
Optimizing NNI: done in 0.732893 secs using 2398% CPU
Optimizing NNI: done in 0.323772 secs using 2398% CPU
Optimizing NNI: done in 0.541849 secs using 2398% CPU
Optimizing NNI: done in 0.632312 secs using 2399% CPU
Optimizing NNI: done in 0.501406 secs using 2398% CPU
Optimizing NNI: done in 0.34163 secs using 2398% CPU
Optimizing NNI: done in 0.630071 secs using 2398% CPU
Optimizing NNI: done in 0.614674 secs using 2399% CPU
Optimizing NNI: done in 0.527693 secs using 2399% CPU
Optimizing NNI: done in 0.564281 secs using 2399% CPU
Optimizing NNI: done in 0.513474 secs using 2399% CPU
Optimizing NNI: done in 0.4309 secs using 2399% CPU
Optimizing NNI: done in 0.504115 secs using 2398% CPU
Optimizing NNI: done in 0.430136 secs using 2398% CPU
Optimizing NNI: done in 0.429811 secs using 2398% CPU
Optimizing NNI: done in 0.548312 secs using 2399% CPU
Optimizing NNI: done in 0.593411 secs using 2399% CPU
Optimizing NNI: done in 0.690827 secs using 2398% CPU
Optimizing NNI: done in 0.430988 secs using 2399% CPU
Optimizing NNI: done in 0.489858 secs using 2399% CPU
Optimizing NNI: done in 0.651047 secs using 2398% CPU
Optimizing NNI: done in 0.564551 secs using 2399% CPU
Optimizing NNI: done in 0.609857 secs using 2399% CPU
Optimizing NNI: done in 0.52038 secs using 2398% CPU
Optimizing NNI: done in 0.395807 secs using 2399% CPU
Optimizing NNI: done in 0.550431 secs using 2399% CPU
Optimizing NNI: done in 0.399912 secs using 2399% CPU
Optimizing NNI: done in 0.511074 secs using 2398% CPU
Optimizing NNI: done in 0.608899 secs using 2398% CPU
Optimizing NNI: done in 0.536978 secs using 2398% CPU
Optimizing NNI: done in 0.723179 secs using 2398% CPU
Optimizing NNI: done in 0.4636 secs using 2399% CPU
Optimizing NNI: done in 0.55707 secs using 2399% CPU
Optimizing NNI: done in 0.478902 secs using 2399% CPU
Optimizing NNI: done in 0.512392 secs using 2398% CPU
Optimizing NNI: done in 0.68016 secs using 2398% CPU
Optimizing NNI: done in 0.546655 secs using 2399% CPU
Optimizing NNI: done in 0.546029 secs using 2399% CPU
500 samples done
Optimizing NNI: done in 0.661337 secs using 2398% CPU
Optimizing NNI: done in 0.500862 secs using 2398% CPU
Optimizing NNI: done in 0.417569 secs using 2398% CPU
Optimizing NNI: done in 0.514273 secs using 2398% CPU
Optimizing NNI: done in 0.412244 secs using 2399% CPU
Optimizing NNI: done in 0.512001 secs using 2398% CPU
Optimizing NNI: done in 0.408373 secs using 2398% CPU
Optimizing NNI: done in 0.545828 secs using 2398% CPU
Optimizing NNI: done in 0.546929 secs using 2399% CPU
Optimizing NNI: done in 0.411418 secs using 2399% CPU
Optimizing NNI: done in 0.50998 secs using 2399% CPU
Optimizing NNI: done in 0.699715 secs using 2398% CPU
Optimizing NNI: done in 0.573878 secs using 2398% CPU
Optimizing NNI: done in 0.880619 secs using 2398% CPU
Optimizing NNI: done in 0.403738 secs using 2399% CPU
Optimizing NNI: done in 0.675824 secs using 2398% CPU
Optimizing NNI: done in 0.444638 secs using 2397% CPU
Optimizing NNI: done in 0.412835 secs using 2397% CPU
Optimizing NNI: done in 0.635904 secs using 2398% CPU
Optimizing NNI: done in 0.502341 secs using 2398% CPU
Optimizing NNI: done in 0.606929 secs using 2399% CPU
Optimizing NNI: done in 0.509228 secs using 2399% CPU
Optimizing NNI: done in 0.688051 secs using 2399% CPU
Optimizing NNI: done in 0.502321 secs using 2399% CPU
Optimizing NNI: done in 0.536945 secs using 2399% CPU
Optimizing NNI: done in 0.51754 secs using 2399% CPU
Optimizing NNI: done in 0.526991 secs using 2398% CPU
Optimizing NNI: done in 0.405745 secs using 2398% CPU
Optimizing NNI: done in 0.41444 secs using 2399% CPU
Optimizing NNI: done in 0.622463 secs using 2398% CPU
Optimizing NNI: done in 0.460276 secs using 2399% CPU
Optimizing NNI: done in 0.640768 secs using 2399% CPU
Optimizing NNI: done in 0.627855 secs using 2398% CPU
Optimizing NNI: done in 0.733581 secs using 2399% CPU
Optimizing NNI: done in 0.509255 secs using 2399% CPU
Optimizing NNI: done in 0.47113 secs using 2398% CPU
Optimizing NNI: done in 0.507583 secs using 2398% CPU
Optimizing NNI: done in 0.67184 secs using 2398% CPU
Optimizing NNI: done in 0.51537 secs using 2398% CPU
Optimizing NNI: done in 0.603852 secs using 2399% CPU
Optimizing NNI: done in 0.427734 secs using 2399% CPU
Optimizing NNI: done in 0.318877 secs using 2398% CPU
Optimizing NNI: done in 0.639483 secs using 2399% CPU
Optimizing NNI: done in 0.512991 secs using 2399% CPU
Optimizing NNI: done in 0.621943 secs using 2398% CPU
Optimizing NNI: done in 0.634758 secs using 2399% CPU
Optimizing NNI: done in 0.540383 secs using 2398% CPU
Optimizing NNI: done in 0.736826 secs using 2399% CPU
Optimizing NNI: done in 0.586159 secs using 2399% CPU
Optimizing NNI: done in 0.581711 secs using 2399% CPU
Optimizing NNI: done in 0.433601 secs using 2400% CPU
Optimizing NNI: done in 0.557558 secs using 2399% CPU
Optimizing NNI: done in 0.602369 secs using 2398% CPU
Optimizing NNI: done in 0.43971 secs using 2398% CPU
Optimizing NNI: done in 0.431276 secs using 2398% CPU
Optimizing NNI: done in 0.434558 secs using 2398% CPU
Optimizing NNI: done in 0.594704 secs using 2399% CPU
Optimizing NNI: done in 0.611296 secs using 2399% CPU
Optimizing NNI: done in 0.554752 secs using 2399% CPU
Optimizing NNI: done in 0.617257 secs using 2399% CPU
Optimizing NNI: done in 0.528023 secs using 2398% CPU
Optimizing NNI: done in 0.848239 secs using 2399% CPU
Optimizing NNI: done in 0.552613 secs using 2398% CPU
Optimizing NNI: done in 0.341933 secs using 2399% CPU
Optimizing NNI: done in 0.506425 secs using 2399% CPU
Optimizing NNI: done in 0.737022 secs using 2399% CPU
Optimizing NNI: done in 0.462983 secs using 2398% CPU
Optimizing NNI: done in 0.558592 secs using 2399% CPU
Optimizing NNI: done in 0.493264 secs using 2398% CPU
Optimizing NNI: done in 0.448084 secs using 2398% CPU
Optimizing NNI: done in 0.396013 secs using 2399% CPU
Optimizing NNI: done in 0.512977 secs using 2398% CPU
Optimizing NNI: done in 0.39993 secs using 2398% CPU
Optimizing NNI: done in 0.527257 secs using 2399% CPU
Optimizing NNI: done in 0.520317 secs using 2398% CPU
Optimizing NNI: done in 0.52222 secs using 2398% CPU
Optimizing NNI: done in 0.41108 secs using 2398% CPU
Optimizing NNI: done in 0.437075 secs using 2398% CPU
Optimizing NNI: done in 0.483087 secs using 2399% CPU
Optimizing NNI: done in 0.522356 secs using 2398% CPU
Optimizing NNI: done in 0.525238 secs using 2400% CPU
Optimizing NNI: done in 0.559423 secs using 2398% CPU
Optimizing NNI: done in 0.419037 secs using 2399% CPU
Optimizing NNI: done in 0.569806 secs using 2399% CPU
Optimizing NNI: done in 0.461046 secs using 2399% CPU
Optimizing NNI: done in 0.603088 secs using 2399% CPU
Optimizing NNI: done in 0.726571 secs using 2399% CPU
Optimizing NNI: done in 0.719985 secs using 2398% CPU
Optimizing NNI: done in 0.513947 secs using 2400% CPU
Optimizing NNI: done in 0.41102 secs using 2399% CPU
Optimizing NNI: done in 0.6522 secs using 2398% CPU
Optimizing NNI: done in 0.580503 secs using 2399% CPU
Optimizing NNI: done in 0.638447 secs using 2398% CPU
Optimizing NNI: done in 0.521477 secs using 2399% CPU
Optimizing NNI: done in 0.448701 secs using 2399% CPU
Optimizing NNI: done in 0.42988 secs using 2398% CPU
Optimizing NNI: done in 0.66233 secs using 2399% CPU
Optimizing NNI: done in 0.45345 secs using 2398% CPU
Optimizing NNI: done in 0.491519 secs using 2399% CPU
Optimizing NNI: done in 0.338289 secs using 2398% CPU
600 samples done
Optimizing NNI: done in 0.616133 secs using 2398% CPU
Optimizing NNI: done in 0.499466 secs using 2399% CPU
Optimizing NNI: done in 0.422556 secs using 2399% CPU
Optimizing NNI: done in 0.448321 secs using 2398% CPU
Optimizing NNI: done in 0.634108 secs using 2398% CPU
Optimizing NNI: done in 0.413597 secs using 2399% CPU
Optimizing NNI: done in 0.533911 secs using 2399% CPU
Optimizing NNI: done in 0.793855 secs using 2399% CPU
Optimizing NNI: done in 0.500343 secs using 2399% CPU
Optimizing NNI: done in 0.566197 secs using 2398% CPU
Optimizing NNI: done in 0.567933 secs using 2399% CPU
Optimizing NNI: done in 0.683865 secs using 2399% CPU
Optimizing NNI: done in 0.589437 secs using 2399% CPU
Optimizing NNI: done in 0.824513 secs using 2399% CPU
Optimizing NNI: done in 0.414364 secs using 2397% CPU
Optimizing NNI: done in 0.514301 secs using 2398% CPU
Optimizing NNI: done in 0.596524 secs using 2398% CPU
Optimizing NNI: done in 0.427693 secs using 2399% CPU
Optimizing NNI: done in 0.556477 secs using 2398% CPU
Optimizing NNI: done in 0.507296 secs using 2399% CPU
Optimizing NNI: done in 0.432691 secs using 2397% CPU
Optimizing NNI: done in 0.628862 secs using 2398% CPU
Optimizing NNI: done in 0.356539 secs using 2398% CPU
Optimizing NNI: done in 0.434597 secs using 2399% CPU
Optimizing NNI: done in 0.41131 secs using 2398% CPU
Optimizing NNI: done in 0.306148 secs using 2399% CPU
Optimizing NNI: done in 0.442013 secs using 2399% CPU
Optimizing NNI: done in 0.331819 secs using 2399% CPU
Optimizing NNI: done in 0.408288 secs using 2399% CPU
Optimizing NNI: done in 0.535596 secs using 2399% CPU
Optimizing NNI: done in 0.501691 secs using 2399% CPU
Optimizing NNI: done in 0.412183 secs using 2399% CPU
Optimizing NNI: done in 0.680425 secs using 2399% CPU
Optimizing NNI: done in 0.442911 secs using 2398% CPU
Optimizing NNI: done in 0.573044 secs using 2399% CPU
Optimizing NNI: done in 0.517913 secs using 2399% CPU
Optimizing NNI: done in 0.469942 secs using 2399% CPU
Optimizing NNI: done in 0.432393 secs using 2398% CPU
Optimizing NNI: done in 0.33469 secs using 2398% CPU
Optimizing NNI: done in 0.703069 secs using 2398% CPU
Optimizing NNI: done in 0.486168 secs using 2399% CPU
Optimizing NNI: done in 0.472717 secs using 2398% CPU
Optimizing NNI: done in 0.48598 secs using 2398% CPU
Optimizing NNI: done in 0.500278 secs using 2398% CPU
Optimizing NNI: done in 0.791508 secs using 2399% CPU
Optimizing NNI: done in 0.636801 secs using 2399% CPU
Optimizing NNI: done in 0.475577 secs using 2397% CPU
Optimizing NNI: done in 0.427584 secs using 2400% CPU
Optimizing NNI: done in 0.432471 secs using 2399% CPU
Optimizing NNI: done in 0.420972 secs using 2399% CPU
Optimizing NNI: done in 0.482288 secs using 2399% CPU
Optimizing NNI: done in 0.595384 secs using 2399% CPU
Optimizing NNI: done in 0.861323 secs using 2398% CPU
Optimizing NNI: done in 0.556691 secs using 2399% CPU
Optimizing NNI: done in 0.402549 secs using 2398% CPU
Optimizing NNI: done in 0.680775 secs using 2398% CPU
Optimizing NNI: done in 0.440123 secs using 2398% CPU
Optimizing NNI: done in 0.432027 secs using 2398% CPU
Optimizing NNI: done in 0.420004 secs using 2398% CPU
Optimizing NNI: done in 0.623688 secs using 2398% CPU
Optimizing NNI: done in 0.555911 secs using 2398% CPU
Optimizing NNI: done in 0.509387 secs using 2398% CPU
Optimizing NNI: done in 0.433783 secs using 2397% CPU
Optimizing NNI: done in 0.508254 secs using 2399% CPU
Optimizing NNI: done in 0.381244 secs using 2398% CPU
Optimizing NNI: done in 0.419333 secs using 2397% CPU
Optimizing NNI: done in 0.489177 secs using 2398% CPU
Optimizing NNI: done in 0.652926 secs using 2399% CPU
Optimizing NNI: done in 0.424752 secs using 2398% CPU
Optimizing NNI: done in 0.541252 secs using 2398% CPU
Optimizing NNI: done in 0.532639 secs using 2399% CPU
Optimizing NNI: done in 0.48404 secs using 2398% CPU
Optimizing NNI: done in 0.420205 secs using 2398% CPU
Optimizing NNI: done in 0.388701 secs using 2399% CPU
Optimizing NNI: done in 0.381898 secs using 2398% CPU
Optimizing NNI: done in 0.514687 secs using 2399% CPU
Optimizing NNI: done in 0.459978 secs using 2399% CPU
Optimizing NNI: done in 0.493416 secs using 2398% CPU
Optimizing NNI: done in 0.45478 secs using 2399% CPU
Optimizing NNI: done in 0.414791 secs using 2398% CPU
Optimizing NNI: done in 0.412675 secs using 2398% CPU
Optimizing NNI: done in 0.400634 secs using 2398% CPU
Optimizing NNI: done in 0.426376 secs using 2399% CPU
Optimizing NNI: done in 0.514047 secs using 2399% CPU
Optimizing NNI: done in 0.397822 secs using 2399% CPU
Optimizing NNI: done in 0.387854 secs using 2398% CPU
Optimizing NNI: done in 0.520026 secs using 2398% CPU
Optimizing NNI: done in 0.524243 secs using 2399% CPU
Optimizing NNI: done in 0.601423 secs using 2399% CPU
Optimizing NNI: done in 0.306717 secs using 2398% CPU
Optimizing NNI: done in 0.543234 secs using 2399% CPU
Optimizing NNI: done in 0.515395 secs using 2399% CPU
Optimizing NNI: done in 0.559951 secs using 2398% CPU
Optimizing NNI: done in 0.522186 secs using 2398% CPU
Optimizing NNI: done in 0.694105 secs using 2399% CPU
Optimizing NNI: done in 0.308176 secs using 2399% CPU
Optimizing NNI: done in 0.380342 secs using 2399% CPU
Optimizing NNI: done in 0.465833 secs using 2399% CPU
Optimizing NNI: done in 0.539105 secs using 2399% CPU
Optimizing NNI: done in 0.40538 secs using 2399% CPU
700 samples done
Optimizing NNI: done in 0.530854 secs using 2399% CPU
Optimizing NNI: done in 0.611459 secs using 2399% CPU
Optimizing NNI: done in 0.398317 secs using 2398% CPU
Optimizing NNI: done in 0.344717 secs using 2399% CPU
Optimizing NNI: done in 0.423102 secs using 2399% CPU
Optimizing NNI: done in 0.541505 secs using 2398% CPU
Optimizing NNI: done in 0.428425 secs using 2399% CPU
Optimizing NNI: done in 0.501118 secs using 2398% CPU
Optimizing NNI: done in 0.462288 secs using 2398% CPU
Optimizing NNI: done in 0.536259 secs using 2399% CPU
Optimizing NNI: done in 0.520603 secs using 2398% CPU
Optimizing NNI: done in 0.477174 secs using 2398% CPU
Optimizing NNI: done in 0.486422 secs using 2398% CPU
Optimizing NNI: done in 0.395019 secs using 2399% CPU
Optimizing NNI: done in 0.509389 secs using 2399% CPU
Optimizing NNI: done in 0.511034 secs using 2399% CPU
Optimizing NNI: done in 0.477335 secs using 2399% CPU
Optimizing NNI: done in 0.671392 secs using 2398% CPU
Optimizing NNI: done in 0.490332 secs using 2398% CPU
Optimizing NNI: done in 0.415442 secs using 2399% CPU
Optimizing NNI: done in 0.325769 secs using 2398% CPU
Optimizing NNI: done in 0.384956 secs using 2398% CPU
Optimizing NNI: done in 0.397203 secs using 2398% CPU
Optimizing NNI: done in 0.627549 secs using 2398% CPU
Optimizing NNI: done in 0.402559 secs using 2398% CPU
Optimizing NNI: done in 0.713208 secs using 2399% CPU
Optimizing NNI: done in 0.530721 secs using 2400% CPU
Optimizing NNI: done in 0.682779 secs using 2399% CPU
Optimizing NNI: done in 0.554853 secs using 2398% CPU
Optimizing NNI: done in 0.385694 secs using 2399% CPU
Optimizing NNI: done in 0.438546 secs using 2399% CPU
Optimizing NNI: done in 0.405006 secs using 2398% CPU
Optimizing NNI: done in 0.515564 secs using 2399% CPU
Optimizing NNI: done in 0.539699 secs using 2398% CPU
Optimizing NNI: done in 0.404193 secs using 2398% CPU
Optimizing NNI: done in 0.322193 secs using 2398% CPU
Optimizing NNI: done in 0.497094 secs using 2398% CPU
Optimizing NNI: done in 0.313478 secs using 2399% CPU
Optimizing NNI: done in 0.494183 secs using 2399% CPU
Optimizing NNI: done in 0.51576 secs using 2398% CPU
Optimizing NNI: done in 0.415744 secs using 2398% CPU
Optimizing NNI: done in 0.629722 secs using 2398% CPU
Optimizing NNI: done in 0.406253 secs using 2398% CPU
Optimizing NNI: done in 0.55676 secs using 2399% CPU
Optimizing NNI: done in 0.436824 secs using 2398% CPU
Optimizing NNI: done in 0.423596 secs using 2398% CPU
Optimizing NNI: done in 0.309174 secs using 2399% CPU
Optimizing NNI: done in 0.431333 secs using 2398% CPU
Optimizing NNI: done in 0.396776 secs using 2398% CPU
Optimizing NNI: done in 0.433741 secs using 2397% CPU
Optimizing NNI: done in 0.466081 secs using 2399% CPU
Optimizing NNI: done in 0.407114 secs using 2398% CPU
Optimizing NNI: done in 0.716163 secs using 2398% CPU
Optimizing NNI: done in 0.427523 secs using 2399% CPU
Optimizing NNI: done in 0.447661 secs using 2398% CPU
Optimizing NNI: done in 0.507935 secs using 2398% CPU
Optimizing NNI: done in 0.406965 secs using 2399% CPU
Optimizing NNI: done in 0.304139 secs using 2399% CPU
Optimizing NNI: done in 0.405437 secs using 2398% CPU
Optimizing NNI: done in 0.503848 secs using 2398% CPU
Optimizing NNI: done in 0.704496 secs using 2399% CPU
Optimizing NNI: done in 0.505692 secs using 2399% CPU
Optimizing NNI: done in 0.524307 secs using 2398% CPU
Optimizing NNI: done in 0.619733 secs using 2399% CPU
Optimizing NNI: done in 0.706491 secs using 2399% CPU
Optimizing NNI: done in 0.493669 secs using 2398% CPU
Optimizing NNI: done in 0.634134 secs using 2399% CPU
Optimizing NNI: done in 0.537737 secs using 2398% CPU
Optimizing NNI: done in 0.483985 secs using 2399% CPU
Optimizing NNI: done in 0.440132 secs using 2399% CPU
Optimizing NNI: done in 0.456438 secs using 2399% CPU
Optimizing NNI: done in 0.584133 secs using 2399% CPU
Optimizing NNI: done in 0.480386 secs using 2398% CPU
Optimizing NNI: done in 0.574582 secs using 2399% CPU
Optimizing NNI: done in 0.529261 secs using 2398% CPU
Optimizing NNI: done in 0.415364 secs using 2399% CPU
Optimizing NNI: done in 0.388019 secs using 2398% CPU
Optimizing NNI: done in 0.411808 secs using 2398% CPU
Optimizing NNI: done in 0.498449 secs using 2398% CPU
Optimizing NNI: done in 0.596933 secs using 2400% CPU
Optimizing NNI: done in 0.423011 secs using 2398% CPU
Optimizing NNI: done in 0.53423 secs using 2397% CPU
Optimizing NNI: done in 0.407648 secs using 2399% CPU
Optimizing NNI: done in 0.375957 secs using 2399% CPU
Optimizing NNI: done in 0.413803 secs using 2398% CPU
Optimizing NNI: done in 0.420034 secs using 2398% CPU
Optimizing NNI: done in 0.66466 secs using 2399% CPU
Optimizing NNI: done in 0.505605 secs using 2398% CPU
Optimizing NNI: done in 0.497409 secs using 2398% CPU
Optimizing NNI: done in 0.535055 secs using 2398% CPU
Optimizing NNI: done in 0.392093 secs using 2398% CPU
Optimizing NNI: done in 0.498196 secs using 2399% CPU
Optimizing NNI: done in 0.50525 secs using 2399% CPU
Optimizing NNI: done in 0.605917 secs using 2400% CPU
Optimizing NNI: done in 0.425845 secs using 2397% CPU
Optimizing NNI: done in 0.585747 secs using 2398% CPU
Optimizing NNI: done in 0.501433 secs using 2399% CPU
Optimizing NNI: done in 0.741087 secs using 2399% CPU
Optimizing NNI: done in 0.439551 secs using 2399% CPU
Optimizing NNI: done in 0.521395 secs using 2398% CPU
800 samples done
Optimizing NNI: done in 0.401735 secs using 2398% CPU
Optimizing NNI: done in 0.369329 secs using 2398% CPU
Optimizing NNI: done in 0.530781 secs using 2399% CPU
Optimizing NNI: done in 0.504025 secs using 2398% CPU
Optimizing NNI: done in 0.40906 secs using 2399% CPU
Optimizing NNI: done in 0.296722 secs using 2398% CPU
Optimizing NNI: done in 0.424425 secs using 2398% CPU
Optimizing NNI: done in 0.316827 secs using 2398% CPU
Optimizing NNI: done in 0.523651 secs using 2398% CPU
Optimizing NNI: done in 0.420453 secs using 2398% CPU
Optimizing NNI: done in 0.515217 secs using 2399% CPU
Optimizing NNI: done in 0.486257 secs using 2399% CPU
Optimizing NNI: done in 0.423616 secs using 2399% CPU
Optimizing NNI: done in 0.520374 secs using 2398% CPU
Optimizing NNI: done in 0.713035 secs using 2399% CPU
Optimizing NNI: done in 0.538513 secs using 2399% CPU
Optimizing NNI: done in 0.406321 secs using 2399% CPU
Optimizing NNI: done in 0.461236 secs using 2398% CPU
Optimizing NNI: done in 0.543493 secs using 2399% CPU
Optimizing NNI: done in 0.502743 secs using 2399% CPU
Optimizing NNI: done in 0.494287 secs using 2399% CPU
Optimizing NNI: done in 0.520893 secs using 2397% CPU
Optimizing NNI: done in 0.304698 secs using 2398% CPU
Optimizing NNI: done in 0.479566 secs using 2398% CPU
Optimizing NNI: done in 0.519053 secs using 2398% CPU
Optimizing NNI: done in 0.423896 secs using 2399% CPU
Optimizing NNI: done in 0.504317 secs using 2399% CPU
Optimizing NNI: done in 0.50971 secs using 2398% CPU
Optimizing NNI: done in 0.519356 secs using 2398% CPU
Optimizing NNI: done in 0.394432 secs using 2399% CPU
Optimizing NNI: done in 0.480475 secs using 2399% CPU
Optimizing NNI: done in 0.423904 secs using 2398% CPU
Optimizing NNI: done in 0.38111 secs using 2398% CPU
Optimizing NNI: done in 0.414107 secs using 2398% CPU
Optimizing NNI: done in 0.429347 secs using 2399% CPU
Optimizing NNI: done in 0.447426 secs using 2399% CPU
Optimizing NNI: done in 0.682554 secs using 2398% CPU
Optimizing NNI: done in 0.658804 secs using 2398% CPU
Optimizing NNI: done in 0.588841 secs using 2398% CPU
Optimizing NNI: done in 0.41704 secs using 2398% CPU
Optimizing NNI: done in 0.506025 secs using 2398% CPU
Optimizing NNI: done in 0.465494 secs using 2397% CPU
Optimizing NNI: done in 0.486259 secs using 2399% CPU
Optimizing NNI: done in 0.588202 secs using 2398% CPU
Optimizing NNI: done in 0.41427 secs using 2398% CPU
Optimizing NNI: done in 0.376142 secs using 2399% CPU
Optimizing NNI: done in 0.415302 secs using 2399% CPU
Optimizing NNI: done in 0.428921 secs using 2398% CPU
Optimizing NNI: done in 0.511448 secs using 2399% CPU
Optimizing NNI: done in 0.5256 secs using 2399% CPU
Optimizing NNI: done in 0.308261 secs using 2399% CPU
Optimizing NNI: done in 0.502714 secs using 2397% CPU
Optimizing NNI: done in 0.389911 secs using 2398% CPU
Optimizing NNI: done in 0.616078 secs using 2399% CPU
Optimizing NNI: done in 0.508073 secs using 2399% CPU
Optimizing NNI: done in 0.58495 secs using 2399% CPU
Optimizing NNI: done in 0.543423 secs using 2399% CPU
Optimizing NNI: done in 0.521567 secs using 2398% CPU
Optimizing NNI: done in 0.423654 secs using 2399% CPU
Optimizing NNI: done in 0.515443 secs using 2399% CPU
Optimizing NNI: done in 0.499567 secs using 2398% CPU
Optimizing NNI: done in 0.467393 secs using 2398% CPU
Optimizing NNI: done in 0.502593 secs using 2399% CPU
Optimizing NNI: done in 0.508079 secs using 2399% CPU
Optimizing NNI: done in 0.401309 secs using 2398% CPU
Optimizing NNI: done in 0.428437 secs using 2399% CPU
Optimizing NNI: done in 0.704256 secs using 2397% CPU
Optimizing NNI: done in 0.421907 secs using 2398% CPU
Optimizing NNI: done in 0.4383 secs using 2399% CPU
Optimizing NNI: done in 0.552995 secs using 2398% CPU
Optimizing NNI: done in 0.529714 secs using 2398% CPU
Optimizing NNI: done in 0.818641 secs using 2398% CPU
Optimizing NNI: done in 0.420604 secs using 2398% CPU
Optimizing NNI: done in 0.439766 secs using 2399% CPU
Optimizing NNI: done in 0.511997 secs using 2398% CPU
Optimizing NNI: done in 0.414214 secs using 2398% CPU
Optimizing NNI: done in 0.480341 secs using 2399% CPU
Optimizing NNI: done in 0.584643 secs using 2398% CPU
Optimizing NNI: done in 0.395255 secs using 2398% CPU
Optimizing NNI: done in 0.669273 secs using 2399% CPU
Optimizing NNI: done in 0.602788 secs using 2399% CPU
Optimizing NNI: done in 0.526653 secs using 2398% CPU
Optimizing NNI: done in 0.514705 secs using 2398% CPU
Optimizing NNI: done in 0.516332 secs using 2399% CPU
Optimizing NNI: done in 0.450523 secs using 2398% CPU
Optimizing NNI: done in 0.503 secs using 2399% CPU
Optimizing NNI: done in 0.418907 secs using 2399% CPU
Optimizing NNI: done in 0.402574 secs using 2398% CPU
Optimizing NNI: done in 0.454734 secs using 2399% CPU
Optimizing NNI: done in 0.586528 secs using 2399% CPU
Optimizing NNI: done in 0.406907 secs using 2399% CPU
Optimizing NNI: done in 0.381376 secs using 2399% CPU
Optimizing NNI: done in 0.535593 secs using 2399% CPU
Optimizing NNI: done in 0.412791 secs using 2398% CPU
Optimizing NNI: done in 0.390995 secs using 2399% CPU
Optimizing NNI: done in 0.523838 secs using 2398% CPU
Optimizing NNI: done in 0.405157 secs using 2398% CPU
Optimizing NNI: done in 0.368192 secs using 2398% CPU
Optimizing NNI: done in 0.328707 secs using 2399% CPU
Optimizing NNI: done in 0.494959 secs using 2399% CPU
900 samples done
Optimizing NNI: done in 0.417146 secs using 2399% CPU
Optimizing NNI: done in 0.446442 secs using 2399% CPU
Optimizing NNI: done in 0.534055 secs using 2399% CPU
Optimizing NNI: done in 0.513452 secs using 2398% CPU
Optimizing NNI: done in 0.494402 secs using 2399% CPU
Optimizing NNI: done in 0.730758 secs using 2399% CPU
Optimizing NNI: done in 0.337606 secs using 2399% CPU
Optimizing NNI: done in 0.44702 secs using 2399% CPU
Optimizing NNI: done in 0.504827 secs using 2398% CPU
Optimizing NNI: done in 0.494273 secs using 2399% CPU
Optimizing NNI: done in 0.422121 secs using 2398% CPU
Optimizing NNI: done in 0.464421 secs using 2399% CPU
Optimizing NNI: done in 0.689031 secs using 2399% CPU
Optimizing NNI: done in 0.895742 secs using 2400% CPU
Optimizing NNI: done in 0.567764 secs using 2398% CPU
Optimizing NNI: done in 0.526661 secs using 2399% CPU
Optimizing NNI: done in 0.409682 secs using 2397% CPU
Optimizing NNI: done in 0.48679 secs using 2398% CPU
Optimizing NNI: done in 0.509089 secs using 2399% CPU
Optimizing NNI: done in 0.522972 secs using 2398% CPU
Optimizing NNI: done in 0.427628 secs using 2399% CPU
Optimizing NNI: done in 0.565829 secs using 2399% CPU
Optimizing NNI: done in 0.618673 secs using 2399% CPU
Optimizing NNI: done in 0.61354 secs using 2398% CPU
Optimizing NNI: done in 0.687073 secs using 2399% CPU
Optimizing NNI: done in 0.516094 secs using 2398% CPU
Optimizing NNI: done in 0.402355 secs using 2399% CPU
Optimizing NNI: done in 0.522878 secs using 2399% CPU
Optimizing NNI: done in 0.631226 secs using 2399% CPU
Optimizing NNI: done in 0.391372 secs using 2399% CPU
Optimizing NNI: done in 0.428137 secs using 2399% CPU
Optimizing NNI: done in 0.49666 secs using 2399% CPU
Optimizing NNI: done in 0.564973 secs using 2398% CPU
Optimizing NNI: done in 0.648836 secs using 2399% CPU
Optimizing NNI: done in 0.559389 secs using 2398% CPU
Optimizing NNI: done in 0.369803 secs using 2397% CPU
Optimizing NNI: done in 0.497163 secs using 2398% CPU
Optimizing NNI: done in 0.381258 secs using 2398% CPU
Optimizing NNI: done in 0.451703 secs using 2398% CPU
Optimizing NNI: done in 0.524672 secs using 2398% CPU
Optimizing NNI: done in 0.409097 secs using 2399% CPU
Optimizing NNI: done in 0.597371 secs using 2398% CPU
Optimizing NNI: done in 0.423095 secs using 2398% CPU
Optimizing NNI: done in 0.533977 secs using 2398% CPU
Optimizing NNI: done in 0.422835 secs using 2399% CPU
Optimizing NNI: done in 0.569329 secs using 2398% CPU
Optimizing NNI: done in 0.435726 secs using 2398% CPU
Optimizing NNI: done in 0.503911 secs using 2399% CPU
Optimizing NNI: done in 0.614533 secs using 2399% CPU
Optimizing NNI: done in 0.410258 secs using 2399% CPU
Optimizing NNI: done in 0.578321 secs using 2398% CPU
Optimizing NNI: done in 0.401724 secs using 2398% CPU
Optimizing NNI: done in 0.544061 secs using 2399% CPU
Optimizing NNI: done in 0.397122 secs using 2398% CPU
Optimizing NNI: done in 0.536829 secs using 2399% CPU
Optimizing NNI: done in 0.385831 secs using 2399% CPU
Optimizing NNI: done in 0.616444 secs using 2398% CPU
Optimizing NNI: done in 0.447438 secs using 2398% CPU
Optimizing NNI: done in 0.613653 secs using 2398% CPU
Optimizing NNI: done in 0.609919 secs using 2399% CPU
Optimizing NNI: done in 0.566959 secs using 2399% CPU
Optimizing NNI: done in 0.376377 secs using 2398% CPU
Optimizing NNI: done in 0.408415 secs using 2398% CPU
Optimizing NNI: done in 0.451099 secs using 2398% CPU
Optimizing NNI: done in 0.375885 secs using 2399% CPU
Optimizing NNI: done in 0.505945 secs using 2398% CPU
Optimizing NNI: done in 0.41819 secs using 2399% CPU
Optimizing NNI: done in 0.520765 secs using 2399% CPU
Optimizing NNI: done in 0.540054 secs using 2398% CPU
Optimizing NNI: done in 0.560793 secs using 2398% CPU
Optimizing NNI: done in 0.543293 secs using 2398% CPU
Optimizing NNI: done in 0.538027 secs using 2398% CPU
Optimizing NNI: done in 0.42873 secs using 2399% CPU
Optimizing NNI: done in 0.508877 secs using 2398% CPU
Optimizing NNI: done in 0.846886 secs using 2398% CPU
Optimizing NNI: done in 0.50586 secs using 2398% CPU
Optimizing NNI: done in 0.433821 secs using 2398% CPU
Optimizing NNI: done in 0.615872 secs using 2398% CPU
Optimizing NNI: done in 0.602861 secs using 2398% CPU
Optimizing NNI: done in 0.403228 secs using 2399% CPU
Optimizing NNI: done in 0.636479 secs using 2398% CPU
Optimizing NNI: done in 0.951087 secs using 2399% CPU
Optimizing NNI: done in 0.640441 secs using 2399% CPU
Optimizing NNI: done in 0.399247 secs using 2398% CPU
Optimizing NNI: done in 0.689833 secs using 2399% CPU
Optimizing NNI: done in 0.39175 secs using 2399% CPU
Optimizing NNI: done in 0.408452 secs using 2399% CPU
Optimizing NNI: done in 0.565659 secs using 2399% CPU
Optimizing NNI: done in 0.502827 secs using 2397% CPU
Optimizing NNI: done in 0.472751 secs using 2398% CPU
Optimizing NNI: done in 0.521236 secs using 2398% CPU
Optimizing NNI: done in 0.412188 secs using 2399% CPU
Optimizing NNI: done in 0.544836 secs using 2396% CPU
Optimizing NNI: done in 0.633517 secs using 2399% CPU
Optimizing NNI: done in 0.487495 secs using 2399% CPU
Optimizing NNI: done in 0.589102 secs using 2398% CPU
Optimizing NNI: done in 0.460099 secs using 2399% CPU
Optimizing NNI: done in 0.692994 secs using 2399% CPU
Optimizing NNI: done in 0.419784 secs using 2399% CPU
Optimizing NNI: done in 0.501981 secs using 2399% CPU
1000 samples done
Optimizing NNI: done in 0.424681 secs using 2398% CPU
Optimizing NNI: done in 0.497373 secs using 2398% CPU
Optimizing NNI: done in 0.475938 secs using 2398% CPU
Optimizing NNI: done in 0.48404 secs using 2399% CPU
Optimizing NNI: done in 0.480463 secs using 2399% CPU
Optimizing NNI: done in 0.542132 secs using 2399% CPU
Optimizing NNI: done in 0.424839 secs using 2398% CPU
Optimizing NNI: done in 0.525954 secs using 2399% CPU
Optimizing NNI: done in 0.557617 secs using 2398% CPU
Optimizing NNI: done in 0.700728 secs using 2398% CPU
Optimizing NNI: done in 0.385719 secs using 2398% CPU
Optimizing NNI: done in 0.57355 secs using 2399% CPU
Optimizing NNI: done in 0.410179 secs using 2398% CPU
Optimizing NNI: done in 0.421083 secs using 2399% CPU
Optimizing NNI: done in 0.401249 secs using 2399% CPU
Optimizing NNI: done in 0.325662 secs using 2398% CPU
Optimizing NNI: done in 0.403251 secs using 2399% CPU
Optimizing NNI: done in 0.418927 secs using 2399% CPU
Optimizing NNI: done in 0.401233 secs using 2398% CPU
Optimizing NNI: done in 0.520082 secs using 2399% CPU
Optimizing NNI: done in 0.421985 secs using 2399% CPU
Optimizing NNI: done in 0.420355 secs using 2398% CPU
Optimizing NNI: done in 0.397904 secs using 2398% CPU
Optimizing NNI: done in 0.519246 secs using 2398% CPU
Optimizing NNI: done in 0.645723 secs using 2399% CPU
Optimizing NNI: done in 0.418058 secs using 2399% CPU
Optimizing NNI: done in 0.783745 secs using 2398% CPU
Optimizing NNI: done in 0.498581 secs using 2399% CPU
Optimizing NNI: done in 0.429865 secs using 2399% CPU
Optimizing NNI: done in 0.520926 secs using 2399% CPU
Optimizing NNI: done in 0.521565 secs using 2399% CPU
Optimizing NNI: done in 0.626308 secs using 2397% CPU
Optimizing NNI: done in 0.440514 secs using 2399% CPU
Optimizing NNI: done in 0.410571 secs using 2398% CPU
Optimizing NNI: done in 0.519675 secs using 2399% CPU
Optimizing NNI: done in 0.505596 secs using 2398% CPU
Optimizing NNI: done in 0.512745 secs using 2398% CPU
Optimizing NNI: done in 0.320354 secs using 2399% CPU
Optimizing NNI: done in 0.561496 secs using 2397% CPU
Optimizing NNI: done in 0.301803 secs using 2399% CPU
Optimizing NNI: done in 0.60727 secs using 2398% CPU
Optimizing NNI: done in 0.400158 secs using 2398% CPU
Optimizing NNI: done in 0.424631 secs using 2399% CPU
Optimizing NNI: done in 0.435004 secs using 2399% CPU
Optimizing NNI: done in 0.465457 secs using 2398% CPU
Optimizing NNI: done in 0.584078 secs using 2398% CPU
Optimizing NNI: done in 0.477764 secs using 2399% CPU
Optimizing NNI: done in 0.519455 secs using 2398% CPU
Optimizing NNI: done in 0.677441 secs using 2399% CPU
Optimizing NNI: done in 0.510338 secs using 2399% CPU
Optimizing NNI: done in 0.589218 secs using 2398% CPU
Optimizing NNI: done in 0.718428 secs using 2399% CPU
Optimizing NNI: done in 0.40955 secs using 2399% CPU
Optimizing NNI: done in 0.723094 secs using 2399% CPU
Optimizing NNI: done in 0.430916 secs using 2399% CPU
Optimizing NNI: done in 0.434188 secs using 2399% CPU
Optimizing NNI: done in 0.71143 secs using 2399% CPU
Optimizing NNI: done in 0.419125 secs using 2399% CPU
Optimizing NNI: done in 0.523985 secs using 2398% CPU
Optimizing NNI: done in 0.408876 secs using 2399% CPU
Optimizing NNI: done in 0.402628 secs using 2398% CPU
Optimizing NNI: done in 0.306436 secs using 2399% CPU
Optimizing NNI: done in 0.52043 secs using 2398% CPU
Optimizing NNI: done in 0.622544 secs using 2398% CPU
Optimizing NNI: done in 0.599805 secs using 2399% CPU
Optimizing NNI: done in 0.56908 secs using 2398% CPU
Optimizing NNI: done in 0.529306 secs using 2398% CPU
Optimizing NNI: done in 0.41333 secs using 2399% CPU
Optimizing NNI: done in 0.539653 secs using 2398% CPU
Optimizing NNI: done in 0.511981 secs using 2398% CPU
Optimizing NNI: done in 0.492262 secs using 2399% CPU
Optimizing NNI: done in 0.312109 secs using 2399% CPU
Optimizing NNI: done in 0.538239 secs using 2398% CPU
Optimizing NNI: done in 0.784949 secs using 2399% CPU
Optimizing NNI: done in 0.515629 secs using 2399% CPU
Optimizing NNI: done in 0.398306 secs using 2399% CPU
Optimizing NNI: done in 0.422295 secs using 2399% CPU
Optimizing NNI: done in 0.497751 secs using 2398% CPU
Optimizing NNI: done in 0.408643 secs using 2398% CPU
Optimizing NNI: done in 0.588014 secs using 2398% CPU
Optimizing NNI: done in 0.84679 secs using 2399% CPU
Optimizing NNI: done in 0.376929 secs using 2398% CPU
Optimizing NNI: done in 0.521188 secs using 2398% CPU
Optimizing NNI: done in 0.407515 secs using 2398% CPU
Optimizing NNI: done in 0.414925 secs using 2399% CPU
Optimizing NNI: done in 0.533736 secs using 2398% CPU
Optimizing NNI: done in 0.549007 secs using 2398% CPU
Optimizing NNI: done in 0.512868 secs using 2398% CPU
Optimizing NNI: done in 0.533866 secs using 2399% CPU
Optimizing NNI: done in 0.310814 secs using 2399% CPU
Optimizing NNI: done in 0.691609 secs using 2399% CPU
Optimizing NNI: done in 0.485954 secs using 2399% CPU
Optimizing NNI: done in 0.489927 secs using 2399% CPU
Optimizing NNI: done in 0.688106 secs using 2398% CPU
Optimizing NNI: done in 0.517731 secs using 2397% CPU
Optimizing NNI: done in 0.543311 secs using 2399% CPU
Optimizing NNI: done in 0.416291 secs using 2399% CPU
Optimizing NNI: done in 0.885766 secs using 2398% CPU
Optimizing NNI: done in 0.450346 secs using 2398% CPU
Optimizing NNI: done in 0.476735 secs using 2398% CPU
1100 samples done
Optimizing NNI: done in 0.615521 secs using 2399% CPU
Optimizing NNI: done in 0.53525 secs using 2398% CPU
Optimizing NNI: done in 0.401607 secs using 2399% CPU
Optimizing NNI: done in 0.509559 secs using 2399% CPU
Optimizing NNI: done in 0.68448 secs using 2398% CPU
Optimizing NNI: done in 0.490414 secs using 2399% CPU
Optimizing NNI: done in 0.667808 secs using 2398% CPU
Optimizing NNI: done in 0.517305 secs using 2399% CPU
Optimizing NNI: done in 0.529378 secs using 2398% CPU
Optimizing NNI: done in 0.562277 secs using 2398% CPU
Optimizing NNI: done in 0.494593 secs using 2399% CPU
Optimizing NNI: done in 0.426403 secs using 2399% CPU
Optimizing NNI: done in 0.495336 secs using 2397% CPU
Optimizing NNI: done in 0.520324 secs using 2398% CPU
Optimizing NNI: done in 0.633057 secs using 2398% CPU
Optimizing NNI: done in 0.599386 secs using 2399% CPU
Optimizing NNI: done in 0.507134 secs using 2398% CPU
Optimizing NNI: done in 0.413542 secs using 2398% CPU
Optimizing NNI: done in 0.40476 secs using 2399% CPU
Optimizing NNI: done in 0.390186 secs using 2398% CPU
Optimizing NNI: done in 0.389727 secs using 2399% CPU
Optimizing NNI: done in 0.601085 secs using 2398% CPU
Optimizing NNI: done in 0.512167 secs using 2399% CPU
Optimizing NNI: done in 0.615676 secs using 2399% CPU
Optimizing NNI: done in 0.415065 secs using 2399% CPU
Optimizing NNI: done in 0.50287 secs using 2399% CPU
Optimizing NNI: done in 0.436685 secs using 2399% CPU
Optimizing NNI: done in 0.55054 secs using 2398% CPU
Optimizing NNI: done in 0.437864 secs using 2398% CPU
Optimizing NNI: done in 0.381991 secs using 2398% CPU
Optimizing NNI: done in 0.641957 secs using 2399% CPU
Optimizing NNI: done in 0.63063 secs using 2398% CPU
Optimizing NNI: done in 0.589519 secs using 2398% CPU
Optimizing NNI: done in 0.524931 secs using 2399% CPU
Optimizing NNI: done in 0.607244 secs using 2399% CPU
Optimizing NNI: done in 0.559463 secs using 2398% CPU
Optimizing NNI: done in 0.621806 secs using 2399% CPU
Optimizing NNI: done in 0.311221 secs using 2399% CPU
Optimizing NNI: done in 0.432784 secs using 2399% CPU
Optimizing NNI: done in 0.327144 secs using 2399% CPU
Optimizing NNI: done in 0.495422 secs using 2399% CPU
Optimizing NNI: done in 0.515647 secs using 2399% CPU
Optimizing NNI: done in 0.507812 secs using 2399% CPU
Optimizing NNI: done in 0.555014 secs using 2399% CPU
Optimizing NNI: done in 0.436392 secs using 2397% CPU
Optimizing NNI: done in 0.595633 secs using 2399% CPU
Optimizing NNI: done in 0.500264 secs using 2398% CPU
Optimizing NNI: done in 0.456048 secs using 2398% CPU
Optimizing NNI: done in 0.71321 secs using 2399% CPU
Optimizing NNI: done in 0.488633 secs using 2399% CPU
Optimizing NNI: done in 0.502316 secs using 2398% CPU
Optimizing NNI: done in 0.539866 secs using 2398% CPU
Optimizing NNI: done in 0.411661 secs using 2399% CPU
Optimizing NNI: done in 0.503291 secs using 2398% CPU
Optimizing NNI: done in 0.6102 secs using 2398% CPU
Optimizing NNI: done in 0.578483 secs using 2399% CPU
Optimizing NNI: done in 0.474847 secs using 2399% CPU
Optimizing NNI: done in 0.499363 secs using 2397% CPU
Optimizing NNI: done in 0.397845 secs using 2398% CPU
Optimizing NNI: done in 0.565115 secs using 2398% CPU
Optimizing NNI: done in 0.523801 secs using 2399% CPU
Optimizing NNI: done in 0.408435 secs using 2397% CPU
Optimizing NNI: done in 0.451841 secs using 2397% CPU
Optimizing NNI: done in 0.608465 secs using 2399% CPU
Optimizing NNI: done in 0.607705 secs using 2399% CPU
Optimizing NNI: done in 0.524601 secs using 2397% CPU
Optimizing NNI: done in 0.401424 secs using 2398% CPU
Optimizing NNI: done in 0.494735 secs using 2399% CPU
Optimizing NNI: done in 0.399706 secs using 2399% CPU
Optimizing NNI: done in 0.515529 secs using 2398% CPU
Optimizing NNI: done in 0.519255 secs using 2399% CPU
Optimizing NNI: done in 0.630968 secs using 2398% CPU
Optimizing NNI: done in 0.40618 secs using 2399% CPU
Optimizing NNI: done in 0.424825 secs using 2398% CPU
Optimizing NNI: done in 0.387439 secs using 2398% CPU
Optimizing NNI: done in 0.579118 secs using 2399% CPU
Optimizing NNI: done in 0.395697 secs using 2400% CPU
Optimizing NNI: done in 0.561556 secs using 2399% CPU
Optimizing NNI: done in 0.489056 secs using 2398% CPU
Optimizing NNI: done in 0.415069 secs using 2398% CPU
Optimizing NNI: done in 0.415188 secs using 2398% CPU
Optimizing NNI: done in 0.519211 secs using 2398% CPU
Optimizing NNI: done in 0.511253 secs using 2398% CPU
Optimizing NNI: done in 0.501749 secs using 2398% CPU
Optimizing NNI: done in 0.397647 secs using 2399% CPU
Optimizing NNI: done in 0.496343 secs using 2400% CPU
Optimizing NNI: done in 0.434255 secs using 2399% CPU
Optimizing NNI: done in 0.530033 secs using 2399% CPU
Optimizing NNI: done in 0.563386 secs using 2398% CPU
Optimizing NNI: done in 0.43104 secs using 2399% CPU
Optimizing NNI: done in 0.40279 secs using 2398% CPU
Optimizing NNI: done in 0.530679 secs using 2399% CPU
Optimizing NNI: done in 0.322851 secs using 2399% CPU
Optimizing NNI: done in 0.406244 secs using 2398% CPU
Optimizing NNI: done in 0.523414 secs using 2399% CPU
Optimizing NNI: done in 0.452914 secs using 2398% CPU
Optimizing NNI: done in 0.499284 secs using 2398% CPU
Optimizing NNI: done in 0.4287 secs using 2398% CPU
Optimizing NNI: done in 0.378169 secs using 2399% CPU
Optimizing NNI: done in 0.425916 secs using 2399% CPU
1200 samples done
Optimizing NNI: done in 0.518147 secs using 2397% CPU
Optimizing NNI: done in 0.47967 secs using 2399% CPU
Optimizing NNI: done in 0.783252 secs using 2399% CPU
Optimizing NNI: done in 0.658939 secs using 2398% CPU
Optimizing NNI: done in 0.496209 secs using 2398% CPU
Optimizing NNI: done in 0.470022 secs using 2399% CPU
Optimizing NNI: done in 0.5833 secs using 2399% CPU
Optimizing NNI: done in 0.482917 secs using 2399% CPU
Optimizing NNI: done in 0.540167 secs using 2399% CPU
Optimizing NNI: done in 0.369819 secs using 2397% CPU
Optimizing NNI: done in 0.30797 secs using 2397% CPU
Optimizing NNI: done in 0.610283 secs using 2398% CPU
Optimizing NNI: done in 0.435533 secs using 2398% CPU
Optimizing NNI: done in 0.453197 secs using 2397% CPU
Optimizing NNI: done in 0.311034 secs using 2398% CPU
Optimizing NNI: done in 0.494464 secs using 2398% CPU
Optimizing NNI: done in 0.597219 secs using 2398% CPU
Optimizing NNI: done in 0.508091 secs using 2399% CPU
Optimizing NNI: done in 0.417661 secs using 2399% CPU
Optimizing NNI: done in 0.513592 secs using 2398% CPU
Optimizing NNI: done in 0.426332 secs using 2399% CPU
Optimizing NNI: done in 0.423933 secs using 2397% CPU
Optimizing NNI: done in 0.598146 secs using 2398% CPU
Optimizing NNI: done in 0.418659 secs using 2399% CPU
Optimizing NNI: done in 0.516005 secs using 2398% CPU
Optimizing NNI: done in 0.289675 secs using 2399% CPU
Optimizing NNI: done in 0.636544 secs using 2399% CPU
Optimizing NNI: done in 0.410787 secs using 2398% CPU
Optimizing NNI: done in 0.650464 secs using 2399% CPU
Optimizing NNI: done in 0.50841 secs using 2398% CPU
Optimizing NNI: done in 0.569932 secs using 2398% CPU
Optimizing NNI: done in 0.533925 secs using 2398% CPU
Optimizing NNI: done in 0.444854 secs using 2398% CPU
Optimizing NNI: done in 0.397506 secs using 2398% CPU
Optimizing NNI: done in 0.599559 secs using 2399% CPU
Optimizing NNI: done in 0.322942 secs using 2398% CPU
Optimizing NNI: done in 0.677073 secs using 2398% CPU
Optimizing NNI: done in 0.425113 secs using 2399% CPU
Optimizing NNI: done in 0.488909 secs using 2397% CPU
Optimizing NNI: done in 0.308373 secs using 2399% CPU
Optimizing NNI: done in 0.610658 secs using 2398% CPU
Optimizing NNI: done in 0.516574 secs using 2398% CPU
Optimizing NNI: done in 0.488474 secs using 2399% CPU
Optimizing NNI: done in 0.560612 secs using 2398% CPU
Optimizing NNI: done in 0.522744 secs using 2399% CPU
Optimizing NNI: done in 0.423812 secs using 2398% CPU
Optimizing NNI: done in 0.4069 secs using 2398% CPU
Optimizing NNI: done in 0.93183 secs using 2399% CPU
Optimizing NNI: done in 0.750957 secs using 2399% CPU
Optimizing NNI: done in 0.538122 secs using 2398% CPU
Optimizing NNI: done in 0.543426 secs using 2398% CPU
Optimizing NNI: done in 0.422638 secs using 2398% CPU
Optimizing NNI: done in 0.537807 secs using 2399% CPU
Optimizing NNI: done in 0.60352 secs using 2399% CPU
Optimizing NNI: done in 0.442631 secs using 2399% CPU
Optimizing NNI: done in 0.420643 secs using 2398% CPU
Optimizing NNI: done in 0.487802 secs using 2399% CPU
Optimizing NNI: done in 0.353701 secs using 2397% CPU
Optimizing NNI: done in 0.512409 secs using 2399% CPU
Optimizing NNI: done in 0.532959 secs using 2399% CPU
Optimizing NNI: done in 0.395516 secs using 2399% CPU
Optimizing NNI: done in 0.607484 secs using 2399% CPU
Optimizing NNI: done in 0.410298 secs using 2397% CPU
Optimizing NNI: done in 0.916789 secs using 2399% CPU
Optimizing NNI: done in 0.612293 secs using 2398% CPU
Optimizing NNI: done in 0.310463 secs using 2398% CPU
Optimizing NNI: done in 0.46766 secs using 2398% CPU
Optimizing NNI: done in 0.428761 secs using 2398% CPU
Optimizing NNI: done in 0.531933 secs using 2399% CPU
Optimizing NNI: done in 0.406521 secs using 2398% CPU
Optimizing NNI: done in 0.295687 secs using 2399% CPU
Optimizing NNI: done in 0.521675 secs using 2398% CPU
Optimizing NNI: done in 0.415841 secs using 2398% CPU
Optimizing NNI: done in 0.403571 secs using 2400% CPU
Optimizing NNI: done in 0.503572 secs using 2398% CPU
Optimizing NNI: done in 0.506304 secs using 2399% CPU
Optimizing NNI: done in 0.514382 secs using 2399% CPU
Optimizing NNI: done in 0.425488 secs using 2399% CPU
Optimizing NNI: done in 0.566797 secs using 2399% CPU
Optimizing NNI: done in 0.515834 secs using 2399% CPU
Optimizing NNI: done in 0.677996 secs using 2399% CPU
Optimizing NNI: done in 0.419158 secs using 2398% CPU
Optimizing NNI: done in 0.521042 secs using 2399% CPU
Optimizing NNI: done in 0.583622 secs using 2399% CPU
Optimizing NNI: done in 0.403293 secs using 2398% CPU
Optimizing NNI: done in 0.498196 secs using 2398% CPU
Optimizing NNI: done in 0.477774 secs using 2398% CPU
Optimizing NNI: done in 0.610765 secs using 2398% CPU
Optimizing NNI: done in 0.485965 secs using 2399% CPU
Optimizing NNI: done in 0.588855 secs using 2398% CPU
Optimizing NNI: done in 0.420288 secs using 2399% CPU
Optimizing NNI: done in 0.586536 secs using 2398% CPU
Optimizing NNI: done in 0.510222 secs using 2399% CPU
Optimizing NNI: done in 0.645345 secs using 2398% CPU
Optimizing NNI: done in 0.526217 secs using 2399% CPU
Optimizing NNI: done in 0.541672 secs using 2398% CPU
Optimizing NNI: done in 0.420269 secs using 2399% CPU
Optimizing NNI: done in 0.426944 secs using 2399% CPU
Optimizing NNI: done in 0.414671 secs using 2399% CPU
Optimizing NNI: done in 0.398236 secs using 2398% CPU
1300 samples done
Optimizing NNI: done in 0.425138 secs using 2399% CPU
Optimizing NNI: done in 0.479545 secs using 2398% CPU
Optimizing NNI: done in 0.66328 secs using 2399% CPU
Optimizing NNI: done in 0.392665 secs using 2398% CPU
Optimizing NNI: done in 0.4006 secs using 2398% CPU
Optimizing NNI: done in 0.491495 secs using 2398% CPU
Optimizing NNI: done in 0.504434 secs using 2397% CPU
Optimizing NNI: done in 0.617152 secs using 2399% CPU
Optimizing NNI: done in 0.383864 secs using 2398% CPU
Optimizing NNI: done in 0.499466 secs using 2399% CPU
Optimizing NNI: done in 0.411189 secs using 2399% CPU
Optimizing NNI: done in 0.433025 secs using 2399% CPU
Optimizing NNI: done in 0.483983 secs using 2399% CPU
Optimizing NNI: done in 0.289169 secs using 2398% CPU
Optimizing NNI: done in 0.421157 secs using 2398% CPU
Optimizing NNI: done in 0.501418 secs using 2398% CPU
Optimizing NNI: done in 0.627156 secs using 2399% CPU
Optimizing NNI: done in 0.405595 secs using 2399% CPU
Optimizing NNI: done in 0.624707 secs using 2398% CPU
Optimizing NNI: done in 0.431176 secs using 2397% CPU
Optimizing NNI: done in 0.522036 secs using 2399% CPU
Optimizing NNI: done in 0.423273 secs using 2398% CPU
Optimizing NNI: done in 0.480201 secs using 2399% CPU
Optimizing NNI: done in 0.483012 secs using 2399% CPU
Optimizing NNI: done in 0.43583 secs using 2399% CPU
Optimizing NNI: done in 0.408699 secs using 2399% CPU
Optimizing NNI: done in 0.415732 secs using 2400% CPU
Optimizing NNI: done in 0.614778 secs using 2398% CPU
Optimizing NNI: done in 0.505102 secs using 2398% CPU
Optimizing NNI: done in 0.330063 secs using 2399% CPU
Optimizing NNI: done in 0.586223 secs using 2399% CPU
Optimizing NNI: done in 0.311061 secs using 2398% CPU
Optimizing NNI: done in 0.519085 secs using 2399% CPU
Optimizing NNI: done in 0.628226 secs using 2399% CPU
Optimizing NNI: done in 0.752837 secs using 2398% CPU
Optimizing NNI: done in 0.539605 secs using 2399% CPU
Optimizing NNI: done in 0.309893 secs using 2397% CPU
Optimizing NNI: done in 0.56724 secs using 2399% CPU
Optimizing NNI: done in 0.70307 secs using 2399% CPU
Optimizing NNI: done in 0.629298 secs using 2398% CPU
Optimizing NNI: done in 0.64632 secs using 2399% CPU
Optimizing NNI: done in 0.608372 secs using 2399% CPU
Optimizing NNI: done in 0.58041 secs using 2398% CPU
Optimizing NNI: done in 0.396084 secs using 2399% CPU
Optimizing NNI: done in 0.405689 secs using 2399% CPU
Optimizing NNI: done in 0.405112 secs using 2399% CPU
Optimizing NNI: done in 0.447587 secs using 2399% CPU
Optimizing NNI: done in 0.614144 secs using 2398% CPU
Optimizing NNI: done in 0.554124 secs using 2398% CPU
Optimizing NNI: done in 0.420393 secs using 2398% CPU
Optimizing NNI: done in 0.480028 secs using 2398% CPU
Optimizing NNI: done in 0.49531 secs using 2399% CPU
Optimizing NNI: done in 0.624114 secs using 2398% CPU
Optimizing NNI: done in 0.535516 secs using 2399% CPU
Optimizing NNI: done in 0.396799 secs using 2398% CPU
Optimizing NNI: done in 0.43359 secs using 2399% CPU
Optimizing NNI: done in 0.48183 secs using 2398% CPU
Optimizing NNI: done in 0.424119 secs using 2398% CPU
Optimizing NNI: done in 0.564446 secs using 2398% CPU
Optimizing NNI: done in 0.383379 secs using 2398% CPU
Optimizing NNI: done in 0.68041 secs using 2399% CPU
Optimizing NNI: done in 0.574101 secs using 2399% CPU
Optimizing NNI: done in 0.430318 secs using 2399% CPU
Optimizing NNI: done in 0.482831 secs using 2398% CPU
Optimizing NNI: done in 0.299847 secs using 2398% CPU
Optimizing NNI: done in 0.621123 secs using 2399% CPU
Optimizing NNI: done in 0.431715 secs using 2399% CPU
Optimizing NNI: done in 0.494184 secs using 2399% CPU
Optimizing NNI: done in 0.663507 secs using 2399% CPU
Optimizing NNI: done in 0.413924 secs using 2399% CPU
Optimizing NNI: done in 0.510714 secs using 2398% CPU
Optimizing NNI: done in 0.543911 secs using 2399% CPU
Optimizing NNI: done in 0.425401 secs using 2398% CPU
Optimizing NNI: done in 0.491753 secs using 2399% CPU
Optimizing NNI: done in 0.429111 secs using 2397% CPU
Optimizing NNI: done in 0.467239 secs using 2398% CPU
Optimizing NNI: done in 0.57411 secs using 2399% CPU
Optimizing NNI: done in 0.563967 secs using 2399% CPU
Optimizing NNI: done in 0.434023 secs using 2398% CPU
Optimizing NNI: done in 0.380207 secs using 2398% CPU
Optimizing NNI: done in 0.494923 secs using 2398% CPU
Optimizing NNI: done in 0.473258 secs using 2399% CPU
Optimizing NNI: done in 0.668575 secs using 2398% CPU
Optimizing NNI: done in 0.408538 secs using 2399% CPU
Optimizing NNI: done in 0.513609 secs using 2399% CPU
Optimizing NNI: done in 0.423867 secs using 2398% CPU
Optimizing NNI: done in 0.383546 secs using 2399% CPU
Optimizing NNI: done in 0.40544 secs using 2398% CPU
Optimizing NNI: done in 0.409301 secs using 2398% CPU
Optimizing NNI: done in 0.398581 secs using 2398% CPU
Optimizing NNI: done in 0.860767 secs using 2399% CPU
Optimizing NNI: done in 0.464689 secs using 2397% CPU
Optimizing NNI: done in 0.464886 secs using 2397% CPU
Optimizing NNI: done in 0.467502 secs using 2399% CPU
Optimizing NNI: done in 0.734433 secs using 2399% CPU
Optimizing NNI: done in 0.405093 secs using 2398% CPU
Optimizing NNI: done in 0.749315 secs using 2398% CPU
Optimizing NNI: done in 0.387583 secs using 2398% CPU
Optimizing NNI: done in 0.494173 secs using 2399% CPU
Optimizing NNI: done in 0.570783 secs using 2397% CPU
1400 samples done
Optimizing NNI: done in 0.38513 secs using 2399% CPU
Optimizing NNI: done in 0.50962 secs using 2398% CPU
Optimizing NNI: done in 0.508498 secs using 2398% CPU
Optimizing NNI: done in 0.524418 secs using 2399% CPU
Optimizing NNI: done in 0.542649 secs using 2398% CPU
Optimizing NNI: done in 0.515471 secs using 2398% CPU
Optimizing NNI: done in 0.40952 secs using 2398% CPU
Optimizing NNI: done in 0.384272 secs using 2398% CPU
Optimizing NNI: done in 0.313383 secs using 2399% CPU
Optimizing NNI: done in 0.537231 secs using 2398% CPU
Optimizing NNI: done in 0.505045 secs using 2399% CPU
Optimizing NNI: done in 0.400921 secs using 2398% CPU
Optimizing NNI: done in 0.715042 secs using 2398% CPU
Optimizing NNI: done in 0.531539 secs using 2399% CPU
Optimizing NNI: done in 0.470983 secs using 2398% CPU
Optimizing NNI: done in 0.47449 secs using 2398% CPU
Optimizing NNI: done in 0.581857 secs using 2398% CPU
Optimizing NNI: done in 0.493945 secs using 2398% CPU
Optimizing NNI: done in 0.367216 secs using 2398% CPU
Optimizing NNI: done in 0.513315 secs using 2398% CPU
Optimizing NNI: done in 0.588403 secs using 2398% CPU
Optimizing NNI: done in 0.579813 secs using 2398% CPU
Optimizing NNI: done in 0.578675 secs using 2398% CPU
Optimizing NNI: done in 0.41332 secs using 2398% CPU
Optimizing NNI: done in 0.596195 secs using 2399% CPU
Optimizing NNI: done in 0.671211 secs using 2398% CPU
Optimizing NNI: done in 0.601712 secs using 2398% CPU
Optimizing NNI: done in 0.580175 secs using 2399% CPU
Optimizing NNI: done in 0.377183 secs using 2398% CPU
Optimizing NNI: done in 0.407242 secs using 2398% CPU
Optimizing NNI: done in 0.547167 secs using 2399% CPU
Optimizing NNI: done in 0.543256 secs using 2398% CPU
Optimizing NNI: done in 0.409076 secs using 2398% CPU
Optimizing NNI: done in 0.514439 secs using 2398% CPU
Optimizing NNI: done in 0.476956 secs using 2399% CPU
Optimizing NNI: done in 0.586073 secs using 2398% CPU
Optimizing NNI: done in 0.734111 secs using 2399% CPU
Optimizing NNI: done in 0.417219 secs using 2398% CPU
Optimizing NNI: done in 0.380601 secs using 2399% CPU
Optimizing NNI: done in 0.478866 secs using 2398% CPU
Optimizing NNI: done in 0.420895 secs using 2399% CPU
Optimizing NNI: done in 0.480537 secs using 2398% CPU
Optimizing NNI: done in 0.423018 secs using 2398% CPU
Optimizing NNI: done in 0.603766 secs using 2399% CPU
Optimizing NNI: done in 0.375743 secs using 2399% CPU
Optimizing NNI: done in 0.542309 secs using 2398% CPU
Optimizing NNI: done in 0.47501 secs using 2398% CPU
Optimizing NNI: done in 0.542044 secs using 2399% CPU
Optimizing NNI: done in 0.406288 secs using 2398% CPU
Optimizing NNI: done in 0.588141 secs using 2398% CPU
Optimizing NNI: done in 0.533602 secs using 2398% CPU
Optimizing NNI: done in 0.490128 secs using 2399% CPU
Optimizing NNI: done in 0.35692 secs using 2398% CPU
Optimizing NNI: done in 0.500783 secs using 2399% CPU
Optimizing NNI: done in 0.465611 secs using 2398% CPU
Optimizing NNI: done in 0.401652 secs using 2399% CPU
Optimizing NNI: done in 0.41603 secs using 2399% CPU
Optimizing NNI: done in 0.826897 secs using 2399% CPU
Optimizing NNI: done in 0.56744 secs using 2399% CPU
Optimizing NNI: done in 0.449643 secs using 2398% CPU
Optimizing NNI: done in 0.308951 secs using 2398% CPU
Optimizing NNI: done in 0.621452 secs using 2399% CPU
Optimizing NNI: done in 0.606559 secs using 2399% CPU
Optimizing NNI: done in 0.461469 secs using 2398% CPU
Optimizing NNI: done in 0.406815 secs using 2398% CPU
Optimizing NNI: done in 0.49632 secs using 2399% CPU
Optimizing NNI: done in 0.560506 secs using 2399% CPU
Optimizing NNI: done in 0.529728 secs using 2398% CPU
Optimizing NNI: done in 0.510002 secs using 2399% CPU
Optimizing NNI: done in 0.412492 secs using 2398% CPU
Optimizing NNI: done in 0.380777 secs using 2399% CPU
Optimizing NNI: done in 0.303749 secs using 2398% CPU
Optimizing NNI: done in 0.483307 secs using 2399% CPU
Optimizing NNI: done in 0.353178 secs using 2399% CPU
Optimizing NNI: done in 0.405525 secs using 2398% CPU
Optimizing NNI: done in 0.419494 secs using 2399% CPU
Optimizing NNI: done in 0.664153 secs using 2398% CPU
Optimizing NNI: done in 0.377544 secs using 2398% CPU
Optimizing NNI: done in 0.418211 secs using 2399% CPU
Optimizing NNI: done in 0.484779 secs using 2397% CPU
Optimizing NNI: done in 0.456455 secs using 2399% CPU
Optimizing NNI: done in 0.420963 secs using 2398% CPU
Optimizing NNI: done in 0.579822 secs using 2398% CPU
Optimizing NNI: done in 0.484209 secs using 2398% CPU
Optimizing NNI: done in 0.44162 secs using 2398% CPU
Optimizing NNI: done in 0.491571 secs using 2399% CPU
Optimizing NNI: done in 0.495255 secs using 2399% CPU
Optimizing NNI: done in 0.399984 secs using 2398% CPU
Optimizing NNI: done in 0.448942 secs using 2398% CPU
Optimizing NNI: done in 0.595274 secs using 2399% CPU
Optimizing NNI: done in 0.605045 secs using 2398% CPU
Optimizing NNI: done in 0.423497 secs using 2397% CPU
Optimizing NNI: done in 0.50148 secs using 2396% CPU
Optimizing NNI: done in 0.588088 secs using 2399% CPU
Optimizing NNI: done in 0.494171 secs using 2398% CPU
Optimizing NNI: done in 0.396566 secs using 2399% CPU
Optimizing NNI: done in 0.633333 secs using 2399% CPU
Optimizing NNI: done in 0.424776 secs using 2398% CPU
Optimizing NNI: done in 0.385885 secs using 2398% CPU
Optimizing NNI: done in 0.488394 secs using 2397% CPU
1500 samples done
Optimizing NNI: done in 0.386972 secs using 2398% CPU
Optimizing NNI: done in 0.866013 secs using 2398% CPU
Optimizing NNI: done in 0.574516 secs using 2398% CPU
Optimizing NNI: done in 0.402356 secs using 2398% CPU
Optimizing NNI: done in 0.379491 secs using 2399% CPU
Optimizing NNI: done in 0.408371 secs using 2399% CPU
Optimizing NNI: done in 0.518768 secs using 2398% CPU
Optimizing NNI: done in 0.471555 secs using 2399% CPU
Optimizing NNI: done in 0.397856 secs using 2399% CPU
Optimizing NNI: done in 0.423644 secs using 2399% CPU
Optimizing NNI: done in 0.499594 secs using 2398% CPU
Optimizing NNI: done in 0.413345 secs using 2400% CPU
Optimizing NNI: done in 0.567331 secs using 2397% CPU
Optimizing NNI: done in 0.485482 secs using 2399% CPU
Optimizing NNI: done in 0.382758 secs using 2398% CPU
Optimizing NNI: done in 0.838156 secs using 2399% CPU
Optimizing NNI: done in 0.399408 secs using 2398% CPU
Optimizing NNI: done in 0.47937 secs using 2399% CPU
Optimizing NNI: done in 0.416532 secs using 2398% CPU
Optimizing NNI: done in 0.421451 secs using 2398% CPU
Optimizing NNI: done in 0.378617 secs using 2399% CPU
Optimizing NNI: done in 0.581155 secs using 2398% CPU
Optimizing NNI: done in 0.482007 secs using 2399% CPU
Optimizing NNI: done in 0.604359 secs using 2399% CPU
Optimizing NNI: done in 0.751478 secs using 2399% CPU
Optimizing NNI: done in 0.460995 secs using 2398% CPU
Optimizing NNI: done in 0.503892 secs using 2398% CPU
Optimizing NNI: done in 0.565689 secs using 2398% CPU
Optimizing NNI: done in 0.510413 secs using 2399% CPU
Optimizing NNI: done in 0.42552 secs using 2399% CPU
Optimizing NNI: done in 0.498338 secs using 2399% CPU
Optimizing NNI: done in 0.38149 secs using 2399% CPU
Optimizing NNI: done in 0.372262 secs using 2398% CPU
Optimizing NNI: done in 0.492621 secs using 2399% CPU
Optimizing NNI: done in 0.381076 secs using 2399% CPU
Optimizing NNI: done in 0.446923 secs using 2398% CPU
Optimizing NNI: done in 0.481276 secs using 2399% CPU
Optimizing NNI: done in 0.515574 secs using 2398% CPU
Optimizing NNI: done in 0.41127 secs using 2399% CPU
Optimizing NNI: done in 0.492145 secs using 2398% CPU
Optimizing NNI: done in 0.317369 secs using 2397% CPU
Optimizing NNI: done in 0.502684 secs using 2399% CPU
Optimizing NNI: done in 0.754499 secs using 2399% CPU
Optimizing NNI: done in 0.519917 secs using 2398% CPU
Optimizing NNI: done in 0.512406 secs using 2398% CPU
Optimizing NNI: done in 0.508852 secs using 2398% CPU
Optimizing NNI: done in 0.422748 secs using 2399% CPU
Optimizing NNI: done in 0.672742 secs using 2399% CPU
Optimizing NNI: done in 0.539218 secs using 2399% CPU
Optimizing NNI: done in 0.47172 secs using 2399% CPU
Optimizing NNI: done in 0.683685 secs using 2398% CPU
Optimizing NNI: done in 0.581043 secs using 2399% CPU
Optimizing NNI: done in 0.519864 secs using 2398% CPU
Optimizing NNI: done in 0.575377 secs using 2398% CPU
Optimizing NNI: done in 0.313547 secs using 2396% CPU
Optimizing NNI: done in 0.801683 secs using 2398% CPU
Optimizing NNI: done in 0.489853 secs using 2398% CPU
Optimizing NNI: done in 0.307742 secs using 2398% CPU
Optimizing NNI: done in 0.401323 secs using 2398% CPU
Optimizing NNI: done in 0.661514 secs using 2399% CPU
Optimizing NNI: done in 0.404566 secs using 2399% CPU
Optimizing NNI: done in 0.528033 secs using 2398% CPU
Optimizing NNI: done in 0.404301 secs using 2398% CPU
Optimizing NNI: done in 0.763763 secs using 2399% CPU
Optimizing NNI: done in 0.420007 secs using 2399% CPU
Optimizing NNI: done in 0.720679 secs using 2399% CPU
Optimizing NNI: done in 0.39668 secs using 2399% CPU
Optimizing NNI: done in 0.317648 secs using 2398% CPU
Optimizing NNI: done in 0.575683 secs using 2399% CPU
Optimizing NNI: done in 0.406125 secs using 2397% CPU
Optimizing NNI: done in 0.53505 secs using 2399% CPU
Optimizing NNI: done in 0.427866 secs using 2397% CPU
Optimizing NNI: done in 0.497993 secs using 2398% CPU
Optimizing NNI: done in 0.319904 secs using 2399% CPU
Optimizing NNI: done in 0.545956 secs using 2398% CPU
Optimizing NNI: done in 0.535896 secs using 2399% CPU
Optimizing NNI: done in 0.505879 secs using 2398% CPU
Optimizing NNI: done in 0.423921 secs using 2399% CPU
Optimizing NNI: done in 0.399575 secs using 2398% CPU
Optimizing NNI: done in 0.497865 secs using 2398% CPU
Optimizing NNI: done in 0.594203 secs using 2399% CPU
Optimizing NNI: done in 0.74998 secs using 2399% CPU
Optimizing NNI: done in 0.431372 secs using 2399% CPU
Optimizing NNI: done in 0.669031 secs using 2399% CPU
Optimizing NNI: done in 0.457346 secs using 2398% CPU
Optimizing NNI: done in 0.537791 secs using 2398% CPU
Optimizing NNI: done in 0.509766 secs using 2399% CPU
Optimizing NNI: done in 0.503272 secs using 2399% CPU
Optimizing NNI: done in 0.426234 secs using 2399% CPU
Optimizing NNI: done in 0.497004 secs using 2398% CPU
Optimizing NNI: done in 0.547935 secs using 2399% CPU
Optimizing NNI: done in 0.508323 secs using 2399% CPU
Optimizing NNI: done in 0.638325 secs using 2399% CPU
Optimizing NNI: done in 0.917914 secs using 2398% CPU
Optimizing NNI: done in 0.412172 secs using 2398% CPU
Optimizing NNI: done in 0.51541 secs using 2398% CPU
Optimizing NNI: done in 0.39859 secs using 2397% CPU
Optimizing NNI: done in 0.673709 secs using 2398% CPU
Optimizing NNI: done in 0.486979 secs using 2399% CPU
Optimizing NNI: done in 0.502484 secs using 2398% CPU
1600 samples done
Optimizing NNI: done in 0.40148 secs using 2397% CPU
Optimizing NNI: done in 0.527116 secs using 2399% CPU
Optimizing NNI: done in 0.383473 secs using 2398% CPU
Optimizing NNI: done in 0.547612 secs using 2399% CPU
Optimizing NNI: done in 0.53531 secs using 2399% CPU
Optimizing NNI: done in 0.485268 secs using 2397% CPU
Optimizing NNI: done in 0.505948 secs using 2399% CPU
Optimizing NNI: done in 0.464883 secs using 2399% CPU
Optimizing NNI: done in 0.375343 secs using 2399% CPU
Optimizing NNI: done in 0.512084 secs using 2398% CPU
Optimizing NNI: done in 0.442621 secs using 2398% CPU
Optimizing NNI: done in 0.419276 secs using 2398% CPU
Optimizing NNI: done in 0.385908 secs using 2399% CPU
Optimizing NNI: done in 0.597514 secs using 2399% CPU
Optimizing NNI: done in 0.413845 secs using 2399% CPU
Optimizing NNI: done in 0.543725 secs using 2399% CPU
Optimizing NNI: done in 0.632987 secs using 2399% CPU
Optimizing NNI: done in 0.770871 secs using 2399% CPU
Optimizing NNI: done in 0.616481 secs using 2398% CPU
Optimizing NNI: done in 0.312792 secs using 2399% CPU
Optimizing NNI: done in 0.396632 secs using 2399% CPU
Optimizing NNI: done in 0.610996 secs using 2398% CPU
Optimizing NNI: done in 0.428053 secs using 2399% CPU
Optimizing NNI: done in 0.508514 secs using 2399% CPU
Optimizing NNI: done in 0.403277 secs using 2398% CPU
Optimizing NNI: done in 0.526399 secs using 2398% CPU
Optimizing NNI: done in 0.526501 secs using 2399% CPU
Optimizing NNI: done in 0.478129 secs using 2398% CPU
Optimizing NNI: done in 0.513668 secs using 2399% CPU
Optimizing NNI: done in 0.402457 secs using 2399% CPU
Optimizing NNI: done in 0.378337 secs using 2399% CPU
Optimizing NNI: done in 0.596889 secs using 2399% CPU
Optimizing NNI: done in 0.565402 secs using 2398% CPU
Optimizing NNI: done in 0.718796 secs using 2398% CPU
Optimizing NNI: done in 0.426266 secs using 2399% CPU
Optimizing NNI: done in 0.525778 secs using 2398% CPU
Optimizing NNI: done in 0.574833 secs using 2399% CPU
Optimizing NNI: done in 0.588477 secs using 2398% CPU
Optimizing NNI: done in 0.53847 secs using 2398% CPU
Optimizing NNI: done in 0.574078 secs using 2398% CPU
Optimizing NNI: done in 0.423674 secs using 2398% CPU
Optimizing NNI: done in 0.545995 secs using 2398% CPU
Optimizing NNI: done in 0.406951 secs using 2399% CPU
Optimizing NNI: done in 0.372347 secs using 2399% CPU
Optimizing NNI: done in 0.468891 secs using 2399% CPU
Optimizing NNI: done in 0.510518 secs using 2399% CPU
Optimizing NNI: done in 0.793752 secs using 2399% CPU
Optimizing NNI: done in 0.429231 secs using 2397% CPU
Optimizing NNI: done in 0.52553 secs using 2399% CPU
Optimizing NNI: done in 0.4929 secs using 2399% CPU
Optimizing NNI: done in 0.404603 secs using 2397% CPU
Optimizing NNI: done in 0.600438 secs using 2398% CPU
Optimizing NNI: done in 0.507318 secs using 2397% CPU
Optimizing NNI: done in 0.435507 secs using 2398% CPU
Optimizing NNI: done in 0.567795 secs using 2399% CPU
Optimizing NNI: done in 0.416852 secs using 2399% CPU
Optimizing NNI: done in 0.470388 secs using 2398% CPU
Optimizing NNI: done in 0.750062 secs using 2399% CPU
Optimizing NNI: done in 0.604717 secs using 2399% CPU
Optimizing NNI: done in 0.526921 secs using 2399% CPU
Optimizing NNI: done in 0.566101 secs using 2399% CPU
Optimizing NNI: done in 0.375696 secs using 2398% CPU
Optimizing NNI: done in 0.419669 secs using 2399% CPU
Optimizing NNI: done in 0.418829 secs using 2399% CPU
Optimizing NNI: done in 0.393745 secs using 2399% CPU
Optimizing NNI: done in 0.406446 secs using 2399% CPU
Optimizing NNI: done in 0.366576 secs using 2398% CPU
Optimizing NNI: done in 0.391864 secs using 2398% CPU
Optimizing NNI: done in 0.608982 secs using 2399% CPU
Optimizing NNI: done in 0.579202 secs using 2398% CPU
Optimizing NNI: done in 0.397346 secs using 2398% CPU
Optimizing NNI: done in 0.538424 secs using 2399% CPU
Optimizing NNI: done in 0.297124 secs using 2399% CPU
Optimizing NNI: done in 0.498455 secs using 2399% CPU
Optimizing NNI: done in 0.425221 secs using 2398% CPU
Optimizing NNI: done in 0.555576 secs using 2398% CPU
Optimizing NNI: done in 0.504116 secs using 2399% CPU
Optimizing NNI: done in 0.493297 secs using 2399% CPU
Optimizing NNI: done in 0.392463 secs using 2399% CPU
Optimizing NNI: done in 0.517224 secs using 2399% CPU
Optimizing NNI: done in 0.399892 secs using 2398% CPU
Optimizing NNI: done in 0.484412 secs using 2398% CPU
Optimizing NNI: done in 0.420613 secs using 2398% CPU
Optimizing NNI: done in 0.615894 secs using 2399% CPU
Optimizing NNI: done in 0.62259 secs using 2399% CPU
Optimizing NNI: done in 0.43744 secs using 2398% CPU
Optimizing NNI: done in 0.561841 secs using 2399% CPU
Optimizing NNI: done in 0.57861 secs using 2399% CPU
Optimizing NNI: done in 0.434056 secs using 2398% CPU
Optimizing NNI: done in 0.634411 secs using 2399% CPU
Optimizing NNI: done in 0.53196 secs using 2398% CPU
Optimizing NNI: done in 0.445367 secs using 2398% CPU
Optimizing NNI: done in 0.479554 secs using 2399% CPU
Optimizing NNI: done in 0.666756 secs using 2398% CPU
Optimizing NNI: done in 0.41366 secs using 2398% CPU
Optimizing NNI: done in 0.499782 secs using 2398% CPU
Optimizing NNI: done in 0.541862 secs using 2399% CPU
Optimizing NNI: done in 0.54292 secs using 2399% CPU
Optimizing NNI: done in 0.415356 secs using 2399% CPU
Optimizing NNI: done in 0.53035 secs using 2398% CPU
1700 samples done
Optimizing NNI: done in 0.516068 secs using 2399% CPU
Optimizing NNI: done in 0.508363 secs using 2399% CPU
Optimizing NNI: done in 0.377373 secs using 2398% CPU
Optimizing NNI: done in 0.309834 secs using 2398% CPU
Optimizing NNI: done in 0.583541 secs using 2399% CPU
Optimizing NNI: done in 0.595402 secs using 2399% CPU
Optimizing NNI: done in 0.506861 secs using 2398% CPU
Optimizing NNI: done in 0.416897 secs using 2399% CPU
Optimizing NNI: done in 0.741495 secs using 2399% CPU
Optimizing NNI: done in 0.307043 secs using 2399% CPU
Optimizing NNI: done in 0.520267 secs using 2399% CPU
Optimizing NNI: done in 0.403297 secs using 2399% CPU
Optimizing NNI: done in 0.870988 secs using 2399% CPU
Optimizing NNI: done in 0.443075 secs using 2398% CPU
Optimizing NNI: done in 0.636316 secs using 2399% CPU
Optimizing NNI: done in 0.492742 secs using 2399% CPU
Optimizing NNI: done in 0.502886 secs using 2399% CPU
Optimizing NNI: done in 0.529033 secs using 2399% CPU
Optimizing NNI: done in 0.454147 secs using 2398% CPU
Optimizing NNI: done in 0.505128 secs using 2397% CPU
Optimizing NNI: done in 0.515104 secs using 2399% CPU
Optimizing NNI: done in 0.631273 secs using 2399% CPU
Optimizing NNI: done in 0.517415 secs using 2399% CPU
Optimizing NNI: done in 0.545886 secs using 2399% CPU
Optimizing NNI: done in 0.604282 secs using 2398% CPU
Optimizing NNI: done in 0.555211 secs using 2399% CPU
Optimizing NNI: done in 0.604311 secs using 2398% CPU
Optimizing NNI: done in 0.397331 secs using 2397% CPU
Optimizing NNI: done in 0.504381 secs using 2398% CPU
Optimizing NNI: done in 0.634856 secs using 2398% CPU
Optimizing NNI: done in 0.483949 secs using 2399% CPU
Optimizing NNI: done in 0.595232 secs using 2399% CPU
Optimizing NNI: done in 0.585515 secs using 2398% CPU
Optimizing NNI: done in 0.544596 secs using 2398% CPU
Optimizing NNI: done in 0.477046 secs using 2399% CPU
Optimizing NNI: done in 0.58065 secs using 2399% CPU
Optimizing NNI: done in 0.491765 secs using 2398% CPU
Optimizing NNI: done in 0.621086 secs using 2400% CPU
Optimizing NNI: done in 0.500207 secs using 2398% CPU
Optimizing NNI: done in 0.625749 secs using 2399% CPU
Optimizing NNI: done in 0.512616 secs using 2398% CPU
Optimizing NNI: done in 0.507298 secs using 2398% CPU
Optimizing NNI: done in 0.616668 secs using 2398% CPU
Optimizing NNI: done in 0.618253 secs using 2399% CPU
Optimizing NNI: done in 0.407018 secs using 2399% CPU
Optimizing NNI: done in 0.531015 secs using 2398% CPU
Optimizing NNI: done in 0.599891 secs using 2399% CPU
Optimizing NNI: done in 0.402231 secs using 2398% CPU
Optimizing NNI: done in 0.527225 secs using 2399% CPU
Optimizing NNI: done in 0.556221 secs using 2399% CPU
Optimizing NNI: done in 0.488916 secs using 2398% CPU
Optimizing NNI: done in 0.422529 secs using 2399% CPU
Optimizing NNI: done in 0.317364 secs using 2397% CPU
Optimizing NNI: done in 0.649916 secs using 2398% CPU
Optimizing NNI: done in 0.520409 secs using 2399% CPU
Optimizing NNI: done in 0.516794 secs using 2398% CPU
Optimizing NNI: done in 0.496707 secs using 2399% CPU
Optimizing NNI: done in 0.447184 secs using 2399% CPU
Optimizing NNI: done in 0.611666 secs using 2398% CPU
Optimizing NNI: done in 0.396386 secs using 2400% CPU
Optimizing NNI: done in 0.409626 secs using 2400% CPU
Optimizing NNI: done in 0.391014 secs using 2398% CPU
Optimizing NNI: done in 0.434902 secs using 2398% CPU
Optimizing NNI: done in 0.745994 secs using 2399% CPU
Optimizing NNI: done in 0.416403 secs using 2398% CPU
Optimizing NNI: done in 0.609877 secs using 2399% CPU
Optimizing NNI: done in 0.399763 secs using 2399% CPU
Optimizing NNI: done in 0.54552 secs using 2397% CPU
Optimizing NNI: done in 0.300933 secs using 2398% CPU
Optimizing NNI: done in 0.425802 secs using 2399% CPU
Optimizing NNI: done in 0.518737 secs using 2398% CPU
Optimizing NNI: done in 0.386426 secs using 2399% CPU
Optimizing NNI: done in 0.497901 secs using 2398% CPU
Optimizing NNI: done in 0.50057 secs using 2398% CPU
Optimizing NNI: done in 0.519482 secs using 2398% CPU
Optimizing NNI: done in 0.507071 secs using 2398% CPU
Optimizing NNI: done in 0.402256 secs using 2399% CPU
Optimizing NNI: done in 0.412772 secs using 2399% CPU
Optimizing NNI: done in 0.40603 secs using 2398% CPU
Optimizing NNI: done in 0.398356 secs using 2398% CPU
Optimizing NNI: done in 0.429647 secs using 2398% CPU
Optimizing NNI: done in 0.688838 secs using 2398% CPU
Optimizing NNI: done in 0.417595 secs using 2399% CPU
Optimizing NNI: done in 0.526942 secs using 2398% CPU
Optimizing NNI: done in 0.695899 secs using 2399% CPU
Optimizing NNI: done in 0.498982 secs using 2399% CPU
Optimizing NNI: done in 0.590217 secs using 2399% CPU
Optimizing NNI: done in 0.490848 secs using 2400% CPU
Optimizing NNI: done in 0.64879 secs using 2398% CPU
Optimizing NNI: done in 0.293858 secs using 2398% CPU
Optimizing NNI: done in 0.406578 secs using 2398% CPU
Optimizing NNI: done in 0.53742 secs using 2398% CPU
Optimizing NNI: done in 0.501621 secs using 2398% CPU
Optimizing NNI: done in 0.500718 secs using 2399% CPU
Optimizing NNI: done in 0.697784 secs using 2399% CPU
Optimizing NNI: done in 0.505364 secs using 2398% CPU
Optimizing NNI: done in 0.988148 secs using 2399% CPU
Optimizing NNI: done in 0.492031 secs using 2398% CPU
Optimizing NNI: done in 0.448569 secs using 2398% CPU
Optimizing NNI: done in 0.303061 secs using 2398% CPU
1800 samples done
Optimizing NNI: done in 0.409408 secs using 2399% CPU
Optimizing NNI: done in 0.613969 secs using 2399% CPU
Optimizing NNI: done in 0.463145 secs using 2399% CPU
Optimizing NNI: done in 0.50494 secs using 2399% CPU
Optimizing NNI: done in 0.393274 secs using 2398% CPU
Optimizing NNI: done in 0.66043 secs using 2399% CPU
Optimizing NNI: done in 0.514252 secs using 2398% CPU
Optimizing NNI: done in 0.404467 secs using 2399% CPU
Optimizing NNI: done in 0.520462 secs using 2399% CPU
Optimizing NNI: done in 0.631213 secs using 2399% CPU
Optimizing NNI: done in 0.528574 secs using 2398% CPU
Optimizing NNI: done in 0.52434 secs using 2399% CPU
Optimizing NNI: done in 0.558754 secs using 2399% CPU
Optimizing NNI: done in 0.397999 secs using 2398% CPU
Optimizing NNI: done in 0.502287 secs using 2399% CPU
Optimizing NNI: done in 0.385854 secs using 2398% CPU
Optimizing NNI: done in 0.615113 secs using 2399% CPU
Optimizing NNI: done in 0.43612 secs using 2398% CPU
Optimizing NNI: done in 0.489267 secs using 2398% CPU
Optimizing NNI: done in 0.49419 secs using 2398% CPU
Optimizing NNI: done in 0.459312 secs using 2399% CPU
Optimizing NNI: done in 0.584265 secs using 2398% CPU
Optimizing NNI: done in 0.413802 secs using 2399% CPU
Optimizing NNI: done in 0.413952 secs using 2398% CPU
Optimizing NNI: done in 0.41096 secs using 2399% CPU
Optimizing NNI: done in 0.542147 secs using 2399% CPU
Optimizing NNI: done in 0.3931 secs using 2398% CPU
Optimizing NNI: done in 0.435321 secs using 2398% CPU
Optimizing NNI: done in 0.499467 secs using 2399% CPU
Optimizing NNI: done in 0.423909 secs using 2399% CPU
Optimizing NNI: done in 0.490188 secs using 2398% CPU
Optimizing NNI: done in 0.433417 secs using 2398% CPU
Optimizing NNI: done in 0.33157 secs using 2398% CPU
Optimizing NNI: done in 0.409821 secs using 2399% CPU
Optimizing NNI: done in 0.416085 secs using 2399% CPU
Optimizing NNI: done in 0.495191 secs using 2398% CPU
Optimizing NNI: done in 0.563774 secs using 2399% CPU
Optimizing NNI: done in 0.603627 secs using 2398% CPU
Optimizing NNI: done in 0.450368 secs using 2399% CPU
Optimizing NNI: done in 0.394445 secs using 2398% CPU
Optimizing NNI: done in 0.38076 secs using 2398% CPU
Optimizing NNI: done in 0.518445 secs using 2398% CPU
Optimizing NNI: done in 0.393665 secs using 2399% CPU
Optimizing NNI: done in 0.494526 secs using 2398% CPU
Optimizing NNI: done in 0.418906 secs using 2399% CPU
Optimizing NNI: done in 0.437301 secs using 2398% CPU
Optimizing NNI: done in 0.649397 secs using 2398% CPU
Optimizing NNI: done in 0.737846 secs using 2399% CPU
Optimizing NNI: done in 0.485846 secs using 2398% CPU
Optimizing NNI: done in 0.535131 secs using 2399% CPU
Optimizing NNI: done in 0.619821 secs using 2398% CPU
Optimizing NNI: done in 0.487741 secs using 2399% CPU
Optimizing NNI: done in 0.429279 secs using 2399% CPU
Optimizing NNI: done in 0.452275 secs using 2399% CPU
Optimizing NNI: done in 0.532478 secs using 2398% CPU
Optimizing NNI: done in 0.403566 secs using 2398% CPU
Optimizing NNI: done in 0.307053 secs using 2397% CPU
Optimizing NNI: done in 0.3983 secs using 2398% CPU
Optimizing NNI: done in 0.599322 secs using 2398% CPU
Optimizing NNI: done in 0.686057 secs using 2398% CPU
Optimizing NNI: done in 0.406296 secs using 2398% CPU
Optimizing NNI: done in 0.47858 secs using 2399% CPU
Optimizing NNI: done in 0.30913 secs using 2398% CPU
Optimizing NNI: done in 0.527427 secs using 2399% CPU
Optimizing NNI: done in 0.378351 secs using 2399% CPU
Optimizing NNI: done in 0.669928 secs using 2398% CPU
Optimizing NNI: done in 0.400166 secs using 2398% CPU
Optimizing NNI: done in 0.398286 secs using 2399% CPU
Optimizing NNI: done in 0.43149 secs using 2399% CPU
Optimizing NNI: done in 0.708439 secs using 2399% CPU
Optimizing NNI: done in 0.41964 secs using 2398% CPU
Optimizing NNI: done in 0.634871 secs using 2399% CPU
Optimizing NNI: done in 0.428708 secs using 2398% CPU
Optimizing NNI: done in 0.595969 secs using 2398% CPU
Optimizing NNI: done in 0.501644 secs using 2398% CPU
Optimizing NNI: done in 0.302906 secs using 2398% CPU
Optimizing NNI: done in 0.51821 secs using 2399% CPU
Optimizing NNI: done in 0.595209 secs using 2399% CPU
Optimizing NNI: done in 0.615924 secs using 2399% CPU
Optimizing NNI: done in 0.811643 secs using 2399% CPU
Optimizing NNI: done in 0.492488 secs using 2398% CPU
Optimizing NNI: done in 0.539549 secs using 2399% CPU
Optimizing NNI: done in 0.403731 secs using 2398% CPU
Optimizing NNI: done in 0.422861 secs using 2399% CPU
Optimizing NNI: done in 0.582565 secs using 2398% CPU
Optimizing NNI: done in 0.398973 secs using 2399% CPU
Optimizing NNI: done in 0.397964 secs using 2398% CPU
Optimizing NNI: done in 0.426797 secs using 2399% CPU
Optimizing NNI: done in 0.422825 secs using 2398% CPU
Optimizing NNI: done in 0.478216 secs using 2398% CPU
Optimizing NNI: done in 0.528064 secs using 2399% CPU
Optimizing NNI: done in 0.460538 secs using 2399% CPU
Optimizing NNI: done in 0.555893 secs using 2399% CPU
Optimizing NNI: done in 0.430814 secs using 2399% CPU
Optimizing NNI: done in 0.491611 secs using 2399% CPU
Optimizing NNI: done in 0.571852 secs using 2399% CPU
Optimizing NNI: done in 0.529862 secs using 2399% CPU
Optimizing NNI: done in 0.296844 secs using 2400% CPU
Optimizing NNI: done in 0.430649 secs using 2399% CPU
Optimizing NNI: done in 0.367418 secs using 2398% CPU
1900 samples done
Optimizing NNI: done in 0.48783 secs using 2398% CPU
Optimizing NNI: done in 0.480878 secs using 2399% CPU
Optimizing NNI: done in 0.436931 secs using 2399% CPU
Optimizing NNI: done in 0.615294 secs using 2399% CPU
Optimizing NNI: done in 0.531069 secs using 2398% CPU
Optimizing NNI: done in 0.522832 secs using 2399% CPU
Optimizing NNI: done in 0.335694 secs using 2398% CPU
Optimizing NNI: done in 0.436603 secs using 2399% CPU
Optimizing NNI: done in 0.412408 secs using 2399% CPU
Optimizing NNI: done in 0.509588 secs using 2399% CPU
Optimizing NNI: done in 0.619151 secs using 2399% CPU
Optimizing NNI: done in 0.334956 secs using 2399% CPU
Optimizing NNI: done in 0.540549 secs using 2397% CPU
Optimizing NNI: done in 0.480735 secs using 2399% CPU
Optimizing NNI: done in 0.31747 secs using 2399% CPU
Optimizing NNI: done in 0.52271 secs using 2398% CPU
Optimizing NNI: done in 0.430553 secs using 2398% CPU
Optimizing NNI: done in 0.366273 secs using 2398% CPU
Optimizing NNI: done in 0.491986 secs using 2399% CPU
Optimizing NNI: done in 0.415929 secs using 2398% CPU
Optimizing NNI: done in 0.533651 secs using 2398% CPU
Optimizing NNI: done in 0.586916 secs using 2399% CPU
Optimizing NNI: done in 0.531842 secs using 2399% CPU
Optimizing NNI: done in 0.40941 secs using 2398% CPU
Optimizing NNI: done in 0.504567 secs using 2399% CPU
Optimizing NNI: done in 0.404297 secs using 2397% CPU
Optimizing NNI: done in 0.494819 secs using 2399% CPU
Optimizing NNI: done in 0.508303 secs using 2399% CPU
Optimizing NNI: done in 0.333471 secs using 2398% CPU
Optimizing NNI: done in 0.696275 secs using 2398% CPU
Optimizing NNI: done in 0.489632 secs using 2398% CPU
Optimizing NNI: done in 0.588307 secs using 2398% CPU
Optimizing NNI: done in 0.477329 secs using 2398% CPU
Optimizing NNI: done in 0.50651 secs using 2399% CPU
Optimizing NNI: done in 0.662681 secs using 2398% CPU
Optimizing NNI: done in 0.395574 secs using 2398% CPU
Optimizing NNI: done in 0.42326 secs using 2399% CPU
Optimizing NNI: done in 0.713242 secs using 2398% CPU
Optimizing NNI: done in 0.50998 secs using 2399% CPU
Optimizing NNI: done in 0.402 secs using 2398% CPU
Optimizing NNI: done in 0.532654 secs using 2398% CPU
Optimizing NNI: done in 0.513855 secs using 2399% CPU
Optimizing NNI: done in 0.411891 secs using 2399% CPU
Optimizing NNI: done in 0.549939 secs using 2399% CPU
Optimizing NNI: done in 0.38832 secs using 2399% CPU
Optimizing NNI: done in 0.587188 secs using 2399% CPU
Optimizing NNI: done in 0.445826 secs using 2399% CPU
Optimizing NNI: done in 0.514017 secs using 2399% CPU
Optimizing NNI: done in 0.576263 secs using 2399% CPU
Optimizing NNI: done in 0.452478 secs using 2399% CPU
Optimizing NNI: done in 0.424335 secs using 2399% CPU
Optimizing NNI: done in 0.378424 secs using 2398% CPU
Optimizing NNI: done in 0.498137 secs using 2398% CPU
Optimizing NNI: done in 0.299951 secs using 2398% CPU
Optimizing NNI: done in 0.429115 secs using 2398% CPU
Optimizing NNI: done in 0.423537 secs using 2399% CPU
Optimizing NNI: done in 0.653309 secs using 2399% CPU
Optimizing NNI: done in 0.490003 secs using 2399% CPU
Optimizing NNI: done in 0.385275 secs using 2398% CPU
Optimizing NNI: done in 0.606135 secs using 2399% CPU
Optimizing NNI: done in 0.506066 secs using 2398% CPU
Optimizing NNI: done in 0.399193 secs using 2398% CPU
Optimizing NNI: done in 0.432164 secs using 2399% CPU
Optimizing NNI: done in 0.309367 secs using 2397% CPU
Optimizing NNI: done in 0.577262 secs using 2399% CPU
Optimizing NNI: done in 0.414485 secs using 2398% CPU
Optimizing NNI: done in 0.42356 secs using 2399% CPU
Optimizing NNI: done in 0.497814 secs using 2398% CPU
Optimizing NNI: done in 0.505479 secs using 2399% CPU
Optimizing NNI: done in 0.479098 secs using 2398% CPU
Optimizing NNI: done in 0.573771 secs using 2399% CPU
Optimizing NNI: done in 0.527014 secs using 2398% CPU
Optimizing NNI: done in 0.492179 secs using 2398% CPU
Optimizing NNI: done in 0.565664 secs using 2399% CPU
Optimizing NNI: done in 0.570875 secs using 2399% CPU
Optimizing NNI: done in 0.632472 secs using 2399% CPU
Optimizing NNI: done in 0.771949 secs using 2399% CPU
Optimizing NNI: done in 0.534042 secs using 2398% CPU
Optimizing NNI: done in 0.483157 secs using 2398% CPU
Optimizing NNI: done in 0.400987 secs using 2399% CPU
Optimizing NNI: done in 0.421293 secs using 2398% CPU
Optimizing NNI: done in 0.418532 secs using 2397% CPU
Optimizing NNI: done in 0.409158 secs using 2399% CPU
Optimizing NNI: done in 0.513143 secs using 2399% CPU
Optimizing NNI: done in 0.578333 secs using 2398% CPU
Optimizing NNI: done in 0.513311 secs using 2398% CPU
Optimizing NNI: done in 0.565639 secs using 2399% CPU
Optimizing NNI: done in 0.687008 secs using 2398% CPU
Optimizing NNI: done in 0.412254 secs using 2398% CPU
Optimizing NNI: done in 0.499766 secs using 2398% CPU
Optimizing NNI: done in 0.589254 secs using 2399% CPU
Optimizing NNI: done in 0.422701 secs using 2399% CPU
Optimizing NNI: done in 0.654082 secs using 2399% CPU
Optimizing NNI: done in 0.576095 secs using 2398% CPU
Optimizing NNI: done in 0.380183 secs using 2397% CPU
Optimizing NNI: done in 0.507914 secs using 2399% CPU
Optimizing NNI: done in 0.601661 secs using 2399% CPU
Optimizing NNI: done in 0.597005 secs using 2399% CPU
Optimizing NNI: done in 0.798431 secs using 2399% CPU
Optimizing NNI: done in 0.529165 secs using 2399% CPU
2000 samples done
Optimizing NNI: done in 0.515948 secs using 2399% CPU
Optimizing NNI: done in 0.501889 secs using 2398% CPU
Optimizing NNI: done in 0.419663 secs using 2399% CPU
Optimizing NNI: done in 0.490871 secs using 2399% CPU
Optimizing NNI: done in 0.537025 secs using 2399% CPU
Optimizing NNI: done in 0.504309 secs using 2399% CPU
Optimizing NNI: done in 0.446665 secs using 2398% CPU
Optimizing NNI: done in 0.487345 secs using 2399% CPU
Optimizing NNI: done in 0.510954 secs using 2398% CPU
Optimizing NNI: done in 0.487232 secs using 2398% CPU
Optimizing NNI: done in 0.388045 secs using 2398% CPU
Optimizing NNI: done in 0.511126 secs using 2398% CPU
Optimizing NNI: done in 0.418333 secs using 2399% CPU
Optimizing NNI: done in 0.488303 secs using 2399% CPU
Optimizing NNI: done in 0.379427 secs using 2399% CPU
Optimizing NNI: done in 0.654829 secs using 2399% CPU
Optimizing NNI: done in 0.51591 secs using 2399% CPU
Optimizing NNI: done in 0.416591 secs using 2398% CPU
Optimizing NNI: done in 0.508271 secs using 2398% CPU
Optimizing NNI: done in 0.416935 secs using 2398% CPU
Optimizing NNI: done in 0.429748 secs using 2399% CPU
Optimizing NNI: done in 0.382379 secs using 2399% CPU
Optimizing NNI: done in 0.440034 secs using 2399% CPU
Optimizing NNI: done in 0.575245 secs using 2399% CPU
Optimizing NNI: done in 0.705674 secs using 2398% CPU
Optimizing NNI: done in 0.482792 secs using 2399% CPU
Optimizing NNI: done in 0.414371 secs using 2399% CPU
Optimizing NNI: done in 0.408126 secs using 2398% CPU
Optimizing NNI: done in 0.41589 secs using 2400% CPU
Optimizing NNI: done in 0.419814 secs using 2398% CPU
Optimizing NNI: done in 0.523982 secs using 2399% CPU
Optimizing NNI: done in 0.518953 secs using 2399% CPU
Optimizing NNI: done in 0.406454 secs using 2397% CPU
Optimizing NNI: done in 0.407398 secs using 2398% CPU
Optimizing NNI: done in 0.518326 secs using 2398% CPU
Optimizing NNI: done in 0.430478 secs using 2398% CPU
Optimizing NNI: done in 0.78583 secs using 2399% CPU
Optimizing NNI: done in 0.489142 secs using 2398% CPU
Optimizing NNI: done in 0.521948 secs using 2399% CPU
Optimizing NNI: done in 0.633503 secs using 2399% CPU
Optimizing NNI: done in 0.809062 secs using 2398% CPU
Optimizing NNI: done in 0.395172 secs using 2397% CPU
Optimizing NNI: done in 0.594488 secs using 2399% CPU
Optimizing NNI: done in 0.50263 secs using 2398% CPU
Optimizing NNI: done in 0.498167 secs using 2398% CPU
Optimizing NNI: done in 0.520908 secs using 2398% CPU
Optimizing NNI: done in 0.601027 secs using 2398% CPU
Optimizing NNI: done in 0.505909 secs using 2398% CPU
Optimizing NNI: done in 0.422574 secs using 2398% CPU
Optimizing NNI: done in 0.400371 secs using 2399% CPU
Optimizing NNI: done in 0.673342 secs using 2398% CPU
Optimizing NNI: done in 0.491487 secs using 2398% CPU
Optimizing NNI: done in 0.308748 secs using 2398% CPU
Optimizing NNI: done in 0.417694 secs using 2398% CPU
Optimizing NNI: done in 0.4229 secs using 2398% CPU
Optimizing NNI: done in 0.412557 secs using 2399% CPU
Optimizing NNI: done in 0.518797 secs using 2398% CPU
Optimizing NNI: done in 0.456743 secs using 2399% CPU
Optimizing NNI: done in 0.527278 secs using 2398% CPU
Optimizing NNI: done in 0.43791 secs using 2399% CPU
Optimizing NNI: done in 0.519901 secs using 2398% CPU
Optimizing NNI: done in 0.394794 secs using 2399% CPU
Optimizing NNI: done in 0.558275 secs using 2398% CPU
Optimizing NNI: done in 0.433318 secs using 2398% CPU
Optimizing NNI: done in 0.532374 secs using 2398% CPU
Optimizing NNI: done in 0.503993 secs using 2399% CPU
Optimizing NNI: done in 0.438266 secs using 2399% CPU
Optimizing NNI: done in 0.414895 secs using 2399% CPU
Optimizing NNI: done in 0.78503 secs using 2399% CPU
Optimizing NNI: done in 0.582962 secs using 2399% CPU
Optimizing NNI: done in 0.641199 secs using 2398% CPU
Optimizing NNI: done in 0.582599 secs using 2398% CPU
Optimizing NNI: done in 0.322532 secs using 2398% CPU
Optimizing NNI: done in 0.51405 secs using 2398% CPU
Optimizing NNI: done in 0.39781 secs using 2398% CPU
Optimizing NNI: done in 0.511616 secs using 2398% CPU
Optimizing NNI: done in 0.611969 secs using 2398% CPU
Optimizing NNI: done in 0.399484 secs using 2398% CPU
Optimizing NNI: done in 0.521235 secs using 2399% CPU
Optimizing NNI: done in 0.516033 secs using 2398% CPU
Optimizing NNI: done in 0.40325 secs using 2398% CPU
Optimizing NNI: done in 0.642047 secs using 2399% CPU
Optimizing NNI: done in 0.621083 secs using 2399% CPU
Optimizing NNI: done in 0.2871 secs using 2398% CPU
Optimizing NNI: done in 0.510723 secs using 2398% CPU
Optimizing NNI: done in 0.690361 secs using 2399% CPU
Optimizing NNI: done in 0.412449 secs using 2399% CPU
Optimizing NNI: done in 0.612043 secs using 2398% CPU
Optimizing NNI: done in 0.405192 secs using 2398% CPU
Optimizing NNI: done in 0.417072 secs using 2399% CPU
Optimizing NNI: done in 0.497677 secs using 2399% CPU
Optimizing NNI: done in 0.490645 secs using 2398% CPU
Optimizing NNI: done in 0.307783 secs using 2399% CPU
Optimizing NNI: done in 0.523587 secs using 2397% CPU
Optimizing NNI: done in 0.481699 secs using 2399% CPU
Optimizing NNI: done in 0.606185 secs using 2398% CPU
Optimizing NNI: done in 0.482203 secs using 2397% CPU
Optimizing NNI: done in 0.320085 secs using 2399% CPU
Optimizing NNI: done in 0.523181 secs using 2398% CPU
Optimizing NNI: done in 0.418546 secs using 2397% CPU
2100 samples done
Optimizing NNI: done in 0.401088 secs using 2399% CPU
Optimizing NNI: done in 0.538821 secs using 2398% CPU
Optimizing NNI: done in 0.510529 secs using 2398% CPU
Optimizing NNI: done in 0.405265 secs using 2398% CPU
Optimizing NNI: done in 0.642385 secs using 2398% CPU
Optimizing NNI: done in 0.589482 secs using 2398% CPU
Optimizing NNI: done in 0.314025 secs using 2399% CPU
Optimizing NNI: done in 0.567783 secs using 2399% CPU
Optimizing NNI: done in 0.551136 secs using 2399% CPU
Optimizing NNI: done in 0.729142 secs using 2399% CPU
Optimizing NNI: done in 0.383467 secs using 2399% CPU
Optimizing NNI: done in 0.423573 secs using 2398% CPU
Optimizing NNI: done in 0.512791 secs using 2398% CPU
Optimizing NNI: done in 0.505358 secs using 2399% CPU
Optimizing NNI: done in 0.407717 secs using 2399% CPU
Optimizing NNI: done in 0.716959 secs using 2399% CPU
Optimizing NNI: done in 0.551949 secs using 2398% CPU
Optimizing NNI: done in 0.73238 secs using 2399% CPU
Optimizing NNI: done in 0.507896 secs using 2397% CPU
Optimizing NNI: done in 0.506428 secs using 2399% CPU
Optimizing NNI: done in 0.550869 secs using 2398% CPU
Optimizing NNI: done in 0.484038 secs using 2399% CPU
Optimizing NNI: done in 0.481618 secs using 2398% CPU
Optimizing NNI: done in 0.458803 secs using 2398% CPU
Optimizing NNI: done in 0.508804 secs using 2398% CPU
Optimizing NNI: done in 0.432579 secs using 2397% CPU
Optimizing NNI: done in 0.421954 secs using 2397% CPU
Optimizing NNI: done in 0.423953 secs using 2398% CPU
Optimizing NNI: done in 0.501677 secs using 2399% CPU
Optimizing NNI: done in 0.400036 secs using 2398% CPU
Optimizing NNI: done in 0.923336 secs using 2398% CPU
Optimizing NNI: done in 0.435905 secs using 2399% CPU
Optimizing NNI: done in 0.478805 secs using 2399% CPU
Optimizing NNI: done in 0.599874 secs using 2399% CPU
Optimizing NNI: done in 0.537611 secs using 2398% CPU
Optimizing NNI: done in 0.394772 secs using 2399% CPU
Optimizing NNI: done in 0.530832 secs using 2399% CPU
Optimizing NNI: done in 0.434951 secs using 2398% CPU
Optimizing NNI: done in 0.500867 secs using 2399% CPU
Optimizing NNI: done in 0.425504 secs using 2398% CPU
Optimizing NNI: done in 0.411725 secs using 2399% CPU
Optimizing NNI: done in 0.559494 secs using 2399% CPU
Optimizing NNI: done in 0.538609 secs using 2398% CPU
Optimizing NNI: done in 0.597929 secs using 2399% CPU
Optimizing NNI: done in 0.463446 secs using 2398% CPU
Optimizing NNI: done in 0.49983 secs using 2397% CPU
Optimizing NNI: done in 0.601791 secs using 2398% CPU
Optimizing NNI: done in 0.636008 secs using 2398% CPU
Optimizing NNI: done in 0.424556 secs using 2399% CPU
Optimizing NNI: done in 0.48327 secs using 2399% CPU
Optimizing NNI: done in 0.318081 secs using 2398% CPU
Optimizing NNI: done in 0.534339 secs using 2399% CPU
Optimizing NNI: done in 0.50413 secs using 2399% CPU
Optimizing NNI: done in 0.386483 secs using 2397% CPU
Optimizing NNI: done in 0.598291 secs using 2399% CPU
Optimizing NNI: done in 0.547988 secs using 2398% CPU
Optimizing NNI: done in 0.434517 secs using 2399% CPU
Optimizing NNI: done in 0.51321 secs using 2399% CPU
Optimizing NNI: done in 0.506757 secs using 2399% CPU
Optimizing NNI: done in 0.556205 secs using 2398% CPU
Optimizing NNI: done in 0.733892 secs using 2399% CPU
Optimizing NNI: done in 0.518842 secs using 2398% CPU
Optimizing NNI: done in 0.496279 secs using 2398% CPU
Optimizing NNI: done in 0.481479 secs using 2398% CPU
Optimizing NNI: done in 0.606385 secs using 2399% CPU
Optimizing NNI: done in 0.407682 secs using 2399% CPU
Optimizing NNI: done in 0.315035 secs using 2398% CPU
Optimizing NNI: done in 0.554612 secs using 2399% CPU
Optimizing NNI: done in 0.435766 secs using 2398% CPU
Optimizing NNI: done in 0.513213 secs using 2398% CPU
Optimizing NNI: done in 0.398031 secs using 2399% CPU
Optimizing NNI: done in 0.432574 secs using 2399% CPU
Optimizing NNI: done in 0.506689 secs using 2398% CPU
Optimizing NNI: done in 0.514892 secs using 2399% CPU
Optimizing NNI: done in 0.579293 secs using 2399% CPU
Optimizing NNI: done in 0.509773 secs using 2398% CPU
Optimizing NNI: done in 0.591043 secs using 2398% CPU
Optimizing NNI: done in 0.446906 secs using 2399% CPU
Optimizing NNI: done in 0.579265 secs using 2399% CPU
Optimizing NNI: done in 0.405527 secs using 2398% CPU
Optimizing NNI: done in 0.614416 secs using 2398% CPU
Optimizing NNI: done in 0.524078 secs using 2398% CPU
Optimizing NNI: done in 0.426363 secs using 2399% CPU
Optimizing NNI: done in 0.526139 secs using 2398% CPU
Optimizing NNI: done in 0.434404 secs using 2398% CPU
Optimizing NNI: done in 0.324038 secs using 2397% CPU
Optimizing NNI: done in 0.573069 secs using 2398% CPU
Optimizing NNI: done in 0.594733 secs using 2399% CPU
Optimizing NNI: done in 0.544402 secs using 2398% CPU
Optimizing NNI: done in 0.505313 secs using 2398% CPU
Optimizing NNI: done in 0.624858 secs using 2399% CPU
Optimizing NNI: done in 0.524474 secs using 2398% CPU
Optimizing NNI: done in 0.599416 secs using 2398% CPU
Optimizing NNI: done in 0.516667 secs using 2398% CPU
Optimizing NNI: done in 0.415377 secs using 2399% CPU
Optimizing NNI: done in 0.398785 secs using 2398% CPU
Optimizing NNI: done in 0.588776 secs using 2398% CPU
Optimizing NNI: done in 0.698439 secs using 2399% CPU
Optimizing NNI: done in 0.404882 secs using 2397% CPU
Optimizing NNI: done in 0.499502 secs using 2399% CPU
2200 samples done
Optimizing NNI: done in 0.54353 secs using 2399% CPU
Optimizing NNI: done in 0.376275 secs using 2399% CPU
Optimizing NNI: done in 0.31712 secs using 2398% CPU
Optimizing NNI: done in 0.517082 secs using 2398% CPU
Optimizing NNI: done in 0.432107 secs using 2399% CPU
Optimizing NNI: done in 0.3925 secs using 2399% CPU
Optimizing NNI: done in 0.450059 secs using 2399% CPU
Optimizing NNI: done in 0.44869 secs using 2398% CPU
Optimizing NNI: done in 0.387824 secs using 2397% CPU
Optimizing NNI: done in 0.592791 secs using 2398% CPU
Optimizing NNI: done in 0.487642 secs using 2399% CPU
Optimizing NNI: done in 0.618445 secs using 2397% CPU
Optimizing NNI: done in 0.596575 secs using 2399% CPU
Optimizing NNI: done in 0.868736 secs using 2398% CPU
Optimizing NNI: done in 0.373148 secs using 2398% CPU
Optimizing NNI: done in 0.457319 secs using 2399% CPU
Optimizing NNI: done in 0.303159 secs using 2397% CPU
Optimizing NNI: done in 0.425148 secs using 2397% CPU
Optimizing NNI: done in 0.685119 secs using 2398% CPU
Optimizing NNI: done in 0.483524 secs using 2399% CPU
Optimizing NNI: done in 0.617962 secs using 2398% CPU
Optimizing NNI: done in 0.627961 secs using 2398% CPU
Optimizing NNI: done in 0.431069 secs using 2399% CPU
Optimizing NNI: done in 0.679185 secs using 2398% CPU
Optimizing NNI: done in 0.506494 secs using 2399% CPU
Optimizing NNI: done in 0.418101 secs using 2399% CPU
Optimizing NNI: done in 0.392311 secs using 2400% CPU
Optimizing NNI: done in 0.420514 secs using 2399% CPU
Optimizing NNI: done in 0.440314 secs using 2399% CPU
Optimizing NNI: done in 0.447021 secs using 2399% CPU
Optimizing NNI: done in 0.514984 secs using 2398% CPU
Optimizing NNI: done in 0.555213 secs using 2398% CPU
Optimizing NNI: done in 0.409208 secs using 2398% CPU
Optimizing NNI: done in 0.454512 secs using 2398% CPU
Optimizing NNI: done in 0.498219 secs using 2398% CPU
Optimizing NNI: done in 0.584009 secs using 2399% CPU
Optimizing NNI: done in 0.530426 secs using 2398% CPU
Optimizing NNI: done in 0.505119 secs using 2399% CPU
Optimizing NNI: done in 0.4158 secs using 2399% CPU
Optimizing NNI: done in 0.455614 secs using 2399% CPU
Optimizing NNI: done in 0.419463 secs using 2398% CPU
Optimizing NNI: done in 0.626899 secs using 2399% CPU
Optimizing NNI: done in 0.634033 secs using 2398% CPU
Optimizing NNI: done in 0.528673 secs using 2399% CPU
Optimizing NNI: done in 0.591147 secs using 2398% CPU
Optimizing NNI: done in 0.495371 secs using 2399% CPU
Optimizing NNI: done in 0.462489 secs using 2398% CPU
Optimizing NNI: done in 0.387727 secs using 2398% CPU
Optimizing NNI: done in 0.584431 secs using 2399% CPU
Optimizing NNI: done in 0.502643 secs using 2399% CPU
Optimizing NNI: done in 0.445723 secs using 2399% CPU
Optimizing NNI: done in 0.574572 secs using 2398% CPU
Optimizing NNI: done in 0.427102 secs using 2397% CPU
Optimizing NNI: done in 0.418715 secs using 2397% CPU
Optimizing NNI: done in 0.434356 secs using 2399% CPU
Optimizing NNI: done in 0.576389 secs using 2398% CPU
Optimizing NNI: done in 0.511616 secs using 2398% CPU
Optimizing NNI: done in 0.530665 secs using 2399% CPU
Optimizing NNI: done in 0.703192 secs using 2399% CPU
Optimizing NNI: done in 0.416693 secs using 2398% CPU
Optimizing NNI: done in 0.636457 secs using 2398% CPU
Optimizing NNI: done in 0.557226 secs using 2398% CPU
Optimizing NNI: done in 0.514543 secs using 2398% CPU
Optimizing NNI: done in 0.481064 secs using 2398% CPU
Optimizing NNI: done in 0.584263 secs using 2398% CPU
Optimizing NNI: done in 0.409725 secs using 2398% CPU
Optimizing NNI: done in 0.732046 secs using 2398% CPU
Optimizing NNI: done in 0.519846 secs using 2399% CPU
Optimizing NNI: done in 0.492028 secs using 2399% CPU
Optimizing NNI: done in 0.399337 secs using 2399% CPU
Optimizing NNI: done in 0.420465 secs using 2399% CPU
Optimizing NNI: done in 0.531598 secs using 2398% CPU
Optimizing NNI: done in 0.523477 secs using 2399% CPU
Optimizing NNI: done in 0.472302 secs using 2399% CPU
Optimizing NNI: done in 0.499295 secs using 2399% CPU
Optimizing NNI: done in 0.432506 secs using 2399% CPU
Optimizing NNI: done in 0.631013 secs using 2399% CPU
Optimizing NNI: done in 0.495144 secs using 2399% CPU
Optimizing NNI: done in 0.544927 secs using 2397% CPU
Optimizing NNI: done in 0.403327 secs using 2399% CPU
Optimizing NNI: done in 0.581013 secs using 2399% CPU
Optimizing NNI: done in 0.426526 secs using 2398% CPU
Optimizing NNI: done in 0.497158 secs using 2399% CPU
Optimizing NNI: done in 0.588532 secs using 2399% CPU
Optimizing NNI: done in 0.448822 secs using 2398% CPU
Optimizing NNI: done in 0.51151 secs using 2398% CPU
Optimizing NNI: done in 0.300902 secs using 2399% CPU
Optimizing NNI: done in 0.488442 secs using 2399% CPU
Optimizing NNI: done in 0.411906 secs using 2398% CPU
Optimizing NNI: done in 0.517502 secs using 2398% CPU
Optimizing NNI: done in 0.617382 secs using 2398% CPU
Optimizing NNI: done in 0.53048 secs using 2399% CPU
Optimizing NNI: done in 0.395415 secs using 2399% CPU
Optimizing NNI: done in 0.576595 secs using 2398% CPU
Optimizing NNI: done in 0.381591 secs using 2399% CPU
Optimizing NNI: done in 0.483598 secs using 2398% CPU
Optimizing NNI: done in 0.734231 secs using 2399% CPU
Optimizing NNI: done in 0.545606 secs using 2399% CPU
Optimizing NNI: done in 0.431976 secs using 2398% CPU
Optimizing NNI: done in 0.533002 secs using 2398% CPU
2300 samples done
Optimizing NNI: done in 0.491602 secs using 2398% CPU
Optimizing NNI: done in 0.2936 secs using 2399% CPU
Optimizing NNI: done in 0.325642 secs using 2398% CPU
Optimizing NNI: done in 0.582959 secs using 2399% CPU
Optimizing NNI: done in 0.482822 secs using 2399% CPU
Optimizing NNI: done in 0.534544 secs using 2399% CPU
Optimizing NNI: done in 0.402576 secs using 2399% CPU
Optimizing NNI: done in 0.376098 secs using 2398% CPU
Optimizing NNI: done in 0.643789 secs using 2399% CPU
Optimizing NNI: done in 0.419178 secs using 2399% CPU
Optimizing NNI: done in 0.491899 secs using 2398% CPU
Optimizing NNI: done in 0.405642 secs using 2398% CPU
Optimizing NNI: done in 0.50607 secs using 2398% CPU
Optimizing NNI: done in 0.509969 secs using 2398% CPU
Optimizing NNI: done in 0.315421 secs using 2399% CPU
Optimizing NNI: done in 0.519861 secs using 2397% CPU
Optimizing NNI: done in 0.513974 secs using 2399% CPU
Optimizing NNI: done in 0.694704 secs using 2398% CPU
Optimizing NNI: done in 0.418221 secs using 2398% CPU
Optimizing NNI: done in 0.399238 secs using 2398% CPU
Optimizing NNI: done in 0.369486 secs using 2398% CPU
Optimizing NNI: done in 0.639966 secs using 2398% CPU
Optimizing NNI: done in 0.463879 secs using 2399% CPU
Optimizing NNI: done in 0.512654 secs using 2398% CPU
Optimizing NNI: done in 0.613894 secs using 2399% CPU
Optimizing NNI: done in 0.344785 secs using 2398% CPU
Optimizing NNI: done in 0.373174 secs using 2397% CPU
Optimizing NNI: done in 0.533571 secs using 2399% CPU
Optimizing NNI: done in 0.602282 secs using 2398% CPU
Optimizing NNI: done in 0.487276 secs using 2398% CPU
Optimizing NNI: done in 0.471398 secs using 2399% CPU
Optimizing NNI: done in 0.42031 secs using 2399% CPU
Optimizing NNI: done in 0.42416 secs using 2399% CPU
Optimizing NNI: done in 0.513451 secs using 2398% CPU
Optimizing NNI: done in 0.934183 secs using 2399% CPU
Optimizing NNI: done in 0.51781 secs using 2398% CPU
Optimizing NNI: done in 0.391441 secs using 2398% CPU
Optimizing NNI: done in 0.424069 secs using 2397% CPU
Optimizing NNI: done in 0.510394 secs using 2398% CPU
Optimizing NNI: done in 0.310885 secs using 2397% CPU
Optimizing NNI: done in 0.327065 secs using 2399% CPU
Optimizing NNI: done in 0.437101 secs using 2398% CPU
Optimizing NNI: done in 0.411311 secs using 2398% CPU
Optimizing NNI: done in 0.550376 secs using 2398% CPU
Optimizing NNI: done in 0.609973 secs using 2397% CPU
Optimizing NNI: done in 0.396157 secs using 2398% CPU
Optimizing NNI: done in 0.417724 secs using 2399% CPU
Optimizing NNI: done in 0.436202 secs using 2398% CPU
Optimizing NNI: done in 0.507591 secs using 2399% CPU
Optimizing NNI: done in 0.496497 secs using 2399% CPU
Optimizing NNI: done in 0.414581 secs using 2398% CPU
Optimizing NNI: done in 0.504871 secs using 2398% CPU
Optimizing NNI: done in 0.523766 secs using 2399% CPU
Optimizing NNI: done in 0.690562 secs using 2398% CPU
Optimizing NNI: done in 0.407337 secs using 2398% CPU
Optimizing NNI: done in 0.492741 secs using 2397% CPU
Optimizing NNI: done in 0.554638 secs using 2399% CPU
Optimizing NNI: done in 0.575246 secs using 2399% CPU
Optimizing NNI: done in 0.564873 secs using 2398% CPU
Optimizing NNI: done in 0.492227 secs using 2398% CPU
Optimizing NNI: done in 0.50536 secs using 2397% CPU
Optimizing NNI: done in 0.618243 secs using 2398% CPU
Optimizing NNI: done in 0.390611 secs using 2398% CPU
Optimizing NNI: done in 0.610259 secs using 2399% CPU
Optimizing NNI: done in 0.69394 secs using 2398% CPU
Optimizing NNI: done in 0.835317 secs using 2399% CPU
Optimizing NNI: done in 0.520951 secs using 2399% CPU
Optimizing NNI: done in 0.625896 secs using 2398% CPU
Optimizing NNI: done in 0.416373 secs using 2398% CPU
Optimizing NNI: done in 0.778182 secs using 2398% CPU
Optimizing NNI: done in 0.425006 secs using 2399% CPU
Optimizing NNI: done in 0.299032 secs using 2399% CPU
Optimizing NNI: done in 0.466683 secs using 2399% CPU
Optimizing NNI: done in 0.419015 secs using 2398% CPU
Optimizing NNI: done in 0.463672 secs using 2399% CPU
Optimizing NNI: done in 0.581878 secs using 2398% CPU
Optimizing NNI: done in 0.416072 secs using 2398% CPU
Optimizing NNI: done in 0.48249 secs using 2399% CPU
Optimizing NNI: done in 0.37497 secs using 2398% CPU
Optimizing NNI: done in 0.568306 secs using 2399% CPU
Optimizing NNI: done in 0.495296 secs using 2399% CPU
Optimizing NNI: done in 0.413674 secs using 2399% CPU
Optimizing NNI: done in 0.317901 secs using 2399% CPU
Optimizing NNI: done in 0.51899 secs using 2398% CPU
Optimizing NNI: done in 0.416363 secs using 2399% CPU
Optimizing NNI: done in 0.508802 secs using 2399% CPU
Optimizing NNI: done in 0.466896 secs using 2399% CPU
Optimizing NNI: done in 0.489331 secs using 2399% CPU
Optimizing NNI: done in 0.613495 secs using 2398% CPU
Optimizing NNI: done in 0.411142 secs using 2398% CPU
Optimizing NNI: done in 0.477145 secs using 2399% CPU
Optimizing NNI: done in 0.500452 secs using 2398% CPU
Optimizing NNI: done in 0.404952 secs using 2399% CPU
Optimizing NNI: done in 0.398355 secs using 2399% CPU
Optimizing NNI: done in 0.582154 secs using 2399% CPU
Optimizing NNI: done in 0.767554 secs using 2398% CPU
Optimizing NNI: done in 0.577944 secs using 2397% CPU
Optimizing NNI: done in 0.46599 secs using 2398% CPU
Optimizing NNI: done in 0.394088 secs using 2398% CPU
Optimizing NNI: done in 0.640184 secs using 2399% CPU
2400 samples done
Optimizing NNI: done in 0.561543 secs using 2397% CPU
Optimizing NNI: done in 0.543302 secs using 2398% CPU
Optimizing NNI: done in 0.591395 secs using 2398% CPU
Optimizing NNI: done in 0.402872 secs using 2399% CPU
Optimizing NNI: done in 0.399531 secs using 2399% CPU
Optimizing NNI: done in 0.426175 secs using 2397% CPU
Optimizing NNI: done in 0.611522 secs using 2399% CPU
Optimizing NNI: done in 0.635896 secs using 2397% CPU
Optimizing NNI: done in 0.478902 secs using 2398% CPU
Optimizing NNI: done in 0.481062 secs using 2399% CPU
Optimizing NNI: done in 0.418707 secs using 2398% CPU
Optimizing NNI: done in 0.482964 secs using 2399% CPU
Optimizing NNI: done in 0.407151 secs using 2399% CPU
Optimizing NNI: done in 0.389931 secs using 2399% CPU
Optimizing NNI: done in 0.406706 secs using 2398% CPU
Optimizing NNI: done in 0.317388 secs using 2398% CPU
Optimizing NNI: done in 0.409225 secs using 2398% CPU
Optimizing NNI: done in 0.416896 secs using 2399% CPU
Optimizing NNI: done in 0.512854 secs using 2399% CPU
Optimizing NNI: done in 0.690611 secs using 2399% CPU
Optimizing NNI: done in 0.698202 secs using 2399% CPU
Optimizing NNI: done in 0.528627 secs using 2398% CPU
Optimizing NNI: done in 0.434624 secs using 2398% CPU
Optimizing NNI: done in 0.57329 secs using 2398% CPU
Optimizing NNI: done in 0.31069 secs using 2399% CPU
Optimizing NNI: done in 0.40106 secs using 2398% CPU
Optimizing NNI: done in 0.556442 secs using 2399% CPU
Optimizing NNI: done in 0.310805 secs using 2398% CPU
Optimizing NNI: done in 0.400283 secs using 2398% CPU
Optimizing NNI: done in 0.42468 secs using 2399% CPU
Optimizing NNI: done in 0.5208 secs using 2398% CPU
Optimizing NNI: done in 0.590832 secs using 2398% CPU
Optimizing NNI: done in 0.485628 secs using 2398% CPU
Optimizing NNI: done in 0.485572 secs using 2398% CPU
Optimizing NNI: done in 0.603585 secs using 2399% CPU
Optimizing NNI: done in 0.419103 secs using 2399% CPU
Optimizing NNI: done in 0.297414 secs using 2397% CPU
Optimizing NNI: done in 0.480364 secs using 2399% CPU
Optimizing NNI: done in 0.426847 secs using 2399% CPU
Optimizing NNI: done in 0.640066 secs using 2398% CPU
Optimizing NNI: done in 0.408272 secs using 2399% CPU
Optimizing NNI: done in 0.723434 secs using 2399% CPU
Optimizing NNI: done in 0.605182 secs using 2398% CPU
Optimizing NNI: done in 0.575726 secs using 2399% CPU
Optimizing NNI: done in 0.447119 secs using 2399% CPU
Optimizing NNI: done in 0.429909 secs using 2398% CPU
Optimizing NNI: done in 0.506854 secs using 2399% CPU
Optimizing NNI: done in 0.669349 secs using 2398% CPU
Optimizing NNI: done in 0.629595 secs using 2399% CPU
Optimizing NNI: done in 0.482627 secs using 2399% CPU
Optimizing NNI: done in 0.593163 secs using 2398% CPU
Optimizing NNI: done in 0.584819 secs using 2399% CPU
Optimizing NNI: done in 0.512976 secs using 2398% CPU
Optimizing NNI: done in 0.728623 secs using 2399% CPU
Optimizing NNI: done in 0.584861 secs using 2398% CPU
Optimizing NNI: done in 0.483174 secs using 2398% CPU
Optimizing NNI: done in 0.396629 secs using 2397% CPU
Optimizing NNI: done in 0.422361 secs using 2397% CPU
Optimizing NNI: done in 0.393782 secs using 2398% CPU
Optimizing NNI: done in 0.392379 secs using 2398% CPU
Optimizing NNI: done in 0.434842 secs using 2399% CPU
Optimizing NNI: done in 0.4389 secs using 2399% CPU
Optimizing NNI: done in 0.405407 secs using 2396% CPU
Optimizing NNI: done in 0.38289 secs using 2398% CPU
Optimizing NNI: done in 0.401982 secs using 2397% CPU
Optimizing NNI: done in 0.528225 secs using 2399% CPU
Optimizing NNI: done in 0.436057 secs using 2398% CPU
Optimizing NNI: done in 0.530502 secs using 2398% CPU
Optimizing NNI: done in 0.434498 secs using 2398% CPU
Optimizing NNI: done in 0.613737 secs using 2397% CPU
Optimizing NNI: done in 0.661822 secs using 2398% CPU
Optimizing NNI: done in 0.545742 secs using 2398% CPU
Optimizing NNI: done in 0.534758 secs using 2399% CPU
Optimizing NNI: done in 0.517668 secs using 2397% CPU
Optimizing NNI: done in 0.70247 secs using 2399% CPU
Optimizing NNI: done in 0.428716 secs using 2399% CPU
Optimizing NNI: done in 0.424777 secs using 2399% CPU
Optimizing NNI: done in 0.378449 secs using 2398% CPU
Optimizing NNI: done in 0.479627 secs using 2398% CPU
Optimizing NNI: done in 0.401447 secs using 2397% CPU
Optimizing NNI: done in 0.502125 secs using 2398% CPU
Optimizing NNI: done in 0.583014 secs using 2399% CPU
Optimizing NNI: done in 0.499159 secs using 2398% CPU
Optimizing NNI: done in 0.511894 secs using 2398% CPU
Optimizing NNI: done in 0.463233 secs using 2399% CPU
Optimizing NNI: done in 0.434063 secs using 2399% CPU
Optimizing NNI: done in 0.422447 secs using 2398% CPU
Optimizing NNI: done in 0.42104 secs using 2398% CPU
Optimizing NNI: done in 0.51884 secs using 2398% CPU
Optimizing NNI: done in 0.310826 secs using 2398% CPU
Optimizing NNI: done in 0.537977 secs using 2398% CPU
Optimizing NNI: done in 0.405547 secs using 2399% CPU
Optimizing NNI: done in 0.494541 secs using 2398% CPU
Optimizing NNI: done in 0.51438 secs using 2397% CPU
Optimizing NNI: done in 0.657131 secs using 2398% CPU
Optimizing NNI: done in 0.583989 secs using 2399% CPU
Optimizing NNI: done in 0.518145 secs using 2399% CPU
Optimizing NNI: done in 0.469553 secs using 2399% CPU
Optimizing NNI: done in 0.480932 secs using 2398% CPU
Optimizing NNI: done in 0.413161 secs using 2398% CPU
2500 samples done
Optimizing NNI: done in 0.420209 secs using 2398% CPU
Optimizing NNI: done in 0.486428 secs using 2399% CPU
Optimizing NNI: done in 0.607874 secs using 2399% CPU
Optimizing NNI: done in 0.580949 secs using 2398% CPU
Optimizing NNI: done in 0.324374 secs using 2399% CPU
Optimizing NNI: done in 0.401935 secs using 2399% CPU
Optimizing NNI: done in 0.495347 secs using 2398% CPU
Optimizing NNI: done in 0.440677 secs using 2399% CPU
Optimizing NNI: done in 0.433057 secs using 2398% CPU
Optimizing NNI: done in 0.510738 secs using 2398% CPU
Optimizing NNI: done in 0.317962 secs using 2398% CPU
Optimizing NNI: done in 0.419044 secs using 2398% CPU
Optimizing NNI: done in 0.517904 secs using 2397% CPU
Optimizing NNI: done in 0.494441 secs using 2397% CPU
Optimizing NNI: done in 0.622947 secs using 2398% CPU
Optimizing NNI: done in 0.485362 secs using 2398% CPU
Optimizing NNI: done in 0.400531 secs using 2398% CPU
Optimizing NNI: done in 0.505234 secs using 2398% CPU
Optimizing NNI: done in 0.543113 secs using 2398% CPU
Optimizing NNI: done in 0.390202 secs using 2398% CPU
Optimizing NNI: done in 0.508718 secs using 2398% CPU
Optimizing NNI: done in 0.514401 secs using 2398% CPU
Optimizing NNI: done in 0.566639 secs using 2398% CPU
Optimizing NNI: done in 0.576 secs using 2399% CPU
Optimizing NNI: done in 0.603942 secs using 2399% CPU
Optimizing NNI: done in 0.497099 secs using 2398% CPU
Optimizing NNI: done in 0.496302 secs using 2399% CPU
Optimizing NNI: done in 0.630569 secs using 2398% CPU
Optimizing NNI: done in 0.5036 secs using 2398% CPU
Optimizing NNI: done in 0.399231 secs using 2399% CPU
Optimizing NNI: done in 0.537465 secs using 2398% CPU
Optimizing NNI: done in 0.493426 secs using 2399% CPU
Optimizing NNI: done in 0.516639 secs using 2398% CPU
Optimizing NNI: done in 0.453654 secs using 2398% CPU
Optimizing NNI: done in 0.603147 secs using 2399% CPU
Optimizing NNI: done in 0.398867 secs using 2398% CPU
Optimizing NNI: done in 0.273239 secs using 2397% CPU
Optimizing NNI: done in 0.311902 secs using 2397% CPU
Optimizing NNI: done in 0.399438 secs using 2398% CPU
Optimizing NNI: done in 0.323176 secs using 2398% CPU
Optimizing NNI: done in 0.569206 secs using 2398% CPU
Optimizing NNI: done in 0.414327 secs using 2399% CPU
Optimizing NNI: done in 0.557307 secs using 2397% CPU
Optimizing NNI: done in 0.398046 secs using 2399% CPU
Optimizing NNI: done in 0.376769 secs using 2398% CPU
Optimizing NNI: done in 0.600074 secs using 2399% CPU
Optimizing NNI: done in 0.41682 secs using 2398% CPU
Optimizing NNI: done in 0.468632 secs using 2399% CPU
Optimizing NNI: done in 0.622655 secs using 2399% CPU
Optimizing NNI: done in 0.584189 secs using 2398% CPU
Optimizing NNI: done in 0.483072 secs using 2398% CPU
Optimizing NNI: done in 0.387494 secs using 2398% CPU
Optimizing NNI: done in 0.602969 secs using 2399% CPU
Optimizing NNI: done in 0.435206 secs using 2399% CPU
Optimizing NNI: done in 0.562978 secs using 2398% CPU
Optimizing NNI: done in 0.435019 secs using 2398% CPU
Optimizing NNI: done in 0.508764 secs using 2399% CPU
Optimizing NNI: done in 0.492181 secs using 2399% CPU
Optimizing NNI: done in 0.451196 secs using 2398% CPU
Optimizing NNI: done in 0.566237 secs using 2398% CPU
Optimizing NNI: done in 0.38883 secs using 2398% CPU
Optimizing NNI: done in 0.404977 secs using 2398% CPU
Optimizing NNI: done in 0.433387 secs using 2399% CPU
Optimizing NNI: done in 0.481036 secs using 2398% CPU
Optimizing NNI: done in 0.516538 secs using 2398% CPU
Optimizing NNI: done in 0.636029 secs using 2399% CPU
Optimizing NNI: done in 0.404943 secs using 2399% CPU
Optimizing NNI: done in 0.408039 secs using 2398% CPU
Optimizing NNI: done in 0.397463 secs using 2397% CPU
Optimizing NNI: done in 0.401321 secs using 2398% CPU
Optimizing NNI: done in 0.533027 secs using 2399% CPU
Optimizing NNI: done in 0.412808 secs using 2399% CPU
Optimizing NNI: done in 0.505383 secs using 2397% CPU
Optimizing NNI: done in 0.523096 secs using 2398% CPU
Optimizing NNI: done in 0.516945 secs using 2398% CPU
Optimizing NNI: done in 0.434339 secs using 2398% CPU
Optimizing NNI: done in 0.404719 secs using 2399% CPU
Optimizing NNI: done in 0.579958 secs using 2399% CPU
Optimizing NNI: done in 0.563054 secs using 2399% CPU
Optimizing NNI: done in 0.488561 secs using 2399% CPU
Optimizing NNI: done in 0.464819 secs using 2399% CPU
Optimizing NNI: done in 0.422676 secs using 2398% CPU
Optimizing NNI: done in 0.437631 secs using 2398% CPU
Optimizing NNI: done in 0.783417 secs using 2399% CPU
Optimizing NNI: done in 0.610173 secs using 2398% CPU
Optimizing NNI: done in 0.477625 secs using 2399% CPU
Optimizing NNI: done in 0.335284 secs using 2398% CPU
Optimizing NNI: done in 0.508646 secs using 2398% CPU
Optimizing NNI: done in 0.54633 secs using 2399% CPU
Optimizing NNI: done in 0.535326 secs using 2399% CPU
Optimizing NNI: done in 0.505122 secs using 2398% CPU
Optimizing NNI: done in 0.329302 secs using 2398% CPU
Optimizing NNI: done in 0.392794 secs using 2397% CPU
Optimizing NNI: done in 0.611598 secs using 2398% CPU
Optimizing NNI: done in 0.849197 secs using 2398% CPU
Optimizing NNI: done in 0.517722 secs using 2399% CPU
Optimizing NNI: done in 0.399413 secs using 2398% CPU
Optimizing NNI: done in 0.41001 secs using 2398% CPU
Optimizing NNI: done in 0.669485 secs using 2398% CPU
Optimizing NNI: done in 0.421628 secs using 2399% CPU
2600 samples done
Optimizing NNI: done in 0.404486 secs using 2397% CPU
Optimizing NNI: done in 0.387945 secs using 2399% CPU
Optimizing NNI: done in 0.396158 secs using 2399% CPU
Optimizing NNI: done in 0.539281 secs using 2397% CPU
Optimizing NNI: done in 0.298359 secs using 2397% CPU
Optimizing NNI: done in 0.394375 secs using 2399% CPU
Optimizing NNI: done in 0.597485 secs using 2398% CPU
Optimizing NNI: done in 0.553316 secs using 2399% CPU
Optimizing NNI: done in 0.316199 secs using 2398% CPU
Optimizing NNI: done in 0.492596 secs using 2399% CPU
Optimizing NNI: done in 0.38782 secs using 2398% CPU
Optimizing NNI: done in 0.597519 secs using 2398% CPU
Optimizing NNI: done in 0.519775 secs using 2399% CPU
Optimizing NNI: done in 0.528646 secs using 2398% CPU
Optimizing NNI: done in 0.747322 secs using 2399% CPU
Optimizing NNI: done in 0.508972 secs using 2398% CPU
Optimizing NNI: done in 0.404463 secs using 2398% CPU
Optimizing NNI: done in 0.416883 secs using 2398% CPU
Optimizing NNI: done in 0.31765 secs using 2398% CPU
Optimizing NNI: done in 0.578591 secs using 2398% CPU
Optimizing NNI: done in 0.531897 secs using 2398% CPU
Optimizing NNI: done in 0.415263 secs using 2398% CPU
Optimizing NNI: done in 0.396289 secs using 2398% CPU
Optimizing NNI: done in 0.492959 secs using 2398% CPU
Optimizing NNI: done in 0.539532 secs using 2398% CPU
Optimizing NNI: done in 0.837648 secs using 2398% CPU
Optimizing NNI: done in 0.572371 secs using 2399% CPU
Optimizing NNI: done in 0.584064 secs using 2399% CPU
Optimizing NNI: done in 0.59691 secs using 2398% CPU
Optimizing NNI: done in 0.435697 secs using 2399% CPU
Optimizing NNI: done in 0.417862 secs using 2398% CPU
Optimizing NNI: done in 0.712337 secs using 2398% CPU
Optimizing NNI: done in 0.429242 secs using 2399% CPU
Optimizing NNI: done in 0.322381 secs using 2398% CPU
Optimizing NNI: done in 0.664912 secs using 2399% CPU
Optimizing NNI: done in 0.479283 secs using 2398% CPU
Optimizing NNI: done in 0.519689 secs using 2398% CPU
Optimizing NNI: done in 0.594513 secs using 2399% CPU
Optimizing NNI: done in 0.482472 secs using 2399% CPU
Optimizing NNI: done in 0.555322 secs using 2398% CPU
Optimizing NNI: done in 0.318272 secs using 2397% CPU
Optimizing NNI: done in 0.383361 secs using 2398% CPU
Optimizing NNI: done in 0.409527 secs using 2398% CPU
Optimizing NNI: done in 0.321291 secs using 2398% CPU
Optimizing NNI: done in 0.619571 secs using 2399% CPU
Optimizing NNI: done in 0.411168 secs using 2398% CPU
Optimizing NNI: done in 0.415257 secs using 2397% CPU
Optimizing NNI: done in 0.517017 secs using 2397% CPU
Optimizing NNI: done in 0.781492 secs using 2398% CPU
Optimizing NNI: done in 0.396715 secs using 2398% CPU
Optimizing NNI: done in 0.601346 secs using 2399% CPU
Optimizing NNI: done in 0.412437 secs using 2398% CPU
Optimizing NNI: done in 0.385717 secs using 2398% CPU
Optimizing NNI: done in 0.409691 secs using 2399% CPU
Optimizing NNI: done in 0.400401 secs using 2398% CPU
Optimizing NNI: done in 0.514007 secs using 2398% CPU
Optimizing NNI: done in 0.69595 secs using 2399% CPU
Optimizing NNI: done in 0.285813 secs using 2398% CPU
Optimizing NNI: done in 0.49562 secs using 2399% CPU
Optimizing NNI: done in 0.413461 secs using 2398% CPU
Optimizing NNI: done in 0.440637 secs using 2398% CPU
Optimizing NNI: done in 0.395909 secs using 2397% CPU
Optimizing NNI: done in 0.417904 secs using 2397% CPU
Optimizing NNI: done in 0.503499 secs using 2399% CPU
Optimizing NNI: done in 0.537781 secs using 2398% CPU
Optimizing NNI: done in 0.499289 secs using 2398% CPU
Optimizing NNI: done in 0.433516 secs using 2399% CPU
Optimizing NNI: done in 0.696044 secs using 2399% CPU
Optimizing NNI: done in 0.658537 secs using 2398% CPU
Optimizing NNI: done in 0.658754 secs using 2398% CPU
Optimizing NNI: done in 0.53867 secs using 2399% CPU
Optimizing NNI: done in 0.415831 secs using 2398% CPU
Optimizing NNI: done in 0.545719 secs using 2398% CPU
Optimizing NNI: done in 0.389963 secs using 2398% CPU
Optimizing NNI: done in 0.52613 secs using 2398% CPU
Optimizing NNI: done in 0.518587 secs using 2398% CPU
Optimizing NNI: done in 0.503106 secs using 2399% CPU
Optimizing NNI: done in 0.479761 secs using 2398% CPU
Optimizing NNI: done in 0.432755 secs using 2398% CPU
Optimizing NNI: done in 0.395664 secs using 2398% CPU
Optimizing NNI: done in 0.528055 secs using 2399% CPU
Optimizing NNI: done in 0.688974 secs using 2399% CPU
Optimizing NNI: done in 0.586807 secs using 2399% CPU
Optimizing NNI: done in 0.299338 secs using 2398% CPU
Optimizing NNI: done in 0.582894 secs using 2398% CPU
Optimizing NNI: done in 0.423201 secs using 2399% CPU
Optimizing NNI: done in 0.510966 secs using 2399% CPU
Optimizing NNI: done in 0.28996 secs using 2398% CPU
Optimizing NNI: done in 0.523331 secs using 2399% CPU
Optimizing NNI: done in 0.566478 secs using 2399% CPU
Optimizing NNI: done in 0.511116 secs using 2398% CPU
Optimizing NNI: done in 0.602219 secs using 2399% CPU
Optimizing NNI: done in 0.422255 secs using 2399% CPU
Optimizing NNI: done in 0.489076 secs using 2399% CPU
Optimizing NNI: done in 0.630851 secs using 2398% CPU
Optimizing NNI: done in 0.410547 secs using 2398% CPU
Optimizing NNI: done in 0.565486 secs using 2398% CPU
Optimizing NNI: done in 0.495409 secs using 2399% CPU
Optimizing NNI: done in 0.723777 secs using 2398% CPU
Optimizing NNI: done in 0.61204 secs using 2399% CPU
2700 samples done
Optimizing NNI: done in 0.306968 secs using 2399% CPU
Optimizing NNI: done in 0.720232 secs using 2399% CPU
Optimizing NNI: done in 0.438067 secs using 2399% CPU
Optimizing NNI: done in 0.596337 secs using 2398% CPU
Optimizing NNI: done in 0.499359 secs using 2399% CPU
Optimizing NNI: done in 0.709855 secs using 2399% CPU
Optimizing NNI: done in 0.498455 secs using 2398% CPU
Optimizing NNI: done in 0.658813 secs using 2398% CPU
Optimizing NNI: done in 0.383313 secs using 2398% CPU
Optimizing NNI: done in 0.440088 secs using 2399% CPU
Optimizing NNI: done in 0.417566 secs using 2398% CPU
Optimizing NNI: done in 0.516312 secs using 2398% CPU
Optimizing NNI: done in 0.519357 secs using 2398% CPU
Optimizing NNI: done in 0.430776 secs using 2399% CPU
Optimizing NNI: done in 0.591963 secs using 2399% CPU
Optimizing NNI: done in 0.682592 secs using 2399% CPU
Optimizing NNI: done in 0.501981 secs using 2399% CPU
Optimizing NNI: done in 0.389331 secs using 2398% CPU
Optimizing NNI: done in 0.494741 secs using 2399% CPU
Optimizing NNI: done in 0.629641 secs using 2399% CPU
Optimizing NNI: done in 0.485156 secs using 2399% CPU
Optimizing NNI: done in 0.363756 secs using 2398% CPU
Optimizing NNI: done in 0.301557 secs using 2398% CPU
Optimizing NNI: done in 0.388359 secs using 2399% CPU
Optimizing NNI: done in 0.304613 secs using 2399% CPU
Optimizing NNI: done in 0.521437 secs using 2399% CPU
Optimizing NNI: done in 0.644405 secs using 2399% CPU
Optimizing NNI: done in 0.414111 secs using 2399% CPU
Optimizing NNI: done in 0.560475 secs using 2398% CPU
Optimizing NNI: done in 0.785299 secs using 2398% CPU
Optimizing NNI: done in 0.461538 secs using 2398% CPU
Optimizing NNI: done in 0.551055 secs using 2398% CPU
Optimizing NNI: done in 0.53906 secs using 2399% CPU
Optimizing NNI: done in 0.382647 secs using 2399% CPU
Optimizing NNI: done in 0.610945 secs using 2399% CPU
Optimizing NNI: done in 0.445231 secs using 2398% CPU
Optimizing NNI: done in 0.676317 secs using 2400% CPU
Optimizing NNI: done in 0.49481 secs using 2399% CPU
Optimizing NNI: done in 0.609892 secs using 2399% CPU
Optimizing NNI: done in 0.404035 secs using 2399% CPU
Optimizing NNI: done in 0.307843 secs using 2398% CPU
Optimizing NNI: done in 0.521216 secs using 2399% CPU
Optimizing NNI: done in 0.402968 secs using 2399% CPU
Optimizing NNI: done in 0.424465 secs using 2399% CPU
Optimizing NNI: done in 0.645138 secs using 2398% CPU
Optimizing NNI: done in 0.717784 secs using 2399% CPU
Optimizing NNI: done in 0.521841 secs using 2398% CPU
Optimizing NNI: done in 0.423773 secs using 2399% CPU
Optimizing NNI: done in 0.372887 secs using 2399% CPU
Optimizing NNI: done in 0.421828 secs using 2399% CPU
Optimizing NNI: done in 0.632247 secs using 2399% CPU
Optimizing NNI: done in 0.410938 secs using 2398% CPU
Optimizing NNI: done in 0.498998 secs using 2398% CPU
Optimizing NNI: done in 0.489655 secs using 2399% CPU
Optimizing NNI: done in 0.417722 secs using 2399% CPU
Optimizing NNI: done in 0.400854 secs using 2397% CPU
Optimizing NNI: done in 0.315294 secs using 2399% CPU
Optimizing NNI: done in 0.495404 secs using 2396% CPU
Optimizing NNI: done in 0.443353 secs using 2399% CPU
Optimizing NNI: done in 0.370634 secs using 2399% CPU
Optimizing NNI: done in 0.600041 secs using 2399% CPU
Optimizing NNI: done in 0.506446 secs using 2398% CPU
Optimizing NNI: done in 0.506846 secs using 2398% CPU
Optimizing NNI: done in 0.390205 secs using 2399% CPU
Optimizing NNI: done in 0.520307 secs using 2399% CPU
Optimizing NNI: done in 0.414681 secs using 2398% CPU
Optimizing NNI: done in 0.422062 secs using 2398% CPU
Optimizing NNI: done in 0.516819 secs using 2398% CPU
Optimizing NNI: done in 0.518904 secs using 2398% CPU
Optimizing NNI: done in 0.62139 secs using 2400% CPU
Optimizing NNI: done in 0.415177 secs using 2398% CPU
Optimizing NNI: done in 0.422434 secs using 2399% CPU
Optimizing NNI: done in 0.378663 secs using 2398% CPU
Optimizing NNI: done in 0.474021 secs using 2398% CPU
Optimizing NNI: done in 0.590753 secs using 2399% CPU
Optimizing NNI: done in 0.600097 secs using 2398% CPU
Optimizing NNI: done in 0.68447 secs using 2398% CPU
Optimizing NNI: done in 0.470602 secs using 2399% CPU
Optimizing NNI: done in 0.505456 secs using 2399% CPU
Optimizing NNI: done in 0.481914 secs using 2399% CPU
Optimizing NNI: done in 0.471065 secs using 2399% CPU
Optimizing NNI: done in 0.732032 secs using 2398% CPU
Optimizing NNI: done in 0.430331 secs using 2397% CPU
Optimizing NNI: done in 0.504239 secs using 2399% CPU
Optimizing NNI: done in 0.518971 secs using 2399% CPU
Optimizing NNI: done in 0.630339 secs using 2399% CPU
Optimizing NNI: done in 0.474368 secs using 2398% CPU
Optimizing NNI: done in 0.47072 secs using 2398% CPU
Optimizing NNI: done in 0.520511 secs using 2399% CPU
Optimizing NNI: done in 0.479397 secs using 2397% CPU
Optimizing NNI: done in 0.429568 secs using 2399% CPU
Optimizing NNI: done in 0.407851 secs using 2398% CPU
Optimizing NNI: done in 0.473384 secs using 2399% CPU
Optimizing NNI: done in 0.368702 secs using 2399% CPU
Optimizing NNI: done in 0.54187 secs using 2399% CPU
Optimizing NNI: done in 0.628597 secs using 2399% CPU
Optimizing NNI: done in 0.518363 secs using 2399% CPU
Optimizing NNI: done in 0.430745 secs using 2398% CPU
Optimizing NNI: done in 0.507164 secs using 2398% CPU
Optimizing NNI: done in 0.87681 secs using 2398% CPU
2800 samples done
Optimizing NNI: done in 0.587861 secs using 2398% CPU
Optimizing NNI: done in 0.522504 secs using 2398% CPU
Optimizing NNI: done in 0.552691 secs using 2399% CPU
Optimizing NNI: done in 0.528527 secs using 2399% CPU
Optimizing NNI: done in 0.422682 secs using 2399% CPU
Optimizing NNI: done in 0.41355 secs using 2399% CPU
Optimizing NNI: done in 0.625473 secs using 2399% CPU
Optimizing NNI: done in 0.407154 secs using 2398% CPU
Optimizing NNI: done in 0.418051 secs using 2399% CPU
Optimizing NNI: done in 0.40792 secs using 2399% CPU
Optimizing NNI: done in 0.51729 secs using 2399% CPU
Optimizing NNI: done in 0.494594 secs using 2399% CPU
Optimizing NNI: done in 0.664217 secs using 2398% CPU
Optimizing NNI: done in 0.568419 secs using 2399% CPU
Optimizing NNI: done in 0.331752 secs using 2399% CPU
Optimizing NNI: done in 0.543482 secs using 2399% CPU
Optimizing NNI: done in 0.311029 secs using 2398% CPU
Optimizing NNI: done in 0.528879 secs using 2399% CPU
Optimizing NNI: done in 0.49863 secs using 2398% CPU
Optimizing NNI: done in 0.515927 secs using 2397% CPU
Optimizing NNI: done in 0.420312 secs using 2398% CPU
Optimizing NNI: done in 0.424521 secs using 2398% CPU
Optimizing NNI: done in 0.534163 secs using 2398% CPU
Optimizing NNI: done in 0.462315 secs using 2399% CPU
Optimizing NNI: done in 0.42736 secs using 2398% CPU
Optimizing NNI: done in 0.427048 secs using 2398% CPU
Optimizing NNI: done in 0.543509 secs using 2399% CPU
Optimizing NNI: done in 0.401691 secs using 2399% CPU
Optimizing NNI: done in 0.455352 secs using 2399% CPU
Optimizing NNI: done in 0.427596 secs using 2399% CPU
Optimizing NNI: done in 0.328781 secs using 2398% CPU
Optimizing NNI: done in 0.49261 secs using 2398% CPU
Optimizing NNI: done in 0.593172 secs using 2399% CPU
Optimizing NNI: done in 0.464953 secs using 2398% CPU
Optimizing NNI: done in 0.399704 secs using 2398% CPU
Optimizing NNI: done in 0.651551 secs using 2398% CPU
Optimizing NNI: done in 0.587781 secs using 2399% CPU
Optimizing NNI: done in 0.617119 secs using 2399% CPU
Optimizing NNI: done in 0.485582 secs using 2398% CPU
Optimizing NNI: done in 0.479844 secs using 2398% CPU
Optimizing NNI: done in 0.529517 secs using 2399% CPU
Optimizing NNI: done in 0.408879 secs using 2398% CPU
Optimizing NNI: done in 0.428151 secs using 2398% CPU
Optimizing NNI: done in 0.639634 secs using 2398% CPU
Optimizing NNI: done in 0.426497 secs using 2399% CPU
Optimizing NNI: done in 0.302395 secs using 2398% CPU
Optimizing NNI: done in 0.487183 secs using 2399% CPU
Optimizing NNI: done in 0.474451 secs using 2399% CPU
Optimizing NNI: done in 0.418181 secs using 2398% CPU
Optimizing NNI: done in 0.42211 secs using 2399% CPU
Optimizing NNI: done in 0.437222 secs using 2399% CPU
Optimizing NNI: done in 0.47793 secs using 2399% CPU
Optimizing NNI: done in 0.326526 secs using 2398% CPU
Optimizing NNI: done in 0.422224 secs using 2398% CPU
Optimizing NNI: done in 0.400794 secs using 2399% CPU
Optimizing NNI: done in 0.624635 secs using 2398% CPU
Optimizing NNI: done in 0.9108 secs using 2399% CPU
Optimizing NNI: done in 0.540525 secs using 2399% CPU
Optimizing NNI: done in 0.389325 secs using 2397% CPU
Optimizing NNI: done in 0.514177 secs using 2398% CPU
Optimizing NNI: done in 0.512158 secs using 2397% CPU
Optimizing NNI: done in 0.509735 secs using 2399% CPU
Optimizing NNI: done in 0.424454 secs using 2398% CPU
Optimizing NNI: done in 0.425017 secs using 2398% CPU
Optimizing NNI: done in 0.518317 secs using 2398% CPU
Optimizing NNI: done in 0.586207 secs using 2399% CPU
Optimizing NNI: done in 0.427915 secs using 2398% CPU
Optimizing NNI: done in 0.511999 secs using 2398% CPU
Optimizing NNI: done in 0.437848 secs using 2399% CPU
Optimizing NNI: done in 0.54481 secs using 2398% CPU
Optimizing NNI: done in 0.57056 secs using 2398% CPU
Optimizing NNI: done in 0.499923 secs using 2398% CPU
Optimizing NNI: done in 0.508377 secs using 2398% CPU
Optimizing NNI: done in 0.585347 secs using 2398% CPU
Optimizing NNI: done in 0.616112 secs using 2398% CPU
Optimizing NNI: done in 0.607263 secs using 2399% CPU
Optimizing NNI: done in 0.430482 secs using 2398% CPU
Optimizing NNI: done in 0.317322 secs using 2398% CPU
Optimizing NNI: done in 0.489526 secs using 2398% CPU
Optimizing NNI: done in 0.430769 secs using 2399% CPU
Optimizing NNI: done in 0.457564 secs using 2398% CPU
Optimizing NNI: done in 0.403942 secs using 2398% CPU
Optimizing NNI: done in 0.543543 secs using 2397% CPU
Optimizing NNI: done in 0.648513 secs using 2398% CPU
Optimizing NNI: done in 0.431687 secs using 2398% CPU
Optimizing NNI: done in 0.513552 secs using 2399% CPU
Optimizing NNI: done in 0.52812 secs using 2398% CPU
Optimizing NNI: done in 0.382718 secs using 2398% CPU
Optimizing NNI: done in 0.399383 secs using 2398% CPU
Optimizing NNI: done in 0.321269 secs using 2397% CPU
Optimizing NNI: done in 0.475481 secs using 2398% CPU
Optimizing NNI: done in 0.511603 secs using 2399% CPU
Optimizing NNI: done in 0.606529 secs using 2399% CPU
Optimizing NNI: done in 0.578155 secs using 2399% CPU
Optimizing NNI: done in 0.570631 secs using 2399% CPU
Optimizing NNI: done in 0.503616 secs using 2399% CPU
Optimizing NNI: done in 0.500818 secs using 2399% CPU
Optimizing NNI: done in 0.514984 secs using 2399% CPU
Optimizing NNI: done in 0.785858 secs using 2398% CPU
Optimizing NNI: done in 0.61703 secs using 2399% CPU
2900 samples done
Optimizing NNI: done in 0.523412 secs using 2399% CPU
Optimizing NNI: done in 0.632899 secs using 2400% CPU
Optimizing NNI: done in 0.391062 secs using 2398% CPU
Optimizing NNI: done in 0.397112 secs using 2398% CPU
Optimizing NNI: done in 0.523101 secs using 2399% CPU
Optimizing NNI: done in 0.517867 secs using 2398% CPU
Optimizing NNI: done in 0.542169 secs using 2398% CPU
Optimizing NNI: done in 0.591617 secs using 2399% CPU
Optimizing NNI: done in 0.481999 secs using 2398% CPU
Optimizing NNI: done in 0.650947 secs using 2399% CPU
Optimizing NNI: done in 0.520376 secs using 2399% CPU
Optimizing NNI: done in 0.319962 secs using 2398% CPU
Optimizing NNI: done in 0.520087 secs using 2398% CPU
Optimizing NNI: done in 0.526808 secs using 2399% CPU
Optimizing NNI: done in 0.459504 secs using 2399% CPU
Optimizing NNI: done in 0.530165 secs using 2398% CPU
Optimizing NNI: done in 0.536752 secs using 2398% CPU
Optimizing NNI: done in 0.519368 secs using 2399% CPU
Optimizing NNI: done in 0.378918 secs using 2398% CPU
Optimizing NNI: done in 0.42594 secs using 2399% CPU
Optimizing NNI: done in 0.667469 secs using 2399% CPU
Optimizing NNI: done in 0.672437 secs using 2399% CPU
Optimizing NNI: done in 0.623375 secs using 2398% CPU
Optimizing NNI: done in 0.570982 secs using 2399% CPU
Optimizing NNI: done in 0.447699 secs using 2398% CPU
Optimizing NNI: done in 0.414122 secs using 2399% CPU
Optimizing NNI: done in 0.324814 secs using 2398% CPU
Optimizing NNI: done in 0.513486 secs using 2399% CPU
Optimizing NNI: done in 0.434669 secs using 2398% CPU
Optimizing NNI: done in 0.579503 secs using 2398% CPU
Optimizing NNI: done in 0.572854 secs using 2399% CPU
Optimizing NNI: done in 0.382888 secs using 2398% CPU
Optimizing NNI: done in 0.427218 secs using 2398% CPU
Optimizing NNI: done in 0.446111 secs using 2399% CPU
Optimizing NNI: done in 0.314357 secs using 2397% CPU
Optimizing NNI: done in 0.738932 secs using 2399% CPU
Optimizing NNI: done in 0.396343 secs using 2398% CPU
Optimizing NNI: done in 0.716877 secs using 2399% CPU
Optimizing NNI: done in 0.538836 secs using 2398% CPU
Optimizing NNI: done in 0.405032 secs using 2398% CPU
Optimizing NNI: done in 0.463821 secs using 2397% CPU
Optimizing NNI: done in 0.332816 secs using 2397% CPU
Optimizing NNI: done in 0.482363 secs using 2399% CPU
Optimizing NNI: done in 0.60609 secs using 2399% CPU
Optimizing NNI: done in 0.405305 secs using 2398% CPU
Optimizing NNI: done in 0.43978 secs using 2398% CPU
Optimizing NNI: done in 0.385968 secs using 2399% CPU
Optimizing NNI: done in 0.493171 secs using 2399% CPU
Optimizing NNI: done in 0.405808 secs using 2399% CPU
Optimizing NNI: done in 0.351469 secs using 2399% CPU
Optimizing NNI: done in 0.482377 secs using 2398% CPU
Optimizing NNI: done in 0.503654 secs using 2399% CPU
Optimizing NNI: done in 0.429278 secs using 2399% CPU
Optimizing NNI: done in 0.384586 secs using 2398% CPU
Optimizing NNI: done in 0.564195 secs using 2399% CPU
Optimizing NNI: done in 0.424975 secs using 2399% CPU
Optimizing NNI: done in 0.412377 secs using 2397% CPU
Optimizing NNI: done in 0.399328 secs using 2398% CPU
Optimizing NNI: done in 0.504988 secs using 2399% CPU
Optimizing NNI: done in 0.548112 secs using 2399% CPU
Optimizing NNI: done in 0.398593 secs using 2398% CPU
Optimizing NNI: done in 0.427054 secs using 2399% CPU
Optimizing NNI: done in 0.868934 secs using 2398% CPU
Optimizing NNI: done in 0.328846 secs using 2398% CPU
Optimizing NNI: done in 0.412898 secs using 2399% CPU
Optimizing NNI: done in 0.493713 secs using 2399% CPU
Optimizing NNI: done in 0.508811 secs using 2398% CPU
Optimizing NNI: done in 0.592176 secs using 2397% CPU
Optimizing NNI: done in 0.531547 secs using 2399% CPU
Optimizing NNI: done in 0.552328 secs using 2399% CPU
Optimizing NNI: done in 0.523093 secs using 2398% CPU
Optimizing NNI: done in 0.498817 secs using 2399% CPU
Optimizing NNI: done in 0.441665 secs using 2398% CPU
Optimizing NNI: done in 0.386998 secs using 2397% CPU
Optimizing NNI: done in 0.559397 secs using 2399% CPU
Optimizing NNI: done in 0.323227 secs using 2398% CPU
Optimizing NNI: done in 0.481073 secs using 2399% CPU
Optimizing NNI: done in 0.426069 secs using 2397% CPU
Optimizing NNI: done in 0.397928 secs using 2398% CPU
Optimizing NNI: done in 0.520098 secs using 2397% CPU
Optimizing NNI: done in 0.582853 secs using 2398% CPU
Optimizing NNI: done in 0.405732 secs using 2398% CPU
Optimizing NNI: done in 0.541482 secs using 2398% CPU
Optimizing NNI: done in 0.528759 secs using 2398% CPU
Optimizing NNI: done in 0.399351 secs using 2399% CPU
Optimizing NNI: done in 0.553191 secs using 2399% CPU
Optimizing NNI: done in 0.448894 secs using 2398% CPU
Optimizing NNI: done in 0.529666 secs using 2398% CPU
Optimizing NNI: done in 0.481452 secs using 2398% CPU
Optimizing NNI: done in 0.412338 secs using 2399% CPU
Optimizing NNI: done in 0.885694 secs using 2399% CPU
Optimizing NNI: done in 0.589736 secs using 2398% CPU
Optimizing NNI: done in 0.371241 secs using 2397% CPU
Optimizing NNI: done in 0.41128 secs using 2399% CPU
Optimizing NNI: done in 0.522919 secs using 2399% CPU
Optimizing NNI: done in 0.535668 secs using 2399% CPU
Optimizing NNI: done in 0.558241 secs using 2398% CPU
Optimizing NNI: done in 0.554783 secs using 2399% CPU
Optimizing NNI: done in 0.469534 secs using 2399% CPU
Optimizing NNI: done in 0.527082 secs using 2399% CPU
3000 samples done
Optimizing NNI: done in 0.404514 secs using 2398% CPU
Optimizing NNI: done in 0.676774 secs using 2399% CPU
NOTE: 4.238 seconds to dump checkpoint file, increase to 85.000
Optimizing NNI: done in 0.444679 secs using 2398% CPU
Optimizing NNI: done in 0.417159 secs using 2399% CPU
Optimizing NNI: done in 0.498317 secs using 2399% CPU
Optimizing NNI: done in 0.508716 secs using 2399% CPU
Optimizing NNI: done in 0.698858 secs using 2399% CPU
Optimizing NNI: done in 0.661478 secs using 2398% CPU
Optimizing NNI: done in 0.309237 secs using 2397% CPU
Optimizing NNI: done in 0.400612 secs using 2397% CPU
Optimizing NNI: done in 0.500852 secs using 2399% CPU
Optimizing NNI: done in 0.475186 secs using 2399% CPU
Optimizing NNI: done in 0.606736 secs using 2398% CPU
Optimizing NNI: done in 0.557892 secs using 2398% CPU
Optimizing NNI: done in 0.407497 secs using 2399% CPU
Optimizing NNI: done in 0.497661 secs using 2398% CPU
Optimizing NNI: done in 0.49015 secs using 2398% CPU
Optimizing NNI: done in 0.452675 secs using 2398% CPU
Optimizing NNI: done in 0.513198 secs using 2397% CPU
Optimizing NNI: done in 0.661468 secs using 2398% CPU
Optimizing NNI: done in 0.435227 secs using 2399% CPU
Optimizing NNI: done in 0.51298 secs using 2398% CPU
Optimizing NNI: done in 0.606153 secs using 2399% CPU
Optimizing NNI: done in 0.506531 secs using 2399% CPU
Optimizing NNI: done in 0.670442 secs using 2398% CPU
Optimizing NNI: done in 0.586635 secs using 2398% CPU
Optimizing NNI: done in 0.422891 secs using 2398% CPU
Optimizing NNI: done in 0.518906 secs using 2399% CPU
Optimizing NNI: done in 0.588938 secs using 2398% CPU
Optimizing NNI: done in 0.434652 secs using 2398% CPU
Optimizing NNI: done in 0.430976 secs using 2399% CPU
Optimizing NNI: done in 0.508869 secs using 2397% CPU
Optimizing NNI: done in 0.314839 secs using 2398% CPU
Optimizing NNI: done in 0.446473 secs using 2398% CPU
Optimizing NNI: done in 0.486999 secs using 2398% CPU
Optimizing NNI: done in 0.484329 secs using 2399% CPU
Optimizing NNI: done in 0.433127 secs using 2399% CPU
Optimizing NNI: done in 0.669913 secs using 2398% CPU
Optimizing NNI: done in 0.670384 secs using 2398% CPU
Optimizing NNI: done in 0.489561 secs using 2399% CPU
Optimizing NNI: done in 0.773219 secs using 2399% CPU
Optimizing NNI: done in 0.534859 secs using 2398% CPU
Optimizing NNI: done in 0.391575 secs using 2398% CPU
Optimizing NNI: done in 0.608992 secs using 2398% CPU
Optimizing NNI: done in 0.451361 secs using 2398% CPU
Optimizing NNI: done in 0.540592 secs using 2399% CPU
Optimizing NNI: done in 0.391173 secs using 2398% CPU
Optimizing NNI: done in 0.730631 secs using 2398% CPU
Optimizing NNI: done in 0.477879 secs using 2398% CPU
Optimizing NNI: done in 0.55349 secs using 2399% CPU
Optimizing NNI: done in 0.507869 secs using 2398% CPU
Optimizing NNI: done in 0.499224 secs using 2398% CPU
Optimizing NNI: done in 0.516297 secs using 2397% CPU
Optimizing NNI: done in 0.476296 secs using 2399% CPU
Optimizing NNI: done in 0.602875 secs using 2399% CPU
Optimizing NNI: done in 0.630034 secs using 2399% CPU
Optimizing NNI: done in 0.328339 secs using 2398% CPU
Optimizing NNI: done in 0.600356 secs using 2398% CPU
Optimizing NNI: done in 0.39748 secs using 2398% CPU
Optimizing NNI: done in 0.398459 secs using 2398% CPU
Optimizing NNI: done in 0.665739 secs using 2398% CPU
Optimizing NNI: done in 0.477632 secs using 2398% CPU
Optimizing NNI: done in 0.487069 secs using 2397% CPU
Optimizing NNI: done in 0.414669 secs using 2397% CPU
Optimizing NNI: done in 0.380336 secs using 2398% CPU
Optimizing NNI: done in 0.535301 secs using 2398% CPU
Optimizing NNI: done in 0.608665 secs using 2399% CPU
Optimizing NNI: done in 0.407381 secs using 2398% CPU
Optimizing NNI: done in 0.543449 secs using 2399% CPU
Optimizing NNI: done in 0.678753 secs using 2399% CPU
Optimizing NNI: done in 0.383462 secs using 2399% CPU
Optimizing NNI: done in 0.391534 secs using 2399% CPU
Optimizing NNI: done in 0.364048 secs using 2399% CPU
Optimizing NNI: done in 0.506453 secs using 2397% CPU
Optimizing NNI: done in 0.625142 secs using 2398% CPU
Optimizing NNI: done in 0.428996 secs using 2398% CPU
Optimizing NNI: done in 0.525323 secs using 2399% CPU
Optimizing NNI: done in 0.55755 secs using 2398% CPU
Optimizing NNI: done in 0.38991 secs using 2398% CPU
Optimizing NNI: done in 0.397583 secs using 2398% CPU
Optimizing NNI: done in 0.519171 secs using 2399% CPU
Optimizing NNI: done in 0.503538 secs using 2398% CPU
Optimizing NNI: done in 0.505009 secs using 2398% CPU
Optimizing NNI: done in 0.533877 secs using 2398% CPU
Optimizing NNI: done in 0.623703 secs using 2398% CPU
Optimizing NNI: done in 0.392671 secs using 2399% CPU
Optimizing NNI: done in 0.673973 secs using 2399% CPU
Optimizing NNI: done in 0.410883 secs using 2399% CPU
Optimizing NNI: done in 0.597042 secs using 2398% CPU
Optimizing NNI: done in 0.479386 secs using 2398% CPU
Optimizing NNI: done in 0.307046 secs using 2398% CPU
Optimizing NNI: done in 0.845815 secs using 2399% CPU
Optimizing NNI: done in 0.411894 secs using 2398% CPU
Optimizing NNI: done in 0.680969 secs using 2399% CPU
Optimizing NNI: done in 0.403194 secs using 2398% CPU
Optimizing NNI: done in 0.511943 secs using 2398% CPU
Optimizing NNI: done in 0.479581 secs using 2399% CPU
Optimizing NNI: done in 0.508696 secs using 2399% CPU
Optimizing NNI: done in 0.592851 secs using 2399% CPU
Optimizing NNI: done in 0.795284 secs using 2398% CPU
3100 samples done
Optimizing NNI: done in 0.510472 secs using 2398% CPU
Optimizing NNI: done in 0.514459 secs using 2398% CPU
Optimizing NNI: done in 0.525099 secs using 2397% CPU
Optimizing NNI: done in 0.414165 secs using 2397% CPU
Optimizing NNI: done in 0.397867 secs using 2400% CPU
Optimizing NNI: done in 0.411997 secs using 2398% CPU
Optimizing NNI: done in 0.411197 secs using 2399% CPU
Optimizing NNI: done in 0.517682 secs using 2398% CPU
Optimizing NNI: done in 0.503265 secs using 2399% CPU
Optimizing NNI: done in 0.395053 secs using 2399% CPU
Optimizing NNI: done in 0.553934 secs using 2399% CPU
Optimizing NNI: done in 0.404468 secs using 2399% CPU
Optimizing NNI: done in 0.384348 secs using 2399% CPU
Optimizing NNI: done in 0.428588 secs using 2398% CPU
Optimizing NNI: done in 0.632588 secs using 2398% CPU
Optimizing NNI: done in 0.422599 secs using 2399% CPU
Optimizing NNI: done in 0.417657 secs using 2398% CPU
Optimizing NNI: done in 0.502846 secs using 2399% CPU
Optimizing NNI: done in 0.411862 secs using 2398% CPU
Optimizing NNI: done in 0.317546 secs using 2398% CPU
Optimizing NNI: done in 0.570302 secs using 2398% CPU
Optimizing NNI: done in 0.387966 secs using 2398% CPU
Optimizing NNI: done in 0.623704 secs using 2398% CPU
Optimizing NNI: done in 0.681071 secs using 2399% CPU
Optimizing NNI: done in 0.511718 secs using 2398% CPU
Optimizing NNI: done in 0.68348 secs using 2399% CPU
Optimizing NNI: done in 0.529685 secs using 2398% CPU
Optimizing NNI: done in 0.430583 secs using 2398% CPU
Optimizing NNI: done in 0.617341 secs using 2398% CPU
Optimizing NNI: done in 0.327883 secs using 2398% CPU
Optimizing NNI: done in 0.389209 secs using 2398% CPU
Optimizing NNI: done in 0.499987 secs using 2397% CPU
Optimizing NNI: done in 0.400179 secs using 2399% CPU
Optimizing NNI: done in 0.649369 secs using 2398% CPU
Optimizing NNI: done in 0.533886 secs using 2398% CPU
Optimizing NNI: done in 0.586673 secs using 2399% CPU
Optimizing NNI: done in 0.440525 secs using 2399% CPU
Optimizing NNI: done in 0.506993 secs using 2398% CPU
Optimizing NNI: done in 0.291631 secs using 2399% CPU
Optimizing NNI: done in 0.483096 secs using 2398% CPU
Optimizing NNI: done in 0.504391 secs using 2398% CPU
Optimizing NNI: done in 0.420761 secs using 2399% CPU
Optimizing NNI: done in 0.592116 secs using 2399% CPU
Optimizing NNI: done in 0.603974 secs using 2399% CPU
Optimizing NNI: done in 0.421947 secs using 2399% CPU
Optimizing NNI: done in 0.537635 secs using 2398% CPU
Optimizing NNI: done in 0.615151 secs using 2399% CPU
Optimizing NNI: done in 0.520835 secs using 2398% CPU
Optimizing NNI: done in 0.505285 secs using 2398% CPU
Optimizing NNI: done in 0.401716 secs using 2398% CPU
Optimizing NNI: done in 0.53491 secs using 2399% CPU
Optimizing NNI: done in 0.678817 secs using 2398% CPU
Optimizing NNI: done in 0.511565 secs using 2398% CPU
Optimizing NNI: done in 0.429105 secs using 2399% CPU
Optimizing NNI: done in 0.41801 secs using 2398% CPU
Optimizing NNI: done in 0.521251 secs using 2398% CPU
Optimizing NNI: done in 0.384154 secs using 2398% CPU
Optimizing NNI: done in 0.410632 secs using 2398% CPU
Optimizing NNI: done in 0.574939 secs using 2398% CPU
Optimizing NNI: done in 0.542084 secs using 2399% CPU
Optimizing NNI: done in 0.477324 secs using 2398% CPU
Optimizing NNI: done in 0.505891 secs using 2398% CPU
Optimizing NNI: done in 0.421859 secs using 2399% CPU
Optimizing NNI: done in 0.500513 secs using 2398% CPU
Optimizing NNI: done in 0.485736 secs using 2399% CPU
Optimizing NNI: done in 0.524321 secs using 2399% CPU
Optimizing NNI: done in 0.413606 secs using 2399% CPU
Optimizing NNI: done in 0.435167 secs using 2399% CPU
Optimizing NNI: done in 0.419629 secs using 2397% CPU
Optimizing NNI: done in 0.507747 secs using 2399% CPU
Optimizing NNI: done in 0.314172 secs using 2397% CPU
Optimizing NNI: done in 0.562594 secs using 2398% CPU
Optimizing NNI: done in 0.568601 secs using 2399% CPU
Optimizing NNI: done in 0.427921 secs using 2398% CPU
Optimizing NNI: done in 0.478315 secs using 2399% CPU
Optimizing NNI: done in 0.515854 secs using 2398% CPU
Optimizing NNI: done in 0.334226 secs using 2399% CPU
Optimizing NNI: done in 0.334445 secs using 2399% CPU
Optimizing NNI: done in 0.392452 secs using 2397% CPU
Optimizing NNI: done in 0.405164 secs using 2397% CPU
Optimizing NNI: done in 0.494086 secs using 2398% CPU
Optimizing NNI: done in 0.513364 secs using 2399% CPU
Optimizing NNI: done in 0.422306 secs using 2399% CPU
Optimizing NNI: done in 0.495745 secs using 2398% CPU
Optimizing NNI: done in 0.643953 secs using 2399% CPU
Optimizing NNI: done in 0.786952 secs using 2399% CPU
Optimizing NNI: done in 0.419477 secs using 2398% CPU
Optimizing NNI: done in 0.385107 secs using 2399% CPU
Optimizing NNI: done in 0.541052 secs using 2399% CPU
Optimizing NNI: done in 0.468076 secs using 2398% CPU
Optimizing NNI: done in 0.376435 secs using 2399% CPU
Optimizing NNI: done in 0.571784 secs using 2399% CPU
Optimizing NNI: done in 0.559207 secs using 2399% CPU
Optimizing NNI: done in 0.417729 secs using 2397% CPU
Optimizing NNI: done in 0.49837 secs using 2399% CPU
Optimizing NNI: done in 0.662446 secs using 2398% CPU
Optimizing NNI: done in 0.294187 secs using 2399% CPU
Optimizing NNI: done in 0.576969 secs using 2398% CPU
Optimizing NNI: done in 0.542728 secs using 2398% CPU
Optimizing NNI: done in 0.464682 secs using 2399% CPU
3200 samples done
Optimizing NNI: done in 0.399199 secs using 2398% CPU
Optimizing NNI: done in 0.690605 secs using 2398% CPU
Optimizing NNI: done in 0.513361 secs using 2399% CPU
Optimizing NNI: done in 0.519832 secs using 2398% CPU
Optimizing NNI: done in 0.509648 secs using 2398% CPU
Optimizing NNI: done in 0.325772 secs using 2399% CPU
Optimizing NNI: done in 0.313936 secs using 2398% CPU
Optimizing NNI: done in 0.518065 secs using 2399% CPU
Optimizing NNI: done in 0.316449 secs using 2399% CPU
Optimizing NNI: done in 0.489008 secs using 2399% CPU
Optimizing NNI: done in 0.308204 secs using 2399% CPU
Optimizing NNI: done in 0.500492 secs using 2398% CPU
Optimizing NNI: done in 0.506223 secs using 2399% CPU
Optimizing NNI: done in 0.553345 secs using 2398% CPU
Optimizing NNI: done in 0.747435 secs using 2398% CPU
Optimizing NNI: done in 0.434445 secs using 2399% CPU
Optimizing NNI: done in 0.61246 secs using 2398% CPU
Optimizing NNI: done in 0.561757 secs using 2398% CPU
Optimizing NNI: done in 0.577979 secs using 2398% CPU
Optimizing NNI: done in 0.482779 secs using 2398% CPU
Optimizing NNI: done in 0.66411 secs using 2398% CPU
Optimizing NNI: done in 0.586039 secs using 2398% CPU
Optimizing NNI: done in 0.498543 secs using 2398% CPU
Optimizing NNI: done in 0.391095 secs using 2398% CPU
Optimizing NNI: done in 0.523228 secs using 2398% CPU
Optimizing NNI: done in 0.539795 secs using 2398% CPU
Optimizing NNI: done in 0.4102 secs using 2399% CPU
Optimizing NNI: done in 0.623309 secs using 2398% CPU
Optimizing NNI: done in 0.469589 secs using 2397% CPU
Optimizing NNI: done in 0.41068 secs using 2398% CPU
Optimizing NNI: done in 0.559138 secs using 2397% CPU
Optimizing NNI: done in 0.301371 secs using 2397% CPU
Optimizing NNI: done in 0.436537 secs using 2397% CPU
Optimizing NNI: done in 0.506521 secs using 2399% CPU
Optimizing NNI: done in 0.311631 secs using 2398% CPU
Optimizing NNI: done in 0.477277 secs using 2398% CPU
Optimizing NNI: done in 0.604749 secs using 2398% CPU
Optimizing NNI: done in 0.704258 secs using 2399% CPU
Optimizing NNI: done in 0.487095 secs using 2399% CPU
Optimizing NNI: done in 0.668538 secs using 2399% CPU
Optimizing NNI: done in 0.526623 secs using 2399% CPU
Optimizing NNI: done in 0.326065 secs using 2397% CPU
Optimizing NNI: done in 0.511725 secs using 2399% CPU
Optimizing NNI: done in 0.583068 secs using 2398% CPU
Optimizing NNI: done in 0.503853 secs using 2398% CPU
Optimizing NNI: done in 0.404032 secs using 2399% CPU
Optimizing NNI: done in 0.525617 secs using 2398% CPU
Optimizing NNI: done in 0.395714 secs using 2398% CPU
Optimizing NNI: done in 0.407154 secs using 2398% CPU
Optimizing NNI: done in 0.520037 secs using 2398% CPU
Optimizing NNI: done in 0.482423 secs using 2397% CPU
Optimizing NNI: done in 0.433636 secs using 2398% CPU
Optimizing NNI: done in 0.511569 secs using 2398% CPU
Optimizing NNI: done in 0.431188 secs using 2399% CPU
Optimizing NNI: done in 0.501533 secs using 2397% CPU
Optimizing NNI: done in 0.495778 secs using 2399% CPU
Optimizing NNI: done in 0.683621 secs using 2399% CPU
Optimizing NNI: done in 0.593098 secs using 2398% CPU
Optimizing NNI: done in 0.533839 secs using 2399% CPU
Optimizing NNI: done in 0.326681 secs using 2398% CPU
Optimizing NNI: done in 0.381297 secs using 2399% CPU
Optimizing NNI: done in 0.552174 secs using 2398% CPU
Optimizing NNI: done in 0.457456 secs using 2398% CPU
Optimizing NNI: done in 0.409232 secs using 2398% CPU
Optimizing NNI: done in 0.408284 secs using 2399% CPU
Optimizing NNI: done in 0.806851 secs using 2398% CPU
Optimizing NNI: done in 0.59822 secs using 2398% CPU
Optimizing NNI: done in 0.707576 secs using 2398% CPU
Optimizing NNI: done in 0.463186 secs using 2398% CPU
Optimizing NNI: done in 0.612433 secs using 2398% CPU
Optimizing NNI: done in 0.497754 secs using 2398% CPU
Optimizing NNI: done in 0.395652 secs using 2399% CPU
Optimizing NNI: done in 0.428421 secs using 2399% CPU
Optimizing NNI: done in 0.510487 secs using 2399% CPU
Optimizing NNI: done in 0.403768 secs using 2397% CPU
Optimizing NNI: done in 0.749838 secs using 2397% CPU
Optimizing NNI: done in 0.519387 secs using 2399% CPU
Optimizing NNI: done in 0.468935 secs using 2399% CPU
Optimizing NNI: done in 0.424639 secs using 2399% CPU
Optimizing NNI: done in 0.374614 secs using 2398% CPU
Optimizing NNI: done in 0.514473 secs using 2398% CPU
Optimizing NNI: done in 0.408462 secs using 2398% CPU
Optimizing NNI: done in 0.422813 secs using 2398% CPU
Optimizing NNI: done in 0.388093 secs using 2398% CPU
Optimizing NNI: done in 0.432164 secs using 2398% CPU
Optimizing NNI: done in 0.41865 secs using 2399% CPU
Optimizing NNI: done in 0.573427 secs using 2399% CPU
Optimizing NNI: done in 0.3875 secs using 2398% CPU
Optimizing NNI: done in 0.422398 secs using 2399% CPU
Optimizing NNI: done in 0.505422 secs using 2399% CPU
Optimizing NNI: done in 0.574644 secs using 2399% CPU
Optimizing NNI: done in 0.44029 secs using 2398% CPU
Optimizing NNI: done in 0.407803 secs using 2398% CPU
Optimizing NNI: done in 0.387348 secs using 2398% CPU
Optimizing NNI: done in 0.298345 secs using 2398% CPU
Optimizing NNI: done in 0.413123 secs using 2398% CPU
Optimizing NNI: done in 0.531022 secs using 2399% CPU
Optimizing NNI: done in 0.487692 secs using 2399% CPU
Optimizing NNI: done in 0.678417 secs using 2398% CPU
Optimizing NNI: done in 0.508329 secs using 2399% CPU
3300 samples done
Optimizing NNI: done in 0.565664 secs using 2399% CPU
Optimizing NNI: done in 0.463518 secs using 2398% CPU
Optimizing NNI: done in 0.745901 secs using 2399% CPU
Optimizing NNI: done in 0.487516 secs using 2399% CPU
Optimizing NNI: done in 0.472923 secs using 2398% CPU
Optimizing NNI: done in 0.576309 secs using 2398% CPU
Optimizing NNI: done in 0.483918 secs using 2399% CPU
Optimizing NNI: done in 0.498809 secs using 2399% CPU
Optimizing NNI: done in 0.381559 secs using 2399% CPU
Optimizing NNI: done in 0.491806 secs using 2398% CPU
Optimizing NNI: done in 0.386003 secs using 2399% CPU
Optimizing NNI: done in 0.533191 secs using 2399% CPU
Optimizing NNI: done in 0.561559 secs using 2398% CPU
Optimizing NNI: done in 0.532901 secs using 2399% CPU
Optimizing NNI: done in 0.522299 secs using 2398% CPU
Optimizing NNI: done in 0.504273 secs using 2399% CPU
Optimizing NNI: done in 0.445683 secs using 2398% CPU
Optimizing NNI: done in 0.541565 secs using 2398% CPU
Optimizing NNI: done in 0.403304 secs using 2398% CPU
Optimizing NNI: done in 0.415446 secs using 2398% CPU
Optimizing NNI: done in 0.692177 secs using 2398% CPU
Optimizing NNI: done in 0.479351 secs using 2397% CPU
Optimizing NNI: done in 0.611338 secs using 2398% CPU
Optimizing NNI: done in 0.38164 secs using 2399% CPU
Optimizing NNI: done in 0.519724 secs using 2398% CPU
Optimizing NNI: done in 0.501231 secs using 2398% CPU
Optimizing NNI: done in 0.603007 secs using 2398% CPU
Optimizing NNI: done in 0.693908 secs using 2398% CPU
Optimizing NNI: done in 0.410847 secs using 2397% CPU
Optimizing NNI: done in 0.42851 secs using 2399% CPU
Optimizing NNI: done in 0.41128 secs using 2399% CPU
Optimizing NNI: done in 0.419234 secs using 2398% CPU
Optimizing NNI: done in 0.723696 secs using 2398% CPU
Optimizing NNI: done in 0.470131 secs using 2398% CPU
Optimizing NNI: done in 0.574684 secs using 2399% CPU
Optimizing NNI: done in 0.41595 secs using 2399% CPU
Optimizing NNI: done in 0.413886 secs using 2398% CPU
Optimizing NNI: done in 0.528617 secs using 2399% CPU
Optimizing NNI: done in 0.525951 secs using 2398% CPU
Optimizing NNI: done in 0.513033 secs using 2400% CPU
Optimizing NNI: done in 0.437052 secs using 2399% CPU
Optimizing NNI: done in 0.43053 secs using 2398% CPU
Optimizing NNI: done in 0.446249 secs using 2398% CPU
Optimizing NNI: done in 0.379386 secs using 2399% CPU
Optimizing NNI: done in 0.411591 secs using 2399% CPU
Optimizing NNI: done in 0.419772 secs using 2398% CPU
Optimizing NNI: done in 0.59785 secs using 2399% CPU
Optimizing NNI: done in 0.677099 secs using 2398% CPU
Optimizing NNI: done in 0.471782 secs using 2398% CPU
Optimizing NNI: done in 0.300268 secs using 2399% CPU
Optimizing NNI: done in 0.342808 secs using 2399% CPU
Optimizing NNI: done in 0.420952 secs using 2399% CPU
Optimizing NNI: done in 0.566025 secs using 2399% CPU
Optimizing NNI: done in 0.326972 secs using 2398% CPU
Optimizing NNI: done in 0.644638 secs using 2398% CPU
Optimizing NNI: done in 0.480529 secs using 2398% CPU
Optimizing NNI: done in 0.513696 secs using 2398% CPU
Optimizing NNI: done in 1.02946 secs using 2399% CPU
Optimizing NNI: done in 0.576858 secs using 2398% CPU
Optimizing NNI: done in 0.577887 secs using 2400% CPU
Optimizing NNI: done in 0.603024 secs using 2399% CPU
Optimizing NNI: done in 0.626087 secs using 2399% CPU
Optimizing NNI: done in 0.504269 secs using 2399% CPU
Optimizing NNI: done in 0.481324 secs using 2398% CPU
Optimizing NNI: done in 0.430991 secs using 2398% CPU
Optimizing NNI: done in 0.621226 secs using 2399% CPU
Optimizing NNI: done in 0.543493 secs using 2399% CPU
Optimizing NNI: done in 0.467527 secs using 2399% CPU
Optimizing NNI: done in 0.4147 secs using 2399% CPU
Optimizing NNI: done in 0.309963 secs using 2398% CPU
Optimizing NNI: done in 0.429882 secs using 2399% CPU
Optimizing NNI: done in 0.636784 secs using 2398% CPU
Optimizing NNI: done in 0.522944 secs using 2397% CPU
Optimizing NNI: done in 0.536939 secs using 2399% CPU
Optimizing NNI: done in 0.484827 secs using 2399% CPU
Optimizing NNI: done in 0.415114 secs using 2398% CPU
Optimizing NNI: done in 0.51535 secs using 2399% CPU
Optimizing NNI: done in 0.537063 secs using 2398% CPU
Optimizing NNI: done in 0.341704 secs using 2398% CPU
Optimizing NNI: done in 0.420277 secs using 2399% CPU
Optimizing NNI: done in 0.597589 secs using 2398% CPU
Optimizing NNI: done in 0.498345 secs using 2399% CPU
Optimizing NNI: done in 0.501398 secs using 2399% CPU
Optimizing NNI: done in 0.824101 secs using 2399% CPU
Optimizing NNI: done in 0.392903 secs using 2397% CPU
Optimizing NNI: done in 0.518442 secs using 2398% CPU
Optimizing NNI: done in 0.617534 secs using 2398% CPU
Optimizing NNI: done in 0.392486 secs using 2397% CPU
Optimizing NNI: done in 0.673925 secs using 2398% CPU
Optimizing NNI: done in 0.569932 secs using 2399% CPU
Optimizing NNI: done in 0.664314 secs using 2399% CPU
Optimizing NNI: done in 0.515598 secs using 2398% CPU
Optimizing NNI: done in 0.553065 secs using 2399% CPU
Optimizing NNI: done in 0.516926 secs using 2399% CPU
Optimizing NNI: done in 0.512419 secs using 2398% CPU
Optimizing NNI: done in 0.445684 secs using 2398% CPU
Optimizing NNI: done in 0.447632 secs using 2398% CPU
Optimizing NNI: done in 0.519877 secs using 2399% CPU
Optimizing NNI: done in 0.309718 secs using 2399% CPU
Optimizing NNI: done in 0.322674 secs using 2399% CPU
3400 samples done
Optimizing NNI: done in 0.316022 secs using 2399% CPU
Optimizing NNI: done in 0.494998 secs using 2399% CPU
Optimizing NNI: done in 0.490037 secs using 2399% CPU
Optimizing NNI: done in 0.506723 secs using 2398% CPU
Optimizing NNI: done in 0.618997 secs using 2399% CPU
Optimizing NNI: done in 0.629972 secs using 2399% CPU
Optimizing NNI: done in 0.493273 secs using 2398% CPU
Optimizing NNI: done in 0.536162 secs using 2397% CPU
Optimizing NNI: done in 0.618954 secs using 2399% CPU
Optimizing NNI: done in 0.421264 secs using 2397% CPU
Optimizing NNI: done in 0.495145 secs using 2399% CPU
Optimizing NNI: done in 0.626426 secs using 2399% CPU
Optimizing NNI: done in 0.421995 secs using 2399% CPU
Optimizing NNI: done in 0.448906 secs using 2399% CPU
Optimizing NNI: done in 0.454476 secs using 2398% CPU
Optimizing NNI: done in 0.432745 secs using 2399% CPU
Optimizing NNI: done in 0.447812 secs using 2399% CPU
Optimizing NNI: done in 0.483716 secs using 2398% CPU
Optimizing NNI: done in 0.501964 secs using 2399% CPU
Optimizing NNI: done in 0.603742 secs using 2399% CPU
Optimizing NNI: done in 0.509087 secs using 2398% CPU
Optimizing NNI: done in 0.504032 secs using 2398% CPU
Optimizing NNI: done in 0.662494 secs using 2398% CPU
Optimizing NNI: done in 0.448293 secs using 2398% CPU
Optimizing NNI: done in 0.631953 secs using 2398% CPU
Optimizing NNI: done in 0.631422 secs using 2399% CPU
Optimizing NNI: done in 0.861701 secs using 2399% CPU
Optimizing NNI: done in 0.401274 secs using 2398% CPU
Optimizing NNI: done in 0.415031 secs using 2398% CPU
Optimizing NNI: done in 0.44463 secs using 2399% CPU
Optimizing NNI: done in 0.443634 secs using 2398% CPU
Optimizing NNI: done in 0.549388 secs using 2399% CPU
Optimizing NNI: done in 0.428944 secs using 2398% CPU
Optimizing NNI: done in 0.526975 secs using 2398% CPU
Optimizing NNI: done in 0.528771 secs using 2399% CPU
Optimizing NNI: done in 0.549485 secs using 2398% CPU
Optimizing NNI: done in 0.53216 secs using 2398% CPU
Optimizing NNI: done in 0.317124 secs using 2398% CPU
Optimizing NNI: done in 0.564434 secs using 2398% CPU
Optimizing NNI: done in 0.486459 secs using 2398% CPU
Optimizing NNI: done in 0.429359 secs using 2399% CPU
Optimizing NNI: done in 0.442223 secs using 2398% CPU
Optimizing NNI: done in 0.530189 secs using 2399% CPU
Optimizing NNI: done in 0.525227 secs using 2399% CPU
Optimizing NNI: done in 0.936302 secs using 2399% CPU
Optimizing NNI: done in 0.543423 secs using 2399% CPU
Optimizing NNI: done in 0.592877 secs using 2399% CPU
Optimizing NNI: done in 0.311099 secs using 2399% CPU
Optimizing NNI: done in 0.649697 secs using 2398% CPU
Optimizing NNI: done in 0.538713 secs using 2399% CPU
Optimizing NNI: done in 0.424763 secs using 2398% CPU
Optimizing NNI: done in 0.545226 secs using 2399% CPU
Optimizing NNI: done in 0.584913 secs using 2399% CPU
Optimizing NNI: done in 0.733381 secs using 2398% CPU
Optimizing NNI: done in 0.526459 secs using 2399% CPU
Optimizing NNI: done in 0.624472 secs using 2399% CPU
Optimizing NNI: done in 0.340267 secs using 2398% CPU
Optimizing NNI: done in 0.319232 secs using 2399% CPU
Optimizing NNI: done in 0.519463 secs using 2399% CPU
Optimizing NNI: done in 0.449468 secs using 2399% CPU
Optimizing NNI: done in 0.599601 secs using 2397% CPU
Optimizing NNI: done in 0.459871 secs using 2398% CPU
Optimizing NNI: done in 0.339063 secs using 2399% CPU
Optimizing NNI: done in 0.592109 secs using 2398% CPU
Optimizing NNI: done in 0.647868 secs using 2398% CPU
Optimizing NNI: done in 0.541719 secs using 2399% CPU
Optimizing NNI: done in 0.615427 secs using 2399% CPU
Optimizing NNI: done in 0.691425 secs using 2399% CPU
Optimizing NNI: done in 0.54537 secs using 2399% CPU
Optimizing NNI: done in 0.313133 secs using 2398% CPU
Optimizing NNI: done in 0.448464 secs using 2397% CPU
Optimizing NNI: done in 0.438186 secs using 2399% CPU
Optimizing NNI: done in 0.843526 secs using 2399% CPU
Optimizing NNI: done in 0.839409 secs using 2399% CPU
Optimizing NNI: done in 0.536579 secs using 2398% CPU
Optimizing NNI: done in 0.409316 secs using 2399% CPU
Optimizing NNI: done in 0.7036 secs using 2399% CPU
Optimizing NNI: done in 0.453985 secs using 2399% CPU
Optimizing NNI: done in 0.441676 secs using 2398% CPU
Optimizing NNI: done in 0.603015 secs using 2399% CPU
Optimizing NNI: done in 0.630131 secs using 2399% CPU
Optimizing NNI: done in 0.422424 secs using 2399% CPU
Optimizing NNI: done in 0.410724 secs using 2397% CPU
Optimizing NNI: done in 0.49711 secs using 2399% CPU
Optimizing NNI: done in 0.756749 secs using 2398% CPU
Optimizing NNI: done in 0.623706 secs using 2398% CPU
Optimizing NNI: done in 0.430686 secs using 2400% CPU
Optimizing NNI: done in 0.386451 secs using 2398% CPU
Optimizing NNI: done in 0.432205 secs using 2398% CPU
Optimizing NNI: done in 0.348972 secs using 2398% CPU
Optimizing NNI: done in 0.640074 secs using 2399% CPU
Optimizing NNI: done in 0.550467 secs using 2399% CPU
Optimizing NNI: done in 0.575842 secs using 2398% CPU
Optimizing NNI: done in 0.434189 secs using 2398% CPU
Optimizing NNI: done in 0.529678 secs using 2398% CPU
Optimizing NNI: done in 0.627781 secs using 2398% CPU
Optimizing NNI: done in 0.582473 secs using 2398% CPU
Optimizing NNI: done in 0.546979 secs using 2398% CPU
Optimizing NNI: done in 0.58456 secs using 2397% CPU
Optimizing NNI: done in 0.44164 secs using 2398% CPU
3500 samples done
Optimizing NNI: done in 0.634346 secs using 2398% CPU
Optimizing NNI: done in 0.517704 secs using 2398% CPU
Optimizing NNI: done in 0.399448 secs using 2398% CPU
Optimizing NNI: done in 0.58324 secs using 2399% CPU
Optimizing NNI: done in 0.48546 secs using 2399% CPU
Optimizing NNI: done in 0.337227 secs using 2397% CPU
Optimizing NNI: done in 0.431621 secs using 2398% CPU
Optimizing NNI: done in 0.401503 secs using 2399% CPU
Optimizing NNI: done in 0.429026 secs using 2398% CPU
Optimizing NNI: done in 0.496795 secs using 2399% CPU
Optimizing NNI: done in 0.532887 secs using 2398% CPU
Optimizing NNI: done in 0.597306 secs using 2398% CPU
Optimizing NNI: done in 0.443544 secs using 2399% CPU
Optimizing NNI: done in 0.399989 secs using 2399% CPU
Optimizing NNI: done in 0.45437 secs using 2399% CPU
Optimizing NNI: done in 0.633249 secs using 2399% CPU
Optimizing NNI: done in 0.431266 secs using 2398% CPU
Optimizing NNI: done in 0.601211 secs using 2397% CPU
Optimizing NNI: done in 0.421195 secs using 2398% CPU
Optimizing NNI: done in 0.530584 secs using 2399% CPU
Optimizing NNI: done in 0.795289 secs using 2398% CPU
Optimizing NNI: done in 0.442241 secs using 2398% CPU
Optimizing NNI: done in 0.502828 secs using 2398% CPU
Optimizing NNI: done in 0.313233 secs using 2398% CPU
Optimizing NNI: done in 0.54438 secs using 2399% CPU
Optimizing NNI: done in 0.413368 secs using 2397% CPU
Optimizing NNI: done in 0.427006 secs using 2398% CPU
Optimizing NNI: done in 0.488774 secs using 2399% CPU
Optimizing NNI: done in 0.487094 secs using 2398% CPU
Optimizing NNI: done in 0.51771 secs using 2398% CPU
Optimizing NNI: done in 0.301885 secs using 2399% CPU
Optimizing NNI: done in 0.417484 secs using 2397% CPU
Optimizing NNI: done in 0.629383 secs using 2399% CPU
Optimizing NNI: done in 0.423582 secs using 2399% CPU
Optimizing NNI: done in 0.594606 secs using 2398% CPU
Optimizing NNI: done in 0.513033 secs using 2398% CPU
Optimizing NNI: done in 0.425293 secs using 2399% CPU
Optimizing NNI: done in 0.419078 secs using 2399% CPU
Optimizing NNI: done in 0.515485 secs using 2398% CPU
Optimizing NNI: done in 0.534103 secs using 2397% CPU
Optimizing NNI: done in 0.403539 secs using 2398% CPU
Optimizing NNI: done in 0.579288 secs using 2399% CPU
Optimizing NNI: done in 0.435069 secs using 2399% CPU
Optimizing NNI: done in 0.517242 secs using 2398% CPU
Optimizing NNI: done in 0.543213 secs using 2399% CPU
Optimizing NNI: done in 0.549734 secs using 2399% CPU
Optimizing NNI: done in 0.517724 secs using 2398% CPU
Optimizing NNI: done in 0.313823 secs using 2398% CPU
Optimizing NNI: done in 0.613791 secs using 2399% CPU
Optimizing NNI: done in 0.435674 secs using 2399% CPU
Optimizing NNI: done in 0.670377 secs using 2399% CPU
Optimizing NNI: done in 0.528149 secs using 2398% CPU
Optimizing NNI: done in 0.593018 secs using 2399% CPU
Optimizing NNI: done in 0.480986 secs using 2399% CPU
Optimizing NNI: done in 0.615213 secs using 2399% CPU
Optimizing NNI: done in 0.425698 secs using 2399% CPU
Optimizing NNI: done in 0.451266 secs using 2398% CPU
Optimizing NNI: done in 0.42161 secs using 2400% CPU
Optimizing NNI: done in 0.459959 secs using 2399% CPU
Optimizing NNI: done in 0.417059 secs using 2398% CPU
Optimizing NNI: done in 0.552032 secs using 2399% CPU
Optimizing NNI: done in 0.794711 secs using 2399% CPU
Optimizing NNI: done in 0.642356 secs using 2398% CPU
Optimizing NNI: done in 0.512726 secs using 2398% CPU
Optimizing NNI: done in 0.759401 secs using 2399% CPU
Optimizing NNI: done in 0.512863 secs using 2399% CPU
Optimizing NNI: done in 0.559525 secs using 2399% CPU
Optimizing NNI: done in 0.605494 secs using 2399% CPU
Optimizing NNI: done in 0.482112 secs using 2398% CPU
Optimizing NNI: done in 0.316894 secs using 2398% CPU
Optimizing NNI: done in 0.6129 secs using 2399% CPU
Optimizing NNI: done in 0.419912 secs using 2398% CPU
Optimizing NNI: done in 0.530688 secs using 2398% CPU
Optimizing NNI: done in 0.431481 secs using 2397% CPU
Optimizing NNI: done in 0.522928 secs using 2399% CPU
Optimizing NNI: done in 0.528557 secs using 2398% CPU
Optimizing NNI: done in 0.323695 secs using 2399% CPU
Optimizing NNI: done in 0.565744 secs using 2399% CPU
Optimizing NNI: done in 0.607479 secs using 2399% CPU
Optimizing NNI: done in 0.445498 secs using 2398% CPU
Optimizing NNI: done in 0.611371 secs using 2399% CPU
Optimizing NNI: done in 0.528712 secs using 2398% CPU
Optimizing NNI: done in 0.403412 secs using 2398% CPU
Optimizing NNI: done in 0.404031 secs using 2399% CPU
Optimizing NNI: done in 0.431628 secs using 2398% CPU
Optimizing NNI: done in 0.422218 secs using 2398% CPU
Optimizing NNI: done in 0.502097 secs using 2398% CPU
Optimizing NNI: done in 0.432419 secs using 2399% CPU
Optimizing NNI: done in 0.810121 secs using 2399% CPU
Optimizing NNI: done in 0.523367 secs using 2398% CPU
Optimizing NNI: done in 0.398547 secs using 2398% CPU
Optimizing NNI: done in 0.505996 secs using 2399% CPU
Optimizing NNI: done in 0.4099 secs using 2399% CPU
Optimizing NNI: done in 0.455982 secs using 2399% CPU
Optimizing NNI: done in 0.529568 secs using 2399% CPU
Optimizing NNI: done in 0.421973 secs using 2399% CPU
Optimizing NNI: done in 0.530315 secs using 2399% CPU
Optimizing NNI: done in 0.509994 secs using 2399% CPU
Optimizing NNI: done in 0.727439 secs using 2398% CPU
Optimizing NNI: done in 0.598673 secs using 2398% CPU
3600 samples done
Optimizing NNI: done in 0.450244 secs using 2399% CPU
Optimizing NNI: done in 0.436761 secs using 2400% CPU
Optimizing NNI: done in 0.331966 secs using 2398% CPU
Optimizing NNI: done in 0.436304 secs using 2399% CPU
Optimizing NNI: done in 0.443566 secs using 2398% CPU
Optimizing NNI: done in 0.535957 secs using 2399% CPU
Optimizing NNI: done in 0.323542 secs using 2399% CPU
Optimizing NNI: done in 0.732203 secs using 2398% CPU
Optimizing NNI: done in 0.515485 secs using 2398% CPU
Optimizing NNI: done in 0.696736 secs using 2399% CPU
Optimizing NNI: done in 0.509817 secs using 2399% CPU
Optimizing NNI: done in 0.554967 secs using 2397% CPU
Optimizing NNI: done in 0.540355 secs using 2397% CPU
Optimizing NNI: done in 0.419077 secs using 2398% CPU
Optimizing NNI: done in 0.525173 secs using 2398% CPU
Optimizing NNI: done in 0.668427 secs using 2399% CPU
Optimizing NNI: done in 0.447459 secs using 2399% CPU
Optimizing NNI: done in 0.487784 secs using 2398% CPU
Optimizing NNI: done in 0.397211 secs using 2398% CPU
Optimizing NNI: done in 0.549988 secs using 2398% CPU
Optimizing NNI: done in 0.372223 secs using 2398% CPU
Optimizing NNI: done in 0.482784 secs using 2398% CPU
Optimizing NNI: done in 0.614312 secs using 2398% CPU
Optimizing NNI: done in 0.420044 secs using 2398% CPU
Optimizing NNI: done in 0.412388 secs using 2398% CPU
Optimizing NNI: done in 0.462972 secs using 2399% CPU
Optimizing NNI: done in 0.48335 secs using 2399% CPU
Optimizing NNI: done in 0.424148 secs using 2399% CPU
Optimizing NNI: done in 0.6166 secs using 2398% CPU
Optimizing NNI: done in 0.325096 secs using 2398% CPU
Optimizing NNI: done in 0.30634 secs using 2398% CPU
Optimizing NNI: done in 0.49777 secs using 2398% CPU
Optimizing NNI: done in 0.664558 secs using 2398% CPU
Optimizing NNI: done in 0.551766 secs using 2399% CPU
Optimizing NNI: done in 0.407048 secs using 2397% CPU
Optimizing NNI: done in 0.494021 secs using 2399% CPU
Optimizing NNI: done in 0.552311 secs using 2398% CPU
Optimizing NNI: done in 0.293945 secs using 2397% CPU
Optimizing NNI: done in 0.501992 secs using 2398% CPU
Optimizing NNI: done in 0.582203 secs using 2398% CPU
Optimizing NNI: done in 0.641573 secs using 2399% CPU
Optimizing NNI: done in 0.556172 secs using 2398% CPU
Optimizing NNI: done in 0.499152 secs using 2398% CPU
Optimizing NNI: done in 0.431501 secs using 2399% CPU
Optimizing NNI: done in 0.655876 secs using 2398% CPU
Optimizing NNI: done in 0.486382 secs using 2398% CPU
Optimizing NNI: done in 0.571284 secs using 2399% CPU
Optimizing NNI: done in 0.49345 secs using 2397% CPU
Optimizing NNI: done in 0.461752 secs using 2399% CPU
Optimizing NNI: done in 0.390051 secs using 2397% CPU
Optimizing NNI: done in 0.386716 secs using 2398% CPU
Optimizing NNI: done in 0.48145 secs using 2399% CPU
Optimizing NNI: done in 0.635549 secs using 2398% CPU
Optimizing NNI: done in 0.551532 secs using 2398% CPU
Optimizing NNI: done in 0.586517 secs using 2398% CPU
Optimizing NNI: done in 0.500609 secs using 2399% CPU
Optimizing NNI: done in 0.420419 secs using 2398% CPU
Optimizing NNI: done in 0.387784 secs using 2398% CPU
Optimizing NNI: done in 0.48149 secs using 2397% CPU
Optimizing NNI: done in 0.50817 secs using 2398% CPU
Optimizing NNI: done in 0.475136 secs using 2397% CPU
Optimizing NNI: done in 0.495817 secs using 2398% CPU
Optimizing NNI: done in 0.414412 secs using 2397% CPU
Optimizing NNI: done in 0.572588 secs using 2399% CPU
Optimizing NNI: done in 0.388692 secs using 2398% CPU
Optimizing NNI: done in 0.526014 secs using 2398% CPU
Optimizing NNI: done in 0.731246 secs using 2398% CPU
Optimizing NNI: done in 0.523937 secs using 2398% CPU
Optimizing NNI: done in 0.497776 secs using 2399% CPU
Optimizing NNI: done in 0.392081 secs using 2397% CPU
Optimizing NNI: done in 0.446035 secs using 2399% CPU
Optimizing NNI: done in 0.417182 secs using 2398% CPU
Optimizing NNI: done in 0.398993 secs using 2399% CPU
Optimizing NNI: done in 0.611605 secs using 2399% CPU
Optimizing NNI: done in 0.416839 secs using 2398% CPU
Optimizing NNI: done in 0.396461 secs using 2399% CPU
Optimizing NNI: done in 0.591832 secs using 2398% CPU
Optimizing NNI: done in 0.422074 secs using 2399% CPU
Optimizing NNI: done in 0.317972 secs using 2399% CPU
Optimizing NNI: done in 0.621952 secs using 2399% CPU
Optimizing NNI: done in 0.397385 secs using 2398% CPU
Optimizing NNI: done in 0.395483 secs using 2398% CPU
Optimizing NNI: done in 0.413301 secs using 2399% CPU
Optimizing NNI: done in 0.579399 secs using 2399% CPU
Optimizing NNI: done in 0.474167 secs using 2398% CPU
Optimizing NNI: done in 0.405496 secs using 2398% CPU
Optimizing NNI: done in 0.566994 secs using 2398% CPU
Optimizing NNI: done in 0.52182 secs using 2398% CPU
Optimizing NNI: done in 0.377908 secs using 2398% CPU
Optimizing NNI: done in 0.413326 secs using 2398% CPU
Optimizing NNI: done in 0.475611 secs using 2398% CPU
Optimizing NNI: done in 0.410666 secs using 2398% CPU
Optimizing NNI: done in 0.601284 secs using 2398% CPU
Optimizing NNI: done in 0.562721 secs using 2398% CPU
Optimizing NNI: done in 0.381661 secs using 2399% CPU
Optimizing NNI: done in 0.512622 secs using 2399% CPU
Optimizing NNI: done in 0.403424 secs using 2399% CPU
Optimizing NNI: done in 0.377543 secs using 2399% CPU
Optimizing NNI: done in 0.518237 secs using 2399% CPU
Optimizing NNI: done in 0.483807 secs using 2398% CPU
3700 samples done
Optimizing NNI: done in 0.381984 secs using 2398% CPU
Optimizing NNI: done in 0.529306 secs using 2398% CPU
Optimizing NNI: done in 0.396077 secs using 2398% CPU
Optimizing NNI: done in 0.524511 secs using 2399% CPU
Optimizing NNI: done in 0.543567 secs using 2399% CPU
Optimizing NNI: done in 0.394067 secs using 2397% CPU
Optimizing NNI: done in 0.484078 secs using 2399% CPU
Optimizing NNI: done in 0.454701 secs using 2398% CPU
Optimizing NNI: done in 0.488127 secs using 2399% CPU
Optimizing NNI: done in 0.392486 secs using 2398% CPU
Optimizing NNI: done in 0.374159 secs using 2398% CPU
Optimizing NNI: done in 0.605878 secs using 2399% CPU
Optimizing NNI: done in 0.419233 secs using 2399% CPU
Optimizing NNI: done in 0.89936 secs using 2398% CPU
Optimizing NNI: done in 0.498283 secs using 2398% CPU
Optimizing NNI: done in 0.607756 secs using 2399% CPU
Optimizing NNI: done in 0.397503 secs using 2399% CPU
Optimizing NNI: done in 0.424591 secs using 2398% CPU
Optimizing NNI: done in 0.639307 secs using 2398% CPU
Optimizing NNI: done in 0.607333 secs using 2398% CPU
Optimizing NNI: done in 0.499972 secs using 2398% CPU
Optimizing NNI: done in 0.390656 secs using 2398% CPU
Optimizing NNI: done in 0.371302 secs using 2398% CPU
Optimizing NNI: done in 0.538697 secs using 2398% CPU
Optimizing NNI: done in 0.511837 secs using 2399% CPU
Optimizing NNI: done in 0.410474 secs using 2399% CPU
Optimizing NNI: done in 0.44281 secs using 2398% CPU
Optimizing NNI: done in 0.498123 secs using 2399% CPU
Optimizing NNI: done in 0.511877 secs using 2399% CPU
Optimizing NNI: done in 0.490522 secs using 2398% CPU
Optimizing NNI: done in 0.581572 secs using 2398% CPU
Optimizing NNI: done in 0.487546 secs using 2398% CPU
Optimizing NNI: done in 0.634488 secs using 2398% CPU
Optimizing NNI: done in 0.47432 secs using 2399% CPU
Optimizing NNI: done in 0.304221 secs using 2398% CPU
Optimizing NNI: done in 0.37169 secs using 2398% CPU
Optimizing NNI: done in 0.4749 secs using 2398% CPU
Optimizing NNI: done in 0.600175 secs using 2398% CPU
Optimizing NNI: done in 0.529877 secs using 2398% CPU
Optimizing NNI: done in 0.488058 secs using 2398% CPU
Optimizing NNI: done in 0.387166 secs using 2398% CPU
Optimizing NNI: done in 0.469532 secs using 2398% CPU
Optimizing NNI: done in 0.412017 secs using 2399% CPU
Optimizing NNI: done in 0.470534 secs using 2399% CPU
Optimizing NNI: done in 0.481691 secs using 2399% CPU
Optimizing NNI: done in 0.497511 secs using 2399% CPU
Optimizing NNI: done in 0.498803 secs using 2398% CPU
Optimizing NNI: done in 0.462199 secs using 2398% CPU
Optimizing NNI: done in 0.500273 secs using 2398% CPU
Optimizing NNI: done in 0.364293 secs using 2399% CPU
Optimizing NNI: done in 0.288458 secs using 2399% CPU
Optimizing NNI: done in 0.559769 secs using 2399% CPU
Optimizing NNI: done in 0.585966 secs using 2397% CPU
Optimizing NNI: done in 0.512141 secs using 2397% CPU
Optimizing NNI: done in 0.30014 secs using 2398% CPU
Optimizing NNI: done in 0.494559 secs using 2398% CPU
Optimizing NNI: done in 0.302033 secs using 2398% CPU
Optimizing NNI: done in 0.48378 secs using 2398% CPU
Optimizing NNI: done in 0.40139 secs using 2399% CPU
Optimizing NNI: done in 0.421288 secs using 2399% CPU
Optimizing NNI: done in 0.502627 secs using 2398% CPU
Optimizing NNI: done in 0.400697 secs using 2398% CPU
Optimizing NNI: done in 0.471254 secs using 2398% CPU
Optimizing NNI: done in 0.40057 secs using 2398% CPU
Optimizing NNI: done in 0.57602 secs using 2398% CPU
Optimizing NNI: done in 0.375635 secs using 2398% CPU
Optimizing NNI: done in 0.605184 secs using 2398% CPU
Optimizing NNI: done in 0.588407 secs using 2398% CPU
Optimizing NNI: done in 0.302954 secs using 2398% CPU
Optimizing NNI: done in 0.417271 secs using 2400% CPU
Optimizing NNI: done in 0.399466 secs using 2398% CPU
Optimizing NNI: done in 0.379438 secs using 2398% CPU
Optimizing NNI: done in 0.512695 secs using 2399% CPU
Optimizing NNI: done in 0.496777 secs using 2399% CPU
Optimizing NNI: done in 0.442068 secs using 2398% CPU
Optimizing NNI: done in 0.412053 secs using 2398% CPU
Optimizing NNI: done in 0.493012 secs using 2398% CPU
Optimizing NNI: done in 0.279342 secs using 2397% CPU
Optimizing NNI: done in 0.471414 secs using 2397% CPU
Optimizing NNI: done in 0.576678 secs using 2398% CPU
Optimizing NNI: done in 0.537645 secs using 2399% CPU
Optimizing NNI: done in 0.577664 secs using 2399% CPU
Optimizing NNI: done in 0.488556 secs using 2398% CPU
Optimizing NNI: done in 0.398942 secs using 2398% CPU
Optimizing NNI: done in 0.280919 secs using 2399% CPU
Optimizing NNI: done in 0.503511 secs using 2398% CPU
Optimizing NNI: done in 0.582294 secs using 2398% CPU
Optimizing NNI: done in 0.312286 secs using 2398% CPU
Optimizing NNI: done in 0.56809 secs using 2399% CPU
Optimizing NNI: done in 0.400572 secs using 2399% CPU
Optimizing NNI: done in 0.396574 secs using 2398% CPU
Optimizing NNI: done in 0.56403 secs using 2399% CPU
Optimizing NNI: done in 0.486935 secs using 2398% CPU
Optimizing NNI: done in 0.570382 secs using 2399% CPU
Optimizing NNI: done in 0.378779 secs using 2399% CPU
Optimizing NNI: done in 0.793628 secs using 2398% CPU
Optimizing NNI: done in 0.688963 secs using 2398% CPU
Optimizing NNI: done in 0.400525 secs using 2396% CPU
Optimizing NNI: done in 0.502995 secs using 2399% CPU
Optimizing NNI: done in 0.553295 secs using 2399% CPU
3800 samples done
Optimizing NNI: done in 0.500853 secs using 2398% CPU
Optimizing NNI: done in 0.506909 secs using 2398% CPU
Optimizing NNI: done in 0.574368 secs using 2398% CPU
Optimizing NNI: done in 0.533043 secs using 2398% CPU
Optimizing NNI: done in 0.493131 secs using 2399% CPU
Optimizing NNI: done in 0.413381 secs using 2398% CPU
Optimizing NNI: done in 0.407213 secs using 2398% CPU
Optimizing NNI: done in 0.490893 secs using 2399% CPU
Optimizing NNI: done in 0.447645 secs using 2397% CPU
Optimizing NNI: done in 0.508317 secs using 2399% CPU
Optimizing NNI: done in 0.682687 secs using 2399% CPU
Optimizing NNI: done in 0.303389 secs using 2399% CPU
Optimizing NNI: done in 0.502979 secs using 2399% CPU
Optimizing NNI: done in 0.597648 secs using 2398% CPU
Optimizing NNI: done in 0.384006 secs using 2398% CPU
Optimizing NNI: done in 0.383913 secs using 2398% CPU
Optimizing NNI: done in 0.405268 secs using 2398% CPU
Optimizing NNI: done in 0.38116 secs using 2399% CPU
Optimizing NNI: done in 0.405888 secs using 2399% CPU
Optimizing NNI: done in 0.439476 secs using 2398% CPU
Optimizing NNI: done in 0.428786 secs using 2398% CPU
Optimizing NNI: done in 0.551587 secs using 2398% CPU
Optimizing NNI: done in 0.567003 secs using 2399% CPU
Optimizing NNI: done in 0.525661 secs using 2398% CPU
Optimizing NNI: done in 0.394339 secs using 2398% CPU
Optimizing NNI: done in 0.470824 secs using 2399% CPU
Optimizing NNI: done in 0.401508 secs using 2399% CPU
Optimizing NNI: done in 0.545187 secs using 2399% CPU
Optimizing NNI: done in 0.605077 secs using 2399% CPU
Optimizing NNI: done in 0.513874 secs using 2398% CPU
Optimizing NNI: done in 0.46157 secs using 2399% CPU
Optimizing NNI: done in 0.576479 secs using 2399% CPU
Optimizing NNI: done in 0.477091 secs using 2398% CPU
Optimizing NNI: done in 0.535768 secs using 2398% CPU
Optimizing NNI: done in 0.583806 secs using 2398% CPU
Optimizing NNI: done in 0.502483 secs using 2398% CPU
Optimizing NNI: done in 0.599533 secs using 2398% CPU
Optimizing NNI: done in 0.386597 secs using 2398% CPU
Optimizing NNI: done in 0.399515 secs using 2399% CPU
Optimizing NNI: done in 0.496973 secs using 2399% CPU
Optimizing NNI: done in 0.41053 secs using 2398% CPU
Optimizing NNI: done in 0.47656 secs using 2398% CPU
Optimizing NNI: done in 0.40272 secs using 2398% CPU
Optimizing NNI: done in 0.597509 secs using 2399% CPU
Optimizing NNI: done in 0.621142 secs using 2398% CPU
Optimizing NNI: done in 0.590301 secs using 2398% CPU
Optimizing NNI: done in 0.4296 secs using 2399% CPU
Optimizing NNI: done in 0.429126 secs using 2398% CPU
Optimizing NNI: done in 0.413406 secs using 2399% CPU
Optimizing NNI: done in 0.49031 secs using 2398% CPU
Optimizing NNI: done in 0.559399 secs using 2399% CPU
Optimizing NNI: done in 0.411944 secs using 2398% CPU
Optimizing NNI: done in 0.389221 secs using 2398% CPU
Optimizing NNI: done in 0.39138 secs using 2399% CPU
Optimizing NNI: done in 0.510099 secs using 2399% CPU
Optimizing NNI: done in 0.418812 secs using 2398% CPU
Optimizing NNI: done in 0.700251 secs using 2398% CPU
Optimizing NNI: done in 0.393265 secs using 2398% CPU
Optimizing NNI: done in 0.421237 secs using 2398% CPU
Optimizing NNI: done in 0.413148 secs using 2398% CPU
Optimizing NNI: done in 0.415946 secs using 2398% CPU
Optimizing NNI: done in 0.490426 secs using 2398% CPU
Optimizing NNI: done in 0.640797 secs using 2398% CPU
Optimizing NNI: done in 0.609337 secs using 2397% CPU
Optimizing NNI: done in 0.372765 secs using 2399% CPU
Optimizing NNI: done in 0.41687 secs using 2398% CPU
Optimizing NNI: done in 0.506784 secs using 2397% CPU
Optimizing NNI: done in 0.482875 secs using 2398% CPU
Optimizing NNI: done in 0.300201 secs using 2398% CPU
Optimizing NNI: done in 0.56503 secs using 2398% CPU
Optimizing NNI: done in 0.405525 secs using 2398% CPU
Optimizing NNI: done in 0.815899 secs using 2399% CPU
Optimizing NNI: done in 0.421432 secs using 2398% CPU
Optimizing NNI: done in 0.315656 secs using 2398% CPU
Optimizing NNI: done in 0.589178 secs using 2399% CPU
Optimizing NNI: done in 0.506339 secs using 2399% CPU
Optimizing NNI: done in 0.407064 secs using 2399% CPU
Optimizing NNI: done in 0.494399 secs using 2399% CPU
Optimizing NNI: done in 0.502153 secs using 2399% CPU
Optimizing NNI: done in 0.497215 secs using 2399% CPU
Optimizing NNI: done in 0.290505 secs using 2397% CPU
Optimizing NNI: done in 0.500851 secs using 2399% CPU
Optimizing NNI: done in 0.477832 secs using 2399% CPU
Optimizing NNI: done in 0.51824 secs using 2399% CPU
Optimizing NNI: done in 0.398094 secs using 2399% CPU
Optimizing NNI: done in 0.519601 secs using 2398% CPU
Optimizing NNI: done in 0.487993 secs using 2398% CPU
Optimizing NNI: done in 0.468911 secs using 2398% CPU
Optimizing NNI: done in 0.651743 secs using 2398% CPU
Optimizing NNI: done in 0.581086 secs using 2398% CPU
Optimizing NNI: done in 0.60517 secs using 2398% CPU
Optimizing NNI: done in 0.386499 secs using 2398% CPU
Optimizing NNI: done in 0.58384 secs using 2399% CPU
Optimizing NNI: done in 0.586467 secs using 2399% CPU
Optimizing NNI: done in 0.570298 secs using 2399% CPU
Optimizing NNI: done in 0.539375 secs using 2399% CPU
Optimizing NNI: done in 0.697945 secs using 2398% CPU
Optimizing NNI: done in 0.445241 secs using 2398% CPU
Optimizing NNI: done in 0.492314 secs using 2397% CPU
Optimizing NNI: done in 0.52941 secs using 2398% CPU
3900 samples done
Optimizing NNI: done in 0.441349 secs using 2398% CPU
Optimizing NNI: done in 0.409556 secs using 2399% CPU
Optimizing NNI: done in 0.48896 secs using 2398% CPU
Optimizing NNI: done in 0.563336 secs using 2397% CPU
Optimizing NNI: done in 0.57742 secs using 2398% CPU
Optimizing NNI: done in 0.59843 secs using 2399% CPU
Optimizing NNI: done in 0.50691 secs using 2398% CPU
Optimizing NNI: done in 0.511451 secs using 2398% CPU
Optimizing NNI: done in 0.427057 secs using 2398% CPU
Optimizing NNI: done in 0.503159 secs using 2398% CPU
Optimizing NNI: done in 0.654371 secs using 2398% CPU
Optimizing NNI: done in 0.59083 secs using 2399% CPU
Optimizing NNI: done in 0.298838 secs using 2399% CPU
Optimizing NNI: done in 0.38014 secs using 2399% CPU
Optimizing NNI: done in 0.401106 secs using 2399% CPU
Optimizing NNI: done in 0.533589 secs using 2399% CPU
Optimizing NNI: done in 0.382888 secs using 2398% CPU
Optimizing NNI: done in 0.47575 secs using 2399% CPU
Optimizing NNI: done in 0.316025 secs using 2398% CPU
Optimizing NNI: done in 0.600329 secs using 2398% CPU
Optimizing NNI: done in 0.396838 secs using 2397% CPU
Optimizing NNI: done in 0.49536 secs using 2398% CPU
Optimizing NNI: done in 0.503052 secs using 2398% CPU
Optimizing NNI: done in 0.436405 secs using 2399% CPU
Optimizing NNI: done in 0.366846 secs using 2398% CPU
Optimizing NNI: done in 0.699422 secs using 2398% CPU
Optimizing NNI: done in 0.431073 secs using 2398% CPU
Optimizing NNI: done in 0.386431 secs using 2398% CPU
Optimizing NNI: done in 0.319883 secs using 2398% CPU
Optimizing NNI: done in 0.517298 secs using 2399% CPU
Optimizing NNI: done in 0.55344 secs using 2399% CPU
Optimizing NNI: done in 0.485959 secs using 2398% CPU
Optimizing NNI: done in 0.524893 secs using 2398% CPU
Optimizing NNI: done in 0.394338 secs using 2399% CPU
Optimizing NNI: done in 0.415333 secs using 2398% CPU
Optimizing NNI: done in 0.507157 secs using 2398% CPU
Optimizing NNI: done in 0.410242 secs using 2399% CPU
Optimizing NNI: done in 0.771659 secs using 2399% CPU
Optimizing NNI: done in 0.427151 secs using 2399% CPU
Optimizing NNI: done in 0.510679 secs using 2398% CPU
Optimizing NNI: done in 0.404547 secs using 2398% CPU
Optimizing NNI: done in 0.437351 secs using 2398% CPU
Optimizing NNI: done in 0.565416 secs using 2399% CPU
Optimizing NNI: done in 0.576847 secs using 2397% CPU
Optimizing NNI: done in 0.539302 secs using 2398% CPU
Optimizing NNI: done in 0.644442 secs using 2398% CPU
Optimizing NNI: done in 0.685209 secs using 2399% CPU
Optimizing NNI: done in 0.614725 secs using 2399% CPU
Optimizing NNI: done in 0.491516 secs using 2397% CPU
Optimizing NNI: done in 0.611306 secs using 2398% CPU
Optimizing NNI: done in 0.419888 secs using 2397% CPU
Optimizing NNI: done in 0.590458 secs using 2398% CPU
Optimizing NNI: done in 0.565948 secs using 2398% CPU
Optimizing NNI: done in 0.571935 secs using 2398% CPU
Optimizing NNI: done in 0.57891 secs using 2398% CPU
Optimizing NNI: done in 0.516642 secs using 2398% CPU
Optimizing NNI: done in 0.642313 secs using 2398% CPU
Optimizing NNI: done in 0.688209 secs using 2398% CPU
Optimizing NNI: done in 0.528575 secs using 2399% CPU
Optimizing NNI: done in 0.611124 secs using 2398% CPU
Optimizing NNI: done in 0.498949 secs using 2397% CPU
Optimizing NNI: done in 0.315984 secs using 2399% CPU
Optimizing NNI: done in 0.415383 secs using 2399% CPU
Optimizing NNI: done in 0.531487 secs using 2399% CPU
Optimizing NNI: done in 0.632878 secs using 2399% CPU
Optimizing NNI: done in 0.505552 secs using 2398% CPU
Optimizing NNI: done in 0.60312 secs using 2398% CPU
Optimizing NNI: done in 0.413163 secs using 2399% CPU
Optimizing NNI: done in 0.48863 secs using 2398% CPU
Optimizing NNI: done in 0.524389 secs using 2398% CPU
Optimizing NNI: done in 0.483431 secs using 2399% CPU
Optimizing NNI: done in 0.509265 secs using 2399% CPU
Optimizing NNI: done in 0.48656 secs using 2399% CPU
Optimizing NNI: done in 0.541292 secs using 2398% CPU
Optimizing NNI: done in 0.409489 secs using 2398% CPU
Optimizing NNI: done in 0.588283 secs using 2399% CPU
Optimizing NNI: done in 0.451439 secs using 2399% CPU
Optimizing NNI: done in 0.472194 secs using 2399% CPU
Optimizing NNI: done in 0.425582 secs using 2398% CPU
Optimizing NNI: done in 0.512649 secs using 2398% CPU
Optimizing NNI: done in 0.737552 secs using 2398% CPU
Optimizing NNI: done in 0.509799 secs using 2399% CPU
Optimizing NNI: done in 0.474697 secs using 2398% CPU
Optimizing NNI: done in 0.483034 secs using 2399% CPU
Optimizing NNI: done in 0.581849 secs using 2398% CPU
Optimizing NNI: done in 0.415867 secs using 2398% CPU
Optimizing NNI: done in 0.410551 secs using 2398% CPU
Optimizing NNI: done in 0.293717 secs using 2398% CPU
Optimizing NNI: done in 0.507948 secs using 2398% CPU
Optimizing NNI: done in 0.669511 secs using 2397% CPU
Optimizing NNI: done in 0.432111 secs using 2397% CPU
Optimizing NNI: done in 0.435906 secs using 2398% CPU
Optimizing NNI: done in 0.307085 secs using 2398% CPU
Optimizing NNI: done in 0.402723 secs using 2397% CPU
Optimizing NNI: done in 0.387656 secs using 2399% CPU
Optimizing NNI: done in 0.604825 secs using 2399% CPU
Optimizing NNI: done in 0.464235 secs using 2398% CPU
Optimizing NNI: done in 0.414184 secs using 2398% CPU
Optimizing NNI: done in 0.616413 secs using 2398% CPU
Optimizing NNI: done in 0.290524 secs using 2397% CPU
4000 samples done
Optimizing NNI: done in 0.522341 secs using 2399% CPU
Optimizing NNI: done in 0.435559 secs using 2399% CPU
Optimizing NNI: done in 0.441571 secs using 2397% CPU
Optimizing NNI: done in 0.443277 secs using 2398% CPU
Optimizing NNI: done in 0.644155 secs using 2398% CPU
Optimizing NNI: done in 0.39297 secs using 2398% CPU
Optimizing NNI: done in 0.412808 secs using 2397% CPU
Optimizing NNI: done in 0.540269 secs using 2398% CPU
Optimizing NNI: done in 0.414689 secs using 2398% CPU
Optimizing NNI: done in 0.646774 secs using 2399% CPU
Optimizing NNI: done in 0.322556 secs using 2397% CPU
Optimizing NNI: done in 0.646935 secs using 2399% CPU
Optimizing NNI: done in 0.517499 secs using 2399% CPU
Optimizing NNI: done in 0.414217 secs using 2398% CPU
Optimizing NNI: done in 0.418707 secs using 2398% CPU
Optimizing NNI: done in 0.42055 secs using 2399% CPU
Optimizing NNI: done in 0.390752 secs using 2398% CPU
Optimizing NNI: done in 0.502777 secs using 2397% CPU
Optimizing NNI: done in 0.703106 secs using 2398% CPU
Optimizing NNI: done in 0.412037 secs using 2398% CPU
Optimizing NNI: done in 0.549177 secs using 2399% CPU
Optimizing NNI: done in 0.510473 secs using 2398% CPU
Optimizing NNI: done in 0.49412 secs using 2398% CPU
Optimizing NNI: done in 0.415003 secs using 2397% CPU
Optimizing NNI: done in 0.803293 secs using 2398% CPU
Optimizing NNI: done in 0.611351 secs using 2398% CPU
Optimizing NNI: done in 0.4041 secs using 2399% CPU
Optimizing NNI: done in 0.424598 secs using 2398% CPU
Optimizing NNI: done in 0.301315 secs using 2398% CPU
Optimizing NNI: done in 0.591164 secs using 2398% CPU
Optimizing NNI: done in 0.701196 secs using 2398% CPU
Optimizing NNI: done in 0.721538 secs using 2398% CPU
Optimizing NNI: done in 0.618851 secs using 2398% CPU
Optimizing NNI: done in 0.404103 secs using 2399% CPU
Optimizing NNI: done in 0.426978 secs using 2398% CPU
Optimizing NNI: done in 0.408737 secs using 2398% CPU
Optimizing NNI: done in 0.59149 secs using 2398% CPU
Optimizing NNI: done in 0.525726 secs using 2398% CPU
Optimizing NNI: done in 0.713189 secs using 2399% CPU
Optimizing NNI: done in 0.873691 secs using 2398% CPU
Optimizing NNI: done in 0.544628 secs using 2399% CPU
Optimizing NNI: done in 0.502128 secs using 2398% CPU
Optimizing NNI: done in 0.654351 secs using 2398% CPU
Optimizing NNI: done in 0.523933 secs using 2397% CPU
Optimizing NNI: done in 0.411641 secs using 2398% CPU
Optimizing NNI: done in 0.722808 secs using 2398% CPU
Optimizing NNI: done in 0.500887 secs using 2398% CPU
Optimizing NNI: done in 0.557914 secs using 2399% CPU
Optimizing NNI: done in 0.488334 secs using 2399% CPU
Optimizing NNI: done in 0.569083 secs using 2398% CPU
Optimizing NNI: done in 0.380526 secs using 2398% CPU
Optimizing NNI: done in 0.514212 secs using 2398% CPU
Optimizing NNI: done in 0.494517 secs using 2398% CPU
Optimizing NNI: done in 0.518854 secs using 2398% CPU
Optimizing NNI: done in 0.306403 secs using 2399% CPU
Optimizing NNI: done in 0.40429 secs using 2398% CPU
Optimizing NNI: done in 0.626703 secs using 2398% CPU
Optimizing NNI: done in 0.433751 secs using 2398% CPU
Optimizing NNI: done in 0.509079 secs using 2397% CPU
Optimizing NNI: done in 0.563701 secs using 2398% CPU
Optimizing NNI: done in 0.514352 secs using 2397% CPU
Optimizing NNI: done in 0.546446 secs using 2398% CPU
Optimizing NNI: done in 0.382231 secs using 2399% CPU
Optimizing NNI: done in 0.593536 secs using 2399% CPU
Optimizing NNI: done in 0.770092 secs using 2398% CPU
Optimizing NNI: done in 0.635806 secs using 2399% CPU
Optimizing NNI: done in 0.665247 secs using 2397% CPU
Optimizing NNI: done in 0.513668 secs using 2398% CPU
Optimizing NNI: done in 0.885148 secs using 2399% CPU
Optimizing NNI: done in 0.619073 secs using 2398% CPU
Optimizing NNI: done in 0.507541 secs using 2398% CPU
Optimizing NNI: done in 0.406527 secs using 2398% CPU
Optimizing NNI: done in 0.44862 secs using 2399% CPU
Optimizing NNI: done in 0.437981 secs using 2399% CPU
Optimizing NNI: done in 0.476233 secs using 2398% CPU
Optimizing NNI: done in 0.530121 secs using 2398% CPU
Optimizing NNI: done in 0.631067 secs using 2399% CPU
Optimizing NNI: done in 0.59192 secs using 2398% CPU
Optimizing NNI: done in 0.663899 secs using 2399% CPU
Optimizing NNI: done in 0.637429 secs using 2398% CPU
Optimizing NNI: done in 0.684888 secs using 2398% CPU
Optimizing NNI: done in 0.417707 secs using 2399% CPU
Optimizing NNI: done in 0.649925 secs using 2398% CPU
Optimizing NNI: done in 0.643412 secs using 2398% CPU
Optimizing NNI: done in 0.628232 secs using 2399% CPU
Optimizing NNI: done in 0.482144 secs using 2397% CPU
Optimizing NNI: done in 0.549948 secs using 2398% CPU
Optimizing NNI: done in 0.440232 secs using 2398% CPU
Optimizing NNI: done in 0.569557 secs using 2398% CPU
Optimizing NNI: done in 0.492927 secs using 2397% CPU
Optimizing NNI: done in 0.422771 secs using 2398% CPU
Optimizing NNI: done in 0.607998 secs using 2398% CPU
Optimizing NNI: done in 0.429988 secs using 2397% CPU
Optimizing NNI: done in 0.483173 secs using 2398% CPU
Optimizing NNI: done in 0.793491 secs using 2398% CPU
Optimizing NNI: done in 0.527517 secs using 2398% CPU
Optimizing NNI: done in 0.626225 secs using 2398% CPU
Optimizing NNI: done in 0.519546 secs using 2398% CPU
Optimizing NNI: done in 0.438537 secs using 2397% CPU
Optimizing NNI: done in 0.544022 secs using 2398% CPU
4100 samples done
Optimizing NNI: done in 0.425429 secs using 2398% CPU
Optimizing NNI: done in 0.413001 secs using 2399% CPU
Optimizing NNI: done in 0.440563 secs using 2398% CPU
Optimizing NNI: done in 0.594605 secs using 2399% CPU
Optimizing NNI: done in 0.465553 secs using 2398% CPU
Optimizing NNI: done in 0.598809 secs using 2398% CPU
Optimizing NNI: done in 0.699013 secs using 2398% CPU
Optimizing NNI: done in 0.395356 secs using 2398% CPU
Optimizing NNI: done in 0.506888 secs using 2398% CPU
Optimizing NNI: done in 0.569923 secs using 2397% CPU
Optimizing NNI: done in 0.653067 secs using 2398% CPU
Optimizing NNI: done in 0.505673 secs using 2398% CPU
Optimizing NNI: done in 0.612923 secs using 2398% CPU
Optimizing NNI: done in 0.516496 secs using 2398% CPU
Optimizing NNI: done in 0.46468 secs using 2399% CPU
Optimizing NNI: done in 0.428464 secs using 2398% CPU
Optimizing NNI: done in 0.54826 secs using 2399% CPU
Optimizing NNI: done in 0.474707 secs using 2398% CPU
Optimizing NNI: done in 0.562868 secs using 2398% CPU
Optimizing NNI: done in 0.399728 secs using 2397% CPU
Optimizing NNI: done in 0.6897 secs using 2398% CPU
Optimizing NNI: done in 0.477045 secs using 2398% CPU
Optimizing NNI: done in 0.405498 secs using 2397% CPU
Optimizing NNI: done in 0.493929 secs using 2398% CPU
Optimizing NNI: done in 0.401642 secs using 2398% CPU
Optimizing NNI: done in 0.588682 secs using 2399% CPU
Optimizing NNI: done in 0.488505 secs using 2398% CPU
Optimizing NNI: done in 0.435866 secs using 2397% CPU
Optimizing NNI: done in 0.422516 secs using 2398% CPU
Optimizing NNI: done in 0.454433 secs using 2398% CPU
Optimizing NNI: done in 0.416291 secs using 2398% CPU
Optimizing NNI: done in 0.528755 secs using 2399% CPU
Optimizing NNI: done in 0.445648 secs using 2398% CPU
Optimizing NNI: done in 0.500513 secs using 2399% CPU
Optimizing NNI: done in 0.534383 secs using 2398% CPU
Optimizing NNI: done in 0.378669 secs using 2398% CPU
Optimizing NNI: done in 0.679701 secs using 2399% CPU
Optimizing NNI: done in 0.538178 secs using 2398% CPU
Optimizing NNI: done in 0.511583 secs using 2398% CPU
Optimizing NNI: done in 0.53201 secs using 2397% CPU
Optimizing NNI: done in 0.440051 secs using 2397% CPU
Optimizing NNI: done in 0.47368 secs using 2399% CPU
Optimizing NNI: done in 0.419177 secs using 2398% CPU
Optimizing NNI: done in 0.533231 secs using 2398% CPU
Optimizing NNI: done in 0.416699 secs using 2399% CPU
Optimizing NNI: done in 0.415258 secs using 2399% CPU
Optimizing NNI: done in 0.391241 secs using 2398% CPU
Optimizing NNI: done in 0.392727 secs using 2398% CPU
Optimizing NNI: done in 0.332185 secs using 2397% CPU
Optimizing NNI: done in 0.398859 secs using 2398% CPU
Optimizing NNI: done in 0.595638 secs using 2399% CPU
Optimizing NNI: done in 0.650929 secs using 2398% CPU
Optimizing NNI: done in 0.488322 secs using 2398% CPU
Optimizing NNI: done in 0.38415 secs using 2399% CPU
Optimizing NNI: done in 0.536549 secs using 2398% CPU
Optimizing NNI: done in 0.41624 secs using 2398% CPU
Optimizing NNI: done in 0.563818 secs using 2398% CPU
Optimizing NNI: done in 0.402614 secs using 2398% CPU
Optimizing NNI: done in 0.310587 secs using 2397% CPU
Optimizing NNI: done in 0.449725 secs using 2399% CPU
Optimizing NNI: done in 0.325047 secs using 2397% CPU
Optimizing NNI: done in 0.662235 secs using 2398% CPU
Optimizing NNI: done in 0.498631 secs using 2398% CPU
Optimizing NNI: done in 0.51502 secs using 2398% CPU
Optimizing NNI: done in 0.483568 secs using 2398% CPU
Optimizing NNI: done in 0.32448 secs using 2398% CPU
Optimizing NNI: done in 0.487484 secs using 2398% CPU
Optimizing NNI: done in 0.40662 secs using 2399% CPU
Optimizing NNI: done in 0.418837 secs using 2398% CPU
Optimizing NNI: done in 0.391101 secs using 2397% CPU
Optimizing NNI: done in 0.609031 secs using 2398% CPU
Optimizing NNI: done in 0.57484 secs using 2398% CPU
Optimizing NNI: done in 0.406234 secs using 2398% CPU
Optimizing NNI: done in 0.430602 secs using 2399% CPU
Optimizing NNI: done in 0.600568 secs using 2398% CPU
Optimizing NNI: done in 0.488146 secs using 2397% CPU
Optimizing NNI: done in 0.494762 secs using 2399% CPU
Optimizing NNI: done in 0.608742 secs using 2399% CPU
Optimizing NNI: done in 0.523082 secs using 2398% CPU
Optimizing NNI: done in 0.504301 secs using 2398% CPU
Optimizing NNI: done in 0.410652 secs using 2399% CPU
Optimizing NNI: done in 0.421148 secs using 2398% CPU
Optimizing NNI: done in 0.487018 secs using 2398% CPU
Optimizing NNI: done in 0.634485 secs using 2399% CPU
Optimizing NNI: done in 0.305859 secs using 2398% CPU
Optimizing NNI: done in 0.560134 secs using 2399% CPU
Optimizing NNI: done in 0.68101 secs using 2398% CPU
Optimizing NNI: done in 0.461245 secs using 2399% CPU
Optimizing NNI: done in 0.645001 secs using 2397% CPU
Optimizing NNI: done in 0.480788 secs using 2398% CPU
Optimizing NNI: done in 0.540879 secs using 2398% CPU
Optimizing NNI: done in 0.482536 secs using 2398% CPU
Optimizing NNI: done in 0.386518 secs using 2399% CPU
Optimizing NNI: done in 0.632321 secs using 2399% CPU
Optimizing NNI: done in 0.414802 secs using 2398% CPU
Optimizing NNI: done in 0.580398 secs using 2399% CPU
Optimizing NNI: done in 0.476026 secs using 2398% CPU
Optimizing NNI: done in 0.529589 secs using 2398% CPU
Optimizing NNI: done in 0.332751 secs using 2397% CPU
Optimizing NNI: done in 0.420562 secs using 2399% CPU
4200 samples done
Optimizing NNI: done in 0.332092 secs using 2398% CPU
Optimizing NNI: done in 0.420323 secs using 2398% CPU
Optimizing NNI: done in 0.553973 secs using 2399% CPU
Optimizing NNI: done in 0.499212 secs using 2399% CPU
Optimizing NNI: done in 0.405048 secs using 2398% CPU
Optimizing NNI: done in 0.467345 secs using 2398% CPU
Optimizing NNI: done in 0.412259 secs using 2399% CPU
Optimizing NNI: done in 0.668364 secs using 2398% CPU
Optimizing NNI: done in 0.385549 secs using 2399% CPU
Optimizing NNI: done in 0.406655 secs using 2398% CPU
Optimizing NNI: done in 0.487483 secs using 2398% CPU
Optimizing NNI: done in 0.498488 secs using 2399% CPU
Optimizing NNI: done in 0.397362 secs using 2399% CPU
Optimizing NNI: done in 0.379635 secs using 2397% CPU
Optimizing NNI: done in 0.697193 secs using 2398% CPU
Optimizing NNI: done in 0.495282 secs using 2397% CPU
Optimizing NNI: done in 0.625652 secs using 2399% CPU
Optimizing NNI: done in 0.628963 secs using 2398% CPU
Optimizing NNI: done in 0.418641 secs using 2399% CPU
Optimizing NNI: done in 0.590353 secs using 2398% CPU
Optimizing NNI: done in 0.400348 secs using 2398% CPU
Optimizing NNI: done in 0.843284 secs using 2399% CPU
Optimizing NNI: done in 0.396715 secs using 2398% CPU
Optimizing NNI: done in 0.47952 secs using 2398% CPU
Optimizing NNI: done in 0.70242 secs using 2398% CPU
Optimizing NNI: done in 0.401903 secs using 2398% CPU
Optimizing NNI: done in 0.49742 secs using 2398% CPU
Optimizing NNI: done in 0.534481 secs using 2398% CPU
Optimizing NNI: done in 0.63519 secs using 2397% CPU
Optimizing NNI: done in 0.390709 secs using 2397% CPU
Optimizing NNI: done in 0.558891 secs using 2398% CPU
Optimizing NNI: done in 0.420775 secs using 2398% CPU
Optimizing NNI: done in 0.512471 secs using 2398% CPU
Optimizing NNI: done in 0.544463 secs using 2398% CPU
Optimizing NNI: done in 0.405441 secs using 2398% CPU
Optimizing NNI: done in 0.483555 secs using 2399% CPU
Optimizing NNI: done in 0.506276 secs using 2399% CPU
Optimizing NNI: done in 0.572605 secs using 2399% CPU
Optimizing NNI: done in 0.647819 secs using 2398% CPU
Optimizing NNI: done in 0.397683 secs using 2399% CPU
Optimizing NNI: done in 0.418343 secs using 2397% CPU
Optimizing NNI: done in 0.434666 secs using 2398% CPU
Optimizing NNI: done in 0.595327 secs using 2398% CPU
Optimizing NNI: done in 0.691179 secs using 2399% CPU
Optimizing NNI: done in 0.396003 secs using 2398% CPU
Optimizing NNI: done in 0.558122 secs using 2398% CPU
Optimizing NNI: done in 0.309827 secs using 2398% CPU
Optimizing NNI: done in 0.608847 secs using 2398% CPU
Optimizing NNI: done in 0.394529 secs using 2398% CPU
Optimizing NNI: done in 0.589772 secs using 2398% CPU
Optimizing NNI: done in 0.405348 secs using 2399% CPU
Optimizing NNI: done in 0.477751 secs using 2398% CPU
Optimizing NNI: done in 0.592404 secs using 2399% CPU
Optimizing NNI: done in 0.645223 secs using 2398% CPU
Optimizing NNI: done in 0.458353 secs using 2398% CPU
Optimizing NNI: done in 0.295796 secs using 2399% CPU
Optimizing NNI: done in 0.414644 secs using 2399% CPU
Optimizing NNI: done in 0.408099 secs using 2399% CPU
Optimizing NNI: done in 0.532561 secs using 2398% CPU
Optimizing NNI: done in 0.518657 secs using 2399% CPU
Optimizing NNI: done in 0.556582 secs using 2398% CPU
Optimizing NNI: done in 0.576358 secs using 2398% CPU
Optimizing NNI: done in 0.391557 secs using 2399% CPU
Optimizing NNI: done in 0.439667 secs using 2399% CPU
Optimizing NNI: done in 0.500166 secs using 2399% CPU
Optimizing NNI: done in 0.655273 secs using 2398% CPU
Optimizing NNI: done in 0.395235 secs using 2398% CPU
Optimizing NNI: done in 0.53013 secs using 2398% CPU
Optimizing NNI: done in 0.434708 secs using 2399% CPU
Optimizing NNI: done in 0.621416 secs using 2398% CPU
Optimizing NNI: done in 0.509023 secs using 2398% CPU
Optimizing NNI: done in 0.477565 secs using 2398% CPU
Optimizing NNI: done in 0.405642 secs using 2397% CPU
Optimizing NNI: done in 0.59639 secs using 2399% CPU
Optimizing NNI: done in 0.40312 secs using 2399% CPU
Optimizing NNI: done in 0.687285 secs using 2398% CPU
Optimizing NNI: done in 0.59556 secs using 2399% CPU
Optimizing NNI: done in 0.5709 secs using 2398% CPU
Optimizing NNI: done in 0.466299 secs using 2398% CPU
Optimizing NNI: done in 0.598449 secs using 2399% CPU
Optimizing NNI: done in 0.562998 secs using 2399% CPU
Optimizing NNI: done in 0.508814 secs using 2399% CPU
Optimizing NNI: done in 0.410552 secs using 2399% CPU
Optimizing NNI: done in 0.376258 secs using 2399% CPU
Optimizing NNI: done in 0.489457 secs using 2398% CPU
Optimizing NNI: done in 0.504827 secs using 2398% CPU
Optimizing NNI: done in 0.589982 secs using 2398% CPU
Optimizing NNI: done in 0.405855 secs using 2398% CPU
Optimizing NNI: done in 0.520009 secs using 2398% CPU
Optimizing NNI: done in 0.580676 secs using 2399% CPU
Optimizing NNI: done in 0.581904 secs using 2397% CPU
Optimizing NNI: done in 0.489799 secs using 2398% CPU
Optimizing NNI: done in 0.385881 secs using 2398% CPU
Optimizing NNI: done in 0.400173 secs using 2399% CPU
Optimizing NNI: done in 0.417299 secs using 2398% CPU
Optimizing NNI: done in 0.403822 secs using 2398% CPU
Optimizing NNI: done in 0.503587 secs using 2398% CPU
Optimizing NNI: done in 0.666615 secs using 2399% CPU
Optimizing NNI: done in 0.686727 secs using 2398% CPU
Optimizing NNI: done in 0.379845 secs using 2397% CPU
4300 samples done
Optimizing NNI: done in 0.48028 secs using 2399% CPU
Optimizing NNI: done in 0.292531 secs using 2398% CPU
Optimizing NNI: done in 0.536345 secs using 2399% CPU
Optimizing NNI: done in 0.610556 secs using 2398% CPU
Optimizing NNI: done in 0.415747 secs using 2398% CPU
Optimizing NNI: done in 0.580496 secs using 2398% CPU
Optimizing NNI: done in 0.407266 secs using 2399% CPU
Optimizing NNI: done in 0.473238 secs using 2398% CPU
Optimizing NNI: done in 0.395677 secs using 2399% CPU
Optimizing NNI: done in 0.780145 secs using 2399% CPU
Optimizing NNI: done in 0.42958 secs using 2398% CPU
Optimizing NNI: done in 0.39845 secs using 2399% CPU
Optimizing NNI: done in 0.397485 secs using 2397% CPU
Optimizing NNI: done in 0.398308 secs using 2398% CPU
Optimizing NNI: done in 0.503682 secs using 2398% CPU
Optimizing NNI: done in 0.391541 secs using 2398% CPU
Optimizing NNI: done in 0.469918 secs using 2398% CPU
Optimizing NNI: done in 0.534979 secs using 2398% CPU
Optimizing NNI: done in 0.405435 secs using 2397% CPU
Optimizing NNI: done in 0.496465 secs using 2398% CPU
Optimizing NNI: done in 0.593033 secs using 2398% CPU
Optimizing NNI: done in 0.46134 secs using 2399% CPU
Optimizing NNI: done in 0.310556 secs using 2398% CPU
Optimizing NNI: done in 0.388064 secs using 2399% CPU
Optimizing NNI: done in 0.500689 secs using 2398% CPU
Optimizing NNI: done in 0.524549 secs using 2399% CPU
Optimizing NNI: done in 0.404524 secs using 2398% CPU
Optimizing NNI: done in 0.419724 secs using 2398% CPU
Optimizing NNI: done in 0.492265 secs using 2398% CPU
Optimizing NNI: done in 0.701327 secs using 2399% CPU
Optimizing NNI: done in 0.388694 secs using 2398% CPU
Optimizing NNI: done in 0.620284 secs using 2398% CPU
Optimizing NNI: done in 0.674191 secs using 2399% CPU
Optimizing NNI: done in 0.417859 secs using 2399% CPU
Optimizing NNI: done in 0.403147 secs using 2399% CPU
Optimizing NNI: done in 0.394307 secs using 2397% CPU
Optimizing NNI: done in 0.728586 secs using 2398% CPU
Optimizing NNI: done in 0.411503 secs using 2398% CPU
Optimizing NNI: done in 0.412832 secs using 2399% CPU
Optimizing NNI: done in 0.454984 secs using 2397% CPU
Optimizing NNI: done in 0.679861 secs using 2398% CPU
Optimizing NNI: done in 0.461124 secs using 2398% CPU
Optimizing NNI: done in 0.425693 secs using 2398% CPU
Optimizing NNI: done in 0.514152 secs using 2397% CPU
Optimizing NNI: done in 0.515671 secs using 2399% CPU
Optimizing NNI: done in 0.518579 secs using 2399% CPU
Optimizing NNI: done in 0.448218 secs using 2399% CPU
Optimizing NNI: done in 0.5722 secs using 2397% CPU
Optimizing NNI: done in 0.41827 secs using 2398% CPU
Optimizing NNI: done in 0.515928 secs using 2398% CPU
Optimizing NNI: done in 0.311044 secs using 2398% CPU
Optimizing NNI: done in 0.320671 secs using 2398% CPU
Optimizing NNI: done in 0.58266 secs using 2399% CPU
Optimizing NNI: done in 0.545008 secs using 2399% CPU
Optimizing NNI: done in 0.7748 secs using 2398% CPU
Optimizing NNI: done in 0.545682 secs using 2399% CPU
Optimizing NNI: done in 0.506049 secs using 2399% CPU
Optimizing NNI: done in 0.376601 secs using 2397% CPU
Optimizing NNI: done in 0.390266 secs using 2398% CPU
Optimizing NNI: done in 0.463809 secs using 2399% CPU
Optimizing NNI: done in 0.472811 secs using 2399% CPU
Optimizing NNI: done in 0.410493 secs using 2398% CPU
Optimizing NNI: done in 0.418873 secs using 2398% CPU
Optimizing NNI: done in 0.467784 secs using 2397% CPU
Optimizing NNI: done in 0.388463 secs using 2398% CPU
Optimizing NNI: done in 0.511555 secs using 2398% CPU
Optimizing NNI: done in 0.396247 secs using 2398% CPU
Optimizing NNI: done in 0.414757 secs using 2399% CPU
Optimizing NNI: done in 0.403657 secs using 2399% CPU
Optimizing NNI: done in 0.278725 secs using 2399% CPU
Optimizing NNI: done in 0.421468 secs using 2398% CPU
Optimizing NNI: done in 0.465135 secs using 2399% CPU
Optimizing NNI: done in 0.577782 secs using 2398% CPU
Optimizing NNI: done in 0.337792 secs using 2397% CPU
Optimizing NNI: done in 0.492278 secs using 2399% CPU
Optimizing NNI: done in 0.480763 secs using 2399% CPU
Optimizing NNI: done in 0.507411 secs using 2398% CPU
Optimizing NNI: done in 0.548794 secs using 2398% CPU
Optimizing NNI: done in 0.518452 secs using 2398% CPU
Optimizing NNI: done in 0.427001 secs using 2398% CPU
Optimizing NNI: done in 0.499787 secs using 2398% CPU
Optimizing NNI: done in 0.548092 secs using 2398% CPU
Optimizing NNI: done in 0.320638 secs using 2399% CPU
Optimizing NNI: done in 0.296012 secs using 2399% CPU
Optimizing NNI: done in 0.418058 secs using 2398% CPU
Optimizing NNI: done in 0.39472 secs using 2398% CPU
Optimizing NNI: done in 0.304491 secs using 2399% CPU
Optimizing NNI: done in 0.527493 secs using 2398% CPU
Optimizing NNI: done in 0.41889 secs using 2399% CPU
Optimizing NNI: done in 0.587448 secs using 2399% CPU
Optimizing NNI: done in 0.522738 secs using 2397% CPU
Optimizing NNI: done in 0.556863 secs using 2398% CPU
Optimizing NNI: done in 0.397029 secs using 2397% CPU
Optimizing NNI: done in 0.439166 secs using 2397% CPU
Optimizing NNI: done in 0.510245 secs using 2398% CPU
Optimizing NNI: done in 0.515172 secs using 2398% CPU
Optimizing NNI: done in 0.310002 secs using 2398% CPU
Optimizing NNI: done in 0.586812 secs using 2399% CPU
Optimizing NNI: done in 0.487172 secs using 2398% CPU
Optimizing NNI: done in 0.54094 secs using 2398% CPU
4400 samples done
Optimizing NNI: done in 0.394586 secs using 2397% CPU
Optimizing NNI: done in 0.377648 secs using 2399% CPU
Optimizing NNI: done in 0.514553 secs using 2398% CPU
Optimizing NNI: done in 0.643537 secs using 2398% CPU
Optimizing NNI: done in 0.443735 secs using 2398% CPU
Optimizing NNI: done in 0.70087 secs using 2398% CPU
Optimizing NNI: done in 0.528567 secs using 2399% CPU
Optimizing NNI: done in 0.628583 secs using 2398% CPU
Optimizing NNI: done in 0.421732 secs using 2398% CPU
Optimizing NNI: done in 0.589438 secs using 2398% CPU
Optimizing NNI: done in 0.316494 secs using 2399% CPU
Optimizing NNI: done in 0.392923 secs using 2398% CPU
Optimizing NNI: done in 0.44124 secs using 2399% CPU
Optimizing NNI: done in 0.477842 secs using 2398% CPU
Optimizing NNI: done in 0.499504 secs using 2398% CPU
Optimizing NNI: done in 0.626347 secs using 2398% CPU
Optimizing NNI: done in 0.460965 secs using 2398% CPU
Optimizing NNI: done in 0.542371 secs using 2398% CPU
Optimizing NNI: done in 0.409347 secs using 2398% CPU
Optimizing NNI: done in 0.538831 secs using 2398% CPU
Optimizing NNI: done in 0.608977 secs using 2398% CPU
Optimizing NNI: done in 0.617086 secs using 2398% CPU
Optimizing NNI: done in 0.409446 secs using 2399% CPU
Optimizing NNI: done in 0.477702 secs using 2398% CPU
Optimizing NNI: done in 0.590403 secs using 2398% CPU
Optimizing NNI: done in 0.405861 secs using 2399% CPU
Optimizing NNI: done in 0.580042 secs using 2399% CPU
Optimizing NNI: done in 0.514599 secs using 2397% CPU
Optimizing NNI: done in 0.946486 secs using 2398% CPU
Optimizing NNI: done in 0.797392 secs using 2398% CPU
Optimizing NNI: done in 0.39074 secs using 2398% CPU
Optimizing NNI: done in 0.409031 secs using 2399% CPU
Optimizing NNI: done in 0.436046 secs using 2398% CPU
Optimizing NNI: done in 0.394785 secs using 2398% CPU
Optimizing NNI: done in 0.584054 secs using 2398% CPU
Optimizing NNI: done in 0.423011 secs using 2398% CPU
Optimizing NNI: done in 0.481628 secs using 2399% CPU
Optimizing NNI: done in 0.598201 secs using 2398% CPU
Optimizing NNI: done in 0.396488 secs using 2397% CPU
Optimizing NNI: done in 0.414353 secs using 2398% CPU
Optimizing NNI: done in 0.423883 secs using 2397% CPU
Optimizing NNI: done in 0.519834 secs using 2399% CPU
Optimizing NNI: done in 0.479887 secs using 2399% CPU
Optimizing NNI: done in 0.310721 secs using 2398% CPU
Optimizing NNI: done in 0.415289 secs using 2399% CPU
Optimizing NNI: done in 0.510464 secs using 2399% CPU
Optimizing NNI: done in 0.395962 secs using 2398% CPU
Optimizing NNI: done in 0.391336 secs using 2398% CPU
Optimizing NNI: done in 0.417011 secs using 2398% CPU
Optimizing NNI: done in 0.58806 secs using 2398% CPU
Optimizing NNI: done in 0.675128 secs using 2399% CPU
Optimizing NNI: done in 0.517619 secs using 2399% CPU
Optimizing NNI: done in 0.422007 secs using 2398% CPU
Optimizing NNI: done in 0.449653 secs using 2398% CPU
Optimizing NNI: done in 0.331876 secs using 2397% CPU
Optimizing NNI: done in 0.561725 secs using 2398% CPU
Optimizing NNI: done in 0.494034 secs using 2398% CPU
Optimizing NNI: done in 0.434854 secs using 2399% CPU
Optimizing NNI: done in 0.632307 secs using 2399% CPU
Optimizing NNI: done in 0.533811 secs using 2398% CPU
Optimizing NNI: done in 0.40138 secs using 2398% CPU
Optimizing NNI: done in 0.497625 secs using 2398% CPU
Optimizing NNI: done in 0.676375 secs using 2398% CPU
Optimizing NNI: done in 0.529549 secs using 2398% CPU
Optimizing NNI: done in 0.428711 secs using 2399% CPU
Optimizing NNI: done in 0.402528 secs using 2399% CPU
Optimizing NNI: done in 0.383584 secs using 2397% CPU
Optimizing NNI: done in 0.423865 secs using 2399% CPU
Optimizing NNI: done in 0.480363 secs using 2398% CPU
Optimizing NNI: done in 0.394728 secs using 2399% CPU
Optimizing NNI: done in 0.521568 secs using 2399% CPU
Optimizing NNI: done in 0.517122 secs using 2399% CPU
Optimizing NNI: done in 0.699709 secs using 2398% CPU
Optimizing NNI: done in 0.490831 secs using 2399% CPU
Optimizing NNI: done in 0.391333 secs using 2399% CPU
Optimizing NNI: done in 0.378377 secs using 2398% CPU
Optimizing NNI: done in 0.514613 secs using 2398% CPU
Optimizing NNI: done in 0.671344 secs using 2398% CPU
Optimizing NNI: done in 0.58992 secs using 2398% CPU
Optimizing NNI: done in 0.526739 secs using 2398% CPU
Optimizing NNI: done in 0.626728 secs using 2399% CPU
Optimizing NNI: done in 0.499308 secs using 2399% CPU
Optimizing NNI: done in 0.412353 secs using 2398% CPU
Optimizing NNI: done in 0.503403 secs using 2398% CPU
Optimizing NNI: done in 0.619484 secs using 2399% CPU
Optimizing NNI: done in 0.416064 secs using 2398% CPU
Optimizing NNI: done in 0.450255 secs using 2399% CPU
Optimizing NNI: done in 0.519085 secs using 2399% CPU
Optimizing NNI: done in 0.708343 secs using 2398% CPU
Optimizing NNI: done in 0.587535 secs using 2399% CPU
Optimizing NNI: done in 0.44429 secs using 2398% CPU
Optimizing NNI: done in 0.325724 secs using 2399% CPU
Optimizing NNI: done in 0.425344 secs using 2398% CPU
Optimizing NNI: done in 0.593789 secs using 2399% CPU
Optimizing NNI: done in 0.668714 secs using 2398% CPU
Optimizing NNI: done in 0.701207 secs using 2399% CPU
Optimizing NNI: done in 0.536961 secs using 2397% CPU
Optimizing NNI: done in 0.523009 secs using 2398% CPU
Optimizing NNI: done in 0.553387 secs using 2399% CPU
Optimizing NNI: done in 0.412765 secs using 2397% CPU
4500 samples done
Optimizing NNI: done in 0.420739 secs using 2398% CPU
Optimizing NNI: done in 0.501933 secs using 2400% CPU
Optimizing NNI: done in 0.577442 secs using 2398% CPU
Optimizing NNI: done in 0.48287 secs using 2399% CPU
Optimizing NNI: done in 0.594234 secs using 2399% CPU
Optimizing NNI: done in 0.518063 secs using 2398% CPU
Optimizing NNI: done in 0.512882 secs using 2397% CPU
Optimizing NNI: done in 0.389132 secs using 2399% CPU
Optimizing NNI: done in 0.429026 secs using 2399% CPU
Optimizing NNI: done in 0.78314 secs using 2399% CPU
Optimizing NNI: done in 0.508826 secs using 2398% CPU
Optimizing NNI: done in 0.404251 secs using 2399% CPU
Optimizing NNI: done in 0.387316 secs using 2398% CPU
Optimizing NNI: done in 0.466838 secs using 2398% CPU
Optimizing NNI: done in 0.447711 secs using 2396% CPU
Optimizing NNI: done in 0.549606 secs using 2398% CPU
Optimizing NNI: done in 0.418104 secs using 2398% CPU
Optimizing NNI: done in 0.507093 secs using 2399% CPU
Optimizing NNI: done in 0.51351 secs using 2399% CPU
Optimizing NNI: done in 0.435039 secs using 2397% CPU
Optimizing NNI: done in 0.623727 secs using 2398% CPU
Optimizing NNI: done in 0.406582 secs using 2397% CPU
Optimizing NNI: done in 0.702296 secs using 2398% CPU
Optimizing NNI: done in 0.42442 secs using 2399% CPU
Optimizing NNI: done in 0.409547 secs using 2399% CPU
Optimizing NNI: done in 0.582036 secs using 2399% CPU
Optimizing NNI: done in 0.543494 secs using 2399% CPU
Optimizing NNI: done in 0.536619 secs using 2399% CPU
Optimizing NNI: done in 0.432982 secs using 2399% CPU
Optimizing NNI: done in 0.544277 secs using 2398% CPU
Optimizing NNI: done in 0.437091 secs using 2399% CPU
Optimizing NNI: done in 0.402914 secs using 2398% CPU
Optimizing NNI: done in 0.309031 secs using 2397% CPU
Optimizing NNI: done in 0.411463 secs using 2399% CPU
Optimizing NNI: done in 0.496938 secs using 2398% CPU
Optimizing NNI: done in 0.634977 secs using 2399% CPU
Optimizing NNI: done in 0.512737 secs using 2398% CPU
Optimizing NNI: done in 0.526026 secs using 2398% CPU
Optimizing NNI: done in 0.39906 secs using 2398% CPU
Optimizing NNI: done in 0.4958 secs using 2398% CPU
Optimizing NNI: done in 0.431683 secs using 2398% CPU
Optimizing NNI: done in 0.533264 secs using 2398% CPU
Optimizing NNI: done in 0.496438 secs using 2398% CPU
Optimizing NNI: done in 0.649406 secs using 2398% CPU
Optimizing NNI: done in 0.648931 secs using 2399% CPU
Optimizing NNI: done in 0.403975 secs using 2397% CPU
Optimizing NNI: done in 0.580944 secs using 2399% CPU
Optimizing NNI: done in 0.550872 secs using 2399% CPU
Optimizing NNI: done in 0.405939 secs using 2399% CPU
Optimizing NNI: done in 0.504283 secs using 2397% CPU
Optimizing NNI: done in 0.515658 secs using 2398% CPU
Optimizing NNI: done in 0.474781 secs using 2399% CPU
Optimizing NNI: done in 0.519125 secs using 2399% CPU
Optimizing NNI: done in 0.519293 secs using 2398% CPU
Optimizing NNI: done in 0.418183 secs using 2399% CPU
Optimizing NNI: done in 0.617645 secs using 2399% CPU
Optimizing NNI: done in 0.41654 secs using 2398% CPU
Optimizing NNI: done in 0.404286 secs using 2398% CPU
Optimizing NNI: done in 0.746498 secs using 2399% CPU
Optimizing NNI: done in 0.447601 secs using 2399% CPU
Optimizing NNI: done in 0.490564 secs using 2398% CPU
Optimizing NNI: done in 0.511034 secs using 2399% CPU
Optimizing NNI: done in 0.479908 secs using 2399% CPU
Optimizing NNI: done in 0.518406 secs using 2400% CPU
Optimizing NNI: done in 0.493525 secs using 2399% CPU
Optimizing NNI: done in 0.684115 secs using 2399% CPU
Optimizing NNI: done in 0.403913 secs using 2398% CPU
Optimizing NNI: done in 0.625323 secs using 2399% CPU
Optimizing NNI: done in 0.35172 secs using 2398% CPU
Optimizing NNI: done in 0.597866 secs using 2398% CPU
Optimizing NNI: done in 0.287103 secs using 2398% CPU
Optimizing NNI: done in 0.723651 secs using 2399% CPU
Optimizing NNI: done in 0.407536 secs using 2398% CPU
Optimizing NNI: done in 0.635404 secs using 2398% CPU
Optimizing NNI: done in 0.542039 secs using 2399% CPU
Optimizing NNI: done in 0.42138 secs using 2399% CPU
Optimizing NNI: done in 0.571773 secs using 2399% CPU
Optimizing NNI: done in 0.429974 secs using 2398% CPU
Optimizing NNI: done in 0.41823 secs using 2399% CPU
Optimizing NNI: done in 0.651397 secs using 2398% CPU
Optimizing NNI: done in 0.60604 secs using 2399% CPU
Optimizing NNI: done in 0.532688 secs using 2398% CPU
Optimizing NNI: done in 0.503366 secs using 2398% CPU
Optimizing NNI: done in 0.746923 secs using 2398% CPU
Optimizing NNI: done in 0.627056 secs using 2399% CPU
Optimizing NNI: done in 0.376801 secs using 2398% CPU
Optimizing NNI: done in 0.474992 secs using 2399% CPU
Optimizing NNI: done in 0.516031 secs using 2399% CPU
Optimizing NNI: done in 0.589346 secs using 2398% CPU
Optimizing NNI: done in 0.312208 secs using 2397% CPU
Optimizing NNI: done in 0.505674 secs using 2397% CPU
Optimizing NNI: done in 0.578167 secs using 2399% CPU
Optimizing NNI: done in 0.6789 secs using 2399% CPU
Optimizing NNI: done in 0.450243 secs using 2398% CPU
Optimizing NNI: done in 0.618087 secs using 2398% CPU
Optimizing NNI: done in 0.416847 secs using 2398% CPU
Optimizing NNI: done in 0.5114 secs using 2398% CPU
Optimizing NNI: done in 0.421959 secs using 2398% CPU
Optimizing NNI: done in 0.494507 secs using 2399% CPU
Optimizing NNI: done in 0.487283 secs using 2398% CPU
4600 samples done
Optimizing NNI: done in 0.430432 secs using 2398% CPU
Optimizing NNI: done in 0.360309 secs using 2398% CPU
Optimizing NNI: done in 0.493525 secs using 2398% CPU
Optimizing NNI: done in 0.401468 secs using 2399% CPU
Optimizing NNI: done in 0.581935 secs using 2399% CPU
Optimizing NNI: done in 0.642368 secs using 2398% CPU
Optimizing NNI: done in 0.504589 secs using 2398% CPU
Optimizing NNI: done in 0.513633 secs using 2398% CPU
Optimizing NNI: done in 0.550697 secs using 2399% CPU
Optimizing NNI: done in 0.418441 secs using 2399% CPU
Optimizing NNI: done in 0.325759 secs using 2398% CPU
Optimizing NNI: done in 0.640153 secs using 2398% CPU
Optimizing NNI: done in 0.487783 secs using 2398% CPU
Optimizing NNI: done in 0.400436 secs using 2398% CPU
Optimizing NNI: done in 0.321579 secs using 2399% CPU
Optimizing NNI: done in 0.747427 secs using 2399% CPU
Optimizing NNI: done in 0.394406 secs using 2397% CPU
Optimizing NNI: done in 0.511042 secs using 2398% CPU
Optimizing NNI: done in 0.642 secs using 2399% CPU
Optimizing NNI: done in 0.487674 secs using 2399% CPU
Optimizing NNI: done in 0.440891 secs using 2399% CPU
Optimizing NNI: done in 0.509513 secs using 2398% CPU
Optimizing NNI: done in 0.605264 secs using 2399% CPU
Optimizing NNI: done in 0.395946 secs using 2397% CPU
Optimizing NNI: done in 0.437871 secs using 2398% CPU
Optimizing NNI: done in 0.625664 secs using 2398% CPU
Optimizing NNI: done in 0.394416 secs using 2398% CPU
Optimizing NNI: done in 0.418574 secs using 2399% CPU
Optimizing NNI: done in 0.535717 secs using 2398% CPU
Optimizing NNI: done in 0.48567 secs using 2398% CPU
Optimizing NNI: done in 0.743611 secs using 2399% CPU
Optimizing NNI: done in 0.542269 secs using 2398% CPU
Optimizing NNI: done in 0.400343 secs using 2398% CPU
Optimizing NNI: done in 0.413627 secs using 2397% CPU
Optimizing NNI: done in 0.566412 secs using 2399% CPU
Optimizing NNI: done in 0.514977 secs using 2398% CPU
Optimizing NNI: done in 0.478285 secs using 2399% CPU
Optimizing NNI: done in 0.478036 secs using 2399% CPU
Optimizing NNI: done in 0.443566 secs using 2398% CPU
Optimizing NNI: done in 0.411908 secs using 2398% CPU
Optimizing NNI: done in 0.406526 secs using 2397% CPU
Optimizing NNI: done in 0.44576 secs using 2398% CPU
Optimizing NNI: done in 0.440458 secs using 2398% CPU
Optimizing NNI: done in 0.411151 secs using 2398% CPU
Optimizing NNI: done in 0.45647 secs using 2398% CPU
Optimizing NNI: done in 0.397053 secs using 2397% CPU
Optimizing NNI: done in 0.4343 secs using 2399% CPU
Optimizing NNI: done in 0.532442 secs using 2399% CPU
Optimizing NNI: done in 0.541835 secs using 2398% CPU
Optimizing NNI: done in 0.537487 secs using 2398% CPU
Optimizing NNI: done in 0.509788 secs using 2399% CPU
Optimizing NNI: done in 0.528863 secs using 2399% CPU
Optimizing NNI: done in 0.312255 secs using 2397% CPU
Optimizing NNI: done in 0.67374 secs using 2399% CPU
Optimizing NNI: done in 0.399523 secs using 2398% CPU
Optimizing NNI: done in 0.485138 secs using 2398% CPU
Optimizing NNI: done in 0.531268 secs using 2398% CPU
Optimizing NNI: done in 0.700379 secs using 2399% CPU
Optimizing NNI: done in 0.408891 secs using 2398% CPU
Optimizing NNI: done in 0.49249 secs using 2398% CPU
Optimizing NNI: done in 0.600347 secs using 2398% CPU
Optimizing NNI: done in 0.465385 secs using 2399% CPU
Optimizing NNI: done in 0.436454 secs using 2399% CPU
Optimizing NNI: done in 0.39662 secs using 2398% CPU
Optimizing NNI: done in 0.531875 secs using 2399% CPU
Optimizing NNI: done in 0.428346 secs using 2398% CPU
Optimizing NNI: done in 0.438588 secs using 2399% CPU
Optimizing NNI: done in 0.618982 secs using 2398% CPU
Optimizing NNI: done in 0.433821 secs using 2398% CPU
Optimizing NNI: done in 0.379092 secs using 2399% CPU
Optimizing NNI: done in 0.476244 secs using 2399% CPU
Optimizing NNI: done in 0.516784 secs using 2398% CPU
Optimizing NNI: done in 0.40592 secs using 2398% CPU
Optimizing NNI: done in 0.608848 secs using 2398% CPU
Optimizing NNI: done in 0.493574 secs using 2398% CPU
Optimizing NNI: done in 0.416686 secs using 2398% CPU
Optimizing NNI: done in 0.474355 secs using 2399% CPU
Optimizing NNI: done in 0.575687 secs using 2398% CPU
Optimizing NNI: done in 0.468069 secs using 2398% CPU
Optimizing NNI: done in 0.497628 secs using 2399% CPU
Optimizing NNI: done in 0.495652 secs using 2398% CPU
Optimizing NNI: done in 0.414553 secs using 2399% CPU
Optimizing NNI: done in 0.409531 secs using 2399% CPU
Optimizing NNI: done in 0.501353 secs using 2399% CPU
Optimizing NNI: done in 0.535052 secs using 2398% CPU
Optimizing NNI: done in 0.552641 secs using 2398% CPU
Optimizing NNI: done in 0.311386 secs using 2399% CPU
Optimizing NNI: done in 0.580712 secs using 2398% CPU
Optimizing NNI: done in 0.404527 secs using 2398% CPU
Optimizing NNI: done in 0.680558 secs using 2398% CPU
Optimizing NNI: done in 0.402658 secs using 2399% CPU
Optimizing NNI: done in 0.417392 secs using 2399% CPU
Optimizing NNI: done in 0.706722 secs using 2398% CPU
Optimizing NNI: done in 0.398527 secs using 2399% CPU
Optimizing NNI: done in 0.562931 secs using 2399% CPU
Optimizing NNI: done in 0.501123 secs using 2399% CPU
Optimizing NNI: done in 0.430223 secs using 2398% CPU
Optimizing NNI: done in 0.419363 secs using 2399% CPU
Optimizing NNI: done in 0.61247 secs using 2398% CPU
Optimizing NNI: done in 0.523173 secs using 2398% CPU
4700 samples done
Optimizing NNI: done in 0.417821 secs using 2398% CPU
Optimizing NNI: done in 0.692358 secs using 2399% CPU
Optimizing NNI: done in 0.433088 secs using 2398% CPU
Optimizing NNI: done in 0.705289 secs using 2399% CPU
Optimizing NNI: done in 0.513716 secs using 2399% CPU
Optimizing NNI: done in 0.298865 secs using 2398% CPU
Optimizing NNI: done in 0.596095 secs using 2399% CPU
Optimizing NNI: done in 0.527832 secs using 2397% CPU
Optimizing NNI: done in 0.544471 secs using 2399% CPU
Optimizing NNI: done in 0.511754 secs using 2399% CPU
Optimizing NNI: done in 0.578722 secs using 2398% CPU
Optimizing NNI: done in 0.419363 secs using 2398% CPU
Optimizing NNI: done in 0.517446 secs using 2398% CPU
Optimizing NNI: done in 0.537087 secs using 2399% CPU
Optimizing NNI: done in 0.441564 secs using 2398% CPU
Optimizing NNI: done in 0.544486 secs using 2399% CPU
Optimizing NNI: done in 0.406048 secs using 2397% CPU
Optimizing NNI: done in 0.520297 secs using 2399% CPU
Optimizing NNI: done in 0.505543 secs using 2398% CPU
Optimizing NNI: done in 0.486738 secs using 2399% CPU
Optimizing NNI: done in 0.390499 secs using 2398% CPU
Optimizing NNI: done in 0.441448 secs using 2399% CPU
Optimizing NNI: done in 0.432995 secs using 2399% CPU
Optimizing NNI: done in 0.544388 secs using 2399% CPU
Optimizing NNI: done in 0.605987 secs using 2398% CPU
Optimizing NNI: done in 0.536671 secs using 2398% CPU
Optimizing NNI: done in 0.504406 secs using 2399% CPU
Optimizing NNI: done in 0.501777 secs using 2398% CPU
Optimizing NNI: done in 0.679796 secs using 2398% CPU
Optimizing NNI: done in 0.389225 secs using 2398% CPU
Optimizing NNI: done in 0.606633 secs using 2399% CPU
Optimizing NNI: done in 0.330125 secs using 2399% CPU
Optimizing NNI: done in 0.502962 secs using 2397% CPU
Optimizing NNI: done in 0.421472 secs using 2397% CPU
Optimizing NNI: done in 0.486759 secs using 2399% CPU
Optimizing NNI: done in 0.488615 secs using 2399% CPU
Optimizing NNI: done in 0.525871 secs using 2398% CPU
Optimizing NNI: done in 0.537492 secs using 2399% CPU
Optimizing NNI: done in 0.519514 secs using 2398% CPU
Optimizing NNI: done in 0.314479 secs using 2399% CPU
Optimizing NNI: done in 0.505531 secs using 2399% CPU
Optimizing NNI: done in 0.557628 secs using 2399% CPU
Optimizing NNI: done in 0.396748 secs using 2397% CPU
Optimizing NNI: done in 0.446292 secs using 2399% CPU
Optimizing NNI: done in 0.426344 secs using 2399% CPU
Optimizing NNI: done in 0.623274 secs using 2399% CPU
Optimizing NNI: done in 0.385188 secs using 2399% CPU
Optimizing NNI: done in 0.498105 secs using 2398% CPU
Optimizing NNI: done in 0.400605 secs using 2398% CPU
Optimizing NNI: done in 0.445776 secs using 2399% CPU
Optimizing NNI: done in 0.532564 secs using 2398% CPU
Optimizing NNI: done in 0.512362 secs using 2399% CPU
Optimizing NNI: done in 0.397611 secs using 2398% CPU
Optimizing NNI: done in 0.502141 secs using 2399% CPU
Optimizing NNI: done in 0.666782 secs using 2398% CPU
Optimizing NNI: done in 0.500169 secs using 2398% CPU
Optimizing NNI: done in 0.588131 secs using 2399% CPU
Optimizing NNI: done in 0.571423 secs using 2398% CPU
Optimizing NNI: done in 0.546099 secs using 2399% CPU
Optimizing NNI: done in 0.371161 secs using 2398% CPU
Optimizing NNI: done in 0.415519 secs using 2398% CPU
Optimizing NNI: done in 0.295712 secs using 2399% CPU
Optimizing NNI: done in 0.469234 secs using 2399% CPU
Optimizing NNI: done in 0.489586 secs using 2399% CPU
Optimizing NNI: done in 0.536492 secs using 2399% CPU
Optimizing NNI: done in 0.399924 secs using 2399% CPU
Optimizing NNI: done in 0.476559 secs using 2399% CPU
Optimizing NNI: done in 0.41604 secs using 2398% CPU
Optimizing NNI: done in 0.502711 secs using 2398% CPU
Optimizing NNI: done in 0.58117 secs using 2399% CPU
Optimizing NNI: done in 0.268303 secs using 2399% CPU
Optimizing NNI: done in 0.664763 secs using 2398% CPU
Optimizing NNI: done in 0.518576 secs using 2398% CPU
Optimizing NNI: done in 0.292466 secs using 2398% CPU
Optimizing NNI: done in 0.50925 secs using 2398% CPU
Optimizing NNI: done in 0.492258 secs using 2399% CPU
Optimizing NNI: done in 0.509144 secs using 2399% CPU
Optimizing NNI: done in 0.541324 secs using 2398% CPU
Optimizing NNI: done in 0.471179 secs using 2399% CPU
Optimizing NNI: done in 0.639829 secs using 2399% CPU
Optimizing NNI: done in 0.477496 secs using 2397% CPU
Optimizing NNI: done in 0.448961 secs using 2399% CPU
Optimizing NNI: done in 0.646286 secs using 2398% CPU
Optimizing NNI: done in 0.719034 secs using 2399% CPU
Optimizing NNI: done in 0.575611 secs using 2398% CPU
Optimizing NNI: done in 0.486668 secs using 2398% CPU
Optimizing NNI: done in 0.571278 secs using 2398% CPU
Optimizing NNI: done in 0.502698 secs using 2399% CPU
Optimizing NNI: done in 0.511826 secs using 2398% CPU
Optimizing NNI: done in 0.527032 secs using 2399% CPU
Optimizing NNI: done in 0.478347 secs using 2398% CPU
Optimizing NNI: done in 0.527227 secs using 2399% CPU
Optimizing NNI: done in 0.50744 secs using 2399% CPU
Optimizing NNI: done in 0.70621 secs using 2399% CPU
Optimizing NNI: done in 0.807755 secs using 2399% CPU
Optimizing NNI: done in 0.539342 secs using 2399% CPU
Optimizing NNI: done in 0.423022 secs using 2398% CPU
Optimizing NNI: done in 0.499483 secs using 2398% CPU
Optimizing NNI: done in 0.532424 secs using 2399% CPU
Optimizing NNI: done in 0.529664 secs using 2398% CPU
4800 samples done
Optimizing NNI: done in 0.522988 secs using 2398% CPU
Optimizing NNI: done in 0.537003 secs using 2399% CPU
Optimizing NNI: done in 0.298225 secs using 2397% CPU
Optimizing NNI: done in 0.402312 secs using 2399% CPU
Optimizing NNI: done in 0.394241 secs using 2399% CPU
Optimizing NNI: done in 0.389033 secs using 2398% CPU
Optimizing NNI: done in 0.543558 secs using 2398% CPU
Optimizing NNI: done in 0.432558 secs using 2398% CPU
Optimizing NNI: done in 0.628352 secs using 2398% CPU
Optimizing NNI: done in 0.531958 secs using 2397% CPU
Optimizing NNI: done in 0.639026 secs using 2399% CPU
Optimizing NNI: done in 0.45307 secs using 2398% CPU
Optimizing NNI: done in 0.497308 secs using 2398% CPU
Optimizing NNI: done in 0.476546 secs using 2399% CPU
Optimizing NNI: done in 0.592699 secs using 2397% CPU
Optimizing NNI: done in 0.51031 secs using 2399% CPU
Optimizing NNI: done in 0.720047 secs using 2398% CPU
Optimizing NNI: done in 0.289415 secs using 2399% CPU
Optimizing NNI: done in 0.491654 secs using 2399% CPU
Optimizing NNI: done in 0.764482 secs using 2399% CPU
Optimizing NNI: done in 0.309635 secs using 2400% CPU
Optimizing NNI: done in 0.539036 secs using 2398% CPU
Optimizing NNI: done in 0.61914 secs using 2399% CPU
Optimizing NNI: done in 0.495799 secs using 2399% CPU
Optimizing NNI: done in 0.524206 secs using 2398% CPU
Optimizing NNI: done in 0.30755 secs using 2398% CPU
Optimizing NNI: done in 0.420925 secs using 2399% CPU
Optimizing NNI: done in 0.366784 secs using 2398% CPU
Optimizing NNI: done in 0.540677 secs using 2399% CPU
Optimizing NNI: done in 0.587431 secs using 2398% CPU
Optimizing NNI: done in 0.414002 secs using 2399% CPU
Optimizing NNI: done in 0.509826 secs using 2399% CPU
Optimizing NNI: done in 0.422874 secs using 2398% CPU
Optimizing NNI: done in 0.551589 secs using 2398% CPU
Optimizing NNI: done in 0.54395 secs using 2398% CPU
Optimizing NNI: done in 0.413875 secs using 2399% CPU
Optimizing NNI: done in 0.498383 secs using 2397% CPU
Optimizing NNI: done in 0.504009 secs using 2398% CPU
Optimizing NNI: done in 0.613458 secs using 2398% CPU
Optimizing NNI: done in 0.723204 secs using 2399% CPU
Optimizing NNI: done in 0.613004 secs using 2398% CPU
Optimizing NNI: done in 0.425836 secs using 2399% CPU
Optimizing NNI: done in 0.409636 secs using 2398% CPU
Optimizing NNI: done in 0.413421 secs using 2399% CPU
Optimizing NNI: done in 0.565123 secs using 2398% CPU
Optimizing NNI: done in 0.345155 secs using 2399% CPU
Optimizing NNI: done in 0.414255 secs using 2399% CPU
Optimizing NNI: done in 0.50767 secs using 2398% CPU
Optimizing NNI: done in 0.544266 secs using 2397% CPU
Optimizing NNI: done in 0.434018 secs using 2399% CPU
Optimizing NNI: done in 0.423431 secs using 2399% CPU
Optimizing NNI: done in 0.507719 secs using 2398% CPU
Optimizing NNI: done in 0.418937 secs using 2399% CPU
Optimizing NNI: done in 0.505209 secs using 2399% CPU
Optimizing NNI: done in 0.508627 secs using 2399% CPU
Optimizing NNI: done in 0.414876 secs using 2398% CPU
Optimizing NNI: done in 0.435006 secs using 2397% CPU
Optimizing NNI: done in 0.528684 secs using 2399% CPU
Optimizing NNI: done in 0.631672 secs using 2399% CPU
Optimizing NNI: done in 0.495836 secs using 2399% CPU
Optimizing NNI: done in 0.604019 secs using 2399% CPU
Optimizing NNI: done in 0.398504 secs using 2397% CPU
Optimizing NNI: done in 0.510786 secs using 2398% CPU
Optimizing NNI: done in 0.313832 secs using 2399% CPU
Optimizing NNI: done in 0.647602 secs using 2398% CPU
Optimizing NNI: done in 0.475106 secs using 2398% CPU
Optimizing NNI: done in 0.486198 secs using 2399% CPU
Optimizing NNI: done in 0.478489 secs using 2397% CPU
Optimizing NNI: done in 0.606978 secs using 2398% CPU
Optimizing NNI: done in 0.662781 secs using 2399% CPU
Optimizing NNI: done in 0.467798 secs using 2398% CPU
Optimizing NNI: done in 0.411575 secs using 2397% CPU
Optimizing NNI: done in 0.404827 secs using 2398% CPU
Optimizing NNI: done in 0.467692 secs using 2396% CPU
Optimizing NNI: done in 0.589615 secs using 2399% CPU
Optimizing NNI: done in 0.460177 secs using 2399% CPU
Optimizing NNI: done in 0.496703 secs using 2398% CPU
Optimizing NNI: done in 0.426385 secs using 2398% CPU
Optimizing NNI: done in 0.320538 secs using 2398% CPU
Optimizing NNI: done in 0.413549 secs using 2399% CPU
Optimizing NNI: done in 0.507466 secs using 2399% CPU
Optimizing NNI: done in 0.455269 secs using 2400% CPU
Optimizing NNI: done in 0.526243 secs using 2398% CPU
Optimizing NNI: done in 0.489582 secs using 2399% CPU
Optimizing NNI: done in 0.493035 secs using 2399% CPU
Optimizing NNI: done in 0.521527 secs using 2397% CPU
Optimizing NNI: done in 0.62426 secs using 2398% CPU
Optimizing NNI: done in 0.688745 secs using 2398% CPU
Optimizing NNI: done in 0.499064 secs using 2399% CPU
Optimizing NNI: done in 0.296478 secs using 2398% CPU
Optimizing NNI: done in 0.48817 secs using 2397% CPU
Optimizing NNI: done in 0.52435 secs using 2399% CPU
Optimizing NNI: done in 0.49919 secs using 2399% CPU
Optimizing NNI: done in 0.533748 secs using 2399% CPU
Optimizing NNI: done in 0.525067 secs using 2398% CPU
Optimizing NNI: done in 0.419798 secs using 2397% CPU
Optimizing NNI: done in 0.439103 secs using 2399% CPU
Optimizing NNI: done in 0.403249 secs using 2399% CPU
Optimizing NNI: done in 0.424477 secs using 2399% CPU
Optimizing NNI: done in 0.601394 secs using 2398% CPU
4900 samples done
Optimizing NNI: done in 0.596293 secs using 2399% CPU
Optimizing NNI: done in 0.403636 secs using 2398% CPU
Optimizing NNI: done in 0.840897 secs using 2398% CPU
Optimizing NNI: done in 0.638439 secs using 2399% CPU
Optimizing NNI: done in 0.418861 secs using 2398% CPU
Optimizing NNI: done in 0.383585 secs using 2398% CPU
Optimizing NNI: done in 0.410853 secs using 2397% CPU
Optimizing NNI: done in 0.398651 secs using 2399% CPU
Optimizing NNI: done in 0.483822 secs using 2398% CPU
Optimizing NNI: done in 0.549828 secs using 2398% CPU
Optimizing NNI: done in 0.416948 secs using 2398% CPU
Optimizing NNI: done in 0.60982 secs using 2399% CPU
Optimizing NNI: done in 0.501716 secs using 2398% CPU
Optimizing NNI: done in 0.432804 secs using 2399% CPU
Optimizing NNI: done in 0.572909 secs using 2399% CPU
Optimizing NNI: done in 0.565811 secs using 2398% CPU
Optimizing NNI: done in 0.485183 secs using 2398% CPU
Optimizing NNI: done in 0.555565 secs using 2399% CPU
Optimizing NNI: done in 0.632152 secs using 2399% CPU
Optimizing NNI: done in 0.393255 secs using 2399% CPU
Optimizing NNI: done in 0.401093 secs using 2399% CPU
Optimizing NNI: done in 0.443216 secs using 2397% CPU
Optimizing NNI: done in 0.30831 secs using 2398% CPU
Optimizing NNI: done in 0.411478 secs using 2399% CPU
Optimizing NNI: done in 0.578938 secs using 2399% CPU
Optimizing NNI: done in 0.507167 secs using 2398% CPU
Optimizing NNI: done in 0.494545 secs using 2398% CPU
Optimizing NNI: done in 0.43297 secs using 2399% CPU
Optimizing NNI: done in 0.522305 secs using 2399% CPU
Optimizing NNI: done in 0.585123 secs using 2399% CPU
Optimizing NNI: done in 0.476058 secs using 2397% CPU
Optimizing NNI: done in 0.763501 secs using 2399% CPU
Optimizing NNI: done in 0.506551 secs using 2399% CPU
Optimizing NNI: done in 0.378004 secs using 2398% CPU
Optimizing NNI: done in 0.397509 secs using 2398% CPU
Optimizing NNI: done in 0.549982 secs using 2398% CPU
Optimizing NNI: done in 0.647622 secs using 2399% CPU
Optimizing NNI: done in 0.737009 secs using 2399% CPU
Optimizing NNI: done in 0.395661 secs using 2397% CPU
Optimizing NNI: done in 0.342172 secs using 2398% CPU
Optimizing NNI: done in 0.424238 secs using 2399% CPU
Optimizing NNI: done in 0.421315 secs using 2399% CPU
Optimizing NNI: done in 0.601723 secs using 2399% CPU
Optimizing NNI: done in 0.561847 secs using 2399% CPU
Optimizing NNI: done in 0.607047 secs using 2399% CPU
Optimizing NNI: done in 0.55689 secs using 2399% CPU
Optimizing NNI: done in 0.503618 secs using 2398% CPU
Optimizing NNI: done in 0.524792 secs using 2398% CPU
Optimizing NNI: done in 0.428418 secs using 2398% CPU
Optimizing NNI: done in 0.506019 secs using 2398% CPU
Optimizing NNI: done in 0.628374 secs using 2399% CPU
Optimizing NNI: done in 0.619546 secs using 2399% CPU
Optimizing NNI: done in 0.506296 secs using 2398% CPU
Optimizing NNI: done in 0.437924 secs using 2399% CPU
Optimizing NNI: done in 0.523722 secs using 2398% CPU
Optimizing NNI: done in 0.850767 secs using 2399% CPU
Optimizing NNI: done in 0.358241 secs using 2399% CPU
Optimizing NNI: done in 0.60177 secs using 2399% CPU
Optimizing NNI: done in 0.417214 secs using 2398% CPU
Optimizing NNI: done in 0.525123 secs using 2399% CPU
Optimizing NNI: done in 0.724404 secs using 2398% CPU
Optimizing NNI: done in 0.674043 secs using 2399% CPU
Optimizing NNI: done in 0.541635 secs using 2399% CPU
Optimizing NNI: done in 0.527965 secs using 2398% CPU
Optimizing NNI: done in 0.431836 secs using 2398% CPU
Optimizing NNI: done in 0.650788 secs using 2398% CPU
Optimizing NNI: done in 0.397307 secs using 2398% CPU
Optimizing NNI: done in 0.437763 secs using 2399% CPU
Optimizing NNI: done in 0.73566 secs using 2398% CPU
Optimizing NNI: done in 0.531318 secs using 2398% CPU
Optimizing NNI: done in 0.398904 secs using 2399% CPU
Optimizing NNI: done in 0.517114 secs using 2399% CPU
Optimizing NNI: done in 0.418001 secs using 2397% CPU
Optimizing NNI: done in 0.403368 secs using 2400% CPU
Optimizing NNI: done in 0.566498 secs using 2399% CPU
Optimizing NNI: done in 0.692646 secs using 2399% CPU
Optimizing NNI: done in 0.72137 secs using 2399% CPU
Optimizing NNI: done in 0.708372 secs using 2399% CPU
Optimizing NNI: done in 0.785201 secs using 2398% CPU
Optimizing NNI: done in 0.423857 secs using 2399% CPU
Optimizing NNI: done in 0.440902 secs using 2398% CPU
Optimizing NNI: done in 0.555423 secs using 2398% CPU
Optimizing NNI: done in 0.405498 secs using 2397% CPU
Optimizing NNI: done in 0.447875 secs using 2398% CPU
Optimizing NNI: done in 0.455342 secs using 2398% CPU
Optimizing NNI: done in 0.291531 secs using 2398% CPU
Optimizing NNI: done in 0.493505 secs using 2398% CPU
Optimizing NNI: done in 0.618576 secs using 2399% CPU
Optimizing NNI: done in 0.599181 secs using 2398% CPU
Optimizing NNI: done in 0.45929 secs using 2398% CPU
Optimizing NNI: done in 0.52042 secs using 2398% CPU
Optimizing NNI: done in 0.596957 secs using 2399% CPU
Optimizing NNI: done in 0.703648 secs using 2398% CPU
Optimizing NNI: done in 0.411042 secs using 2398% CPU
Optimizing NNI: done in 0.479465 secs using 2399% CPU
Optimizing NNI: done in 0.434503 secs using 2398% CPU
Optimizing NNI: done in 0.530351 secs using 2399% CPU
Optimizing NNI: done in 0.522547 secs using 2398% CPU
Optimizing NNI: done in 0.570789 secs using 2397% CPU
Optimizing NNI: done in 0.396857 secs using 2398% CPU
5000 samples done
Optimizing NNI: done in 0.530278 secs using 2398% CPU
Optimizing NNI: done in 0.41276 secs using 2397% CPU
Optimizing NNI: done in 0.406033 secs using 2399% CPU
Optimizing NNI: done in 0.437352 secs using 2399% CPU
Optimizing NNI: done in 0.433467 secs using 2399% CPU
Optimizing NNI: done in 0.521428 secs using 2398% CPU
Optimizing NNI: done in 0.975844 secs using 2398% CPU
Optimizing NNI: done in 0.414427 secs using 2399% CPU
Optimizing NNI: done in 0.621833 secs using 2398% CPU
Optimizing NNI: done in 0.598778 secs using 2399% CPU
Optimizing NNI: done in 0.435838 secs using 2398% CPU
Optimizing NNI: done in 0.624386 secs using 2399% CPU
Optimizing NNI: done in 0.407585 secs using 2398% CPU
Optimizing NNI: done in 0.60391 secs using 2398% CPU
Optimizing NNI: done in 0.308692 secs using 2397% CPU
Optimizing NNI: done in 0.521573 secs using 2399% CPU
Optimizing NNI: done in 0.625388 secs using 2398% CPU
Optimizing NNI: done in 0.414709 secs using 2400% CPU
Optimizing NNI: done in 0.755693 secs using 2399% CPU
Optimizing NNI: done in 0.415306 secs using 2399% CPU
Optimizing NNI: done in 0.650517 secs using 2397% CPU
Optimizing NNI: done in 0.646619 secs using 2398% CPU
Optimizing NNI: done in 0.553578 secs using 2398% CPU
Optimizing NNI: done in 0.549198 secs using 2399% CPU
Optimizing NNI: done in 0.55631 secs using 2398% CPU
Optimizing NNI: done in 0.40885 secs using 2398% CPU
Optimizing NNI: done in 0.503537 secs using 2398% CPU
Optimizing NNI: done in 0.44844 secs using 2398% CPU
Optimizing NNI: done in 0.412039 secs using 2397% CPU
Optimizing NNI: done in 0.449669 secs using 2398% CPU
Optimizing NNI: done in 0.514102 secs using 2398% CPU
Optimizing NNI: done in 0.595277 secs using 2398% CPU
Optimizing NNI: done in 0.443009 secs using 2398% CPU
Optimizing NNI: done in 0.689526 secs using 2398% CPU
Optimizing NNI: done in 0.55895 secs using 2399% CPU
Optimizing NNI: done in 0.41143 secs using 2398% CPU
Optimizing NNI: done in 0.442805 secs using 2398% CPU
Optimizing NNI: done in 0.329636 secs using 2399% CPU
Optimizing NNI: done in 0.45405 secs using 2398% CPU
Optimizing NNI: done in 0.618779 secs using 2399% CPU
Optimizing NNI: done in 0.702901 secs using 2398% CPU
Optimizing NNI: done in 0.577594 secs using 2398% CPU
Optimizing NNI: done in 0.439923 secs using 2399% CPU
Optimizing NNI: done in 0.566608 secs using 2398% CPU
Optimizing NNI: done in 0.544573 secs using 2398% CPU
Optimizing NNI: done in 0.554816 secs using 2397% CPU
Optimizing NNI: done in 0.417099 secs using 2398% CPU
Optimizing NNI: done in 0.540734 secs using 2398% CPU
Optimizing NNI: done in 0.492706 secs using 2398% CPU
Optimizing NNI: done in 0.630117 secs using 2398% CPU
Optimizing NNI: done in 0.416432 secs using 2398% CPU
Optimizing NNI: done in 0.430945 secs using 2398% CPU
Optimizing NNI: done in 0.712906 secs using 2398% CPU
Optimizing NNI: done in 0.545635 secs using 2397% CPU
Optimizing NNI: done in 0.631792 secs using 2398% CPU
Optimizing NNI: done in 0.465913 secs using 2398% CPU
Optimizing NNI: done in 0.421603 secs using 2399% CPU
Optimizing NNI: done in 0.425402 secs using 2399% CPU
Optimizing NNI: done in 0.490227 secs using 2398% CPU
Optimizing NNI: done in 0.518245 secs using 2399% CPU
Optimizing NNI: done in 0.715089 secs using 2398% CPU
Optimizing NNI: done in 0.526917 secs using 2398% CPU
Optimizing NNI: done in 0.613588 secs using 2398% CPU
Optimizing NNI: done in 0.601461 secs using 2398% CPU
Optimizing NNI: done in 0.656203 secs using 2399% CPU
Optimizing NNI: done in 0.55583 secs using 2397% CPU
Optimizing NNI: done in 0.331819 secs using 2398% CPU
Optimizing NNI: done in 0.482168 secs using 2398% CPU
Optimizing NNI: done in 0.437884 secs using 2398% CPU
Optimizing NNI: done in 0.607739 secs using 2398% CPU
Optimizing NNI: done in 0.542371 secs using 2398% CPU
Optimizing NNI: done in 0.70917 secs using 2399% CPU
Optimizing NNI: done in 0.550832 secs using 2398% CPU
Optimizing NNI: done in 0.343331 secs using 2398% CPU
Optimizing NNI: done in 0.633907 secs using 2398% CPU
Optimizing NNI: done in 0.32409 secs using 2398% CPU
Optimizing NNI: done in 0.571109 secs using 2398% CPU
Optimizing NNI: done in 0.405231 secs using 2399% CPU
Optimizing NNI: done in 0.546976 secs using 2398% CPU
Optimizing NNI: done in 0.615224 secs using 2398% CPU
Optimizing NNI: done in 0.506048 secs using 2399% CPU
Optimizing NNI: done in 0.431025 secs using 2398% CPU
Optimizing NNI: done in 0.560538 secs using 2399% CPU
Optimizing NNI: done in 0.723581 secs using 2399% CPU
Optimizing NNI: done in 0.612612 secs using 2399% CPU
Optimizing NNI: done in 0.420887 secs using 2398% CPU
Optimizing NNI: done in 0.454614 secs using 2399% CPU
Optimizing NNI: done in 0.522159 secs using 2398% CPU
Optimizing NNI: done in 0.600772 secs using 2398% CPU
Optimizing NNI: done in 0.445786 secs using 2399% CPU
Optimizing NNI: done in 0.318333 secs using 2398% CPU
Optimizing NNI: done in 0.317035 secs using 2399% CPU
Optimizing NNI: done in 0.541815 secs using 2398% CPU
Optimizing NNI: done in 0.542436 secs using 2399% CPU
Optimizing NNI: done in 0.443173 secs using 2397% CPU
Optimizing NNI: done in 0.525358 secs using 2398% CPU
Optimizing NNI: done in 0.548012 secs using 2398% CPU
Optimizing NNI: done in 0.58624 secs using 2398% CPU
Optimizing NNI: done in 0.59487 secs using 2398% CPU
Optimizing NNI: done in 0.424801 secs using 2398% CPU
5100 samples done
Optimizing NNI: done in 0.526661 secs using 2399% CPU
Optimizing NNI: done in 0.510253 secs using 2398% CPU
Optimizing NNI: done in 0.415137 secs using 2398% CPU
Optimizing NNI: done in 0.604065 secs using 2399% CPU
Optimizing NNI: done in 0.530337 secs using 2399% CPU
Optimizing NNI: done in 0.346817 secs using 2399% CPU
Optimizing NNI: done in 0.748427 secs using 2399% CPU
Optimizing NNI: done in 0.625355 secs using 2399% CPU
Optimizing NNI: done in 0.504382 secs using 2398% CPU
Optimizing NNI: done in 0.400285 secs using 2398% CPU
Optimizing NNI: done in 0.438836 secs using 2399% CPU
Optimizing NNI: done in 0.425586 secs using 2398% CPU
Optimizing NNI: done in 0.668664 secs using 2399% CPU
Optimizing NNI: done in 0.623115 secs using 2399% CPU
Optimizing NNI: done in 0.337453 secs using 2399% CPU
Optimizing NNI: done in 0.332085 secs using 2398% CPU
Optimizing NNI: done in 0.620269 secs using 2398% CPU
Optimizing NNI: done in 0.40082 secs using 2399% CPU
Optimizing NNI: done in 0.525862 secs using 2398% CPU
Optimizing NNI: done in 0.440316 secs using 2399% CPU
Optimizing NNI: done in 0.472102 secs using 2399% CPU
Optimizing NNI: done in 0.612709 secs using 2398% CPU
Optimizing NNI: done in 0.329967 secs using 2398% CPU
Optimizing NNI: done in 0.459033 secs using 2398% CPU
Optimizing NNI: done in 0.400376 secs using 2398% CPU
Optimizing NNI: done in 0.648301 secs using 2399% CPU
Optimizing NNI: done in 0.682396 secs using 2398% CPU
Optimizing NNI: done in 0.336394 secs using 2398% CPU
Optimizing NNI: done in 0.531324 secs using 2398% CPU
Optimizing NNI: done in 0.575532 secs using 2398% CPU
Optimizing NNI: done in 0.445095 secs using 2398% CPU
Optimizing NNI: done in 0.651197 secs using 2398% CPU
Optimizing NNI: done in 0.600783 secs using 2398% CPU
Optimizing NNI: done in 0.452537 secs using 2397% CPU
Optimizing NNI: done in 0.546625 secs using 2398% CPU
Optimizing NNI: done in 0.424199 secs using 2398% CPU
Optimizing NNI: done in 0.536646 secs using 2398% CPU
Optimizing NNI: done in 0.442465 secs using 2398% CPU
Optimizing NNI: done in 0.419467 secs using 2398% CPU
Optimizing NNI: done in 0.604631 secs using 2398% CPU
Optimizing NNI: done in 0.464252 secs using 2399% CPU
Optimizing NNI: done in 0.617057 secs using 2398% CPU
Optimizing NNI: done in 0.429318 secs using 2399% CPU
Optimizing NNI: done in 0.565073 secs using 2398% CPU
Optimizing NNI: done in 0.421506 secs using 2398% CPU
Optimizing NNI: done in 0.538166 secs using 2398% CPU
Optimizing NNI: done in 0.411654 secs using 2397% CPU
Optimizing NNI: done in 0.403981 secs using 2399% CPU
Optimizing NNI: done in 0.537824 secs using 2399% CPU
Optimizing NNI: done in 0.614692 secs using 2398% CPU
Optimizing NNI: done in 0.403088 secs using 2398% CPU
Optimizing NNI: done in 0.603823 secs using 2398% CPU
Optimizing NNI: done in 0.414452 secs using 2399% CPU
Optimizing NNI: done in 0.520192 secs using 2399% CPU
Optimizing NNI: done in 0.34042 secs using 2398% CPU
Optimizing NNI: done in 0.613033 secs using 2399% CPU
Optimizing NNI: done in 0.614542 secs using 2399% CPU
Optimizing NNI: done in 0.605285 secs using 2398% CPU
Optimizing NNI: done in 0.55685 secs using 2398% CPU
Optimizing NNI: done in 0.648145 secs using 2398% CPU
Optimizing NNI: done in 0.416836 secs using 2399% CPU
Optimizing NNI: done in 0.54518 secs using 2398% CPU
Optimizing NNI: done in 0.315016 secs using 2398% CPU
Optimizing NNI: done in 0.469542 secs using 2398% CPU
Optimizing NNI: done in 0.425545 secs using 2397% CPU
Optimizing NNI: done in 0.650253 secs using 2398% CPU
Optimizing NNI: done in 0.551809 secs using 2398% CPU
Optimizing NNI: done in 0.473273 secs using 2399% CPU
Optimizing NNI: done in 0.548785 secs using 2399% CPU
Optimizing NNI: done in 0.466862 secs using 2397% CPU
Optimizing NNI: done in 0.454134 secs using 2398% CPU
Optimizing NNI: done in 0.470992 secs using 2399% CPU
Optimizing NNI: done in 0.563192 secs using 2398% CPU
Optimizing NNI: done in 0.427232 secs using 2398% CPU
Optimizing NNI: done in 0.486753 secs using 2399% CPU
Optimizing NNI: done in 0.602589 secs using 2398% CPU
Optimizing NNI: done in 0.305358 secs using 2398% CPU
Optimizing NNI: done in 0.422796 secs using 2398% CPU
Optimizing NNI: done in 0.447975 secs using 2397% CPU
Optimizing NNI: done in 0.405697 secs using 2398% CPU
Optimizing NNI: done in 0.455564 secs using 2398% CPU
Optimizing NNI: done in 0.527021 secs using 2398% CPU
Optimizing NNI: done in 0.320731 secs using 2399% CPU
Optimizing NNI: done in 0.426229 secs using 2398% CPU
Optimizing NNI: done in 0.455918 secs using 2398% CPU
Optimizing NNI: done in 0.397125 secs using 2398% CPU
Optimizing NNI: done in 0.453516 secs using 2398% CPU
Optimizing NNI: done in 0.603345 secs using 2398% CPU
Optimizing NNI: done in 0.544894 secs using 2399% CPU
Optimizing NNI: done in 0.558477 secs using 2398% CPU
Optimizing NNI: done in 0.438523 secs using 2398% CPU
Optimizing NNI: done in 0.532755 secs using 2398% CPU
Optimizing NNI: done in 0.541482 secs using 2398% CPU
Optimizing NNI: done in 0.408155 secs using 2399% CPU
Optimizing NNI: done in 0.54525 secs using 2397% CPU
Optimizing NNI: done in 0.447157 secs using 2398% CPU
Optimizing NNI: done in 0.515239 secs using 2399% CPU
Optimizing NNI: done in 0.413832 secs using 2398% CPU
Optimizing NNI: done in 0.451674 secs using 2398% CPU
Optimizing NNI: done in 0.475548 secs using 2399% CPU
5200 samples done
Optimizing NNI: done in 0.519415 secs using 2398% CPU
Optimizing NNI: done in 0.648325 secs using 2398% CPU
Optimizing NNI: done in 0.560036 secs using 2398% CPU
Optimizing NNI: done in 0.529292 secs using 2398% CPU
Optimizing NNI: done in 0.552381 secs using 2398% CPU
Optimizing NNI: done in 0.642827 secs using 2399% CPU
Optimizing NNI: done in 0.530482 secs using 2398% CPU
Optimizing NNI: done in 0.533521 secs using 2398% CPU
Optimizing NNI: done in 0.413599 secs using 2399% CPU
Optimizing NNI: done in 0.733536 secs using 2398% CPU
Optimizing NNI: done in 0.417369 secs using 2397% CPU
Optimizing NNI: done in 0.403052 secs using 2398% CPU
Optimizing NNI: done in 0.633568 secs using 2398% CPU
Optimizing NNI: done in 0.654056 secs using 2399% CPU
Optimizing NNI: done in 0.40758 secs using 2398% CPU
Optimizing NNI: done in 0.438607 secs using 2398% CPU
Optimizing NNI: done in 0.44992 secs using 2398% CPU
Optimizing NNI: done in 0.649444 secs using 2398% CPU
Optimizing NNI: done in 0.413676 secs using 2397% CPU
Optimizing NNI: done in 0.532644 secs using 2398% CPU
Optimizing NNI: done in 0.36207 secs using 2397% CPU
Optimizing NNI: done in 0.343009 secs using 2398% CPU
Optimizing NNI: done in 0.536445 secs using 2398% CPU
Optimizing NNI: done in 0.535444 secs using 2397% CPU
Optimizing NNI: done in 0.460581 secs using 2399% CPU
Optimizing NNI: done in 0.82409 secs using 2399% CPU
Optimizing NNI: done in 0.415216 secs using 2399% CPU
Optimizing NNI: done in 0.419564 secs using 2399% CPU
Optimizing NNI: done in 0.543526 secs using 2398% CPU
Optimizing NNI: done in 0.465774 secs using 2398% CPU
Optimizing NNI: done in 0.532983 secs using 2398% CPU
Optimizing NNI: done in 0.405142 secs using 2398% CPU
Optimizing NNI: done in 0.508849 secs using 2398% CPU
Optimizing NNI: done in 0.403035 secs using 2398% CPU
Optimizing NNI: done in 0.512823 secs using 2398% CPU
Optimizing NNI: done in 0.448694 secs using 2398% CPU
Optimizing NNI: done in 0.563271 secs using 2399% CPU
Optimizing NNI: done in 0.44011 secs using 2398% CPU
Optimizing NNI: done in 0.625884 secs using 2399% CPU
Optimizing NNI: done in 0.422699 secs using 2399% CPU
Optimizing NNI: done in 0.410472 secs using 2399% CPU
Optimizing NNI: done in 0.318203 secs using 2399% CPU
Optimizing NNI: done in 0.533211 secs using 2399% CPU
Optimizing NNI: done in 0.341753 secs using 2399% CPU
Optimizing NNI: done in 0.661514 secs using 2398% CPU
Optimizing NNI: done in 0.536944 secs using 2398% CPU
Optimizing NNI: done in 0.423082 secs using 2398% CPU
Optimizing NNI: done in 0.505523 secs using 2398% CPU
Optimizing NNI: done in 0.637864 secs using 2399% CPU
Optimizing NNI: done in 0.498805 secs using 2397% CPU
Optimizing NNI: done in 0.738207 secs using 2399% CPU
Optimizing NNI: done in 0.488356 secs using 2399% CPU
Optimizing NNI: done in 0.441347 secs using 2398% CPU
Optimizing NNI: done in 0.617867 secs using 2398% CPU
Optimizing NNI: done in 0.443512 secs using 2398% CPU
Optimizing NNI: done in 0.485045 secs using 2398% CPU
Optimizing NNI: done in 0.436021 secs using 2398% CPU
Optimizing NNI: done in 0.427984 secs using 2398% CPU
Optimizing NNI: done in 0.411076 secs using 2398% CPU
Optimizing NNI: done in 0.410469 secs using 2399% CPU
Optimizing NNI: done in 0.623219 secs using 2398% CPU
Optimizing NNI: done in 0.63693 secs using 2398% CPU
Optimizing NNI: done in 0.583298 secs using 2399% CPU
Optimizing NNI: done in 0.700664 secs using 2399% CPU
Optimizing NNI: done in 0.419494 secs using 2399% CPU
Optimizing NNI: done in 0.604747 secs using 2399% CPU
Optimizing NNI: done in 0.440042 secs using 2399% CPU
Optimizing NNI: done in 0.497998 secs using 2397% CPU
Optimizing NNI: done in 0.557395 secs using 2398% CPU
Optimizing NNI: done in 0.558996 secs using 2398% CPU
Optimizing NNI: done in 0.3553 secs using 2397% CPU
Optimizing NNI: done in 0.494831 secs using 2399% CPU
Optimizing NNI: done in 0.493902 secs using 2399% CPU
Optimizing NNI: done in 0.507119 secs using 2399% CPU
Optimizing NNI: done in 0.4672 secs using 2398% CPU
Optimizing NNI: done in 0.442832 secs using 2398% CPU
Optimizing NNI: done in 0.496695 secs using 2399% CPU
Optimizing NNI: done in 0.414781 secs using 2398% CPU
Optimizing NNI: done in 0.536837 secs using 2398% CPU
Optimizing NNI: done in 0.413808 secs using 2399% CPU
Optimizing NNI: done in 0.494649 secs using 2399% CPU
Optimizing NNI: done in 0.417137 secs using 2398% CPU
Optimizing NNI: done in 0.544879 secs using 2399% CPU
Optimizing NNI: done in 0.45997 secs using 2398% CPU
Optimizing NNI: done in 0.7354 secs using 2398% CPU
Optimizing NNI: done in 0.511122 secs using 2398% CPU
Optimizing NNI: done in 0.422157 secs using 2398% CPU
Optimizing NNI: done in 0.5351 secs using 2399% CPU
Optimizing NNI: done in 0.446439 secs using 2398% CPU
Optimizing NNI: done in 0.51202 secs using 2399% CPU
Optimizing NNI: done in 0.506981 secs using 2398% CPU
Optimizing NNI: done in 0.453169 secs using 2399% CPU
Optimizing NNI: done in 0.531064 secs using 2399% CPU
Optimizing NNI: done in 0.411703 secs using 2399% CPU
Optimizing NNI: done in 0.530124 secs using 2399% CPU
Optimizing NNI: done in 0.556891 secs using 2398% CPU
Optimizing NNI: done in 0.316514 secs using 2399% CPU
Optimizing NNI: done in 0.621545 secs using 2399% CPU
Optimizing NNI: done in 0.539076 secs using 2399% CPU
Optimizing NNI: done in 0.395328 secs using 2398% CPU
5300 samples done
Optimizing NNI: done in 0.376783 secs using 2398% CPU
Optimizing NNI: done in 0.410093 secs using 2398% CPU
Optimizing NNI: done in 0.651528 secs using 2399% CPU
Optimizing NNI: done in 0.44405 secs using 2398% CPU
Optimizing NNI: done in 0.414193 secs using 2399% CPU
Optimizing NNI: done in 0.625934 secs using 2398% CPU
Optimizing NNI: done in 0.339043 secs using 2397% CPU
Optimizing NNI: done in 0.454294 secs using 2399% CPU
Optimizing NNI: done in 0.656484 secs using 2399% CPU
Optimizing NNI: done in 0.40804 secs using 2399% CPU
Optimizing NNI: done in 0.332772 secs using 2398% CPU
Optimizing NNI: done in 0.520913 secs using 2398% CPU
Optimizing NNI: done in 0.476264 secs using 2398% CPU
Optimizing NNI: done in 0.704751 secs using 2398% CPU
Optimizing NNI: done in 0.554285 secs using 2399% CPU
Optimizing NNI: done in 0.546321 secs using 2398% CPU
Optimizing NNI: done in 0.501434 secs using 2398% CPU
Optimizing NNI: done in 0.545156 secs using 2398% CPU
Optimizing NNI: done in 0.665657 secs using 2398% CPU
Optimizing NNI: done in 0.462385 secs using 2398% CPU
Optimizing NNI: done in 0.546902 secs using 2398% CPU
Optimizing NNI: done in 0.450453 secs using 2398% CPU
Optimizing NNI: done in 0.423635 secs using 2399% CPU
Optimizing NNI: done in 0.5717 secs using 2399% CPU
Optimizing NNI: done in 0.481352 secs using 2399% CPU
Optimizing NNI: done in 0.700047 secs using 2398% CPU
Optimizing NNI: done in 0.561183 secs using 2398% CPU
Optimizing NNI: done in 0.714112 secs using 2399% CPU
Optimizing NNI: done in 0.497593 secs using 2398% CPU
Optimizing NNI: done in 0.721815 secs using 2398% CPU
Optimizing NNI: done in 0.812854 secs using 2398% CPU
Optimizing NNI: done in 0.44039 secs using 2398% CPU
Optimizing NNI: done in 0.540114 secs using 2399% CPU
Optimizing NNI: done in 0.491863 secs using 2398% CPU
Optimizing NNI: done in 0.50626 secs using 2399% CPU
Optimizing NNI: done in 0.549622 secs using 2398% CPU
Optimizing NNI: done in 0.40228 secs using 2398% CPU
Optimizing NNI: done in 0.653144 secs using 2399% CPU
Optimizing NNI: done in 0.423446 secs using 2398% CPU
Optimizing NNI: done in 0.439874 secs using 2398% CPU
Optimizing NNI: done in 0.861607 secs using 2398% CPU
Optimizing NNI: done in 0.410688 secs using 2398% CPU
Optimizing NNI: done in 0.548187 secs using 2398% CPU
Optimizing NNI: done in 0.506139 secs using 2398% CPU
Optimizing NNI: done in 0.429892 secs using 2400% CPU
Optimizing NNI: done in 0.340709 secs using 2397% CPU
Optimizing NNI: done in 0.525762 secs using 2398% CPU
Optimizing NNI: done in 0.619027 secs using 2399% CPU
Optimizing NNI: done in 0.476126 secs using 2399% CPU
Optimizing NNI: done in 0.635615 secs using 2398% CPU
Optimizing NNI: done in 0.514122 secs using 2398% CPU
Optimizing NNI: done in 0.621398 secs using 2398% CPU
Optimizing NNI: done in 0.423117 secs using 2399% CPU
Optimizing NNI: done in 0.629233 secs using 2399% CPU
Optimizing NNI: done in 0.453576 secs using 2398% CPU
Optimizing NNI: done in 0.603237 secs using 2399% CPU
Optimizing NNI: done in 0.553973 secs using 2398% CPU
Optimizing NNI: done in 0.421065 secs using 2399% CPU
Optimizing NNI: done in 0.601236 secs using 2399% CPU
Optimizing NNI: done in 0.424735 secs using 2399% CPU
Optimizing NNI: done in 0.567611 secs using 2398% CPU
Optimizing NNI: done in 0.679118 secs using 2398% CPU
Optimizing NNI: done in 0.615496 secs using 2398% CPU
Optimizing NNI: done in 0.427639 secs using 2399% CPU
Optimizing NNI: done in 0.419503 secs using 2398% CPU
Optimizing NNI: done in 0.535082 secs using 2399% CPU
Optimizing NNI: done in 0.577973 secs using 2399% CPU
Optimizing NNI: done in 0.518656 secs using 2398% CPU
Optimizing NNI: done in 0.588939 secs using 2398% CPU
Optimizing NNI: done in 0.53761 secs using 2397% CPU
Optimizing NNI: done in 0.325997 secs using 2398% CPU
Optimizing NNI: done in 0.530421 secs using 2398% CPU
Optimizing NNI: done in 0.410519 secs using 2397% CPU
Optimizing NNI: done in 0.72295 secs using 2399% CPU
Optimizing NNI: done in 0.589631 secs using 2398% CPU
Optimizing NNI: done in 0.443917 secs using 2398% CPU
Optimizing NNI: done in 0.448953 secs using 2398% CPU
Optimizing NNI: done in 0.554301 secs using 2397% CPU
Optimizing NNI: done in 0.525286 secs using 2398% CPU
Optimizing NNI: done in 0.607867 secs using 2398% CPU
Optimizing NNI: done in 0.954638 secs using 2399% CPU
Optimizing NNI: done in 0.543366 secs using 2398% CPU
Optimizing NNI: done in 0.534273 secs using 2398% CPU
Optimizing NNI: done in 0.311691 secs using 2398% CPU
Optimizing NNI: done in 0.593187 secs using 2398% CPU
Optimizing NNI: done in 0.598047 secs using 2397% CPU
Optimizing NNI: done in 0.417822 secs using 2398% CPU
Optimizing NNI: done in 0.501935 secs using 2399% CPU
Optimizing NNI: done in 0.70037 secs using 2398% CPU
Optimizing NNI: done in 0.427939 secs using 2398% CPU
Optimizing NNI: done in 0.435077 secs using 2398% CPU
Optimizing NNI: done in 0.465635 secs using 2398% CPU
Optimizing NNI: done in 0.640473 secs using 2398% CPU
Optimizing NNI: done in 0.565329 secs using 2399% CPU
Optimizing NNI: done in 0.446906 secs using 2399% CPU
Optimizing NNI: done in 0.496002 secs using 2398% CPU
Optimizing NNI: done in 0.412856 secs using 2398% CPU
Optimizing NNI: done in 0.407539 secs using 2398% CPU
Optimizing NNI: done in 0.427212 secs using 2399% CPU
Optimizing NNI: done in 0.524029 secs using 2399% CPU
5400 samples done
Optimizing NNI: done in 0.509734 secs using 2398% CPU
Optimizing NNI: done in 0.535411 secs using 2399% CPU
Optimizing NNI: done in 0.535816 secs using 2399% CPU
Optimizing NNI: done in 0.595188 secs using 2397% CPU
Optimizing NNI: done in 0.644536 secs using 2398% CPU
Optimizing NNI: done in 0.434143 secs using 2399% CPU
Optimizing NNI: done in 0.502413 secs using 2399% CPU
Optimizing NNI: done in 0.595491 secs using 2399% CPU
Optimizing NNI: done in 0.322072 secs using 2399% CPU
Optimizing NNI: done in 0.433469 secs using 2398% CPU
Optimizing NNI: done in 0.329667 secs using 2399% CPU
Optimizing NNI: done in 0.498201 secs using 2399% CPU
Optimizing NNI: done in 0.522408 secs using 2398% CPU
Optimizing NNI: done in 0.518053 secs using 2397% CPU
Optimizing NNI: done in 0.528693 secs using 2399% CPU
Optimizing NNI: done in 0.486391 secs using 2399% CPU
Optimizing NNI: done in 0.353229 secs using 2398% CPU
Optimizing NNI: done in 0.564097 secs using 2398% CPU
Optimizing NNI: done in 0.52655 secs using 2399% CPU
Optimizing NNI: done in 0.594631 secs using 2398% CPU
Optimizing NNI: done in 0.419352 secs using 2399% CPU
Optimizing NNI: done in 0.513756 secs using 2399% CPU
Optimizing NNI: done in 0.414978 secs using 2398% CPU
Optimizing NNI: done in 0.508201 secs using 2399% CPU
Optimizing NNI: done in 0.384241 secs using 2399% CPU
Optimizing NNI: done in 0.606443 secs using 2398% CPU
Optimizing NNI: done in 0.504098 secs using 2397% CPU
Optimizing NNI: done in 0.580611 secs using 2399% CPU
Optimizing NNI: done in 0.507781 secs using 2400% CPU
Optimizing NNI: done in 0.777196 secs using 2399% CPU
Optimizing NNI: done in 0.323665 secs using 2399% CPU
Optimizing NNI: done in 0.497893 secs using 2399% CPU
Optimizing NNI: done in 0.443647 secs using 2398% CPU
Optimizing NNI: done in 0.538967 secs using 2399% CPU
Optimizing NNI: done in 0.505667 secs using 2398% CPU
Optimizing NNI: done in 0.506818 secs using 2397% CPU
Optimizing NNI: done in 0.655987 secs using 2399% CPU
Optimizing NNI: done in 0.430136 secs using 2399% CPU
Optimizing NNI: done in 0.545444 secs using 2399% CPU
Optimizing NNI: done in 0.687111 secs using 2398% CPU
Optimizing NNI: done in 0.65158 secs using 2398% CPU
Optimizing NNI: done in 0.615947 secs using 2398% CPU
Optimizing NNI: done in 0.631263 secs using 2398% CPU
Optimizing NNI: done in 0.811249 secs using 2399% CPU
Optimizing NNI: done in 0.580589 secs using 2398% CPU
Optimizing NNI: done in 0.649708 secs using 2399% CPU
Optimizing NNI: done in 0.511384 secs using 2398% CPU
Optimizing NNI: done in 0.415018 secs using 2399% CPU
Optimizing NNI: done in 0.496006 secs using 2398% CPU
Optimizing NNI: done in 0.42279 secs using 2399% CPU
Optimizing NNI: done in 0.399672 secs using 2398% CPU
Optimizing NNI: done in 0.516463 secs using 2398% CPU
Optimizing NNI: done in 0.605384 secs using 2398% CPU
Optimizing NNI: done in 0.557711 secs using 2398% CPU
Optimizing NNI: done in 0.514594 secs using 2397% CPU
Optimizing NNI: done in 0.451684 secs using 2398% CPU
Optimizing NNI: done in 0.430688 secs using 2397% CPU
Optimizing NNI: done in 0.553536 secs using 2397% CPU
Optimizing NNI: done in 0.610437 secs using 2399% CPU
Optimizing NNI: done in 0.638111 secs using 2399% CPU
Optimizing NNI: done in 0.482811 secs using 2398% CPU
Optimizing NNI: done in 0.558129 secs using 2399% CPU
Optimizing NNI: done in 0.590311 secs using 2399% CPU
Optimizing NNI: done in 0.526273 secs using 2399% CPU
Optimizing NNI: done in 0.417402 secs using 2397% CPU
Optimizing NNI: done in 0.499167 secs using 2399% CPU
Optimizing NNI: done in 0.372062 secs using 2399% CPU
Optimizing NNI: done in 0.732813 secs using 2399% CPU
Optimizing NNI: done in 0.604518 secs using 2399% CPU
Optimizing NNI: done in 0.534035 secs using 2398% CPU
Optimizing NNI: done in 0.52654 secs using 2397% CPU
Optimizing NNI: done in 0.437052 secs using 2398% CPU
Optimizing NNI: done in 0.436372 secs using 2398% CPU
Optimizing NNI: done in 0.599311 secs using 2398% CPU
Optimizing NNI: done in 0.546281 secs using 2399% CPU
Optimizing NNI: done in 0.614461 secs using 2398% CPU
Optimizing NNI: done in 0.651829 secs using 2398% CPU
Optimizing NNI: done in 0.772545 secs using 2399% CPU
Optimizing NNI: done in 0.506407 secs using 2398% CPU
Optimizing NNI: done in 0.405217 secs using 2398% CPU
Optimizing NNI: done in 0.43508 secs using 2397% CPU
Optimizing NNI: done in 0.385229 secs using 2398% CPU
Optimizing NNI: done in 0.513923 secs using 2398% CPU
Optimizing NNI: done in 0.565987 secs using 2399% CPU
Optimizing NNI: done in 0.570509 secs using 2399% CPU
Optimizing NNI: done in 0.624646 secs using 2399% CPU
Optimizing NNI: done in 0.387718 secs using 2399% CPU
Optimizing NNI: done in 0.519313 secs using 2399% CPU
Optimizing NNI: done in 0.415935 secs using 2398% CPU
Optimizing NNI: done in 0.455067 secs using 2399% CPU
Optimizing NNI: done in 0.515477 secs using 2399% CPU
Optimizing NNI: done in 0.404566 secs using 2398% CPU
Optimizing NNI: done in 0.667523 secs using 2398% CPU
Optimizing NNI: done in 0.773038 secs using 2399% CPU
Optimizing NNI: done in 0.375963 secs using 2399% CPU
Optimizing NNI: done in 0.447833 secs using 2399% CPU
Optimizing NNI: done in 0.629765 secs using 2398% CPU
Optimizing NNI: done in 0.57752 secs using 2398% CPU
Optimizing NNI: done in 0.510292 secs using 2399% CPU
Optimizing NNI: done in 0.48484 secs using 2399% CPU
5500 samples done
Optimizing NNI: done in 0.662682 secs using 2399% CPU
Optimizing NNI: done in 0.508959 secs using 2399% CPU
Optimizing NNI: done in 0.727467 secs using 2398% CPU
Optimizing NNI: done in 0.522165 secs using 2398% CPU
Optimizing NNI: done in 0.548104 secs using 2399% CPU
Optimizing NNI: done in 0.427711 secs using 2397% CPU
Optimizing NNI: done in 0.620276 secs using 2399% CPU
Optimizing NNI: done in 0.649445 secs using 2399% CPU
Optimizing NNI: done in 0.670601 secs using 2398% CPU
Optimizing NNI: done in 0.451105 secs using 2399% CPU
Optimizing NNI: done in 0.530746 secs using 2399% CPU
Optimizing NNI: done in 0.415627 secs using 2399% CPU
Optimizing NNI: done in 0.505838 secs using 2398% CPU
Optimizing NNI: done in 0.655862 secs using 2398% CPU
Optimizing NNI: done in 0.709197 secs using 2398% CPU
Optimizing NNI: done in 0.47169 secs using 2399% CPU
Optimizing NNI: done in 0.553724 secs using 2398% CPU
Optimizing NNI: done in 0.492693 secs using 2398% CPU
Optimizing NNI: done in 0.595935 secs using 2399% CPU
Optimizing NNI: done in 0.433737 secs using 2398% CPU
Optimizing NNI: done in 0.511516 secs using 2398% CPU
Optimizing NNI: done in 0.498272 secs using 2398% CPU
Optimizing NNI: done in 0.449278 secs using 2398% CPU
Optimizing NNI: done in 0.442545 secs using 2398% CPU
Optimizing NNI: done in 0.44394 secs using 2398% CPU
Optimizing NNI: done in 0.549114 secs using 2399% CPU
Optimizing NNI: done in 0.737723 secs using 2399% CPU
Optimizing NNI: done in 0.61707 secs using 2399% CPU
Optimizing NNI: done in 0.513339 secs using 2399% CPU
Optimizing NNI: done in 0.424071 secs using 2398% CPU
Optimizing NNI: done in 0.442328 secs using 2398% CPU
Optimizing NNI: done in 0.448613 secs using 2399% CPU
Optimizing NNI: done in 0.478266 secs using 2399% CPU
Optimizing NNI: done in 0.544858 secs using 2399% CPU
Optimizing NNI: done in 0.406189 secs using 2397% CPU
Optimizing NNI: done in 0.443791 secs using 2398% CPU
Optimizing NNI: done in 0.78196 secs using 2399% CPU
Optimizing NNI: done in 0.570449 secs using 2398% CPU
Optimizing NNI: done in 0.427296 secs using 2399% CPU
Optimizing NNI: done in 0.412393 secs using 2399% CPU
Optimizing NNI: done in 0.393927 secs using 2398% CPU
Optimizing NNI: done in 0.533372 secs using 2398% CPU
Optimizing NNI: done in 0.316439 secs using 2399% CPU
Optimizing NNI: done in 0.615701 secs using 2398% CPU
Optimizing NNI: done in 0.600499 secs using 2399% CPU
Optimizing NNI: done in 0.624132 secs using 2399% CPU
Optimizing NNI: done in 0.441571 secs using 2399% CPU
Optimizing NNI: done in 0.732832 secs using 2399% CPU
Optimizing NNI: done in 0.517948 secs using 2398% CPU
Optimizing NNI: done in 0.616916 secs using 2397% CPU
Optimizing NNI: done in 0.631475 secs using 2397% CPU
Optimizing NNI: done in 0.520413 secs using 2398% CPU
Optimizing NNI: done in 0.511203 secs using 2399% CPU
Optimizing NNI: done in 0.495188 secs using 2398% CPU
Optimizing NNI: done in 0.552534 secs using 2399% CPU
Optimizing NNI: done in 0.410939 secs using 2399% CPU
Optimizing NNI: done in 0.67379 secs using 2399% CPU
Optimizing NNI: done in 0.398812 secs using 2398% CPU
Optimizing NNI: done in 0.431175 secs using 2399% CPU
Optimizing NNI: done in 0.392315 secs using 2399% CPU
Optimizing NNI: done in 0.50952 secs using 2398% CPU
Optimizing NNI: done in 0.511417 secs using 2398% CPU
Optimizing NNI: done in 0.434695 secs using 2399% CPU
Optimizing NNI: done in 0.532465 secs using 2399% CPU
Optimizing NNI: done in 0.327481 secs using 2399% CPU
Optimizing NNI: done in 0.510437 secs using 2398% CPU
Optimizing NNI: done in 0.444088 secs using 2398% CPU
Optimizing NNI: done in 0.648943 secs using 2399% CPU
Optimizing NNI: done in 0.530436 secs using 2398% CPU
Optimizing NNI: done in 0.302421 secs using 2399% CPU
Optimizing NNI: done in 0.502325 secs using 2399% CPU
Optimizing NNI: done in 0.574493 secs using 2398% CPU
Optimizing NNI: done in 0.505717 secs using 2397% CPU
Optimizing NNI: done in 0.410192 secs using 2398% CPU
Optimizing NNI: done in 0.401469 secs using 2399% CPU
Optimizing NNI: done in 0.429967 secs using 2398% CPU
Optimizing NNI: done in 0.621184 secs using 2398% CPU
Optimizing NNI: done in 0.434264 secs using 2398% CPU
Optimizing NNI: done in 0.905338 secs using 2399% CPU
Optimizing NNI: done in 0.516907 secs using 2399% CPU
Optimizing NNI: done in 0.531752 secs using 2398% CPU
Optimizing NNI: done in 0.81992 secs using 2399% CPU
Optimizing NNI: done in 0.527341 secs using 2398% CPU
Optimizing NNI: done in 0.533214 secs using 2398% CPU
Optimizing NNI: done in 0.657776 secs using 2399% CPU
Optimizing NNI: done in 0.463926 secs using 2398% CPU
Optimizing NNI: done in 0.54062 secs using 2398% CPU
Optimizing NNI: done in 0.610722 secs using 2398% CPU
Optimizing NNI: done in 0.435868 secs using 2398% CPU
Optimizing NNI: done in 0.51885 secs using 2398% CPU
Optimizing NNI: done in 0.594931 secs using 2398% CPU
Optimizing NNI: done in 0.53456 secs using 2398% CPU
Optimizing NNI: done in 0.639581 secs using 2399% CPU
Optimizing NNI: done in 0.502352 secs using 2398% CPU
Optimizing NNI: done in 0.638785 secs using 2399% CPU
Optimizing NNI: done in 0.428439 secs using 2400% CPU
Optimizing NNI: done in 0.33164 secs using 2399% CPU
Optimizing NNI: done in 0.447033 secs using 2399% CPU
Optimizing NNI: done in 0.617368 secs using 2399% CPU
Optimizing NNI: done in 0.535624 secs using 2399% CPU
5600 samples done
Optimizing NNI: done in 0.962037 secs using 2399% CPU
Optimizing NNI: done in 0.5755 secs using 2398% CPU
Optimizing NNI: done in 0.549559 secs using 2399% CPU
Optimizing NNI: done in 0.88857 secs using 2398% CPU
Optimizing NNI: done in 0.562851 secs using 2398% CPU
Optimizing NNI: done in 0.600823 secs using 2399% CPU
Optimizing NNI: done in 0.320559 secs using 2398% CPU
Optimizing NNI: done in 0.53274 secs using 2398% CPU
Optimizing NNI: done in 0.409959 secs using 2399% CPU
Optimizing NNI: done in 0.608186 secs using 2398% CPU
Optimizing NNI: done in 0.33239 secs using 2398% CPU
Optimizing NNI: done in 0.574669 secs using 2398% CPU
Optimizing NNI: done in 0.44559 secs using 2398% CPU
Optimizing NNI: done in 0.312495 secs using 2398% CPU
Optimizing NNI: done in 0.326882 secs using 2396% CPU
Optimizing NNI: done in 0.565541 secs using 2398% CPU
Optimizing NNI: done in 0.305792 secs using 2398% CPU
Optimizing NNI: done in 0.41116 secs using 2399% CPU
Optimizing NNI: done in 0.443119 secs using 2398% CPU
Optimizing NNI: done in 0.528561 secs using 2398% CPU
Optimizing NNI: done in 0.680703 secs using 2398% CPU
Optimizing NNI: done in 0.603364 secs using 2399% CPU
Optimizing NNI: done in 0.313978 secs using 2398% CPU
Optimizing NNI: done in 0.523243 secs using 2398% CPU
Optimizing NNI: done in 0.523791 secs using 2397% CPU
Optimizing NNI: done in 0.482491 secs using 2398% CPU
Optimizing NNI: done in 0.522328 secs using 2398% CPU
Optimizing NNI: done in 0.387665 secs using 2398% CPU
Optimizing NNI: done in 0.312903 secs using 2398% CPU
Optimizing NNI: done in 0.482486 secs using 2398% CPU
Optimizing NNI: done in 0.519171 secs using 2399% CPU
Optimizing NNI: done in 0.63347 secs using 2399% CPU
Optimizing NNI: done in 0.443996 secs using 2398% CPU
Optimizing NNI: done in 0.559538 secs using 2398% CPU
Optimizing NNI: done in 0.642928 secs using 2398% CPU
Optimizing NNI: done in 0.510631 secs using 2398% CPU
Optimizing NNI: done in 0.46426 secs using 2399% CPU
Optimizing NNI: done in 0.495837 secs using 2399% CPU
Optimizing NNI: done in 0.675949 secs using 2399% CPU
Optimizing NNI: done in 0.544878 secs using 2399% CPU
Optimizing NNI: done in 0.453984 secs using 2397% CPU
Optimizing NNI: done in 0.506643 secs using 2399% CPU
Optimizing NNI: done in 0.662426 secs using 2399% CPU
Optimizing NNI: done in 0.411589 secs using 2399% CPU
Optimizing NNI: done in 0.314552 secs using 2398% CPU
Optimizing NNI: done in 0.692458 secs using 2399% CPU
Optimizing NNI: done in 0.401976 secs using 2398% CPU
Optimizing NNI: done in 0.555204 secs using 2399% CPU
Optimizing NNI: done in 1.06054 secs using 2399% CPU
Optimizing NNI: done in 0.392446 secs using 2399% CPU
Optimizing NNI: done in 0.510754 secs using 2398% CPU
Optimizing NNI: done in 0.697911 secs using 2398% CPU
Optimizing NNI: done in 0.620643 secs using 2399% CPU
Optimizing NNI: done in 0.411589 secs using 2399% CPU
Optimizing NNI: done in 0.590221 secs using 2399% CPU
Optimizing NNI: done in 0.471654 secs using 2398% CPU
Optimizing NNI: done in 0.336714 secs using 2398% CPU
Optimizing NNI: done in 0.542089 secs using 2398% CPU
Optimizing NNI: done in 0.443627 secs using 2399% CPU
Optimizing NNI: done in 0.50488 secs using 2399% CPU
Optimizing NNI: done in 0.514363 secs using 2398% CPU
Optimizing NNI: done in 0.434448 secs using 2398% CPU
Optimizing NNI: done in 0.432657 secs using 2398% CPU
Optimizing NNI: done in 0.56507 secs using 2398% CPU
Optimizing NNI: done in 0.484354 secs using 2398% CPU
Optimizing NNI: done in 0.421941 secs using 2399% CPU
Optimizing NNI: done in 0.662694 secs using 2398% CPU
Optimizing NNI: done in 0.529105 secs using 2399% CPU
Optimizing NNI: done in 0.409564 secs using 2398% CPU
Optimizing NNI: done in 0.422444 secs using 2398% CPU
Optimizing NNI: done in 0.447834 secs using 2398% CPU
Optimizing NNI: done in 0.456363 secs using 2398% CPU
Optimizing NNI: done in 0.599959 secs using 2398% CPU
Optimizing NNI: done in 0.513991 secs using 2399% CPU
Optimizing NNI: done in 0.440058 secs using 2398% CPU
Optimizing NNI: done in 0.544616 secs using 2398% CPU
Optimizing NNI: done in 0.666283 secs using 2398% CPU
Optimizing NNI: done in 0.449513 secs using 2398% CPU
Optimizing NNI: done in 0.564425 secs using 2398% CPU
Optimizing NNI: done in 0.548852 secs using 2398% CPU
Optimizing NNI: done in 0.643541 secs using 2399% CPU
Optimizing NNI: done in 0.545963 secs using 2398% CPU
Optimizing NNI: done in 0.515118 secs using 2398% CPU
Optimizing NNI: done in 0.53886 secs using 2400% CPU
Optimizing NNI: done in 0.458672 secs using 2398% CPU
Optimizing NNI: done in 0.482402 secs using 2397% CPU
Optimizing NNI: done in 0.529714 secs using 2398% CPU
Optimizing NNI: done in 0.764096 secs using 2399% CPU
Optimizing NNI: done in 0.408059 secs using 2399% CPU
Optimizing NNI: done in 0.512358 secs using 2397% CPU
Optimizing NNI: done in 0.451728 secs using 2398% CPU
Optimizing NNI: done in 0.531574 secs using 2398% CPU
Optimizing NNI: done in 0.450346 secs using 2399% CPU
Optimizing NNI: done in 0.523891 secs using 2398% CPU
Optimizing NNI: done in 0.463668 secs using 2399% CPU
Optimizing NNI: done in 0.40363 secs using 2398% CPU
Optimizing NNI: done in 0.450222 secs using 2399% CPU
Optimizing NNI: done in 0.510744 secs using 2398% CPU
Optimizing NNI: done in 0.44009 secs using 2398% CPU
Optimizing NNI: done in 0.629161 secs using 2398% CPU
5700 samples done
Optimizing NNI: done in 0.454687 secs using 2398% CPU
Optimizing NNI: done in 0.632994 secs using 2398% CPU
Optimizing NNI: done in 0.545546 secs using 2398% CPU
Optimizing NNI: done in 0.458589 secs using 2398% CPU
Optimizing NNI: done in 0.463527 secs using 2399% CPU
Optimizing NNI: done in 0.508655 secs using 2398% CPU
Optimizing NNI: done in 0.540819 secs using 2398% CPU
Optimizing NNI: done in 0.421679 secs using 2398% CPU
Optimizing NNI: done in 0.514458 secs using 2398% CPU
Optimizing NNI: done in 0.493362 secs using 2398% CPU
Optimizing NNI: done in 0.481697 secs using 2398% CPU
Optimizing NNI: done in 0.618595 secs using 2398% CPU
Optimizing NNI: done in 0.597022 secs using 2399% CPU
Optimizing NNI: done in 0.510132 secs using 2398% CPU
Optimizing NNI: done in 0.35648 secs using 2397% CPU
Optimizing NNI: done in 0.601827 secs using 2399% CPU
Optimizing NNI: done in 0.404027 secs using 2398% CPU
Optimizing NNI: done in 0.430109 secs using 2399% CPU
Optimizing NNI: done in 0.703116 secs using 2398% CPU
Optimizing NNI: done in 0.526022 secs using 2399% CPU
Optimizing NNI: done in 0.39992 secs using 2397% CPU
Optimizing NNI: done in 0.517337 secs using 2399% CPU
Optimizing NNI: done in 0.284655 secs using 2398% CPU
Optimizing NNI: done in 0.410985 secs using 2397% CPU
Optimizing NNI: done in 0.497133 secs using 2398% CPU
Optimizing NNI: done in 0.414336 secs using 2399% CPU
Optimizing NNI: done in 0.485375 secs using 2399% CPU
Optimizing NNI: done in 0.427921 secs using 2398% CPU
Optimizing NNI: done in 0.574669 secs using 2398% CPU
Optimizing NNI: done in 0.537364 secs using 2398% CPU
Optimizing NNI: done in 0.303981 secs using 2397% CPU
Optimizing NNI: done in 0.498558 secs using 2398% CPU
Optimizing NNI: done in 0.582818 secs using 2400% CPU
Optimizing NNI: done in 0.432641 secs using 2397% CPU
Optimizing NNI: done in 0.385079 secs using 2398% CPU
Optimizing NNI: done in 0.475841 secs using 2398% CPU
Optimizing NNI: done in 0.682235 secs using 2398% CPU
Optimizing NNI: done in 0.500008 secs using 2399% CPU
Optimizing NNI: done in 0.497209 secs using 2398% CPU
Optimizing NNI: done in 0.423908 secs using 2397% CPU
Optimizing NNI: done in 0.517389 secs using 2399% CPU
Optimizing NNI: done in 0.512337 secs using 2398% CPU
Optimizing NNI: done in 0.307799 secs using 2397% CPU
Optimizing NNI: done in 0.488852 secs using 2399% CPU
Optimizing NNI: done in 0.590463 secs using 2399% CPU
Optimizing NNI: done in 0.561199 secs using 2398% CPU
Optimizing NNI: done in 0.391512 secs using 2399% CPU
Optimizing NNI: done in 0.564355 secs using 2399% CPU
Optimizing NNI: done in 0.527121 secs using 2398% CPU
Optimizing NNI: done in 0.506607 secs using 2399% CPU
Optimizing NNI: done in 0.411189 secs using 2399% CPU
Optimizing NNI: done in 0.586498 secs using 2398% CPU
Optimizing NNI: done in 0.493512 secs using 2398% CPU
Optimizing NNI: done in 0.512545 secs using 2398% CPU
Optimizing NNI: done in 0.831093 secs using 2399% CPU
Optimizing NNI: done in 0.489416 secs using 2397% CPU
Optimizing NNI: done in 0.505515 secs using 2398% CPU
Optimizing NNI: done in 0.598236 secs using 2398% CPU
Optimizing NNI: done in 0.514637 secs using 2399% CPU
Optimizing NNI: done in 0.38006 secs using 2399% CPU
Optimizing NNI: done in 0.526137 secs using 2399% CPU
Optimizing NNI: done in 0.49373 secs using 2398% CPU
Optimizing NNI: done in 0.514239 secs using 2399% CPU
Optimizing NNI: done in 0.430002 secs using 2399% CPU
Optimizing NNI: done in 0.524974 secs using 2398% CPU
Optimizing NNI: done in 0.514749 secs using 2397% CPU
Optimizing NNI: done in 0.501136 secs using 2399% CPU
Optimizing NNI: done in 0.445594 secs using 2398% CPU
Optimizing NNI: done in 0.403217 secs using 2398% CPU
Optimizing NNI: done in 0.551834 secs using 2398% CPU
Optimizing NNI: done in 0.290615 secs using 2397% CPU
Optimizing NNI: done in 0.510838 secs using 2398% CPU
Optimizing NNI: done in 0.426813 secs using 2398% CPU
Optimizing NNI: done in 0.612146 secs using 2398% CPU
Optimizing NNI: done in 0.393684 secs using 2398% CPU
Optimizing NNI: done in 0.532181 secs using 2399% CPU
Optimizing NNI: done in 0.411422 secs using 2398% CPU
Optimizing NNI: done in 0.429142 secs using 2399% CPU
Optimizing NNI: done in 0.452027 secs using 2398% CPU
Optimizing NNI: done in 0.526544 secs using 2399% CPU
Optimizing NNI: done in 0.610156 secs using 2399% CPU
Optimizing NNI: done in 0.405615 secs using 2399% CPU
Optimizing NNI: done in 0.309562 secs using 2399% CPU
Optimizing NNI: done in 0.491511 secs using 2399% CPU
Optimizing NNI: done in 0.43267 secs using 2398% CPU
Optimizing NNI: done in 0.434594 secs using 2399% CPU
Optimizing NNI: done in 0.418577 secs using 2397% CPU
Optimizing NNI: done in 0.50886 secs using 2398% CPU
Optimizing NNI: done in 0.493747 secs using 2398% CPU
Optimizing NNI: done in 0.529653 secs using 2398% CPU
Optimizing NNI: done in 0.480967 secs using 2398% CPU
Optimizing NNI: done in 0.48742 secs using 2397% CPU
Optimizing NNI: done in 0.513407 secs using 2399% CPU
Optimizing NNI: done in 0.550664 secs using 2398% CPU
Optimizing NNI: done in 0.338704 secs using 2399% CPU
Optimizing NNI: done in 0.79716 secs using 2398% CPU
Optimizing NNI: done in 0.6135 secs using 2400% CPU
Optimizing NNI: done in 0.615479 secs using 2398% CPU
Optimizing NNI: done in 0.409026 secs using 2398% CPU
Optimizing NNI: done in 0.463392 secs using 2399% CPU
5800 samples done
Optimizing NNI: done in 0.421125 secs using 2399% CPU
Optimizing NNI: done in 0.495441 secs using 2397% CPU
Optimizing NNI: done in 0.503503 secs using 2399% CPU
Optimizing NNI: done in 0.427604 secs using 2398% CPU
Optimizing NNI: done in 0.424094 secs using 2399% CPU
Optimizing NNI: done in 0.568268 secs using 2398% CPU
Optimizing NNI: done in 0.507322 secs using 2399% CPU
Optimizing NNI: done in 0.764169 secs using 2398% CPU
Optimizing NNI: done in 0.409707 secs using 2399% CPU
Optimizing NNI: done in 0.684932 secs using 2399% CPU
Optimizing NNI: done in 0.435817 secs using 2397% CPU
Optimizing NNI: done in 0.50989 secs using 2398% CPU
Optimizing NNI: done in 0.401532 secs using 2398% CPU
Optimizing NNI: done in 0.41693 secs using 2398% CPU
Optimizing NNI: done in 0.540939 secs using 2398% CPU
Optimizing NNI: done in 0.664839 secs using 2398% CPU
Optimizing NNI: done in 0.421709 secs using 2399% CPU
Optimizing NNI: done in 0.52928 secs using 2399% CPU
Optimizing NNI: done in 0.659853 secs using 2399% CPU
Optimizing NNI: done in 0.611778 secs using 2398% CPU
Optimizing NNI: done in 0.591363 secs using 2399% CPU
Optimizing NNI: done in 0.416436 secs using 2398% CPU
Optimizing NNI: done in 0.517594 secs using 2398% CPU
Optimizing NNI: done in 0.498918 secs using 2398% CPU
Optimizing NNI: done in 0.622151 secs using 2399% CPU
Optimizing NNI: done in 0.403043 secs using 2397% CPU
Optimizing NNI: done in 0.698676 secs using 2398% CPU
Optimizing NNI: done in 0.41661 secs using 2399% CPU
Optimizing NNI: done in 0.428945 secs using 2398% CPU
Optimizing NNI: done in 0.399943 secs using 2398% CPU
Optimizing NNI: done in 0.41749 secs using 2398% CPU
Optimizing NNI: done in 0.592773 secs using 2398% CPU
Optimizing NNI: done in 0.575001 secs using 2398% CPU
Optimizing NNI: done in 0.409953 secs using 2398% CPU
Optimizing NNI: done in 0.439674 secs using 2399% CPU
Optimizing NNI: done in 0.496339 secs using 2398% CPU
Optimizing NNI: done in 0.596685 secs using 2399% CPU
Optimizing NNI: done in 0.43228 secs using 2399% CPU
Optimizing NNI: done in 0.566294 secs using 2398% CPU
Optimizing NNI: done in 0.598069 secs using 2398% CPU
Optimizing NNI: done in 0.402466 secs using 2398% CPU
Optimizing NNI: done in 0.534044 secs using 2399% CPU
Optimizing NNI: done in 0.402642 secs using 2399% CPU
Optimizing NNI: done in 0.544583 secs using 2398% CPU
Optimizing NNI: done in 0.432252 secs using 2398% CPU
Optimizing NNI: done in 0.506028 secs using 2398% CPU
Optimizing NNI: done in 0.494229 secs using 2398% CPU
Optimizing NNI: done in 0.424019 secs using 2398% CPU
Optimizing NNI: done in 0.515291 secs using 2399% CPU
Optimizing NNI: done in 0.510913 secs using 2397% CPU
Optimizing NNI: done in 0.515019 secs using 2398% CPU
Optimizing NNI: done in 0.504381 secs using 2398% CPU
Optimizing NNI: done in 0.615706 secs using 2398% CPU
Optimizing NNI: done in 0.525674 secs using 2399% CPU
Optimizing NNI: done in 0.409122 secs using 2397% CPU
Optimizing NNI: done in 0.385141 secs using 2399% CPU
Optimizing NNI: done in 0.299087 secs using 2398% CPU
Optimizing NNI: done in 0.482693 secs using 2397% CPU
Optimizing NNI: done in 0.512405 secs using 2399% CPU
Optimizing NNI: done in 0.594822 secs using 2399% CPU
Optimizing NNI: done in 0.302968 secs using 2397% CPU
Optimizing NNI: done in 0.423924 secs using 2397% CPU
Optimizing NNI: done in 0.503867 secs using 2398% CPU
Optimizing NNI: done in 0.488222 secs using 2399% CPU
Optimizing NNI: done in 0.49115 secs using 2399% CPU
Optimizing NNI: done in 0.405549 secs using 2398% CPU
Optimizing NNI: done in 0.43502 secs using 2398% CPU
Optimizing NNI: done in 0.430856 secs using 2398% CPU
Optimizing NNI: done in 0.512221 secs using 2397% CPU
Optimizing NNI: done in 0.40778 secs using 2398% CPU
Optimizing NNI: done in 0.587526 secs using 2399% CPU
Optimizing NNI: done in 0.499742 secs using 2399% CPU
Optimizing NNI: done in 0.418228 secs using 2399% CPU
Optimizing NNI: done in 0.391782 secs using 2399% CPU
Optimizing NNI: done in 0.5593 secs using 2397% CPU
Optimizing NNI: done in 0.65157 secs using 2399% CPU
Optimizing NNI: done in 0.52755 secs using 2399% CPU
Optimizing NNI: done in 0.428597 secs using 2398% CPU
Optimizing NNI: done in 0.42858 secs using 2398% CPU
Optimizing NNI: done in 0.658859 secs using 2398% CPU
Optimizing NNI: done in 0.509279 secs using 2399% CPU
Optimizing NNI: done in 0.490072 secs using 2398% CPU
Optimizing NNI: done in 0.537792 secs using 2399% CPU
Optimizing NNI: done in 0.391841 secs using 2398% CPU
Optimizing NNI: done in 0.510813 secs using 2399% CPU
Optimizing NNI: done in 0.395719 secs using 2398% CPU
Optimizing NNI: done in 0.384262 secs using 2398% CPU
Optimizing NNI: done in 0.399414 secs using 2397% CPU
Optimizing NNI: done in 0.49089 secs using 2398% CPU
Optimizing NNI: done in 0.50339 secs using 2399% CPU
Optimizing NNI: done in 0.419969 secs using 2399% CPU
Optimizing NNI: done in 0.629881 secs using 2399% CPU
Optimizing NNI: done in 0.618164 secs using 2398% CPU
Optimizing NNI: done in 0.4245 secs using 2397% CPU
Optimizing NNI: done in 0.47006 secs using 2399% CPU
Optimizing NNI: done in 0.615488 secs using 2399% CPU
Optimizing NNI: done in 0.472229 secs using 2398% CPU
Optimizing NNI: done in 0.759465 secs using 2399% CPU
Optimizing NNI: done in 0.518818 secs using 2398% CPU
Optimizing NNI: done in 0.521618 secs using 2398% CPU
5900 samples done
Optimizing NNI: done in 0.486084 secs using 2398% CPU
Optimizing NNI: done in 0.4287 secs using 2398% CPU
Optimizing NNI: done in 0.425237 secs using 2399% CPU
Optimizing NNI: done in 0.483935 secs using 2399% CPU
Optimizing NNI: done in 0.32227 secs using 2396% CPU
Optimizing NNI: done in 0.573675 secs using 2398% CPU
Optimizing NNI: done in 0.439225 secs using 2398% CPU
Optimizing NNI: done in 0.493778 secs using 2398% CPU
Optimizing NNI: done in 0.52508 secs using 2398% CPU
Optimizing NNI: done in 0.506871 secs using 2399% CPU
Optimizing NNI: done in 0.41568 secs using 2399% CPU
Optimizing NNI: done in 0.421563 secs using 2397% CPU
Optimizing NNI: done in 0.496144 secs using 2398% CPU
Optimizing NNI: done in 0.496276 secs using 2399% CPU
Optimizing NNI: done in 0.39583 secs using 2398% CPU
Optimizing NNI: done in 0.587591 secs using 2398% CPU
Optimizing NNI: done in 0.530364 secs using 2398% CPU
Optimizing NNI: done in 0.32416 secs using 2397% CPU
Optimizing NNI: done in 0.487016 secs using 2398% CPU
Optimizing NNI: done in 0.44153 secs using 2397% CPU
Optimizing NNI: done in 0.589825 secs using 2398% CPU
Optimizing NNI: done in 0.492179 secs using 2398% CPU
Optimizing NNI: done in 0.518284 secs using 2399% CPU
Optimizing NNI: done in 0.404086 secs using 2399% CPU
Optimizing NNI: done in 0.517574 secs using 2398% CPU
Optimizing NNI: done in 0.656257 secs using 2398% CPU
Optimizing NNI: done in 0.417788 secs using 2398% CPU
Optimizing NNI: done in 0.487551 secs using 2398% CPU
Optimizing NNI: done in 0.416601 secs using 2398% CPU
Optimizing NNI: done in 0.504022 secs using 2398% CPU
Optimizing NNI: done in 0.790038 secs using 2398% CPU
Optimizing NNI: done in 0.545612 secs using 2399% CPU
Optimizing NNI: done in 0.551123 secs using 2399% CPU
Optimizing NNI: done in 0.647276 secs using 2398% CPU
Optimizing NNI: done in 0.619361 secs using 2398% CPU
Optimizing NNI: done in 0.380986 secs using 2399% CPU
Optimizing NNI: done in 0.417439 secs using 2398% CPU
Optimizing NNI: done in 0.467459 secs using 2397% CPU
Optimizing NNI: done in 0.425458 secs using 2398% CPU
Optimizing NNI: done in 0.522268 secs using 2399% CPU
Optimizing NNI: done in 0.436836 secs using 2398% CPU
Optimizing NNI: done in 0.422028 secs using 2398% CPU
Optimizing NNI: done in 0.386413 secs using 2399% CPU
Optimizing NNI: done in 0.507266 secs using 2398% CPU
Optimizing NNI: done in 0.523717 secs using 2398% CPU
Optimizing NNI: done in 0.395471 secs using 2398% CPU
Optimizing NNI: done in 0.472957 secs using 2399% CPU
Optimizing NNI: done in 0.407102 secs using 2398% CPU
Optimizing NNI: done in 0.428637 secs using 2398% CPU
Optimizing NNI: done in 0.614168 secs using 2398% CPU
Optimizing NNI: done in 0.544943 secs using 2398% CPU
Optimizing NNI: done in 0.538932 secs using 2398% CPU
Optimizing NNI: done in 0.596986 secs using 2399% CPU
Optimizing NNI: done in 0.525298 secs using 2398% CPU
Optimizing NNI: done in 0.522769 secs using 2397% CPU
Optimizing NNI: done in 0.422209 secs using 2398% CPU
Optimizing NNI: done in 0.518132 secs using 2398% CPU
Optimizing NNI: done in 0.317918 secs using 2397% CPU
Optimizing NNI: done in 0.515095 secs using 2399% CPU
Optimizing NNI: done in 0.411025 secs using 2399% CPU
Optimizing NNI: done in 0.531074 secs using 2399% CPU
Optimizing NNI: done in 0.558243 secs using 2398% CPU
Optimizing NNI: done in 0.596582 secs using 2399% CPU
Optimizing NNI: done in 0.608995 secs using 2398% CPU
Optimizing NNI: done in 0.528587 secs using 2398% CPU
Optimizing NNI: done in 0.406481 secs using 2399% CPU
Optimizing NNI: done in 0.566701 secs using 2399% CPU
Optimizing NNI: done in 0.554527 secs using 2399% CPU
Optimizing NNI: done in 0.503568 secs using 2398% CPU
Optimizing NNI: done in 0.345297 secs using 2398% CPU
Optimizing NNI: done in 0.496098 secs using 2398% CPU
Optimizing NNI: done in 0.634746 secs using 2399% CPU
Optimizing NNI: done in 0.432737 secs using 2399% CPU
Optimizing NNI: done in 0.552236 secs using 2398% CPU
Optimizing NNI: done in 0.534348 secs using 2399% CPU
Optimizing NNI: done in 0.516452 secs using 2399% CPU
Optimizing NNI: done in 0.40714 secs using 2398% CPU
Optimizing NNI: done in 0.508384 secs using 2399% CPU
Optimizing NNI: done in 0.663238 secs using 2399% CPU
Optimizing NNI: done in 0.543133 secs using 2399% CPU
Optimizing NNI: done in 0.583476 secs using 2398% CPU
Optimizing NNI: done in 0.408028 secs using 2398% CPU
Optimizing NNI: done in 0.429299 secs using 2399% CPU
Optimizing NNI: done in 0.435323 secs using 2399% CPU
Optimizing NNI: done in 0.550875 secs using 2399% CPU
Optimizing NNI: done in 0.441065 secs using 2399% CPU
Optimizing NNI: done in 0.447246 secs using 2398% CPU
Optimizing NNI: done in 0.335402 secs using 2398% CPU
Optimizing NNI: done in 0.737837 secs using 2399% CPU
Optimizing NNI: done in 0.43936 secs using 2398% CPU
Optimizing NNI: done in 0.43187 secs using 2399% CPU
Optimizing NNI: done in 0.4344 secs using 2397% CPU
Optimizing NNI: done in 0.434021 secs using 2398% CPU
Optimizing NNI: done in 0.713162 secs using 2399% CPU
Optimizing NNI: done in 0.5269 secs using 2398% CPU
Optimizing NNI: done in 0.87179 secs using 2399% CPU
Optimizing NNI: done in 0.544491 secs using 2399% CPU
Optimizing NNI: done in 0.530828 secs using 2398% CPU
Optimizing NNI: done in 0.678962 secs using 2399% CPU
Optimizing NNI: done in 0.891422 secs using 2397% CPU
6000 samples done
Optimizing NNI: done in 0.451018 secs using 2398% CPU
Optimizing NNI: done in 0.411215 secs using 2399% CPU
Optimizing NNI: done in 0.517586 secs using 2398% CPU
Optimizing NNI: done in 0.28372 secs using 2397% CPU
Optimizing NNI: done in 0.602468 secs using 2398% CPU
Optimizing NNI: done in 0.632382 secs using 2398% CPU
Optimizing NNI: done in 0.878258 secs using 2399% CPU
Optimizing NNI: done in 0.430903 secs using 2398% CPU
Optimizing NNI: done in 0.492484 secs using 2399% CPU
Optimizing NNI: done in 0.536705 secs using 2399% CPU
Optimizing NNI: done in 0.584793 secs using 2399% CPU
Optimizing NNI: done in 0.440058 secs using 2398% CPU
Optimizing NNI: done in 0.515836 secs using 2398% CPU
Optimizing NNI: done in 0.528436 secs using 2398% CPU
Optimizing NNI: done in 0.596135 secs using 2397% CPU
Optimizing NNI: done in 0.514139 secs using 2399% CPU
Optimizing NNI: done in 0.420621 secs using 2397% CPU
Optimizing NNI: done in 0.457089 secs using 2399% CPU
Optimizing NNI: done in 0.417493 secs using 2399% CPU
Optimizing NNI: done in 0.422255 secs using 2398% CPU
Optimizing NNI: done in 0.519048 secs using 2399% CPU
Optimizing NNI: done in 0.518953 secs using 2399% CPU
Optimizing NNI: done in 0.344154 secs using 2398% CPU
Optimizing NNI: done in 0.61918 secs using 2398% CPU
Optimizing NNI: done in 0.614998 secs using 2399% CPU
Optimizing NNI: done in 0.427238 secs using 2399% CPU
Optimizing NNI: done in 0.533395 secs using 2398% CPU
Optimizing NNI: done in 0.592112 secs using 2398% CPU
Optimizing NNI: done in 0.333097 secs using 2398% CPU
Optimizing NNI: done in 0.443736 secs using 2398% CPU
Optimizing NNI: done in 0.618744 secs using 2399% CPU
Optimizing NNI: done in 0.62314 secs using 2399% CPU
Optimizing NNI: done in 0.496482 secs using 2398% CPU
Optimizing NNI: done in 0.536565 secs using 2398% CPU
Optimizing NNI: done in 0.590533 secs using 2398% CPU
Optimizing NNI: done in 0.409629 secs using 2398% CPU
Optimizing NNI: done in 0.58814 secs using 2399% CPU
Optimizing NNI: done in 0.403569 secs using 2398% CPU
Optimizing NNI: done in 0.401819 secs using 2398% CPU
Optimizing NNI: done in 0.434207 secs using 2399% CPU
Optimizing NNI: done in 0.665804 secs using 2398% CPU
Optimizing NNI: done in 0.599344 secs using 2399% CPU
Optimizing NNI: done in 0.548659 secs using 2398% CPU
Optimizing NNI: done in 0.588179 secs using 2399% CPU
Optimizing NNI: done in 0.408087 secs using 2399% CPU
Optimizing NNI: done in 0.510445 secs using 2398% CPU
Optimizing NNI: done in 0.546732 secs using 2399% CPU
Optimizing NNI: done in 0.469641 secs using 2397% CPU
Optimizing NNI: done in 0.493838 secs using 2398% CPU
Optimizing NNI: done in 0.417523 secs using 2398% CPU
Optimizing NNI: done in 0.617312 secs using 2398% CPU
Optimizing NNI: done in 0.420215 secs using 2399% CPU
Optimizing NNI: done in 0.517421 secs using 2399% CPU
Optimizing NNI: done in 0.599161 secs using 2397% CPU
Optimizing NNI: done in 0.397936 secs using 2399% CPU
Optimizing NNI: done in 0.607949 secs using 2399% CPU
Optimizing NNI: done in 0.332318 secs using 2397% CPU
Optimizing NNI: done in 0.375538 secs using 2398% CPU
Optimizing NNI: done in 0.592998 secs using 2398% CPU
Optimizing NNI: done in 0.688434 secs using 2398% CPU
Optimizing NNI: done in 0.417917 secs using 2398% CPU
Optimizing NNI: done in 0.421426 secs using 2398% CPU
Optimizing NNI: done in 0.63128 secs using 2399% CPU
Optimizing NNI: done in 0.554626 secs using 2397% CPU
Optimizing NNI: done in 0.416351 secs using 2399% CPU
Optimizing NNI: done in 0.710114 secs using 2399% CPU
Optimizing NNI: done in 0.520508 secs using 2398% CPU
Optimizing NNI: done in 0.41886 secs using 2398% CPU
Optimizing NNI: done in 0.52044 secs using 2397% CPU
Optimizing NNI: done in 0.541331 secs using 2398% CPU
Optimizing NNI: done in 0.319679 secs using 2399% CPU
Optimizing NNI: done in 0.435533 secs using 2399% CPU
Optimizing NNI: done in 0.469441 secs using 2399% CPU
Optimizing NNI: done in 0.545092 secs using 2399% CPU
Optimizing NNI: done in 0.554404 secs using 2399% CPU
Optimizing NNI: done in 0.506554 secs using 2399% CPU
Optimizing NNI: done in 0.507355 secs using 2397% CPU
Optimizing NNI: done in 0.45618 secs using 2398% CPU
Optimizing NNI: done in 0.540468 secs using 2399% CPU
Optimizing NNI: done in 0.729176 secs using 2399% CPU
Optimizing NNI: done in 0.520124 secs using 2398% CPU
Optimizing NNI: done in 0.618708 secs using 2398% CPU
Optimizing NNI: done in 0.565068 secs using 2398% CPU
Optimizing NNI: done in 0.43786 secs using 2398% CPU
Optimizing NNI: done in 0.790882 secs using 2398% CPU
Optimizing NNI: done in 0.630303 secs using 2398% CPU
Optimizing NNI: done in 0.439219 secs using 2399% CPU
Optimizing NNI: done in 0.421859 secs using 2397% CPU
Optimizing NNI: done in 0.4019 secs using 2399% CPU
Optimizing NNI: done in 0.444229 secs using 2398% CPU
Optimizing NNI: done in 0.553679 secs using 2399% CPU
Optimizing NNI: done in 0.483215 secs using 2398% CPU
Optimizing NNI: done in 0.522516 secs using 2398% CPU
Optimizing NNI: done in 0.424378 secs using 2399% CPU
Optimizing NNI: done in 0.53144 secs using 2398% CPU
Optimizing NNI: done in 0.441395 secs using 2399% CPU
Optimizing NNI: done in 0.610226 secs using 2399% CPU
Optimizing NNI: done in 0.518842 secs using 2399% CPU
Optimizing NNI: done in 0.52293 secs using 2398% CPU
Optimizing NNI: done in 0.548477 secs using 2399% CPU
6100 samples done
Optimizing NNI: done in 0.531984 secs using 2398% CPU
Optimizing NNI: done in 0.540474 secs using 2398% CPU
Optimizing NNI: done in 0.623082 secs using 2398% CPU
Optimizing NNI: done in 0.415943 secs using 2398% CPU
Optimizing NNI: done in 0.385604 secs using 2398% CPU
Optimizing NNI: done in 0.580719 secs using 2398% CPU
Optimizing NNI: done in 0.617816 secs using 2399% CPU
Optimizing NNI: done in 0.464538 secs using 2398% CPU
Optimizing NNI: done in 0.70858 secs using 2398% CPU
Optimizing NNI: done in 0.508213 secs using 2398% CPU
Optimizing NNI: done in 0.586785 secs using 2398% CPU
Optimizing NNI: done in 0.438057 secs using 2398% CPU
Optimizing NNI: done in 0.549798 secs using 2399% CPU
Optimizing NNI: done in 0.549828 secs using 2399% CPU
Optimizing NNI: done in 0.50966 secs using 2399% CPU
Optimizing NNI: done in 0.420918 secs using 2398% CPU
Optimizing NNI: done in 0.524597 secs using 2398% CPU
Optimizing NNI: done in 0.482003 secs using 2398% CPU
Optimizing NNI: done in 0.603408 secs using 2399% CPU
Optimizing NNI: done in 0.608968 secs using 2399% CPU
Optimizing NNI: done in 0.531463 secs using 2399% CPU
Optimizing NNI: done in 0.582917 secs using 2398% CPU
Optimizing NNI: done in 0.735811 secs using 2399% CPU
Optimizing NNI: done in 0.42577 secs using 2397% CPU
Optimizing NNI: done in 0.446954 secs using 2398% CPU
Optimizing NNI: done in 0.413948 secs using 2398% CPU
Optimizing NNI: done in 0.498624 secs using 2399% CPU
Optimizing NNI: done in 0.59797 secs using 2398% CPU
Optimizing NNI: done in 0.561532 secs using 2399% CPU
Optimizing NNI: done in 0.638191 secs using 2398% CPU
Optimizing NNI: done in 0.758498 secs using 2398% CPU
Optimizing NNI: done in 0.50766 secs using 2397% CPU
Optimizing NNI: done in 0.593344 secs using 2398% CPU
Optimizing NNI: done in 0.53015 secs using 2398% CPU
Optimizing NNI: done in 0.448979 secs using 2399% CPU
Optimizing NNI: done in 0.483352 secs using 2398% CPU
Optimizing NNI: done in 0.434176 secs using 2398% CPU
Optimizing NNI: done in 0.434451 secs using 2399% CPU
Optimizing NNI: done in 0.52723 secs using 2398% CPU
Optimizing NNI: done in 0.407781 secs using 2398% CPU
Optimizing NNI: done in 0.615207 secs using 2399% CPU
Optimizing NNI: done in 0.767744 secs using 2399% CPU
Optimizing NNI: done in 0.585531 secs using 2399% CPU
Optimizing NNI: done in 0.782332 secs using 2398% CPU
Optimizing NNI: done in 0.531786 secs using 2399% CPU
Optimizing NNI: done in 0.581047 secs using 2398% CPU
Optimizing NNI: done in 0.554994 secs using 2399% CPU
Optimizing NNI: done in 0.329952 secs using 2399% CPU
Optimizing NNI: done in 0.524022 secs using 2398% CPU
Optimizing NNI: done in 0.527072 secs using 2398% CPU
Optimizing NNI: done in 0.431637 secs using 2399% CPU
Optimizing NNI: done in 0.542161 secs using 2399% CPU
Optimizing NNI: done in 0.472052 secs using 2399% CPU
Optimizing NNI: done in 0.521674 secs using 2398% CPU
Optimizing NNI: done in 0.429492 secs using 2397% CPU
Optimizing NNI: done in 0.556572 secs using 2398% CPU
Optimizing NNI: done in 0.754677 secs using 2398% CPU
Optimizing NNI: done in 0.325799 secs using 2400% CPU
Optimizing NNI: done in 0.595813 secs using 2398% CPU
Optimizing NNI: done in 0.660502 secs using 2399% CPU
Optimizing NNI: done in 0.414471 secs using 2398% CPU
Optimizing NNI: done in 0.415963 secs using 2398% CPU
Optimizing NNI: done in 0.601129 secs using 2399% CPU
Optimizing NNI: done in 0.495464 secs using 2398% CPU
Optimizing NNI: done in 0.590941 secs using 2399% CPU
Optimizing NNI: done in 0.623995 secs using 2399% CPU
Optimizing NNI: done in 0.689779 secs using 2399% CPU
Optimizing NNI: done in 0.393063 secs using 2397% CPU
Optimizing NNI: done in 0.325275 secs using 2398% CPU
Optimizing NNI: done in 0.563645 secs using 2399% CPU
Optimizing NNI: done in 0.344892 secs using 2398% CPU
Optimizing NNI: done in 0.677921 secs using 2399% CPU
Optimizing NNI: done in 0.445479 secs using 2398% CPU
Optimizing NNI: done in 0.416828 secs using 2398% CPU
Optimizing NNI: done in 0.41931 secs using 2398% CPU
Optimizing NNI: done in 0.491409 secs using 2398% CPU
Optimizing NNI: done in 0.547817 secs using 2398% CPU
Optimizing NNI: done in 0.504286 secs using 2399% CPU
Optimizing NNI: done in 0.336544 secs using 2397% CPU
Optimizing NNI: done in 0.688015 secs using 2398% CPU
Optimizing NNI: done in 0.31938 secs using 2397% CPU
Optimizing NNI: done in 0.400997 secs using 2398% CPU
Optimizing NNI: done in 0.626502 secs using 2399% CPU
Optimizing NNI: done in 0.631618 secs using 2398% CPU
Optimizing NNI: done in 0.529512 secs using 2399% CPU
Optimizing NNI: done in 0.64491 secs using 2398% CPU
Optimizing NNI: done in 0.449841 secs using 2398% CPU
Optimizing NNI: done in 0.62959 secs using 2399% CPU
Optimizing NNI: done in 0.397394 secs using 2398% CPU
Optimizing NNI: done in 0.631402 secs using 2398% CPU
Optimizing NNI: done in 0.633055 secs using 2399% CPU
Optimizing NNI: done in 0.54399 secs using 2398% CPU
Optimizing NNI: done in 0.55237 secs using 2399% CPU
Optimizing NNI: done in 0.454477 secs using 2399% CPU
Optimizing NNI: done in 1.20815 secs using 2399% CPU
Optimizing NNI: done in 0.52561 secs using 2399% CPU
Optimizing NNI: done in 0.643882 secs using 2398% CPU
Optimizing NNI: done in 0.54886 secs using 2398% CPU
Optimizing NNI: done in 0.538107 secs using 2399% CPU
Optimizing NNI: done in 0.564712 secs using 2399% CPU
6200 samples done
Optimizing NNI: done in 0.40511 secs using 2398% CPU
Optimizing NNI: done in 0.644853 secs using 2398% CPU
Optimizing NNI: done in 0.424936 secs using 2399% CPU
Optimizing NNI: done in 0.652479 secs using 2399% CPU
Optimizing NNI: done in 0.582365 secs using 2398% CPU
Optimizing NNI: done in 0.434602 secs using 2399% CPU
Optimizing NNI: done in 0.402581 secs using 2399% CPU
Optimizing NNI: done in 0.432176 secs using 2399% CPU
Optimizing NNI: done in 0.616138 secs using 2398% CPU
Optimizing NNI: done in 0.572117 secs using 2398% CPU
Optimizing NNI: done in 0.431323 secs using 2399% CPU
Optimizing NNI: done in 0.516956 secs using 2398% CPU
Optimizing NNI: done in 0.546887 secs using 2398% CPU
Optimizing NNI: done in 0.491277 secs using 2397% CPU
Optimizing NNI: done in 0.541088 secs using 2398% CPU
Optimizing NNI: done in 0.332865 secs using 2399% CPU
Optimizing NNI: done in 0.41875 secs using 2399% CPU
Optimizing NNI: done in 0.58322 secs using 2399% CPU
Optimizing NNI: done in 0.543269 secs using 2398% CPU
Optimizing NNI: done in 0.531322 secs using 2398% CPU
Optimizing NNI: done in 0.340188 secs using 2397% CPU
Optimizing NNI: done in 0.563656 secs using 2398% CPU
Optimizing NNI: done in 0.523442 secs using 2399% CPU
Optimizing NNI: done in 0.539246 secs using 2398% CPU
Optimizing NNI: done in 0.627728 secs using 2398% CPU
Optimizing NNI: done in 0.553299 secs using 2399% CPU
Optimizing NNI: done in 0.698088 secs using 2398% CPU
[truncated: 205,998 more chars]
