# Supplementary material for: In silico analysis of crustacean hyperglycemic hormone family G protein-coupled receptor candidates
Source: Front Endocrinol (Lausanne). 2024 Jan 9;14:1322800. doi: 10.3389/fendo.2023.1322800 (PMC10828670; doi:10.3389/fendo.2023.1322800)
Supplement: Supplementary Data Sheet 1 — G. lateralis ESG transcriptome data set. [file DataSheet_1.zip › Supplementary Data/SuppData4/CFRC_all/aligned.fa.clipkit]

>AcastyEVm001896t2
---------------------------------------------------MDT------
----TGLALST----------TP--SVMNFSP----------------------------
TEGL-----MTS---------TVPPYLST-----------------YMPEE-LLNSSM--
----------------MANFSDRDHD----------------------QID---------
------FSEYEYG-------------------------------YRKETWI----PITWR
E-ILKITAYILIFLISLSGNLLVILVVYYNAHMRSSTNQYLVNLAAALFVTLVCMWVHIV
RHLSHPHY-VLPALVCKLDGFVQTTALLASVLTLTVISVGRFIAVMFPLHA--RTSPDRA
HKVILAVWITSATLACTLFYRELYSI-----KWS-NFT-SWQDELWPQEYRLDPKTGYC-
LLVYDSKQFFYTALTIALYFLPVGIMFINYSLVVWRLWMTQLP---GEHS----------
--------------------LPAR-NTA---------SRAKRKVVKMVSVVLVVFVVCWT
LQTIILYSN-FVHVQH---------KALPEWFPILEFSAYFVAYSNSALPIICGFNANFR
QGLVSLLT------------CSHS-------S-SS-R--------TYH------RREYIG
GSTTRFTLDNPGT-----------WKGVTGG--GMTSGTRETTM----VG----CSGPEP
AVLLEFS-----------SLKKNNR-------LVQKSSMN----QPLSGR----------
VVATSASRDLNQQSFGHYT----GDLVCKKCCRENHH-HETHMGH-VCTATTTIPTTNN-
------------------------------------------------------------
---------------------------HHN------------------------------
-----RNQLQDDFGSGCRENGGCVSV-VTGGVGVRSQSGSNG-----------------E
KL---------------------------ITK-ISISS---------------FSS----
-----DGETGCGCYRRKQRK-----GKINNLPM---------------------------
------NH---HHHNDMYDVNH-MK----PENYG-------------------IREDML-
-----------
>AlpvirEVm002467t1
---------------------------------------------------MPD------
----VNSY--IA----DDDEEDL------------QLLQD-----NPAALVA--------
-----NHS------------------------EGY-AT----FVRCLVGEADRLNYSIG-
-----------------------DGFWLHFRLQS---NSSYRT-GSY-VINE----TST-
----EKNNFTFWSMEGS----PEK-------LVQDLIQQCFALSVLNTPRPY---LLEWW
QQLLWTLVFGTMMAMAVGGNILVMWIIYAHRRMQTVTNYFLMNLAAALFMSVLNCMFNFI
Y-MLHSDW-PFGGVYCTISNFMANVTISASVLTLMAISFDRYIAIVKPLEP--RMSKTTA
RIFMLVIWSSSMLLALCILYSDTVSI-----KYKNNEI-RRGILRWPDGQ----------
TSSSKHEHIYNIVFFITTYLLPMLVMLACYFLIGRELWGSRTI---GEMT----------
---------------------ERQ-VNS---------IRSKRRVVKMFIVIVAAFGLCWL
QQAFFLYTY-HNA-----------QILDTANIQHIYLAFYWLAMANAMIPLIYWMNARFR
TYFRELVLHCV---------CLR-----WPRRNLSYEG----------------------
---------SPEMERR--YPPC----------EDHSSRSRSD------------------
-----------------TRQGMNGT-------LRTTPN---------SNN----------
HLLVYSSRERLNAR----------------------------------------------
-------------------------------------------------NGWRRTG----
-------------AA-----CDRCR-------PGVG------------RRPA------LL
ND-V------------------------------------------------LEPHADSQ
IQMMPMNNNNSA-GTGAG---------ARDS-----------------------------
-------------------------HNMYVEVYS--------------------------
---------F----------------TPPDACCHH----------------PV-------
-----------
>AlpvirEVm002467t5
------------------------------------------------------------
------------------------------------------------------------
------------------------------------------------------------
------------------------------------------------------------
------------------------------------------------------------
-----------------------MWIIYAHRRMQTVTNYFLMNLAAALFMSVLNCMFNFI
Y-MLHSDW-PFGGVYCTISNFMANVTISASVLTLMAISFDRYIAIVKPLEP--RMSKTTA
RVFILVIWSSSMILALCILYSDTVSI-----KYKNNEV-RRGILRWPDGQ----------
TSSSKHEHIYNIVFFITTYLLPMLVMLACYYLIGRELWGSRTI---GEMT----------
---------------------ERQ-VNS---------IRSKRRVVKMFIVIVAAFGLCWL
QQAFFLYTY-HNA-----------QILDTANIQHIYLAFYWLAMANAMIPLIYWMNARFR
TYFRELVLHCV---------CLR-----WPRRNLSYEG----------------------
---------SPEMERR--YPPC----------EDHSSRSRSD------------------
-----------------TRQGMNGT-------LRTTPN---------SNN----------
HLLVYSSRERLNAR----------------------------------------------
-------------------------------------------------NGWRRTG----
-------------AA-----CDRCR-------PGVG------------RRPA------LL
ND-V------------------------------------------------LEPHADSQ
IQMMPMNNNNSA-GTGAG---------ARDS-----------------------------
-------------------------HNMYVEVYS--------------------------
---------F----------------TPPDACCHH----------------PV-------
-----------
>AlpvirEVm002835t1
---------------------------------------------------MPG------
----VDTYQALF------------------------NLTQM-LLLATNGSD---------
ITHLHNLF--ASGML---GDQGMDSDD-------WLED--------------GSSLPSLP
S----NY-SI---LEW-----FKNSTTIHTR---------------R-VLN--SF-MNTD
GS--ESGSSTSVTTT-------SSSSSK------------------QSRLPF---QMPAY
QQALWIIAFGIMILGACVGNLVVIRIVLGNQRMKTTTNYFLVNLSVALFMTLFNCVFNFV
F-MLKSHW-AFGSVYCTISQFIAHVTLAASVFTLAVISFDRFLNVMRPLKP--RMSKCVC
RLLLLGIWVVAASIAAILPYATTLDT-----M---KGE-RTIVIQWPDGL----------
APRSLIDYVYNVVILAVTYVVPMIAMIICYAVIGCKLYDPAV-----AKT----------
---------------------SRQ-VDN---------FKSKRKVVKMLALLVGLFALCWL
YHVYFIVVH-HHP-----------QLSMRPYVQHMYLAFYWLAMSNAMIPVIYLLNARFR
YFFWQLLSGAKK----TWVKCVR-------------------------------------
-----------------------------------NTNSNSSI-----------LSVEDD
PFAFHLNVGGEV--LQAGHPDTKQTRQ--SPLIRTSRPSPRMAV-NLANH----------
PNKPLSERKLTPSSSPN-------------------------------------------
------------------------------------------------------------
------------------------------------------------------------
------------------------------------------------------------
---------------------------GNKLSCKTQQIHFIE------------------
------------------------------------------------------------
------PA----------------------------------------------------
-----------
>AlpvirEVm003253t1
--------------------------------------------------MMEV------
----AGSSPPST-----------------------------ALTLSP--------FPS--
ILPGFNTTAVPFSSV------SLAN-----------------------NVPDILNSTEH-
-----EYLV--------------E----------------------D-FTN------VSV
---------TNTTNC-------TWNGTQW---------VCGASD-VWEENPY---NLPWW
HQLIWSVVFGGMVLVATGGNLIVIWIVLADRRMRTVTNIFLVNLSVATMVSTLNVVFNFT
Y-MLNLHW-RFGHIYCKISQFVSVLSICASVFTLMAISFDRYIAIMHPLRP--RMGRKAT
ITIVVWIWVSSICVSMTMIFFTTANI-----PEKDGED-RVVYGAWPDGD----------
QGESYLEYVHTVILMVLTYILPLLSMGFTYARIGMTLWGSRSI---GENT----------
---------------------PRQ-VES---------IRSKRKVVKMMIVVVTIFGVCWL
YHAYFILAN-LMP-----------EITHTAYIQETYLAIYWLAMSNSMYPMICWLNNRFR
NGFKKVFA--------RVCTCIQY------------------------------------
---------EQ----E----PIEA---------TRIHTTRFS------------CSGS--
-------------------PETHHR-------ISCDGASH--------------------
----ISMRTYMSDV---------------------------------GGGTNG-------
-GSQPPLRLCN---GANYKR---------------------------ATNGANTN-----
------------------------------------------------------------
------------------------------------------------------------
---------------------------SPSSSNNRNYGGTINNAN--K----NAKYLSV-
----------------------SY-QYV--------------------------------
------------------------------------------------------------
-----------
>AlpvirEVm007808t1
---------------------------------------------------MDG------
----EGN-----------------------------------------------------
-----SSNVFYS---------TLVSNDS------------------------DMNGSWAM
-------GE--ASI------------------------IPTGPVNPW-PCN------HTG
PL--IMKEMYPNPMQ-------------------------------VEAFRT---VDGYE
--IWQIIAFALVFAVSVCGNVVVMVVVYQNSFLRSTVNYYLVNLAISLLITVLCWPTITT
K-FTEPFY-ILGRPLCKINVLTQTTCVIASVMTLSAVACDRVYAVMLPLRA--RSSVARP
LVLISIIWIVAIIVAIAFLVRDIQVF-----QWD-DML-EESSDMLPR----------CN
PSAVVVFKYYRILLTGILFFLPALVMVAAYAVILLRLWCVKRP-----------------
------------------------------------------------------------
------------------------------------------------------------
------------------------------------------------------------
------------------------------------------------------------
------------------------------------------------------------
------------------------------------------------------------
------------------------------------------------------------
------------------------------------------------------------
------------------------------------------------------------
-------------------------------Y-NSS------------------------
------------------------------------------------------------
------------------------------------------------------------
-----------
>AmpampEVm003717t3
---------------------------------------------------MDQY-----
------------------------------------------------------------
--------LTTT---------GLDDLATT-----WASTL-------------SSSLSTSS
F-------------------------------------------TTS-SLETSSL-----
----TSTSASPFANCTDL---PVCNITACNG--HGCIIDFST--MDMDPWRV---MEPWR
L-ALFGVGLALTTVPGVIGNVLVISIILSNKIMQSEINMFILNMAVALIASLVLPPTFLV
T-NVFQAY-MLGPWWCKYGGTVRLTLLLTSVFSISVISVDRLWGLMRPFHR--QIPPLAI
KAIMLSTWVVAAAIGFPAQFNKYSKR-----QYR-DFL-DIMEQT---------------
--NISRMRTYWWVVCVFLIWIPAIILFTCFVIIFIKMRRLKAS---NKKSGHHR------
-------------------------SPA---------TRARQRAVRLVFAMFVTFFICWT
FLVYVLQYQ-LAT----------TTHDNGKPWEELYYASHFMMHLVPVIPVLALLHENFR
RAATVTCPWLP------------S-------KVKYQAFPTGDG----------GRVRWSQ
RGPSLAS--SPSILARASDAPA--CPQLTSA--TSADSLRNAESGQP-----PLEGGEAE
G------------STGTGSQPPEVSLI--WGALKDRHHRP----CPTSLSL--------P
ESRKSSIRSSIDLQEAE-------------------------------------------
------------------------------------------------------------
------------------------------------------------------------
----------------------------------------------------LWMTSASG
QC-------------------------------NSSFSPD--------------------
------------------------------------------------------------
------------------------------------------------------------
-----------
>AmpampEVm009554t1
---------------------------------------------------MDF------
----DNAT----------------------------------------------------
--------GMAT---------NMTS---------------------------TPNVTDPF
------------------------------------------------------------
----YQYS---------------------------DAASFL----QNTVGPK---YLPLQ
VVLPITIVYIIIFVTGVVGNVAVCLVIIRNPGLQTATNYYLFSLAVSLAVLVLGLPNDLK
VYWQQYPW-GLGVALCKIRALVSEMTSYVSVLIIVAFSLERYLAICHPLLSYTMAGLRRA
MRIIAAIWLIALCAAAFAFYTDVHYIEFPRDSGI-FL--ETIVM----------------
----PNEWPLI-FSSFVFFIVPMTSLLFVYLCIGVQIRRAATI---GNHLEG--------
------------------TVSGGE-ARQ---------RGNRKAILRMLVAVVIGFFVCFA
HHAQRLLYI-YGK----------QLPNYREINEYMYYITGCFYYF---------------
------------------------------------------------------------
------------------------------------------------------------
------------------------------------------------------------
------------------------------------------------------------
------------------------------------------------------------
------------------------------------------------------------
------------------------------------------------------------
------------------------------------------------------------
------------------------------------------------------------
------------------------------------------------------------
-----------
>AmpampEVm009838t2
---------------------------------------------------MAS------
------------------------------------------TTMSPGSEE----LLD--
----------------------------------------------------CGNMTDVN
N---------------------------------------------T-YGN---------
----------------------TTNSTC-----------------GGDFNQF---IMPWW
RQVVWTLIYIALVIVATGGNLIVIWIVLAHKQMRTITNFFLVNLAVSCMMSLMNITFNFV
Y-FLNSHW-PFGEAYCKIVQFVSVLSVTASVFTLVAISVDRYSAIMHPLKP--RMSRSWT
LLVTIIIWVMSAILAANYLLSQTYTF-----VYNDGDI-RTLYLTWPDGE----------
TMESTLEAVYNGAIFVLTYFLPLTATTYCYTRMSVELWGSQSI---GEAT----------
---------------------PVQ-IES---------VNSKRRVVKMMIVLVAIFAVCWL
YQVYFLVIP-LFS-----------ELTHEPIVQEVFLGI---------------------
------------------------------------------------------------
------------------------------------------------------------
------------------------------------------------------------
------------------------------------------------------------
------------------------------------------------------------
------------------------------------------------------------
------------------------------------------------------------
------------------------------------------------------------
------------------------------------------------------------
------------------------------------------------------------
-----------
>AnajapEVm001784t1
---------------------------------------------------MMI------
----RLDP--------------------------------------------------QL
EVTKENETINTF---------SI-----------------------------SCNLTCCK
Y-----------------------------------------------SED------DI-
----ICFSELNFTDA--------NNITT---------------------------WASWE
L-AVRWTFTSLVVLVAVLGNLTIIIILAKNRLLRTSVNHFILNMSVALILALTGPIPFTI
R-DTSMFW-TLGELWCHLEGYIQMLVMLVSLASLATISCDRMMGVVRPFHT--HLKTWQS
LAIIVVIWVSSAVLAVWGLYRVYTVH-----IWK-DRT-QTIGEN---------------
----VKLHMWWMVAVGGLTWVPLAIMLISYFTILAYFRHPRFK-NS-SKREH--------
-------------------------PVM---------THLKKRVVKMMFLVLVIFVVCWL
IQLLNFFYT-SFLDSFGQ----FKDDGTKMRYSVLMTVAQYMIYVNPAVPVIGFLHQNFR
RAFRLTFP------------CIFT-------RKSPLFLTRGQGII---------RYMWSV
KSTGSQPS-------------------------VVVAAQRR-------------------
--------------------HSVER-------QVQSSSLE-----RNSA-----------
--TSRSLSGSNTRKDET-------------------------------QTRNS-HVGI--
------------EDERKKKKKFC-NKPGR-------------LARQKSKK----------
---------------------------EERWSPENDN---------------------NE
GYRSARFSYVNES--------YAQDL----------PQRKISIISNGA------LGHLVT
EV----------------------------IK-EETSS----------------------
------------------------------------------------------------
------------------DAER---------------------------------ERVLR
KS---------
>AnajapEVm002991t1
------------------------------------------------------------
------------------------------------------------------------
------------------------------------------------------------
------------------------------------------------------------
------------------------------------------------------------
-------------------------------------------MSVALITALAGPIPFTI
R-DTAYFW-VLGEVWCHLEGYIQMVVMMVSVTSLATISFDRMIGIILPFHT--HLKIWQS
IAIIIGIWIVSAILAVFSIYRIYTVH-----HWQ-DLT-ETTGED---------------
---GKKMRIWWMISMIGLTWLPLLIRILCYTTIFIFFFTSNFR-SR-TNREH--------
-------------------------PSI---------RQMKRRVVIMMFTIVTVFTVSWL
FQLLKICGD-TFLGEDGR----FYSDAAKRSYDILLTCCHYLIYTNVAVPIIALMHQTFR
RAFRVTFP------------CFYH-------RKSYFVLTPGEGRQ---------HYVWSV
RTASN----------------------AY-N--SMLSMTRQ-------------------
--------------------NPSDR-------MQGMT--A-----TGAV-----------
-VCSASLAASIAIEPIQ-------------------------------EENQS-NNSL--
----------EGSGGLHGPETDI-------------------------------------
----------------TQNM-------SVELRLNGGR-----------------------
-------LLANEK--------YVRDL----------RPREISIVSTGA------LGQLIT
QV----------------------------IE-EETSS----------------------
------------------------------------------------------------
------------------DVEG---------------------------------ERIL-
-----------
>Battex_EVm002872t1
---------------------------------------------------MEY------
--------------------------------------------STP-------------
-----SSSAFAVQEKLNSHHPPPAG----------------------PHNLDLWNQTDP-
-----DY-P--------------E----------------------E-YAN------LTY
---------MTMSNV-------TSNITD------------------WDVNPY---NLPWW
HQLIWSVVFGGMVLIATGGNLIVIWIVLADRRMRTVTNIFLVNLSVATMVSTLNVVFNFT
Y-MLNLHW-RFGRIYCKISQFVSVLSICASVFTLMAISFDRYIAIMHPLRP--RMGRKTT
ITIVVWIWVSSICVSMTMIFFTTAAI-----PVKDGDE-RVVYGAWPDGD----------
PGESYLEYVHTVILMVLTYILPLLSMGFTYARIGRTLWGSRSI---GEQT----------
---------------------PRQ-VES---------IRSKRKVVKMMIVVVTIFGVCWL
YHAYFILAN-VTP-----------EITHTEYIQETYLAIYWLAMSNSMYPMICWLNNRFR
NGFKKVFS--------RLCTCIHY------------------------------------
---------DQ----E----PVEV---------TRIHTTRFS------------CSGS--
-------------------PETHHR-------ISCDGASH--------------------
----ISMRTYMSDIGGGG----------------------------AGGGTNG-------
-GSQPPVRFCNG--GANYKR---------------------------ATNGANA------
------------------------------------------------------------
------------------------------------------------------------
-------------------------------GHSRNYGGTINNT---K----NTKYLSV-
----------------------SY-QYV--------------------------------
------------------------------------------------------------
-----------
>Battex_EVm003745t1
---------------------------------------------------MDT------
----TGLTLPT----------SS--LALNFSP----------------------------
TGVV-----FNS---------TESPYSTS-----------------DIPQDFLLNNTN--
----------------PQNVSENNHH----------------------QFD---------
------FSEYEYP-------------------------------YRQETWI----PITWR
E-ILKITAYVLVFLLSLLGNLLVILVVYYNAHMRSTTNQYLVNLAAALFVTLVCMWVHLV
RHLSHPHY-VLPAIVCKLDGFVQTTALLASVLTLTVISVGRFIAVMFPLHA--RTSPDRA
HKVIAAVWITSAIFACTLFYRELYSI-----KWS-NFT-SWQDELWPQEYQYDPQTGYC-
MLVYDSKQFFYTALTIALYFLPVGVMFINYSLVVWRLWMTQLP---GEHS----------
--------------------LPAR-NTA---------TRAKRKVVKMVSVVLVVFVMCWT
LQTIILYSN-FVHAQH---------NSLPEWFPILEFSAYFVAYSNSALPIICGFNANFR
QGLISLLT------------CTHS-------N-SN-R--------GYH------RRS---
----------------------------------TTRFTRVDT-----AG----STKSLP
------------------------------------------------------------
------------------------------------------------------------
------------------------------------------------------------
------------------------------------------------------------
------------------------------------------------------------
------------------------------------------------------------
------------------------------------------------------------
------------------------------------------------------------
-----------
>BlagerEVm003549t1
---------------------------------------------------MLD------
----EAVTDS-------------------------------YVVL---------------
---TDNASSTWS---------AVPP---------------------------LCNATSAP
APA---------------------------------------------------------
---------------------------------------------NSTWGPK---RDPLY
IVVPITVVYAVILLTGLVGNVSTCIVIARNKHMHTATNYYLFSLAISLLLLVSGLPQEMY
FNWSRYPY-VFGEAFCVLQGFAAETSANATVLTITAFTVERYVAICHPFQSHTFSKLSRA
VRIIVLIWVFALGLAVQAILFGLVED-----GGT----KVVQTVT---------------
---SELVQHAFEISTIVFFVTPMTLLSVLYALIGLKLRRSKLL-PAAGKRASIG------
------------------SSGAGARNCK---------GHAQNHVIRMLVAVVVAFFICWA
FHAQRLLAM-YARNNAT-----NPSPVLLTVYKTLTYASGVFYYMSTTVPVLHIMSHKFR
EAFKSTLA----------QPCGFK-------RKNG------------------KCRTYSV
LKSQQQIN-------RNL--------------TLLRQQSRPCISSAK-------DLRNAP
NIFAAER------RAMQSEAVAKHKSD-----LTEEQNISLIESTDSSVDI---------
SYPMYSYRSRIPSNSSQTT---------------------------LTTSLGK-------
----------------------------------------------------ISLNEGN-
---------------------NNC-------APETSLPRTSNQS--LDCFP---------
-----------KKCIKD------------------EAKAKGSTHASTFGV-SPLPGNAKS
AIIVP-------------L------SSHVSID-SAKSTIS--------------------
------------------------------------------------------------
-------------NSSLQDLDETE-------------FGAELAHYMGL-----NRQRAVR
-----------
>BlagerEVm005313t1
---------------------------------------------------MER------
----TEVSL---------------------------------------------------
--------MMNT------------------------------------------------
------------------------------------------------------------
------TSEMEYANE-------SVAFNE-------TLEDYL----TRMLGPK---HLSLR
VVLPITIIYVFIFVSGIVGNVAVCLVIARNKSMRTATNYYLFSLAVSLTLLVLGLPYDLS
VYWQQYPW-MLGETLCKLRALGSEMSNYTSILTIVAFSTERYLAICQPIQSYTTSSPRIA
IRVIAVLWVVSLLCAMFAIYTKINYVEYPPGSEQ-LAAESAFAML---------------
EHAMPENWPMYELSAFVFFLGPMLIIVVLYARMGITIRSRTLK-----------------
--------------------FPGE-TKH---------DSRTKPIIRMLAAVVITFFLCWA
FHMQRLFYM-YGK----------ESANYDKINEMAYFITGCLYFFSCTVPVLNVMSAKYR
LAFRKTL-------------CCGQ-------RKGG-------PTR--------EPSTLRD
TTVVYVNS------ERGR--------SISSHERPMRSFSRNCKNV--NIPNN--------
------------------MDRTSHH-----NLLHHNSTLKTH---PQDYNEKLD------
-----------SPTSKG----------------------------KTNSFTTS-KTWS--
------------------------------------------------------------
------------------------------------------------------------
--------------------------------KALLRIAKPSKSQVNDDI------CDVT
E------------------------PCLKQID-DSRQNNS--------------------
------------------------------------------------------------
------------------------------------------------------------
-----------
>BlagerEVm006711t1
--------------------------------------------------MMNE------
-------------------------------------------SF---------------
----FNDS-------------------------------------------WALQNVSSI
F----DL-----------------------------------------SLN---------
----------------------YTNLTDP----------------TDDSNQF---ILPLW
RQLLWTLLFAGMVVVATGGNLIVIWIVLANKRMRTVTNYFLVNLSVAAMVSTLNVTFNYT
Y-MLNSDW-PFGTLYCKISQFVAVLSICASVFTLMAISIDRYMAIMNPLRP--RMGRRTT
LCIALGIWVLGTALSMNLLFFTTYVH-----EFHNGEM-RVVYAEWPDGP----------
STESYQEYIYNVMFMILTYFLPICSMTFTYARVGRELWGSQSI---GECT----------
---------------------QRQ-LDN---------IRSKRRVVKMMIVVVSIFAVCWL
FHIYFILTS-FAP-----------DITNEKYIQEVYLAIYWLAMSNSMYPIICWMNSRFR
RGFKQVFR---------WCPCIHL------------------------------------
---------AP----E----TLSR---------REVVTSRYS------------CSGS--
-------------------PEAQCR-------IIRNGSVR--------------------
----IPLQMGTTDTPTATS-----------------------------------------
----CPASDSNYSTFRSKRW---------------------------RTNGHDA------
------------------------------------------------------------
------------------------------------------------------------
----------------------------------STTAGR------------VS------
------------------------------------------------------------
------------------------------------------------------------
-----------
>Bommo_BNGR_A2
---------------------------------------------------MEP------
----NNSE----------------------------------------------------
----------------------------------------------------YENNSYIT
F-----FGPV--------------------------------------------------
--------GMAFYDNGQV-------------------------------------EDSLT
VKIILSIILAVIMILSLIGNGCTCAVIARNRSMRTPTNCYLFNLAITLFMALFVPIDIYI
I-WIPEFY-PLGEVGCRLHFVLWDCLSNCSLLIITAFTVERYLVITRPFLRQKLSLNSRV
FKLVGVIWFVSCSFCIDLLYIDMIEEKK-----------YVFYVA---------------
--MSHIVSVFVAAEIFVFYVIPMTIIIILYILITIELKFKKKL---RSSPA---------
-------------------------SNG---------QQNRDKAVIMLAAVALSFFLFWS
YCYLRIMLI-W-------------PGVYEKHYNKIVNYLCYNSYASSALPILSLMSRKFR
RAFKDFFT---------------R------------------------------------
---------------R-----------------KPDSTNRNDIAK---------------
------------------------------------------------------------
------------------------------------------------------------
------------------------------------------------------------
------------------------------------------------------------
------------------------------------------------------------
----------------------------ASLSKNETKLEL-------K------------
------------------------------------------------------------
------------------------------------------------------------
-----------
>Bommo_BNGR_A24
--------------------------------------------------MLDE------
----LGPT----------------------------------------------------
---------------------------------------------------VASNQSTSL
A----DL----------------DSFYV-----------------FY-DVE---------
--------NERYVND-------SQNAT-------------------EPFQSF---ILPWW
RQILWTVLFAGMVVVATVGNLVVIWIVLTNKRMRSVTNYFLVNLSVAAMVSTLNVTFNFT
Y-MLNSNW-PFGHFYCKFCQFIAVLSISASVFTLLAISVDRYVAIMSPLQP--RLGKRAT
LGITAAIWAWSSFISSNLIYFTTENV-----SLPDGTI-RCVYSHWPDGM----------
TTRSRLEYAYNVLFMVLTYFMPIIAMTYAYSRVGVELWGSQSI---GECT----------
---------------------QRQ-LDN---------VKSKRRVVKMMIVVVVIFAVCWL
FHVYFVVTS-YYP-----------DVVSYPHIQEIYLGIYWLAMSNSMYPIICWMNSKFR
RGFKQFFW------------CCGA------------------------------------
------------------------------------------------------FGGG--
-------------------GLARHR------ALGPDRTDR--------------------
-----SMRSLSPS-----------------------------------------------
-----------------------------------------------RKNGTSM------
------------------------------------------------------------
------------------------------------------------------------
------------------------------------------------------------
------------------------------------------------------------
------------------------------------------------------------
-----------
>Bommo_BNGR_A34
---------------------------------------------------MDI------
---EIDYEEA--------------------------------------------------
---------------------ES---------------------------RFLSNWSGD-
------Y------L--------------------------------D-DLD---------
------TSQYPFPNV---------------------------------LWHV---KPAEE
M-AIKSSMMILVGVSGIFLNCVILTILIRNKWLWSPSNCLIGNMALIFLLLFFCPWFMLV
R-DFFQNY-VLKTFGCRFEGFLQASLLLASVGAVMLVSYDRLAAAVLTAEA--RITKDAA
PKVIVITWIVSSALALWTIKRKYVER-----QWL-NYL-ETFAED---------------
---VQLLGIYWHLLLTMLVWVPLGIMIITYGVIMWRLQWSARA---LSSRGG--------
------------G------------RSV---------TRAKGKAMRIAALVLIAAVVCRI
YTALLYWRN-NLP---------PKINSVDGSFSIMWFAANYLMYLNCTIPLIGFTNLRFR
KAMDRTPG----------VACFK-------------------------------FGSWCC
---------------------------------VCTFFKRRNFMAG---------DKNTE
KIFVIEN-----------SPGPNKK-----------------------------------
--LSRVVKNILHINKDS-----------------------------IEFSI-KIDE----
------------------------------------------------------------
------------------------------------------------------------
------------------------------------MTTKPTKLTP--------------
------------------------------LK-NEQ------------------------
------------------------------------------------------------
-------------------F----------------------------------------
-----------
>CalfinEVm005618t1
---------------------------------------------------MQN------
----H-------------------------------------------------------
------------------------------------------------------------
------------------------------------------------------------
-----------------------------------------------------------L
VLMVVTIFYLLLFLGGVLGNLLVCVVIIKSKELHSAMNYYLLSLAVALTLITTGLPNELE
IYWHQYPY-PFSEAFCKLRSFISESASYANVLTILSFSLERYLVICKPMNLLPFSDLTRA
ILVIAICWVVSFIAAVYLISTRVIYLLH---EDI-FVPQSAFTMS--------------E
ENIYPQGYPVHELSFVVFFLVPILLLTFLYISMVQTILMTRGKN-SLIKHAGTG------
----------------------SS-ITI---------ADNRNHIICMLIAVIVSFFISWA
FHIQRLGYV-YFT----------HSYVYRTVNEYLMYLSGFFYYLSATLPILNLMSVKYR
HAFTTVIL------------CKQQ-------QNSK-------------------------
------------------------------------------------------------
------------------------------ALVQATCQIH--------------------
----LHLRDF-YSQATS----------------------------DPRNKVRS-PSEL--
------------------------------------------------------------
------------------------------------------------------------
------------------------------------------------------------
----------------------------KGLN----------------------------
------------------------------------------------------------
------------------------------------------------------------
-----------
>CalfinEVm006945t3
------------------------------------------------------------
------------------------------------------------------------
------------------------------------------------------------
------------------------------------------------------------
------------------------------------------------MGPK---QMDDV
VLVLVTVFYLLVFVSGLVGNLSVCLVIFRSHGLHSAMNYYLVSLAIAMTIIILGLPNELS
IYWHQYPY-PFGEAFCKIRSFLSESASYANVLTILSFSLERYLAICRPLYVFPLSDLKRA
ALVSSLCWATAMLASVHLLFTRISYLDFPWQSKN-FVPESAFAMM--------------D
ENIYPQWYPVHELSFIVFFLLPVILLTFLYISMVRVVRQAGKNN--IRKSTYRG------
-------------------CNEKG-GPP---------KDNRKQIIRMLISVVVLFFLSWA
FHFQRLGYV-YFK----------HLSLYRTINQYLFYLSGCFYFLSSTLPVLNLMSTKYR
NAFKSVVF------------CTPP-------ESPH-------------------------
------------------------------------------------------------
------------------------------------------------------------
------------------------------------------------------------
------------------------------------------------------------
------------------------------------------------------------
------------------------------------------------------------
------------------------------------------------------------
------------------------------------------------------------
-----------------------NCH----------------------------------
-----------
>CalfinEVm007568t1
---------------------------------------------------MVV------
----LPV------------------------------------TLAPQSMV---------
--EQFNSSTIGFTEP------------------------------------FYWDDSSLS
S---------------------------------------------S-TLD--T------
------------TND-------TCNGTY----------ECLGFE-DEEVDPF---AMPLW
RKLIWSFFFFVMVATADIGNIIVIWIVMSNARMRSVTNYFIINLSMAIMNATLNVIPNFT
Y-MLTGNW-PFGEFFCKLGGYISILSVCVSVFTLVAISVDRYNAIINPLRP--RLSKFKT
TLIAFMTWLLGLSIGIMLLFFSTVTD-----PAD-ELN-RTQISKWPDAV----------
GFDSKLEYGYNVTFMIMTYFLPMMSMCYTYSRIGLELWGSRAI---GEAT----------
---------------------EVQ-AES---------IKSKRKVVKMMMMVVLIFIVCWL
YHTYFITAN-I-------------------------------------------------
------------------------------------------------------------
------------------------------------------------------------
------------------------------------------------------------
------------------------------------------------------------
------------------------------------------------------------
------------------------------------------------------------
------------------------------------------------------------
------------------------------------------------------------
------------------------------------------------------------
------------------------------------------------------------
-----------
>CalfinEVm008407t1
R-----------------------------------------------TDKMNK------
----SSITA---------------------------------------------------
------------------------------------------------------------
------------------------------------------------------------
------FGGATYNGDQG---NQSSDIPM-------ELEEYL----LAVMGPK---QMDDA
VLVLVTVFYLLVFVSGLIGNLSVCLVIFRSHGLHSAMNYYLVSLAIAMTIIILGLPNELS
IYWHQYPY-PFGEAFCKIRSFLSESASYANVLTILSFSLERYLAICRPLYVFPLSDLKRA
ALVSSLCWATAMLASVHLLFTRISYLDFPWQSKN-FVPESAFAMM--------------D
ENIYPQWYPVHELSFIVFFLLPVILLTFLYISMVRVIRKAGKNN--IRKSTYRG------
-------------------CNDKG-GPP---------KDNRKQIIRMLISVVVLFFLSWA
FHF---------------------------------------------------------
------------------------------------------------------------
------------------------------------------------------------
------------------------------------------------------------
------------------------------------------------------------
------------------------------------------------------------
------------------------------------------------------------
------------------------------------------------------------
------------------------------------------------------------
------------------------------------------------------------
------------------------------------------------------------
-----------
>CalfinEVm012346t1
------------------------------------------------------------
------------------------------------------------------------
------------------------------------------------------------
------------------------------------------------------------
------------------------------------------------------------
-------------------------------------N----------------------
-----------------------ESLIYASILTIVAFTIERYQAICHPLTLNSRTGVGRA
RRVILIIWISSVVSAFWSIFAKVNYIQY---EGQ-DLEQSAWSMPFHE------------
EDLDTTPLYFTVASTFLYFVVPFTIVFVLYLRIGLTMKDNKMQ---RCAASS--------
-----------------ENKCLAE-RSY---------SQGKKTVIRMLIAVVVAFFICWI
FHSQRLMFV-VVTLY---GEW---TGPLQRAQHVLFMVSGVFYYFNSILPILTILSKRFR
RGFNDMSG-----------------------------------------------NCWVY
QTFAKAV-------------------------------SRKSEE----------------
------------------------------------------------------------
------------------------------------------------------------
------------------------------------------------------------
------------------------------------------------------------
------------------------------------------------------------
------------------------------CS-SHNFAE---------------------
------------------------------------------------------------
------------------------------------------------------------
-----------
>CallaeEVm001292t1
---------------------------------------------------MSG------
----IVKNL--------------------------------------------------S
GITKWGIRQMNT---------RM-----------------------------VCNNTCCT
N-----------------------------------------------SEN------HT-
----ICFGDYNFTEQ--------VNLTS---------------------------PEQWE
L-GVRWSYTVLVLLVGFFGNLAIIIILARNRLLRTSVNHFILNMSVALLTSLAGPIPFTI
R-DTHELW-VLGEAWCYMEGYIQILVMLVSVTSLAVISFDRMLGVVRPFHQ--HLKKRQS
MIIILFIWIASAVLAVFAVFRIYSER-----VWA-DVV-ETTGEE---------------
---RQKMRVWWGVIIIGLNWLPLIIMVTCYTTIFIYFKVDAFK-LSHNKREH--------
-------------------------PGM---------VHLKRRVVRMMFVVVMAFTVCWL
FQLLMLGKR-RFLDGDGK----FANDQKENSYHILFSVAHYMIYTNAAVPIIAFLHQNFR
RAFRITFP------------CIFK-------RKSGLVLRPGHGVQ---------KYVWSL
RTNAFN---------------------VYGN--DV-TAPKR-------------------
--------------------SLKDR-------LTGTNELT-----PSAV-----------
-LSSSAVAASIVLEPGAKDKD-------------------------IWTQNEG-QSKSL-
---SS----DEFEGNEAIRKLSK---------------VDSCFVKMKKKKVKHRNQA---
------------DDPATE----------------------------------------RA
VKVLRRPSYVDEG--------FVRDL----------IPRRFSIRSTGV------LGDLIK
QV----------------------------IV-EETSN----------------------
------------------------------------------------------------
------------------ELES---------------------------------ERSM-
-----------
>CallaeEVm003830t1
------------------------------------------------------------
------------------------------------------------------------
------------------------------------------------------------
------------------------------------------------------------
------------------------------------------------------------
------------------------------------------------------MWVHIV
RHLSHPNY-VLPALICKLDSFVQATSLLASVLTLTVISVGRFVAVMFPLHA--RTSANHA
HRTIAAVWAVSALLSCNIFYRELYSI-----KWA-NFT-SWAEEFWPTENEYDPQLAMC-
VVTYSAKKNYYTFLTIALYFLPVGVMLINYSLVVYTLWMTKLP---GEQS----------
--------------------APSR-NTA---------VRSKKRVVKMVSVVLLVFVICWT
LQTIILYST-L--AKH---------DNLPEWFPTMEFLAYFLAYSNSALPIICGFNANFR
QGLVSLVT------------CGRT-------R-AIIT--------PSR------PGRWQG
----------------------------------MTWG----------------------
------------------------------------------------------------
------------------------------------------------------------
------------------------------------------------------------
------------------------------------------------------------
------------------------------------------------------------
------------------------------------------------------------
------------------------------------------------------------
------------------------------------------------------------
-----------
>CalsaE_EVm005262t1
------------------------------------------------------------
------------------------------------------------------------
------------------------------------------------MDD-STN-----
-------------------FSDQDPRL---------------------TTN---------
------FSQYEYE-------------------------------GRTTTWV----PITWR
E-VVKLLAYIITFLVSIVGNLLVILVVRYNRTMRSSTNQYLVNLAVALLVTLVCKLVHLI
RHLSYPHY-ILPAVVCKLDGFVQGTALVASVFTLTVISIGRFVAIMFPLQA--RTSPDRA
IWVIAAVWIASALLSSMLMYRELYGI-----KWS-NFT-TWHDEFFPTERKMMNGV--C-
VVTYDPKKLFYIIFTITCYFLPVTIMLVNYSLIVWKLWGAQQP---GEHH----------
---------------------QQQ-EAA---------TRNTQRVVRMVTVVLLVFVVCWT
LQTLILYTS-VGEEY--------------EFVNDLEFTAYFVAHSNSALPIICGFNANFR
QGLVALLY------------CRHS-------R-GG-H--------IYY------PRSWRG
----------------------------------VT-GTRETT-----SG----YSGPEP
AVLVEMG-----------SVRH-SR-------LTQRGSTT-----SIGGR----------
VVYTGPGRELCHDHHHY------------------------HHHHQLCHGLNN-QTTTQ-
------------------------------------------------------------
---------------------------HNTGGSGG-R-----------------------
--------SGNSNSGG-DGGGALQEV-LARTFLRASY-RQNGRVNNH-----------TN
HM-----------------------------T-PSTSFDA---GG--------GGR----
EGD--DMEETCGCCCRRKRSRYRW----RRKDF-GW-GG---------------------
------------------------------------------------------------
-----------
>CalsaE_EVm007399t1
---------------------------------------------------M--------
----ASSTAD--------------------------------------------------
---------AST---------FVDIP--------------------------MVNATDDY
LL---------------------E----------------------T-SYN---------
---------------------DSVNGTF-------DVCSYI----ESKLGKP---RLRYP
ILLPMTAMYCVIAVGGAVGNVLTCLVVAKNRTMRTSTNYYLVNLAVALLTLFLALPMEVY
LMWVQYPW-PWGEAACRLRAMMPELVAHVSVLTILAVSGERYVAITNPVYARTTHTLART
ARVVPVIWLLSLVAAVWGYYYQVNQLQDP--AGV-DLPESSWSIPYQD------------
--KESRWSWLIWLSTVGAFILPMTILIFLYCRIGMVLSMDPPA---RTPTAG--------
-------------------------NGA---------IHTRRMGIRMLVAVVVAFFLCWA
FHAQRLMFG-IVTSK---DQW---TDTLLSVHTQLFCFTGACYYLNSAVPLLSVMSVRFR
NALRRSL-------------CGGR--------------------------------DWAR
RQQ-------------------------------LYFSNTTHGH----------------
------------------LQLSNNS-----NILLRTREFS--------------------
------------------------------------------------------------
------------------------------------------------------------
------------------------------------------------------------
--------------------------------------------------------LTSS
RRFH-------------------------ETS-NRNGV----------------------
------------------------------------------------------------
-------------HYGFEHMDMEA------------------------------------
-----------
>CalsaE_EVm008513t1
------------------------------------------------------------
------------------------------------------------------------
------------------------------------------------------------
------------------------------------------------------------
------------------------------------------------------------
-------------------------------------------------MSVLNCMFNFI
Y-MLHSDW-PFGTVYCTISNFMANVTISASVFTLMAMSFDRFIAIVRPLEP--RMSKTVA
RVFILAIWGSSMLLSLCLLFSTTVSI-----KYKNNEV-RRGILRWPDGL----------
TSSSRQEHIYNVVFFITTYLLPMLVMLWSYFRIGHELWGSQSI---GELT----------
---------------------ERQ-ATS---------IRSKRRVVKMFLVIVAVFAVCWL
QQAFFLYTY-HNS-----------AVLDTAHIQHVYLTCYWLAMANAMIPVIYWMNARFR
AYFREVVLQCV---------CLQ-----CHRRSPSYEG----------------------
---------SPTLERR--HVAC----------EDPSSRSRSD------------------
-----------------TRQGPNGT-------FRTTPASQ-----R-SNN----------
HLLVYSSREGLTAR----------------------------------------------
-------------------------------------------------NSCRLGG----
------------GGP-----CNMCR-------QS--------------LRTAT-----LL
NG--------------------------------------------------------ST
LQMVPLGPTLA-------------------------------------------------
--------------------------TLGPDALM--------------------------
--------------------------YRGKSCIQS----------------QI-------
-----------
>CalsaE_EVm014834t1
------------------------------------------------------------
------------------------------------------------------------
------------------------------------------------------------
------------------------------------------------------------
------------------------------------------------------------
------------------------------------------------------------
--MLNLNW-RFGFVYCKISQFVSILSICASVFTLMAISFDRYIAIVRPLKP--RMSKSEA
RHFIIFIWLSSMSLAVCLLYSTTVSI-----KYKNDEI-RRGFLLWPDGQ----------
TSISYREYVYNIVFFATTYVLPMLVMLVSYTLISCELWGSHSI---GELT----------
---------------------DRQ-ASS---------IKSKRRVVRMFIVIVVAFMLCWL
QQGFFLYQY-HNS-----------QVLDSAHIQHIYLGFYWLAMANAMVPIIY-------
------------------------------------------------------------
------------------------------------------------------------
------------------------------------------------------------
------------------------------------------------------------
------------------------------------------------------------
------------------------------------------------------------
------------------------------------------------------------
------------------------------------------------------------
------------------------------------------------------------
------------------------------------------------------------
-----------
>Canbo1_EVm002531t1
---------------------------------------------------M--------
------------------------------------------------------------
--------------------------------EGWPAM----LLECVLQDWSDLNTTNTL
PAPLHTLYNASILYI-------HHDFYRRLNL-----------SESG-EVN---------
--------STEWGGVS-----------------RERLEQCLVPP--PSDRPY---LLPWW
QQLTWTLAFGAMLLVAVGGNAIVMWIVIAHRRMRTVTNYFLVNLSAALLMAVFNCIFNFI
Y-MLHSDW-PFGAVYCTISNFMANVTIAASVFTLMAISFDRYIAIVKPLKP--RMSKSEA
RHFIIFIWLSSMSLAVCLLYSTTVSI-----KYKNDEI-RRGFLLWPDGQ----------
TSISYREYVYNIVFFATTYVLPMLVMLVSYTLISFELWGSHSI---GELT----------
---------------------DRQ-ASS---------IKSKRRVVRMFIVIVVVFMLCWL
QQGFFLYQY-HNS-----------QVLDSAHIQHIYLGFYWLAMANAMVPIIYWMNARFR
SYFREVVLQCSS----R-CCCCC-----CCNTPSTYLD----------------------
---------SPHLTRR--RQDS----------IEHTSRSRS-AGG---------------
----------------VTP-------------RFSNKASG-----NQHHD----------
NFFI--------------------------------------------------------
-----RGMPCSNPLDAAYCQG----HLKATHRMHLSKNINVDPLYAHNLNGVRK-----Q
NDDTLLQQGDEDTTP-----SDSTP-------PHIP------VEKHLLLVPV------LA
TPPLRLPHSRPLLL------------------NSNHTEKENLSHPK------ILQPEENG
IEMKIFSCENNHVPCILL---------NTN---STKNPEKVLPEPAGQA-----------
-----DDPTPAGLVHL------AIEETLMAAMLQ--------------------------
---------SCSNDNTGLDASS----KKCDD--SI----------------KMSKEIML-
-----------
>Canbo1_EVm004256t1
---------------------------------------------------MEE------
----AAMEA------------------------------------LTNSTPS-S-I----
----LTLTPTSS---------FLSTIFTP----------------------TSTHEHT--
--------------------------------------------SGT-NLS---------
------------------LAGGNSSYGMV--E------------EEEDGGDDHQLVHGMA
MTVMMTVIYFLITVIGVLGNVATCVVIVRNRIMHTATNYYLFSLAISLLLLAIGMPDEIY
MLWRGRPY-IFGASFCFIRGFTAEISTNASILTIAAFTVERYIGICHPLRSQTMSQLGRV
VRSIAVIWVVATACAVIAIQYGILYEHVP--SGE-VDPSSSALIK---------------
----NPINLVFEISTLLFFVAPLLLITVLYVCIAVQLKRSTRL---ARTVPSIT------
------------------SPNSSC-TND---------GSRNKAVIKMLVAVVIAFFLCFA
HQTQRLVAL-HGDAS---------NPAVVKLFNILHNISGISYYISTCVPILHIMSNRFR
KALKVTLG----------SCFEGE-------KAGV------------------G------
------------------------------------------------------------
--------------------------------FQDSDATF-----DHLKN----------
---------GLSSHHFP-------------------------------LHMSR-HHRALS
M----HQRPFLASGSRLRS--------------------------------------DG-
-------------------------A-----RASSFHHGSQ--------RPTFSQCRG--
---HQPIPRSQHPLCPS---------A-----------------------------EEHS
L-----------------------------PT-NGTSH----------------------
-------------------------TWV--------------------------------
------------------------------------------------------------
-----------
>CarmaC_EVm004831t1
---------------------------------------------------MTL------
---PDSERVVLQENP-EVTSAPD------------GPYHPSSAGEEEKEVLVFD------
-----NHS------------------------EVY-TT----LFGCLVSESSRFNLSLD-
-----------------------ESFWEPYFSQ--SQNSRLDEQLSE-HSN-----GTV-
------IQSRDYLESG----------TTY--ELNDILNQCLSLTILTTPRPY---LLVWW
QQFLWTLVFGLMMAMAVGGNIVVIWIICAHRRMRTVTNYFLLNLSAALFMSVLNCMFNFI
Y-MLHSDW-PFGAIYCTISNFMANVTISASVFTLMAMSFDRFIAIVRPLEP--RMSKTVA
RVFILVIWSSSMLLSLCLLFSTTVSI-----TYKNDEV-RRGILRWPDGL----------
TSSSRQEHIYNVVFFITTYLMPMLVMLWSYFRIGHVLWRSQSI---GELT----------
---------------------ERQ-ATS---------IRSKRRVVKMFLVIVAVFAICWL
QQAFFLYTY-HNS-----------AVLDTAHIQHVYLTCYWLAMANAMIPVIYWMNARFR
SYFREVVLQCV---------CLQ-----CHRRATSYDG----------------------
---------SPTVERR--HVAC----------DDPSSRSRSD------------------
-----------------TRQGLNGT-------FRTTPASQ-----R-SNN----------
HLLVYSSREGLTAR----------------------------------------------
-------------------------------------------------NSCRLGG----
------------GGP-----CTMCH-------QS--------------LRTAT-----LL
NG--------------------------------------------------------ST
LQMVPLGPTLD-------------------------------------------------
--------------------------TLGTEALL--------------------------
--------------------------YRGKTCVQS----------------QL-------
-----------
>CarmaC_EVm005066t1
---------------------------------------------------MEE------
----AAMGI------------------------------------LANSTPS-S-I----
----LTLTPTST---------LLPPLLTS----------------------TTTHENTII
--------------------------------------------NSS-TLS---------
------------------PGVGNGSYGL-----------------EEAEEDGDQLVHGMT
MTVVMTVIYFLITVTGVLGNVATCIVIVRNRIMHTATNYYLFSLAISLLLLAFGMPDEIY
MLWRGRPY-IFGAYFCFVRGFTAEISTNASILTIAAFTVERYIGICHPLRSQTMSQLGRV
VRSIAVIWGVAIACAIIAIQYGIVYEHIP--SGE-DDPSSSALIK---------------
----NPLYLAFEISTVLFFVAPLLLITVLYLCIAVQLKRSTRL---ARTVPSIT------
------------------SPNSSC-TND---------GSRNKAVIKMLVAVVIAFFLCFF
HQTQRLVAL-HGDAS---------NPAVVKLFNILHNISGISYYISTCVPILHIMSNRFR
KALKVTLG----------SCLEGE-------KAGV------------------G--RCLS
SSR---------------------------------------------------------
----------------FHPSHPSHSLEP----VTDHSLVF-----DSTTT----------
---------TVATTAFT-------------------------------SSTSS-AVAVAV
T----PQRKNLKGPSDHPNHRR---------------------RLLQTLMA-VRK-----
-------------------------RTMAKQESLKTNSPS------PHATPFSLKLRG--
-----------IDGVETDLFVSNSTAT--------KDGRKRS--------------QSGS
V-----------------------------MS-GGSIS----------------------
------------------------------------------------------------
-------------DCSLIHVE--------------QEFQKELQEVMGM-----KNVEV--
-----------
>CarmaC_EVm005617t1
------------------------------------------------------------
------MMAST---------SFP----GLISP----------------------------
------------------------------------------------TEE-LANVSGL-
-------------------YENQDPGI---------------------TAN---------
------LSQFEYP-------------------------------YRMKTWV----PITWR
E-VLKVAAYLIVFLVSLVGNLLVMLVVCYNRHMRSSTNQYLVNLAAALLVTLVCMWVHIV
RHLSHPHY-ILPAYVCKLDGFVQATTLLASVLTLTVISVGRFVAVMFPLHA--RTSPDRA
NRVIAAVWIASALLACILFYRKLYSI-----QWA-NFT-TWQDEFFPTEKEYVQDVG-C-
VVTYDAKHLFYTILNIALFFLPVAIMIINYSLVVWTLWGAKQP---GEQHS---------
--------------------AATR-NMA---------TKAKKRVVKMVTVVLVVFVICWT
LQTLILYSS-FSQQ-----------DHLPEWFSSLEFAAYFIAYSNSALPIICGFNTSFR
QGLVALLT------------CRHA-------A-TG-R--------IYH------RRHWMG
----------------------------------MTGGTRDTT-----VG----CSGPEP
AVLLELS-----------SLRR-NR-------VTQRSSLT----QSHSRG----------
HLFSGSSRELRNAVHGDAA----HDHGCK-----------------VCDGMLS-APPHST
PA----------------------------------------------------------
--------------------------LH--------------------------------
------LHKSD-----------------------ASLGGQNG-----------------G
KL---------------------------STR-ASSSS---------------GGS----
VGR-----GMCGCCRRHGKR---------RSRL---------------------------
------PL---YHENEIYNVND-LP-----EGMGM-------------K----GKEQIV-
-----------
>CarmaC_EVm005844t1
-----------ATDVDET--------------------------D------NDSVMWRND
FPS-SSTSSSS---------S----SSTFTSPLPS------LLHLALSSS----------
---------SSS---------SSSAFFTT------------PDDSTSFMED-TMNYTM--
------------------PISDQDPRI---------------------SMN---------
------FSEFGYI-------------------------------YRTTTWV----PITWR
E-VLKLLAYIITFLVSLVGNLLVILVVRYNRNMSSSTNQYLVNLAVALLVTLVCKWVHLV
RHLSHPHY-ILPAFFCKLESFVQATALVASVFTLTVISMGRFVAIMFPLHA--RTSPDRA
NRVIAAVWIASALLSSMLFYRELYSI-----EWS-NFT-TWHDEFFPTKKKLLNGV--C-
VVTYDAKKLFYIILTTTCYFLPVTIMLVNYSLIVWRLWGAQHP---GEHH----------
---------------------QHQ-VAA---------TRNTQRVVRMVTVVLLVFVVCWT
LQTLILYTS-VAEN-----------FHVSEWLEKLEFTAYFVAHSNSALPIICGFNANFR
QGLVALLY------------CRHS-------R-SG-R--------NYH------PRSWRG
----------------------------------LT-GTRDLT-----SG----YSGPEP
AVLMEMG-----------SLRH-SR-------LTQRSSTT-----SLSGR----------
LVYTGSSGEFRHNNHHH-------------------------HHH-LCDGLND-TPTVR-
------------------------------------------------------------
------------------------------------------------------------
----------------------QQSI-VYFILVTITL-----------------------
------------------------------------------------------------
------------------------------------------------------------
-----------------------------------------------------------V
-----------
>CarmaC_EVm006949t1
---------------------------------------------------MEV------
--------------------------------------------LEP--------IMD--
FETPTNTTSLMVAGN------------------------------------EWWNITNM-
-----NL----------------D----------------------M-HVN------CSR
T-------LCPTTN--------FTNSTCV---------ECPLLD--DEGNKY---NLPWW
NELIWYVVFMGMVIVATGGNTIVIWIVLADKRMRTVTNIFLVNLSVAAMVSTLNVVFNFT
Y-MLNLNW-RFGFVYCKISQFVSILSICASVFTLMAISFDRYIAIMHPLRP--RMGRKAT
ILIVVWIWVSSVCLSLNLIYFTTATL-----SYA-GGE-RIVYAAWPDGD----------
QGESQSEYVHTVVLMVLTYILPLTCMGFTYVRIGLTLWGSRSI---GEQT----------
---------------------PRQ-VES---------IKSKRKVVKMMIVVVTIFAVCWL
YHMYFILSN-LMP-----------EIAHYEFIQETYLAIYWLAMSNSMYPMICWLNNRFR
NGFKKVFS--------GWLPCVTY------------------------------------
---------ES----E----PADV---------TRVKTARFS------------CSGS--
-------------------PETHHR-------VTCDGSSH--------------------
----ISMRNLASSDLSIS------------------------------------------
-GSLPPVRLCN---GANMRR---------------------------ATNGADT------
------------------------------------------------------------
------------------------------------------------------------
---------------------------------SSSYGGTLLPP---K----HTTYPSV-
----------------------TYQQYV--------------------------------
------------------------------------------------------------
-----------
>CarmaC_EVm006949t2
---------------------------------------------------MEV------
--------------------------------------------LEP--------IMD--
FETPTNTTSLMVAGN------------------------------------EWWNITNM-
-----NL----------------D----------------------M-HVN------CSR
T-------LCPTTN--------FTNSTCV---------ECPLLD--DEGNKY---NLPWW
NELIWYVVFMGMVIVATGGNTIVIWIVLADKRMRTVTNIFLVNLSVAAMVSTLNVVFNFT
Y-MLNLNW-RFGFVYCKISQFVSILSICASVFTLMAISFDRYIAIMHPLRP--RMGRKAT
ILIVVWIWVSSVCLSLNLIYFTTATL-----SYA-GGE-RIVYAAWPDGD----------
QGESQSEYVHTVVLMVLTYILPLTCMGFTYVRIGLTLWGSRSI---GEQT----------
---------------------PRQ-VES---------IKSKRKVVKMMIVVVTIFAVCWL
YHMYFILSN-LMP-----------EIAHYEFIQETYLAIYWLAMSNSMYPMICWLNNRFR
NGFKRVFS--------LCLRGLRY------------------------------------
---------D--------------------------------------------------
------------------------------------------------------------
------------------------------------------------------------
------------------------------------------------------------
------------------------------------------------------------
------------------------------------------------------------
------------------------------------------------------------
------------------------------------------------------------
------------------------------------------------------------
-----------
>CarmaC_EVm006998t1
---------------------------------------------------MDC------
----LSE-----------------------------------------------------
-----NLTSLSQ---------AL-----------------------------PSNTSWLD
----------------------------------------------T-GDDWEGW-RSGE
PF--LMGEKYPCPEM-------------------------------LERGRA---LDDYE
K--VQVALVVALMVSSVAGNAAVVAVISLNRVLRTSVNYYLANLAVALLITLTCWPTLVN
R-FTAPLY-ILGRPLCKMTVLALATCINVSVLTLAVVAGGRLYAVLFPLRA--LRSSSRP
VLIISFLWVASFVLAFAFYVRDTQVA-----KWD-DLV-EESSDVL------------CS
SWSASVFRYYRILLLITMFFLPETVMVLAYSVIVVRLYCVRRG---PADRDAPLT-----
-----------------RSLPATE-HPH---------STARRKVVKMTAAVVAAFTVCWS
LQALSLYGL-LYE-----------GTQLPKWFSSAEFWAYFLGYCNSAFPLLCGCSENFR
HGFKSLVL----------RRPRWR-------RTTRAGS----------------ANSWSP
SSL---------------------LLRLTS-----SSLSRTSSGG---------------
-------------GGGAVSRQTSNS-------LASKTSDS-----ACSS-----------
RKLNTNTAGPFKPYCKN-------------------------------------KESS--
------------------------------------------------------------
------------------------------------------------------------
----------------------------------VRSKQQPE------------NNNASS
RLVDE----------------------AEALN-PESQP----------------------
------------------------------------------------------------
------------------------------------------------------------
-----------
>CarmaC_EVm008233t1
---------------------------------------------------MGS------
----SSTSTG--------------------------------------------------
---------PAT---------FVDLS--------------------------VVNVTDDY
FL---------------------E----------------------A-SLN---------
---------------------GSVNGTF-------DASSYI----EGRLGKP---RLRYP
ILLPMTVLYCIIAVGGAVGNILTCLVVAKNRTMRTSTNYYLVNLAVALLTLFFALPMEVY
LMWVQYPW-PWGEAACRLRAMMPELVAHVSVLTILAVSGERYVAITNPVYARTTHTLART
ARVLPVIWLLSLVAAVWGYYYQVNQLQDP--GGV-DLPQSSWSIPYHD------------
--KASSWSWLIWLSTVGAFILPMTILIFLYCRIGMVLSMDPPA---RTPTAG--------
-------------------------NGA---------IHTRRMGIRMLVAVVVAFFLCWA
FHAQRLMFG-IVTSK---DQW---TATLLSVNTQLFCFTGFCYYLNSAVPLLSVMSVRFR
NALRRSL-------------CGGR--------------------------------DWAR
RQQ-------------------------------LYFSNTTHGH----------------
------------------LQLSNNS-----NILLRTREFS--------------------
------------------------------------------------------------
------------------------------------------------------------
------------------------------------------------------------
--------------------------------------------------------LTSS
RRFH-------------------------DTS-NRNGV----------------------
------------------------------------------------------------
-------------HYGFENMDMEA------------------------------------
-----------
>CarmaY_EVm002994t1
---------------------------------------------------M-E------
----DNDKDKLEETD------------------------------QGGGADGG-----GG
GGGGGGGG------------------------DGWSAL----LLECVLQVWPELNTTNNF
PVALHTLPNASTLYF-------DHDFYRRLNL-----------SESG-ELN---------
--------STEWSGVS-----------------REKLEQCLVPP--PADRPY---LLPWW
QQLTWTLAFGAMLLVAVGGNAIVMWIVIAHRRMRTVTNYFLVNLSAALLMAVFNCIFNFI
Y-MLHSDW-PFGAVYCTISNFMANVTIAASVFTLMAISFDRYIAIVRPLKP--RMSKSEA
RHFIIFIWLSSMSLAVCLLYSTTVSI-----KYKNDEI-RRGFLLWPDGQ----------
TSISYREYVYNIVFFTTTYVLPMLVMLVSYTLISFELWGSHSI---GELT----------
---------------------DRQ-ASS---------IKSKRRVVRMFIVIVVAFMLCWL
QQGFFLYQY-HNS-----------QVLDSAHIQHIYLGFYWLAMANAMFPIIYWMNARFR
SYFREVVLQCSS----RCCCCCC-----CCSKPSTYLD----------------------
---------SPHLTRR--RHDS----------IEHTSRSRSAAGG---------------
----------------VTP-------------RFCNKAGG-----THHQD----------
NFFI--------------------------------------------------------
-----RGMNCPKPLDANYCHG----HHKNSHQMHLSKNFSVDPLYAHNLNGVRK-----Q
NENILLQQEDDDKTP-----CDSSP-------PRLS------VEKHILLTPV------LA
TPPLRLPHTSQLL---------------------NSTYREKNHNPI------LFPPTDNC
IEMKCLSHENNHISRTLL---------NANSS-STSNHEKVL-EPEQDE-----------
-----EDQAPGDGVHL------AIEETLMTATLQ--------------------------
---------SCPSDQTVLDTS-----KKSEDNISI----------------KIAKEIML-
-----------
>CarmaY_EVm004164t2
-----------ATDVDE------------------------T--D------NDSVMWRND
FPS-SSTSSSS---------SSS----TFTSPLPS------LLHLALSSS----------
---------SSS---------SSSAFFTT------------PDDSTSFMED-TMNYTMP-
-------------------ISDQDPRI---------------------SMN---------
------FSEFGYI-------------------------------YRTTTWV----PITWR
E-VLKLLAYIITFLVSLVGNLLVILVVRYNRNMRSSTNQYLVNLAAALLVTLVCMWVHIV
RHLSHPHY-ILPAYVCKLDGFVQATTLLASVLTLTVISVGRFVAVMFPLHA--RTSPDRA
NRVIAAVWIASALLACILFYRKLYSI-----QWA-NFT-TWQDEFFPTEKEYVQDVG-C-
VVTYDAKHLFYTILNIALFFLPVAIMIINYSLVVWTLWGAKQP---GEQHS---------
--------------------AATR-NMA---------TKAKKRVVKMVTVVLVVFVICWT
LQTLILYSS-FSQQ-----------DHLPEWFSSLEFAAYFIAYSNSALPIICGFNTSFR
QGLVALLT------------CRHA-------A-TG-R--------IYH------RRHWMG
----------------------------------MTGGTRDTT-----VG----CSGPEP
AVLLELS-----------SLRR-NR-------VTQRSSLT----QSHSRG----------
HLFSGSSRELRNAVHGDAA----HDHGCK-----------------VCDGMLS-APPHST
PA----------------------------------------------------------
--------------------------LH--------------------------------
------LHKSD-----------------------ASLGGQNG-----------------G
KL---------------------------STR-ASSSS---------------GGS----
VGR-----GMCGCCRRHGKR---------RSRL---------------------------
------PL---YHENEIYNVND-LP-----EGMGM-------------K----GKEQIV-
-----------
>Cb_CHHR2
------------------------------------------------------------
------------------------------------------------------------
------------------------------------------------MED-TMNFSML-
-------------------MSDQDPRI---------------------STN---------
------FSQFEYL-------------------------------WRTSTWV----PITWR
E-ILKLLAYVITFLVSIVGNLLVILVVRYNRNMRSSTNQYLVNLAVALLVTLVCKWVHLV
RHLSHPHY-VLWAIVCKLDGFVQATALVASVFTLTVISIGRFVAIMFPLHA--RTSPDRA
IRVIAAVWIASALLSSMLFYRELYST-----EWS-NFT-TWNDEFFPTKRKYVKDVG-C-
VVTYDAKKLFYIIFTTSCYFLPVTIMLVNYSLIVWKLWGAQQP---GEQH----------
---------------------QLQ-VAA---------TRNTRRVVRMVTVVLLVFVVCWT
LQTLILYSS-ISEN-----------FYTPEWYQWMEFTAYFVAHSNSALPIICGFNANFR
QGLMALLY------------CKHS-------R-SG-R--------IYH------PQSHRG
-------------------------------------APRRPS-----AGA--WYSRDQI
E----------------------SF-------VTTTTITT--------------------
------------------------------------------------------------
------------------------------------------------------------
------------------------------------------------------------
------------------------------------------------------------
----------------------------------TTSATA--------------------
------------------------------------------------------------
------------------------------------------------------------
-----------
>Cb_CHHR3
---------------------------------------------------MEL------
--------------------------------------------MEP--------IMD--
LEGSANLTSVLAAAH------------------------------------DWWNNTEL-
-----NL----------------D----------------------L-HVN------CSM
T-------FCPTTN--------FTNSTCV---------ECP-PD--DEGNKY---NLPWW
NELIWYVVFMGMVIVATGGNTIVIWIVLADKRMRTVTNIFLVNLSVAAMVSTLNVIFNFT
Y-MLNLNW-RFGFVYCKISQFVSILSICASVFTLMAISFDRYIAIMHPLRP--RMGRKAT
ILIVVWIWVSSVCLSLNLIYFTTATL-----SYA-GGE-RIVYAAWPDGD----------
QGESQSEYVHTVVLMVLTYILPLTCMGFTYVRIGLTLWGSRSI---GEQT----------
---------------------PRQ-VES---------IKSKRKVVKMMIVVVTIFAVCWL
YHMYFILSN-LMP-----------EIAHYEFIQETYLAIYWLAMSNSMYPMICWLNNRL-
------------------------------------------------------------
------------------------------------------------------------
------------------------------------------------------------
------------------------------------------------------------
-PQQIPQRVQE-------------------------------------------------
------------------------------------------------------------
------------------------------------------------------------
--------------------------------------GVLG-------------VAAVC
--------------------QI--------------------------------------
------------------------------------------------------------
-----------
>ChequaEVm007057t1
---------------------------------------------------MEE------
----MNDTVM---------------------------------ETSTQDMST-S-P----
----PTLTTTAT---------DTTQVVTL----------------------FTTLVTTLV
--------------------------------------------PPS-TTD---------
------------------VVTPETNVTL------------------SEESEKDALPHDKT
MIVAMTVIYVLITITGVLGNVATCVVIVRNRIMHTATNYYLFSMAISLLLLAFGMPDEMY
LLWWGKPY-IFGEEFCFLRGFTAEISTNASILTIAAFTVERYIGICHPLRSHTMSQLGRV
IRSIAVIWVVATVCAVIAIQYGIVYEQTP--DGK-DDPNSSGYIK---------------
----KRFKFVFEISSVLFFVAPMLLITVLYVCIALQLKKSSRL---ARSVPSIG------
------------------SHNCSS-TND---------GSRNKAVIKMLGMVTT-------
----------H--------------------------SSCDAYSHSSC------------
------------------------------------------------------------
------------------------------------------------------------
------------------------------------------------------------
------------------------------------------------------------
---------------DAYSH----------------------------------------
------------------------------------------------------------
------------------------------------------------------------
------------------------------------------------------------
------------------------------------------------------------
------------------------------------------------------------
-----------
>Cliant_EVm003928t1
---------------------------------------------PV-ISTMEA------
----HNLSLLV-------PTGVP--LVPSGLPLST------EDLLGYNDSL--------W
AEDQWLPSSSPT---------NLPPFVTS-----------------PYTED--------Y
----------------VTEADGQNIR----------------------HMN---------
------FTHYDYP-------------------------------YRTDTWI----PFTWR
E-VLKVVAYVVVFLVSVAGNLLVILVVCYNTTMRSSTNQYLVNLAVALLVTLVCMWVHIV
RHLSYPNY-VLPALLCKLDSFVQATSLLASVLTLTVISVGRFVAVMFPLHA--RTSPNHA
HRVIVAVWLVSAAFSCNLFYRELYST-----EWA-NFT-SWAEEFWPTVNEYNATLQLC-
VVTYDAKKVYYMFLAIALYFIPVAVMLVNYSLVVWTLWMAKLP---GEQS----------
--------------------APSR-NTA---------VRSKKRVVKMVSVVLLVFVICWT
LQSILLYSN-FE-SHE---------EHLPEWFSTMEFLAYFLAYSNSALPIICGFNANFR
QGLVSLVT------------CGRS-------R-AFLRD-------PST------RRK---
------------------------------------------------------------
------------------------------------------------------------
------------------------------------------------------------
------------------------------------------------------------
------------------------------------------------------------
------------------------------------------------------------
------------------------------------------------------------
------------------------------------------------------------
------------------------------------------------------------
-----------
>Cliant_EVm005325t1
---------------------------------------------------MEL------
--------------------------------------------FES--------VGE--
YEWTYTNNNITWLPN------------------------------------DTLNLTQSS
SSSSGDL-EL-------------D---------------------SA-TFN------NTN
FL------RANVTDG-------LSGNST------------------NEPDKY---NLPWW
HELIWYVVFMGMVIVATGGNLIVIWIVLADRRMRTVTNIFLVNLSVAAMVSTLNVVFNFT
Y-MLNLHW-RFGLVYCKISQFVSILSICASVFTLMAIAFDRYVAIMHPLKP--RMGRKAT
ILIVVWIWISSVCLSLNLMYFTTDVI-----RFPDGAE-RTVYAAWPDGD----------
QGSSHSEFVHTVVLMVLTYILPLVCMGFTYVRIGLTLWGSRSI---GEQT----------
---------------------PRQ-MES---------IRSKRKVVKMMIVVVTIFAVCWL
YHLYFILVN-FMP-----------EIAHQEYIQETYLAIYWLAMSN--------------
------------------------------------------------------------
------------------------------------------------------------
------------------------------------------------------------
------------------------------------------------------------
------------------------------------------------------------
------------------------------------------------------------
------------------------------------------------------------
------------------------------------------------------------
------------------------------------------------------------
------------------------------------------------------------
-----------
>Clitri_EVm003408t1
---------------------------------------------------MTE------
------------------------------------------------------------
---------AAK---------MVMN--MN----------------TLAALNVTLNATTTV
VD---------------------EGFNA---------------IGGD-GFN---------
----ATGG----------GFNATGNDTI-------DVDSYV----ASKLGPK---RLKYS
TLLTVTALYTVIAVGGLVGNILTCLVIAKNRSMRTSTNYYLVNLAVAILTLTLALPVEVY
QIWEQYPW-PWGDAACRVRAMIPETVAHVSVLTILAVSGERYVAITNPVYARTTHTLART
ARVVPVIWFISLLAAAWGYYQQVNLLPYP--NQTKFIPESAWAIPFMG------------
--RDSGFSWLMWMSSVGAFILPMTILVTLYCRIGMVLAIDPPT---RTPTAG--------
-------------------------DGA---------MHTRKLGIRMLVAVVVAFFLCWA
FHAQRLMFA-IVTSS---NTW---TPALLAANDKLYFFTGVCYYLNSAIPILSVMSVRFR
NALRRSL-------------CGGR--------------------------------DWAR
Q----------------------------------HYLSNT-------------------
--------------------------------MVRTRELS--------------------
------------------------------------------------------------
------------------------------------------------------------
------------------------------------------------------------
--------------------------------------------------------TAST
R-----------------------------------------------------------
------------------------------------------------------------
------------------------------------------------------------
-----------
>Clitri_EVm003709t1
---------------------------------------------------MEL------
--------------------------------------------FES--------VGE--
YEWTYTNNNITWLPN------------------------------------ETLNLTQSS
SSSSGEL-EL-------------D---------------------ST-TFN------NTN
FL------RANVTDG-------LSGNST------------------NEPDKY---NLPWW
HELIWYVVFMGMVIVATGGNLIVIWIVLADRRMRTVTNIFLVNLSVAAMVSTLNVVFNFT
Y-MLNLHW-RFGLVYCKISQFVSILSICASVFTLMAIAFDRYVAIMHPLKP--RMGRKAT
ILIVVWIWISSVCLSLNLMYFTTDVI-----RFPDGAE-RTVYAAWPDGD----------
QGSSHSEFVHTVVLMVLTYILPLVCMGFTYVRIGLTLWGSRSI---GEQT----------
---------------------PRQ-MES---------IRSKRKVVKMMIVVVTIFAVCWL
YHLYFILVN-FMP-----------EIAHQEYIQETYLAIYWLAMSNSMYPMICWLNNRFR
NGFKRVFS--------LCVPDLHY------------------------------------
---------D--------------------------------------------------
------------------------------------------------------------
------------------------------------------------------------
------------------------------------------------------------
------------------------------------------------------------
------------------------------------------------------------
------------------------------------------------------------
------------------------------------------------------------
------------------------------------------------------------
-----------
>Clivit_EVm002093t3
---------------------------------------------------MEL------
--------------------------------------------FES--------VGE--
YEWTYNNNNLTWLPN------------------------------------DTLNLTQSS
SSSSGDL-GF-------------D---------------------SA-TLNNNT---NTN
FL------RDNETDA-------LSGNST------------------NEPDKY---NLPWW
HELIWYVVFMGMVIVATGGNLIVIWIVLADRRMRTVTNIFLVNLSVAAMVSTLNVVFNFT
Y-MLNLHW-RFGLVYCKISQFVSILSICASVFTLMAIAFDRYVAIMHPLKP--RMGRKAT
ILIVVWIWISSVCLSLNLMYFTTDVI-----RFPDGAE-RTVYAAWPDGD----------
QGSSHSEFVHTVVLMVLTYILPLVCMGFTYVRIGLTLWGSRSI---GEQT----------
---------------------PRQ-MES---------IRSKRKVVKMMIVVVTIFAVCWL
YHLYFILVN-FMP-----------EIAHQEYIQETYLAIYWLAMSNSMYPMICWLNNRFR
NGFRKVLA--------GWCPCVSY------------------------------------
---------HG----E-----GDV---------SKTKTSRIS------------CSGS--
-------------------PETHHR-------INYDGTNH--------------------
----ISMRNLASSDLSLNP-----------------------------------------
-PRAPPVRLLN---GAGGARRPP------------------------ASSGAPR------
------------------------------------------------------------
------------------------------------------------------------
----------------------------------GGYGGSLAAP---R----SNCYPTI-
----------------------TY-QYV--------------------------------
------------------------------------------------------------
-----------
>Clivit_EVm002377t1
---------------------------------------------SV-ITSVEA------
----HNLSVLA-------PPGVP--LATPSLPLST------EDLLGYNDSL--------W
PEEQWSPSPSPT---------DLPLFVTT-----------------LYPED---------
----------------ITEEDGQNIR----------------------HMN---------
------FTHYEYP-------------------------------YRTDTWI----PFTWR
E-VLKVLAYAVLFLVSVAGNLLVILVVCYNTTMRSSTNQYLVNLAVALLVTLVCMWVHIV
RHLSYPNY-VLPALICKLDSFVQATSLLASVLTLTVISVGRFVAVMFPLHA--RTSPNHA
HRVIVAVWFVSAALSCNLFYRELYST-----EWA-NFT-SWAEEFWPTVSEFNSTLRLC-
VVTYDAKKTYYLFLAIALYFLPVAVMLVNYSLVVWTLWMAKLP---GEQS----------
--------------------APSR-NTA---------VRSKKRVVKMVSVVLLVFVICWT
LQIILLYST-FE-SHE---------EQLPEWFPTMEFLAYFLAYSNSALPIICGFNANFR
QGLVSLVT------------CGRT-------R-PFARD-------PFA------RRRWQG
----------------------------------MTGGTRETT-----------LTGPEP
AVLLELG-----------SIKVKSR-----------------------------------
------------------------------------------------------------
------------------------------------------------------------
------------------------------------------------------------
------------------------------------------------------------
------------------------------------------------------------
------------------------------------------------------------
------------------------------LGVGW-------------N---A-------
-----------
>Clivit_EVm006045t1
---------------------------------------------------ME-------
--------------------------------------------VAAQDPTS-S-P----
-------AILTT---------LMAPFFPN----------------------LTFNPNLTL
------------------------------------------------------------
--------------------YDQANRT------------------EDGGGESEIFPHGKT
MTLVMTVIYLLITITGVLGNVATCVVIVRNRIMHTATNYYLFSMAISLLLLAFGMPDELY
ILWRGSPY-IFGPEFCFIRGFTAEISTNASILTIAAFTVERYIGICHPLRSHTMSQLGRV
VRSIAVIWIVATACAVIAIQYGIVYEKNE--YGQ-DIPSTAAQMK---------------
----ELLYLAFEMSTLLFFVAPLLLITVLYILIAVQLKRSSRL---TRAVPSIR------
------------------ATSRST-TND--------------------------------
------------------------------------------------------------
------------------------------------------------------------
------------------------------------------------------------
------------------------------------------------------------
------------------------------------------------------------
------------------------------------------------------------
------------------------------------------------------------
------------------------------------------------------------
------------------------------------------------------------
------------------------------------------------------------
------------------------------------------------------------
-----------
>Cq_CHHR1
---------------------------------------------------MGG------
----LAYVPN-------------------------------------------------D
ATKIAFDAFYIL---------KM-----------------------------ICDDNCCT
S-----------------------------------------------SKN------VT-
----ICFKDYNFTDT--------TNITY---------------------------IESWE
L-GVRWTYAILVMLVALLGNLSIIIILLKNRLLRTSVNHFILNMSIALISSIAGPIPFTI
R-DTSFFW-PLGGVWCHLEGYIQMLVMLVSVTSLATISFDRMVGVVSPFHQ--HLKRRHS
LAIIVIIWVVSAMLSVFGLYRVYTVR-----EWK-DLT-ERTGEE---------------
---DDKIRVWWVVSITGLTWLPLVIMVVSYTTIFVSFKRTNFR-RTFNKREH--------
-------------------------PAI---------VHLKQRVVRMMFVVVLVFSACWL
FQILMLTKK-NFIDSEGH----LKNPAAKETYGILLTVSEYMIYTNPAIPIVALMHQTFR
RAFRVTFS------------CFFN-------NKSSLVLTPGQGMN---------RYVWSI
KSSST----------------------LYGN--DLLTSPPR-------------------
--------------------NLRDR-------IQGRNQVT-----SSAV-----------
-VSTSAVATSIALDIKS-------------------------------RKQRR-RSFS--
----------EDSGTRNRCDIGN----GR-------------------------------
------------------------------------------------------------
--TMLPLSYANEG--------YVMDL----------QPRRQSFVSTGA------LGHLIT
QV----------------------------IV-EETSS----------------------
------------------------------------------------------------
------------------DVEN---------------------------------ERVL-
-----------
>Cq_CHHR2
I----------VAYL--GAR-----------------EHNTM--A-----SMEA------
----TGATNG------------------TTIP----------------------------
ITEVWGT--TAT---------TLQDFAKS--------------------ED-NMTQLT--
----------------HDSEEPLNSA----------------------ILN---------
------LSVYHYP-------------------------------YRKEIWV----PISWR
E-SLKIAAYVLVFLVSLVGNLLVILVVYYNTHMRTTTNRYLVNLAVALLVTLVCMWVHIV
RHLSHPHY-VLPTLFCKLDGFVQGTSLLASVLTLTMISVGRFVAVMFPLQA--RTSPSRA
QQVIIAVWITSLLLACTLFYRKAYSV-----KWL-DYT-TWHDEIWPTEMEYDPSTGHN-
IVTFDTKKLFYTVLIIAFYFLPVGIMFINYSLVVWRLWMKQQP---GEQS----------
--------------------LPAR-NTA---------TRARKKVVKMVSVVLLVFVICWT
LQCSMLYTT-FVN-KE---------GYLPEWFKDLEFSAYFIAYSNSALPIICGFNANFR
QGLMSLLT------------CRHA-------A-TS-R--------AYR------RNNWRG
----------------------------------MT-GTRETT-----VG----SSGPEP
AVLLEFS-----------SFRN-NR-------MVHKCSMT-----SHSGR----------
GVMTGSSRDLRHNTFNELI----SDNTCKNWIEGESQ----PRSQ-VCSSITA-PTIYN-
------------------------------------------------------------
---------------------------NDG------------------------------
-----VFHHSDAT------------------MLVGTRGRQNG-----------------G
HL-------------------------GGLTH-ICSCS---------------RNS----
VRG----NKACGCCHKNATN---------NTNS---------------------------
------PA---HHDNEMFDLNE-LQ-----ENISN-------------S----TQEEIL-
-----------
>Cq_CHHR3
---------------------------------------------------MEL------
--------------------------------------------LDP--------VVD--
FERTWNVSSIQVRDL-------------------------------------VWNGTNL-
-----EY-E--------------D----------------------Q-TLN------DSF
L-------LMNGTGG-------TVNETQ------------------WEENKY---NLPWW
HQLIWSIFFGGMVVVATGGNLIVIWIVLADRRMRTVTNIFLVNLSVAAMVSTLNVVFNFT
Y-MLNLHW-RFGRIYCKISQFVSILSICASVFTLMAISFDRYIAIMHPLRP--RMGRKAT
ILIVVWIWVSSTCLSMNMLFFTTAAL-----PLKDGSS-RVVYGAWPDGD----------
QGDSQSEYVHTVVLMVLTYILPLLCMGFTYARIGMTLWGSRSI---GEQT----------
---------------------PRQ-VES---------IRSKRKVVKMMIVVVTIFAICWL
YHVYFILSN-LMP-----------EIAHTDYIQETFLAIYWLAMSNSMYPMICWLNNRFR
NGFKKVFS--------GWLPCIHY------------------------------------
---------ES----E----PKEV---------TRVHTTRIS------------CSGS--
-------------------PETLHR-------VTCDGSSH--------------------
----ISMKTYVSDV---------------------------------GGGSN--------
-GAQQPMRVCN---GANLRK---------------------------ATNGANA------
------------------------------------------------------------
------------------------------------------------------------
----------------------------------RNYGGTLTTP---K----NTKFPAV-
----------------------SY-QYV--------------------------------
------------------------------------------------------------
-----------
>DromelEVm004854t1
---------------------------------------------------MSA------
----GNM-----------------------------------------------------
------------------------------------------------------------
------------------------------------------------------------
---------------------------------------------SHDLGPP---RDPLA
IVIPVTVVYSLIFITGVVGNISTCIVIKKNRSMHTATNYYLFSLAISFLLLLSGVPQEVS
YIWSKYPY-VFGEYICIGRGLLAETSANATVLTITAFTVERYIAICHPFLGQAMSKLSRA
IRIIVLVWIMAIVTAIQAAQFGIEHYS-----------GVEQGIV---------------
---RVIVKHSFQLSTFIFFLAPMSIILVLYLLIGVHLYRSTLVEQQLKSVPSDT------
--------LA--GG---GAQLSSVRRLN---------HYGTRRVLRMLVAVVVCFFLCWA
FHAQRLIAI-YAPARG--AKL---RDQHEFVYTVMTYVSGVLYYLSTCIPLLNIMSHKFR
EAFKAVLF---------------K-------KVSK-------------------------
----------------------------------GSLNSRNNIE----------------
------------------SRRLRRA-------LTNSSQTQ-----RFSIE----------
------------------------------------------------------------
------------------------------------------------------------
------------------------------------------------------------
-----------------------------------AEQPKPSI-----------------
------------------------------MQ-NPTNK----------------------
------------------------------------------------------------
------PP--VAAQYAMIGVQVN-------------------------------------
-----------
>DromelEVm007404t1
---------------------------------------------------MAV------
---PTNSSG---------------------------------------------------
--------VLAT---------DLQLFHNE---------------------KFLLNLTQ--
------------------------------------------------VLN---------
------ISADNLTSL------------------------------LQGLEPEELPMTPLS
LLATLSVGYALIFIAGVLGNLITCIVISRNNFMHTATNFYLFNLAISMILLCSGMPQDLY
NLWHPDNY-PFSDSICILESVLSETAANATVLTITAFTVERYIAICHPFRQHTMSKLSRA
VKFIFAIWIAALLLALQAIQFSVVMQGM-----------GTSTMK---------------
---NDFFAHVFAVSGFLFFGGPMTAICVLYVLIGVKLKRSRLL-----------------
-------------------------QAL-----------PRRC-----------------
-------------------------------YD---------------V-----------
-----------------------R------------------------------------
------------------------------------------------------------
------------------------------------------------------------
------------------------------------------------------------
------------------------------------------------------------
------------------------------------------------------------
------------------------------------------------------------
-----------------------------GISA---------------------------
------------------------------------------------------------
------------------------------------------------------------
-----------
>Emetal_EVm001268t1
---------------------------------------------------MEM------
----QNLTLME---------------AQVAGPSPL-------------------------
--------LAGN---------HISEYSNA-----------------YWSTTLPSNFTPVG
TGE-------------MGPFVGEDIR----------------------TMN---------
------LSTYAYP------------------T------------HRTKIWV----PFGWR
E-LLKVVAYIVLFLVSLTGNVLVILVVYYNVNMRSSTYQYLVNLAVALLVTLVTMWVHLV
RHLSYPHY-VLPAFICKLDSFVQTVTMLASVLTLTVISVGRFVAVIFPLHA--HTSPNHA
HRAIATIWLLSFIIASILRYRERITI-----QWS-DFT-SVQEELWPTTTQFDAQKGIC-
VKTFDGKKLFYSVLIVLLYFIPVVIMVTSYSMVVWTMWRTQLP---GEQS----------
--------------------APCR-NTA---------VRAKKRVVKMVSVVLLVFVICWT
LQTLLLYST-IY-------------DGFVEWSNTLEFMVYFLSFTNSALPIICGFNTSFR
QGVISLLT------------CRHG-------S-TD-R--------FYH------RGTRRG
----------------------------------MTGGTRETT-----LG-----SGPEP
AVLLEIG-----------SLKVKGK-------LPGRWSGV-----SMQHG----------
WNVSGERDGTRHAARTQHDQP--QHPDCKRHTRSQEE---------EDQSGPA-SAALG-
------------------------------------------------------------
--------------------------PHNHAAPS--------------------------
----------------------------------TQLAAQNGGGYKRN----NQTDHASR
KL---------------------------STQ-SSSYGS---------------------
NDG----GSGCGCYLGKQRK---------RKDV---------------------------
------SV---YQEKQIYDD---LR-----DKITK-------------K----AKEEMV-
-----------
>Emetal_EVm002332t1
---------------------------------------------------MGQ------
----LSLPPTT---------------ALSFPPPGP----------ATGEGGGVGT-----
--------WAAE---------GAATPALN----------------LSLALNLTLNSS---
------------------------------------------------------------
-------------------LGAEQDVHF-------DLDQYI----VDKLGDR---RLPYS
TLLPMTALYCLLAVGGVVGNALTCLVVARNRTMRTSTNYYLVNLAVALLTLSLVLPLEVY
LMWEQYPW-PWGATACRVRAMLPETVAHVSVLTILAVSGERYVAITDPVHARTAHTLART
ARVLPVIWLLSLLGAAWGYYQQVNVLRTP--GGA-LIPQSAWAIPFME------------
--RDSDFSWLLWVSSVSSFILPMAALVTLYCRIGMVLAMDPPT---RTPTAG--------
-------------------------DGA---------MHTRKLGIRMLVAVVVAFFLCWA
FHAQRLMFA-IVTSN---KTW---TNDLLSVNTKLFLFTGACYYLNSAVPILSVMSVRFR
HALRRSV-------------CGGR--------------------------------DWAR
RQH-------------------------------HHYRSTT-------------------
--------------------------------LVRTRELS--------------------
------------------------------------------------------------
------------------------------------------------------------
------------------------------------------------------------
--------------------------------------------------------TAST
RRLQ-------------------------DLS-QRNGTVL--------------------
------------------------------------------------------------
-------------HYGLEKMDMEV------------------------------------
-----------
>Erisi1_EVm003906t1
------------------------------------------------------------
------------------------------------------------------------
------------------------------------------------------------
------------------------------------------------------------
------------------------------------------------------------
-----------MLLVAVGGNAIVMWIVIAHRRMRTVTNYFLVNLSAALLMAVFNCIFNFI
Y-MLHSDW-PFGAVYCTISNFMANVTIAASVFTLMAISFDRYIAIVRPLKP--RMSKSEA
RHFIFFIWLSSMSLAVCLLYSTTVSI-----RYKNDEI-RRGFLLWPDGK----------
TSISYREYVYNIVFFATTYVLPMLVMLISYTLIGCELWGSHSI---GELT----------
---------------------DRQ-VSS---------IKSKRRVVRMFIVIVVVFMLCWL
QQGFFLYQY-HNS-----------QVLDSAHIQHIYLGFYWLAMANAMVPIIYWMNARFR
SYFREVVLQCVT----R---CCC-----CCAKTSTYLD----------------------
---------SPHLARR--RHDS----------IEHTSRSRS-AGG---------------
----------------VTP-------------RFCGKAGG-----NQHHD----------
NFFI--------------------------------------------------------
-----RGLGCAKPLDGGYCPA----HLKGTHQMRLTKHLTADPLYAHNINGVRK-----L
NDDPLHTTGGDD-TP-----SDPSL-------PHRQ------SEKPLVLVPV------LV
SPPLCLPTHASVL-------------------ALNHKEKESLDQPS------KPPPDDGG
VEMKSFPQGNNHVPRVLL---------STD-----SDPEKALAKPAGQG-----------
-----HNHKPAGLVHL------AIEETLKAAVLQ--------------------------
---------SGSGDHNGLDASH----KKAED--SM----------------KVSKEFML-
-----------
>Erisi1_EVm005547t1
---------------------------------------------------MEL------
--------------------------------------------MGP--------IMD--
IEGSGNIT----AAP------------------------------------EWWNVTNV-
-----DV----------------D----------------------V-SVN------CSR
T-------FCPVTN--------VTNSTCV---------ECPLLD--EEGNKY---NLPWW
NELIWYVVFMGMVIVATGGNTIVIWIVLADRRMRTVTNIFLVNLSVAAMVSTLNVIFNFT
Y-MLNLNW-RFGFVYCKISQFVSILSICASVFTLMAISFDRYIAIMHPLRP--RMGRKAT
ILIVVWIWVSSVCLSLNLIYFTTATI-----GYA-DGE-RIVYAAWPDGD----------
QGESQSEYVHTVVLMVLTYILPLTCMGFTYVRIGLTLWGSRSI---GEQT----------
---------------------PRQ-VES---------IKSKRKVVKMMIVVVTIFAVCWL
YHMYFILSN-LMP-----------EIAHYEFIQETYLAIYWLAMSNSMYPMICWLNNRFR
NGFKKVFS--------GWLPCITY------------------------------------
---------EG----E----TAEV---------TRVKTARYS------------CSGS--
-------------------PETHHR-------VTYDGTSH--------------------
----ISMRNLASSDLSIS------------------------------------------
-GSLPPVRLCN---GANLRR---------------------------ATNGADS------
------------------------------------------------------------
------------------------------------------------------------
--------------------------------ASRSYGGTLGPP---K----HTPYPSV-
----------------------TYQQYV--------------------------------
------------------------------------------------------------
-----------
>Erisi1_EVm006110t1
FA---------GSEVTSAGV-----------------EGTEV-EA-----TNDTVLWSGG
GSN-TTNNNKT---------SIN--TSFTSTTVSR------LLHMALSSTASPAS----S
SSSSFFD-SSTT---------ELPFYYNN-------------------SDE-AANPFM--
----------------LMSNTDANPL----------------------SFD---------
------FSQFEFP-------------------------------YRIDTWK----PITWW
E-VLEIVAYIITFLVSIVGNILVILVVRYNRNMRSSTNQYLVNLAVALLVTLVCKWVHLV
RHLSHPHY-VLPAILCKMEGFVQSIALVASVFTLTVISIGRFVAIMFPLHA--RTSPDRA
IRVIAAVWIASALISSPLLYRGLYKT-----EWS-NFT-TWNDEFFPTKKKFVEGVG-C-
VVTFDAKRLFYMVFIITCYFLPVTIMLVNYSLIVWKLWGAQQP---GEQH----------
---------------------QQQ-VAA---------TRNMQRVVRMVTVVLVVFVICWT
LQSLMLY-N-FIYH-----------EHLPEWPRWVEFTVYFVANSNSALPIICGFNANFR
QGLVALLT------------CRQT-------R-SG-------------------------
------------------------------------------------------------
------------------------------------------------------------
------------------------------------------------------------
------------------------------------------------------------
------------------------------------------------------------
------------------------------------------------------------
------------------------------------------------------------
------------------------------------------------------------
------------------------------------------------------------
-----------
>Es_CHHR1A
------------------------------------------------------------
------------------------------------------------------------
------------------------------------------------------------
M-----------------------------------------------SSG------NV-
----MCFNEYNFTDR--------ANITY---------------------------PETWE
L-ALRWTYAPLIMLVAVLGNLAIIIILAKNRLLRTSVNYFILNMSVALITGLAGPIPFTI
R-DTAYFW-VFGEAWCHLEGYIQVLVMMVSVTSLAVISCDRMMGVVRPFHN--HIKPWQS
IAIIFIIWTVSALLAVFAVYRIYTVH-----HWQ-DLD-ETTGED---------------
---VKKMHVWWMINMIGLTWLPLLVMIVCYTTILVYFRTHKFK-AS-RNKEH--------
-------------------------PAL---------THLKRRVVLMMFVVVVAFTICWL
FQLLKICNN-LFLDDNTQ----FKNEKARRSHDILLTLSHYMMYTNAAIPIIALMHQTFR
RAFRVTFP------------CFYN-------HKSMFVLTRGEGRQ---------NYVWSM
RSTSI----------------------AY-N--NVMSMGRD-------------------
--------------------HLSDR-------SRRAREHT-----PTAV-----------
-VCSAALAASIVIEPIM-------------------------------EENME-GNSE--
----------QDSGQTQLPDSHV-------------------------------------
----------------VNTE--------LRGSPPAPR-----------------------
-----SPSLGNER--------YVRDL----------VPRRIPIVSTGA------LGHLIT
QV----------------------------IE-EETSS----------------------
------------------------------------------------------------
------------------DLES---------------------------------ERIL-
-----------
>Es_CHHR1B
---------------------------------------------------MMP------
----RPNL--------------------------------------------------TW
PAVEGKELEDAF---------PV-----------------------------TCNLTCCQ
Y-----------------------------------------------SED------EI-
----ICFSEINYTDV--------NSLRT---------------------------WPQWE
L-AVRWTFASLVMLVAVLGNLTIIIILSKNRLLRTSVNHFILNMSVALILALTGPIPFTI
R-DTSMFW-PLGELWCHLEGYIQMLVMLVSLASLATISFDRMMGVVRPFHT--HLKTWHS
LAIIVVIWGSSAVLALWGLYRVFTVH-----IWK-DCV-QTIGEN---------------
----EKLYIWWMVAVVGLTWLPLAIMLISYSTILVYFRHPKFK-NL-SKREH--------
-------------------------PVM---------THLKKRVVKMMFLVVVIFVVCWL
LQLLNIFYT-SFLDENGQ----IKDEETEKYYNALVTVSQYMIYVNPAAPIIGLLHQNFR
RAFRLTFP------------CIFT-------RKSSLVLTRGQGVT---------RYMWSV
KSTGSTPS--------------------------AAVAQRR-------------------
--------------------QSAEQ-------QARRSPAE-----CTSA-----------
-TSGRRLGSFTTLKNKR-------------------------------QRQGS-YASS--
------------KGERKAR-KCC-IRFER-------------LGSRKSRK----------
---------------------------EEKRSAEVDS---------------------DE
GLCSGHLSNVNEK--------YVRDL----------PPRKMSIVSKGT------LGHLVS
EV----------------------------IE-EETSS----------------------
------------------------------------------------------------
------------------DAER---------------------------------ERVL-
-----------
>Es_CHHR2
------------------------------------------------------------
-------MAST---------SLP---SLAYSP----------------------------
------------------------------------------------MEE-LVNQSY--
-------------------YPHQDPRI---------------------TTN---------
------FSQYEYT-------------------------------YRIKTWV----PFTWR
E-VLKVLAYLVVFLVSLIGNLLVILVVCYNRHMRTSTNQYLVNLAAALLVTLVCMWVHIV
RHLSHPHY-VLPALVCKLDGFVQTTTLLASVLTLTVISVGRFVAVMFPLHA--RTSPDRA
NRVIATVWVASAVLACTLFYRELYSI-----EWA-NFT-TWQDEFFPTEKEFVEGVG-C-
VVTYDAKQLFYTILNIALYFLPVAIMIINYSLVVWTLWGAKQP---GEHHS---------
--------------------AATR-NMA---------TRAKKRVVKMVTVVLVVFVICWT
LQTLILYTS-FSQE-----------DNLQEWFSTLEFAAYFVAYSNSALPIICGFNASFR
QGLVALLT------------CRHA-------T-TG-R--------IYH------RRQRLG
----------------------------------LTGGTRDTT-----V-------GPEP
AVLLELS-----------SLRR-NR-------VNHRCSLT----PSHSGR----------
LVVTGSNRDQRHNDLCDPG----HDNGCK-----------------VCDSIAA-SPLHPG
PA----------------------------------------------------------
--------------------------LHHHH-----------------------------
-----LLNKSD-----------------------FSLGGQNG-----------------G
KL---------------------------STQ-ASSSS---------------GDS----
VGR----DGVCGCCRRHGRK---------RSRL---------------------------
------PL---YNENDIYNVNH-LP-----EGLSA-------------K---DAKEDIV-
-----------
>EulcruEVm004876t1
------------------------------------------------------------
------------------------------------------------------------
------------------------------------------------------------
------------------------------------------------------------
------------------------------------------------------------
------------------------------------------------------------
---------------------MANITIAASVFTLMAISFDRYIAIVRPLEP--RMSKTMA
RLFILIIWTVSALLAVCALYSTTVTI-----TYKDDKI-RRGILQWPDGQ----------
TSTSQQEHIYNIVFFITTYLLPMVMMLASYSLISKELWGSQHI---GELT----------
---------------------ERQ-VNV---------IRSKRRVVRMFIVIVVIFAICWL
QQAFFLYQY-HNA-----------QVLDTAHVQHIYLAFYWLAMANAMVPIIYWMNARFR
SYFREVILQLV---------CLR---FCCPRSRRRYTA----------------------
---------SPV------------------------------------------------
------------------------------------------------------------
------------------------------------------------------------
------------------------------------------------------------
------------------------------------------------------------
------------------------------------------------------------
------------------------------------------------------------
------------------------------------------------------------
------------------------------------------------------------
-----------
>EulmesEVm002388t1
------------------------------------------------------------
------------------------------------------------------------
------------------------------------------------------------
------------------------------------------------------------
------------------------------------------------------------
-------------------------------------------MSVALILACCGPILFTI
R-DSSSFW-VLGETWCHLEGYIQETVMLVSVISLTIISFDRMIGVAYPFHE--HIKQWQS
WLVIAVIWVVSGILAVFAVYRIYVVH-----VWA-DLV-ERLNET---------------
----GDMVVWWSVSMIVLNWIPLTIMITCYTFIIVRFRKYDRS---VRELVH--------
-------------------------PNV---------MKKKKRVIKMMFTVVIVFVVCWG
LQVFTVSKY-AFLDDNGR----LLPN-MEKAYKTFLTISNYMVYLNPALPIIGLMHENFR
RAFRITYS------------CCFK-------EESDMFLSPGTGNR---------GY----
------------------------------------------------------------
------------------------------------------------------------
------------------------------------------------------------
------------------------------------------------------------
------------------------------------------------------------
------------------------------------------------------------
------------------------------------------------------------
------------------------------------------------------------
------------------------------------------------------------
-----------
>EulvioEVm000539t1
------------------------------------------------------------
------------------------------------------------------------
------------------------------------------------------------
------------------------------------------------------------
------------------------------------------------------------
------------------------------------------------------------
---------------------MANITIAASVFTLMAISFDRYIAIVRPLEP--RMSKTMA
RLFILIIWTVSALLAVCALYSTTVTI-----TYKDDKI-RRGILQWPDGQ----------
TSTSKQEHIYNIVFFITTYLLPMVMMLASYSLISKELWGSQHI---GELT----------
---------------------ERQ-VNV---------IRSKRRVVRMFIVIVVIFAICWL
QQAFFLYQY-HNA-----------QVLDTAHVQHIYLAFYWLAMANAMVPIIYWMNARFR
SYFREVILQLV---------CLR---FCCPRSRRRYTA----------------------
---------SPVLERR--GLPSGQ--------EEASSRSRSD------------------
-----------------SRGLGDGT-------VRTVPGSM-----QYRQH----------
TAVRYCTRDRHQAR----------------------------------------------
-------------------------------------------------NGMRQSI----
------------TSG-----CEICL-------QSFKPTT---YESPVSSRPA------DG
NN-VCVTTQFGAD-------------------AKNGEQQLSNGDECAQTIYSSPSANDCH
LRSGKAPCLRH--SQASS---------NEDN--KTNCSRHVLPSVRQT------------
-----HDQLPGEG-----------GKSITSSKVC--------------------------
---------GRSGGVSLLDNSKLG--LKRNRCHGK----------------ENEQSVM--
-----------
>EupsupEVm004822t1
---------------------------------------------------M--------
------------------------------------------------------------
----------------------------------------------------ICNETCCT
N-----------------------------------------------NHN------KT-
----ICFADQNFTYF--------QNLTH---------------------------SADWD
I-AVRCTICIPLVLMGVIGNSLTIYLLLKNKLMRTSINLFILNMAFALIQSLTGPIPFTI
K-ELNQFW-RLGEIWCYAETYIQVMVQLVSMTSIAIISFDRMLGIVRPFHR--HLTKWWS
LLIICIIWIYAASLSIFAVNKNYLER-----QWK-DIF-AIGRTI---------------
---RGNLHIWWEVVNIGSFWIPLAIMIICYGTIFYNFKKYTRH-----KQEH--------
-------------------------PAS---------LHMKRRVLRMLVFLTLLMIFLWV
EQVFEVMVY-YYVDENGL----FKDPYAEKVYNIMLTISKYLMFVTPAVPIVALMHQNFR
RAYRTTFP------------GCFK-------GKPKYFLSAGEGSR---------PFMWTL
RTGVSSF---------------------------ACSIRRK-------------------
------------------SWSMKGR-------LDTEQQQS--------------------
SIQSNSYGNSLNVSGEE-------------------------------LNLKR-NSCN--
------------------------------------------------------------
----------------------------------------------------------DA
NHITPQPKYSQKIK---------------------TDNNKPSVNGHTN------------
---------------------------------NESNKGEIH------------------
------------------------------------------------------------
------------------------------------------------------------
-----------
>EuraffEVm002959t1
------------------------------------------------------------
------------------------------------------------------------
---------------------------------------------------MYSNNSSSL
W---------------------------------------------E-TCD--TI-----
--------------------------------------EC-----LEENDPF---AMPTW
RKCLHSLIFFMMVAAADIGNMIVIWIVISDKRMRSVTNYFLVNLSIAIINATFNVIPNFA
Y-MLTGNW-PFGWVYCKLGTYFSLISVTCSVFTLVAISVDRYNAIINPLRP--RLSRLKT
IFIATSIWSLGLCISVPLLYQKTVWG-----SIDN----RTQISAWPDAA----------
GFESKLEYGYNVSFMVVTYFLPMISMLYVFTRIGLELWGSRAI---GEAT----------
---------------------HIQ-MES---------IKSKRKVVKMMLFVVIIFCVCWL
YHTYFILAH-LQP-----------SINHGKYIQDIYLLIYWLAMSNSMYPMICYMNQRFR
RGFSEVIHFFS-----PFKLCFKRDPMAMTMNGMRMNH-----------R----------
-------------VNRELNCSTNV---------TPMATRRTSPIDS--------VGGNSP
CRRQETSFIKAT-ERAPIPPIISVETYVHNPTLKQESMDGNLNQ----------------
GPKIPSLRQMSEDSGKTKSKAKLPRQTFK----------------INASGINKI------
----LPLDENIENESSSELTA-------------LDSNFN--LGLTEGPNGIRSMEEDQT
DNEIQQNWVSEDAVD---------------TETKESLTVQ-LEN---TDFPES----Q--
-----------------------------EDAIDFPTRKRDSNDCSIS---IKAKDEKDS
NFCQA------------------SKTPTCQLENEKSRNEKVKDRD--REIWFLSEIIALS
ALL--EDIANNDLKDRKNDEQSRHENTI--------------------------------
------PRSSIINRASLLAVDNLCIS---------DSSPTSPTHKCHHSVQGRALEKRIA
EPDT-GSGLVF
>EuraffEVm004785t1
---------------------------------------------------MLG------
------------------------------------------------------------
------------------------------------------------------------
------------------------------------------------------------
------------------------------------------------------------
---GWEVVYGIMLTISISENLIVIWIILCHSSMRTVTNFFLAHLAVSLTMCIFNCAFNLD
Y-MLHKNW-KFGRNYCIVSNFMSLYTVASCVFSLLALTFERYYVVMMPLRR--RPTRICA
VSGIVIIIITSSLLCLTLLFSVIGDI-----RNEAGED-SKVFLLWPDGL----------
PFQSTQDFWYNTFFLTATYFIPVLIMGYCYTRMGLKLWGGEQI---LEGAPP--------
--------------------NPAL-ERA---------RHKKRKIVKMSFAVILLFAVCWL
YHLYFLIIY-LYP-----------GAMILPWLDDAYLTVYLMAMSTSLIPTIYIMNRKFR
DYFHTALC---------INRCRAR------------------------------------
--------RSPILIVRTSSIHTNL--------VDRRLSSRVGSISIS-LAPHPIQTRSNS
PLSCRSNRLENT-LQVPAPPSQHQD-------IAQKRQNRNYSSLNDAVNK---------
MPQVSDSQEQIQDNCQNLSGSPCEKDSCQQPYEKGSC--------DKDSSAHSL------
------------------------------------------KDRCSTQSCGNDS-----
-------------------------------RPQSCENDS--------------------
----------------------------CPVCDYDSCPKQPCDNDSSQ--Y---TSDNDS
ILHLA------------------QNGSCPQISQNDTYAQLSQTDC---------------
----LGDNDSCPLPCD----SASCPQII--------------------------------
------PI-NQNINLELSDVRTPAKKLSSDSLIKKQNVTPTIGIGCRRAVQKPSWEETTV
-----------
>EuraffEVm007388t1
---------------------------------------------------MEE------
------------------------------------------------------------
---------------------NVTLYWDP---------------------GNFTNQTDHV
LQG---------------------------------------------------------
----------------------------------EDLKNFI----AEILGDS---RLQLK
TLIPLTTIYLLFMVVGVFGNLATCLVILNNEYMRTATNVYLLNLAIAIATLVIMMPGELY
LMWQQYPW-PFGELACDIKITVTEGVIYASILTIVAFTIERYLAICHPLSPGARSSTGKA
KRVVGAVWAASFLSAAWAYFTKINYVQY---NGE-NVLESAWSIPFHE------------
-KESQASLYLMAASTVVYFIIPLVLVVALYLRIGLTMKRSKMQ---RCAASC--------
-----------------GNDCKAE-RTL---------TQGRRTVVRMLVAVVVAFFTCWS
FHSQRLMFV-SVTLY---GEW---TDRLRASQHVLFMCSGVFYYFNTILPVLSVMSKRFR
RGFSDIRR--------GTFICSAQ-P-----KSLDSRR-------------RIRPRHWIP
KDQRDQIL------LRAL--------------GRSDIEDREALPC---------------
------------------SQSSNSGDR-----TSSNREER----RNQTFRQ---------
------------------------------------------------------------
------------------------------------------------------------
-------------------------------EPTQ-------------------------
----------------------------------ISRGAKSLTETQLT----RSQVLTST
AVLLA----------------------------TQTYSEG-------R------------
---------------------------LSHSDIN--------------------------
------PG--RLCHWSTIQINDTGF-----------------------------------
-----------
>EuraffEVm007811t1
---------------------------------------------------MDE------
----MDEL----------------------------------------------------
-------SGVEV---------NLEN-----------------------------------
------------------------------------------------------------
--------NRSYENF---------IENL-------TDEEYL----ATFLGPK---QLNLQ
VLIPITVIYSFIFLTGVAGNLCVCLVIIRHKSLHTATNYYLFSLALALVILVLGLPYELT
SYWQQYPW-VFGEPLCKIRALISEMTSYASVLTIVAFSMERYLAICHPLYQYAMSGFNRA
VKIISLIWILSFSAAFYLHFTRVNFIDRPMGSGK-YIEESALALL--------------D
SNIVPKDYPLHQLSSVVFFLFPLCVLMFLYIRMGLSLHETSLA---RTRDSR--------
--------------------VHGA-TTL---------NRSKDMVLRMLVAVVVAFFLCWA
FHAQRLGYV-YFK----------HTRTFGLVNEYLFYISGFFYYFSATVPVLNVMSLKYR
HAFKATL-------------CGTP-------NTTG-------VSR---------TYTFRS
TLNRTLDT------DANI--------EMSS-----FNPSNRTS-----------------
--------------------------------LSGMRLLD-----NKSFR--TD--GD--
--SCHVIQEE-EPSSST----------------------------RTKLMICS-NSE---
------------------------------------------------------------
------------------------------------------------------------
-------------------------------LDNNCLISTRKDRKLTDGI---PSRQSTN
K-----------------------------LT----------------------------
------------------------------------------------------------
------------------------------------------------------------
-----------
>EuraffEVm008440t1
---------------------------------------------------MKN------
----ISES----------------------------------------------------
---------------------------------------------------LTSNTTEST
C-----------------------------------------------NHN---------
-------------------------------------------------------NDVWY
GQILWTLMFSIIIVVAILGNTIVIWIILAHRRMWSVTNYFLFNLTLALMMATLNCIPSFI
F-MRDRVW-TLGYIYCKINTFLSYVTIPASVFTLLAITIDRRKAIVRPLEP--KTSRMKV
LITILVIWILSSIISLPTLVAKHFLHGR-------CGK-NYIVPIWPSTE---------S
IDASQYDHVYNILFSVITYLTPMIGMGICYKQIWKNLWGGECI---GEIMVH--------
---------------------PAV-LKS---------RQNKKRVVIMFAVVISIFMVCWL
YQLYFIFLY-YIP-----------SVKYFRYIGDLYLSFYWLAMANSCVPIIYWMNSRFR
EYFNSVLF------------CLPR--FYW-IKARSLRY----------------------
---------TP----K--------MLRLCEE--RDTVKSRKGE---------------RP
RLLLKSSTKEAL-PLCELHPVFSIS-------LRESREPR--------------------
--ELGESRQSRESREPK-------------------------------------------
------------------------------------------------------------
-------------------------------EPREPKEF---------------------
--------------------------------TESREPRKPFLH------------QETG
I-----------------------------LE----------------------------
------------------------------------------------------------
-----------------------------PEIL-------------------PATEVLL-
-----------
>EuraffEVm008477t1
---------------------------------------------------MNF------
----SEAGWS-----------------------------------EAGWSK---------
--------------------------------AGWSDG------------DWESNNSSYF
LDE---------------------------------------------GINI--------
------TSSINLPGLNL-----SANSTKR-------------------------GSMTDT
MAHLWTLAFSLIMIISIFGNTIVLWIVLAHRRMWSVTNYFLVNLAIALCMSILNCIPSFI
F-MRDGVW-KFGSMYCKVNHFTSYLTVTTSVLTLLALTFDRHKAIMTPLAP--KKSHTSL
ILCILLIWVLGVVIASAGIYAELVSV-----GPA-EQN-RHLLIIFPDGV----------
QGESLFDYVYNIAFFVGTYIIPLTCMGVCYTRMGKNLWGGTMI---GEET----------
---------------------PSL-RKS---------RKSKQKVVKMFVAVIVIFGICWL
YHVYFIYSY-HDP-----------TITRKPYIRNVFLFFYWLAMANSCVPLIYWMNVRFR
EYFNLVLC------------CIPR--TRHLIPAQEIEL----------------------
--------VEPGM-----------------------------------------------
----------------NLSPSPNMS-------LQSQRSQH------------------I-
NKSPEPTRRACSTMEKS-------------------------------------------
------------------------------------------------------------
------------------------------------------------------------
------------------------------------------------------------
-------------------------TVSIQIKNNQNFLTIIQEQ----------------
------------------------------------------------------------
------PA-------------------------------TQLRHSCRT-----AVETQL-
-----------
>EuraffEVm008522t1
---------------------------------------------------MEG------
----GEFY-----------------------P---------KSTMERGDTYSG-------
-------STLET---------GVYS---------------------------NSNWGNGD
----------------------------------------------E-PLN---------
------ENGAVYSPWENGNLSSYPESNL-------TLDQFL----AEVLGPK---QLDGP
LLLPVTVFYVIIFLTGLVGNISVCIVVGRNLSLHTAMNYYLLCLAISLFIIILGVPHELT
IYWNQYPF-PFGQAFCKLRSFASEMFSYVNVLTILSFSLERYQAICHPLSSLPFTERSRV
LLVFISCLLISAVFSLHLLFTKLNYLEYPWGSGN-QVVESAFAML--------------D
VNIEPQWYPVHELSFLVFFLVPVILLSVSYIRIGIMINRSAKLN--LRRSRHRQ------
----------------------SR-GSP---------LDNRKQIIRMLVAVVIVFFVSWA
FHVQRLGYV-YFK----------ESESFRTVNEYLFYLSGCLYFLSCTLPILHIMNVKYR
KAFVKTF-------------CTQG-------PDPG-------SIQ---------VPTWIS
AQTSTTI-----------------------------------------------------
--------------------------------IPNSRDVG-----SVRL-----------
---KLIIRRN-WQAETT----------------------------LDSDRI---------
------------------------------------------------------------
------------------------------------------------------------
---------------------------------------------------------SEH
AL----------------------------------------------------------
------------------------------------------------------------
------------------------------------------------------------
-----------
>EuraffEVm009214t1
---------------------------------------------------MNQ------
----TKITA---------------------------------------------------
------------------------------------------------------------
------------------------------------------------------------
------FGGAVHDDSE----LQDGNETM-------SIEEFL----NTVLGPR---QLEGP
LLIPVTVFYVLVFLTGLVGNLSVCLVIARNRSLHNAMNYYLISLAVALTILILGLPNELS
IYWHQYPF-PFGELFCKLRSFISETSSYASVLTIMAFSLERYIAICRPLQALPWSDCTRV
SGVSSLCWFLAMLFSLHLLFTKLNYVDYPWQSGH-MLPESAFALL--------------D
DNIYPQWYPVHEISFLLFFLVPVILLSFLYTSMACVVRKSARAE--LRRSVHR-------
---------------------HST-GAP---------TDHRQQIIRMLFSVVVIFFFSWA
FHVQRLGYV-YFK----------ESPSFRTVNEHLFYLSGCLYFLSSTLPLLNLMSAKYR
EAFKNTF-------------CGGN-------KEVD-------RTK---------IPAWVT
QTSTTTL---------------------------LNTGSRRASH----------------
------------------------------DILGGSRQGE--------------------
-------------RSGS----------------------------LELSRISR-------
------------------------------------------------------------
------------------------------------------------------------
------------------------------------------------------------
-------------------------RFSRKMSYDARFE----------------------
------------------------------------------------------------
---------------TVIEEKEDAC-----------------------------------
-----------
>EuraffEVm010270t1
---------------------------------------------------MEE------
------------------------------------------------------------
------------------------------------------------------------
------------------------------------------------------------
--------YYALPED--------ENRTI---------------------------TVEWW
IDYFWTFAFSMIVVTAVLGNATVIWIVIGHKRMWSVTNYYLLNLTMAIMMATLNCIFSFI
F-MRDSKW-EFGLGYCVFNHFTSLVAVSASVFSLLAITLDRRKAIMSPLKP--KPTKAWV
CGAILAIWVFCILLALSTLHTSLHTV-----NTTGVEN-FEVITIWPDGL----------
QGYSTYDFYYNVIYMVLTYLLPLILMGACFLQMGKKLWGGEVI---GEDT----------
---------------------PGL-QRS---------RINKQKVVKMFGVVITIFGVCWL
YHLYFLYSF-YHP-----------EVFKSAYTKHVYLGFYWLAMSNCCVPIVYWMNKRFR
DYFNYALT------------CAPR--IKMNLRKLTFRY----------------------
--------------------------------------SRRGS-----------FSEHQS
ELIIMRRLQCNV----GGAPKQNNE-------DSNQSGARGRAV----------------
------------------------------------------------------------
------------------------------------------------------------
-------------------------------PPRRA------------------------
------------------------------------------------------------
---------------------------------DESSGSFM-------------------
------------------------------------------------------------
------------------------------------------------------------
-----------
>EuraffEVm010444t1
------------------------------------------------------------
------------------------------------------------------------
------------------------------------------------------------
------------------------------------------------------------
------------------------------------------------------------
--------------------------------MRDGV-----------------------
-------W-VFGRTYCKFNTFTSYLTVSASIFTLLALTVNRHKAIVTPLKA--KATCCQL
TFSLIGIWLVSGVLSLGLLLSDLHRISR-------SEE-AYVIMIWWDGF----------
QGQSQFDFIYNMVLFVVTYVLPLIFMCFAYTRMCRVLNQKVIG-----------------
------------------ESTPSS-EAG---------RLKKKQVIKMFSLVVGLFALCWL
YHLYFLIMY-AAP-----------HLAKSPVIRPLYLCIYWLAMSNSCIPIIYFWNQRFR
KHFDNIFR---------------R---------------------------IIVYASWNS
NTEPQQNP--PVLNVRLS---------------EPVLQAREPGDELP-------------
------------------LPENNQN----NGELRGNTSTE--------------------
------------------------------------------------LQMRK-------
------------------------------------------------------------
------------------------------------------------------------
-----------------------------KICMDYSASSYSSSDRNQSCF-SWSKDQKST
KWIQV--------------------LFKNSLNSPQSEVDR--------------------
------------------------------------------------------------
----------KCMEEDLINKENEEF------------INHSDEGRLQR---GPVQTQPLR
RH----LGF--
>EuraffEVm012219t1
---------------------------------------------------MGN------
------------------------------------------------------------
------------------------------------------------------------
------------------------------------------------------------
------------------------------------------------------------
--IIWTIFFSLIVICSIVGNIAVLWVIIGNRRMWSVPNYFLANLALALGMAMLNTMPSFI
F-MRDGVW-QLGSMYCSVNMFTSVLTVNANIFTLVGLTVNRNRAILTPLAP--RASSLSL
VIGISFIWLLSGVAAVSAVFSKLVTV-----STKDGGK-KALLMVWPDGW----------
QGKSSMDHHYNLFLFMINYLLPLLYMIFAYSRMGCVL-NAEVI---GEST----------
---------------------SSS-RMA---------RNKKKKVVKMFALLVFLFGFCWL
YQLYFLISH-YVP-----------TIARQQYTKDMYLGFYWLAMINSCIPLIYVWNERFR
SYFDDIIM----------YWCPIK------------------------------------
-------------MRR--NQEIEI------------------------------------
--------------------------------LQSMASGN--------------------
---INSARRIIHTRMAV-------------------------------------------
------------------------------------------------------------
-------------------------------LPKP-------------------------
------------------------------------------------------------
---------------------------------SETTTQC--------------------
------------------------------------------------------------
------------------------------------------------------------
-----------
>EuraffEVm018707t2
---------------------------------------------------MLS------
------------------------------------N-----------------------
------------------------------------------------------------
------------------------------------------------------------
------------------------------------------------------------
-VIVWKVAYGGMLTTAISANLIVLWIILGHGSMRTVTNFFLANLAVALTMCVFNCAFNLD
Y-MLHKDW-KFGKPYCIVNNFMGLYTVATCVFSLVALTLERYYVVMYPLRR--RPTKSIA
VCGILVIMAFSALICLSLLYSKLGTI-----GDDTSGK-STVFLMWPDGL----------
PFQSTIDFWYNAFFLSITYLVPVVLMGFCYTQIGIKLWGSDAI---LHQT----------
---------------------SV-------------------------------------
------------------------------------------------------------
------------------------------------------------------------
------------------------------------------------------------
------------------------------------------------------------
------------------------------------------------------------
------------------------------------------------------------
------------------------------------------------------------
------------------------------------------------------------
------------------------------------------------------------
------------------------------------------------------------
------------------------------------------------------------
-----------
>GarderEVm002392t1
------------------------------------------------------------
------------------------------------------------------------
------------------------------------------------------------
------------------------------------------------------------
------------------------------------------------------------
------------------------------------------------------------
------------------------------------------------------------
------------------------------------------------------------
------MVVWWEVSMVVLNWIPLTIMITCYTLIIVRFRKYDRS---VRELVQ--------
-------------------------PNV---------MKKKKRVIKMMFTVVIVFVVCWG
LQLFTVSKY-AFLAENGS----LLPN-MEKAYNTFLTISNYMIYLNPALPIIALMHENFR
RAFRITYS------------CCFK-------EQSDMFLSPGTGNR---------GYMWST
HNRRSSQA----------------------------------------------------
--------------------NLDRR-----------------------------------
SSRSASMDQSLPDKQAQ-------------------------------TRCRL-WSCF--
------------------------------------------------------------
------------------------------------------------------------
------------------------------------------------------------
------------------------------------------------------------
------------------------------------------------------------
-------------------------------------------------------QR---
-----------
>Gasfor_EVm005239t1
---------------------------------------------------MGD------
----STDEEGPLED----PDT---------------------------------------
--------------------------------VPWPTKL---LMKCVLEVSRELNISSEL
PLTLLNLTQVFSDLTSLTDNPLEEDRIIQLRS----------------EVN---------
--------SSIWEEEG-----------------GIRLGECLETN--PSDRPY---LLPWW
QQLTWTLAFGSMLLVAVGGNAIVMWIVIAHRRMRTVTNYFLVNLSAALLMAVFNCIFNFI
Y-MLHSDW-PFGSIYCTISNFMANVTIAASVFTLMAISFDRYIAIVRPLKP--RMSKSEA
RHFIVFIWFCSMTLAICLLYSTTVSI-----RYKNDEI-RRGFLLWPDGK----------
TSISYREYVYNIVFFVTTYVLPMLVMLVSYSLIGCELWGSHSI---GELT----------
---------------------DRQ-ISS---------IKS--------------------
------------------------------------------------------------
------------------------------------------------------------
------------------------------------------------------------
------------------------------------------------------------
------------------------------------------------------------
------------------------------------------------------------
------------------------------------------------------------
------------------------------------------------------------
------------------------------------------------------------
------------------------------------------------------------
------------------------------------------------------------
-----------
>Gasfor_EVm006346t1
---------------------------------------------------MEL------
--------------------------------------------IES--------LDS--
YGWTFNLTKYQME--------------------------------------MEPNLTAN-
-----EV-V--------------DPF-------------------AP-DVN------GSL
FL------TFNDTSD-------GQNSNA------------------TDLNKY---NLPWW
HELIWYVVFMGMVVVATGGNLIVIWIVLADRRMRTVTNIFLVNLSVAAMVSTLNVVFNFT
Y-MLNLHW-RFGLIYCKISQFVSILSICASVFTLMAIAFDRYIAIMHPLRP--RMGRKST
ILIVVWIWVSSVCLSLNFMYFTTDVI-----YFPEG-E-RTVYASWPDGD----------
QGNSHSEFVHTVVLMVLTYILPLVCMGFTYVTIGMTLWGSRSI---GEQT----------
---------------------PRQ-MES---------IR---------------------
------------------------------------------------------------
------------------------------------------------------------
------------------------------------------------------------
------------------------------------------------------------
------------------------------------------------------------
------------------------------------------------------------
------------------------------------------------------------
------------------------------------------------------------
------------------------------------------------------------
------------------------------------------------------------
------------------------------------------------------------
-----------
>GeclatEVm002823t1
---------------------------------------------------MME------
----EKEKDN------------------------------------------------GE
GAESGGAG------------------------EGWPAL----LFECVLQVWQELNATTDL
PAPL----NVSNIYF-------EHEFYMRLNL-----------SESG-ELN---------
--------GTDWEAGG-----------------RDRLAQCLEPP--PADRPY---LLPWW
QQLTWTLAFGAMLLVAVGGNAIVMWIVIAHRRMRTVTNYFLVNLSAALLMAVFNCIFNFI
Y-MLHSDW-PFGAVYCTISNFMANVTIAASVFTLMAISFDRYIAIVRPLKP--RMSKSEA
RHFIIFIWLSSMSLAVCLLYSTTVSI-----RYKNDEI-RRGFLLWPDGK----------
TSISYREYVYNIVFFATTYVLPMLVMLVSYTLIGCELWGSHSI---GELT----------
---------------------DRQ-VSS---------IKSKRRVVRMFIVIVVVFMLCWL
QQGFFLYQY-HNS-----------QVLDSAHIQHIYLGFYWLAMANAMVPIIYWMNARFR
SYFREVVLQCSS----R---CCC-----CCSAPSTYLD----------------------
---------SPHLARR--RHDS----------IEHTSRSRSAAGG---------------
----------------VTP-------------RFCNKTGG-----KQHHD----------
NFFI--------------------------------------------------------
-----RGLGCAKPLDGGYCPT----HLKGAHQMRLTKHLTADPLYAHNINGVRK-----L
NDDPLLKAGGDDTPP-----SDPAQ-------PQRP------SETPLLLVPV------LA
SPPLRLPCPAAPPI------------------ANSHSEKESLGQPS------KPPAEDSG
IEMKSFPNGNNHVPRVLL---------STD-----SDPEKALAEPAGQG-----------
-----HSHNPAGLVHL------AIEETLMAAVLQ--------------------------
---------SCSSDHIGLDPT-----SKSED--SM----------------KVSKEIML-
-----------
>GeclatEVm011081t1
------------------------------------------------------------
------------------------------------------------------------
------------------------------------------------------------
------------------------------------------------------------
------------------------------------------------------------
------------------------------------------------------------
------------------------------------------------------------
---------------------------------------SSALIK---------------
----NPINLVFEISTVLFFVAPLLLITVLYLCIAVQLKRSTRL---ARAVPSIT------
------------------SPNSSC-TND---------GSRNKAVIKMLVAVVIAFFLCFA
HQTQRLVAL-HGDAS---------NPAVVKLFNILHNISGISYYISTCVPILHIMSNRFR
KALKVTLG----------SCFEGE-------KAGL------------------G------
------------------------------------------------------------
--------------------------------FQDSDATF-----DHLKN----------
---------GLSSHHFP-------------------------------LHLSR-HHRAML
M----HQRSFVARSSSGRSRGDM---------------------------------TGG-
-------------------------A-----RSSSFHHGSQ--------HPGFSQCRG--
---RPSVPRSQHPLCPS---------E-----------------------------EENS
L-----------------------------PT-NGTSH----------------------
-------------------------TWV--------------------------------
------------------------------------------------------------
-----------
>GeclatEVm054054t1
------------------------------------------------------------
------------------------------------------------------------
------------------------------------------------------------
------------------------------------------------------------
------------------------------------------------------------
-----------MMAMAVGGNMLVMWIILAHRRMRTVTNYFLLNLSAALFMSVLNCMFNFI
Y-MLHSDW-PFGAVYCTISNFMANVTISASVFTLMAISFDRYIAIVKPLEP--RMSKSVA
RVFILAIWGSSMLLSLCLLFSTTVTI-----T----------------------------
------------------------------------------------------------
------------------------------------------------------------
------------------------------------------------------------
------------------------------------------------------------
------------------------------------------------------------
------------------------------------------------------------
------------------------------------------------------------
------------------------------------------------------------
------------------------------------------------------------
------------------------------------------------------------
------------------------------------------------------------
------------------------------------------------------------
------------------------------------------------------------
-----------
>Gl_CHHR3
---------------------------------------------------MEL------
--------------------------------------------IEP--------IMD--
LEGPGNTTAL-MATH------------------------------------DWWNSTDV-
-----DV----------------D----------------------V-SVN------CSR
T-------FCPVTN--------VTNSTCV---------ECPLLD--DEGNKY---NLPWW
NELIWYVVFMGMVIVATGGNTIVIWIVLADRRMRTVTNIFLVNLSVAAMVSTLNVVFNFT
Y-MLNLNW-RFGFVYCKISQFVSILSICASVFTLMAISFDRYIAIMHPLRP--RMGRKAT
ILIVVWIWVSSVCLSLNLIYFTTATL-----SYA-GGE-RIVYAAWPDGD----------
QGESQSEYVHTVVLMVLTYILPLTCMGFTYVRIGLTLWGSRSI---GEQT----------
---------------------PRQ-VES---------IKSKRKVVKMMIVVVTIFAVCWL
YHMYFILSN-LMP-----------EIAHYEFIQETYLAIYWLAMSNSMYPMICWLNNRFR
NGFKKVFS--------GWLPCITY------------------------------------
---------EG----E----TAEV---------TRVKTARYS------------CSGS--
-------------------PETHHR-------VTYDGSSH--------------------
----ISMRNLASSDLSIS------------------------------------------
-GSLPPVRLCN---GANLRR---------------------------ATNGADS------
------------------------------------------------------------
------------------------------------------------------------
--------------------------------ASRGYGGTLGPP---K----HTPYPSV-
----------------------TYQQYV--------------------------------
------------------------------------------------------------
-----------
>Gl_CHHRA10
FE---------VSDATT-GV-----------------EGTEA--G-----TNESAIWSGG
AVT-TTNTTTT---------TSS--FASASSPLSH------LLHMALTSTSSPSS----S
SASSF---ASST---------DLPLFSTT-----------------YYMDD-AANRSM--
----------------LMPNSDVNPLL---------------------FTD---------
------FAQYEYP-------------------------------YRTDTWI----PITWR
E-VLKLVAYIITFLVSIAGNILVILVVRYNRNMRSSTNQYLVNLAVALLVTLVCKWVHLV
RHLSYPHY-VLPALVCKLDGFVQGTALVASVFTLTVISIGRFVAIMFPLHA--RTSPDRA
IRVIAAVWIASALISSMLFYRELYST-----EWS-NFT-AWNDEAFPTERKFVKGVG-C-
VVTYDAKQLFYVIFTITCYFLPVTIMLVNYSLIVWKLWGAQQP---GEQH----------
---------------------QQQ-VAA---------TRNMQRVVRMVTVVLVVFVICWT
LQSLILYTT-FSND-----------EHVPEWLSWLEFTAYFVAHSNSALPIICGFNANFR
QGLVALLT------------CRQS-------R-SGSR--------TYY------PRSWRG
----------------------------------LT-GTRESI-----TG----YSGPEP
AVVLDMG----------GSVRH-SR-------LTQKSSSS-----SLCGR----------
LVYTGSARELRHHHHHH--------------------------HH-HHHPLNT-SGITSI
SS----------------------------------------------------------
--------------------------INSNGGSGSG--GG------------------SI
TSNRNLSLRTNSTSMRQNRSSDQQEL-LARTFVRASYMGDNGRLD---------------
-----------------------------PPP-PPPPPPPPPPE----------------
----EEEEE---------------------------------------------------
------------------------------------------------------------
-----------
>Gl_CHHRA12
---------------------------------------------------M--------
------------------------------------------------------------
------IVFGER---------EL-----------------------------VCNDTCCQ
M-----------------------------------------------SSG------NV-
----LCFDDYNFTDR--------ANITY---------------------------PESWE
L-AIRWTYAPLVMLVGVLGNLAIIIILAKNRLLRTSVNYFILNMSVALITALAGPIPFTI
R-DTAYFW-VLGETWCYLEGYIQMLVMMVSVTSLATISCDRMMGVVRPFHN--HLKAWQS
ITIMFVIWCVSAALAVFAVYRIYTIH-----HWQ-DLT-ETTGEE---------------
---VNKMHVYWMINMIGLTWLPLFVMIVCYTTIFIYFRTHKFQ-AD-RKKEH--------
-------------------------PAI---------THLRRRVVLMMFIVVIAFTICWL
FQLLKICNK-FFLDEENH----FNSEAAEKSHDILLTISHYLIYTNAAIPIIALMHQTFR
RAFRVTFP------------CFYN-------QKSAFVLTPGEGRR---------NYVWSM
RSTST----------------------MY----NIMSMSRN-------------------
--------------------HISER-------SRKPKELT-----SSAV-----------
-VCSAALAASIAIKPIS-------------------------------KESRE-ENSL--
----------QDSGQTQLPKSHV-------------------------------------
----------------VQVE------QGVSLSNNGPR-----------------------
-----SPPLGNER--------YVQGL----------APRQISIVSTGA------LGQLIT
QV----------------------------IE-EETSS----------------------
------------------------------------------------------------
------------------DLES---------------------------------ERIL-
-----------
>Gl_CHHRA9
------------------------------------------------------------
-------MAST---------SLP---AISYSP----------------------------
------------------------------------------------MED-LVNLS---
-------------------YAQQDPRI---------------------TTN---------
------FSQYEYT-------------------------------YRMKTWV----PFTWR
E-VLKVVAYLVVFLVSLIGNLLVILVVCYNRHMRTSTNQYLVNLAAALLVTLVCMWVHIV
RHLSYPHY-VLPALVCKLDGFVQTTTLLASVLTLTVISVGRFVAVMFPLHA--RTSPDRA
NRVIATVWIASALLACTLFYRELYSI-----EWA-NFT-TWQDEFFPTEREYVKDVG-C-
VVTYDAKQLFYTILNIALYFLPVAIMIINYSLVVWTLWGAKQP---GEHHS---------
--------------------AATR-NMA---------TRAKKRVVKMVTVVLVVFVICWT
LQTLILYSS-FSQE-----------DHLPEWFSTLEFAAYFVAYSNSALPIICGFNASFR
QGLVALLT------------CRHA-------A-TG-R--------IYH------RRHRMG
----------------------------------LTGGTRDTT-----V-------GPEP
AVLLELS-----------SLRR-NR-------VNHHCSLT----PSHSGR----------
FVISASNRELRHNALCDPG----HDNGCK-----------------VCDGMAV-SPLHPG
PA----------------------------------------------------------
--------------------------LPHHH-----------------------------
-----HLHKSD-----------------------GSLGGQNG-----------------G
KL---------------------------STQ-ASSSS---------------GDS----
VGR----DGMCGCCRRHGRK---------RSRL---------------------------
------PL---YHENDIYNVND-LP-----EGLDV-------------K---EAKEDVV-
-----------
>Gl_GPCRA11_FMRF
-------------------------------------------------SFLND------
----TDISD---------------------------------------------------
---------------------SVDDY------------------------DLSSNKTTPV
------------------------------------------------TLDE--------
----MCVQTYNSVND----------------------------------------TLPTK
LFVVYGVLLTSVGLLGLAGNFISITILSR-PKMQSSINCCLIGLTSFMIVTTTSLPEICE
Y-TQTMVW-YTQGIYQLITPIIFLIAQTGSVYLTVTVTIERYIAVCRPLRARLLCTYGRA
KVYVMCVAIFSIVYNLRFWE----------------VS-TKEIIEIPTKL---------R
INPFYIEIYIMWLYLLVMYLVPFLCLMIFNFFIYREVRAANHE---RQQL----------
-------------------------SRL---------QRKEIGLAVMLLVVVSVFFVCNV
AFIINILEL-MIV------------------VEELTMTSNLLVTINSSVFIICIFGQKFR
KLLLQMF-------------CSS-------------------------------------
---------------------------------LLPRVARDSAMESASIYGETFTNGKTQ
TFRLSSW---------NGSHPQGRV-------LQSHATRGHHGFG---------------
QSWRTSRYSSVPMGENA-------------------------------------------
------------------------------------------------------------
------------------------------------------------------------
-----------------------------------TPSSAPSLFS---------ATRSQS
LLPQ-----------------------R-----SPTEN----------------------
------------------------------------------------------------
-------------------------------------------------------VQVL-
-----------
>Gl_GPCRA13_Proctolinr
---------------------------------------------------MYN------
-----STSSTA-------------------------------------------------
----------------------------------------------------ALTSTAAP
FL---------------------AAVLT---------------QSTS-TLDP--------
----ALDSTPTLANE-------------------------------TDSGAVEMEYAPFA
VYVVQRVLVPVVLVVGVVGNTVTIVVLTR-RQMRSSTNSYLTALAISLLYLVFIFSLSIR
HHMNRPHW--LYWHYFRYALWLTDASSSTSIWLTVTFTIERYIAVCHPIKGKVFCTESRA
KRVIVAVFVLCFTLTTHEWVILLATDPTG----------QTHTLDYSS-----------L
GSNSTYKTVFYWFTAVMFILLPLVLLAVFNSVLIHIVKQSRAT---RRTMTN--------
------------------TAAERD-SHS---------QSQENKITVMLIAVVLLALLCQL
VAVMLVYQS-LHQ----------SKPGSTSYIEGLGNIFNLLSAINAACFVLCAMSDKYR
RTFLRTF-------------CSR-------YRQPS------------------PLHSWMA
TAYSNVED-SP----RFS--------------VSSMRMSRRSSHRHL-------------
----------------RGPPATTATMV---------------------------------
------------------------------------------------------------
------------------------------------------------------------
------------------------------------------------------------
------------------------------------------------------------
------------------------------------------------------------
------------------------------------------------------------
------------------------------------------------------------
-----------
>Gl_GPCRA16_HPR1r
------------------------------------------------------------
------------------------------------------------------------
------------------------------------------------------------
-----------------------EGVV-----------------E-G-VVE---------
----KAMS----------------------------------------------P----E
IHIAYSVVAPVIISFGILTNVLNLVVLSR-PSLRGPTFRYLMWLAVALLVCVVLLPFTLH
SHATPVPY-AAALYFAHIEVPVGNALIASSVYIVVGLSIDRFVAVCYPRKYRNLHSHYVA
SVRIAVSFVIAFIIYIMAFYKMVVPSGV-------SSD-RFVEEN-------------VQ
VVSTRWFVVYEYLLEICVRFAPAVMLGVLNTWIIIEFKRISRR-----------------
---------------------------------------------RLLLSQGMSCEVSAI
SQ-----SY-FTPGSSDPPTDGMAIHSVSSYSDGFVVEKEVTKVESPTLPLVSPVVNGYR
PVFAGEEI----------NGCRNS------------------------------------
---------------------------------SAPCVARSKEEK------------EKE
TIMLST--------INVATPQPPAP-----------------------------------
------------------------------------------------------------
------------------------------------------------------------
-------------------------------PPR--------------------------
------------------------------------------------------------
----------------------------PGMS-ERRHDME--------------------
------------------------------------------------------------
-------------------------------------------------------RRLV-
-----L-----
>Gl_GPCRA17_HPR1r
------------------------------------------------------------
------------------------------------------------------------
-----------------------------G------------------------------
-----------------------EGGY---------------------------------
-----------------------------------------------------------E
AWVVYQVVFPALVGVGVMANLLNLVVLSR-PAMRGVAYRYLNHLAVSLLYLLFNVPFCLE
DFGQASS--ASAVYYAHIGVPVVNLFLTMSEYIVVWLSYDRCLAVCWPHKFKQRLRVVRE
RCGLSLALTVAVYCLSLSQT---------------HCDGSLCVMD-------------ST
YSSLTWFMGYELFREIYSRFLPALLVTVFNVAIVVTLRRLHRE---RRAEDVIS------
-------------------------ETR---------QERERRLFVLLVAVTVLFYVTAF
SAMYKVL-----PDDSN--------------LEVLRPIADMLEVSGHVFFVLFLFSPDYR
RTLVGMAA----------------------------------------------------
----------------------------------PPDKARNAPPPYH-------------
------------------------------------------------------------
------------------------------------------------------------
------------------------------------------------------------
------------------------------------------------------------
------------------------------------------------------------
---------------------------------SSTAIPL--------------------
------------------------------------------------------------
------------------------------------------------------------
-----------
>Gl_GPCRA18_HPR1r
I--------------------------------------------------LEE------
----YTWFHEAE------------------------------------------------
------------------------------------------------------------
-----------------------RGV--------------------K-QVH---------
----GGYAPTTAPEE---------------------------------AYAIH------E
VYVAYGVLAPIILSVGILGNLLVLLLLRL-PQFKGVVFSYFTVLAVALLSLVFCSPLHHI
LAGATLHH-STAVWYSYFELFFLGVAMSSSVLIVVSITVHRFISVCRPAEFKRINTHHFA
WSCMTVAFGVSVVSWLMSFLREPRMAEE--CQSSSDKTWWVALVH--------------D
VSDKGFFVAYAWVRQTIVSFLPIIIVVSLNILTLRGFMRHRKM---RNALLNRQ------
-----------------VSGESPE-TSS---------TREERQLMGLLIAVMSSFVITIV
SGIANAINI--VKTTELN-------------FVIFNAAANILEILNHTLFYLVLCSKPVR
DTLKEYYA-----------------------KYSSDLN------R--------VEARFGA
RGD------------------------------TKEERSRNSESPTS-------------
------------------------------ESVQNKGSQKVYAVCTRLDS----------
SKYVSGLENDLRREKNR-----------------------------KNENLQQ-------
------------------------------------------------------------
------------------------------------------------------------
-----------------------ENL----------------------------------
----------------------------HVIQ-GKSNNMA-------R------------
LSG--------------------------RDNP---------------------------
------------------------------------------------------------
-------NFE-
>Gl_GPCRA44_HPR1r
---------------------------------------------------MAE------
------------------------------------------------------------
------------------------------------------------------------
-----------------------EGRE-----------------ETK-QVE---------
-----------------------------------------------------------E
LDVIYHYVFPVLIATGIVTNALNLIVLTR-PLMRGRTYRWLRALACVLSLCVLTVPVCLA
EGPLNSR--SLAFYYAYFGWSLSIAAQILSFYLMGMFAFERFLAVCRHDLYPRSQTDGVF
RRGVATATVVVLLVYLTMVVGRVAGGDG---HWEP----------YSK-----------Q
QQRYGWYPAYAWLREIFSRLVPALAITYCNVRITLRLRHLRNI---REGFSSGVP-----
-------------------------VAR---------RERERRLVLLLFWFTALFYIFNT
VIVYYLGYL-HTK---------HFGKHLPPWLLIFAAISNLLQMMGNVSFVLFLISPEFH
NTLCSLFG-----------------------RKSI-------------------------
---------------------------------GLPAGMKAGSVHAP-------------
----------------KMAPAANTT-------VTTKTTTV--------------------
SSANIASAAATGVATDE-------------------------------------------
------------------------------------------------------------
------------------------------------------------------------
-----------------------------------SPTQSDSGYQQ-------DVANSIT
PSR------------------------------GSSYSSG--------------------
DEG--------------------------RGAVGG-------------------------
------------------------------------------------------------
-----------
>Gl_GPCRA5_AllatostatinBr
---------------------------------------------------MDE------
----Y-------------------------------------------------------
--------------------------------------------------EMHFNASVHE
VTC----------------------------------------GGND-TWDG--------
----NVTSNHTFEHL---------NVSG---------------------------QYPLD
LVPLYGYAMPVLLLVTTVANTLIVAVLWQ-PHMRSPTNAVLMAMALSMLTVLFPEPMFFY
MYTLDNH-PLHPPAACYLHEAIPNMFHTASIWLTVLLATQRYISVCHPSRAPRWCTQSIV
TWAIVWVFFFAAIHQTRVFENHYESVQM---EWE-GQC-AWVKVTYNSWV--------TR
IRLDVYYPIYFWFRVVFVHLGPCTVLVVLNVLLFKALKEAQKR---RKKLLN--------
------------------EKSSGK-ECR---------KLRDHNTTLMLIVVVSVFLVTEI
LAVITVLHI-ISNSGLR-----IFSEQSYDSVMRFFIISNSFIIFSYPIFAICGMSRQFR
ETFRDLFV---------------R-----------------------------GSQSWRR
--------------------------------MDSTRDSRGSMY----------------
----------------NGPPRNCRS-----------------------------------
------------------------------------------------------------
------------------------------------------------------------
------------------------------------------------------------
------------------------------------------------------------
------------------------------LT-SETII----------------------
------------------------------------------------------------
------------------------------------------------------------
-----------
>Glyacu_EVm001806t2
---------------------------------------------------MDD------
----LVLQPTL--------------EGTIMTPGEG-------------------D-----
--------LGSS---------SLAPFLAS-----------------LQFEDNTSAPTN--
----------------PSNQSSENLL----------------------QVN---------
------VTLFDYP-------------------------------YRMETWN----PITWR
E-VIKIIAYLVIFLVSLTGNLLVILVVFYNAHMRTTTNQYLVNLAISLLVTLVSMWVYIV
RHFSYPNS-VLPAVFCKLEGFVHAFSLTASVLTLTAISLGRFVAVMFPFRT--IRSPDRP
RRVIAALWVTSALLACMLFYRQTYPI-----KWR-NHT-SWQDEIWPSKVEFDKTRGHC-
VILYNTKFLFYMVFTIALYFIPVGSMILNYSLIVWRLWVRRVP---GEHS----------
--------------------IPAH-NMA---------TRAKKKVVKMLSVVLGVFVLCWT
MQSLILYSN-FVHAQH---------DSLPSWFHPMEFAAYFIAHSNSALPIICGFNANFR
KGFIALLT------------CRQT-------S-FG-R--------SLHTRTTEAAENWKG
----------------------------------TTGATRETT-----ED----SSAPEP
VILVEFN-----------SIN--SR-------YGQRIDVPLE---TQAIQ----------
------------NSLSDSG----TDSACQRSTHGDAL---------NESQVSS-GTAYS-
------------------------------------------------------------
------------------------------------------------------------
-----QCHHSHSP----RLPGSLRRL----PFLAHSRRRREG-------------PQSSS
KL---------------------------ART-PAPASE---------------------
AKD----LEGCWCTRKMKDK-------LRKQKQ---------------------------
------TS---LNERQRFAVSE-VR-----DNVTY-------------N----TKEDML-
-----------
>Glyacu_EVm003214t1
------------------------------------------------------------
------------------------------------------------------------
------------------------------------------------------------
------------------------------------------------------------
------------------------------------------------------------
------------------------------------------------------MPDEIY
LLWWGSPY-IFGAEFCFIRGFTAEISTNASILTIAAFTVERYIGICHPLRSHTMSQLGRV
IRSIAVIWIVATACAIIAIQYGIVYQATE--SGE-DDLSTAALIK---------------
----KRLKLVFEISSVLFFVAPMLLISVLYVCIAIQLKRSTRL---ACSVPSIA------
------------------AHNYSS-TND---------GSRNKAVIKMLVAVVIAFFVCFA
HQAQRLMAI-HGDPK---------SEVTVKLFNILYNISGISYYISTCVPILHIMSNRFR
EALQVTLA----------SCCGGK-------AGAG---------------------RWRS
RSQ---------------------------------------------------------
----------------SARSQHTHTLE-----LTDNTFIS-----ETSVA----------
----ITSSSNV-------------------------------------NNLTR-IYKVD-
-------------PRTKKTS------------------------TVQEING-IRRASGK-
-------------------------RLPSS-SPSSSSSPSRVG---IKFRPLFPHIRQ--
-----------PEVIENDVYVA--NRS--------PGSRKRS--------------QSDS
L-----------------------------LS-GGSIS----------------------
------------------------------------------------------------
-------------NCSMTHVE--------------PEFQKELSEVMGM-----KKVEA--
-----------
>Ha_CHHR2
---------------------------------------------------MEV------
----SNIDLWTMESG-HNPMATA--AVAAAAA----------------------------
ASEVWGGS-SST---------THSPYDTP-----------------HLPED-NVTMTF--
----------------DLNKSQNDHR----------------------LMD---------
------LTDFEYG-------------------------------YRKETWI----PITCK
E-VIKIVAYIMVFLVSLAGNLLVIVVVYYNAHMRTSTNQYLVNLAVALLVTLVCMWVHIV
RNLSHPHY-ILPALVCKLESFVQATSLLASVLTLTVISVGRFVAVMFPLHA--RTSPDRA
HRVIAVVWLTSALLACPLFYREQYSI-----QWA-NFT-SWHDEFWPMEVQFNLKVGHC-
VTTYDAKRRFYIILTIVFYFLPVGIMFINYSLVVWKLWMTQLP---GEHC----------
--------------------VPAR-NTA---------TRTKKKVVKMVSVVLLVFVLCWT
LQSILLYSS-LVHSQD---------NSLPEWFSEVEFAAYFVAYSNSALPIICGFNANFR
QGLVSLLT------------CRHA-------S-TG-R--------IYH------RRNWKG
----------------------------------MTGGTRETT-----VG----CSGPEP
AVLLEFN-----------SIKR-NR-------LDHKFSMT----SSHSGR----------
VLMTCSNKDLRQNNLNDFG----SDNTCKNYNGGEQSQLKGGTGH-SCPNIN--NAVYN-
------------------------------------------------------------
---------------------------N-H------------------------------
-----HLRPNDVGLTR-----------------------HHD-----------------G
KL---------------------------GAR-ASNSW---------------SSN----
SGA----AVGCGCCKST--T---------TTTS---------------------------
------PL---HHHHQMYDLNH-LK-----EDINN-------------D----IREDVL-
-----------
>Ha_CHHR3
---------------------------------------------------MEL------
--------------------------------------------------------LD--
YETTWNMSTIQVRDM-------------------------------------AQNGTGQ-
-----EY-E--------------D----------------------P-TIN------LVY
T-------MLNSTNS-------TGNVTL------------------GEENKY---QLPWW
HQLIWSVFFGGMVVVATGGNLIVIWIVLADRRMRTVTNIFLVNLSVAAMVSTLNVVFNFT
Y-MLNLHW-RFGRIYCKISQFVSILSICASVFTLMAISFDRYIAIMHPLRP--RMGRKAT
ILIVVWIWVSSTCLSMNMLFFTTAPL-----PLKDGDT-RVVYAQWPDGD----------
QGYSQSEYVHTVVLMVLTYILPLLCMGFTYARIGMTLWGSRSI---GEQT----------
---------------------PRQ-VES---------IKSKRKVVKMMIVVVSIFAICWL
YHLYFILSN-LMP-----------EIAHTDYIQETYLAIYWLAMSNSMYPMICWLNNRFR
QGFKKVFS--------GWLPCVHY------------------------------------
---------ER----E----PVEV---------TRVHTTRFS------------CSGS--
-------------------PETLHR-------IAYDGSPS--------------------
------------------------------------------------------------
------------------------------------------------------------
------------------------------------------------------------
------------------------------------------------------------
------------------------------------------SR---T----TSRIP---
------------------------------------------------------------
------------------------------------------------------------
-----------
>HomameEVm005739t1
---------------------------------------------------MGS------
-------------------------------------VGED-DVSPTSESNATRR---WL
RKHLAHIMEASSGFT---GTHTLNPLR--GGLKDWLEG--------------HSNQSTDL
L-------TL---LS------MEGDAPDHTR---------------R-VLN--NL-LQVE
--------TTPYHND-------DLENEA------------------SSDLPF---QMPVY
QQVLWVLAFGVMILGACIGNTIVIRIVLGNQRMRTTTNYFLVNLSVALFMTLFNCIFNFV
F-MLKSHW-AFGSIYCTISQFVAHASLAASVFTLAVISFDRFLNVMRPLKP--RMSACVC
RLLLCIIWLVAASIAAILPYATTIQY-----D---LGG-RTIVILWPDGL----------
ASVSHMDYVYNVVILAVTYVVPMTAMVVCYAVIGCKLYDRRS-----AKT----------
---------------------SRQ-ADN---------FKSKRKVVQMLALLVGVFALCWL
YHVYFILVH-HHP-----------QLSTRPYVQHMYLAFYWLAMSNAMIPIVYLLNARFR
YFFRQLFAEMQG----NLRSCVK-------------------------------------
-----------------------------------TSDPSSSD-----------FSADDD
PFALHLQLIGDG----GGRP----------PLLKHNNTAHS-------------------
PLSPHHDHPVLP------------------------------------------------
------------------------------------------------------------
------------------------------------------------------------
------------------------------------------------------------
------------------------------------------------------------
------------------------------------------------------------
------------------------------------------------------------
-----------
>HyaaztEVm006211t1
---------------------------------------------------MQH------
----TNDTEGLD------------------------------------------------
--------------------------------PLWLKS----YLHCVSLMSDTLNISVSE
DVWLAMISVNFSAPSGLPN---DNAYDTPIRI-----------DTGN-DIN---------
----RYVSPSILNDDTSV---PALDLIPP---VAVVSSYCVSKL--PQDRPF---LLPWW
QQTLWTLVFGVMLAAAIGGNALVMWIVCAHKRMRTVTNYFLMNLSAALLMSVLNCMFNFI
Y-MLHSDW-PFGSAYCVFSNTVANITIAASVFTLMAISFDRYIAIVRPLEP--RMSKTMA
RLFIVVIWASSAALAICILFSTTVTV-----KYANDEV-RRGVLQWPDGR----------
TNASQQEHIFNIVFFITTYLVPMLVMFTSYLLISIELWGGKQI---GELS----------
---------------------ERQ-VNI---------IRSKRRVVRMFIVIVTIFALCWL
QQAFFLYQY-YNA-----------QLLDTQLVQHVYLAFYWLAMANAVVPSVYCMNARFR
AYFREVITKWP---------C---------------------------------------
------------------------------------------------------------
------------------------------------------------------------
------------------------------------------------------------
------------------------------------------------------------
------------------------------------------------------------
------------------------------------------------------------
------------------------------------------------------------
------------------------------------------------------------
------------------------------------------------------------
-----------
>HyaaztEVm008474t1
---------------------------------------------------MTE------
----CS------------------------------------------------------
------------------------------------------------------------
------------------------------------------------------------
---------------------------------------------NHTGGDPHGDSYALQ
IQVTMTCVYSLITICGILGNVLTCVVIASNRIMYTATNYYLFNMAVSLLLLVMGMPHEMQ
ILWSPCPY-VLGGVFCVARGLAAETSTNTSVLTIASFTVERYIGICHPIRSHTLARLSRV
MKIIAMLWVVGCLGAVQAIQYGI---------------EDGEKVV---------------
----NAINYTFEVSTFLFFVTPMTLITVVYVKIGLELYGGQRP---RASHRGSL------
------------------SHSSSA-ALD---------RSRSRGVIKMLVAVVVAFFVCFA
HHAQRLLAF-YGDSS---------NHVQVIVYKFLTHISGVFFYMSTCIPILHIMSKRFR
QAFKETMR----------RCCGYG-------RSQL-------------------------
------------------------------------------------------------
----------------------QYQLS-----VGEHSKPT-----TATL-----------
------------------------------------------------------------
------------------------------------------------------------
------------------------------------------------------------
------------------------------------------------------------
------------------------------LD-DARV-----------------------
------------------------------------------------------------
------------------------------------------------------------
-----------
>LUA10.1_GeclatEVm002817t1
FE---------VSDATT-GV-----------------EGTEA--G-----TNESAIWSGG
AVT-TTNTTST---------FSS--FASSSSPLSH------LLHMALTSTSSPSP----S
SASSF---ASST---------DLPLFSTT-----------------YYMDD-AANRSM--
----------------LMPNSDVNPLL---------------------FTD---------
------FAQYEYP-------------------------------YRTDTWI----PITWR
E-VLKLVAYIITFLVSIAGNILVILVVRYNRNMRSSTNQYLVNLAVALLVTLVCKWVHLV
RHLSYPHY-VLPALVCKLDGFVQGTALVASVFTLTVISIGRFVAIMFPLHA--RTSPDRA
IRVIAAVWIASALISSMLFYRELYST-----EWS-NFT-AWNDEAFPTERKFVKGVG-C-
VVTYDAKQLFYVIFTITCYFLPVTIMLVNYSLIVWKLWGAQQP---GEQH----------
---------------------QQQ-VAA---------TRNMQRVVRMVTVVLVVFVICWT
LQSLILYTT-FSND-----------EHVPEWLSWLEFTAYFVAHSNSALPIICGFNANFR
QGLVALLT------------CRQS-------R-SGSR--------TYY------PRSWRG
----------------------------------LT-GTRESI-----TG----YSGPEP
AVVLDMG----------GSVRH-SR-------LTQKSSSS-----SLCGR----------
LVYTGSARELRHDNHHH--------------------------HH-LCDPLNT-SGITSI
SS----------------------------------------------------------
--------------------------INSNGGSG---SGG------------------SI
TSNRNLSLRTNSTSMRQNRSSDQQEL-LARTFVRASYMGDNGRLD---------------
-----------------------------ALR-ASTSSSSYTHRG--------GGR----
VGGLDEDEYGCSCCGGGKGRK---GG--------G-GGGGGGIGGRGLWGRGGGG-----
GGGGGG------------------------------------------------------
-----------
>LUA10.4_c216942_g1_i3|m.49516
FE---------VSDATT-GV-----------------EGTEA--G-----TNESAIWSGG
AVT-TTNTTST---------FSS--FASASSPLSH------LLHMALTSTSSPSP----S
SASSF---ASST---------DLPLFSTT-----------------YYMDD-AANRSM--
----------------LMPNSDVNPLL---------------------FTD---------
------FAQYEYP-------------------------------YRTDTWI----PITWR
E-VLKLVAYIITFLVSIAGNILVILVVRYNRNMRSSTNQYLVNLAVALLVTLVCKWVHLV
RHLSYPHY-VLPALVCKLDGFVQGTALVASVFTLTVISIGRFVAIMFPLHA--RTSPDRA
IRVIAAVWIASALISSMLFYRELYST-----EWS-NFT-AWNDEAFPTERKFVKGVG-C-
VVTYDAKQLFYVIFTITCYFLPVTIMLVNYSLIVWKLWGAQQP---GEQH----------
---------------------QQQ-VAA---------TRNMQRVVRMVTVVLVVFVICWT
LQSLILYTT-FSND-----------EHVPEWLSWLEFTAYFVAHSNSALPIICGFNANFR
QGLVALLT------------CRQS-------R-SGSR--------TYY------PRSWRG
----------------------------------LT-GTRESI-----TG----YSGPEP
AVVLDMG----------GSVRH-SR-------LTQKSSSS-----SLCGR----------
LVYTGSARELRHDNHHH--------------------------HH-LCDPLNT-SGITSI
SS----------------------------------------------------------
--------------------------INSNGGSGSG-SGG------------------SI
TSNRNLSLRTNSTSMRQNRSSDQQEL-LARTFVRASYMGDNGRLD---------------
-----------------------------ALR-ASTSSSSYTHRG--------GGR----
VGG---------------------------------------------------------
------------------------------------------------------------
-----------
>LUA9.1_GeclatEVm004216t2
---------------------------------------------------QEEHQEEPS
LPPPSTIMAST---------SLP---AISYSP----------------------------
------------------------------------------------MED-LVNLS---
-------------------YAQQDPRI---------------------TTN---------
------FSQYEYT-------------------------------YRMKTWV----PFTWR
E-VLKVVAYLVVFLVSLIGNLLVILVVCYNRHMRTSTNQYLVNLAAALLVTLVCMWVHIV
RHLSYPHY-VLPALVCKLDGFVQTTTLLASVLTLTVISVGRFVAVMFPLHA--RTSPDRA
NRVIATVWIASALLACTLFYRELYSI-----EWA-NFT-TWQDEFFPTEREYVKDVG-C-
VVTYDAKQLFYTILNIALYFLPVAIMIINYSLVVWTLWGAKQP---GEHHS---------
--------------------AATR-NMA---------TRAKKRVVKMVTVVLVVFVICWT
LQTLILYSS-FSQE-----------DHLPEWFSTLEFAAYFVAYSNSALPIT--------
------------------------------------------------------------
------------------------------------------------------CPRPPP
P-------------------------------------------PPQERR----------
FTGQAERREAQHSGVI--------------------------------------------
------------------------------------------------------------
------------------------------------------------------------
-----------------------------------LVGGQRG-----------------A
------------------------------------------------------------
------------------------------------------------------------
------------------------------------------------------------
-----------
>LUA9.4_c209770_g2_i1|m.36434
-----------------------------------------------------------T
QPATNTTMSTT---------NLPWSHPTTRGL----------------------------
------------------------------------------------LTD-LVNLS---
-------------------YAQQDPRI---------------------TTN---------
------FSQYEYT-------------------------------YRMKTWV----PFTWR
E-VLKVVAYLVVFLVSLIGNLLVILVVCYNRHMRTSTNQYLVNLAAALLVTLVCMWVHIV
RHLSYPHY-VLPALVCKLDGFVQTTTLLASVLTLTVISVGRFVAVMFPLHA--RTSPDRA
NRVIATVWIASALLACTLFYRELYSI-----EWA-NFT-TWQDEFFPTEREYVKDVG-C-
VVTYDAKQLFYTILNIALYFLPVAIMIINYSLVVWTLWGAKQP---GEHHS---------
--------------------AATR-NMA---------TRAKKRVVKMVTVVLVVFVICWT
LQTLILYSS-FSQE-----------DHLPEWFSTLEFAAYFVAYSNSALPIICG------
------------------------------------------------------------
------------------------------------------------------------
------------------------------------------------------------
------------------------------------------------------------
------------------------------------------------------------
------------------------------------------------------------
------------------------------------------------------------
------------------------------------------------------------
------------------------------------------------------------
------------------------------------------------------------
-----------
>LUR3_GeclatEVm005146t1
---------------------------------------------------MEL------
--------------------------------------------IEP--------IMD--
LEGPGNTTAL-MATH------------------------------------DWWNSTDV-
-----DV----------------D----------------------V-SVN------CSR
T-------FCPVTN--------VTNSTCV---------ECPLLD--DEGNKY---NLPWW
NELIWYVVFMGMVIVATGGNTIVIWIVLADRRMRTVTNIFLVNLSVAAMVSTLNVVFNFT
Y-MLNLNW-RFGFVYCKISQFVSILSICASVFTLMAISFDRYIAIMHPLRP--RMGRKAT
ILIVVWIWVSSVCLSLNLIYFTTATL-----SYA-GGE-RIVYAAWPDGD----------
QGESQSEYVHTVVLMVLTYILPLTCMGFTYVRIGLTLWGSRSI---GEQT----------
---------------------PRQ-VES---------IKSKRKVVKMMIVVVTIFAVCWL
YHMYFILSN-LMP-----------EIAHYEFIQETYLAIYWLAMSNSMYPMICWLNNRFR
NGFKKVFS--------GWLPCITY------------------------------------
---------EG----E----TAEV---------TRVKTARYS------------CSGS--
-------------------PETHHR-------VTYDGSSH--------------------
----ISMRNLASSDLSIS------------------------------------------
-GSLPPVRLCN---GANLRR---------------------------ATNGADS------
------------------------------------------------------------
------------------------------------------------------------
--------------------------------ASRGYGGTLGPP---K----HTPYPSV-
----------------------TYQQYV--------------------------------
------------------------------------------------------------
-----------
>LasentEVm002833t1
---------------------------------------------------MCY------
----SPI-----------------------------------------------------
------------------------------------------------------------
------------------------------------------------------------
------------------------SETM-------DMDCYL----EKTMGAK---HLPLD
VVIPITVVYMIIFISGVVGNVAVFVVIIKNARMHTATNYYLFSLGVSIIILLLGLPNDLK
LYWQQYPW-VLGEAFCKIRTLVTEMTSYSSVLTIVALSMERYLAICHPLHAYIMSGLRRA
LKVIGFVWAISFVSALFAVYTTVNYLDYPPGSGK-IIPGSAFALL--------------D
KH-RPTDWPLYEISSFVFFILPMGIIVFLYIRMGSRIRRRSNY---FGKVAG--------
-------------------SVHGE-TKQ---------RSSKRAIIRMLAAVVVAFFVCWA
FHAQRLLYV-YGQ----------KLRHYREINEKMYYITGCFYYFSSTIPILNEIGRA--
------------------------------------------------------------
------------------------------------------------------------
------------------------------------------------------------
------------------------------------------------------------
------------------------------------------------------------
------------------------------------------------------------
------------------------------------------------------------
------------------------------------------------------------
------------------------------------------------------------
------------------------------------------------------------
-----------
>LasentEVm003349t1
---------------------------------------------------MEN------
----ASVLNS--------------------------------------------------
---------------------SLS----------------------------DMNVTGTA
------------------------------------------------------------
------------------------------------YTPYT----PQDWGPK---RDSLR
IVIPITTLYIIIFILGILGNVSTCIVIAKNKYMHTATNYYLFSLAISLVLLISGLPQEIY
LVWSRYPY-IFGETFCIIRGFAAEISANASILTITAFTVERYVAICHPFRAHSLSKLSRA
LKFIYVIWLIAILMAIQAMQFGVVYEVLP--SGE-KVEEHAMSIK---------------
---RVIVHHAFEISAFLMFVTPMTIITVLYVLIGIRLRRSNVM---TSRNNSSC------
-----------------A-------SMS---------HSERET-------IPFLFPLC--
--LLILL--------------------------SLSHSSPLFLKLVCCTWVCQVYAK---
------------------------------------------------------------
------------------------------------------------------------
------------------------------------------------------------
------------------------------------------------------------
------------------------------------------------------------
------------------------------------------------------------
------------------------------------------------------------
------------------------------------------------------------
------------------------------------------------------------
------------------------------------------------------------
-----------
>LepsalEVm006518t1
---------------------------------------------------MLN------
----ISLLVL--------------------------------------------------
-------T----------------------------------------------------
------------------------------------------------------------
--------CEDYITL--------SEDDF-------DEEIFL----KLCLGDK---RQPLE
YLIPFTLLYICMFITGILGNILVIYVIFYHKNLRSPTNAFLVSLAVSISLLFVGLPNDLH
IFWQQYPW-LFGTSVCKIRAMVSEMTSNSSVLTIVAFTIERYIAICHPLQSYKISSLSRS
NKLITYIWIVSILASIYAYFTQIHYMKNPH-SNQ-NIMGSAFSAV---------------
----NMPRYIFELSLLFFFLIPMIIMLALYSLMGSKMRKKNNE---LGSNLT--------
-----------------------E-SVQ---------SQQKRSVFKMLAAVVIAFFICWA
FHTQRLLYVYYWK---------MSDGLYQQINEKLFYITGCFYYVSSTVPVLNLLSVKFR
NAFRQTL-------------CGRK-------AERLS------------------------
--------------------------------------QRNTT-----------------
--------------------------------CSQNSFVM--------------------
R----------KPTSDS----------------------------LPKNYLKT-IRE---
------------------------------------------------------------
------------------------------------------------------------
------------------------------------------------------------
----------------------------VDVS-GRRGS----------------------
------------------------------------------------------------
------------------------------------------------------------
-----------
>LercypEVm001349t1
---------------------------------------------------MAN------
----SSNSVV-----------------------------------TPSRSMSAD------
--------AMDT------------------------------------------------
------------------------------------------------------------
---G----MPTYDHN--------QLDNL-------TDEDYL----AAVLGPK---NVGLP
LLIPITVLYLGIFVTGVVGNVAVCLVIVKNKSMHTATNYYLFSLAISLILLLLGLPNDLA
IYWQQYPW-LFGEILCKGRSLVSEMTSYSSVLTIVAFSMERYLAICHPLYSHTMSGFKRA
VRIIALVWIVSLLASIYAVFTRLNYIDRPLGSKH-FLPESAFALL--------------D
DNIYPKNYPVYELSSFIFFIFPMGILVILYIRMGLRIRDTNGIQRNFSKRPRPD-IKSRC
LHRDSPNCLACSGGCCLLTQIKSQ-PKSDDTDSFTPRRSDKRSITILLAAVVLAFFICWA
FHAQRLCYV-YFK----------ESKFFRTLNEYLYYISGFLYYFSATVPVLNLMSLKYR
HAFKQTL-------------CRSR-------KNRKGCLSTRNPVN--------QSYTFRS
SAKTVLEV-----SSENH--------CIVSK--NIRHKSKKALHRFG-------RRWQRD
SLF---------------NLNNLHEVGDGNSFNHSNRRRSKGFY-RSDFRARIDESGDIP
RIPEAVSIKAIVQRTNR-----------------------------PQRSVRA-EGDL--
------------------------------------------------------------
------------------------------------------------------------
-------------------------------EATCSEASTPDSSILQSLH-SLQRAHSAL
ELNSV----------SHK---HHRRSVNHKLH-DETQC----------------------
------------------------------------------------------------
------------------------------------------------------------
-----------
>LercypEVm003881t1
---------------------------------------------------MAG------
----N-------------------------------------------------------
--------SMAT---------NLASNA-------------------------SSNLTDF-
------------------------------------------------------------
-----------------------------------DEMVYL----AGVLGPQ---RQPLQ
KLIPLTIIYIVMSITGLIGNLSVCCVILRIPSMRSATNYYLFSLAVSLLILLLGLPNDLH
VYWQQYPW-IFGQALCRIRALVSEMTSYSSVLIIVAFSMERYIAICHPLYSYTMSGLRRA
NKIIAAVWIVSSAAATYAVFTKIHYVRHPL-TNE-EMPESAFVIY---------------
----PAPHLLFEFSSLFFFLIPMTIMIFLYLRMGLRIRKTTSF----GKNTA--------
--------------------VHGE-SRQ---------VHSKKVILKMLAAVVVAFFVCWA
FHGQRLLYVYYFV----------SDEVYQQINEKLFYITGCFYYFSSTVPILNVLSVKYR
NAFKETL-------------CGRK-------ADSTA--HNPGALN---------MRNFYS
AINMRPNG------HREA--------ELMA-----LKTTRSSK-----------------
--------------------------------LVNDHYSS-----QAGGN--ID-AGD--
R--CGATSEE-VKASST-----------------------------PPSLVQV-RSDT--
------------------------------------------------------------
------------------------------------------------------------
------------------------------VEEITAGSIRIGGD--A--------RTTTT
K---------------------------KRLV----------------------------
------------------------------------------------------------
---------------SIIEFQAD------FTTAE--------------------------
-----------
>LercypEVm004649t1
---------------------------------------------------MDQ------
------------------------------------------------------------
--------------------------------AVWMNYS-----------EMDGNDSSLE
V-----------------------------------------------------------
---------------------------------------------STTAPPL--PSMDLW
IRIIWDLLFIIIIFVSICGNLMVLWIILGHSYMWTVPNAFIANMSFSLLMAVLNCIFNYI
F-MRDRHW-EFGSAYCSVNNFVAIVTVAASVLNLTAMSIDRYKAIVWPLKA--RTSKHTV
FVVVVFIWVGSALFALAGLFSTTVEN---------SSG-RIILVKWPDGQ----------
MGTSYQDYVYNILIMVVTYILPILIISFSTCHMSIVLWCKQPV---GVIT----------
---------------------PQL-ERV---------KKKKQKIVKMLVVLILIFGLCWL
YHIYFIYSY-HNP-----------EVMRMENIQHIFLAFYWFAMTHSLVPIVYCMNSTFR
RYYVNILT----------LDCLKR------------------------------------
---------------RYQDAPAGV-----------IMASALGL-----------------
----------------QMATQITAT-------TNQQQSQRRPRQMETAFD--------I-
EAAPTPKRPIRPSSTEHSVRT---------------------------------KGRY--
--------------------------------------------QCKTEN----------
------------------------------REPGQDQGKCS-------------------
-----------------------------QVLKNGEVVKRDTND----------RSIYHS
VVF---------------------------LKRTSSTESRA-------------------
------------------------------------------------------------
------------------------------------------------------------
-----------
>LercypEVm008887t2
------------------------------------------------------------
------------------------------------------------------------
------------------------------------------------------------
------------------------------------------------------------
--------------------------------------------------------MPRE
ANIAWTVVFSAMIICAIIGNICVFWIVLGHRRMRNVTNYFLANLSFALIMSCLNTIFNFI
F-MKNRNW-IFGSWYCMINNFIAYLSVAVSVFTLVAISIDRYIAIVRPLKP--RLTKTCG
IVSLLLIWLLSGVLSIALLYSTTWSF-----SYGSGDN-LTVFLEWPDGP----------
PSVSTLDYIYNIIFFVVTYLVPIIAMGVCYGKIGMVLWGKSII---GEITGD--------
--------------------TATQ-ERK---------LNSKRKVVKMFMVVVIIFAVCWL
YHIYFIYTY-HHK-----------EVVRMPIIQHVYLGFYWLAMSNSMFPLIYWMNARFR
GYFRSLLLA-------GKALCCQP-------RRLFGR-----------------------
------------------------------------------------------------
------------------------------------------------------------
------------------------------------------------------------
------------------------------------------------------------
------------------------------------------------------------
------------------------------------------------------------
------------------------------------------------------------
------------------------------------------------------------
------------------------------------------------------------
-----------
>LercypEVm009999t2
------------------------------------------------------------
------------------------------------------------------------
------------------------------------------------------------
------------------------------------------------------------
------------------------------------------------------------
-----------MATTASCGNLIVIWIVMSHKRMRTVTNYFIVNLSIATMVSALNVTFNFV
Y-MLNGHW-PFGSIYCKVCSFISVISICGSVFTLVAISFDRYNAIMRPLRP--RMSRPMT
ILVAVFIWMVAMALAVQLLYFTITYN-----T---EQD-RIILSVWPDGP----------
TNESRAEFGYNVCFMLITYFVPMAMMTATYTAIGRELWGQQAI---GEAT----------
---------------------EVQ-KES---------IKSKRRVVKMMIMVVLIFGICWL
YHVYFIVSN-ANP-----------QIVYHPYVQEVYLSIYWLAMSNSMYPMICFMNNRFR
QGFLRVFRFFSR-------PCLC-------------------------------------
---------------------------------RQAHQ----------------------
------------------------------------------------------------
------------------------------------------------------------
------------------------------------------------------------
------------------------------------------------------------
------------------------------------------------------------
------------------------------------------------------------
------------------------------------------------------------
------------------------------------------------------------
-----------
>LercypEVm012009t2
---------------------------------------------------MTS------
----SSLP----------------------------------------------------
------------------------------------------------------------
----------------------------------------------S-LSD--G------
--NG----SVSYATFN------GSGANL-------SREIFL----EMMLGPK---QVAMS
VLVPMTIIYAVLFITGVIGNFCVCIVIIKCKSMHTATNYYLFSLAISLIILLLGLPNELA
GFWHQYPY-FQGEVFCKFRSYVSELASYASVLTIVSFSVERYLAICHPLHVFLMGDFKRV
IRVVSVDWVVAGLAAVSLIFTTINYVDYPSGSGN-YLDESAFALL--------------D
INIFPKGYPMHELSTILFFLIPVAILMVLYISMGLALSGQ--------------------
---------------------------------------DSRS-----------------
-------------------------------------------------TI---------
------------------------------------------------------------
------------------------------------------------------------
------------------------------------------------------------
------------------------------------------------------------
------------------------------------------------------------
------------------------------------------------------------
------------------------------------------------------------
------------------------------------------------------------
------------------------------------------------------------
------------------------------------------------------------
-----------
>Lv_CHHR1A
------------------------------------------------------------
------------------------------------------------------------
--------MKGS---------RV-----------------------------TCNDTCCS
W----------------------D------------------------GSD------NT-
----FCFSDRDFP----------QDLVA---------------------------TPAWE
L-GVRYGAATFLCVTGVLGNLCILVILLKNRLLRTSVNLFILNMSVALVTAAAGPLPYTA
R-DTQQFW-TLGETWCRLEGYLQMMVMMVSVLSLATISCDRMVGVVYPFHR--HLRAWQS
FIVIGLIWVVSAGIAVFGLYREYAVH-----KWR-DVT-ERTEEA---------------
----NEMRVWWLVSIVALTWVPLGVMLACYALIFINFNKYRNK---VRGREH--------
-------------------------PAI---------LRLKARTVRMMFVVVLVFVACWT
LQVVTLARN-AFVQENGS----LKKD-LAETYDTLMSVCQYMMYINPSVPIVALMHHNFR
RAFRVTFA------------CVFK-------GKPSFVLTPGHG-----------------
------------------------------------------------------------
------------------------------------------------------------
------------------------------------------------------------
------------------------------------------------------------
------------------------------------------------------------
------------------------------------------------------------
------------------------------------------------------------
------------------------------------------------------------
------------------------------------------------------------
-----------
>Lv_CHHR1B
---------------------------------------------------MLA------
----P-------------------------------------------------------
-----NLTLEHT---------KV-----------------------------SCNETCCV
Y-----------------------------------------------SDN------KT-
----ICFGDYNFTDR--------TNLTF---------------------------PEPWE
L-GVRYTFATLIMLLGASGNLCIIIILLKNKILRTSVNHFILNMSVALITSLAGPIPFTI
R-DTHQLW-ILGGAWCHLEGYIQILVMLVSVTSLATISFDRMIGVAYPFHK--HLGAWGS
RAIIVGFWVLSAVLALFSFYRVYTVR-----IWQ-DMT-ERTGEQ---------------
---RDELRIWWIAVIIALTWLPLLIMVISYTVIFVYLRKGAPS---TARREH--------
-------------------------PAI---------LHLKKRVVRMMFVIVLVFILSWL
FQIMKIFED-KYIDDSGQ----YLPD-QEAEYKVLLSVSHYMMYTNTAVPLIALMHQTFR
RAFRVTFT------------CFYR-------KKPSLILRPSRGTN---------RYVWST
DGS------------------------VYSN--NM-NKQKM-------------------
--------------------KLRDR-------LRRAPHVT-----PQAL-----------
-VCTPALAASIALQQSV-------------------------------QKDSS-DAQV--
-----------------------KE-----------------------------------
------------------------------------------------------------
------------------------------------------------------------
------------------------------------------------------------
------------------------------------------------------------
------------------------------------------------------------
-----------
>Lysamb_EVm003701t1
------------------------------------------------------------
------------------------------------------------------------
------------------------------------------------------------
------------------------------------------------------------
------------------------------------------------------------
------------------------------------------------------------
--MLHSDW-PFGAVYCTISNFMANVTISASVLTLMAISFDRYIAIVKPLEP--RMSKTTA
RIFILVIWSSSMLLALCILYSDTVSI-----TYKNNEI-RRGILRWPDGQ----------
TSSSRHEHIYNIVFFITTYLLPMLVMLACYFMIGRELWGSRTI---GEMS----------
---------------------ERQ-VNS---------IRSKRRVVKMFIVIVAAFGLCWL
QQAFFLYTY-HNN-----------QILDTANIQHIYLAFYWLAMANAMIPVIYWMNARFR
SYFRELVLHCV---------CLR-----WPRRNLSYEG----------------------
---------SPEIERR--HPQC----------DEHSSRSRSD------------------
-----------------TRQGLNGT-------LRTTPG---------SNN----------
HLLVYSSRERLNAR----------------------------------------------
-------------------------------------------------NGWRRSNA---
------------AAP-----CERCR-------PANP------------MRPA------IL
ND-L------------------------------------------------LEPNLESQ
IQMVPLTATNN----------------IRDM-----------------------------
------------------------------------------------------------
------------------------------------------------------------
-----------
>Lysamb_EVm005427t1
------------------------------------------------------------
------------------------------------------------------------
------------------------------------------------------------
------------------------------------------------------------
------------------------------------------------------------
------------------------------------------------------------
------------VLFCKLESFVQATSLLASVLTLTVISVGRFVAVMFPLRA--RTSPDRA
HRVIAAVWMTSALLASTLLYRQYYSI-----QWA-NYT-SWQDEIWPSVDQYDPKLGHC-
VKLYDTKTLFYTVFTIALYFLPVGIMLINYSMVVWRLWMTQMP---GEHN----------
--------------------APAR-QTA---------TKAKKKVVKMVSVVLLVFVLCWT
LQSIILYSN-FVHLQH---------NSLPVWFPSMEFAAYCIAFSNSALPIICGFNVNFR
QGFVALLT------------CRQS-------RTSG-R--------IYH------PRS---
--------------------------------------TLKTS-----LP-------PE-
-----------------------RR-----------------------------------
------------------------------------------------------------
------------------------------------------------------------
------------------------------------------------------------
------------------------------------------------------------
------------------------------------------------------------
------------------------------------------------------------
------------------------------------------------------------
-----------
>Minpug_EVm002765t1
FE---------ATDITTAGV-----------------EGTEA--G-----SNDTVLWGGG
GAV-TTTNTST-----------A--FPSSSTPLSH------LLHMTLMSTSSP-------
PSSVF---AAST---------DLPLFSTT-----------------QDMDD-SANGSM--
----------------LMSNSDENPL----------------------LYD---------
------FTQFEYP-------------------------------YRTDTWI----PITWR
E-VLKLLAYIITFLVSIVGNILVILVVRYNRNMRSSTNQYLVNLAVALLVTLVCKWVHLV
RHLSYPHY-VLPALVCKLDGFVQGTALVASVFTLTVISIGRFVAIMFPLHA--RTSPDRA
IRVIAAVWIASALISSMLFYRVLYKT-----TWS-NFT-TWNDEFFPTERKYVQNVG-C-
VVTYDAKKLFYIIFTIICYFLPVTIMLVNYSLIVWKLWGAQQP---GEQH----------
---------------------QQQ-VAA---------TRNMQRVVRMVTVVLVVFVICWT
LQTLILYTI-FSSY-----------EHVPEWLSWLEFTSYFVAHSNSALPIICGFNANFR
QGLVALLT------------CRKS-------R-SS-S--------GRY------VTSWL-
----------------------------------LK-GTRQSI-----TG----YSGQEP
AMMPDMG----------SSLRH-TR-------LTQKSSSS-----SLCGR----------
LVYTGSSRELRHDNHYH--------------------------HH-LCDPLNT-SGMSS-
------------------------------------------------------------
--------------------------TNSNGGSGGNSSAG------------------SI
G-NRSLSLRSNSNT-RQKRSRNQQEL-LARTFVRAPYMSDNGRLD---------------
-----------------------------ALR-ASTSSSSPYNQR--R----IGER----
TGGLEEEEPGCSCWGGGRKGDARWGGKLEKRGLCGWGGGGGGIGGRGLWGRGGGGERWRE
GGGGGGPYSRSYQGLEVFTVTAGAP-----DPVIF-------------K----GVEAVV-
-----------
>Minpug_EVm004770t1
------------------------------------------------------------
------MMTST---------TLP---SIASTA----------------------------
------------------------------------------------MDD-LANMS---
-------------------YGQLDPRI----------------------TN---------
------FSQYEYT-------------------------------YRMKTWV----PFTWR
E-VLKVMAYLVVFLVSLIGNLLVILVVCYNRHMRTSTNQYLVNLAAALLVTLVCMWVHIV
RHLSYPHY-VLPAVVCKLDGFVQTTTLLASVLTLTVISVGRFVAVMFPLHA--RTSPDRA
NRVIATVWVASALLACTLFYRELFSI-----EWA-NFT-TWQEEFFPTEHDFVEGVG-C-
VVTFDAKQLFYTILNIALYFLPVAIMIINYSLVVWTLWGAKQP---GEQHS---------
--------------------AATR-HMA---------TRAKKRVVKMVTVVLVVFVICWT
LQTLMLYSS-FSQE-----------DHLPEWFSTLEFAAYFVAYSNSALPIICGFNASFR
QGLVALLT------------CRHA-------A-TG-R--------IYH------RRHRTG
----------------------------------LTGGTRDTT-----VN----CSGPEP
AVLLELS-----------SLRR-NR-------VNHRCSLT----PSHSGR----------
LVRSGSHRELRHNALCEPG----HEIGCR-----------------VCDGVGV-SLHHPG
PA----------------------------------------------------------
--------------------------LAHHH-----------------------------
-----PLHKSD-----------------------GSLGGQNG-----------------G
KL---------------------------STR-ASSSS---------------GES----
VGR----DGVCGCCRRHGRR---------RSRL---------------------------
------PL---YHENDIYNVND-LP-----EGLGV-------------K---EAKEDIV-
-----------
>Mr_CHHR2
------------------------------------------------------------
------------------------------------------------------------
------------------------------------------------------------
------------------------------------------------------------
------------------------------------------------------------
--MLKMAAYVLVFLVSLSGNLLVILVVYYNAHMRTSINQYLVNLAAALLVTLVCMWVHIV
RHLSHPNY-VLPAVVCKLDGFVQNTALLASVLTLTVISVGRVVAVMFPLHA--RTSPDRA
HRVIAAVWITSAVLACSLFYRELYSI-----KWA-NFT-SWQDEFWPTEKHFDPKLEQC-
VITYDARKVFYVALTIALYFLPVAVMFINYSLVVWRLWMSRLP---GEHS----------
--------------------APAR-HTA---------TRAKKKVVKMVSVVLIIFVLCWT
LQTIILY-D-FVRANN---------NSLPEWFSVVEFSAYFVAYSNSALPIICGFNANFR
QGLVSLLT------------CRRS-------S-TG-R--------IYH------Q-----
------------------------------------------------------------
------------------------------------------------------------
------------------------------------------------------------
------------------------------------------------------------
------------------------------------------------------------
------------------------------------------------------------
------------------------------------------------------------
------------------------------------------------------------
------------------------------------------------------------
-----------
>Mr_CHHR3
---------------------------------------------------MDG------
------------------------------------------------------------
MGSSSSSSSFSIKETLNSHHHGSSG-----------------------HVLELWNTTEQ-
-----EY-V--------------E----------------------E-FSN------LSL
---------LNSTNC-------TWNGTQW---------ICPQGE--WEPNPY---NLPWW
HQLIWSVVFGGMVLVATGGNLIVIWIVLADRRMRTVTNIFLVNLSVATMVSTLNVVFNFT
Y-MLNLHW-RFGHVYCKISQFVSVLSICASVFTLMAISFDRYIAIMHPLRP--RMGRKAT
ITIAVWIWVSSICVSMTMIFFTTDNI-----PEKDGEE-RVVYGAWPDGD----------
QGESYLEYVHTVILMVLTYILPLLSMGFTYARIGWTLWGSRSI---GEQT----------
---------------------PRQ-VES---------IRSKRKVVKMMIVVVTIFGVCWL
YHAYFILAN-LMP-----------EITHTAYIQETYLAIYWLAMSNSMYPMICWLNNRFR
NGFKKVFA--------RVCTCIQY------------------------------------
---------DQ----E----PVEV---------TRIHTTRFS------------CSGS--
-------------------PETHHR-------VSCDALME--------------------
----GIL--YLDDEDSL-------------------------------------------
------------------------------------------------------------
------------------------------------------------------------
------------------------------------------------------------
------------------------------------------------------------
------------------------------------------------------------
------------------------------------------------------------
-----------
>Munmic_EVm003683t2
--------------------------------------------------MMES------
--------------------------------------------LEA--------VNT--
YELALNLTQYTTTDL------------------------------------ERHNLTAM-
-----E-----------------DPF-------------------GL-DGN------YTS
FP------ILNDTLE-------SLFANG------------------TDPNKY---NLPWW
HELIWYVVFMGMVIVATGGNLIVIWIVLADRRMRTVTNIFLVNLSVAAMVSTLNVVFNFT
Y-MLNLHW-RFGLVYCKISQFVSILSICASVFTLMAISFDRYIAIMHPLRP--RMGRKAT
ILIVVWIWVSSVCLSLNLMYFTTDVI-----YFPDG-E-RTVYGAWPDGD----------
QGASHSEFVHTVVLMVLTYILPLVCMGFTYVRIGLTLWGSRSI---GEQT----------
---------------------PRM-MES---------IRSKRKVVKMMIVVVTIFAVCWL
YHLYFILVN-LVP-----------DIAHQEYIQETYLAIYWLAMSNSMYPMICWLNNRFR
NGFRKVFA--------GWCP----------------------------------------
------------------------------------------------------------
------------------------------------------------------------
------------------------------------------------------------
------------------------------------------------------------
------------------------------------------------------------
------------------------------------------------------------
------------------------------------------------------------
------------------------------------------------------------
------------------------------------------------------------
-----------
>NeodenEVm003303t1
---------------------------------------------------MSE------
----D------------------------------------------------------C
IH-HIDGRALTY---------DI-----------------------------NCNDSCCT
F-----------------------------------------------GDG------YI-
----ICFGECNFTDR--------SSLTY---------------------------TEPWE
L-GVRWTYTLIVTVMGILGNITIITILLKNRLLRTSVNIFIFNMSVALTLSCAGPVLFTI
R-DTHQFF-VFGETWCHMEGVIQIMVMMVSVTSLAVISFDRMLGIVLPFHD--HLKIWHS
ISIISVIWIISGLLSIFGIYRIYTVR-----VWK-DLT-ETTGED---------------
---RSKIKIWWIIIVIGLTWLPLLIMLISYTTIFIYLKYSWRN-PI-LQKEH--------
-------------------------PAL---------IHLRKRVMRMMFAVVIGFIICWL
FQVLKLFTN-KFINDSGQ----FIDESKKKPYNALMSVSHYMFYTNAAIPIVALMHQTFR
RAFRITFS------------CFYN-------RKSAFVLTRGVGPH---------TYTWSL
KSTAQN---------------------VYGK--NMVNNPKSS------------------
--------------------KLRDL-------IMRNNQVT-----SSAV-----------
-VSSSAMVAAIALEPTQ-----------------------------INKKIAE-ENHT--
---------TNREGEGEEA--------------------------CKSQK----------
----------------------------------------------------------GA
MEKGTLLSYVNEG--------YVTDL----------PQRRTSIVSTGA------LGHLIT
QV----------------------------IE-EESSS----------------------
------------------------------------------------------------
------------------DADT---------------------------------ERIL-
-----------
>Nn_CHHR1
--------------------------------------------------IMED------
----RKHHNL-------------------------------------------------T
IEDVTYLLSQVS---------KI-----------------------------VCNDSCCR
Y-----------------------------------------------KDN------DV-
----ICFSDYNYTDK--------HNLTY---------------------------TPTWE
M-AVRWSYVSLVVLMALLGNLCTIIILLKNRLLRTSVNHFILNMSVALILTITGPIPFTI
R-DTSNFW-PLGKVWCHLEGYIQMLVLLVSVTSLATISFDRMLGVVRPFHN--HLKLWQS
VALIILIWISSAIIAVWCIYRVYTKH-----IWK-DMT-QTIGES---------------
----DQIYTWWIVGVIGLTWLPLSVMVVCYTTIIICFHHRKFK-IA-TSKEH--------
-------------------------PVM---------THLKKQVVKMIFMVVIIFAICWT
LQLLKITNN-DFLDENGQ----FKDKATERTYNILLTVSQYMIYINPAVPIVALMHQTFR
RAFRVTFP------------CFYK-------NESSLVLTPGHGMR---------RYMWSY
RSTTTSN--------------------ACGN--DISRIPRR-------------------
------------------------R-------TRSEQGGT-----PGAV-----------
-LSSSAVAASIALDSEA-------------------------------KRYKR-EWST--
----------EDSEPSVSRRTKFKKPNGRS-------SDDSPLGTRSKKRKRSRSL----
---------------STKIE-------KERKSSEGSERGE------------------SE
RATMAHLSYPNEG--------FVRDL----------PPRRMSFVSTGT------LGYLIT
QV----------------------------IE-EETAS----------------------
------------------------------------------------------------
------------------DVEN---------------------------------ERVL-
-----------
>Nn_CHHR2A
---------------------------------------------------MEV------
----SNIELWTMESG-HNPMATA--AVAAAAA----------------------------
ASEVWGGA-SST---------TLSPYDTP-----------------HLPED-NVTLTF--
----------------DLNKSQNDHR----------------------LMD---------
------LTDFDFG-------------------------------YRKETWI----PITCR
E-VIKIVAYILVFLVSLAGNLLVIVVVYYNAHMRTSTNQYLVNLAVALLVTLVCMWVHIV
KNLSHPHY-ILPALVCKLESFVQATSLLASVLTLTVISVGRFVAVMFPLHA--RTSPDRA
HRVIAVVWLTSALLACPLFYREQYSI-----QWA-NFT-SWHDEFWPTEVHFNLKVGHC-
VITYDAKRRFYIILTIVFYFLPVGIMFVNYSLVVWKLWMTQLP---GEHC----------
--------------------VPAR-NTA---------TRTKKKVVKMVSVVLLVFVLCWT
LQSILLYSS-LVHSQD---------NSLPEWFSEVEFAAYFVAYSNSALPIICGFNANFR
QGLVSLLT------------CRHS-------S-AS-R--------IYH------RRNWKG
----------------------------------MTGGTRETT-----VG----CSGPEP
AVLLEFN-----------SIKRNNR-------LDQKFSMT----SSHSGR----------
VLMTCSNKDLRQNNLNDFG----SDNTCKDYNGGEQTQLEGGTGH-SCPNIN--NAVYN-
------------------------------------------------------------
---------------------------NHH------------------------------
-----HLRYNDVGLTR-----------------------HHD-----------------G
KL---------------------------GAR-ASNSW---------------SSN----
SGV----TVGCGCCQSTAAT---------TTTS---------------------------
------PL---HHHHQMYDLNH-LK-----EDINN-------------D----IREDVL-
-----------
>Nn_CHHR2B
-----------------------------------------M--G-----MLEA------
----MTYFHLT----------------TTTTA----------------------------
TSEVWSDV-SST---------LPTDYLSP-----------------HAQSV-NESLAF--
----------------ALNVTHNDRQ----------------------LVD---------
------LTEFEYA-------------------------------YRKETWI----PITWR
E-VIKIVAYVIVFVVSLVGNLLVILVVYYNVHMRSSTNQYLVNLAVALLVTLLCTWVHLV
RNLSHPHH-VLPAIICKLDGFAQATSLLASVLTLTVISVGRFVAVIFPLHA--RTSPDRA
HRVIAVVWVTSALLSCTLFYRQLYSI-----KWA-NFT-SWHDEVWPSEVTYDPVVRRC-
VTTYDPKKLFYIILNTAFYFLPVGIMVISYSLVVWRLWMTQLP---GEHC----------
--------------------VPAR-NTA---------TRAKKKVVKMVSVVLLVFVLCWT
LQTIILYSN-FVHVDH---------NSLPEWFGVMEFSAYFIALSNSALPIICGFNDNFR
KGLMSLLT------------CRHS-------S-TG-R--------IHH------RLHWRG
----------------------------------TTGRTRETT-----VG----CSGPEP
AVVLEIK-----------SLEI-NS-------SSHKSYKK----SSHSSR----------
VVMT-SYKELRHNKLDDIPD---TDHTFKKPSGGGESGQKG-------DGITT-STPCK-
------------------------------------------------------------
---------------------------NHC------------------------------
-----VCLVGDLA----------------------DHQRPSG-----------------H
QRLTE----------------------HHSAP-ASASS---------------SGR----
RKV----ATCCGCCRSTKSA----------------------------------------
-------S---FTLEEVYGVNK-LK-----DNINT-------------D----TKEDRV-
-----------
>Nn_CHHR3
---------------------------------------------------MEL------
--------------------------------------------------------LD--
YETTWNMSTIQDRDM-------------------------------------AQNGTGQ-
-----EY-E--------------D----------------------P-TIN------LVY
T-------MLNVTNS-------TGNVTL------------------GEENKY---QLPWW
HQLIWSVFFGGMVVVATGGNLIVIWIVLADRRMRTVTNIFLVNLSVAAMVSTLNVVFNFT
Y-MLNLHW-RFGRIYCKISQFVSILSICASVFTLMAISFDRYIAIMHPLRP--RMGRKAT
ILIVVWIWVSSTCLSMNMLFFTTAPL-----PLKDGDT-RVVYAQWPDGD----------
QGYSQSEYVHTVVLMVLTYILPLLCMGFTYARIGMTLWGSRSI---GEQT----------
---------------------PRQ-VES---------IKSKRKVVKMMIVVVSIFAICWL
YHLYFILSN-LMP-----------EIAHTDYIQETYLAIYWLAMSNSMYPMICWLNNXXX
XXXXXXXX--------XXVPPGLQ------------------------------------
---------EGV--LRL--VPLRA---------LLRARAR---------------RGN--
-------------------QGPHHQ-------VLLLGISRN-------------------
-SPSDSLRRLITHFDEDLC---------------------------VRCGRRQ-------
-QRQDPASE-----SVQRRQ---------------------------HEEGHER------
------------------------------------------------------------
------------------------------------------------------------
--------------------------------SQRQY-----------------------
-------------------------QELWRHA----------------------------
------------------------------------------------------------
-----------
>OplsP2_EVm002856t1
---------------------------------------------------MDT------
----TSLALSA----------SP--STASFSP----------------------------
TDIL-----LSS---------AIPPYLST-----------------QIPQD-LLNISM--
----------------VTNVSNRAHH----------------------QID---------
------FSEFEYG-------------------------------YRKETWI----PITWR
E-VLKITAYVLVFLISLSGNLLVILVVYYNAHMRSSTNQYLVNLAAALFVTLVCMWVHIV
RHLSHPHF-VLPEVVCKLDGFVQTTALLASVLTLTVISVGRFIAVMFPLHA--RTSPDRA
HKVIAAVWITSATLACTLFYRELYSI-----KWS-NFT-SWQDEFWPQEFKVDPKTGFC-
SLVYDSKHYFYTALTIALYFLPVGVMFINYSLVVWRLWMTQLP---GEHS----------
--------------------LPAR-NTA---------TRAKR------------------
------------------------------------------------------------
------------------------------------------------------------
------------------------------------------------------------
------------------------------------------------------------
------------------------------------------------------------
------------------------------------------------------------
------------------------------------------------------------
------------------------------------------------------------
------------------------------------------------------------
------------------------------------------------------------
------------------------------------------------------------
-----------
>OraoraEVm001763t1
---------------------------------------------------MVA------
----SESGLR-------------------SLPSDGP----------------------WP
PGDPVNLMAGSS---------GM-----------------------------ECNATCCN
Y-----------------------------------------------SGG-------F-
----ICFIEYNFTDY--------QTLDA---------------------------REPWE
V-AVRWTYTILIVLVGLLGNLAIITILIRNRLMRSTINLFILNLSIALITLAVGPIPFTI
R-ETHPFW-VLGPVWCHLDGFIQMIVMLVSVTTLSTISFDRMVGVLFPFHR--HLRIWEA
VGVIALIWAAAIPFATFAIYRNYFER-----EWK-DLT-EVTEEV---------------
---QTKLYPWWIVVVIALTWLPLLVMLVCYTVIFVQVYRQSSC-ESLSPTVH--------
-------------------------PAI---------LSTRTRVVKMMFVVVLVFLACWL
FQILKIAKP-KFISETGQ----L-LTASRKTYKVWNTISQYVLYINPTVPLIGLMHQNYR
RAFKVTFP------------WIFK-------GKPAFVLTRGNGNR---------PFVWST
TRSRSH---------------------------TIHSTPSSS------------------
--------------------NSEEP--------------------RVAA-----------
-VNAMALRRTKSLDTER-------------------------------FETRR-RLAI--
----------RRTQREDFSRRTN-EPMHR-------------ISHSKTKKN---------
---------------------------KRVKSPAGRG-----------------------
---TEPRGEVNIT--------VVLDE----------VPRETSLFSTNS------LGALIH
EV----------------------------IE-EESQS----------------------
------------------------------------------------------------
------------------EVERETS---YSHSVRS-------------SESSGASQRSIV
-----------
>Panar1_EVm004455t1
---------------------------------------------------MEW------
----STAVTTE---------STP--AAMTPVP----------------------------
SADIWGL--TYS---------SLSPFINT-----------------NVSED-YMS-----
-------------------NDVYDQT----------------------LVN---------
------VSMYEYL-------------------------------YRKETWI----TITWR
E-VLKMFAYVVIFLVSLAGNLLVIVVVYYNANMRSSTNQYLVNLAVALLVTLVCMWVHIV
RHLSYPNY-ILPVIVCKLDGFVQATSLLASVLTLTVISVGRFVAVIFPLHA--RTSPDRA
HRVIAAVWVTAALLSCTLFYRQLYSI-----KWS-NFT-SWQDEIWPREGKFDPAKRLC-
VITYDAKKLFYTVLIIAVYFLPVGIMLISYSLVVWKLWVTQLP---GEHH----------
--------------------APSR-ITA---------TRSKRKVVKMVSVVLLVFVICWT
LQSIILYSN-FLLGQE---------ASLPDWFPVMEFAAYFIAYSNSALPIICGFNVNFR
QGLVSLLT------------CRHT-------S-AG-R--------MYH------RRNWKG
----------------------------------MTGGTRETT-----VG----CSGPEP
AVLLEFS-----------SIKR-NR-------MVQKYSMT----PSQSGR----------
VVTMGSNKELRRNTISDLT----SGLTCKNCPRGGQALDPQPADS-MCSN----TAIYA-
------------------------------------------------------------
---------------------------NDN------------------------------
-----HLHRSEVGLAAC-------------------TGGQNG-----------------G
HL---------------------------SIH-ASSTS---------------SGS----
SRV----DKVCGCCAMHRRK---------KSIP---------------------------
------PE---AAEDEMYQFND-IQ-----ENISN-------------D----TKEEML-
-----------
>Panar1_EVm005562t1
---------------------------------------------------MAL------
--------------------------------------------SDP--------VLD--
FERSWNVSGGRLAEL------------------------------------EWWNMSGF-
-----EY-D--------------DAR-------------------QQ-FAN------GSY
FP------FPNATTN-------FTDYSE------------------WEENKY---DLPWW
HQLIWSVVFGGMVVVATGGNLIVIWIVLADRRMRTVTNIFLVNLSVAAMVSTLNVVFNFT
Y-MLSVDW-RFGRIYCKISQFVSILSICASVFTLMAISFDRYIAIMHPLRP--RMGRKTT
ILIVVCIWMSSTGVSMNMLYFTTAAL-----PLKDGGE-RIVYGAWPDGD----------
SGNSYSEYIHSVALMVLTYIVPLLFMGFTYARIGMTLWGSRSI---GEQT----------
---------------------PRQ-VES---------IRSKRKVVKMMIVVVTIFAICWL
YHAYFILSN-LMP-----------EIAHTDYIQETYLAIYWLAMSNSMYPMICWLNSRFR
NGFKKVFSLCLRS---GWFPCVHY------------------------------------
---------ER----E----ASEV---------TRVQTTRFS------------CSGS--
-------------------PENLHR-------IDCDGSTH--------------------
----ISMKTYVSDAG--------------------------------GGGSN--------
-GGPQPVRLCN---GANLRK---------------------------ATNGAIT------
------------------------------------------------------------
------------------------------------------------------------
-------------------------------TNTRNYGGTLTTP---K----TTKFSGV-
----------------------SY-QYV--------------------------------
------------------------------------------------------------
-----------
>Panar2_EVm001907t1
---------------------------------------------------MVE------
----EEHKVRLSTDN-------------------------------------------AL
DYGSGPTS------------------------TPWTDS----LFECLLQVSEGLNVTVDI
IYNLQNLANSSNQLS-------DRELYLYLNS-----------SVWG-EVN---------
--------STFWDTSG-----------------GTRLTACLVPS--PVDRPY---LLPWW
QQLTWTLAFGSMLLVAVGGNAIVMWIVIAHRRMRTVTNYFLVNLSGALLMSVFNCMFNFI
Y-MLHSDW-PFGSVYCTISNFMANVTIAASVFTLMAISFDRYIAIVRPLKP--RMSKSEA
RHVIIIIWLSSMTLAVCLLYSTTLSI-----RYKHDEI-RRGILLWPDGE----------
TSFSYREYVYNTVFFTTTYVLPMLVMLVSYSLIGCELWGSHSI---GELT----------
---------------------DRQ-ASS---------IKSKRRVVRMFIVIVVIFMLCWL
QQGFFLYQY-HNN-----------QVLDSENIQHIYLGFYWLAMANAMIPIVYWMNARFR
SYFREVVLQCYP----RS--CCC-----CCVKSIRYLD----------------------
---------SPHLVHR--RHDS----------VDRMSRSRSD------------------
-----------------VPLDVNAM-------RRNVPAGG-----SIQHD----------
RLFVYSSKSKVNARDGPRNTQ------------------------RDSGTRSTI------
----LREMNYTKPVDGEFYRK----PLTAQHRNQLSQALRAPSTFTCLINTVKRNQE--M
DEHMTQPAGIEMMVPVI--VSDVTP------GPSPKGECH-VSQSSLLLVPI------IS
KTSLTGPCSSSPLLRSN-------------YFEVNNVREEKVDIASF-----NCVPRPGG
SLSVTITSPEDQVRNVFL---------QEDSS-EDNHFTRTLEHKERK------------
-------SISGNMVHE------AIEETLNAVMKR--------------------------
---------SYVRDTSGKDTRN----LKRSPENIL----------------KVSREIML-
-----------
>Panar2_EVm006839t1
------------------------------------------------------------
------------------------------------------------------------
------------------------------------------------------------
------------------------------------------------------------
------------------------------------------------------------
----------------------------------------------------------MY
QMWVQYPW-PWGDAACKVRAVVPETFAHVSVLTILAVSGERYVAITDPVYARTTHTMSRT
ARVLPVIWLIAFLAATWGYYQKVNLLPGP--LGS-VLAESAWAIPFHD------------
--TSTTWSWLMWVSSVGAFILPMAILVTLYCRIGVVLSIDPPS---RTPAAG--------
-------------------------TAA---------MHSRKLGIRMLVAVVAAFFLCWA
FHAQRLLFV-IVTSY---GHW---TPSLRTVNTNFYYCTGICYYLNSAVPILSVMSVRFR
MAFRRSL-------------CGGK--------------------------------EWAR
RQV---------------------------------YLSTTQGH----------------
------------------LPLSNNS-----NILNRTREFS--------------------
------------------------------------------------------------
------------------------------------------------------------
------------------------------------------------------------
--------------------------------------------------------TTST
KRVI-------------------------ETS-NRNGF----------------------
------------------------------------------------------------
-------------NYVFEHMEMEA------------------------------------
-----------
>ParausEVm004085t1
------------------------------------------------------------
------------------------------------------------------------
-----------------------------------------------------MNTSFPS
LT----FGS--SEMDL-------VDSIG----------PSLGSVPSW-PCN------HTG
PL--VMREKYPMPLL-------------------------------VETART---LDIYE
--ILQIAAFASVFIISVCGNLIIMIVVYLNSFLRSTINYYLVNLAVSLLITVLCWPTITT
Q-LTQPFY-ILGRPLCKLNVLTQTTCVTVSVMTLSAVACDRVYAVMMPLRA--RSSVARP
VTLILSIWVTAVVLTIAFLVRDIQVF-----QWD-DLV-EESSDMLPR----------CS
PNVGTIFKYYRILLTVMLFFLPAMVMIVAYAVILLRLWCVKRP---ATPTQTTTP-----
-----------------TSANAKS-NPH---------IRAKRKIVKMTAMVLLAFLVCWC
LHILLFYDL-ISH------------QALPPWFDKVVFWAYFLGYCNSALPLLGGFSDNFR
QGFKNMFR---------------R-------RYVSDHM----------------------
--------L-P-------------STAMTS------SMTRLSSRL----------SIPRP
SVFRTFSASSNLLQSLQYSRRSSAA-------FSNISNPQ--------------------
SRRSSTVRGLLYQREDSVGA-KLPD--------------------HVLANLSH-KEVS--
------------------------------------------------------------
------------------------------------------------------------
--------------------------------LAYSLPPEPSNV-------PVPRRRASS
EGPEA-------------TLG--NSVVSSALL----------------------------
------------------------------------------------------------
-------------DVHLQNLQKRQ-----FTSIQEEGYTNDDDTTLNDEGISYSSEKSCH
DSDSEQMTVHF
>ParausEVm004792t1
---------------------------------------------------MEG------
----LRIVNPT---------LVS--GITGAVT----------------------------
EDVLWSL--GTS---------TFAPFVIT-----------------HFPEG---NMSD--
----------------PVNSSNFDVR----------------------HLN---------
------VSEYDYP-------------------------------YRKETWI----AITWR
E-ILKIIAYVVAFLVSLAGNLLVILVVYHNANMRSSTNRYLVNLAAALLVTLVCMWVHIV
KHLSHPNY-ILPSIICRIDGFVQATSLLASVLTLTVISVGRFVAVMFPLRA--RTSPVRA
YRVIAAVWITSAILACTMFYRQYYSI-----KWK-NFV-TWQDEFWPSEKRYDPKLRYC-
VTVYDYKTIFYTAFTIALYFLPVGIMIVNYSLVVWRLWVNQLP---GEHS----------
--------------------APAR-NTA---------TRAKKKVVKMVSVVLLVFVLCWT
LQTIILYSN-FVHGQH---------NSLPTWFPAVEFSAYFVAYSNSALPIICGFNANFR
QGLMSLLT------------CRQS-------S-SG-R--------IYY------QRNWKG
----------------------------------LTARTRETT-----EG----CSSAEP
AVLVEFT-----------SSKK-NR-------Y------------GPSGK----------
TPLSSSREAP--DSLCDSS----SEPVSKRSFQGE------PFNG-SQSHMSG-SGTF--
------------------------------------------------------------
------------------------------------------------------------
-----FCHQQSDGLRG-----------------------RPL-----------------G
DF---------------------------SRR-ALGSS---------------ITGR-YP
GGG----FSGCSCCRRKGRR---------KEK----------------------------
------II---SDGQQVYELNE-VR-----DNTSN-------------G----SREDML-
-----------
>ParausEVm005814t2
------------------------------------------------------------
------------------------------------------------------------
------------------------------------------------------------
------------------------------------------------------------
------------------------------------------------------------
--------MFFYFVQGL------------------NVNLHRFNLNYT-------------
-----------------------VMVMMVSVTSLAVISFDRMMGIVRPFHN--HLKQWHS
AAIIVVIWAISSILAIFGVYRIYTVR-----IWK-DVT-ETTGEE---------------
---RSKIRIWWIIIVIGLTWLPLTIMLLSYTTIFVYLRYFWRN-PI-LQKEH--------
-------------------------PGL---------IHLKKRVMRMMFVVVIGFIICWL
FQGLKIFTN-KFIDETGR----FIDDQKENMYNLLMSVSHYMFYANSAFPIVALMHQNFR
RAFRITFS------------CFYK-------TKSAFVLTRGVGTQ---------TYVWSL
KSTAKN---------------------VYGA--NMVNKPKSS------------------
--------------------KLMDL-------IKGNTKIT-----SSAV-----------
-VSSSAMVAAIALDPNK-----------------------------TVSKDTI-DNTS--
---------NERKENGLP----------------------------KSKE----------
----------------------------------------------------------GA
TGKGSLLSYINEG--------YVTDL----------PQRRTSIVSTGA------LGHLIT
QV----------------------------IE-EESSS----------------------
------------------------------------------------------------
------------------DPDN---------------------------------ERFL-
-----------
>ParausEVm007303t1
---------------------------------------------------MAT------
----AGLAYPT----------VP--TGLSMTPAGM------L------------------
---------LTS---------SYSPYLST-----------------DYYDD--HNGSH--
----------------ALNESIIRPE----------------------EFD---------
------FSVYEYP-------------------------------DRKDTWI----PITWR
E-VLKITAYILIFLISLSGNLLVILVVYYNAHMRSSTNQYLVNLAAALFVTLICMWVHIA
KHLSTPHY-VLPVIVCKLEGFVQTTALLASVFTLTVISGGRFYAVMFPLHA--RACPDRA
HFVIAAIWICSAIFASTVFYREHYKT-----EWS-DFT-VWHDEFWPREVVFDHEKGAC-
VIGYDSKQVFYVFLTIAFYFFPVLVMFISYSLVVWRLWMSQLP---GEHS----------
--------------------IPAR-NTA---------TRAKRKVVKMVSVVLLVFVLCWT
LQTTLLYSS-LVHSKE---------TSLPEWFPDLEFTAYFVAYMNSALPIICGFNANFR
QGLVSLLT------------CSRT-------Y-GS-R--------TYH------RREY--
----------------------------------VSGSTSRFT-----LGH---------
-----------------------DR-------V------------DNTGT----------
EMLSGDSAS---------------------------------------------------
------------------------------------------------------------
------------------------------------------------------------
------------------------------------------------------------
------------------------------------------------------------
------------------------------------------------------------
------------------------------------------------------------
-----------
>ParausEVm007429t1
---------------------------------------------------MAN------
----TSTVIS--------------------------------------------------
----------------------------------------------------VSNTSIGV
L---------------------------------------------D-IFN---------
------------------GSIFVNDSII-------DVNEYI----KAELGPQ---RIVYS
TLLPLTIIYALIAIGGIVGNSLTCLVVARNHSMRTSTNYYLVNLAVALIALGFALPVEVY
SLWVQYPW-PLGDAGCRARAVVAEALTFVSILTILAVSGERYVAITDPVIARTTHTLTRT
TRVLPAIWLVALLAASWGYYQQVNHLS-P--GGN-VLLESAWAISFHD------------
--KSRSWAWVMWVSSVAGFILPMLALIVLYYKIGVVLSIDPPS---RTPSAG--------
-------------------------NGA---------MQTRKMGIRMLVAVVVVFFLCWA
FHAQRLMFV-IVTVY---GTW---DTYLRAVNQKLYYFTGICYYLNSAIPVLSVMSVRFR
IAFRRSL-------------CGGK--------------------------------KWAR
RQQ---------------------------------YLSNTYGA----------------
------------------HLHSNTS-----NILNRTREVS--------------------
------------------------------------------------------------
------------------------------------------------------------
------------------------------------------------------------
--------------------------------------------------------TTSS
KYITR------------------KRLGAPEFC-SRNGF----------------------
------------------------------------------------------------
-------------NYVFEHMEMES------------------------------------
-----------
>ParnanEVm003661t1
---------------------------------------------------MEV------
---------------Q--------------------NITGN-VTLETSNRA---------
LLQTTNIA-----------------------LNLWLEVGNCTAIRDKFLELLSTNGTTSS
TT----------------------------------------------ALAD--------
--------EDSFEDYE------DSSATE---------------DGGSSTEPF---RMPYS
ADVAWTVVFSIMIVSAIVGNLVVFWIVLGHRRMQNVTNYFLVNLSCALMMSCLNTVFNFI
F-MKSRDW-IFGSVYCTINNFIAYMSVAVSVFTLMAISIDRYIAIVRPLKP--RMSKTCA
RIFLLVIWLSSALLSLSLLYSKTWTF-----AYGDGEN-LTVFLLWPDGP----------
PTVSKLDYIYNIVYFFLTYIVPIVAMGICYGQIGSVLWGKGII---RENACN--------
--------------------DLAH-ERK---------LLSKRKVVKMFIVVVIIFAVCWL
YHVYFIYTY-HHK-----------EVVTMPFIQHVYLGFYWLAMANAMFPLIYWMNARFR
GYFKALMSS-------ARLVCCQP-------GRFLFRR----------------------
--------VRP--VDRGVHHYTNR--------LHPGMGKRLQNAN--------IQGASSE
PTNRHLNATGGL-PPGGAMPNFSSNRKMTFRHLNNHTSSDIHS-----------------
EPAINRMNISYGPNAGLLP---------------------------ISGNLAL-------
-------------------------------------------STPGGANGVNCCSN---
--------------------------------------------------PV--------
----------------------------------------------------SISPLDGT
TKATICTALNSIVPTA-----------VNNLNTNSSSSDF-------K----MS------
--------------------NCDHEEPVLRISVP--------------------------
--------------------------FRNNPLLKH-------------------------
------TSLQ-
>ParnanEVm004003t1
---------------------------------------------------MEQ------
----GQEAD------Q-------------IPPLSL------YEYLDADELQSL-------
----------------------------------------------------FSNISFLP
NDHNENWTS---------------------------------------NLE--G----LF
TA--SNGSSVVFPSSTWLRPWSELNVT--------EKDAYL----RNVHGSR---SQDEN
LAVPMTIFYLMLFFAGIPGNLLTCLIILWNSYMRAPPNFFLFNLAIAIITLIVVMPMEIF
LIWNQYPW-PFGELGCSFVTVTSELVTHVSIITMIAFTIERYTAICHPMQPSLHSGKSQT
ICNIVVIWIVCLIPSFWTHFTNVKYLRYP--HQE-KIEESAMIVSPDE------------
--VTPLMTYLTMITTIVLYIFPIIFLPILYTKIAFAMRESENL---NCENSTI-------
-----------------------S-HPS---------RRNRRTVIRMQIAVIACFLICWT
FHVQRMMFV-IATLT---EKW---SKSLTRIQETLHIISGGCYYLSSTVPFLSLLSKRFR
RGFHDVLR----------YACGRFN---YGLSTGG---TPAGPAN---------------
-------------------------GQVGP----MDGTGRNTSVQ---------ATIRPQ
KIRLQ-------------NMRMRHA---A---INHAEEAT-----TNPIS----------
TLPCSTLKACNDASSNN-------------------------------NQAKR-KQKY--
------------------------------------------------------------
------------------------------------------------------------
-----KLLYVSQHR----------NL------P---ASSTASVEFSL-------KNYATT
KSCPT-------------L-----------LT-EAKAI----------------------
------------------------------NEIS--------------------------
----------GGNGATMAAFSRTK-------SLKR--------------FPRETLENQM-
-----------
>ParnanEVm004022t1
---------------------------------------------------MEE------
----ED------------------------------------------------------
----------------------------------------------------FDNISSTE
------------------------------------------------------------
----VSTT--------------------------PDAATYI----ARHLGAQ---HLPLT
TIIPISVVYAIIFVVGVLGNVSTIVVILRNKYMHTPTNVYLANLAISLLTHLVAMPFELY
WLWRQYPW-VFGEVICDAKMLTTETVTYSSILTIMAFTVERYLAICRPLAIRRHSKMTRA
VWALLAIWIASVSFSLWIYYNKVNYLTNEY-TKE-VMEDSAWAVPWNE------------
--DAKTPFYLMISSTVVAFIIPFSLVTILYYRIGVAMKKSSAL---KRCAAHG-------
-----------------GMECEAE-ITY---------NKGRQAVVRMLAAVVVVFFVCWT
FHAQRLMFV-IVTLQ---GKW---THTNGKAHHVLFLASGVGYYLSSCVPLLSVMSKRFR
RGFSDMFKRGGGSVALAASPCNGNNPGRTSGREVA----------RYE---LKAPRHVIP
PQCKEDIL-------R--------HDDLSS----ISFGSRSLNYADCSVKPK--------
------------------SSFSNHSDQN----LSSRYGTA-----SMLSKP-L-------
SWKRPNEKNGYSIDGSK-------------------------------VQIKV-DGSHD-
------------------------------------------------------------
-------------------------LSRSQ-SPV--------------------------
-------------------------------L---NKSSKPAKKKLLR----FSPNLATS
EGESV-------------V---------RKLK-SDGDT----------------------
------------------------------------------------------------
------PD--CFSEELAEMIADSV----RIDAMKS-------------------------
-------GFK-
>ParnanEVm004348t1
---------------------------------------------------MED------
----YSIYEE--------------------------------YQLTGNVTLEQY----EN
CPEEDSISTFQE---------MFGNNG-------------------------TQNVTFYP
------------------------------------------------------------
--------CDNYLEEVE-----ATNSTL-------DVQTFL----ELCMAVK---RHPYE
ILIPLTVIHCIMFITGISGNATVCYIIVRNPGMHTSTNFFLFSLAVAIAILFVGLPNDLY
VYWQQYPW-IFGEKMCKTRALVSEMTSYSSVLTIVAFSMERYLAICHPLYSYTMSGLRRA
SKIIAVVWALALAAAIYMVFTKVHYVNHPH-TNQ-TIPESAFTIT---------------
----PTPRFLFESSFLFFFLIPMTIMIFLYVRMGLRIRKTATF----GKNTA--------
--------------------VHGE-SKQ---------AQSKKAILKMLAAVVLAFFICWA
FHAQRLLYVYYFA----------TEDVYQQINEKLFYITGCFYYFSSTVPILNVLSVKYR
NAFKETL-------------CGKR-------PETALLA-ERGGRM---------IGQYSL
AASVYENG-----GSRGR--------LLAS-----KNSTRHLSL----------------
------------------IPTNGHAIN--LPLMPTDHATA-----SKLFNAKVDEAGD--
RITTKSPKKQLTQDSSQ----------------------------EDETKVRE-VKA---
------------------------------------------------------------
------------------------------------------------------------
-------------------------------PQVCSGSTKPSNTDG-----------TTA
AINNI---------------------PLKRLD-NSNLS----------------------
------------------------------------------------------------
------------------------------------------------------------
-----------
>ParnanEVm004470t1
---------------------------------------------------MDY------
------------------------------------------------------------
------------------------------------------------------NLTTSA
Y---------------------------------------------T-GLNS--------
--------SEDFASS-------DENSTEM--------------ENSTEVSPL---KRYDF
LNPMWNVSFTISVIVGTLGNLIVLWIVLCHKRMWTSTNYFLVNLSITLLLTVLNGLFNFI
Y-MRDGNW-IFGDVYCTINNFVSYVTVAASVLTLTAITIDRYRAIIYPLRP--KLSRWVI
LGTIIAIWITSSLLALSLLYSSTFS----------NTK-ITVIMYWPDGI----------
AHHSKTDYIYNIVFFLATYVVPLILMALCYSRMGFHLWGTPIV---GEET----------
---------------------ETL-RKN---------YQNKKKVVKMFVIVVSVFSVCWL
YHVYFLYTY-HNK-----------EVARHAATKHVYLGIYWLAMSNTTVPIIYWMNVRFR
KYFVRFLLFIPR------LICGKSD-TGHNFHSATINH----------------------
---------DP---RR----SSSQ---------RSMMSKRLSKSSQP-------------
-----TSLLA------DTLPSTRNTDENTSNLLDTTTDSST-------------------
FPTASRTNNYSAKMSGTLT---------------------------VPSNMNL-------
-------------------------------------------WTKNGSNGCSRSIR---
------------------------------WGEKSDGSFF-LRR---TFFPPFLH-----
------------------------------------------------------------
------------------------IQVKFEFE-SSSIAGLLLRS---KEIWFMSIEVTIL
FSE-----------------NSAHKKVI--------------------------------
------PI-TFMGMKSLLCVQKAK--IRNNCWLRK-------------------------
-----------
>ParnanEVm005531t1
---------------------------------------------------MNN------
----STSPEL--------------------------------------------------
------------------------------------------------------------
------------------------------------------------------------
---------------------------------------------EIMMQKW---QMSLV
PRIIWDFLFGSMIFVAVVGNLIVLWIVAAHRYMRTIPNAFIVNMSLSLLMAVLNCSFNFV
T-MRDRKW-EFGQVYCSINNFMAIVTVAASVLNLTAMSLDRYKAVVWPLKM--RTSKYVV
AAVILAIWIGSGLFALAILFSTTLTV-----LPG-----QEIYIKWPDESE-------DL
LGASFQDYIYNIIILLVTFVFPIIIIGFCTIHMTLVLWCRQPV---CIIT----------
---------------------PQL-ERA---------KRKKQKIVRMLVVLIVIFGACWL
YHVYFIYSY-HFP-----------DVRRLPYIQHIFLAFYWCAMAHAMVPLVYFMNPKFR
HYYRHILM----------LKCLKP------------------------------------
---------SP----R--NAPTGL-----------ILASAFGL-----------------
----------------QVAAHLAYSEANAKEGLKESSAAN--------------------
----TPCRRLMRKNTQM-------------------------------STLNS-PVRH--
--------------------------------------------HNKKEENDPVSRE---
-QHLTVNH-----------------------EPQQGDHF---------------------
---------------------------IC-----GLAPMQDTIS----------RRFSTA
LTL--------------------------ALK-NESPGNR------------ASFLVAL-
---------------------QSHEDFIMAEDLL--------------------------
---------IGDDDNALVEAHRAA----AASFISMESSFSQSSTECYT------------
-------GIF-
>ParnanEVm005746t1
------------------------------------------------------------
------------------------------------------------------------
------------------------------------------------------------
------------------------------------------------------------
----------------------------------------------MVLGPQ---RIGLT
PLVPITFFYVVIFITGVIGNVAVCLVIVKNKSMHTATNYYLFSLAISLMILLLGLPNDLA
IYWQQYPW-ILGELLCRLRSWVSEMTSYSSVLIIVAFSMERYLAICHPLYSHTMSGFKRA
VRIIILVWFISMLSAIYALFTRLNYVDRPLGSGH-FLPQSAFALL--------------D
NNIYPKNYPVYELSSFLFFIFPMCILVILYIRMGLRIRETSGIQRNLPRSSAAATIKSRC
LHRDSPNCL-CS--CCLLQQQNQQ-QRPDDTDSFTPRRSDKRSITVLLAAVVLAFFLCWA
FHAQRLGYV-YFK----------ESKIFRTLNEYLYYISGFLYYLSATMPILNLMSLKYR
HAFKQTL-------------CGKK-------RRRPTHQ----------------------
------------------------------------------------------------
-------------------------------------------------------SG---
----------------------------------------------PTTRIRE-------
------------------------------------------------------------
------------------------------------------------------------
------------------------------------------------------------
---------------------HHQRSYTFRSS-SRTGG----------------------
------------------------------------------------------------
------------------------------------------------------------
-----------
>ParnanEVm006002t1
---------------------------------------------------MDL------
----DTLSLE------------------GDDP----------------------------
----------------------------------------------------ISNVTKSG
----------------------------------------------G-TYD--K------
--NG----SSSYGSDV------NSTANM-------TTNEIL----QLFLGPR---QVDFS
VLIPITIIYVLMFVTGVIGNVAVCFVIIRNKSMHTATNYYLFSLAISLVILLLGLPNELA
GFWHQYPY-LQGEVFCKFRSYASELASYASVLTIVSFSVERYLAICHPLHVFSLGDFQRA
VRVISFDWIVAGLAAIYLLFTTINYLDYPLGSGN-FLQESAFALL--------------D
INIVPKGYPIHELATILFFIIPVGILMFLYISMAVTLHGSING---INAAPP--------
------------------GSVHGE-RQI---------NSSRKQIIRMLAVVVIAFFLCWA
FHAQRLGYV-YFK----------ESPVFRIINEYLMYLSGICYYVSSTIPILNVMSAKYR
AAFRRTL-------------CGLQ-------TSRN-------PLP---------LPTTV-
--------------------------ALAGG--HRGHKSNNASG----------------
------------------------------NFLSRRQETFE-------------------
YVNAPLIHRNGTINSIKI---------------------------VESINLAT-KTED--
------------------------------------------------------------
------------------------------------------------------------
-----------------------------------NNSCQPSGQELSAVD-ACGERRNNA
RL------------------------YFKSLG-HTTQV----------------------
------------------------------------------------------------
------------------------------------------------------------
-----------
>ParnanEVm006138t1
---------------------------------------------------MEN------
--------------------------------------------F---------------
--------------------------------------------------GTDGNWTTSF
LNENQDFGG--------------EEEEE-----------------FA-AVDT---P----
--------MMNCSNISI-----LTDCSD------------------PAESAY---LLPWW
RQLIWSVLFVAMATTATCGNLIVIWIVMSHKRMRTVTNYFIVNLSIATMVSSLNVTFNFV
Y-MLNGHW-PFGNIYCKVCSFISIISVCGSVFTLVAISADRYNAIIRPLKP--RMGRPMT
ILVAVLIWVVAMVIAVQLLYFTTEFV-----P---EDD-RIIFAIWPDGR----------
MNQSKQEFVYNVCFMILTYFLPMFFMTGIYMTIGMELWGQQAI---GEAT----------
---------------------AVQ-AES---------IKSKRRVVKMMIMVVVIFGVCWL
YHSYFIYSN-VYP-----------SINHSPYIQEIYLAIYWLAMSNSMYPMICFMNNRFR
QGFLRVFNFFIRSVALHGLTCHN-------------------------------------
---------------------------------RQQQQHQQQQ-----------------
----------------QASPLISTN-------VAKNEVTVKL------------------
NGDRVSTNLAAPKAINCTL-----------------------------------------
----VNVSVEKENANTSTQK---------------------------NENVSPV------
------------------------------------------------------------
------------------------------------------------------------
---------------------------------SFTTESKV-------------------
------------------------------------------------------------
------------------------------------------------------------
-----------
>ParnanEVm009638t1
------------------------------------------------------------
------------------------------------------------------------
------------------------------------------------------------
------------------------------------------------------------
------------------------------------------------------------
-------------------------------------------------MTLLNTVFNFI
F-MRDKNW-PFGSTYCVINNFVVYVTVSASVLTLTAITLERYRAIIYPLRP--KLSRSFI
VAVILFIWIISCILAVTLLYSKLLS----------NGV-ISAVLYWPDGV----------
AHNSKIDYLYNIIFFITTYVVPMSFMAFCYTRMGRHLWGSPIV---GEET----------
---------------------PTL-LKN---------YQSKKKVVKMFIIIVSVFGICWL
YHGYFLYVY-HNK-----------DVVRLPYIKHVYLSFYFLAMSNVIVPIIFWMNVRFR
GYFFHALLFIPR------LLCCKR-------N----------------------------
--------------------------------------QAFSPESHH-------------
-----LRLMGNL----EVGPRIHRTQSCHNVALEATTTK---------------------
KATMYSTREFQTKLSPGKD-----------------------------------------
-----------------------------------------------TTNG---------
---------------------------------RQD------------------------
------------------------------------------------------------
-------------------------RLVFNLE-HTA------------------------
------------------------------------------------------------
------------------------------------------------------------
-----------
>Pc_CHHRA10
---------------------------------------------------MEL------
--------------------------------------------LGP--------VLD--
SERTWNVSSIYVRDM-------------------------------------VWNGTSL-
-----EY-E--------------D----------------------Q-TMN------SSY
---------SGVTNG-------TNVTEE------------------WEENKY---NLPWW
HQLIWSVFFGGMVVVATGGNLIVIWIVMADRRMRTVTNIFLVNLSVAAMVSTLNVVFNFT
Y-MLNLHW-RFGRIYCKISQFVSILSICASVFTLMAISFDRYIAIMHPLRP--RMGRKAT
IMIVVWIWVSSTCLSMNMLFFTTAAL-----PLRDGSE-RVVYGAWPDGD----------
QGDSYSEYVHTVVLMVLTYILPLLCMGFTYARIGLTLWGSRSI---GEQT----------
---------------------PRQ-VES---------IRSKRKVVKMMIVVVTIFAICWL
YHVCFILFN-LMP-----------EIAHTDYIQETYLAIYWLAMSNSMYPMICWLNNRFR
NGFKKVFS--------GWCPCVHY------------------------------------
---------ER----D----PTEV---------TRVHTTRFS------------CSGS--
-------------------PETLHR-------IACDGSSH--------------------
----ISMKTYVTDTGGG------------------------------GGGSN--------
-GAQPPVRVSN---GANARK---------------------------ATNGANA------
------------------------------------------------------------
------------------------------------------------------------
----------------------------------RNYGGTFNAP---K----VSKYAAV-
----------------------SY-QYV--------------------------------
------------------------------------------------------------
-----------
>Pc_CHHRA53
------------------------------------------------------------
------------------------------------------------------------
------------------------------------------------------------
------------------------------------------------------------
------------------------------------------------------------
-----------VTLVPA-------------------------------------------
-----------------------VLVMMASVPSLAIISFDRMVGVVSPFHQ--HLKRRHA
VAIIASVWLLAGLLALFGFYRVYSER-----VWK-DLT-ERIGEE---------------
---DDKIRIWWKVSILGLNWFPLGVMVISYTTIFFYFKQVKFK-GTISRREH--------
-------------------------PAM---------VHLKQRVVRMMFAMVLVFTICWL
FQILKLAQR-SFIDDTGH----YVSTSAEKTYKTLLTVSQYMIYCNPALPIVALMHQTFR
RAFRVTFP------------CFYN-------RKSSLVLTPGVGIQ---------RYVWSV
KSTVSD---------------------VYGK--DVVTTPPR-------------------
--------------------NLRDR-------ICGRNQLT-----PSAV-----------
-LSTSALAASIALDSKS-------------------------------TQQRE-RSSS--
----------ERRGDGALSRTVA-------------------------------------
--------------------------GPPELS----------------------------
-------FNASEG--------YVNDL----------QHRRMSFISTGA------LGHLIT
QV----------------------------IE-EETSS----------------------
------------------------------------------------------------
------------------DLEN---------------------------------ERVL-
-----------
>Pc_CHHRA54
------------------------------------------------------------
------MELWTRE-------GSH--HHTTTMA----------------------------
TLEMWLQA-AAT---------SLPPFVPT-----------------NGPEV-NVSNIA--
----------------IFNKTHNDLQ----------------------YMD---------
------FSEYEYN-------------------------------YRKETWI----TITWR
E-VIKIMAYVIVFLVSLVGNLLVILVVYYNNHMRTTTNQYLVNLALALLVTVICMWVHIV
RHLSYPHY-VLPALVCKLDGFVQATSLLASVLTLTVISVGRFVAVMFPLHA--RTSPDRA
RRVIAAVWISSALLSCTLFYRQLFSV-----KWK-NFT-TYQEEFWPTDGHFDPLLSKC-
VITYDPKKHFYIFLTIAVYFLPVGIMFINYSLVVWRLWMTKLP---GEQS----------
--------------------LPAR-NTA---------TRAKRKVVKMVSVVLLVFVLCWT
LQTIILYIS-FVHEQ----------SSLPEWFSVLEFSAYFVAYSNSALPIICGFNANFR
QGLMSLLT------------CRHS-------A-SS-R--------MYH------QRNWRG
----------------------------------MTGGTRETT-----VG----CSGPEP
AVVLEFS-----------SFKR-NR-------TCQKGSMS-----CQSGR----------
AITTGSTRDLPHNHLTDII----PDKMCKNWNGEGKLEVKNHLTQ-VCSSISA-PAIYT-
------------------------------------------------------------
---------------------------NEC------------------------------
-----VLHTSDPAGLSV-------------------VQGKKG-----------------G
KL---------------------------STR-TSNSS---------------SSS----
-RS----SKVCGCCVLHSSK---------KANS---------------------------
------TV---THDNEIYELND-LH-----ENISN-------------N----TKEEIL-
-----------
>Pc_CHHRA64
------------------------------------------------------------
------------------------------------------------------------
------------------------------------------------------------
------------------------------------------------------------
------------------------------------------------------------
------------------------------------------------------------
-----------------------------------------MIGVVRPFHQ--HLKKRHS
LTIIIVIWIVSALIAVWPVYRVYTVH-----IWK-DLT-ETIGEK---------------
----DKINIWWIVGVIVLTWLPLGIMVVCYSTILIYFRHKNFR-IS-SQNEH--------
-------------------------PVI---------THVKKRVVKMMFVLVVSFACCWL
MQILKISTK-SFLDPNGQ----YKDEATEKSYKILLTVAQYMVYINPALPIVALMHQTFR
RAFRVTFP------------CFYN-------RKSSLVLTPGDGMR---------RYMWSY
RSGTTSY--------------------AGGN--DTSS-----------------------
--------------------VIRQR-------AGTEGRPT-----PTAL-----------
-LSTSTLAAAIALDSTV-------------------------------KKSDT-ERSQSP
IRCRHHKYKFSRTGRSSVDDERS--------------------LHGSYKKIRNRSA----
---------------SVQEV------YSETSFSVNVECAY------------------NK
HDNQLSLTYVNEG--------YVSDL----------QHLRMSSLSNGT------LGHLIT
QV----------------------------IE-EETSS----------------------
------------------------------------------------------------
------------------DVER---------------------------------ERVL-
-----------
>PenvanEVm007603t2
------------------------------------------------------------
------------------------------------------------------------
------------------------------------------------------------
------------------------------------------------------------
------------------------------------------------------------
------------------------------------------------------------
---------------------------------------------AYPFHK--HLGAWGS
RAIIVGFWVLSAVLALFSFYRVYTVR-----IWQ-DMT-ERTGEQ---------------
---RDELRIWWIAVIIALTWLPLLIMVISYTVIFVYLRKGAPS---TARREH--------
-------------------------PAI---------LHLKKRVVRMMFVIVLVFILSWL
FQIMKIFED-KYIDDSGQ----YLPD-QEAEYKVLLSVSHYMMYTNTAVPLIALMHQTFR
RAFRVTFT------------CFYR-------KKPSLILRPSRGTN---------RYVWST
DGS------------------------VYSN--NM-NKQKM-------------------
--------------------KLRDR-------LRRAPHVT-----PQAL-----------
-VCTPALAA---------------------------------------------------
------------------------------------------------------------
------------------------------------------------------------
------------------------------------------------------------
------------------------------------------------------------
------------------------------------------------------------
------------------------------------------------------------
-----------
>Pleaca_EVm002580t1
---------------------------------------------------MQD------
----INEM--LPENS-EEEEEEL------------RHFEDQTANYDPSAVVA--------
-----NYS------------------------EGY-AT----FVSCLVGEADRLNYSIA-
-----------------------DGFWFPFNLQSSSQNTGAKSSSSS-SLN-----GSS-
----E-TNYTFWTSDGS----PDT-------HIRDIVHQCFQLSVINTPRPY---LLDWW
QQLLWTLVFGTMMAMAVGGNILVMWIIFAHRRMQTVTNYFLMNLSAALFMSVLNCMFNFI
Y-MLHSDW-PFGGVYCTISNFMANVTISASVLTLMAISFDRYIAIVKPLEP--RMSKTTA
RVFILIIWSSSMLLALCILYSDTVSI-----TYKNNEI-RRGILRWPDGQ----------
TSSSRHEHIYNIVFFITTYLLPMLVMLVCYFLIGRELWGSRTI---GEMT----------
---------------------DRQ-VTS---------IRSKRRVVKMFIVIVMAFGLCWL
QQAFFLYTF-HNA-----------QILDTANIQHIYLAFYWLAMANAMIPVIYWMNARFR
SYFRELVLHCV---------CLR-----WPRRNLSYEG----------------------
---------SPEMERR--HPPC----------EEHSSRSRSD------------------
-----------------TRQGMNGT-------MRTTPG---------SNN----------
HLLVYSSRERLNAR----------------------------------------------
-------------------------------------------------NGWRRN-----
-------------AA-----CERCR-------PA--------------LRPA------LL
ND-L------------------------------------------------LAPNVESQ
IQMVPLTNNRD-------------------------------------------------
--------------------------NMYVDMYT--------------------------
---------AY---------------PPPEVCCHH----------------PV-------
-----------
>Pleaca_EVm003547t1
------------------------------------------------------------
------------------------------------------------------------
------------------------------------------------------------
------------------------------------------------------------
------------------------------------------------------------
--------------------------------MRTSTNQYLVNLAAALLVTLVCMWVHIV
RHLSHPNY-ILPALVCKLDGFVQTTALLASVLTLTVISIGRVVAVMFPLHA--RTSPDRA
HRVIAAVWMTSALLACSLFYRELYSI-----KWA-NFT-SWQDEIWPTERHFDPGLGLC-
VTTYDAKKVFYVALTIALYFLPVAVMFINYSLVVWRLWVSQLP---GEHS----------
--------------------APAR-NTA---------TRAKKKVVKMVSVVLIVFVLCWT
LQTIIVY-N-LVHANH---------DSLPEWFPVMEFSAYFVAYSNSALPIICGFNANFR
QGLFSLLT------------CKHS-------S-TG-R--------IYHTRTLDLPGTWKG
----------------------------------LTVGTRETT-----MG----LSGPEP
AVLLEFN-----------SLRNSSR-------YPQRCSMT-----PQSGR----------
MLMTTSTTDLRNNTFSDLH----SDLTSKRPGRGVSRE----SQY-PPSSVPA-SAIFP-
------------------------------------------------------------
---------------------------NDHP-----------------------------
-----HLPRPHTHEGGI-----------AGVFDPRSIPRQNG-----------------G
RL---------------------------SRF-ASTSS---------------FSS----
-DG----GAACSCCRRKKKK--------NRKNM---------------------------
------DL---GPQDEMGDLNE-VK-----ENLSN-------------G----TSEEML-
-----------
>Pleaca_EVm003946t1
---------------------------------------------------MDD------
----LLVLKPT--------------MVAATMT----------------------------
QEDTFGP----S---------SLAPFFFS-----------------TSSPE-GNTSIL--
----------------IPPVNTQNIQ----------------------QLN---------
------VSEFQYP-------------------------------YRMETWI----PITWR
E-ALKIIAYLVIFLVSLAGNLLVILVVYYNAHMRSSTNQYLVNLAAALLVTLVCMWVHIV
RHLSHPNY-ILPAIVCKVDGFVQGTSMLASVLTLTVISVGRFVAVMFPLHA--RTSPDRA
HRVIAAVWITSALLACLLLYRQYYRL-----QWA-NHI-SWQDDIWPSKSQYVPKVG-C-
VTVYDAKRVFYTAFTIALYFLPVGIMIINYSLVVWRLWMTQMP---GEHL----------
--------------------APAR-STA---------TRAKKKVVKMVSVVLVVFVLCWT
LQSIILYSN-FVHGQH---------NELPSWFSSVEFAAYFIAFSNSALPIICGFNANFR
QGFLTLLT------------CRQS-------S-SG-M--------IYH------PRNWRG
----------------------------------MTGGTRETT-----VG----CSGPEP
AILVEFN-----------SMKK-NK-------YGQRSA----------------------
--RSVISQDI-QNSLSDSG----SEPVCK-------------------------------
------------------------------------------------------------
------------------------------------------------------------
------------------------------------------------------------
------------------------------------------------------------
------------------------------------------------------------
-----------------------MQ-----EQLST-------------E-----------
-----------
>Pm_CHHR1A
---------------------------------------------------M--------
------------------------------------------------------------
--------MQGS---------SV-----------------------------TCNDTCCS
W----------------------G------------------------GSD------NT-
----FCFSDRDFP----------EDLAT---------------------------TPAWE
L-GVRYGAATFLCVTGVLGNLCILVILLKNRLLRTSVNLFILNMSVALVTAAAGPLPYTA
R-DTQQFW-TLGETWCYLEGYLQMMVLMVSVLSLATISCDRMVGVVYPFHR--HLRAWQS
FIVIGLIWVVSAGIAVFGLYREYAVH-----KWR-DVT-ERTEEA---------------
----EEMQVWWLVSIVALTWLPLAVMLACYTLIFINFNKYKNK---VRGREH--------
-------------------------PAI---------LRMKARTVRMMFVVVVVFVACWT
VQVVTLARN-AFVQENGS----LKEN-LAETYDTLMSVCQYMMYINPSVPIVALMHHNFK
RALRVTFT------------CVFK-------RKPSFVLTPGHGTQ---------KYVWSA
RSGISRNR----------------------N--PGRSPPFH-------------------
--------------------RVRRQ---GFR-TPGETESRVP--YPSGH-----------
-LSLEGIASSRSGELRE-------------------------------VEEER-RRPA--
------------------------------------------------------------
------------------------------------------------------------
-----------EGD-------RDGDL----------TPRKPSPRGRNCD---LFLGQLVT
QV----------------------------IE-EESGS----------------------
------------------------------------------------------------
------------------DLDS---------------------------------ERTM-
-----------
>Pm_CHHR1B
---------------------------------------------------MLA------
----P-------------------------------------------------------
-----NLTLEHT---------KV-----------------------------SCNETCCV
Y-----------------------------------------------SDN------KT-
----ICFGDYNFTDR--------TNLTF---------------------------PEPWE
L-GVRYTFATLIMLLGASGNLCIIIILLKNKILRTSVNHFILNMSVALITSLAGPIPFTI
R-DTHQLW-ILGGAWCHLEGYIQILVMLVSVTSLATISFDRMIGVAYPFHK--HLGAWGS
RAIIVGFWVLSAVLALFSFYRVYTVR-----IWQ-DMT-ERTGEQ---------------
---RDELRIWWIAVIIALTWLPLLIMVISYTVIFVYLRKGAPS---TARREH--------
-------------------------PAI---------LHLKKRVVRMMFVIVLVFILSWL
FQIMKIFED-KYIDDSGQ----YLPD-QEAEYKVLLSVSHYMMYTNTAVPLIALMHQTFR
RAFRVTFT------------CFYR-------KKPSLILRPSRGTN---------RYVWST
DGS------------------------VYSN--NM-NKQKM-------------------
--------------------KLRDR-------LRRAPHVT-----PQAL-----------
-VCTPALAASIALQQSV-------------------------------QKDSS-DAQV--
-----------------------KEPMTQ-------------LEAPTRKP----------
---------------------------KDRLS----------------------------
-------AFVNEG--------YVRDL----------SQRSLSVASTGA------LGHLIT
EV----------------------------IE-EESSS----------------------
------------------------------------------------------------
------------------DVDN--------------------------------SERIL-
-----------
>Pm_CHHR2
---------------------------------------------------MAL------
----TSMDVRP-------PMALE----VTLPP----------------------------
---TWA-----T---------TELPFSTT-----------------AFMED-VMNETF--
----------------GAGGPQSDGR----------------------LID---------
------FSEFDYP-------------------------------YRKDTWI----PITWR
E-VLKIVAYMIVFLVSVAGNLLVILVVYYNAHMRNSTNTYLVNLAVALLVTFGCMWVHII
RHLSHPNY-VLPAIMCKVDSFMQATALLASVLTLTVISVGRFVAVMFPLQA--HTSPDRA
HRVIAAVWLTSILLACLAIYRELHSF-----KWK-NFT-SWHDEYWPKEVRFDPSLGMC-
ITTYDSKKLFYTLLTIALYFLPVGIMLLNYGLVVWRLWMTQLP---GEHS----------
--------------------APAR-NTA---------TRAKKRVVKMVSVVLLVFVICWT
LQSLILYSN-FIHAQHY-------AGELPQWFPVMEFCAYFVAYSNSALPIICGFNASFR
QGLVSLVT------------CRHS-------S-SS-I--------ISYTRTTESEGHWKG
----------------------------------MTAGTRETT-----VA----CSGPEP
AVLLEFS-----------SLRR-SR-------MVHKAAQP----AQESDR----------
LVVATSNKNPRGTVT--------SDLTCKKCYMGVNLQTDSTLNH-HGTTTTT-SFIYD-
------------------------------------------------------------
---------------------------NNHESPK--------------------------
----------------------------------SSHTGRSC-----------------R
RL---------------------------DIQ-VSNSSSN-------------SGT----
ATV----TTVCGCCKRKFV-----------------------------------------
-------------DDDMYDLKV-VK-----ASADM-------------D----TKGEML-
-----------
>Pm_CHHR3
---------------------------------------------------MDL------
--------------------------------------------FDP--------VLD--
FEGELNASRYGALDA-------------------------------------ANDSSAL-
-----DY-A--------------V----------------------E-APN------ATF
---------AFGLNA-------SSNETK------------------WVENEY---NLPLW
RELIWSFVFGSMVLVATGGNLIVIWIVMANRRMRTVTNIFLVNLSVATMVSTLNVVFNFT
Y-MLNLHW-QFGLVYCKISQFVSILSICASVFTLMAISFDRYVAIMYPLRP--RMGWKGT
ILIVVWIWVSSIFISMNMLFYTTAAL-----PIKDGGE-RIVYGAWPDGD----------
QGESHLEYAHTVILMVLTYIVPLLCMGYTYARIGMTLWGSRTI---GEQT----------
---------------------PRQ-MES---------IRSKRKVVKMMIVVVTIFAVCWL
YHVYFILSN-VMP-----------EIAFWSYIQETYLAIYWLAMSNSMYPMICWLNSRFR
NGFKKVFS--------FFLHDLRY------------------------------------
---------EW-------------------------------------------------
------------------------------------------------------------
------------------------------------------------------------
-----P------------------------------------------------------
------------------------------------------------------------
------------------------------------------------------------
------------------------------------------------------------
------------------------------------------------------------
------------------------------------------------------------
-----------
>Po_TRL_CHHR1
---------------------------------------------------MES------
----HFFAEV-------------------------------------------------D
ALNATLAFREGS---------RM-----------------------------TCNLTCCT
S-----------------------------------------------SIN------VT-
----YCYGDKNFTDM--------KNLTY---------------------------PETWE
L-GVKWTFAILVTLMAVLGNVCIIIILMKNRLLRTSVNHFILNMSVALITGVAGPIPFTI
R-DTNNFW-VLGETWCHLEGYIQTLVMMVSVTSLATISFDRMVGVVYPFHQ--HLKRWQS
AVIILAIWVACALLAVFGVYRVYTVH-----VWQ-DLT-ERTGEQ---------------
---GSRIRTWWLVSTIGLTWLPLGIMLVCYTNIFIYFRHKKFL-NA-NKREH--------
-------------------------PAM---------IHLKKRVVRMIFVVLIVFIVCWL
FQLLKFCSR-RFLDETGR----YISEEAKKQYKLLLSVSQYMMFTNAAVPIVALMHQTFR
RAFRVTFH------------CFFT-------DKSSFVLTPAAGMQ---------RYVWSV
RSDASD---------------------VYGN--DM-VTPRR-------------------
--------------------SLRDR-------LRGNSQLT-----PSAL-----------
-LSSSALAASIALERSR-------------------------------------------
------------------------------------------------------------
---------------------------------------------------------ADP
PSTKSSPSFANER--------YVKDL----------QPRKISIVSTGA------LGLLIT
QV----------------------------IE-EETSS----------------------
------------------------------------------------------------
------------------DVEN---------------------------------ERIL-
-----------
>Po_TRL_CHHR2
---------------------------------------------------MEW------
----STAATTE----------TP--TVMTAVP----------------------------
SADVWGL--TYS---------SLPPYLTP-----------------NVSED-YMS-----
-------------------DDVYDLR----------------------LVN---------
------VSMYEYH-------------------------------YRKETWI----TITWR
E-VLKMFAYAVIFLVSLTGNLLVIVVVYYNANMRSSTNQYLVNLSVALMATLVCMWVHIV
RHLSYPNY-ILPVIVCKLDGFVQAMSLLASVLTLTVISVGRFVAVIFPLHA--RTSPDRA
HRVIAAVWVTAALLSCSLFYRQLYSI-----KWS-NFT-SWHDEIWPREGKFDPTKRQC-
VITYDAKKIFYTVLIIAVYFLPVGIMLISYSLVVWKLWVTQLP---GEHH----------
--------------------APSR-ITA---------TRSKKKVVKMVSVVLLVFVVCWT
LQSIILYSN-FLLGQE-----------LPDWFPVMEFAAYFIAYSNSALPIIYGFNVNFR
QGLVSLLT------------CRHT-------S-AG-R--------MYH------RRNRKG
----------------------------------ITGGTRETT-----VG----CSGPEP
AVLLEFS-----------SLKR-NR-------MVQKYSMT----PSQSGR----------
VVTTGSNKELLRSTISDLT----SGLNCKNCPRGGQALDPQPADS-VCSSLTT-ATIYA-
------------------------------------------------------------
---------------------------NEN------------------------------
-----HLHRGEVGLAAC-------------------TGGQNG-----------------G
HL---------------------------SIH-ASSTS---------------SGS----
SRV----DKVCGCCAMHRRQ---------KSIP---------------------------
------AV---APEDEMYQFNN-IQ-----ENMSN-------------D----TKEEML-
-----------
>Po_TRL_CHHR3
---------------------------------------------------MAL------
--------------------------------------------SDP--------VLD--
FERSWNMSGGRVGEF------------------------------------EWWNMSGL-
-----EY-E--------------D----------------------Q-IVN------GSY
FP------SLNG-TN-------FTDDYE------------------WEENKY---DLPWW
HQLIWSVVFGGMVVVATGGNLIVIWIVLADRRMRTVTNIFLVNLSVAAMVSTLNVVFNFT
Y-MLSVDW-RFGRIYCKISQFVSILSICASVFTLMAISFDRYIAIMHPLRP--RMGRKTT
ILIVVCIWMSSTGVSMNMLYFTTAAL-----PLKDGGE-RIVYGAWPDGD----------
SGNSYSEYIHSVALMVLTYIVPLLFMGFTYARIGMTLWGSRSI---GEQT----------
---------------------PRQ-VES---------IRSKRKVVKMMIVVVTIFAICWL
YHAYFILSN-LVP-----------EIAHTDYIQETYLAIYWLAMSNSMYPMICWLNSRFR
NGFKKVFS--------LCLRGLRY------------------------------------
---------D--------------------------------------------------
------------------------------------------------------------
------------------------------------------------------------
------------------------------------------------------------
------------------------------------------------------------
------------------------------------------------------------
------------------------------------------------------------
------------------------------------------------------------
------------------------------------------------------------
-----------
>ProbetEVm004621t1
---------------------------------------------------MSD------
----DNS-----------------------------------------------------
----------------------------------------------------WCNDTCCV
F-----------------------------------------------NED------EI-
----ICFNDYNFTDK--------YNLTH---------------------------PTAWE
L-AVRWSVVVPMVIVGVLGNLTIIIILLKNRLMRTSVNIFILNMAVSMILSIAGPIPFTI
R-CTHQFW-VLGELWCHLDGLIEVTLMEVSVNSLAIISVDRLLGIYNKSYK--HLKKWKA
LLIIACIWFVSGLLGTFYIFRNYGVH-----IWA-DLT-EVYEEV---------------
---ITKTKYYWIPIIIFLNWIPLIVMTTSYILLFSGYKKHSLK---AEGKER--------
-------------------------SGV---------LKTKKRFINMLFANVIAFAICWL
FQAFIMYRE-KIIISDG------GRVTNTKAYNITFNVAQYIVYLYPVVPFIGFMHQNFK
NGFRVTFP------------CFFK-------EEADFMLMRSHGRQ---------AYVWSR
ASSRKVS--------------------LETREIKRMETQRRAFSVND-------------
-LVLQPE------TKE--SPNRNARKRT---IVKFQRSSS-----DTSD-----------
-YTTDITRPSRSSDTSDYTTD-------------------------TIRPIRS-PSSL--
------------------------------------------------------------
------------------------------------------------------------
------------------------DL------TTNLSPFTVCLKVPTS------QKEGSE
EI----------------------------CT-DKTET----------------------
------------------------------------------------------------
----------------------------------------------------VVQEKSS-
-----------
>ProcavEVm002991t1
---------------------------------------------------MSS------
----S-------------------------------------------------------
----------------------------------------------------LCNDTCCV
F-----------------------------------------------NGN------EV-
----ICFTDYNFTDT--------NNLTH---------------------------ASAWE
L-AVRWTVVVPMVLLGVFGNLTIIIILLKNRLMRTSVNIFILNMAVSMILAIAGPIPFTI
R-STHQFW-VLGELWCHLDGLIEVTLMEVSVNSLAIISVDRLLGIYNISYK--HLKRWKA
LLIITCIWIASSLLGIFYIYRNYGVH-----IWA-DLT-EVYEEV---------------
---LYKTKYYWMAIIIFLNWIPLVVMTTSYILLFLGYKKHALK---VEDKER--------
-------------------------PGV---------LKTKKRFINMLFANVIAFAICWL
FQAFIMYRE-RIIISDG------GQVTNIKTYNITFNITQYIVYLYPVLPFIGFMHQNFK
YGFRVTFP------------CFFK-------DEADFMLMRSHGRQ---------AYVWSR
ASSRKIE--------------------IQRREVKRMETPRRAFSVND-------------
-VGLQPE------MKE--SPKRNSRKRT---TVKFQRSSS-----DTSD-----------
-YTTDTSRPS-----------------------------------------RS-PSSW--
------------------------------------------------------------
------------------------------------------------------------
------------------------DL------TAILTPFSTCSIATNS------HNKSTA
EI----------------------------GT-EKNNT----------------------
------------------------------------------------------------
----------------------------------------------------REQEAPLN
C------IFE-
>Procl2_EVm003352t1
---------------------------------------------------MEK------
------------------EEI---------------------------------------
--------------------------------GLWVKMV---VLGCVVEASPDINTTHQL
INNFESLANISSQLS-------ENEIYWQLNS-----------SLWK-EMNQ--------
--------TVSEGGVG-----------------GRALEECLAPR--AADRPY---LLPWW
QQLSWSLAFGPMLLIAVGGNAIVMWIVIAHRRMRTVTNYFLVNLSVALMMSVFNCIFNFI
Y-MLHSDW-PFGSTYCTISNFLANVTISASVFTLMAISLDRYIAIVRPLKP--RMTKSEA
LKTIVVIWVSSLTLAVCLLYSTTVSI-----RYNNNEV-RRGFLLWPDGK----------
TSVSYSEYVYNTVFFTTTYMLPMLVMLVSYSLIGCELWGSRSI---GEMN----------
---------------------ARH-ATS---------IKSKKRVVRMFLVIVVLFMLCWL
QQGFFLYQY-HNS-----------QVLDTKNIQHIYLGFYWLAMANAMVPVIYWMNTRFR
SYFREVVLQCCL----RRCRCCC---CCWGVKSSRLLH----------------------
---------SPGPAPR--RHDS----------LELTSRSRSN------------------
-----------------YRPDTNVE-------PRTSAVAG-----SGHHH----------
RLQVYSAKNKLRNQDGAVHNQ-------------------------TGGEQNSV------
----VPKLRFETPSERKCSRQ----PIRDGHSNLLPQSVKQTSTKITSVNGLKVFQNCLP
NEQC---REVEMLAPVVETSNVSCP------EPSSEILFN-ISQTSLTLVPVTKI---VK
SKSLCGSHNDSTFPKKI-------------------------------------------
-----AVSINKFINGEFL---------QNFLP-ESSSASRTDPGNYVK------------
--------TSGNLVQQ------AIEEMLQSATKQ--------------------------
---------SHTSDYCGIQKKD----LSFNPVIGL----------------NASKEIML-
-----------
>Procl2_EVm004989t1
---------------------------------------------------MME------
----AGER--------SVPDAYN------------QDDNQENQEAEEREVLA--------
-----NYS------------------------QVY-AS----FVGCLVSEADSLNLTLG-
-----------------------EGFWLRIYE-----------AISL-PAN-----ASVA
TS----TNSVGWVSEQV----PPATTTQY--QVQGIWERCSYLTRATTPRPY---LLVWW
QQCLWTLVFGAMMAMAVGGNTLVMWIICAHRRMRTVTNYFLVNLSAALFMSLLNCMFNFI
Y-MLHSDW-PFGAVYCIISNFMANVTISASVFTLMAISFDRYIAIVKPLEP--RMSKTAA
RVFILVIWTSSMLLALCLLYSTTVSV-----AYKDDEV-RRGILRWPDGQ----------
TSTSQHEHIYNIVFFITTYLLPMLVMLACYFLIGRELWGSRSI---GELT----------
---------------------ERQ-VTS---------IKSKRRVVKMFIMIVVMFGLCWL
QQAFFLYTF-HNS-----------QILGTAHIQHIYLAFYWLAMANAMIPVIYWMNARFR
AYFREVVLKCL---------CLK-----CPRQPSSFDG----------------------
---------SPLQDRR--HPPC----------EEPS--SRSD------------------
-----------------SRQGVNGT-------LRTGPGTH-----H-SNH----------
HLVLYSSRERLNAR----------------------------------------------
-------------------------------------------------NGVGR------
------------GGA-----CNRC--------PHHT------------MRPV------LL
NNNP------------------------------------------------STPQFDTH
IQTVPLSTVRP-------------------------------------------------
--------------------------KLLSEHYN--------------------------
---------Q----------------LRSSNCMQS----------------QL-------
-----------
>Procl2_EVm005527t1
---------------------------------------------------MEE------
----VNDTWT---------------------------------TLTTTGMSTTT-P----
-------TTQGA---------LLPTFPPG-------------------------------
--------------------------------------------DAS-TPT---------
------------------VPPPGANLTS-----------------ASESGGGQELPHNLT
MIVVMTVIYILITITGVLGNVATCIVIVRNRIMHTATNYYLFSMAVSLLLLALGMPDEFY
LLWWGEPY-IFGSVFCFIRGFTAEISTNASILTIAAFTVERYIGICHPLRSHTMSQLGRV
IRSIAIIWIVATVCAVIAMQYGIVYQKTP--DGQ-DIPNTSGYLK---------------
----KRIWVFFEVSTVLFFVAPMLLITVLYVCIAVQLKKSSRL---ARSVPSIG------
------------------CHNCAS-TND---------GSRNKAVIKMLVAVVIAFFVCFA
HQAQRLMAL-HADPT---------NPVAVQLFNVLFNISGVSYYISTCVPILHIMSNRFR
EALQATLE----------SCYGGR-------GSSS---------------------RWRA
RSQ---------------------------------------------------------
------------------SSRSQHTLE-----LTEHSFIT-----DSTTN----------
----LTTSTGAS------------------------------------SDASR-------
--------------SDHKTH------------------------LKQALNG-ARKDAGK-
-------------------------K-----ASRKTRNGS-------KFRPLFPKLRR--
-----------AEIVESDMTVSI-AAS--------PAGRKRS--------------QSDS
L-----------------------------LS-GGSIS----------------------
------------------------------------------------------------
-------------NCSMKHVE--------------EEFRKELSEVMGM-----NTMEV--
-----------
>Procl2_EVm006597t1
--AR-------AVRVAGAEE--FLGFS-D---------ASRLCRVSVCDCSLKS------
----LSISEGL----------------IQFQPRSC----------ATPSTQGR------P
YSMGGTMDIAYE---------GLLLELTT------------------STLPLDLNATLAG
-----------GGL------------------------PGTFNVSWH-SCD------SSE
PL--LMRENFPNPNL--------------------------------EDALR---LDVYE
S--LQVALMVLVVAMSVSGNLAVMVVVYLNSFLHSTINYYLVNLAVALLISVFCWPTLAN
R-LTHPLY-LLGRPLCKISVLAQGTCVTVSVLTLATVACDRVYAVLLPMRA--RSSSSRP
LTIIIILWLFSFAVAFSFYVRETRVF-----QWN-DLV-EESGDI------------ICT
AAHLQVFTYYRILLLATLFFVPGAVMVLAYTLIVFRLWCVRRG---PSDPHS--------
-------------------QATCP-EPH---------TRAKRKIVKMTAMVLLAFTACWA
LHSLIMYDL-VVD------------HPMPDWFETALFWAYCLGYSNSALPLLGGFSDNFR
LGFRKILA---------------R------WRRTSEAS----------------------
--------V---------------------------------------------------
--------------------------------VSEHDYDP--------------------
------------------------------------------------------------
------------------------------------------------------------
------------------------------------------------------------
------------------------------------------------------------
------------------------------MSCEITSV----------------------
------------------------------------------------------------
------------------------------------------------------------
-----------
>Procl2_EVm008858t1
------------------------------------------------------------
------------------------------------------------------------
------------------------------------------------------------
------------------------------------------------------------
------------------------------------------------------------
---------MVIAVGGVVGNALTGLVGARNHTMRTSTNYYLVNLAVALLTLCLTLPVEVY
QMWVQYPW-PLGEAACRLRAMVPETLTHVSVLTILAVSGERYVAITDPVYARTTHTLTRT
ARVLPVIWLTSMLAAVLGYFQKVNLVKSP--LGS-DLPQSAWAIPYDD------------
--PSPRYCWLLWASSVGAFMLPMAVLIVLYCKIGMVLSIDPPT---RTPAAG--------
-------------------------AGA---------MHTRKVGIRMLVAVVVAFFLCWA
FHAQRLMFV-TITTY---GQW---TPYHRSVNTKLFYCTGICYYLNSAVPILSVMSVRFR
IAFRRSL-------------CGGK--------------------------------AWAR
KQL---------------------------------YLSNTHGH----------------
------------------LHLSNNS-----NILNRTREIS--------------------
------------------------------------------------------------
------------------------------------------------------------
------------------------------------------------------------
-------------------------------------------------------TTTST
RRVL-------------------------DTN-YRNGI----------------------
------------------------------------------------------------
-------------NYVFVQMEIQA------------------------------------
-----------
>ProracEVm003435t1
---------------------------------------------------M--------
------------------------------------------------------------
------------------------------------------------------------
------------------------------------------------------------
-------------------------------------------------------EVALN
VKILMTLLYASISVVGILGNIGVCVVVVQNRIMRTATNYYLCSMALSLLLLVTGMPHEIF
MVWVGVPY-IFGFTFCVIRGFTAELSTNASILTIAAFTVERYIGICHPLKSHMMSHLSRV
KKFIVVIWILGGIFALQCLQYGIT--------------NLGENII---------------
----VGWPYTFEISTFLFFIVPMTLITVLYIKIVIELRRSPHL---GRYGSAVG------
----------------------EG-TVG---------GDRSRSVINMLVAVVLAFFICFA
FHAQRLVAF-YGDPN---------NEIQRHIYTFLTNVSGITFYLSTCIPVLHILSRRFR
QAFQDTVM----------RCCVWS-------KCSRCCL----------------------
------------------------------------------------------------
------------------------------------------------------------
------------------------------------------------------------
------------------------------------------------------------
-------------------------------SPPTSADCGGNR-----------------
------------------------------------------------------------
-----------------------------SMSHNATSI----------------------
------------------------------------------------------------
--------------------------------------------YQHM------------
-----------
>ScyparEVm003753t1
---------------------------------------------------MEL------
--------------------------------------------MEP--------ILD--
LESSANATSVLAAAH------------------------------------DWWNNTDV-
-----NL----------------D----------------------V-HVN------CSR
T-------FCPTAN--------LTNGTCV---------EC-LPD--DEGNKY---NLPWW
NELIWYVVFMGMVIVATGGNTIVIWIVLADQRMRTVTNIFLVNLSVAAMVSTLNVVFNFT
Y-MLNLNW-RFGFVYCKISQFVSILSICASVFTLMAISFDRYIAIMHPLRP--RMGRKAT
ILIVVWIWVSSVCLSLNLIYFTTATL-----SYA-GGE-RIVYAAWPDGD----------
QGESQSEYVHTVVLMVLTYILPLTCMGFTYVRIGLTLWGSRSI---GEQT----------
---------------------PRQ-VES---------IKSKRKVVKMMIVVVTIFAVCWL
YHMYFILSN-LMP-----------EIAHYEFIQETYLAIYWLAMSNSMYPMICWLNNRFR
NGFKKVFS--------GWLPCVTY------------------------------------
---------ES----E----ATDV---------SRVKTARFS------------CSGS--
-------------------PETHHR-------VTCDGSSH--------------------
----ISMRNLASSDLSIS------------------------------------------
-GSLPPVRLCN---GANIRR---------------------------ATNGADT------
------------------------------------------------------------
------------------------------------------------------------
---------------------------------SRSYGGTLVPP---K----HTPYPSV-
----------------------TYQQYV--------------------------------
------------------------------------------------------------
-----------
>ScyparEVm004277t2
------------------------------------------------------------
------------------------------------------------------------
------------------------------------------------MDD-YMN-----
-------------------FSDKDPRT---------------------TTN---------
------FSQYEYD-------------------------------GRTTIWV----PITWR
E-VIKLIAYIITFLVSIVGNLLVILVVRYNRNMRSSTNQYLVNLAVALLVTLVCKLVHLI
RHLSYPHY-VLPAIVCKLDGFVQGTALVASVFTLTVISIGRFVAIMFPLHA--RTSPDRA
IWVIAAVWIAAALLSSMLIYREFYSI-----KWS-NFT-TWHNEFFPMEKKVINGL--C-
VVTYDAKKLFYIIFTITCYFLPVTIMLVNYSLIVWKLWGAQQP---GEHH----------
---------------------QQQ-VAT---------TRNTQRVVRMVTVVLLVFVVCWT
LQTLILYTT-VREEY--------------EFVNDIEFTAYFVAQSNSALPIICGFNANFR
QGLVALLY------------CRHS-------R-GS-H--------TYY------PQSWRG
----------------------------------IT-GTRDTT-----SG----YSGPEP
AVLVEMG-----------SVRH-SR-------LTQRRSSS-----SVGGR----------
VVYTGPGRELCHDHHHY------------------------HHHH-LCDGLND-VAKTQ-
------------------------------------------------------------
---------------------------QNTG-----------------------------
------------------------------------------------------------
------------------------------------------------------------
------------------------------------------------------------
------------------------------------------------------------
-----------
>So_CHHR2
------------------------------------------------------------
-----TMMAST---------SLP---VLVSSP----------------------------
------------------------------------------------AED-PENLSGV-
-------------------YGSQDAGF---------------------TTN---------
------LSQFEYP-------------------------------YRMKTWV----PITWR
E-IIKVATYLFVFLVSLVGNLLVMLVVCYNRHMRSSTNQYLVNLAAALLVTLVCMWVHIV
RHLSHPHY-ILPAYVCKLDGFVQTTTLLASVLTLTVISVGRFVAVMFPLHA--RTSPDRA
NRVIAAVWIASALIACILFYRKLYSI-----QWA-NFT-TWQDEFFPTEKEYVEADDRC-
EVIYDAKHLFYTILIIALFFLPVAIMIINYSLVVWTLWGAKQP---GEQQS---------
--------------------AATR-NMA---------TRAKKKVVKMVTVVLLVFVICWT
LLTLILF-S-LNHQ-----------GHLPEWFSSLEFAAYFIAYSNSALPIICGFNTSFR
QGLVALLS------------CRHA-------A-TG-R--------IYH------RRHWMG
----------------------------------MTGGTRDTT-----VG----CSGPEP
AVLLELS-----------SLRR-NR-------VTQRSSLT----PSHSGR----------
HLFSGSSRELRAVTHCDTA----HDHGCK-----------------VCDGMGS-APLHST
TG----------------------------------------------------------
--------------------------MH--------------------------------
------LLKSD-----------------------ASLGGQNG-----------------S
KL---------------------------STR-ASSSS---------------GDS----
VGR-----GMCGCCRRHGKR---------RSRL---------------------------
------PL---YHENEIYDVND-LP-----EGMGM-------------K----GKEEIV-
-----------
>Styrich_EVm002467t1
---------------------------------------------------MEA------
----T-------------------------------------------------------
-----SVTSVVS---------HFKTNAS------------------------EMNTSFAL
-------GS--PEISD-------EGIFG----------VSMGPLSPW-PCD------HIG
PL--VMKEKYPLPML-------------------------------VDAART---LDSYE
--IVQIVAFASVFAVSVCGNLVVMIVVYLNSFLRSTINYYLVSLAVSLLITILCWPTITT
Q-LTQPFY-ILGRPLCKINVLTQTTCVTASVMTLSAVACDRVYAVMLPLRA--RSSAARP
LTLIVAIWVVAVFLAIAFLVRDVQVF-----QWD-DLT-EESSDILPR----------CN
QNASIVFKYYRILLTLMLFFLPAVVMVLAYAVILLRLWCVKRP---AMPTPS--------
------------------TSNAPP-NPH---------IRAKRKIVKMTAMVLLAFLVCWC
LHILLFYDL-ISQ------------QPLPPWFDRFVFWAYFLGYCNSALPLLGGFSDNFR
LGFKNLFR---------------R-------RSTSDHM----------------------
--------L-P-------------STAMAT----SISVNRGSSRL----------SFARK
SLFHTFS---NLLNNNGVSRCRSGS-------TSQRSSVY-----RNSF-----------
SQQSSSGKCPSYQNTDSIM--PCPE---------------------RDTNGTH-DTSS--
------------------------------------------------------------
------------------------------------------------------------
--------------------------------VSLSLPSDPCESLLG----TVAKLHSNS
ECHSK-------------TLG--RNDVNDSLA-NSSSSYS--------------------
------------------------------------------------------------
------PG-PRPLESQLQTLHKRQSQIDNFTSIEEEGYPSDKDQ---------TTENNCR
VNGTDRLGM--
>Styrich_EVm002808t1
---------------------------------------------------MHD------
----INEM--LPENS-DEEEGEL------------PHFEDQTATYDPSAVVA--------
-----NYS------------------------EGY-AT----FVRCLVGEADRLNYSIA-
-----------------------DGFWFPFNLQSSSQNTGAKS-DSS-ALN-----GSS-
----E-TNYTFWTSDGS----PDT-------HIRDIVHQCFQLSVINTPRPY---LLDWW
QQLLWTLVFGTMMAMAVGGNIMVMWIIFAHRRMQTVTNYFLMNLSAALFMSVLNCMFNFI
Y-MLHSDW-PFGGVYCTISNFMANVTISVGVLTLMAISFDRYIAIVKPLEP--RMSKTTA
RVFILIIWSSSMLLALCILYSDTVSI-----TYKNNEI-RRGILRWPDGQ----------
TSSSRHEHIYNIVFFITTYLLPMLVMLACYFLIGRELWGSRTI---GEMT----------
---------------------ERQ-ITS---------IKSKRRVVKMFIVIVVAFGLCWL
QQAFFLYTF-HNA-----------QILDTANIQHIYLAFYWLAMANAMVPVIYWMNARFR
SYFRELVLHCV---------CLR-----WPRRNLSYDG----------------------
---------SPEMERR--HPPC----------EEHSSRSRSD------------------
-----------------TRQGMNGT-------MRTTPG---------SNN----------
HLLVYSSRERLNAR----------------------------------------------
-------------------------------------------------NSWRRN-----
-------------AA-----CERCR-------PA--------------LRPA------LL
ND-L------------------------------------------------LAPNVEGQ
IQMVPLTNNRD-------------------------------------------------
-------------------------------MFK--------------------------
------------------------------------------------------------
-----------
>Styrich_EVm005649t1
---------------------------------------------------MPN------
----GDTYRALL------------------------NLTQM-LALASNGSD---------
ILSLENFL----------ADVQVEDDREA-----WLEQ--------------SFNRSSS-
-----NY-SI---LEW-----FKNSTVDHTR---------------H-VLN--TL-LHVD
-------SSTGYTTD-------VTSSSK------------------PTQLPF---QMPAY
QQALWVLAFGLMILGACVGNIVVIRIVLGNQRMRTTTNYFLVNLSVALFMTLFNCIFNFV
F-MLKSQW-AFGSIYCTISQFVAHVSLAASVFTLAVISFDRFLNVMRPLKP--RMSKCVC
RMLLCVIWVVAASIAAKLPYATTIHY-----L---RGE-RTIVIRWPDGL----------
ASLSRIDYVYNVVILAVTYVVPMTAMIICYAVIGCKLCDPAI-----AKT----------
---------------------SRQ-TDN---------FKSKRKVVQMLALLVGLFALCWL
YHVYFIVVH---------------------------------------------------
------------------------------------------------------------
------------------------------------------------------------
------------------------------------------------------------
------------------------------------------------------------
------------------------------------------------------------
------------------------------------------------------------
------------------------------------------------------------
------------------------------------------------------------
------------------------------------------------------------
------------------------------------------------------------
-----------
>Sv_CHHR3
---------------------------------------------------MAL------
--------------------------------------------SDP--------VLD--
FERHWNMSSGRLGET------------------------------------EWWNVSGL-
-----EY-E--------------D----------------------Q-LLN------GSY
FP------FLNCTTN-------GTDDDL------------------WVENNY---DLPWW
HQLIWSVVFGGMVVVATGGNLIVIWIVLADRRMRTVTNIFLVNLSVAAMVSTLNVVFNFT
Y-MLNVDW-RFGRIYCKISQFVSILSICASVFTLMAISFDRYIAIIHPLRP--RMGRKTT
ILIVVCIWVSSTGVSMNMLYFTTAAL-----PLKDGGE-RIVYGAWPDGD----------
QGNSYSEYIHSVALMVLTYIVPLLFMGFTYARIGMTLWGSRSI---GEQT----------
---------------------PRQ-VES---------IRSKRKVVKMMIVVVTIFAICWL
YHSYFILSN-LMP-----------EIAHTDYIQDTYLAIYWLAMSNSMYPMICWLNSRFR
NGFKKVFS--------GWFPCIHY------------------------------------
---------ER----E----ASEV---------TRVQTTRFS------------CSGS--
-------------------PENLHR-------IDCDGSTH--------------------
----ISMKTYVSDTG--------------------------------GGGSN--------
-GGPQPVRLCN---GANLKK---------------------------ASNGALT------
------------------------------------------------------------
------------------------------------------------------------
--------------------------------NTRNYGGTLTTP---K----NTKFSAV-
----------------------SY-QYV--------------------------------
------------------------------------------------------------
-----------
>Sv_CHHRA12
---------------------------------------------------MEW------
----STAVTDT-----------P--SVMTAVP----------------------------
GLDVWGA--TYS---------SLQPYVTT-----------------DASED-YVS-----
-------------------EEVYDLR----------------------RLN---------
------VSVFDYH-------------------------------YRKETWI----TITWR
E-VLKMFAYVVVFLVSLAGNLLVIVVVYYNAHMRTSTNQYLVNLAVALLVTLVCMWVHIV
RHLSHPNY-VLPAIVCKLDGFVQATSLLASVLTLTVISVGRFVAVMFPLHA--RTSPDRA
HRVIAAVWVTAALLSCTLFYRQLYSI-----KWS-NFT-SWQDEIWPMEGKFDSTVSRC-
IITYDAKKLFYTVLIIALYFLPVGIMFINYSLVVWKLWVTQLP---GEHP----------
--------------------APSR-ITA---------TRSKKKVVKMVSVVLLVFVICWT
LQSLMLYSN-FIHGQH---------DTLPEWFPVMEFAAYFIAYTNSALPIICGFNVNFR
QGLVSLLT------------CRHA-------S-AG-R--------MYH------RRNWKG
----------------------------------MTGGTRETT-----VG----CSGPEP
AVLLEFN-----------SLKR-NR-------MVQKYAMT----PSQSGR----------
GVTTGSSKEPRRNTICDLT----SDLTCKNCPRGGGGTEVGPVEV-VCSSLTP-ATLYN-
------------------------------------------------------------
---------------------------HDG------------------------------
-----LLPRPDPGPTAC-------------------TAGQNG-----------------G
QL---------------------------STQ-ASNSS---------------SGS----
SGV----AKTCGCCRGHRRK---------KTAP---------------------------
------PA---DREEEMYHFND-VK-----ENMSN-------------D----TKEEML-
-----------
>Sv_CHHRA13
---------------------------------------------------MAG------
----GGQQ-----------------------PAGG-------------------------
--GTVIDTVRSM---------GM-----------------------------TCNLTCCS
Y----------------------N------------------------EGN------KT-
----ICFIDMDFP----------KNLTA---------------------------TPQWE
L-GVRWTFAVIVTLMAVLGNLCIIIILFKNRLLRTSVNHFILNMSVALITAVAGPIPFTI
R-DTSDFW-PLGQAWCHLEGYIQILVMVVSVTSLATISFDRMVGVVRPFHQ--HLKRWQS
VAIILGIWVVSALIAVFGVYRLYTVH-----MWK-DLT-ERTEES---------------
----DNIRIWWIIVVIALNFLPLIVMVTCYSIIFVNFNKYANK---VRGKEH--------
-------------------------PAI---------LHLKKRVVRMMFVVVIVFIASWI
FQVLQVTRS-HFVNEEGS----LRPE-LMQTYEDLLTLSQYMIYVSPAVPIIALMHQTFR
RAFRVTFP------------WIFT-------RKSSLVLTPGQGNR---------GFMWSV
RSTHHSA-----------------------------------------------------
-----------------------HR-------ACRTKPPQ-----PGAS-----------
-PSRYRRRQTVPKNPAR-------------------------------------------
------NMWETDGGGTQPRRGRR-------------------------------------
------------------------------------------------------------
---VASGRFVDET--------YAMDL----------PYRKTSIMSQGT------LGHLIT
QV----------------------------IE-EESTS----------------------
------------------------------------------------------------
------------------DLDT---------------------------------ERVL-
-----------
>SysdeE_EVm006328t1
------------------------------------------------------------
------------------------------------------------------------
------------------------------------------------------------
------------------------------------------------------------
------------------------------------------------------------
-----------MVLIATGGNLIVIWIVLADRRMRTVTNIFLVNLSVAAMVSTLNVVFNFT
Y-MLNLHW-RFGRIYCKISQFVSVLSICASVFTLMAISFDRYIAIMHPLRP--RMGRKAT
ILIVVWIWVSSICVSSTMIFFTTAAI-----PVKDGEE-RVVYGEWPDGD----------
QGESYLEYVHTVILMVLTYILPLLSMGFTYARIGKTLWGSRSI---GEQT----------
---------------------PRQ-VES---------IRSKRKVVKMMIVVVTIFGVCWL
YHAYFILAN-VVC-----------EKFNK-------------------------INKKNR
E----------------------R------------------------------------
---------ER---------ERER---------ER-------------------------
------------------------------------------------------------
------------------------------------------------------------
------------------------------------------------------------
------------------------------------------------------------
------------------------------------------------------------
------------------------------------------------------------
------------------------------------------------------------
------------------------------------------------------------
-----------
>SysdeP_EVm003518t1
---------------------------------------------------MDT------
----TGLALSA----------SP--STVSFSP----------------------------
TDIL-----LST---------TIPPYLST-----------------QIPQD-LLNASM--
----------------VTNISNRAHH----------------------QID---------
------FSEFEYA-------------------------------YRKETWI----PITWR
E-VLKITAYVLVFLISLSGNLLVILVVYYNAHMRSSTNQYLVNLAAALFVTLVCMWVHLV
RHLSHPHF-VLSALVCKLDGFVQTTALLASVLTLTVISVGRFIAVMFPLHA--RTSPDRA
HKVIAAVWITSATLACTLFYRELYSI-----KWS-NFT-SWQDEFWPQEFKVDPKTGYC-
ILVYDTKQFFYTALTIALYFLPVGVMFINYSLVVWRLWMTQLP---GEHC----------
--------------------LPAR-NTA---------TRAKRKVVKMVSIVLIVFVVCWT
LQSIILYSN-FVHAQH---------NSLPEWFPSLEFSAYFVAYSNSALPIICGFNNNFR
QGLLSLLT------------CSHS-------P-SS-R--------TYH------RREYIG
GSTTRF------------------------------------------------------
------------------------------------------------------------
------------------------------------------------------------
------------------------------------------------------------
------------------------------------------------------------
------------------------------------------------------------
------------------------------------------------------------
------------------------------------------------------------
------------------------------------------------------------
-----------
>ThyineEVm006265t3
---------------------------------------------------MDY------
----------------------PWSDYPSGGP----------------------------
---------------------GPLNYSTT---------------------GVGANGTQIP
AYD--EYGDY---IYDTGNESGG-------------------------SHN---------
------FSDFPYI-------------------------------WPKDYWV----PITYI
E-VLKIIAYVLLIVVSLIGNTLVILVVYYNNNMRSSTNQYLVNLAVALLVTLT-FPLHLV
RNSAHHQY-HLPEFFCKIDGFVSTCVLLASVLTLSVISFGRFVAVFFPIRV--RTSPDRA
RIFIVIIWLTSVIVAGILSVRRLNII-----QWS-DYT-SKHEEYWPTTYVYNDEGGHC-
EAITDGRFPYYITMTIGFFFLPATIIIVSYSLVILRLWATTLP---GEHS----------
--------------------QPGR-NTQ---------GRAKRKVLKMVIAVFLVFVICWT
MQGVLLYSQ-CIHDINK-------HGPVPDWFPSFEFVAYFLSYSNSAIPIICGFNANFR
KGLLALLRWRDS----SAAACGGT---------------------ARH-----SNFRWNY
--------------------------------LRTLSITRRTNVDHT-------YSGPEP
VILLECN-----------SFSK-QR-------MMQNSSLNKH--TRCSMQI--------P
TICSNRSLMVSHVKHNQKRQ---QHETFK----------------GCIHDINSL------
------------------------------------------------------------
------------------------------------------------------------
------------------------------------------------------------
----------------------------HVIR-GSSAASG--------------------
-------RGYC-------------------------------------------------
------------------------------------------------------------
-----------
>ThyineEVm006963t1
---------------------------------------------------MNQ------
----EGFSL------------------------------------NSTSIPQ--------
---LFHVTIMAH---------------------------------------VSLNISAFV
KVPNKNYGPFY--LEE-------EAT--------------------S-KLQ--T----VK
DH--VTDSDIGYQDNNNVEIVTDSNIFVDNG--LPNKTEFD----QNYSGIPDEPVSDYW
MLIIMSLLYIIVFVLGMVGNFITCTVITSTRKMHTATNYYLFNLAISVLLLVTGIPNELG
ELWHRTPY-LFGVAICVIRGLAAEMSANASILTISAFTVERYIGICHSLGSRAQSQLRRA
VRIISFLWVIAFIFALQSMQYGIIFSD--------DDPSTAESIA---------------
----HEFPYAFELSTFLFFFTPMSLLLILYIKIVLKLKDTSKL---IRRISNVS------
--------------------TYSV-TSE---------GHRNRSIIKMLVAVVVAFFICWA
FHAQRLLAI-YGDDT---------NKNTINIYNILTHVSGVFYYLSTCVPILHIMSHRFR
KAFKSTLK----------SCCRSK-------RKDG-----------YT------------
------------------------------------------------------------
--------------------------------VTNSTVVK-----QTLL-----------
------------------------------------------------VELTQ-YHIV--
------------------------------------------------------------
------------------------------------------------------------
--------------------------------------------------------SEIT
T---------------------------YCVR-PKKST----------------------
------------------------------------------------------------
------------------------------------------------------------
-----------
>ThyineEVm007717t1
---------------------------------------------------MDF------
--------------------------------------------FEP--------SLD--
YMRGYNSSYPAVDYM--------------GG---------------DYMPAVYVSMSAT-
------------------------------------------------PINV-T---TTI
FP--IITEILATGNNTLE----LSNMTDC----------------SENGTSY---RLSWW
HQLIWSALFGGMIIVATGGNLIVIWIVVADHRMRTVTNIFLVNLSVAAMVATLNMIFSCT
F-MLTGHW-PFGNIFCKMTNFVSVLSICASVFTLMAISFDRYIAIMHPLRP--RMGRRST
LMIVLWIWVSSVSLAMNALFFRTASI-----E-ENCET-RIIYGEWPDGD----------
QGSSHFEYIHTLVLMVLTYILPVLCMGFTYSRIGFTLWGSRSI---GEQT----------
---------------------QRQ-MDA---------IRSKRKVVKMMVVVVIIFTVCWL
YHTIFILFN-VIP-----------DISHYANIQEIFLGIFWLAMSNSMYPMICWLNNRFR
NGFKRVFS---------IFPCIHY------------------------------------
---------VP----E----VREI---------SHLKTTRFS------------CSGS--
-------------------PETNHR-------ISSDGSKP--------------------
----FAMRTFVTEVNGT-------------------------------------------
------------------RR---------------------------TINGAD-------
------------------------------------------------------------
------------------------------------------------------------
---------------------------------NRTISNI-------K----AS------
----------------------RYNQYV--------------------------------
------------------------------------------------------------
-----------
>ThyineEVm008424t3
---------------------------------------------------MEN------
----LQLLPS--------------------------------------------------
----TNISMLVS---------EMDY--------------------------PFINESASI
------------------------------------------------------------
--------DFNYKNNTVS---------------------------NEIIG-----EDNQN
TVIAMTIIYIIISILSIIGNFVTCIVISKNRVMHTATNYYLFSMAISLILLITGMPNEML
HLWYPQRY-IFGEVFCVIRGLAAETSANASILTICAFTIERYIGICHPLKSIKMSKLGRV
IQFIIVIWIAALVSAFLAVQYGIVYKKK-------NDPNTAQNLK---------------
----HFYQVLFELSTFVFFCAPMFLLLILYLKIGLELRRSSNM---ARS-KSIG------
------------------SQPPSS-SQE---------SSRNKAVIKMLVAIVIAFFICWA
FHAQRLLTI-YGDSR---------SEITREIFMFLTHISGVFYYLSTCIPILHIMSNRFR
NTLKATIH----------GCIGKP-------SSNL-------------------DTDALY
RQQ--------------------------------MLNSKGSI-----------------
--------------------RQSHDLD-----MTIHTSVE-----RNTES----------
----VRQQSRRSSRSTT-------------------------------------------
------------------------------------------------------------
------------------------------------------------------------
---------------AD---------------------RKPS------------------
--------------------------GGYKIS-NASTTSS--------------------
--------------------------WV--------------------------------
------------------------------------------------------------
-----------
>ThyineEVm008592t2
------------------------------------------------------------
------------------------------------------------------------
------------------------------------------------------------
------------------------------------------------------------
------------------------------------------------------------
-----------------------MWIVLAHKRMRTVTNYFLVNLSAALLMSLLNCMFNFI
Y-MLHSDW-PFGSIYCTISNFMANVTIAASVFSLMAISFDRYIAIVRPLKP--RMCKSEA
RNFILVIWITSMALSVCLLYSTTLTI-----QYKNDEV-RRGVLLWPDGE----------
TSQAYTEYLYNIVFFITTYILPMLVMLVSYTLIGRELWGSHSI---GELT----------
---------------------DRQ-ANS---------IRSKKRVVRMFMVIVVVFALCWF
QQGFFLYQY-HNS-----------HVLSMAYIQHIYLGFYWLAMANAMMPLIYWMNAR--
------------------------------------------------------------
------------------------------------------------------------
------------------------------------------------------------
------------------------------------------------------------
------------------------------------------------------------
------------------------------------------------------------
------------------------------------------------------------
------------------------------------------------------------
------------------------------------------------------------
------------------------------------------------------------
-----------
>ThyineEVm013361t2
------------------------------------------------------------
------------------------------------------------------------
------------------------------------------------------------
------------------------------------------------------------
------------------------------------------------------------
-------------------------------------------MAISLLLLVVGMPNEMH
TLWYPTKY-IFGEVFCIIRGLAAETSTNASILTICAFTVERYIGICHPLRSHTMSNLGRV
TRFIIIIWISAVIFAVQAAQYGIVYEPLH--NTTLLDFDNPQNIK---------------
----LALGPLFEISTFLFFCTPMVLILVLYVKIGLELHRSSSL---ARA-ATIG------
------------------SQFSSS-TLD---------RSRNKAVIKMLVAVVIAFFVCWA
FHAQRLLSI-YGNPD---------NQTIL-------------------------------
------------------------------------------------------------
------------------------------------------------------------
------------------------------------------------------------
------------------------------------------------------------
------------------------------------------------------------
------------------------------------------------------------
------------------------------------------------------------
------------------------------------------------------------
------------------------------------------------------------
------------------------------------------------------------
-----------
>ThyineEVm018157t3
------------------------------------------------------------
------------------------------------------------------------
------------------------------------------------------------
------------------------------------------------------------
--------------------------------------------------------MPVY
QEVLWIVAFTIMIILATLGNCIVIHIVLANHRMRTTTNYFLVNLSVALMNTLLNCSFNFL
F-MLKTHW-AFGAAYCTVSQFVAHLTLAASVFTLAVISFDRLLNVLRPLKP--RMSKCVC
LLLLGGIWIASAVVASVLLYATTFDM-----DPE-RSH-RTLIIRWPDGI----------
GRESRMDYLYNVGIMAVTYLVPMSAMVICYALLGCKLLDCEKS---QSQT----------
---------------------SRA-AAH---------LA---------------------
----------H-------------------------------------------------
------------------------------------------------------------
------------------------------------------------------------
------------------------------------------------------------
------------------------------------------------------------
------------------------------------------------------------
------------------------------------------------------------
------------------------------------------------------------
------------------------------------------------------------
------------------------------------------------------------
------------------------------------------------------------
-----------
>NP_001127750.1
---------------------------------------------------MDI------
---EIDYEEA--------------------------------------------------
---------------------ES---------------------------RFLSNWSGD-
------Y------L--------------------------------D-DLD---------
------TSQYPFPNV---------------------------------LWHV---KPAEE
M-AIKSSMMILVGVSGIFLNCVILTILIRNKWLWSPSNCLIGNMALIFLLLFFCPWFMLV
R-DFFQNY-VLKTFGCRFEGFLQASLLLASVGAVMLVSYDRLAAAVLTAEA--RITKDAA
PKVIVITWIVSSALALWTIKRKYVER-----QWL-NYL-ETFAED---------------
---VQLLGIYWHLLLTMLVWVPLGIMIITYGVIMWRLQWSARA---LSSRGG--------
------------G------------RSV---------TRAKGKAMRIAALVLIAAVVCRI
YTALLYWRN-NLP---------PKINSVDGSFSIMWFAANYLMYLNCTIPLIGFTNLRFR
KAMDRTPG----------VACFK-------------------------------FGSWCC
---------------------------------VCTFFKRRNFMAG---------DKNTE
KIFVIEN-----------SPGPNKK-----------------------------------
--LSRVVKNILHINKDS-----------------------------IEFSI-KIDE----
------------------------------------------------------------
------------------------------------------------------------
------------------------------------MTTKPTKLTP--------------
------------------------------LK-NEQ------------------------
------------------------------------------------------------
-------------------F----------------------------------------
-----------
>XP_050348207.1
---------------------------------------------------MLE------
---NEDFDE---------------------------------------------------
---------------------IP---------------------------KFLTNWSND-
------Y------L--------------------------------N-DID---------
------TSQYPFPNT---------------------------------LWHV---KPAKE
L-ALKSTAMVLVGVIGIFLNSVIIVILMKNKWLWTASNYLIGNLAVILITLILCPWFMLV
R-DFYQSY-VLRNFGCRFEGFLQASLLLASVVAVILVSYDRLAAAALTSEA--RVTKSAA
PKLIAASWIIPIGLSLWIIKRKYMER-----QWL-DYV-ESFVED---------------
---LDILSIYWHFIVILLVWIPLGLMIVTYGTIMWRLEWSARE---LSSRGG--------
------------G------------QTI---------SRARGKAMRITACVLLAAVICRI
YTILVYWRN-NLR---------REINAVEGSFGIMWFVASYLMYLNCAIPLIGFTNLRFR
RAMDRTPG----------IACFR-------------------------------FGSWCC
---------------------------------ICTTVVKKKQLVQ---------NNNVE
KIFIID------------SPHPNRK-----------------------------------
--ISRMVKNIFHINRHT-----------------------------VELSIPKVDE----
------------------------------------------------------------
------------------------------------------------------------
------------------------------------ATTKPTKVTP--------------
------------------------------LK-IEH------------------------
------------------------------------------------------------
-------------------VEEIKICN---------------------------------
-----------
>XP_026495885.1
---------------------------------------------------MLV------
---DEDFDE---------------------------------------------------
---------------------IP---------------------------KFLTNWSND-
------Y------L--------------------------------N-DVD---------
------TSQYPFPNT---------------------------------LWHV---KPAKE
L-ALKSTAMVLVGVIGIFLNSVIIIILLKNKWLWTASNYLIGNLAVILITLILCPWFMLV
R-DFYQSY-VLRTFGCRFEGFLQASLLLASVVAVILVSYDRLAAAALTSEA--RVTKSAA
PKLILASWIIPIGLSLWIVKRQYMER-----QWL-DYI-ESFVED---------------
---LDILSIYWHFIVLLLVWIPLGLMIVTYGTIMWRLEWSARE---LSSRGG--------
------------G------------QTI---------SRARGKAMRITACILLAAVICRI
YTILVYWRN-NLR---------REINAVEGSFGIMWFVASYLMYLNCAIPLIGFTNIRFR
RAMDRTPG----------IACFR-------------------------------FGSWCC
---------------------------------ICTTVVKKKQSVQ---------NNNVE
KIFIID------------SPRPNRK-----------------------------------
--LSRMVKNIFHINRHT-----------------------------VELSVPKVDE----
------------------------------------------------------------
------------------------------------------------------------
------------------------------------ATTKPTKVTP--------------
------------------------------LK-IEH------------------------
------------------------------------------------------------
-------------------VQEMKICN---------------------------------
-----------
>XP_047535785.1
---------------------------------------------------MLE------
---DEDFDE---------------------------------------------------
---------------------IP---------------------------KFLTNWSND-
------Y------L--------------------------------N-DVD---------
------TSQYPFPNT---------------------------------LWHV---KPAKE
L-ALKSTAMVLVGVIGIFLNSVIIVILMKNKWLWTASNYLIGNLAVILITLILCPWFMLV
R-DFYQSY-VLRTFGCRFEGFLQASLLLASVVAVILVSYDRLAAAALTSEA--RVTKSAA
PKLIVASWIIPIGLSLWIVKRKYMER-----QWL-DYV-ESFVED---------------
---LDILSIYWHFIVLLLVWIPLGLMIVTYGTIMWRLEWSARE---LSSRGG--------
------------G------------QTI---------SRARGKAMRITACILLAAVICRI
YTILVYWRN-NLR---------REINAVEGSFGIMWFVASYLMYLNCAIPLIGFTNIRFR
RAMDRTPG----------IACFR-------------------------------FGSWCC
---------------------------------ICTTV-----KFQ---------NYNVE
KIFIID------------SPRPNRK-----------------------------------
--LSRMVKNIFHINRHT-----------------------------VELSVPKVDE----
------------------------------------------------------------
------------------------------------------------------------
------------------------------------ATTKPTKVTP--------------
------------------------------LK-IEH------------------------
------------------------------------------------------------
-------------------VQEIKICN---------------------------------
-----------
>CAH0588909.1
---------------------------------------------------MDE------
----SDFDEIVE------------------------------------------------
---------------------LP---------------------------RMLNNWSLD-
------Y------L--------------------------------E-NID---------
------TSKYPFPNT---------------------------------LWHI---KPAKE
I-ALKTSAMLIVGVIGIFLNSVILIILLKNRWLWTASNCLIGNLALTLFTLVCCPWFMLV
R-DFYQNY-VLKNFGCRFEGFFQASFLLSSVCAILLVSYDRLAAAALTVEA--RVTLKTA
PRLIIASWILATGFSLWAVKRDYVER-----QWL-DHL-ETFMED---------------
---VAILGLFWHFLLTLLVWVPLGLMVITYGTIMWRLEKSTRE---LTSRGG--------
------------G------------QFV---------VKARARAMRITSRVLLAAVLCRI
YTTLIYWKN-NSE---------TPINSVEGTYAVMWFVANFLMYLNCAVPLIGFTNARFR
KAMDRTPG----------IACFK-------------------------------FGSWCC
---------------------------------VFTLFSRKQIQIT---------DKNTE
KIFVIGK-----------SPKPRQK-----------------------------------
--LSRAIKNILHINTDH-----------------------------VEFIV-KVDE----
------------------------------------------------------------
------------------------------------------------------------
------------------------------------VTTKPTKVTP--------------
------------------------------IK-TEH------------------------
------------------------------------------------------------
-------------------A----------------------------------------
-----------
>CAH2044080.1
---------------------------------------------------MFE------
---GYDTGDT--------------------------------------------------
---------------------NS---------------------------RFWSNWTTN-
------Y------L--------------------------------N-DID---------
------TSEYPFPNT---------------------------------LWNR---KSAKE
I-AIKSSAMLVVGIMGIFLNAVILVILMKNRWLWTASNYLVGNLALVLLTLILCPWFMLV
R-DFYQNY-VLRNFGCKFEGFLQATFLLASVGAVMLVSYDRLAAAALNSDA--RVTKTAA
PKLIVASWIIAISLALWTIKRDFMER-----QWL-DYL-EMFVED---------------
---VNVLNIYWHFITILLVWLPLGLMIVTYGTLMWRLEWSARR---LASRGG--------
------------G------------QTL---------TKAKSRAMRITACVLLTAAVCRI
YTTLVYWRN-NLS---------LEINAVDGAYNIMWFLANYLIYVNCAIPLIGFTNLRFR
RAMDRTSG----------VASFR-------------------------------FGSWCC
---------------------------------SCAVLNSKKCPSQ---------DKNMA
KIFVIEN-----------SPRPNKK-----------------------------------
--LSRVIKNILHINRDT-----------------------------IELSLPKVEE----
------------------------------------------------------------
------------------------------------------------------------
------------------------------------VTTKPTKITP--------------
------------------------------LK-VEN------------------------
------------------------------------------------------------
-------------------IL---------------------------------------
-----------
>CAH2093144.1
---------------------------------------------------MPE------
---DVDFDE---------------------------------------------------
---------------------IP---------------------------KLLSNWSND-
------Y------L--------------------------------N-DID---------
------ISQYPFPNK---------------------------------LWHI---KPLQE
I-ALKSSAMVIIGVTGIFLNSIILIVLLRNKWLWTASNYLIGNLAFILITLMFCPWFLLV
R-DFYQNY-VLGNFGCRFEGFLQATLLLASVVAVMLVSYDRLAAAALTSEA--RVTKSAA
VKLIIASWVIPISLSLWIIKRNYMER-----KWL-DYI-ENLVED---------------
---VLVLPIYWHFIIILLVWIPLGVMIVTYGTIMWRLEWSARE---LSSRGG--------
------------G------------QTI---------SRARGKAMRITACVLVAAVICRV
YTVLVYWRS-TMV---------KEINAVEGAYEIMWFTASYLMYLNCALPLIGFTNVRFR
RAMDRTPC----------IACFR-------------------------------FGSWCC
---------------------------------ICTMVIKKKHSIQ---------NNNIE
KIFVIDN-----------SPRPNRK-----------------------------------
--ISRVVKNILHINKHT-----------------------------IELSVPKVDE----
------------------------------------------------------------
------------------------------------------------------------
------------------------------------ATTRPTKVTP--------------
------------------------------LK-VEQ------------------------
------------------------------------------------------------
-------------------Q----------------------------------------
-----------
>XP_045451234.1
---------------------------------------------------MPE------
---DVDFDE---------------------------------------------------
---------------------IP---------------------------KLLSNWSND-
------D------L--------------------------------N-DID---------
------TSQYPFPNR---------------------------------LWHV---KSFQE
I-TLKSSAMVLIGVIGIFLNSVILIILLRNKWLWTPSNYLIANLAFMLITLIFCPWFMLV
R-DFFQNY-VLKNFGCRFEGFLQATLLLASVVAVMLVSYDRLAAAALTSEA--RVTKSAA
VKLIILSWIVSIALSSWIIKRYHMER-----RWL-DYI-ENIVED---------------
---MVFLPIYWHFVVILLVWIPLGVMIVTYGTIMWRLEWSVRE---LSSRGG--------
------------G------------QTI---------SRARGKAMRITACVLVAAVICRI
FTILVYWRS-TMS---------LEINAVEGAYEIMWFIASYLMYLNCAIPLIGFTNVRFR
RAMDRTPG----------IACFR-------------------------------FGSWCC
---------------------------------ICTMVKKKKRSIQ---------NNNIE
KIFVIDN-----------SPRPNRK-----------------------------------
--LSRVVKNILHINKHT-----------------------------MELSVPKVDE----
------------------------------------------------------------
------------------------------------------------------------
------------------------------------ATTRPTKVTP--------------
------------------------------LK-VEH------------------------
------------------------------------------------------------
-------------------I----------------------------------------
-----------
>KAF9419495.1
HL--------------------------------DELKSNEIE-----IIKMDE------
----SDFDDL--------------------------------------------------
---------------------DT---------------------------KAISNWSQD-
------Y------L--------------------------------E-QLD---------
------TSQHNFPNT---------------------------------LWHV---KPPLE
I-ALKLSAMLVISITGIFLNSIILTILLRNKWLWTASNYLVGNLAMTLLTLLICPWFMLV
R-DFYQQY-VLRNFGCRFEGFLQASFLLAGVCAVLLVSYDRLAAAALSAET--RVTIKVA
PYLIVASWLASMTVSLWAVKREFVER-----PWK-NYL-EMYVED---------------
---TRVLGIYWHFLLMLLVWAPLGVMVVTYGTIMWRLEWSVRE---LAARGG--------
------------G------------QSI---------ARARTRTLRITACVLLVSLICRI
FTALIYWRN-NLA---------PQINSADGGFQIMWFAANYLMYLNCAIPLIGFTNAKFR
KAMDRTPG----------IACFK-------------------------------FGSWCC
---------------------------------LCDVPTKKRDQAQ---------EKNTE
KIFVIAH-----------SPKPHKK-----------------------------------
--ISKAIKNILHIKKDT-----------------------------LDFSI-KVDE----
------------------------------------------------------------
------------------------------------------------------------
------------------------------------ATTKPTKITP--------------
------------------------------VK-TEP------------------------
------------------------------------------------------------
-------------------VLENGKI----------------------------------
-----------
>XP_030026007.1
---------------------------------------------------MEE------
----EDNND---------------------------------------------------
---------------------DI---------------------------RFTSNWSDE-
------Y------L--------------------------------E-NIN---------
------ISEYPFPNN---------------------------------LWHV---KPVRE
I-VIKSSMMVIVAVFGIFLNIIILVIIMKNRWLWNTSNYLVGNLAFMLLTLVFCPWFMLV
R-DFYQNF-VLKNFGCRFEGFMQASLLLASVGAVMLVSYDRLAAAAMNSEA--RITKKAA
PRLIIGTWFIAAALSLWTFKREYQER-----QWL-DFL-EMYAED---------------
---ARILGVYWHVLLTLLVWVPLGVMVLTYGAIIWRLECSARE---LSSRGG--------
------------G------------RTI---------RRARARAMRITACVLVTALVCRL
YTALIYWRN-NMT---------EKINAVDGSFATMWFAANFLMYLNCAAPLIGFTNPRFR
NAMDRTPG----------VACFK-------------------------------FGNWCC
---------------------------------ACSMFRRPDALSN---------CKNTD
KIFVIEN-----------SPRPNKK-----------------------------------
--LSRVIKNMLNIKKES-----------------------------VEFSV-KVDE----
------------------------------------------------------------
------------------------------------------------------------
------------------------------------VTTKPTKVMT--------------
------------------------------LK-MDN------------------------
------------------------------------------------------------
-------------------I----------------------------------------
-----------
>XP_013148168.1
---------------------------------------------------MDN------
---DSDLNEI--------------------------------------------------
---------------------FL---------------------------RYGTNWTAD-
------Y------L--------------------------------D-DID---------
------TSQYPFPNV---------------------------------LWHR---KSTRE
V-AVKTAAMLVIGVMGIFLNSIILSILVKNRWLWTASNYLVGNLALVLLTLILCPWFMLV
R-DFYQHF-VLRNFGCKFEGFLQATFLLASVGAVILVSYDRLAAAALNSEA--RVTKAAA
PKLIFATWFISIALSLWSIRREFMER-----QWL-DYL-EMYAED---------------
---VKVLSIYWHFITILLVWLPLGLMTVTYGTIIWRLEWSARK---LSSNGG--------
------------G------------QVV---------TKAKGRAMKITACVLLAAAVCRI
YTVLVYWRN-NLT---------LEINAVEGAYNIMWFVANYLIYVNCAIPLIGFTNLRFR
RAMDRTDG----------VAWFR-------------------------------FSSWCC
---------------------------------TCSMFNSKKGPPL---------DKNMA
KIFVIEN-----------SPRPNKK-----------------------------------
--LTRVIKNILHINRDT-----------------------------VELSMPKVEE----
------------------------------------------------------------
------------------------------------------------------------
------------------------------------VTTKPTKITP--------------
------------------------------IK-VDN------------------------
------------------------------------------------------------
-------------------I----------------------------------------
-----------
>XP_014371297.2
---------------------------------------------------MDN------
---HSDYDEI--------------------------------------------------
---------------------FL---------------------------KYSTNWTAD-
------Y------L--------------------------------D-DID---------
------TSQYPFPNV---------------------------------LWHR---KSTRE
V-AVKASAMVVIGIMGIFLNSIILTILIKNRWLWTASNYLVGNLALVLLTLILCPWFMLV
R-DFYQHF-VLRNFGCKFEGFLQATFLLASMGAVILVSYDRLAAAALNSEA--RVTKAAA
PKLIFATWFIAIALSLWSVKREFMER-----QWL-DYL-EMFAED---------------
---VKVLSIYWHFIIILLVWLPLGLMTVTYSTIIWRLEWSARK---LSSNGG--------
------------G------------QVV---------SKAKGRAMKITACVLLAAAFCRI
YTVLVYWRN-NLT---------LEINAVEGAYNIMWFVANYLIYVNCAIPLIGFTNLRFR
RAMDRTDG----------VAWFR-------------------------------FSSWCC
---------------------------------TCSTFYTKKGPPP---------DKNMA
KIFVIET-----------SPCPNKK-----------------------------------
--ITRVLKNILHINRDT-----------------------------IELSIPKVEE----
------------------------------------------------------------
------------------------------------------------------------
------------------------------------VTTKPTKITP--------------
------------------------------IK-VDN------------------------
------------------------------------------------------------
-------------------V----------------------------------------
-----------
>XP_047032081.1
---------------------------------------------------MDD------
----CNFDDV--------------------------------------------------
---------------------DT---------------------------KSVSNLTAD-
------D------V--------------------------------A-NID---------
------TSQIPFPNT---------------------------------LWHV---KPAQE
I-ALKTTAMLVIGIAGIFLNSIILIILIRNKWLWSASNCLIGNLALTLMTLVICPWFMLV
R-DFYQNY-VLKNFGCRFEGFLQASFLLSSVCAILLVSYDRMAAAALTAEA--RITIKAA
PRLIIASWICSCALSLWTIKRYYMER-----QWL-DYL-ESFVED---------------
---VAVLGIYWHFILMLLVWVPLGLMLITYGTIMWRLECSVRE---LSARGG--------
------------G------------RSI---------ARARSRALRITACVLLAGVACRV
YTALIYWRN-NLE---------PLINAVEGSYEIMWFSANFLMYMNCAVPLIGFTNARFR
KAMDRTPG----------IACFK-------------------------------FGMWCC
---------------------------------ICTMLNKKRVQIE---------DKNTE
KVFVIGN-----------SPKPEKK-----------------------------------
--LSRAIKNILHIKKDC-----------------------------LDFSI-KADE----
------------------------------------------------------------
------------------------------------------------------------
------------------------------------VTTKPTKVTP--------------
------------------------------VK-TEP------------------------
------------------------------------------------------------
-------------------V----------------------------------------
-----------
>CAH2235070.1
---------------------------------------------------MYG------
---NVEVDDQ--------------------------------------------------
---------------------IP---------------------------SYLTNWSCD-
------YE-----L--------------------------------M-ELD---------
------TSQYPFPNK---------------------------------LWHI---KPAKE
V-AIKTTAMVIVGVTGIFLNSIIITILLKNKWLWTASNYLIGNLAFILITLIFCPWFMLV
R-DFHQNY-VLKNFGCRFEGFLQASLLLAGVAAVMLVSYDRLAAATLTAEA--RITKNVA
PKLIIASWIIPMGLSLWIIKRKYIER-----QWL-DFL-ETFFEE---------------
---RKVLGIYWHCIVILLVWIPLGVMILTYGAIIWRLERSARE---LLSRGG--------
------------G------------QTV---------TQARGKAMRMTACILLAAAVCRI
YTAMVYWRN-NLP---------QEVNSVEGGFDILWFIASYLMYVNCAIPLIGFTNTRFR
RAMDRTPG----------VACFK-------------------------------FGTWCC
---------------------------------ACAMVVKKKQSLQ---------HNNVE
KIFVVIA-----------SPRPKRK-----------------------------------
--ISRVVKNILHINKQS-----------------------------VELSIAKVDE----
------------------------------------------------------------
------------------------------------------------------------
------------------------------------ASTKPTKVTP--------------
------------------------------LK-NEQ------------------------
------------------------------------------------------------
-------------------LDSKV---NDVEFMDQ--------------GIENTRSERIV
INEENNL----
>XP_021189735.2
---------------------------------------------------MDD------
----CNFDDV--------------------------------------------------
---------------------DT---------------------------KSVSNLTAD-
------D------V--------------------------------A-NID---------
------TSQIPFPNT---------------------------------LWHV---KPAQE
I-ALKTTAMLVIGVAGIFLNSIILIILIRNKWLWSASNCLIGNLALTLMTLVICPWFMLV
R-DFYQNY-VLKNFGCRFEGFLQASFLLSSVCAILLVSYDRMAAAALTAEA--RITIKAA
PRLIIASWFCSCALSLWTIKRYYMER-----QWL-DYL-ESFVED---------------
---VAVLGIYWHFILMLLVWVPLGLMLITYGTIMWRLESSVRE---LSARGG--------
------------G------------RSI---------ARARSRALRITACVLLAGVACRV
YTALIYWRN-NLE---------PLINAVEGSYEIMWFSANFLMYMNCAVPLIGFTNARFR
KAMDRTPG----------IACFK-------------------------------FGMWCC
---------------------------------ICTMLNKKRVQIE---------DKNTE
KVFVIGN-----------SPKPDKK-----------------------------------
--LSRAIKNILHIKKDC-----------------------------LDFSI-KADE----
------------------------------------------------------------
------------------------------------------------------------
------------------------------------VTTKPTKVTP--------------
------------------------------VK-TEP------------------------
------------------------------------------------------------
-------------------V----------------------------------------
-----------
>CAG4959981.1
---------------------------------------------------MHD------
----NDFRA---------------------------------------------------
---------------------FS---------------------------RYYSNWSAD-
------D------L--------------------------------N-NID---------
------TSVFPFPNT---------------------------------LWHV---KSAKE
I-ALKSSAMLVVSIMGIFLNTVIITILIKNKWLWTASNYLVGNLALVLLTLVVCPWFMLV
R-DFYQNY-VLRTFGCKFEGFLQATFLLASVGAVMLVSYDRLAAAVMNADA--RVTKAAA
PKLIVASWALAVILSLWSINREFVMR-----QWT-NYL-EMYAED---------------
---LNVLTVYWHFIIILLVWLPLGLMIITYGTIMWRLEWSSRE---LSSRGG--------
------------G------------QMV---------TKVRGRAMKITACVLLAAAICRM
YTVLVYWRN-NLS---------LEINSVDGAYSVMWFIANYLIYFNCAIPLIGFTNTRFR
RAMDRTPG----------VAWFN-------------------------------FGSWCC
---------------------------------MCATFNMKKGPPP---------DKNMA
NIFVIEN-----------SPRPNKK-----------------------------------
--LSRVIKNILLINRDT-----------------------------VELSLPKVEE----
------------------------------------------------------------
------------------------------------------------------------
------------------------------------VTTKPTKITP--------------
------------------------------LK-VDN------------------------
------------------------------------------------------------
-------------------YVNS-------------------------------------
-----------
>CAH0725551.1
---------------------------------------------------MLE------
---EVDFAQ---------------------------------------------------
---------------------VK---------------------------SFLMNWTVD-
------D------L--------------------------------N-DLD---------
------LSQIPFPNT---------------------------------LWHI---KPAKE
I-ALKSTAMLIVGVVGIFLNSVILIILIKNKWLWTASNILIGNLAFILVTLIFCPWFMLV
R-EFYQNY-VLKTFGCRFEGFLQATLLLASVIAVMLVSYDRLASAALTSEA--RVTKNAA
PKLILATWGIAIGLSLWIIKREYMER-----QWL-DHL-EMFVEV---------------
---GDMLSIYWHFIIMLLVWIPLAVMIITYGTIMWRIEWTARE---LSSRGG--------
------------G------------QTL---------TKAKGKAMKITACILVAAAICRI
YTILIYWRN-NLN---------MEINAVDGGYSVMWFVASYLMYVNCAIPLIGFTNIRFR
SAMDRTPC----------TACFK-------------------------------FSTWCC
---------------------------------ICTTVVKKKQSIQ---------PNNVE
KIYVIET-----------SPKPKRK-----------------------------------
--ISGMVKNFLHINRQS-----------------------------VELSLPNVDE----
------------------------------------------------------------
------------------------------------------------------------
------------------------------------ATTKPTKVTP--------------
------------------------------LK-IEP------------------------
------------------------------------------------------------
-------------------V----------------------------------------
-----------
>XP_026733043.1
---------------------------------------------------MDE------
----SDFDEIIQ------------------------------------------------
---------------------SP---------------------------RTLSNWSLD-
------Y------L--------------------------------E-NID---------
------TSKYPFPNT---------------------------------LWHI---KPAKE
I-ALKTSAMVIIGVLGIFLNSIILIILIKNRWMWTASNCLIGNLALTLFTLICCPWFMLV
R-DFYQNY-VLKNFGCRFEGFFQASFLLSSVCAILLVSYDRLAAAALTAEA--RITLKSA
PRLIIASWVLATALSLWALKRDYVER-----QWL-DHL-ETFMED---------------
---VAVLGIFWHFLLTLLVWVPLGLMVGTYGTIMWRLERSSRE---LSSRGG--------
------------G------------QFV---------VRARGRALRITSLVLLAAVVCRI
YTTLIYWRH-NND---------DKINSVKGAYAVMWFVANYLMYLNCAIPLIGFTNARFR
KAMDRTPG----------IACFK-------------------------------FGSWCC
---------------------------------IFTMFSRKQIQIT---------DKNTE
KIFVIGK-----------SPKPRQK-----------------------------------
--LSHVLKNILHINKDR-----------------------------VEFIV-KADE----
------------------------------------------------------------
------------------------------------------------------------
------------------------------------VTTKPTKVTP--------------
------------------------------IK-TEQ------------------------
------------------------------------------------------------
-------------------A----------------------------------------
-----------
>XP_013179681.1
---------------------------------------------------MDN------
---NSDYDEM--------------------------------------------------
---------------------FL---------------------------RYGTNWTAD-
------Y------L--------------------------------D-DID---------
------TSQYPFPNV---------------------------------LWHR---KSTRE
V-TVKASAMVVVGIMGIFLNSIILIILIKNRWLWTASNYLVGNLALVLLTLILCPWFMLV
R-DFYQHF-VLRNFGCKFEGFLQATFLLASVGAVILVSYDRLAAAALNSEA--RVTKSVA
PKLIFATWFIAIALSLWSVKREFMER-----QWL-DYL-EMYAED---------------
---VKVLSIYWHFITILLVWLPLGLMIVTYGTIIWRLEWSARK---LSSNGG--------
------------G------------QVV---------SRAKGRAMKITACVLLAAAFCRI
YTVLVYWRN-NLT---------LEINAVEGAYNIMWFVANYLIYVNCAIPLIGFTNLRFR
RAMDRTEG----------VAWFR-------------------------------FSSWCC
---------------------------------TCSMFNTKKGPPP---------DKNMA
KIFVIET-----------SPCPNKK-----------------------------------
--ITRVIKNILHINRDA-----------------------------VELSVPKVEE----
------------------------------------------------------------
------------------------------------------------------------
------------------------------------VTTKPTKITP--------------
------------------------------IK-VDN------------------------
------------------------------------------------------------
-------------------I----------------------------------------
-----------
>CAB3509696.1
---------------------------------------------------MDE------
----SDFDDL--------------------------------------------------
---------------------DS---------------------------RFVSNWSED-
------Y------L--------------------------------E-QLD---------
------TSQHNFPNT---------------------------------LWHV---KPPVE
I-VLKSSAMLIIGITGIFLNSIILIILFRNKWLWTASNYLVGNLALILLTLLICPWFMLV
R-DFYQQY-VLRNFGCRFEGFLQASFLLAGVCAVLLVSYDRLAAAALAADT--RVTIKVA
PYLIVASWIMSMIVSLWAVKREFVER-----QWK-NYV-EMFIED---------------
---SKVLGIYWHFLLMLLVWVPLGVMVVTYAIIMWRLEWSVRE---LASRGG--------
------------G------------QSI---------ARARTRTLRITACVLLTSLICRM
FTAFIYWRN-NLP---------NEVNSADGGFQIMWFASNYLLYLNCAIPLIGFTNARFR
KAMDRTPG----------VACFK-------------------------------FGSWCC
---------------------------------LCDVPAKKHDQGQ---------EKNTE
KIFVIAH-----------SPKPHKK-----------------------------------
--ISKAIKNILHIKKDT-----------------------------LEFSI-KVDE----
------------------------------------------------------------
------------------------------------------------------------
------------------------------------VTTKPTKITP--------------
------------------------------VK-TEP------------------------
------------------------------------------------------------
-------------------VLDNGKI----------------------------------
-----------
>XP_047522130.1
----------------------------------MKLR---------------A------
----ALIPKV--------------------------------------------------
------------------------------------------------------------
-------------------------------------------------LD---------
------TSQYPFPNT---------------------------------LWLL---KPARE
I-AFKSSAMVIVGFIGIFLNSIILIILMRNRWLWTPSNILVGNMALVMLTLLICPWFMLV
R-DFYQNY-VLRNFGCRFEGFLQATLLLASVGSIMLVSYDRLAAACLTAEA--RVTKHCA
PKLILITWIAAMALSLWIIKRHYQER-----QWL-DFL-EMFVED---------------
---VSFLEVYWHFILMLLVWLPLGVMIVTYGGIIWRLEWSARE---LTSRGG--------
------------G------------KVV---------VKARGKAMRVTAMVLVASTLCRL
YTVLIYWRN-NMA---------KEINAVEGGYEILWFTASYLMYLNCALPLIGFTNVRFR
RAMDRTPG----------LSCFR-------------------------------FGTWCC
---------------------------------VCCLVTRKTKDLE---------NANNE
-IFVIET-----------SPKPKKK-----------------------------------
--LSNAIKNILNINKQT-----------------------------LELSV-HIDE----
------------------------------------------------------------
------------------------------------------------------------
------------------------------------VTTKPTKVTP--------------
------------------------------IR-IEQ------------------------
------------------------------------------------------------
-------------------CNDV-------------------------------------
-----------
>XP_039756686.1
------------------------------------------------------------
------------------------------------------------------------
------------------------------------------------------------
----------------------------------------------M-ELD---------
------TSQYPFPNK---------------------------------LWHI---KPAKE
V-AIKTTAMVIVGVTGIFLNSIIITILLKNKWLWTASNYLIGNLAFILITLIFCPWFMLV
R-DFHQNY-VLKNFGCRFEGFLQASLLLAGVAAVMLVSYDRLAAATLTAEA--RITKNVA
PKLIIASWVIPMGLSLWIIKRKYIER-----QWL-DFL-ETFFEE---------------
---RKVLGIYWHCIVILLVWIPLGVMILTYGAIIWRLERSARE---LLSRGG--------
------------G------------QTV---------TQARGKAMRMTACILLAAAVCRI
YTAMVYWRN-NLP---------QEVNSVEGGFDILWFIASYLMYVNCAIPLIGFTNTRFR
RAMDRTPG----------VACFK-------------------------------FGTWCC
---------------------------------ACAMVVKKKQSLQ---------HNNVE
KIFVVIA-----------SPRPKRK-----------------------------------
--ISRVVKNILHINKQS-----------------------------VELSIAKVDE----
------------------------------------------------------------
------------------------------------------------------------
------------------------------------ASTKPTKVTP--------------
------------------------------LK-NEQ------------------------
------------------------------------------------------------
-------------------LDSKV---NDVEFMDQ--------------GIENTRSERIV
INEENNL----
>CAF4878982.1
-------------------------------------RFI--------FEEMFG------
----ADLYKI--------------------------------------------------
---------------------DE---------------------------KFLTNCTDL-
----TAD------C--------------------------------L-DLD---------
------TSQYPFPNT---------------------------------LWLL---KPARE
I-AFKSSAMVIVGIIGIFLNSIILIILMRNRWLWTPSNILVGNMAIVMLTLLICPWFMLV
R-DFYQNY-VLRNFGCRFEGFLQATLLLASVGSIMLVSYDRLAAACLTAEA--RVTKHCA
PKLILITWIAAMGLSLWIIKRHYQER-----QWL-DFL-EMFVED---------------
---VSFLEVYWHFILMLLVWLPLGVMIVTYGGIIWRLECSARE---LTSRGG--------
------------G------------KVV---------VKARGKAMRVTAMVLVASTLCRL
YTVLIYWRN-NMA---------KEINAVEGGYEILWFTASYLMYLNCALPLIGFTNVRFR
RAMDRTPG----------LACFR-------------------------------FGTWCC
---------------------------------VCCLVTRKTKDLE---------NARNE
-IFVIET-----------SPKPKKK-----------------------------------
--LSNAIKNILNINKQT-----------------------------LELSV-HIDE----
------------------------------------------------------------
------------------------------------------------------------
------------------------------------VTTKPTKVTP--------------
------------------------------IR-IEQ------------------------
------------------------------------------------------------
-------------------CNDV-------------------------------------
-----------
>CAB3230690.1
---------------------------------------------------MDY------
----TDYNGT--------------------------------------------------
---------------------HV---------------------------KVARNWSLN-
------D------F--------------------------------E-NLD---------
------LSQCKFPNT---------------------------------LWHV---RSATE
M-AIKSTLMVTVAVMGIFLNSIILIILFKNKWLRSPSNYLIGNLAFTLLMLVLSPWFMLI
R-DFHQKF-ILQNFGCRFEGFMQATLLLASVSAVMLVSYDRLAAAALTTEA--RVTMKVA
PKLVIASWLLSMVLSIWIVKRTYVER-----QWL-DYL-ETFAED---------------
---VQVLGIYWHFLLTLLVWIPLAAMVVTYGAIMWQLERSSRE---LSSRGG--------
------------G------------RSI---------AKAKSRAMRITAFILAVAVLCRV
YTVLIYWKK-NLN---------PEINAVDGSFNIMWFAANYMMYLNSAVPLIGFTNLRFR
KAMDRTRG----------VAWFR-------------------------------FGSWCC
---------------------------------VRTMFTRRKKEVF---------DKNTD
KIFVIEN-----------SPRQNRQ-----------------------------------
--LSRVIKNILHINMDS-----------------------------VEFTI-KADE----
------------------------------------------------------------
------------------------------------------------------------
------------------------------------VTAKPTKVTP--------------
------------------------------L-----------------------------
------------------------------------------------------------
------------------------------------------------------------
-----------
>XP_045522851.1
---------------------------------------------------MFR------
----ADLYNI--------------------------------------------------
---------------------DE---------------------------KYLTNCTDL-
----TAD------C--------------------------------L-DLD---------
------TSQYPFPNT---------------------------------LWLL---KPARE
I-AFKSSAMVVVGIIGIFLNSIIFIILMRNRWLWTPSNILVGNMALVMLTLLICPWFMLV
R-DFYQNY-VLRNFGCKFEGFLQATLLLASVGSIMLVSYDRLAAACLTAEA--RVTKHCA
PKLILITWVAAMGLSLWIIKRQYKER-----QWL-DFL-EMFVED---------------
---VSFLEVYWHFILMLLVWLPLGVMIVTYGGIIWRLECSARE---LTSRGG--------
------------G------------KVV---------VKARGKAMRVTAMVLVASTLCRL
YTVLIYWRN-NMV---------KEINAVEGSYEILWFTASYLMYLNCALPLIGFTNLRFR
RAMDRTPG----------LACFR-------------------------------FGTWCC
---------------------------------VCCLVTRKTKDLD---------SAKNE
-IFVIET-----------SPKPKKK-----------------------------------
--LSNAIKNILNINKQT-----------------------------LELSV-HMDE----
------------------------------------------------------------
------------------------------------------------------------
------------------------------------ATTKPTKVTP--------------
------------------------------IR-IEQ------------------------
------------------------------------------------------------
-------------------CNDV-------------------------------------
-----------
>XP_022118003.1
L------------------------------YC-LVLRPV--------YLEMFG------
----AELYKI--------------------------------------------------
---------------------DE---------------------------KYLANCTDL-
----TAD------C--------------------------------L-DLD---------
------TSQYPFPNT---------------------------------LWLV---KPARE
I-AFKSSAMVIVGIIGIFLNSIILIILMRNRWLWTSSNILVGNMALVMLTLLICPWFMLV
R-DFYQNY-VLRNFGCRFEGFLQATLLLASVGSIMLVSYDRLAAACLTAEA--RVTKQCA
PKLILITWVAAMGLSLWIIKRQYQER-----QWL-DFL-EMFVED---------------
---VKFLEVYWHFILMLLVWLPLGVMVVTYGGIIWRLECSARQ---LTSRGG--------
------------G------------KVV---------VKARGKAMRVTAMVLVASTLCRL
YTVLIYWRN-NMV---------KEINAVEGSYEILWFIASYLMYMNCALPLIGFTNVRFR
RAMDRTPG----------LACFR-------------------------------FGTWCC
---------------------------------VCCLVTRKTKDLE---------NAQNE
-IFVIET-----------SPKPKKK-----------------------------------
--LSNAIKNILNINKQT-----------------------------LELSV-HMDE----
------------------------------------------------------------
------------------------------------------------------------
------------------------------------VTTKPTKVTP--------------
------------------------------IR-IEQ------------------------
------------------------------------------------------------
-------------------CNDI-------------------------------------
-----------
>CAG9788860.1
---------------------------------------------------MDD------
------------------------------------------------------------
----------------------------------------------------------D-
------D------L--------------------------------L-NID---------
------TSEYNFPNV---------------------------------LWHI---KPTIE
I-TIKATAMVLVGATGIFLNSVVLIVLIKNRWLWNASNYLIGNLAFVLITLIFCPWFMLV
R-DFYQNY-VLQRFGCQFEGFMQATLLLASVGAIMLVSYDRLSVAALTPDA--KITKTYV
PRLIGATWFVSIALSLWIIKREYMER-----QWK-NHL-EKFVED---------------
---PHVLGIYWHFTLSLLVWIPLGLMVVTYGTIMWKLEWSARK---LSARGG--------
------------G------------RAV---------VKAKRKTMRIAALVLLVAVICRI
YTILVFWRD-RLS---------LEINSVQGGYDIMWFAANYLIYMDCAIPLIGFTNFRFR
KAMDRTPG----------IALFK-------------------------------FGSWCC
---------------------------------VCSMFKRNPELPI---------DNASE
KIFVIET-----------TPRPNKK-----------------------------------
--LVHVIKNILHIKKDT-----------------------------LEVSV-KVDE----
------------------------------------------------------------
------------------------------------------------------------
-------------------------------------VTKPTKMTP--------------
------------------------------VK-MDN------------------------
------------------------------------------------------------
------------------------------------------------------------
-----------
>XP_028165730.1
---------------------------------------------------MWR------
------------------------------------------------------------
----------------------P---------------------------SFWEHWTMDL
DE---DD------L--------------------------------L-NWD---------
------TTQHDFPNV---------------------------------LWII---KPPQE
I-AVKTIAMLVIGISGIFFNSIILIILIRNKWLWCASNMLIGNLALVLVTLLFCPWFMLV
R-DFYQNY-VLKTFGCQFEGFMQASLLLAGVGAVMLVSYDRMAAAALTSDA--RVTRSFA
PKLIFITWFVSILLSLWIINREYTER-----QWK-NFL-EKYVED---------------
---VKVLGIYWHFTLSFLVWIPLGLMVITYGAIMWRLECSARK---LKARGG--------
------------G------------QSV---------TRAKKRAMRITACVLMTAVICRI
YTVLIYWRN-RLP---------NEVNSVEGSYDAMWFAANYLMYTNSAIPLIGFTNVRFR
KAMDITPG----------VRFFK-------------------------------FGSWCC
---------------------------------ICTIFRKKQTIPS---------DRTTE
KVFVIEG-----------SPRQNKK-----------------------------------
--FAHVIKNIFHINKET-----------------------------LDFSV-K-NE----
------------------------------------------------------------
------------------------------------------------------------
------------------------------------DTPKPTRITP--------------
------------------------------VK-SDI------------------------
------------------------------------------------------------
------------------------------------------------------------
-----------
>XP_022823136.1
---------------------------------------------------MDE------
----SDFDDL--------------------------------------------------
---------------------DP---------------------------RVVSNWSED-
------Y------L--------------------------------E-QLD---------
------TSQHNFPNT---------------------------------LWHV---KPPLE
I-VLKSSAMLIIGITGIFLNSIILIILFRNKWLWTASNYLVGNLALILLTLLICPWFMLV
R-DFYQQY-VLRNFGCRFEGFLQASFLLAGVCAVLLVSYDRLAAAALAADT--RVTVKVA
PYLIVASWIMSMIVSLWAVKREFVER-----QWK-NYV-EMFIED---------------
---SKVLGIYWHFLLMLLVWVPLGVMVVTYAIIMWRLEWSVRE---LASRGG--------
------------G------------QSI---------ARARTRTLRITACVLLTSLICRM
FTAFIYWRN-NLA---------NEVNSADGGFQIMWFASNYLMYLNCAIPLIGFTNARFR
KAMDRTPG----------VACFK-------------------------------FGSWCC
---------------------------------LCDVPAKKHDQGQ---------EKNTE
KIFVIAH-----------SPKPHKK-----------------------------------
--ISKAIKNILHIKKDT-----------------------------LEFSI-KVDE----
------------------------------------------------------------
------------------------------------------------------------
------------------------------------VTTKPTKITP--------------
------------------------------VK-TEP------------------------
------------------------------------------------------------
-------------------VIDNGKI----------------------------------
-----------
>RVE47332.1
ISADLFYPFI---ELNFNGSDR--------D--S--------------LYEMHQNSSN--
---TEELDGA--------------------------------------------------
---------------------NE---------------------------STLSRWSRL-
------H------L------------------------------QSLRKLD---------
------TSQYDFPNV---------------------------------LWHT---LPPKE
M-AIKTTAMLLIGVSGITFNSIILIILIKNRWLWNASNYLIGNLAFVLITLIFCPWFMLV
R-DFYQNF-VLQNFGCQFEGFMQATLLLASVGAVMLVSYDRLAAAALTQDA--RITKPYV
PRLIAATWFVSIALSLWIIKREYKER-----QWK-NHL-EKFVED---------------
---PNVLGIYWHFTLSMLVWIPLGLMVITYGTIMWKLEWSARK---LSARGG--------
------------G------------LAV---------AKAKRKAMRISALVLLVAVICRI
YTVLVYWRD-RLS---------LEINAVRGGYDALWFAANYLMYVDCAIPLIGFTNYRFR
KAMDRTPG----------VAIFK-------------------------------FGSWCC
---------------------------------VCSMCKRNPEIPV---------EQTSE
KIFVIET-----------TPKPNKK-----------------------------------
--LVHVLKNFLHIKKDT-----------------------------LEVSV-KADE----
------------------------------------------------------------
------------------------------------------------------------
-------------------------------------VTKPTKMTP--------------
------------------------------VK-PEN------------------------
------------------------------------------------------------
------------------------------------------------------------
-----------
>XP_013189733.1
---------------------------------------------------MDE------
------------------------------------------------------------
----------------------------------------------------------E-
------D------L--------------------------------I-NID---------
------TSEYEFPNI---------------------------------LWHV---KPAQE
I-AIKTTAMLAIGFTGIFMNSIIIIVIIRNKWLWSASNYLVGNLALVLITLIFCPWFMLV
R-DFYQQY-VLKTFGCQFEGFLQATLLLAGVGAVMLVSYDRLAAAALSADA--RVTRNVA
PKAIFCTWFIAIVLSLWILRREYTER-----QWL-DYL-ETFVED---------------
---VEVLGIYWHFTLTLLVWIPLGLMVVTYGTIMWRLECSARE---LSTRGS--------
------------G------------HAV---------TKARSRALRITACVLMTAVVCRL
YTVLIYWRN-NLS---------NDINSVEGSYDSMWFAANYLMYLNCAVPLIGFTNTRLR
KAMDRTPG----------VACFK-------------------------------FGTWCC
---------------------------------VCTMLHRKQVVVT---------DKHTE
KIFVIES-----------TPRPNKK-----------------------------------
--LTHVIKNILHINKET-----------------------------VDFSI-KNDE----
------------------------------------------------------------
------------------------------------------------------------
------------------------------------ITMKPTRVTP--------------
------------------------------V-----------------------------
------------------------------------------------------------
------------------------------------------------------------
-----------
>XP_034834984.1
YRISRAKPSKNASDISSNIIDDPADSVVDVDYCDKVSKPISLEMD---YAKMYG------
---RVEFDYQ--------------------------------------------------
---------------------IP---------------------------SFLTNWSAD-
------YDTF---E--------------------------------T-EVD---------
------LSQYPFPNN---------------------------------LWHI---KPAKE
V-ALKTTAMLIVGIIGIFLNSIIIIILLKNKWLWTASNYLIGNLAFILITLIFCPWFMLV
R-DFHQNF-VLKNFGCRFEGFLQASLLLAGVAAVMLVSYDRLAAATLTAEA--RITKKAA
PKLIVASWIIPMGLSLWIIERKYIER-----QWL-DFL-ETFVEE---------------
---PNMLPIYWHCIVILLVWIPLGVMILTYGTIIWRLEKSSRE---LSSRGG--------
------------G------------QTI---------TQARGKAMRITACILLVAAVCRV
YTALVYMRN-NLP---------NEINAVEGGYQIMWFIASYLMYLNCAIPLIGFTNTRFR
RAMDRTPG----------VACFK-------------------------------FGAWCC
---------------------------------ACATVVKKKQCLQ---------NNNVE
KIFVVVA-----------SPRPNRK-----------------------------------
--ISRVVRNILHINKQT-----------------------------LELSVPKVDE----
------------------------------------------------------------
------------------------------------------------------------
------------------------------------ATTKPTKVTP--------------
------------------------------LK-VEQ------------------------
------------------------------------------------------------
-------------------LDFKMNEENDKVFIAE--------------GLEVTISERIV
INEERNL----
>XP_045774600.1
-------------------------------------------MD---YAKMYG------
---NVEFDYQ--------------------------------------------------
---------------------IP---------------------------SFLINWSTD-
------YDTS---E--------------------------------P-EVD---------
------LSQYPFPNK---------------------------------LWHI---KPAKE
V-ALKTTAMLIVGVTGIFLNSVIIIILLKNKWLWTASNYLIGNLAFILITLIFCPWFMLV
R-DFHQNF-VLNNFGCRFEGFLQASLLLAGVAAVMLVSYDRLAAATLTAEA--RITKKAA
PKLIVASWIIPMGLSLWIIERKFIER-----QWL-DFL-ETFYED---------------
---PKMLPIYWHCIVILLVWIPLGVMLLTYGTIIWRLERSARE---LSSRGG--------
------------G------------QTI---------TQARGKAMRITACILLVAAVCRV
YTALVYMRN-NLP---------NEINAVEGGYQIMWFIASYLMYLNCAIPLIGFTNTRFR
RAMDRTPG----------VAWFK-------------------------------FGTWCC
---------------------------------ACATVVKKKQSLQ---------NNNVE
KIFVVVA-----------SPRPNRK-----------------------------------
--ISRVVRNILHINKQT-----------------------------LELSVPKVDE----
------------------------------------------------------------
------------------------------------------------------------
------------------------------------ATTKPTKVTP--------------
------------------------------LK-VEQ------------------------
------------------------------------------------------------
-------------------LDFKADEENDKVFIAQ--------------GLEVTISERIV
INEERNL----
>XP_041982158.1
---------------------------------------------------MRP------
---FDDFDD---------------------------------------------------
---------------------LP---------------------------KYFTNWTTD-
------Y------L--------------------------------N-DLD---------
------TSEYPFPNT---------------------------------LWHV---KPVKE
V-ALKSTAMVVVGVFGIFLNTIILIILIKNKWLWTASNYLIGNLALALLNLLICPWFMLV
R-DFYQNY-VLKNFGCRFEGFLQATLLLASVIAVMMVSYDRLAAAALTSEA--RITKAVA
PKLIIAAWIIPFGLSLWMIKREYMER-----QWL-DFL-ESFVED---------------
---LKVLGIYWHFILLLLVWIPLGVMVVTYGTIMWRLEWSARE---LASRGG--------
------------G------------QTV---------SRARTKALRITACVLITTAVCRI
YTIMLYWRN-NLN---------NEINAVEGGYEIMWFTANYLMYVNSAIPLIGFTNVRFR
RAMDRTPG----------IRCFS-------------------------------FGSWCC
---------------------------------ICATIQKKHNTAD---------QNNEE
RVFVIDT-----------NLKANRK-----------------------------------
--ISRALKNILQINKQT-----------------------------VELSVPK-DE----
------------------------------------------------------------
------------------------------------------------------------
-------------------------------------LTKPTKLTP--------------
------------------------------LK-MEQ------------------------
------------------------------------------------------------
-------------------I----------------------------------------
-----------
>XP_023941153.1
-------------------------------------------MD---HT-MYG------
---DVLLDDQ--------------------------------------------------
---------------------VP---------------------------GYLTNWSCD-
------YE-----L--------------------------------A-QVD---------
------TSQYPFPNK---------------------------------LWHI---KPAKE
I-ALKTTAMLVVGITGIFLNSIIIIILVKNKWLWTASNYLIGNLAFILITLIFCPWFMLV
R-DFYQNF-VLKNFGCRFEGFLQASLLLAGVAAVILVSYDRLAAATLTAEA--RITKKAA
PKLIVASWIIAMGLSLWIIKREYIER-----QWL-DFL-ETYFEE---------------
---RHVLGIYWHCIIILLVWVPLGVMIITYGAIIWKLERSARE---LSSRGG--------
------------G------------QTI---------AQARGKAIRITACILLATAVCRV
YTAMVYLRN-SLP---------NEINAVEGGFDIVWFAASYFMYVNCAIPLIGFTNIRFR
RAMDRTPG----------VAFFK-------------------------------FGTWCC
---------------------------------VCTTVVKKKQSLQ---------NNNVE
KIFVVVA-----------SPRPKRK-----------------------------------
--ISRVVKNILHINKQS-----------------------------VELTMPKVDE----
------------------------------------------------------------
------------------------------------------------------------
------------------------------------VTTKPTKVTP--------------
------------------------------LK-IDQ------------------------
------------------------------------------------------------
-------------------LESKV---NDVVYVPQ--------------VAEDTKSEKIV
INEENKL----
>CAH0401003.1
---------------------------------------------------MDD------
------------------------------------------------------------
----------------------------------------------------------D-
------D------L--------------------------------L-NLD---------
------TSQYDFPNV---------------------------------LWHT---LPPKE
M-AIKTTAMLLIGVSGITFNSIILIILIKNRWLWNASNYLIGNLAFVLITLIFCPWFMLV
R-DFYQNF-VLQNFGCQFEGFMQATLLLASVGAVMLVSYDRLAAAALTQDA--RITKPYV
PRLIAATWFVSIALSLWIIKREYKER-----QWK-NHL-EKFVED---------------
---PNVLGIYWHFTLSMLVWIPLGLMVITYGTIMWKLEWSARK---LSARGG--------
------------G------------LAV---------AKAKRKAMRISALVLLVAVICRI
YTVLVYWRD-RLS---------LEINAVRGGYDALWFAANYLMYVDCAIPLIGFTNYRFR
KAMDRTPG----------VAIFK-------------------------------FGSWCC
---------------------------------VCSMCKRNPEIPV---------EQTSE
KIFVIET-----------TPKPNKK-----------------------------------
--LVHVLKNFLHIKKDT-----------------------------LEVSV-KADE----
------------------------------------------------------------
------------------------------------------------------------
-------------------------------------VTKPTKMTP--------------
------------------------------VK-PEN------------------------
------------------------------------------------------------
------------------------------------------------------------
-----------
>XP_045500494.1
---------------------------------------------------MYS------
---DRGIDVG--------------------------------------------------
---------------------IP---------------------------AFLINWTDE-
-------------F--------------------------------V-DID---------
------TSRYPFPNT---------------------------------LWYV---KPAKE
I-ILKSSAMLIIGVIGIFLNSIILIILVKNRWLWTASNFLIGNMALVMLTLLFCPWFMLV
R-DFYQNF-VLKNFGCRFEGFLQATLLLASVGAVMLVCYDRLAAAALTSEA--RVTKAFA
PKLIIITWVVSMAISLWILRRKYMER-----QWI-DFL-EMYVED---------------
---RNFLEIYWHFILLLLVWLPLGVMVITYGGIIWRLEWSARE---LSSRGG--------
------------G------------QIV---------SKARGKAMRVTAMVLLASTICRV
YTVLVYWRN-NLS---------KEINAVQGGYEIMWFLASYLMYLNCAIPLIGFTNVRFR
HAMDRTPG----------LACFR-------------------------------FGSWCC
---------------------------------ICTVVARDSKDLD---------VKNVE
RIYVIQE-----------TPVPNKR-----------------------------------
--FRHAFKNFLHIHKQT-----------------------------LELSVLRVDE----
------------------------------------------------------------
------------------------------------------------------------
------------------------------------VTTKPTKVTP--------------
------------------------------LK-MEH------------------------
------------------------------------------------------------
-------------------CIEV-------------------------------------
-----------
>XP_026321645.1
---------------------------------------------------MDE------
-----DFGEL--------------------------------------------------
---------------------KL---------------------------LSFGNWSDD-
------Y------L--------------------------------N-EID---------
------TSKYPFPNT---------------------------------LWHV---KPPKE
I-AIKTSLMLTIVVPGLYLNFVILLVLIKNKWLWSASNILIGNLAFVFLILLLAPWFMLV
R-DFYQNY-VLKHFGCRFEGYLQASLLLANVGSVILISYDRLAAAVLTAEA--RVTKNAA
PKLILMVWAVALIISIWITCREYAER-----QWL-DYL-EMYVED---------------
---PNILNVYWHFVISLLVWMPLGLMSIAYGAIMWRLECSAKE---LSSRGG--------
------------G------------QLV---------TRAKGRAMRVTACVLLADVICRI
FSAMLYYRY-RNN---------MFINAVDVNFEIFWFASNTLMFFNCSIPLIGFTNKRFL
KAMDRTPG----------VSCCK-------------------------------FGSWCC
---------------------------------VCGSTKNKELQTA---------DKNTE
KIFIIES-----------DVRPNKK-----------------------------------
--LTRMIRNILHINKDV-----------------------------LELSVPKVEE----
------------------------------------------------------------
------------------------------------------------------------
------------------------------------VTNKPTKLTP--------------
------------------------------LK-DDF------------------------
------------------------------------------------------------
-------------------A----------------------------------------
-----------
>XP_049876376.1
---------------------------------------------------MDE------
---YLDFDSL--------------------------------------------------
---------------------SV---------------------------KSYRNWSQD-
------Y------L--------------------------------N-DLD---------
------TSEYPFPNT---------------------------------LWHL---KPTEE
I-LAKTIVMLTIAIPGIYLNGVILVTLIKNKWLWTPSNFLLANLASVFLTLLFCPWFMLV
R-DFHQNF-VLKNFGCRFEGFLQASLLLTNVASLILVSYDRLAAAVLPAEA--RVTKPGA
KKLIVITWAVSILFSLWITSREYVER-----QWL-DYL-EMYVED---------------
---PEVLYIYWYFILALVVWLPLGIMVLTYGAILWRLQYSARE---LSSRGG--------
------------G------------KLV---------ARAKGRTLKVTACVLIADVICRL
YFVLVYLKD-GGG---------TQINWVDGPYSILWFAAGSLMYLNCTIPLIGFTNVRLL
KAMDKTPG----------VACCR-------------------------------FGSWCC
---------------------------------VCASSTKKELHIQ---------DKNTE
KIFVIES-----------TPRPNVK-----------------------------------
--LTRMIKNILHINADA-----------------------------IDLSVPRLDE----
------------------------------------------------------------
------------------------------------------------------------
------------------------------------ATTKPTKVTP--------------
------------------------------LK-SEH------------------------
------------------------------------------------------------
-------------------VEKHVQYDEN------------------------GQGEHI-
-----------
>PZC78486.1
---------------------------------------------------MDD------
----CNFDDV--------------------------------------------------
---------------------DT---------------------------KSVSNLTAD-
------D------V--------------------------------A-NID---------
------TSQIPFPNT---------------------------------LWHV---KPAQE
I-ALKTTAMLVIGVAGIFLNSIILIILIRNKWLWSASNCLIGNLALTLMTLVICPWFMLV
R-DFYQNY-VLKNFGCRFEGFLQASFLLSSVCAILLVSYDRMAAAALTAEA--RITIKAA
PRLIIASWICSCALSLWTIKRYYMER-----QWL-DYL-ESFVED---------------
---VAVLGIYWHFILMLLVWVPLGLMLITYGTIMWRLESSVRE---LSARGG--------
------------G------------RSI---------ARARSRALRITACVLLTGVACRV
YTALIYWRN-NLE---------PLINAVEGSYEIMWFSANFLMYMNCAVPLIGFTNARFR
KAMDRTPG----------IACFK-------------------------------FGMWCC
---------------------------------ICTMLNKKRVQIE---------DKNTE
KVFVIGN-----------SPKPEKK-----------------------------------
--LSRAIKNILHIKKDC-----------------------------LDFSI-KADE----
------------------------------------------------------------
------------------------------------------------------------
------------------------------------VTTKPTKVTP--------------
------------------------------VK-TEP------------------------
------------------------------------------------------------
-------------------V----------------------------------------
-----------
>XP_013189734.1
---------------------------------------------------MDE------
------------------------------------------------------------
----------------------------------------------------------E-
------D------L--------------------------------I-NID---------
------TSEYEFPNI---------------------------------LWHV---KPAQE
I-AIKTTAMLAIGFTGIFMNSIIIIVIIRNKWLWSASNYLVGNLALVLITLIFCPWFMLV
R-DFYQQY-VLKTFGCQFEGFLQATLLLAGVGAVMLVSYDRLAAAALSADA--RVTRNVA
PKAIFCTWFIAIVLSLWILRREYT--------WL-DYL-ETFVED---------------
---VEVLGIYWHFTLTLLVWIPLGLMVVTYGTIMWRLECSARE---LSTRGS--------
------------G------------HAV---------TKARSRALRITACVLMTAVVCRL
YTVLIYWRN-NLS---------NDINSVEGSYDSMWFAANYLMYLNCAVPLIGFTNTRLR
KAMDRTPG----------VACFK-------------------------------FGTWCC
---------------------------------VCTMLHRKQVVVT---------DKHTE
KIFVIES-----------TPRPNKK-----------------------------------
--LTHVIKNILHINKET-----------------------------VDFSI-KNDE----
------------------------------------------------------------
------------------------------------------------------------
------------------------------------ITMKPTRVTP--------------
------------------------------V-----------------------------
------------------------------------------------------------
------------------------------------------------------------
-----------
>XP_026755056.1
---------------------------------------------------MDD------
------------------------------------------------------------
----------------------------------------------------------D-
------Y------W--------------------------------L-NLD---------
------TSKYNFPNT---------------------------------LWHI---KPPKE
I-AIKVSAMLIIGVTGIILNSIILLILFKNRWLWCPSNYLIGNLALVLITLLLCPWFMLV
R-DFYQQY-VLKHFGCYFEGFLQASLLLTGVGAIMLVSYDRLAAAALTPDA--RVTKSAA
LKLIATSWIAAMLMSLWILKRDYVER-----QWK-NYL-ETFAED---------------
---DKVLPIYWHFTLLVLVWIPLGLMVLTYGAIMWRLEWSARK---LSLKGT--------
------------G------------LAV---------AKAKTSAMRIAACVLLTSVICRI
YTILMYWRN-RLS---------NEVNSVEGSYDAMWFAANYLIYMNCAVPLIGFTNRRFR
KAMDRTPG----------VAWCK-------------------------------FGSWCC
---------------------------------VCPVYTRKRILEV---------DKNTE
KVFVIED-----------TPRPNRK-----------------------------------
--LAHVIKNILHINKET-----------------------------LDFSV-KIDE----
------------------------------------------------------------
------------------------------------------------------------
------------------------------------VTTKPTKVTP--------------
------------------------------LK-LDQ------------------------
------------------------------------------------------------
-------------------L----------------------------------------
-----------
>XP_047992397.1
------------------------------------------------MCGMENNLSE--
---MLDYDEL--------------------------------------------------
--------------------------------------------------AAKTNWSYD-
------Y------L--------------------------------L-EID---------
------TSQFPFPNT---------------------------------LWHV---KPPKE
I-ALKTTLMLAIGIHGIFLNSVILITLAKNRWLWTASNYLIGNLAMTLLTLLFCPWFMLV
R-DFYQNY-VLKNFGCRFEGFMQATMLLAAVGAVMLVCYDRMAAAALTADA--RVTKAAA
PKLIIISWVAAILLSLWIIKREYVER-----QWL-DHL-ETYVED---------------
---VQFLGIYWHFTLSMLVWIPLGVMVLTYGTIMWKLERSARR---L--RGN--------
------------G------------QTA---------ARARRRAMRITACVLLAAVFCRL
YTFLIYWRN-NNS---------MTINSVDGIFSIIWFVGNLLMYFNSAIPLIGFTNLRFR
RAMDRTPG----------IACCR-------------------------------FGSWCC
---------------------------------VCSMLKKKQPPPSV-------GDKNSE
KIFVIEN-----------SPKPNRK-----------------------------------
--LTKAIKNVLRINKDT-----------------------------LELSIPNADD----
------------------------------------------------------------
------------------------------------------------------------
------------------------------------ITGKPTKVTP--------------
------------------------------LR-PDN------------------------
------------------------------------------------------------
------------------------------------------------------------
-----------
>CAG9564521.1
---------------------------------------------------MLC------
---EEHVYG---------------------------------------------------
---------------------IP---------------------------RLLRNWSID-
------D------L--------------------------------K-ELD---------
------TSLYPFPNT---------------------------------LWHV---KSVEE
V-TLKASFMVLVGVTGIFLNSIILVILINNKWLWTASNYLVGNLAAVLITLLFCPWLMLA
R-DFYQQY-VLKNFGCKFDGFLQATMLLANVAAIILVCYDRLAAAVLTSEA--KITKSVA
PKLIFTSWILSIVLSTWIFKREYVER-----PWK-NYL-ETYVED---------------
---CDFLCIYWHFLVILLVWVPLATMIITYGTIMWKLEWGARE---LSARGG--------
------------G------------RTI---------ILAKRKTMRVTACILLAAAICRI
FTVLVYWRN-NLR---------KEINAVDGGYSIIWFIATYLMYANCAIPIIGFTNTRFR
KAMDRTPC----------IACFR-------------------------------FGSLCC
---------------------------------VYGKEIKEKQSPQ---------HNNNE
KLFVIEG-----------TPQPRRK-----------------------------------
--LSQMVKNLLHIHRHT-----------------------------VELSIAKVDE----
------------------------------------------------------------
------------------------------------------------------------
------------------------------------ATTKPTKVTP--------------
------------------------------LK-IEH------------------------
------------------------------------------------------------
-------------------L----------------------------------------
-----------
>XP_046969698.1
------------------------------------------------------------
------------------------------------------------------------
------------------------------------------------------------
------------------------------------------------------------
------------------------------------------------------------
--------MVLVGVIGIFLNSVIIIILMKNKWLWTASNYLIGNLAVILITLILCPWFMLV
R-DFYQNY-VLKTFGCRFEGFLQASLLLASVVAVILVSYDRLAAAALTSEA--RVTKSAA
PKLIVASWIIPIGLSLWIIKRKYMER-----PWL-NYV-ESFVED---------------
---LDILSIYWHFIIMLLVWIPLGLMIVTYGTIMWRLEWSARE---LSSRGG--------
------------G------------QTI---------SRARGKAMRITACILLAAVICRV
YTILVYWRN-NLR---------REINAVEGSFGIMWFVASYLMYLNCAIPLIGFTNIRFR
RAMDRTPG----------IACFR-------------------------------FGSWCC
---------------------------------ICTTVVKKKQSVQ---------NNNVE
KIFIID------------SPRANRK-----------------------------------
--LSRMVKNIFHINRHT-----------------------------VELSIPKVDE----
------------------------------------------------------------
------------------------------------------------------------
------------------------------------ATTKPTKVTP--------------
------------------------------LK-IEH------------------------
------------------------------------------------------------
-------------------VQEIRNCK----FASP--------------DVI--------
-----------
>CAH0694739.1
------------------------------------------------------------
------------------------------------------------------------
------------------------------------------------------------
------------------------------------------------------------
------------------------------------------------------------
--------MLVISITGIFLNSIILTILLRNKWLWTASNYLVGNLAMTLLTLLICPWFMLV
R-DFYQQY-VLRNFGCRFEGFLQASFLLAGVCAVLLVSYDRLAAAALSAET--RVTIKVA
PYLIVASWLASMTVSLWAVKREFVER-----PWK-NYL-EMYVED---------------
---TRVLGIYWHFLLMLLVWAPLGVMVVTYGTIMWRLEWSVRE---LAARGG--------
------------G------------QSI---------ARARTRTLRITACVLLVSLICRI
FTALIYWRN-NLA---------PQINSADGGFQIMWFAANYLMYLNCAIPLIGFTNARFR
KAMDRTPG----------IACFK-------------------------------FGSWCC
---------------------------------LCDVPAKKRDQAQ---------EKHTE
KIFVIAH-----------SPKPHKK-----------------------------------
--ISKAIKNILHIKKDT-----------------------------LDFSI-KVDE----
------------------------------------------------------------
------------------------------------------------------------
------------------------------------ATTKPTKITP--------------
------------------------------VK-TEP------------------------
------------------------------------------------------------
-------------------VLENGKI----------------------------------
-----------
>XP_035444056.2
---------------------------------------------------MDE------
----SDFDEL--------------------------------------------------
---------------------DP---------------------------RAASNWTED-
------Y------L--------------------------------D-QLD---------
------TSQHNFPNT---------------------------------LWHV---KPPLE
I-ALKSSAMLIIGITGIFLNSIILIILLRNKWLWTASNYLVGNLALTLLTLLICPWFMLV
R-DFYQQY-VLRNFGCRFEGFLQASFLLAGVCAVLLVSYDRLAAAALSADA--RVTIKVA
PYLILVSWIASLTVSLWAVKREFVER-----QWK-NYV-EMFVED---------------
----RVLGIYWHFLLMLLVWLPLGVMVVTYATIMWRLEWSVRE---LASRGG--------
------------G------------QSI---------ARARTRTLRITACVLLVSLICRI
LTAFIYWRN-NLP---------NYVNSADGSFQIMWFACNYLMYLNCAIPLIGFTNARFR
KAMDRTPG----------VACFK-------------------------------FGSWCC
---------------------------------LCDVPAKKHEQAQ---------EKNTE
KIFVIAH-----------SPKPHKK-----------------------------------
--ISKALKNILHIKKDT-----------------------------LEFSI-KVDE----
------------------------------------------------------------
------------------------------------------------------------
------------------------------------VTTKPTKITP--------------
------------------------------VK-TEP------------------------
------------------------------------------------------------
-------------------ALENGKI----------------------------------
-----------
>CAG9788867.1
------------------------------------------------------------
------------------------------------------------------------
------------------------------------------------------------
------------------------------------------------------------
------------------------------------------------------------
--------MVLVGATGIFLNSVVLIVLIKNRWLWNASNYLIGNLAFVLITLIFCPWFMLV
R-DFYQNY-VLQRFGCQFEGFMQATLLLASVGAIMLVSYDRLSVAALTPDA--KITKTYV
PRLIGATWFVSIALSLWIIKREYMER-----QWK-NHL-EKFVED---------------
---PHVLGIYWHFTLSLLVWIPLGLMVVTYGTIMWKLEWSARK---LSARGG--------
------------G------------RAV---------VKAKRKTMRIAALVLLVAVICRI
YTILVFWRD-RLS---------LEINSVQGGYDIMWFAANYLIYMDCAIPLIGFTNFRFR
KAMDRTPG----------IALFK-------------------------------FGSWCC
---------------------------------VCSMFKRNPELPI---------DNASE
KIFVIET-----------TPRPNKK-----------------------------------
--LVHVIKNILHIKKDT-----------------------------LEVSV-KVDE----
------------------------------------------------------------
------------------------------------------------------------
-------------------------------------VTKPTKMTP--------------
------------------------------VK-MDN------------------------
------------------------------------------------------------
------------------------------------------------------------
-----------
>CAF4878990.1
------------------------------------------------------------
------------------------------------------------------------
------------------------------------------------------------
------------------------------------------------------------
------------------------------------------------------------
--------MVIVGIIGIFLNSIILIILMRNRWLWTPSNILVGNMAIVMLTLLICPWFMLV
R-DFYQNY-VLRNFGCRFEGFLQATLLLASVGSIMLVSYDRLAAACLTAEA--RVTKHCA
PKLILITWIAAMGLSLWIIKRHYQER-----QWL-DFL-EMFVED---------------
---VSFLEVYWHFILMLLVWLPLGVMIVTYGGIIWRLECSARE---LTSRGG--------
------------G------------KVV---------VKARGKAMRVTAMVLVASTLCRL
YTVLIYWRN-NMA---------KEINAVEGGYEILWFTASYLMYLNCALPLIGFTNVRFR
RAMDRTPG----------LACFR-------------------------------FGTWCC
---------------------------------VCCLVTRKTKDLE---------NARNE
-IFVIET-----------SPKPKKK-----------------------------------
--LSNAIKNILNINKQT-----------------------------LELSV-HIDE----
------------------------------------------------------------
------------------------------------------------------------
------------------------------------VTTKPTKVTP--------------
------------------------------IR-IEQ------------------------
------------------------------------------------------------
-------------------CNDV-------------------------------------
-----------
>XP_037973038.2
---------------------------------------------------MDE------
---DIDIEEL--------------------------------------------------
---------GAL---------AL---------------------------LSQSNWSID-
------Y------L--------------------------------E-GLD---------
------TSEFPFPNT---------------------------------LWHR---RPEWE
I-SLKTTLMLSIALIGIFLNLVILAIIARNRWLWSASNFLVANLALVLLTLVLCPWPWLV
R-HFYQSY-VIGEVGCKFEAFVQCTFLLAGVLAIMQVSYDRLASAALTAEA--RVTKAAA
PRVVLGSWALAVGLSVWIFNREYTER-----QWL-DYL-EAFREN---------------
----SFLKVYWHIVVTILVWVPLGLMIVTYGGILWRLERSARK---LKTRGG--------
------------G------------QLV---------GRAKGKAMKIAACVLVVGASCRL
YTVMVYWRN-SLE---------PVVNSVDEGYGKMWFAANCLMYIDCVVPLIGFTNERFR
RAMDRTPG----------LVCFR-------------------------------FGSWCC
---------------------------------VCNTVKKPPVSQQ---------EKNTE
KIFVIEG-----------TPKQDKR-----------------------------------
--ISYLIKNMLHIYKDS-----------------------------LEFSVPKTDD----
------------------------------------------------------------
------------------------------------------------------------
-------------------------------------TNKPTRITP--------------
------------------------------LK-TDG------------------------
------------------------------------------------------------
-------------------I----------------------------------------
-----------
>CAH2044082.1
---------------------------------------------------MFE------
---GYDTGDT--------------------------------------------------
---------------------NS---------------------------RFWSNWTTN-
------Y------L--------------------------------N-DID---------
------TSEYPFPNT---------------------------------LWNR---KSAKE
I-AIKSSAMLVVGIMGIFLNAVILVILMKNRWLWTASNYLVGNLALVLLTLILCPWFMLV
R-DFYQNY-VLRNFGCKFEGFLQATFLLASVGAVMLVSYDRLAAAALNSDA--RVTKTAA
PKLIVASWIIAISLALWTIKRDFMER-----QWL-DYL-EMFVED---------------
---VNVLNIYWHFITILLVWLPLGLMIVTYGTLMWRLEWSARR---LASRGG--------
------------G------------QTL---------TKAKSRAMRITACVLLTAAVCRI
YTTLVYWRN-NLS---------LEINAVDGAYNIMWFLANYLIYVNCAIPLIGFTNLRFR
RAMDRTSG----------VASFS-------------------------------STQ---
------------------------------------------------------------
-----RN-----------AHRKTRT-----------------------------------
--WRRFS-----------------------------------------------------
------------------------------------------------------------
------------------------------------------------------------
------------------------------------------------------------
------------------------------------------------------------
------------------------------------------------------------
------------------------------------------------------------
-----------
>KAG7312068.1
---------------------------------------------------MDE------
---DIDIEEL--------------------------------------------------
---------GAL---------AL---------------------------LSQSNWSID-
------Y------L--------------------------------E-GLD---------
------TSEFPFPNT---------------------------------LWHR---RPDWE
I-SLKTTLMLSIALIGIFLNLVILAIIARNRWLWSASNFLVANLALVLLTLVLCPWPWLV
R-HFYQSY-VIGEVGCKFEAFVQCTFLLAGVLAIMQVSYDRLASAALTAEA--RVTKAAA
PRVVLGSWALAVGLSVWIFNREYTER-----QWL-DYL-EAFREN---------------
----SFLKVYWHIVVTILVWVPLGLMIVTYGGILWRLERSARK---LKTRGG--------
------------G------------QLV---------GRAKGKAMKIAACVLVVGASCRL
YTVMVYWRN-SLE---------PVVNSVDEGYGKMWFAANCLMYIDCVVPLIGFTNERFR
RAMDRTPG----------LVCFR-------------------------------FGSWCC
---------------------------------VCNTVKKPPVSQQ---------EKNTE
KIFVIEG-----------TPKQDKR-----------------------------------
--ISYLIKNMLHIYKDS-----------------------------LEFSVPKTDD----
------------------------------------------------------------
------------------------------------------------------------
-------------------------------------TNKPTRITP--------------
------------------------------LK-TDG------------------------
------------------------------------------------------------
-------------------I----------------------------------------
-----------
>KPI99833.1
------------------------------------------------------------
------------------------------------------------------------
------------------------------------------------------------
------------------------------------------------------------
------------------------------------------------------------
--------MIVVGIMGIFLNSIILIILIKNRWLWTASNYLVGNLALVLLTLILCPWFMLV
R-DFYQHF-VLRNFGCKFEGFLQATFLLASVGAVILISYDRLAAAALNSEA--RVTKSAA
PKLIFATWFIAIALSLWSVKREFMER-----QWL-DYL-EMYAED---------------
---VKVLSIYWHFITILLVWLPLGLMIVTYGTIIWRLEWSARK---LSSNGG--------
------------G------------QVV---------SRAKGRAMKITACVLLAAAFCRI
YTVLVYWRN-NLT---------LEINAVEGAYNIMWFVANYLIYVNCAIPLIGFTNLRFR
RAMDRTEG----------VAWFR-------------------------------FSSWCC
---------------------------------TCSMFNTKKGPPP---------DKNMA
KIFVIET-----------SPCPNKK-----------------------------------
--ITRVIKNILHINRDA-----------------------------VELSVPKVEE----
------------------------------------------------------------
------------------------------------------------------------
------------------------------------VTTKPTKITP--------------
------------------------------IK-VDN------------------------
------------------------------------------------------------
-------------------I----------------------------------------
-----------
>XP_038222778.1
------------------------------------------------------------
------------------------------------------------------------
------------------------------------------------------------
------------------------------------------------------------
------------------------------------------------------------
--------MLIIGVIGIFLNSIILIILVKNKWLWTASNFLIGNMALLMLTLILCPWFMLV
R-DFYQNY-VLKNFGCRFEGFLQATLLLASVSAVMLVSYDRLAAAALTSEA--RVTKAFA
PKLIVITWLVAMVISLWIMKREYMER-----QWM-NFL-EMYVED---------------
---RNFLEIYWHFILLLLVWLPLGVMVITYGAIIWRLEWSARE---LSSRGG--------
------------G------------QIV---------SKARGKAMRITAMVLLASTICRV
YTVLVYWRN-NMS---------KEINSVEGGFEILWFLASFLMYLNCAIPLIGFTNLRFR
HAMDRTPG----------LACFR-------------------------------FGSWCC
---------------------------------ICTLVARDSKDLD---------VKNVE
RIYVIQE-----------TPLPNKK-----------------------------------
--FTHAFKNFLHINKQT-----------------------------LELSVLRVDE----
------------------------------------------------------------
------------------------------------------------------------
------------------------------------VTTKPTKVTP--------------
------------------------------LK-MEQ------------------------
------------------------------------------------------------
-------------------CNEI-------------------------------------
-----------
>XP_032519186.1
---------------------------------------------------M--------
------------------------------------------------------------
------------------------------------------------------------
-------------F--------------------------------F-ILD---------
------TSLYPFPNT---------------------------------LWHV---KSVEE
V-TLKASFMVLVGVTGIFLNSIILIILLNNKWLWTASNYLVGNLAAVLITLLFCPWLMLA
R-DFYQQY-VLKNFGCKFDGFLQATMLLANVAAIILVCYDRLAAAVLTAEA--KITKSVA
PKLIFVSWILSIVLSTWIFKREYVER-----PWK-NYL-ETYVED---------------
---CDFLCIYWHFLVILLVWIPLTAMTITYGAIIWKLEWGARE---LLSRGG--------
------------G------------RTI---------ILAKRKTMRVTACILLAAAICRI
FTVLVYWRN-NLR---------KEINAVDGGYSIIWFIATYLMYANCAIPIIGFTNTRFR
KAMDRTPC----------IACFR-------------------------------FGSLCC
---------------------------------VYGKEIKENQSPQ---------HNNNE
KLFVIEG-----------SPQPRRK-----------------------------------
--LSQIVKNLLHIHRHT-----------------------------VELSIAKVDE----
------------------------------------------------------------
------------------------------------------------------------
------------------------------------ATTKPTKVTP--------------
------------------------------LK-IEH------------------------
------------------------------------------------------------
-------------------L----------------------------------------
-----------
>KPJ18637.1
---------------------------------------------------MDN------
---HSDYDEI--------------------------------------------------
---------------------FL---------------------------KYGTNWTAD-
------Y------L--------------------------------D-DID---------
------TSQYPFPNV---------------------------------LWHR---KSTRE
V-AVKASAMVVIGIMGIFLNSIILTILIKNRWLWTASNYLVGNLALVLLTLILCPWFMLV
R-DFYQHF-VLRNFGCKFEGFLQATFLLASMGAVILVSYDRLAAAALNSEA--RVTKAAA
PKLIFATWFIAIALSLWSVKREFM------------------------------------
-----------------------------YSTIIWRLEWSARK---LSSNGG--------
------------G------------QVV---------SKAKGRAMKITACVLLAAAFCRI
YTVLVYWRN-NLT---------LEINAVEGAYNIMWFVANYLIYVNCAIPLIGFTNLRFR
RAMDRTDG----------VAWFR-------------------------------FSSWCC
---------------------------------TCSTFYTKKGPPP---------DKNMA
KIFVIET-----------SPCPNKK-----------------------------------
--ITRVLKNILHINRDT-----------------------------IELSMPKVEE----
------------------------------------------------------------
------------------------------------------------------------
------------------------------------VTTKPTKITP--------------
------------------------------IK-VDN------------------------
------------------------------------------------------------
-------------------V----------------------------------------
-----------
>KAG8107065.1
HI--------------------------------LLFRGV-----------YHS------
----TTFPAL--------------------------------------------------
---------------------SETRGSVR----------------LLTKKHPVPTPAFR-
------V------G--------------------------------A-PLD---------
------TSQHNFPNT---------------------------------LWHV---KPPLE
I-ALKSSAMLIIGITGIFLNSIILIILLRNKWLWTASNYLVGNLALTLLTLLICPWFMLV
R-DFYQQY-VLRNFGCRFEGFLQASFLLAGVCAVLLVSYDRLAAAALSADA--RVTIKVA
PYLILVSWIASLTVSLWAVKREFVER-----QWK-NYV-EMFVED---------------
----RVLGIYWHFLLMLLVWLPLGVMVVTYATIMWRLEWSVRE---LASRGG--------
------------G------------QSI---------ARARTRTLRITACVLLVSLICRI
LTAFIYWRN-NLP---------NYVNSADGSFQIMWFACNYLMYLNCAIPLIGFTNARFR
KAMDRTPG----------VACFK-------------------------------FGSWCC
---------------------------------LCDVPAKKHEQAQ---------EKNTE
KIFVIAH-----------SPKPHKK-----------------------------------
--ISKALKNILHIKKDT-----------------------------LEFSI-KVDE----
------------------------------------------------------------
------------------------------------------------------------
------------------------------------VTTKPTKITPHGLWY---------
-------------------------AQYMTIG-PPPTW----------------------
------------------------------------------------------------
------------------NVLQKW------------------------------------
-----------
>KAI5638481.1
---------------------------------------------------MEE------
------------------------------------------------------------
--------------------------------------------------ETLVESSTI-
------D------I--------------------------------T-IYN---------
------TSDFYFPNE---------------------------------LWHI---KSPKE
I-AIKTSVMLFIAIPGLYMNFIILVVLIKNRYLWTPSFFLVGNLALIFLTLLLCPWFMLV
R-DFYQNY-VLKNFGCRFEGFMQVSFLLANVLAVILVSYDRLAAAVLPTEA--RITKKAA
PKLIVGSWFIALVFSIWIVHREYIER-----QWS-NHL-ESFAED---------------
---PRVLRIYWQFTLILVVWLPLSIMLFTYAGIIWRLERSARK---LSSRGG--------
------------G------------QLV---------ARAKARTMRVAAGVLLADFICRN
YSVLVYKRN-EDE---------DKINWVDGPFAVLWFVANTLMLANCTIPLIGFTNNRLL
KAMDRTPG----------VACCK-------------------------------FGSWCC
---------------------------------VCASNSKKELRLQ--------QDKNTE
KIFVIEA-----------SPKPKRK-----------------------------------
--ISRLIKNMLHINADA-----------------------------LDLNTHHLEE----
------------------------------------------------------------
------------------------------------------------------------
------------------------------------LTTKPTKITPCPHV----PEHNTG
EV---------------------------ENK-NDN------------------------
------------------------------------------------------------
-------------------VKDDKS-----------------------------EEDKL-
-----------
>GBP55645.1
L-IRNLYPCCNICEISSGGQ------------------------------SIRK------
----LRFSIVP-------------------------------------------------
---------AASA-------VSVECTKTG---------------------GFRSDWEDSE
SNGPRLY------L--------------------------------RRGRY---------
------TSEYPFPNV---------------------------------LWHV---KPARE
I-AIKTTLMLIVGVTGISLNAIILLIIIKNKWLRNSSNYLIANLALVLCTLLLCPWFMLV
R-DFYQQY-VLKNFGCRFEGFLQATLLLAGVSAVILVSYDRLAAAAMTSDA--RITKKAA
PKLAVASWLLPMALSIWIYYREYMER-----PWL-DYL-ETYVEN---------------
---LLVLTIYWHIIICVLVWIPLGLMIVTYGAILWQLRRCAKE---LSARGG--------
------------G------------NSV---------SRAKGRAFKVAAWVLLAAALCRI
FTVLSYWRN-ELQ---------AQINAVVGVFEIVWFGANFLMYFNCALPLIGFSNERFR
RAMDRTPG----------ISWCR-------------------------------FGSWCC
---------------------------------KSNKSTKKDPVVN-----------KTE
KIFVIEQ-----------TPIPDKK-----------------------------------
--LTRMVKNIMHIHRGS-----------------------------IELGVPKIEEDQGW
SR----------------------------------------------------------
------------------------------------------------------------
--------------------------AIADDGKGEAVATRQVSLDL--------------
------------------------------FK-RAG------------------------
------------------------------------------------------------
-------------------FQS--------------------------------NEECVC
DFVAKLIEFL-
>CAH4029932.1
------------------------------------------------------------
------------------------------------------------------------
------------------------------------------------------------
------------------------------------------------------------
------------------------------------------------------------
-------------------------------------------MALVMLTLLICPWFMLV
R-DFYQNY-VLRNFGCKFEGFLQATLLLASVGSIMLVSYDRLAAACLTAEA--RVTKHCA
PKLILITWVAAMGLSLWIIKRQYKER-----QWL-DFL-EMFVED---------------
---VSFLEVYWHFILMLLVWLPLGVMIVTYGGIIWRLECSARE---LTSRGG--------
------------G------------KVV---------VKARGKAMRVTAMVLVASTLCRL
YTVLIYWRN-NMV---------KEINAVEGSYEILWFTASYLMYLNCALPLIGFTNLRFR
RAMDRTPG----------LACFR-------------------------------FGTWCC
---------------------------------VCCLVTRKTKDLE---------SAKNE
-IFVIET-----------SPKPKKK-----------------------------------
--LSNAIKNILNINKQT-----------------------------LELSV-HMDE----
------------------------------------------------------------
------------------------------------------------------------
------------------------------------ATTKPTKVTP--------------
------------------------------IR-IEQ------------------------
------------------------------------------------------------
-------------------CNDV-------------------------------------
-----------
>XP_032518941.1
------------------------------------------------------------
------------------------------------------------------------
------------------------------------------------------------
------------------------------------------------------------
------------------------------------------------------------
--------MVLVGVTGIFLNSIILIILLNNKWLWTASNYLVGNLAAVLITLLFCPWLMLA
R-DFYQQY-VLKNFGCKFDGFLQATMLLANVAAIILVCYDRLAAAVLTAEA--KITKSVA
PKLIFVSWILSIVLSTWIFKREYVER-----PWK-NYL-ETYVED---------------
---CDFLCIYWHFLVILLVWIPLTAMTITYGAIIWKLEWGARE---LLSRGG--------
------------G------------RTI---------ILAKRKTMRVTACILLAAAICRI
FTVLVYWRN-NLR---------KEINAVDGGYSIIWFIATYLMYANCAIPIIGFTNTRFR
KAMDRTPC----------IACFR-------------------------------FGSLCC
---------------------------------VYGKEIKENQSPQ---------HNNNE
KLFVIEG-----------SPQPRRK-----------------------------------
--LSQIVKNLLHIHRHT-----------------------------VELSIAKVDE----
------------------------------------------------------------
------------------------------------------------------------
------------------------------------ATTKPTKVTP--------------
------------------------------LK----------------------------
------------------------------------------------------------
------------------------------------------------------------
-----------
>OWR49373.1
------------------------------------------------------------
------------------------------------------------------------
------------------------------------------------------------
------------------------------------------------------------
------------------------------------------------------------
--------MVLVGVTGIFLNSIILIILLNNKWLWTASNYLVGNLAAVLITLLFCPWLMLA
R-DFYQQY-VLKNFGCKFDGFLQATMLLANVAAIILVCYDRLAAAVLTAEA--KITKSVA
PKLIFVSWILSIVLSTWIFKREYVER-----PWK-NYL-ETYVED---------------
---CDFLCIYWHFLVILLVWIPLTAMTITYGAIIWKLEWGARE---LLSRGG--------
------------G------------RTI---------ILAKRKTMRVTACILLAAAICRI
FTVLVYWRN-NLR---------KEINAVDGGYSIIWFIATYLMYANCAIPIIGFTNTRFR
KAMDRTPC----------IACFR-------------------------------FGSLCC
---------------------------------VYGKEIKENQSPQ---------HNNNE
KLFVIEG-----------SPQPRRK-----------------------------------
--LSQIVKNLLHIHRHT-----------------------------VELSIAKVDE----
------------------------------------------------------------
------------------------------------------------------------
------------------------------------ATTKPTKVTP--------------
------------------------------LK-IEH------------------------
------------------------------------------------------------
-------------------L----------------------------------------
-----------
>CAG9788868.1
------------------------------------------------------------
------------------------------------------------------------
------------------------------------------------------------
------------------------------------------------------------
------------------------------------------------------------
--------MVLVGATGIFLNSVVLIVLIKNRWLWNASNYLIGNLAFVLITLIFCPWFMLV
R-DFYQNY-VLQRFGCQFEGFMQATLLLASVGAIMLVSYDRLSVAALTPDA--KITKTYV
PRLIGATWFVSIALSLWIIKREYMER-----QWK-NHL-EKFVED---------------
---PHVLGIYWHFTLSLLVWIPLGLMVVTYGTIMWKLEWSARK---LSARGG--------
------------G------------RAV---------VKAKRKTMRIAALVLLVAVICRI
YTILVFWRD-RLS---------LEINSVQGGYDIMWFAANYLIYMDCAIPLIGFTNFRFR
KAMDRTPG----------IALFK-------------------------------FGSWCC
---------------------------------VCSMVRY--------------------
------------------------------------------------------------
------------------------------------------------------------
------------------------------------------------------------
------------------------------------------------------------
------------------------------------------------------------
------------------------------------------------------------
------------------------------------------------------------
------------------------------------------------------------
-----------
>CAG9788866.1
------------------------------------------------------------
------------------------------------------------------------
------------------------------------------------------------
-------------M--------------------------------F-QID---------
------TSEYNFPNV---------------------------------LWHI---KPTIE
I-TIKATAMVLVGATGIFLNSVVLIVLIKNRWLWNASNYLIGNLAFVLITLIFCPWFMLV
R-DFYQNY-VLQRFGCQFEGFMQATLLLASVGAIMLVSYDRLSVAALTPDA--KITKTYV
PRLIGATWFVSIALSLWIIKREYMER-----QWK-NHL-EKFVED---------------
---PHVLGIYWHFTLSLLVWIPLGLMVVTYGTIMWKLEWSARK---LSARGG--------
------------G------------RAV---------VKAKRKTMRIAALVLLVAVICRI
YTILVFWRD-RLS---------LEINSV--------------------------------
------------------LSYFK-------------------------------------
------------------------------------------------------------
------------------------------------------------------------
------------------------------------------------------------
------------------------------------------------------------
------------------------------------------------------------
------------------------------------------------------------
------------------------------------------------------------
------------------------------------------------------------
------------------------------------------------------------
-----------
>ALM88330.1
------------------------------------------------------------
------------------------------------------------------------
------------------------------------------------------------
------------------------------------------------------------
------------------------------------------------------------
------------------------------------------------------------
----------------------------------MLVSYDRLAAAALTQDA--RITKPYV
PRLIAATWFVSIALSLWIIKREYKER-----QWK-NHL-EKFVED---------------
---PNVLGIYWHFTLSMLVWIPLGLMVITYGTIMWKLEWSARK---LSARGG--------
------------G------------LAV---------AKAKRKAMRISALVLLVAVICRI
YTVLVYWRD-RLS---------LEINAVRGGYDALWFAANYLMYVDCAIPLIGFTNYRFR
KAMDRTPG----------VAIFK-------------------------------FGSWCC
-------------------------------------CKRNPEIPV---------EQTSE
KIFVIET-----------TPKPNKK-----------------------------------
--LVHVLKNFLHIKKDT-----------------------------LEVSV-KADE----
------------------------------------------------------------
------------------------------------------------------------
-------------------------------------VTKPTKMTP--------------
------------------------------VK-PEN------------------------
------------------------------------------------------------
------------------------------------------------------------
-----------
>CAG9138613.1
------------------------------------------------------------
------------------------------------------------------------
--------------------------------------------------MTQLN-----
------------------------------------------------------------
----------PNSFV---------------------------------LSNK---RSNIS
T-SQAT------------------------------------------------------
--------------------FLPGTFLLAGVLAIMQVSYDRLASAALTAEA--RVTKAAA
PRVVLGSWALAVGLSVWIFNREYTER-----QWL-DYL-EAFREN---------------
----SFLKVYWHIVVTILVWVPLGLMIVTYGGILWRLERSARK---LKTRGG--------
------------G------------QLV---------GRAKGKAMKIAACVLVVGASCRL
YTVMVYWRN-SLE---------PVVNSVDEGYGKMWFAANCLMYIDCVVPLIGFTNERFR
RAMDRTPG----------LVCFR-------------------------------FGSWCC
---------------------------------VCNTVKKPPVSQQ---------EKNTE
KIFVIEG-----------TPKQDKR-----------------------------------
--ISYLIKNMLHIYKDS-----------------------------LEFSVPKTDD----
------------------------------------------------------------
------------------------------------------------------------
-------------------------------------TNKPTRITP--------------
------------------------------LK-TDG------------------------
------------------------------------------------------------
-------------------I----------------------------------------
-----------
>XP_050677204.1
------------------------------------------------------------
------------------------------------------------------------
------------------------------------------------------------
------------------------------------------------------------
------------------------------------------------------------
------------------------------------------------------------
-----------------------------------------MAAAALTSEA--RITRAVA
PKLIALSWIISMLLSLWIIKREFKER-----QWK-NFL-EMYVED---------------
---INFLEIYWHFIIIMIVWLPLGVMIVTYGAILWRLEWSARE---LASRGG--------
------------G------------QTI---------SRAKGKAMRITAFVLLAAVVCRL
YTVLVYWRN-NMP---------RSINAVEGAYEIVWFTANFLLYLNCAIPLIGFTNTRFR
NAMDRTPG----------LACFR-------------------------------FGYWCC
---------------------------------FCSATVKKTKELE---------IHNPD
RIYIIDN----------VTPKPNRK-----------------------------------
--LSHAIKNFLHFNKHT-----------------------------LELSIPKVDE----
------------------------------------------------------------
------------------------------------------------------------
------------------------------------PTTKPTRVTP--------------
------------------------------LR-IEQ------------------------
------------------------------------------------------------
-------------------FN---------------------------------------
-----------
>KAI8439655.1
------------------------------------------------------------
------------------------------------------------------------
------------------------------------------------------------
------------------------------------------------------------
------------------------------------------------------------
------------------------------------------------------------
------------------------------------------------------------
----------------------------------------MFVED---------------
---VNVLGIYWHFTITMLVWIPLGVMVLTYGTIMWKLEWSARE---LSSRGH--------
------------G------------QTV---------ARARRRAMRITSCVLLASVICRV
YTVMVYWRS-NNS---------RAINSVDGSFAVIWFVANFLMYFNSAIPLIGFTNLRFR
RAMDRTPG----------IACFR-------------------------------FGTWCC
---------------------------------VCSMFKKTPSPTE---------DKNSE
KIFVIEN-----------SPKPNKK-----------------------------------
--LAKAIKNVLRINKDT-----------------------------LELSIPKVDE----
------------------------------------------------------------
------------------------------------------------------------
------------------------------------VTTKPTKVTP--------------
------------------------------LK-TEH------------------------
------------------------------------------------------------
-------------------V----------------------------------------
-----------
>KAH9639628.1
---RTYFGKI-FCDTKNNLEDNFKDFV-DVD--DDEFEPIEIA-----LNKMDE------
----SDFDDL--------------------------------------------------
---------------------DT---------------------------KTISNWSQD-
------Y------L--------------------------------E-QLD---------
------TSQHNFPNT---------------------------------LWHV---KPPLE
I-ALKLSAMLVISITGIFLNSIILTILLRNKWLWTASNYLVGNLAMTLLTLLICPWFMLV
R-DFYQQY-VLRNFGCRFEGFLQASFLLAGVCAVLLVSYDRLAAAALSAET--RVTIKVA
PYLIVASWLASMTVSLWAVKREFV------------------------------------
-----------------------------YGTIMWRLEWGVRE---LAARGG--------
------------------------------------------------------------
------------------------------------------------------------
------------------------------------------------------------
------------------------------------------------------------
------------------------------------------------------------
------------------------------------------------------------
------------------------------------------------------------
------------------------------------------------------------
------------------------------------------------------------
------------------------------------------------------------
------------------------------------------------------------
------------------------------------------------------------
-----------
>KOB65474.1
---------------------------------------------------MNQ------
------------------------------------------------------------
---------------------------------------------------YMKELEQDP
FDP-DEF------V--------------------------------ERMLD---------
------TSEYPFPNT---------------------------------LWHV---KPAKE
V-AIKTTSMLLIGVFGLFFNSVILFIIIKNKWLWSASNYMVFNMAFIFLTLLLCPWFMLV
R-DFYQNF-VLKNFGC-------TSLLLASVGALFLVCYDRLAAAALTADA--RVTKKVA
PKLIIGSWVVSVLLSLWIINRTYVER-----QWL-DYV-EMYVED---------------
---VNVLGIYWHFTLTLLVWIPLGLM----------------------------------
------------------------------------------------------------
------------------------------------------------------------
------------------------------------------------------------
------------------------------------------------------------
------------------------------------------------------------
------------------------------------------------------------
------------------------------------------------------------
------------------------------------------------------------
------------------------------------------------------------
------------------------------------------------------------
------------------------------------------------------------
------------------------------------------------------------
-----------
>XP_037917404.1
---------------------------------------------------MGL------
------------------------------------------------------------
------------------------------------------------------NDF---
----------------------------------------------N-EID---------
------ISKYDFPKD---------------------------------IWEI---IPEGE
L-ILKVATFVPVVLLGIIGNAILLNIIMRNRALRTPTNLLIANMAAATLTLVICPAMFMY
H-DFFQNY-KLGGVGCKAEGFLEGSLLITAVLNLCAVSYDRLTAIVLPLET--RLTIKGA
KFVMIATWLVGFLLAALAIYRTYKER-----QWK-NFL-ETYFED---------------
---TTVLPVYWHVLIAALVWMPLGVMMTCYFAIFYKLDRYERQ---VLKREH--------
-------------------------PMS---------VSYKTKVAKMLFIVVIIFVVLRV
FTALVFIRN-QMLQNNF-------VDQILGSFQVLWYASHYLIFFNAAIPLIELTNDNFR
RAYHQTPF----------LFCFYK-------PKIG-------------------------
----------------------------------------------------KKKKANKP
ASFG---------RLFYGALQPRGP-------CGEDRFAG--------------------
------VKNLFTQKDKG------------------------------NIQIGS-GTS---
------------------------------------------------------------
------------------------------------------------------------
------------------------------------KTYRST---------------RIT
Q-----------------------------LR-IQSSKET-------L-----SDSMQHK
D-----------------------------------------------------------
-------------VCKILDVKKID-----------------------------TETSIVA
------NGFI-
>XP_037917400.1
---------------------------------------------------MST------
----RPTLLH--------------------PPKQ-------FFRF---------------
--------RETS-------------------DETFTEDELDANNNHHPLPNHSSNDS---
----------------------------------------------A-VID---------
------ISKYDFPKD---------------------------------IWEI---IPEGE
L-ILKVATFVPVVLLGIIGNAILLNIIMRNRALRTPTNLLIANMAAATLTLVICPAMFMY
H-DFFQNY-KLGGVGCKAEGFLEGSLLITAVLNLCAVSYDRLTAIVLPLET--RLTIKGA
KFVMIATWLVGFLLAALAIYRTYKER-----QWK-NFL-ETYFED---------------
---TTVLPVYWHVLIAALVWMPLGVMMTCYFAIFYKLDRYERQ---VLKREH--------
-------------------------PMS---------VSYKTKVAKMLFIVVIIFVVLRV
FTALVFIRN-QMLQNNF-------VDQILGSFQVLWYASHYLIFFNAAIPLIELTNDNFR
RAYHQTPF----------LFCFYK-------PKIG-------------------------
----------------------------------------------------KKKKANKP
ASFG---------RLFYGALQPRGP-------CGEDRFAG--------------------
------VKNLFTQKDKG------------------------------NIQIGS-GTS---
------------------------------------------------------------
------------------------------------------------------------
------------------------------------KTYRST---------------RIT
Q-----------------------------LR-IQSSKET-------L-----SDSMQHK
D-----------------------------------------------------------
-------------VCKILDVKKID-----------------------------TETSIVA
------NGFI-
>XP_037917399.1
C-YR-------------------------------G-HNDSLVN---CRLALSV------
----VPFLVE--------------------STN-----------C---------------
--------SETS-------------------DETFTEDELDANNNHHPLPNHSSNDS---
----------------------------------------------A-VID---------
------ISKYDFPKD---------------------------------IWEI---IPEGE
L-ILKVATFVPVVLLGIIGNAILLNIIMRNRALRTPTNLLIANMAAATLTLVICPAMFMY
H-DFFQNY-KLGGVGCKAEGFLEGSLLITAVLNLCAVSYDRLTAIVLPLET--RLTIKGA
KFVMIATWLVGFLLAALAIYRTYKER-----QWK-NFL-ETYFED---------------
---TTVLPVYWHVLIAALVWMPLGVMMTCYFAIFYKLDRYERQ---VLKREH--------
-------------------------PMS---------VSYKTKVAKMLFIVVIIFVVLRV
FTALVFIRN-QMLQNNF-------VDQILGSFQVLWYASHYLIFFNAAIPLIELTNDNFR
RAYHQTPF----------LFCFYK-------PKIG-------------------------
----------------------------------------------------KKKKANKP
ASFG---------RLFYGALQPRGP-------CGEDRFAG--------------------
------VKNLFTQKDKG------------------------------NIQIGS-GTS---
------------------------------------------------------------
------------------------------------------------------------
------------------------------------KTYRST---------------RIT
Q-----------------------------LR-IQSSKET-------L-----SDSMQHK
D-----------------------------------------------------------
-------------VCKILDVKKID-----------------------------TETSIVA
------NGFI-
>XP_026471151.1
Q--RNAIEKL---QTRGTTKVN--------------------------QNGLER------
----DSSKQQKACAIQQTQMCIT--IAFDFGTSSD------IWNCSWDDIS---------
--------LGNS---------SLDSNEFQ--EDHWFHMELDANNQYHPI-KYEWNEN---
------------------------------------------------IVDD--------
----AYYGQHDFPNE---------------------------------LWIV---SPSWE
I-AAKTLAFLPVIVGGILGNFALLHAMFRFKPLRTPTNMMIANMAFALLTLLVSPVMLLM
H-DFFQNY-MLGAFGCKFEGFIDATLLISGVLNLCAVSYDRLTAIVLPQET--RLTKRGV
RYVMAATWLIGFLVATLAVFRIYKER-----QWK-NVL-ETYKED---------------
---RTFLPIYWHVIIAALVWLPLGVMLICYVAIFLKLDRYESM---VLRREH--------
-------------------------PIT---------VRHKTRVAKMLFIVVIVFVICHF
FTALVFYRS-QKLKSDS------QMNQVDASFQILWFSSHYLVFLNAALPIIGLTNENFR
KAFRQSAL----------CKCFFS-------APSE-------------------------
-----------------------------------KPKVRSPYRFFF-------------
----------------RGVLQPRLD-------LIKDEKAP--------------------
-------QNSFKFLENA-------------------------------DSDPK-------
------------------------------------------------------------
------------------------------------------------------------
------------------------------------SKKSYTQN----------DGLDSS
KLTPL------------------------PIT----------------------------
------------------------------------------------------------
------------------------------------------------------------
------EGFI-
>XP_031353782.1
---------------------------------------------------MNY------
----NSTSYEFEIP----------------------------------------------
----------------------------------------------------ECNNSNCN
--------------------------------------------SWR-SDD---------
------LSTVAFIND---------------------------------IWLV---APTEE
I-IIKVSIMIPVVSWGIFGNVSLMYIIIKNAYLQSPTNVLIANMALAFILLAVHPSFFLG
H-DFFQNY-PFGEFGCRFEGAFECGVLAASVTNLVAISYDRLNSIAQPQEK--RLTINKA
KIIMVVVWIIGLLFTIPVVLRSYRER-----QWL-DFL-EKYTED---------------
---VILVNVYWHIFIIVIVWVPLGTMLVCYVALFIKLRQYEKI---VLRKMK--------
-------------------------AVT---------VQYKKQVAKMMFVVVIAFIICRF
FTALIIYRN-ERLKRNRSMKSESVINQVNGSYYTLWFVSKYLILINAAIPIIGLTSERFR
KEFQKIPV----------IKYMFP------------------------------------
--------------------------------------ERHKQIPHH-------------
------------------EIKSKRK--------------------------R--------
TTTTTNRINIFLIFKKH-------------------------------KNKPL-------
------------------------------------------------------------
------------------------------------------------------------
-----------------------------------HINETVTTN-------------SDS
QAPII-------------------------VN----------------------------
------------------------------------------------------------
------------------------------------------------------------
-----------
>KAB0793282.1
---------------------------------------------------MNY------
----NSTSYEFEIP----------------------------------------------
----------------------------------------------------ECNNN---
--------------------------------------------RAF-QDD---------
------LSTVAFIND---------------------------------IWLV---APTEE
I-IIKVSIMIPVVSWGIFGNVSLMYIIIKNAYLQSPTNVLIANMALAFILLAVHPSFFLG
H-DFFQNY-PFGEFGCRFEGAFECGVLAASVTNLVAISYDRLNSIAQPQEK--RLTINKA
KIIMVVVWIIGLLFTIPVVLRSYRER-----QWL-DFL-EKYTED---------------
---VILVNVYWHIFIIVIVWVPLGTMLVCYVALFIKLRQYEKI---VLRKMK--------
-------------------------AVT---------VQYKKQVAKMMFVVVIAFIICRF
FTALIIYRN-ERLKRNRSMKSESVINQVNGSYYTLWFVSKYLILINAAIPIIGLTSERFR
KEFQKIPV----------IKYMFP------------------------------------
--------------------------------------ERHKQIPHH-------------
------------------EIKSKRK--------------------------R--------
TTTTTNRINIFLIFKKH-------------------------------KNKPL-------
------------------------------------------------------------
------------------------------------------------------------
-----------------------------------HINETVTTN-------------SDS
QAPII-------------------------VN----------------------------
------------------------------------------------------------
------------------------------------------------------------
-----------
>CAH1372496.1
---------------------------------------------------MGN------
----HTFKNQ--------------------------------------------------
----------------------------------------------------SDSDDYA-
----------------------------------------------M-DVN---------
------ISNHSFINE---------------------------------IWLV---RPASQ
I-IVESTIFIPVVLFGIFGNVLSIYVLVKNRHICTPTNMLIGNMAAALFSLLIHPWVFLS
Y-DFFQNY-QLGSFGCKTEAALECSILLASVISVSVISYDRLTAILLPRES--KLTKKGA
KIVMVITWVAGFLISTLCVYRTYKER-----QWK-NFL-EKYTEQ---------------
---GVITNIYWHVIISLLVWLPLTIQLICYVSIFIKLTRYEKA---MMRKLD--------
-------------------------HHQ---------VNYKKKAVRMMFTMIVTFLICRL
FTALILYRD-K--SQSNLAQSNHVQNLASGTYHNLWFVSKFFMFVNSALPLISVTNDKFQ
RGFKTTKL----------SKWLFP------------------------------------
------------------------------------------------------PEKNKP
AVI---------------VPQQNQK-------TSETSSLF--------------------
------KRSILFIFKKK-------------------------------QKQST-------
------------------------------------------------------------
------------------------------------------------------------
------------------------------------ALTDDSGE------------ITDP
KY---------------------------DFQ-IIK------------------------
------------------------------------------------------------
------------------------------------------------------------
-----------
>XP_022916828.1
---------------------------------------------------MNR------
----FNNQGN--------------------------------------------------
---------KSS---------GV-----------------------------SLNSDYE-
--------------------------------------------NSV-MID---------
------ISNSTFINE---------------------------------IWLV---TDTRE
I-IIKTSAVLPVVLWGIFGNICLLYIIIKFRHLRSPTNLLIGNMAAALASLLIHPWVVLV
Y-DFFQNY-QLGAFGCKVEAAIESAILMTSVINLSAISYDRLTAIVLPKET--RLTRKGT
KILMGITWIVGLIIASLFFYRTYKER-----QWL-DFL-EKFSEN---------------
---TIVINIYWHVIITILFWFPLIIMLLCYISIFIKLTKYDKV---MKQQLKP-------
-------------------------SRT---------ISYKTKAIKTMFIVVVTFMICRL
FTALIFYRN-YLLKSNSI--SSQVQNQANGNYETLWFVSKYLVFVNAAIPVIGLTNEKFR
RALKSTGV----------AKFLFN------FSKIERKM----------------------
------------------------------------------------------YENDRH
RIINE-------------EEEPKKI-------FTKETVLN--------------------
-----YSNRIFVIFKGG-------------------------------RGQKY-------
------------------------------------------------------------
------------------------------------------------------------
------------------------------------VPEVDTSQ------------TEIQ
KY---------------------------TLK----------------------------
------------------------------------------------------------
------------------------------------------------------------
-----------
>XP_008191388.1
---------------------------------------------------MGN------
----HTVKND--------------------------------------------------
----------------------------------------------------TSDEDYT-
--------------------------------------------SSD-EFD---------
------PSNHTFINE---------------------------------KWII---RSTAQ
I-AIESSIFAPIVLFGIFGNFLSIYVLVKNRHICTPTNLLIGNMAAALLSLLIHPWVFLI
Y-DFFQNY-QFGSFGCKTEAAVECSILLASVISVTAISYDRLTAIVLPQES--KLTKRGA
KIVMVATWVTGILLSTFYIYRSYKER-----QWL-DFL-EKYTEN---------------
---TMITNIYWHVIITVLVWLPLTIQLICYITIFIKLNKYEKV---VRRNLD--------
-------------------------HRQ---------VDYKKKAVRMMVSVILTFLICRL
FTALIFYRD-I--KQSNLSQNTQIQNMASGAYHNLWFASKFFIFVNSALPLISVTNDKFR
RGFRTTKL----------SKWLFP------------------------------------
------------------------------------------------------REKNKP
KVA---------------STKPTPK-------LTDTSMLF--------------------
-----KKKNIFLIFKKK-------------------------------KNQP--------
------------------------------------------------------------
------------------------------------------------------------
-------------------------------------LSIESTV------------TSTG
KA---------------------------HLE-INKI-----------------------
------------------------------------------------------------
------------------------------------------------------------
-----------
>CAH1101219.1
---------------------------------------------------MDT------
----YSY-----------------------------------------------------
----------------------------------------------------KNGSEYE-
------------------------------------------------DID---------
------TATTPFINT---------------------------------IWIS---KDCSE
I-ILKSSAVLPVVIFGIFGNVMVIHVLWKNLKIRTPTNLLIGNMAAALLSLLIHPWVTLT
Y-DFFQNY-QLGVIGCKGEGPAECSILIASVISMSAITYDRLTAIVLPRET--RITKKMA
KTLMAITWIVGLLLSVIFLNRTYKER-----QWL-NFL-EKYTEN---------------
---LVVINIYWYVIITVMVWIPLIIQILCYISIFLKLDKYEKI---AIQKLG--------
-------------------------QQH---------ISYKKKAAIMMFIVTIVFMFCRL
FTAFIIYRH-QLIKGKKLGASTDVKYQVNQLYYVLWFVSKYLIFINCAIPLIGVTNEQFL
RAFKSTKL----------AKWMFS-------RCST-------------------------
------------------------------------------------------------
------------------------------------------------------------
-----RITSIFIIFKKK-------------------------------PRIQE-------
------------------------------------------------------------
------------------------------------------------------------
------------------------------------ENVIST---------------KKT
Y-----------------------------VN-TYL------------------------
------------------------------------------------------------
------------------------------------------------------------
-----------
>XP_049850574.1
-----------------------------------------MCL-P----VIDH------
----RPSDQC------------------D-------------------------------
-----NYSSTHK---------GITNISG-----------------------CTTNISWEH
WE---------------------NGQTG---------------VDKA-EFN---------
------YSAHNFPNE---------------------------------IWIV---RENWE
I-AVKILFVIPIVIFGIIGNVAIINIVVRNTFLRSPTNMLLANMAAAALTLLICPPMFLV
S-DLFQNY-VLGKGGCKTEGFFSCAFLLTAVLNLCIVSYDRLTAITLPPEA--KLTHNAT
KVIMAVTWASGFLIALLIIFRNYKER-----QWK-NFL-EQYTED---------------
---TTVLPVYWYIILILLVWFPLSVTTMSYTTIFLKLDYYEKK---LQRTHQ--------
-------------------------KVF---------VSYKTKVARTMFIILVVFVICRG
YTALIFERY-VWQALSQ-------MNQVTESFHEFWFAAKYFLYVNAAIPLIGFTNESFR
RAFRTLPV----------SRWVFG-------NSNI-------------------------
----------------------------------LMSPLREEKQRH--------------
------------------SPTPAPK-------ETKHKT----------------------
--------------KKK-------------------------------KSKKE-------
------------------------------------------------------------
------------------------------------------------------------
-----------------------------------EYEQRQ-------------------
------------------------------------------------------------
------------------------------------------------------------
------------------------------------------------------------
-----------
>XP_040169372.1
------------------------------------------------------------
------------------------------------------------------------
----------------------------------MYQLIVEVIAKLNVLI-NYTDEY---
----------------------------------------------P-SMD---------
------FTVYDYPRE---------------------------------IWHL---KPGWE
V-ALKTITFLPLVLFGVLGNAVLCCTLVQIRALRTPTNLLIANLAVALATLVICPLMFMF
H-DFYQNY-VLGAIGCRTEGFLQGSLLITSVLCLCAISYDRLTAIVFPKRS--RLTKRGA
VGLIVACWVGGFLLALLSLHRAYRER-----QWK-NYL-ETYAEN---------------
---TTFLPSYWHVLIGALVWFPLLVMFCCYSLIFLKLDRYERR---VLRKEH--------
-------------------------PIS---------VSYKRKVAKTLFIVLIVFVLLRI
FTTLVFVRY-NRYLNDN-------QNQIGNDFLILWYVSHYLMYLNAALPLIGLTNENFR
KAFHKISL----------SRLLCI-------PALASR-----------------------
--------------------------------------GRSSAGKHPHARNGKRNMGKLD
PALGI--------ATIGGRLQPRAP-------CGTNDKMA--------------------
-----NLSGWVLCPAGH-------------------------------GGPDS-QPT---
------------------------------------------------------------
------------------------------------------------------------
------------------------------------SPSKDT---------------KTS
H-----------------------------LK-LTT------------------------
-------DTFGG------------------------------------------------
-------------GDSEMPRSTTL-----------------------------VSD----
-------GFM-
>XP_041784063.1
------------------------------------------------------------
------------------------------------------------------------
----------------------------------MYQLIVEVIAKLNVLI-NYTDEY---
----------------------------------------------P-SMD---------
------FTVYDYPRE---------------------------------IWHL---KPGWE
V-ALKTITFLPLVLFGVLGNAVLCCTLVQIRALRTPTNLLIANLAVALATLVICPLMFMF
H-DFYQNY-VLGAIGCRMEGFLQGSLLITSVLCLCAISYDRLTAIVFPKRS--RLTKRGA
VGLIVACWVGGFLLALLSLYRAYRER-----QWK-NYL-ETYAEN---------------
---TTFLPSYWHVLIGALVWFPLLVMFCCYSLIFLKLDRYERR---VLRKEH--------
-------------------------PIS---------VSYKRKVAKTLFIVLIVFVLLRI
FTTLVFVRY-NRYLNDN-------QNQIGNDFLILWYVSHYLMYLNAALPLIGLTNENFR
KAFHKISL----------SRLLCI-------PALASR-----------------------
--------------------------------------GRSSAGKHPHARNGKRTMGKLD
PALGI--------ATIGGRLQPRAP-------CGTNDKMA--------------------
-----NLSGWVLCPAGH-------------------------------GGPDS-QPT---
------------------------------------------------------------
------------------------------------------------------------
------------------------------------SPSKDT---------------KTS
H-----------------------------LK-LTT------------------------
-------DTFGG------------------------------------------------
-------------GDSETPRNTTL-----------------------------VSD----
-------GFM-
>XP_049799230.1
-----------------------------------------MCL-P----AIDH------
----RPSDQC------------------D-------------------------------
-----NYSSTHK---------GITNISG-----------------------CTTNISWEH
WE---------------------NGQTG---------------VDKG-EFN---------
------YSAHNFPNE---------------------------------IWIV---RENWE
I-AVKILFVIPIVIFGIIGNVAIINIVMRNTFLHSPTNMLLANMAAAALTLLICPPMFLV
S-DLFQNY-VLGKGGCKTEGFFSCAFLLTAVLNLCVVSYDRLTAITLPPEA--KLTHNAT
KVIMAVTWASGFLIALLIIFRNYKER-----QWK-NFH-EQYTED---------------
---TTVLPVYWYIILILLVWFPLSVTTMSYTTIFLKLDYYEKK---LQRTHQ--------
-------------------------KVF---------VSYKTKVARTMFIILVVFVICRG
YTALIFERY-VWQALSQ-------MNQVTESFHEFWFAAKYFLYVNAAIPLIGFTNESFR
RAFRTLPV----------SRWVFG-------NSNI-------------------------
----------------------------------LMSPLREEKQRH--------------
------------------SPTPAPK-------ETKHKT----------------------
--------------KKK-------------------------------KSKKE-------
------------------------------------------------------------
------------------------------------------------------------
-----------------------------------EYEQRQ-------------------
------------------------------------------------------------
------------------------------------------------------------
------------------------------------------------------------
-----------
>XP_049772274.1
-----------------------------------------MCL-P----VIDH------
----RPSDQC------------------D-------------------------------
-----NYSSTHK---------GITNISG-----------------------CTTNISWEH
WE---------------------NGHAG---------------VDKG-EFN---------
------YSAHNFPNE---------------------------------IWIV---RENWE
I-AVKILFVIPIVIFGIIGNVAIINIVMRNTFLRSPTNMLLANMAAAALTLLICPPMFLV
S-DLFQNY-VLGKGGCKTEGFFSCAFLLTAVLNLCIVSYDRLTAITLPPEA--KLTHNAT
KVIMAVTWASGFLIALLIIFRNYKER-----QWK-NFR-EQYTED---------------
---TTVLPVYWYIILILLVWFPLSVTTMSYTTIFLKLDYYEKK---LQRTHQ--------
-------------------------KVF---------VSYKTKVARTMFIILVVFVICRG
YTALIFERY-VWQALSQ-------MNQVTESFHEFWFAAKYFLYVNAAIPLIGFTNESFR
RAFRTLPV----------SRWVFG-------NSNI-------------------------
----------------------------------LMSPLREEKQRH--------------
------------------SPTPATK-------ETNNNQVA--------------------
-----EEIVICLMCNER-------------------------------KMMKAV------
------------------------------------------------------------
------------------------------------------------------------
---------------------------------------------------ILPYDTSVS
IICQV-------------------------------------------------------
------------------------------------------------------------
------------------------------------------------------------
-----------
>XP_049799228.1
-----------------------------------------MCL-P----AIDH------
----RPSDQC------------------D-------------------------------
-----NYSSTHK---------GITNISG-----------------------CTTNISWEH
WE---------------------NGQTG---------------VDKG-EFN---------
------YSAHNFPNE---------------------------------IWIV---RENWE
I-AVKILFVIPIVIFGIIGNVAIINIVMRNTFLHSPTNMLLANMAAAALTLLICPPMFLV
S-DLFQNY-VLGKGGCKTEGFFSCAFLLTAVLNLCVVSYDRLTAITLPPEA--KLTHNAT
KVIMAVTWASGFLIALLIIFRNYKER-----QWK-NFH-EQYTED---------------
---TTVLPVYWYIILILLVWFPLSVTTMSYTTIFLKLDYYEKK---LQRTHQ--------
-------------------------KVF---------VSYKTKVARTMFIILVVFVICRG
YTALIFERY-VWQALSQ-------MNQVTESFHEFWFAAKYFLYVNAAIPLIGFTNESFR
RAFRTLPV----------SRWVFG-------NSNI-------------------------
----------------------------------LMSPLREEKQRH--------------
------------------SPTPAPK-------ETKHKT----------------------
--------------KKK-------------------------------KSKKE-------
------------------------------------------------------------
------------------------------------------------------------
-----------------------------------EYEQRQ----------FEPKRLHLS
TLTTQ-------------------------------------------------------
------------------------------------------------------------
------------------------------------------------------------
-------LYM-
>KOB70501.1
------------------------------------------------------------
------------------------------------------------------------
------------------------------------------------------------
------------------------------------------------------------
------------------------------------------------------------
------------------------------------------------------------
------------------------------------------------------------
----------------------------------------MYVED---------------
---VNVLGIYWHFTLTLLVWIP--------------LECSVRE---LSSRGG--------
------------G------------RTI---------IRVRGRAMRITACVLLTGVICRV
YTVLMYWRN-NMT---------IEINAVEGSFSSMWFAANYLMYANSAIPLIGFTNLRFR
KAMDRTMP----------I-----------------------------------------
--------------------------------------KRRQVEAD---------DKNTE
KIFVIEN-----------SPKPNKK-----------------------------------
--LKTVIKHILHINRDT-----------------------------VELSGNKNDE----
------------------------------------------------------------
------------------------------------------------------------
------------------------------------LTTKPTKVTP--------------
------------------------------LK-TEN------------------------
------------------------------------------------------------
-------------------V----------------------------------------
-----------
>XP_047106529.1
P--EPKFLPL---KLTVATSASWWAIQ------ED--ETEEMCL-P----VIDH------
----RPSDQC------------------D-------------------------------
-----NYSSTHK---------GIKNISE-----------------------CTTNISWEH
WE---------------------NGQMG---------------VDKG-EFN---------
------YSAHNFPNE---------------------------------IWIV---RENWE
I-AVKILFVIPIVIFGIIGNVAIINIVMRNTFLRSPTNMLLANMAAAALTLLICPPMFLV
S-DLFQNY-VLGKGGCKTEGFFSCAFLLTAVLNLCIVSYDRLTAITLPPEA--KLTHNAT
KVIMAVTWASGFLIALLIIFRNYKER-----QWK-NFR-EQYTED---------------
---TTVLPVYWYIILILLVWFPLSVTTMSYTTIFLKLDYYEKK---LQRTHQ--------
-------------------------KVF---------VSYKTKVARTMFIILVVFVICRG
YTALIFERY-VWQALSQ-------MNQVTESFHEFWFAAKYFLYVNAAIPLIGFTNESFR
RAFRTLPV----------SRWVFD-------KQLW-------------------------
----------------------------------KIQNIR--------------------
------------------------------------------------------------
------------------------------------------------------------
------------------------------------------------------------
------------------------------------------------------------
------------------------------------------------------------
------------------------------------------------------------
------------------------------------------------------------
------------------------------------------------------------
-----------
>XP_049947811.1
P--EPKFLPL---KLTVATSASWWAIQ------ED--ETEEMCL-P----VIDH------
----RPSDQC------------------D-------------------------------
-----NYSSTHK---------GIKNISG-----------------------CTTNISWEH
WE---------------------NGQMG---------------VDKG-EFN---------
------YSAHNFPNE---------------------------------IWIV---RENWE
I-AVKILFVIPIVIFGIIGNVAIINIVMRNTFLRSPTNMLLANMAAAALTLLICPPMFLV
S-DLFQNY-VLGKGGCKTEGFFSCAFLLTAVLNLCIVSYDRLTAITLPPEA--KLTHNAT
KVIMAVTWASGFLIALLIIFRNYKER-----QWK-NFR-EQYTED---------------
---TTVLPVYWYIILILLVWFPLSVTTMSYTTIFLKLDYYEKK---LQRTHQ--------
-------------------------KVF---------VSYKTKVARTMFIILVVFVICRG
YTALIFERY-VWQALSQ-------MNQVTESFHEFWFAAKYFLYVNAAIPLIGFTNESFR
RAFRTLPV----------SRWVFG-------NSNI-------------------------
----------------------------------LMSPLREEKQRH--------------
------------------SPTPAPK-------ETKHKT----------------------
--------------KKK-------------------------------KSKKE-------
------------------------------------------------------------
------------------------------------------------------------
-----------------------------------EYEQR--------------------
------------------------------------------------------------
------------------------------------------------------------
------------------------------------------------------------
-----------
>XP_046988644.1
P--EPKFLPL---KLTVATSASWWAIQ------ED--ETEEMCL-P----VIDH------
----RPSDQC------------------D-------------------------------
-----NYSSTHK---------GIKNISG-----------------------CTTNISWEH
WE---------------------NGQMG---------------VDKG-EFN---------
------YSAHNFPNE---------------------------------IWIV---RENWE
I-AVKILFVIPIVIFGIIGNVAIINIVMRNTFLRSPTNMLLANMAAAALTLLICPPMFLV
S-DLFQNY-VLGKGGCKTEGFFSCAFLLTAVLNLCIVSYDRLTAITLPPEA--KLTHNAT
KVIMAVTWASGFLIALLIIFRNYKER-----QWK-NFR-EQYTED---------------
---TTVLPVYWYIILILLVWFPLSVTTMSYTTIFLKLDYYEKK---LQRTHQ--------
-------------------------KVF---------VSYKTKVARTMFIILVVFVICRG
YTALIFERY-VWQALSQ-------MNQVTESFHEFWFAAKYFLYVNAAIPLIGFTNESFR
RAFRTLPV----------SRWVFD-------KQLW-------------------------
----------------------------------KIQNIR--------------------
------------------------------------------------------------
------------------------------------------------------------
------------------------------------------------------------
------------------------------------------------------------
------------------------------------------------------------
------------------------------------------------------------
------------------------------------------------------------
------------------------------------------------------------
-----------
>GFG38434.1
FV------------------------------------HKGL--------GLAQ------
-----------------------------------------HTNCEYCNTT---------
--------EMPS---------TLEGNSTY--PEKLYSLEMDVRAGYHMI--MPLNSTYD-
------------------------------------------------NFN---------
------YSEYPFPNE---------------------------------IWIR---KADWE
I-GLKTVAFIVVVMLGVMGNVLLLSVVLRNRSMRSPTNLLIANMAVALVTLILLPWVFIC
M-DCFQNY-ILGEIGCKAQGFLECSLLLTGVLNLVVVSYDRLTAIVTPLEA--RLTVRGA
HIVMVATWVTGVILGLLVFFRMYRER-----NWN-NFS-ETYTEE---------------
---TTVMPIYWYVVIVFVVWLPLLVMVLCYSALFIKLDRYERK---VLRREH--------
-------------------------PIS---------VSYKTKVARTLFVVVVVFVVCRV
FTALIFLRT-EMQQGTQ------TINQVDYAYSTLWFVSHYLIIVNAAMPIIGLSNENFR
RAFQATAL----------ASRLFG-------SPVT-------------------------
-----------------------------------LSITRAPRQPIQ-------------
------------------KLEPRNL-------YVKPDRVQ--RW----------------
------------------------------------------------FNSPK-------
------------------------------------------------------------
------------------------------------------------------------
------------------------------------------------------------
-----------------------------QMK-GKTWSTD--------------------
------------------------------------------------------------
------------------------------------------------------------
-------CYI-
>XP_040169373.1
------------------------------------------------------------
------------------------------------------------------------
------------------------------------------------------------
-------------------------------------------------MD---------
------FTVYDYPRE---------------------------------IWHL---KPGWE
V-ALKTITFLPLVLFGVLGNAVLCCTLVQIRALRTPTNLLIANLAVALATLVICPLMFMF
H-DFYQNY-VLGAIGCRTEGFLQGSLLITSVLCLCAISYDRLTAIVFPKRS--RLTKRGA
VGLIVACWVGGFLLALLSLHRAYRER-----QWK-NYL-ETYAEN---------------
---TTFLPSYWHVLIGALVWFPLLVMFCCYSLIFLKLDRYERR---VLRKEH--------
-------------------------PIS---------VSYKRKVAKTLFIVLIVFVLLRI
FTTLVFVRY-NRYLNDN-------QNQIGNDFLILWYVSHYLMYLNAALPLIGLTNENFR
KAFHKISL----------SRLLCI-------PALASR-----------------------
--------------------------------------GRSSAGKHPHARNGKRNMGKLD
PALGI--------ATIGGRLQPRAP-------CGTNDKMA--------------------
-----NLSGWVLCPAGH-------------------------------GGPDS-QPT---
------------------------------------------------------------
------------------------------------------------------------
------------------------------------SPSKDT---------------KTS
H-----------------------------LK-LTT------------------------
-------DTFGG------------------------------------------------
-------------GDSEMPRSTTL-----------------------------VSD----
-------GFM-
>TMW50332.1
---------------------------------------------------MSD------
----ET------------------------------------------------------
------------------------------------------------------------
------------------------------------------------QFD---------
------FSKWNFPED--------------------------------RIWLH---IPEGE
M-IAKICTFIPVLIFGLIGNYVIVRLIVLNRSLRTPTNLIIANMAVAFLTLLICPVLFMI
N-DFYQNY-MLGSVGCKMEGFLEGAFLITAVLNLSVVSYDRLTAIVLPSET--RLTVRGA
KIVIFLTWLAGILIALLAIYRTYKVR-----QWK-NFK-EMYKEN---------------
---PQILPKYWYVLITVMVWLPLSIMLICYSAIFYKLDRYEKR---NLNREH--------
-------------------------PLS---------VSYKKTVAKTLFIILIVFVALRL
FTILVILRD-KIIANT--------NNMVNGSFRILWYISQYLMFLNAAVPVIGYKNDNFR
RAYDQTPL----------CRCRKK-------SQPA-------------------------
------------------------------------NGTRK-------------------
------------------VPTPNNR-------FWCQMHIN--------------------
----WFETHSCCFCSKS-------------------------------ENSSS----L--
------------------------------------------------------------
------------------------------------------------------------
------------------------------------KRKHEQ--------------LSVD
V-----------------------------LK-YTKDE--------------D-------
------------------------------------------------------------
------------------------------------------------------------
-------GYG-
>XP_041784064.1
------------------------------------------------------------
------------------------------------------------------------
------------------------------------------------------------
-------------------------------------------------MD---------
------FTVYDYPRE---------------------------------IWHL---KPGWE
V-ALKTITFLPLVLFGVLGNAVLCCTLVQIRALRTPTNLLIANLAVALATLVICPLMFMF
H-DFYQNY-VLGAIGCRMEGFLQGSLLITSVLCLCAISYDRLTAIVFPKRS--RLTKRGA
VGLIVACWVGGFLLALLSLYRAYRER-----QWK-NYL-ETYAEN---------------
---TTFLPSYWHVLIGALVWFPLLVMFCCYSLIFLKLDRYERR---VLRKEH--------
-------------------------PIS---------VSYKRKVAKTLFIVLIVFVLLRI
FTTLVFVRY-NRYLNDN-------QNQIGNDFLILWYVSHYLMYLNAALPLIGLTNENFR
KAFHKISL----------SRLLCI-------PALASR-----------------------
--------------------------------------GRSSAGKHPHARNGKRTMGKLD
PALGI--------ATIGGRLQPRAP-------CGTNDKMA--------------------
-----NLSGWVLCPAGH-------------------------------GGPDS-QPT---
------------------------------------------------------------
------------------------------------------------------------
------------------------------------SPSKDT---------------KTS
H-----------------------------LK-LTT------------------------
-------DTFGG------------------------------------------------
-------------GDSETPRNTTL-----------------------------VSD----
-------GFM-
>XP_040236775.2
------------------------------------------------------------
------------------------------------------------------------
----------------------------------MYQLIVEVIAKLNVLI-NYTDEY---
----------------------------------------------P-SMD---------
------FTVYDYPRE---------------------------------IWQL---KPGWE
V-ALKTITFLPLVLFGVLGNAVLCCTLVQIRALRTPTNLLIANLAVALATLVICPLMFMF
H-DFYQNY-VLGAIGCRTEGFLQGSLLITSVLCLCAISYDRLTAIVFPKRS--RLTKRGA
VGLIVACWVGGFLLALLSLYRAYRER-----QWK-NYL-ETYAEN---------------
---TTFLPSYWHVLIGALVWFPLLVMFCCYSLIFLKLDRYERR---VLRKEH--------
-------------------------PIS---------VSYKRKVAKTLFIVLIVFVLLRI
FTTLVFVRY-NRYLNDN-------QNQIGNDFLILWYVSHYLMYLNAALPLIGLTNENFR
KAFHKISL----------SRLLCI-------PALASR-----------------------
--------------------------------------GRSSAGKHPHARNGKRNMGKLD
PALGI--------ATIGGRLQPRAP-------CGTNDKMA--------------------
-----NLSGWVLCPAGH-------------------------------GGPDS-QPT---
------------------------------------------------------------
------------------------------------------------------------
------------------------------------SPSKDT---------------KTS
H-----------------------------LK-LTT------------------------
-------DTFGG------------------------------------------------
-------------GDSEMPRSTTL-----------------------------VSD----
-------GFM-
>XP_037033433.1
---------------------------------------------------MAD------
------------------------------------------------------------
------------------------------------------------------------
--------------------------------------------DLE-KFD---------
------YSIYDFPSP---------------------------------MWYM---IPEWE
V-AVKITTFIPIILFGILGNIMLLNVIIRNRSLQTPTNLLLANMAVAFFVLTICSTMFLF
K-DFYQNF-ILGAIGCKMEGYVQGALLVTAVFNLCAVTYERLTAIVLPMET--RLTIFSC
KIVMACAWVGGFTLAVLAVYRTYKER-----EWK-NFV-ETFMEN---------------
---TTVLPTYWHVLIATIVWFPLCAMIICYSAIFWKLDRYEAK---VLKREN--------
-------------------------PIC---------VSYKTKVARTLFIVVVTFLVLRL
FTTLVFIRN-NWLKKSQ-------MNQAAG-FESFSYASQYLIYVNAAIPVIGLTNDTFK
RAYHQTPM----------LACLSK-------SKAHQAN----------------------
---------------------------------DVFSKKRNESSI---------------
------------------------------------------------------------
---------WFWIASKH-------------------------------------------
------------------------------------------------------------
------------------------------------------------------------
------------------------------RWGQGFDNSKAT---------------ITT
K-----------------------------IK-IISNL---------------AEAENSG
S-----------------------------------------------------------
-------------GNSDLNSNVKQ-----------------------------TSTAVI-
-----------
>XP_039447113.1
---------------------------------------------------MNS------
------------------------------------------------------------
-----------------------------------------SFAAAERIIQYESDENQT-
------------------------------------------------SMN---------
------VSIYDYPRE---------------------------------IWVT---LPPWE
M-LVKTIAFLPVISFGIFGNIALLCIVGTIRALKTPTNVLIANLAVVLATLIVCPMMFMV
H-DFYQNY-VMGAIGCKMEGFLEGSLLITSVLCLCAISYDRLTAIVFPKKS--KLTFRGV
WALIACTWIIGVLLALLTIYRNYKER-----PWK-NYL-ETFAEN---------------
---TSFLPPYWHVLIGALVWFPLSVMIFCYSMIFLKLDRYERR---VKQREH--------
-------------------------PIA---------VSYRKKVARSLFIVLVVFILLRV
FTTLVFIRY-NRFVNEN-------TSQIGKDFVILWYVSHYLIFLNAAVPLIGLTNDNFR
KAYNKTRI----------WKCFWH-------SKTL-------------------------
----------------------------------------------------KKLEPKRE
PVI----------MTI-GQLQPRGP-------CGSEKLGD--------------------
------LSGWVIPAKPN--------------------------------NLNS--PT---
------------------------------------------------------------
------------------------------------------------------------
------------------------------------EESRET---------------KTS
Q-----------------------------LK-PTTED---------------AQTKSNS
VKV----TSFYGC-----------------------------------------------
---------NLVLGDQCQNREVKP-----------------------------PST----
-------LFI-
>KAG5672158.1
---------------------------------------------------MDD------
------------------------------------------------------------
------------------------------------------------------------
--------------------------------------------DLD-DLN---------
------FSCFDFPFE---------------------------------IWEI---LPPYQ
I-IIKVSIVGPITIFGIIGNCLLLHTILSNRSLKSPSNYLIANMALSLCTLLFSPGLFLF
H-EIFQSY-KLGIIGCKVEATIEITFLITSVITLCFVSYERLTAIAFPLQA--RLTFKQT
KIVIACSWIFGLILSSLAIFRSYKER-----QWR-NFL-EAFYED---------------
---LKILPLYWHILIVALVWIPLGVLVFCYTTIFFKLDQYEKF---RKARIH--------
-------------------------PLT---------INYKRKFAKTLFIVLVTFIILRI
FTSIVFMRS-NMLQHNE-------MNQVEGSFQVMWYISRYLIFLNCALPCVGITNENFR
KAFRKSKCF-------YFCFCTFG-------NSSSSMT----------------------
---------------------------VYTI-NHSHDDTRNIQ-----------------
------------------ELKPRNP-------YINSKSLFSSTW----------------
---------------------------------------------FKSGNVSK-------
------------------------------------------------------------
------------------------------------------------------------
--------------------------------------------------------FSTA
KFQKF------------------------EVT-PKSQE----------------------
------------------------------------------------------------
-----------------------------------------------------KFQSAI-
-------TYI-
>XP_049289226.1
------------------------------------------------------------
------------------------------------------------------------
----------------------------------MFRIIQEVLTKLNILI-IQSDES---
----------------------------------------------P-LMD---------
------FTVYDYPRE---------------------------------IWRL---KPAWE
V-ALKTITFIPLILFGVLGNAILCYILVQIRALRTPTNLLIVNLAVALATLLICPVMFMF
H-DFYQNY-VLGAIGCKMEGFLQGSLLITSVLCLCAISYDRLTAIVFPKRS--RLTKRGA
AVLIVTSWIGGFLLALLSMYRAYRER-----QWK-NYL-ETYAEN---------------
---TTFLPSYWHVLIGALVWFPLLVMFCCYSLIFLKLDRYERR---VLRKEH--------
-------------------------PIS---------VSYKRKVAKTLFIVLIVFVLLRI
FTTLVFIRY-NRYLNDN-------QNQIGNDFLVLWYVSHYLMYLNAALPVIGLTNENFR
KAFRKISL----------SRLLCI-------PALASK-----------------------
---------------------------------------RPSAGK--RLGGNKPGYGGKD
GAHGI--------ATIGGRLQPRAP-------CGTNEKMA--------------------
-----NLSSWIVCQARR-------------------------------DNP----PT---
------------------------------------------------------------
------------------------------------------------------------
------------------------------------SPSKDT---------------KIS
Q-----------------------------LK-MTT------------------------
-------DGL-G------------------------------------------------
-------------GDSLAPRDTTI-----------------------------VSD----
-------GFM-
>XP_039440870.1
---------------------------------------------------MNS------
------------------------------------------------------------
-----------------------------------------SFAAAERIIQYESDENQT-
------------------------------------------------SMN---------
------VSIYDYPRE---------------------------------IWVT---LPPWE
M-LVKTIAFLPVISFGIFGNIALLCIVGTIRALKTPTNVLIANLAVVLATLIVCPMMFMV
H-DFYQNY-VMGAIGCKMEGFLEGSLLITSVLCLCAISYDRLTAIVFPKKS--KLTFRGV
WTLIACTWIIGFLLALLTIYRNYKER-----PWK-NYL-ETFAEN---------------
---TSFLPPYWHVLIGALVWFPLTVMIFCYSMIFLKLDRYERR---VMQREH--------
-------------------------PIA---------VSYRKKVARSLFIVLVVFILLRV
FTTLVFIRY-NRFVNEN-------TSQIGNDFVILWYVSHYLIFLNAAVPLIGLTNDNFR
KAYNQTRI----------WKCFWH-------SKTL-------------------------
----------------------------------------------------KKLEPKRE
PVI----------MTI-GQLQPRGP-------CGSEKLGD--------------------
------LSGWVIPAKPN--------------------------------NPNS--PT---
------------------------------------------------------------
------------------------------------------------------------
------------------------------------EESRET---------------KTS
Q-----------------------------LK-PTTED---------------AQTKSTS
NKG----TSFYGC-----------------------------------------------
---------NLVLGDQCQNRELKP-----------------------------PST----
-------LFI-
>Pt-CHHR-like1
------------------------------------------------------------
------------------------------------------------------------
------------------------------------------------PTE-STY-----
-------------------FSDKDPRL---------------------TTN---------
------FSQYEYE-------------------------------GRTTTWV----PINTK
V-VIKLLAYIITFLVSIVGNLLVILVVRYNRTMRSSTNQYLVNLAVALLVTLVCKLVHLI
RHLSYPHY-ILPALVCKLDGFVQGTALAASVFTLTVISIRRFVAIMFPLHA--RTSPDRA
IWVIAAVWIASALLSSMLFYRELYGI-----EWS-NFT-TWHDEFFPTERKMMNGV--C-
VVTYDSKKLFYIIFTITCYFLPVTIMLVNYSLIVWKLWGAQQP---GEHH----------
---------------------QQQ-EAT---------TRNTQRVVRMVTVVLLVFVVCWT
LQTLILYTS-VGEKY--------------EFMNDIEFTAYFVAHSNSALPIICGFNANFR
QGLVALLY------------CRHS-------R-GG-R--------VHY------PRSWRG
----------------------------------LT-GTRDTT-----SG----YSGPEP
AVLVEMG-----------SVRH-TR-------LTQRGSTS-----SVGGR----------
LVYTGPRRELCHDHHHY------------------------HHHH-LCHGMNN-DATTQ-
------------------------------------------------------------
---------------------------HNTGGSGG-M-----------------------
--------STSRNSGG-D-GGALQEV-LARTFVRASY-RQNGRVNNH------------N
HV-----------------------------T-PSTSFDS---GG--------GRG----
RGR-DDEEETCGCCCRRKRSRYRW----RRKDF-GW-GGIGGRRGR--W-EGGERERWRE
-GGKPDPL-----YKEIYTLNTALN-----DAIFV-------------K----RFEQVV-
-----------
>Pt-CHHR-like2
---------------------------------------------------MDC------
----LTE-----------------------------------------------------
-----NLTNVSL---------AA-----------------------------PRNTSWLG
----------------------------------------------G-EDDWERW-RSGE
PL--VMGEKYP-------------------------------------------------
-------------------------------LLRTSVNYYLANLAVALLITVTCWPTLVN
R-FTAPLY-VLGRPLCKITVLALATCINVSVLTLAVVASGRLYAVLFPLRA--LRTSSRP
VLLISLLWVASFVLALSFYVRDTQAV-----KVS-----------------------KDS
ASSIAAFRYYRILLLITMFFLPETVMVLAYSVIVVRLYCVRRG---PKDHDTPLP-----
-----------------TPLPASD-HPH---------SAARRKVVKMTAAVVAAFTVCWS
LQALSLYGL-LSE------------DTLPEWFSNAEFWAYFLGYCNSAFPLLCGCSENFR
HGLTSLVL----------RRPRWR-------RKTRAGS----------------ANSWSP
STL---------------------LLRLTS-----SSLSRTSSGG---------------
-------------GRGAVSRQTSNS-------LPSKTSDP-----ARSS-----------
RKENSTTPSLLRSCSKG-------------------------------------ELV---
------------------------------------------------------------
------------------------------------------------------------
-----------------------------------CPEHQLE------------NNNATS
KLMGE----------------------AEALN-QVTQP----------------------
------------------------------------------------------------
------------------------------------------------------------
-----------
>Pt-CHHR-like3
------------------------------------------------------------
----KKLKATT---------KSP---PLFSFP----------------------------
-------------------------------------------------TD-PENLSSV-
-------------------YESQDSGL---------------------TAN---------
------LSQFEYP-------------------------------YRMKTWV----PITWR
E-ILKVATYLIVFLVSLVGNLLVMLVVCYNRHMRSSTNQYLVNLAAALLVTLVCMWVHIV
RHLSYPHY-VLPAYVCKLDGFVQTTTLLASVLTLTVISVGRFVAVMFPLHA--RTSPDRA
NRVIAAVWIASALIACILFYRKLYSI-----QWA-NFT-TWQDEFFPTEKEYVEDEGRC-
EVIYDAKNLFYTILIIALFFLPVAIMIINYSLVVWTLWGAKQP---GEQQS---------
--------------------AATR-NMA---------TKAKKRVVKMVTVVLLVFVICWT
LLTLILF-S-LNHQ-----------GHLPEWFSSLEFAAYFIAYSNSALPIICGFNTSFR
QGLVALLS------------CRHA-------A-TG-R--------IYH------RRHWMG
----------------------------------MTGGTRDTT-----MG----CSGPEP
AVLLELS-----------SLRR-NR-------VTQRSSLT----PSHSGR----------
HLFSGSSKELRAATHCDAA----HDHGCK-----------------VCDGMGS-APLHTT
TG----------------------------------------------------------
--------------------------IH--------------------------------
------LLKSD-----------------------ASLGGQNG-----------------S
KL---------------------------STR-ASSSS---------------GDS----
VGR-----GICGCCRRHGKR---------RSRL---------------------------
------PL---YHENEIYEVND-LP-----EGLAV-------------K----GKEEIV-
-----------
>Pt-CHHR-like4
---------------------------------------------------MAS------
------------------------------------------------------------
--------LGEG---------TL-----------------------------NCNDTCCQ
M-----------------------------------------------SSG------NV-
----ICFGDYNFTDR--------VNITH---------------------------PEQWE
L-ALRWTYASIIMLLAVFGNLTIIIILAKNRILRHSINCFILNMSVALITALAGPIPFTI
R-DTAFFW-VLGKAWCHLEGYIQMLVMLVSVTSLATISFDRMIGVIRPFHT--HLKMWQC
FVIIVIIWIVSAILAVFGIYRIYTVH-----EWQ-DLT-EVTGED---------------
---AQKIQVWWMVSMIGLTWLPLLIMLGCYTTILVYFRSSEFR-SR-TNSEH--------
-------------------------PSI---------TLMKRRVVIMMFIIVIAFTLFWL
FQIIKICGN-SFFGEDGQ----IKSPEAQKSYDILYTLCHYMMYTNVAVPIIALMHQTFR
RALRVTFP------------CLYQ-------RKSAFVLTPGLGRQ---------HYVWSI
RSTSN----------------------VY-S--DVMAMSRQ-------------------
--------------------NPEER-------RRRMR--A-----SSAV-----------
-IGSAAMAASIIIETNS-------------------------------QNQRD-NNS---
----------ERSGQTEI------------------------------------------
----------------TQNE-------AEDWRPNGGR-----------------------
-------PLADER--------YVSDL----------KPREISIVSTGA------LGQLIS
QV----------------------------IE-EESSS----------------------
------------------------------------------------------------
------------------DVEG---------------------------------ERIL-
-----------
>Pt-CHHR-like5
---------------------------------------------------MVA------
----QLDL--------------------------------------------------EW
EVSLGDEMVDPL---------SI-----------------------------SCNLTCCK
Y----------------------D------------------------DDD------DV-
----VCFSDLNFTEY--------KNLTT---------------------------WAPWE
L-AVRWTFASLIVLVAALANLTIIIILAKNRLLRTSVNHFILNMSVALTLALTGPIPFTI
R-DTSMFW-PLGEAWCYLEGYIQMVVMLVSLESLATISCDRMMGVVRPFHT--HLKTWQS
LAIIIIIWVSSALLAVWGLYRVYTIR-----MWK-DRT-ETNGEK---------------
----ETLYVWWM-ALVGLAWLSLAIMLVCYSTILAYFRHPSYK-NV-SKREH--------
-------------------------PVM---------THLKKRV----------------
------------------------------NYAALMTVSQYMIYVNPVVPVIGLLHQNFR
RAFRLTFP------------CIFT-------RKSTLVLTRGQGVT---------RYMWSV
RSTGSQPS---------------------------VTGQHR-------------------
--------------------HSSER-------QVQPYSPE-----RNTT-----------
-TPRRRLSGSETLSDEA-------------------------------Q-RNS-HVSS--
------------KDERKRRKKCC-IKPRR-------------LARQKSKK----------
---------------------------EDRGSPENDN---------------------DG
RFCSAGSSFVNEK--------YVRDL-----------PQKISIVSKGA------LGHLIT
EV----------------------------IE-EETSS----------------------
------------------------------------------------------------
------------------DAER---------------------------------ERVL-
-----------
>Es-CHHR-like1
------------------------------------------------------------
------------------------------------------------------------
---------------------------------------------------------M--
----------------LMSNTDANPL----------------------SFD---------
------FSQFEFP-------------------------------YRIDTWK----PITWW
E-VLEIVAYIITFLVSIVGNILVILVVRYNRNMRSSTNQYLVNLAVALLVTLVCKWVHLV
RHLSHPHY-VLPAILCKMEGFVQSIALVASVFTLTVISIGRFVAIMFPLHA--RTSPDRA
IRVIAAVWIASALISSPLLYRGLYKT-----EWS-NFT-TWNDEFFPTKKKFVEGVG-C-
VVTFDAKRLFYMVFIITCYFLPVTIMLVNYSLIVWKLWGAQQP---GEQH----------
---------------------QQQ-VAA---------TRNMQRVVRMVTVVLVVFVICWT
LQSLMLY-N-FIYH-----------EHLPEWPRWVEFTVYFVANSNSALPIICGFNANFR
QGLVALLT------------CRQT-------R-SGSR--------TQY------PSK---
------------------------------------------------------------
------------------------------------------------------------
------------------------------------------------------------
------------------------------------------------------------
------------------------------------------------------------
------------------------------------------------------------
------------------------------------------------------------
------------------------------------------------------------
------------------------------------------------------------
-----------
>Es-CHHR-like2
---------------------------------------------------M--------
------------------------------------------------------------
------IDIEAR---------DL-----------------------------NCNETCCQ
M-----------------------------------------------SSG------NV-
----MCFNEYNFTDR--------ANITY---------------------------PETWE
L-ALRWTYAPLIMLVAVLGNLAIIIILAKNRLLRTSVNYFILNMSVALITGLAGPIPFTI
R-DTAYFW-VFGEAWCHLEGYIQVLVMMVSVTSLAVISCDRMMGVVRPFHN--HIKPWQS
IAIIFIIWTVSALLAVFAVYRIYTVH-----HWQ-DLD-ETTGED---------------
---VKKMHVWWMINMIGLTWLPLLVMIVCYTTILVYFRTHKFK-AS-RNKEH--------
-------------------------PAL---------THLKRRVVLMMFVVVVAFTICWL
FQLLKICNN-LFLDDNTQ----FKNEKARRSHDILLTLSHYMMYTNAAIPIIALMHQTFR
RAFRVTFP------------CFYN-------HKVIKI-------------------IWL-
------------------------------------------------------------
------------------------------------------------------------
------------------------------------------------------------
------------------------------------------------------------
-------------------------------SPPLPN-----------------------
-----------------------SDL----------------------------------
------------------------------------------------------------
------------------------------------------------------------
------------------HMDS---------------------------------EWICS
-----------
>Es-CHHR-like3
CA---------APQSALGYHIFWLDESVD---------VMEL------LLTMMP------
----RPNL--------------------------------------------------TW
PAVEGKELEDAF---------PV-----------------------------TCNLTCCQ
Y-----------------------------------------------SED------EI-
----ICFSEINYTDV--------NSLRT---------------------------WPQWE
L-AVRWTFASLVMLVAVLGNLTIIIILSKNRLLRTSVNHFILNMSVALILALTGPIPFTI
R-DTSMFW-PLGELWCHLEGYIQMLVMLVSLASLATISFDRMMGVVRPFHT--HLKTWHS
LAIIVVIWGSSAVLALWGLYRVFTVH-----IWK-DCV-QTIGEN---------------
----EKLYIWWMVAVVGLTWLPLAIMLISYSTILVYFRHPKFK-NL-SKREH--------
-------------------------PVM---------THLKKRVVKMMFLVVVIFVVCWL
LQLLNIFYT-SFLDENGQ----IKDEETEKYYNALVTVSQYMIYVNPAAPIIGLLHQNFR
RAFRLTFP------------CIFT-------RKSSLVLTRGQGVT---------RYMWSV
KSTGSTPS--------------------------AAVAQRR-------------------
--------------------QSAEQ-------QARRSPAE-----CTSA-----------
-TSGRRLGSFTTLKNKR-------------------------------QRQGS-YASS--
------------KGERKAR-KCC-IRLER-------------LGSRKSRK----------
---------------------------EEKRSAEVDS---------------------DE
GLCSGHLSNVNEK--------YVRDL----------PPRKMSIVSKGT------LGHLVS
EV----------------------------IE-EETSS----------------------
------------------------------------------------------------
------------------DAER---------------------------------ERVL-
-----------
>Sp-GPCR-A34
------------------------------------------------------------
------------------------------------------------------------
------------------------------------------------------------
------------------------------------------------------------
-----MGEKYPCPEV-------------------------------LERGRA---LDNFE
K--VQVALVVALVVASVAGNAAVVAVISFNRLLRTSVNYYLANLAVALLITLTCWPTLVN
R-FTAPLY-VLGRSLCKITVLALATCINVSVLTLAVVAGGRLYAVLFPLRA--LRTSSHP
VLLISLLWVASFVLALGFYVRDTQVV-----KWN-DLV-EESGDVL------------CS
ASSIAAFRYYRILLLITMFFLPETVMVLAYSVIVVRLYCVRRG---PADRDAPLP-----
-----------------APLPTSD-HPH---------SAARRKVVKMTAAVVAAFTVCWS
LQALSLYGL-LSEDT------------------------------------T------LK
DDATCLGA----------RSCKHR------------------------------------
------------------------------------------------------------
--------------RVSLERSVSSS-------FIS-------------------------
------------------------------------------------------------
------------------------------------------------------------
------------------------------------------------------------
----------------------------------LCPVSQ--------------------
----------------------------EAAR-VVFQR----------------------
------------------------------------------------------------
------------------------------------------------------------
-----------
>Sp-GPCR-A35
------------------------------------------------------------
-------MAAHAL-----HWSLH---AHLLYP----------------------------
------------------------------------------------PAN-PENLSGV-
-------------------YGSQDAGF---------------------TTN---------
------LSQFEYP-------------------------------YRMKTWV----PITWR
E-IIKVATYLFVFLVSLVGNLLVMLVVCYNRHMRSSTNQYLVNLAAALLVTLVCMWVHIV
RHLSHPHY-ILPAYVCKLDGFVQTTTLLASVLTLTVISVGRFVAVMFPLHA--RTSPDRA
NRVIAAVWIASALIACILFYRKLYSI-----QWA-NFT-TWQDEFFPTEKEYVEADDRC-
EVIYDAKHLFYTILIIALFFLPVAIMIINYSLVVWTLWGAKQP---GEQQS---------
--------------------AATR-NMA---------TKAKKKVVKMVTVVLLVFVICWT
LLTLILF-S-LNHQ-----------GHLPEWFSSLEFAAYFIAYSNSALPIICGFNTSFR
QGLVALLS------------CRHA-------A-TG-R--------IYH------RRHWMG
----------------------------------MTGGTRDTT-----VG----CSGPEP
AVLLELS-----------SLRR-NR-------VTQRSSLT----PSHSGR----------
HLFSGSSRELRAVTHCDTA----HDHGCK-----------------VCDGMGS-APLHST
TG----------------------------------------------------------
--------------------------MH--------------------------------
------LLKSD-----------------------ASLGGQNG-----------------S
KL---------------------------STR-ASSSS---------------GDS----
VGR-----GMCGCCRRHGKR---------RSRL---------------------------
------PL---YHENEIYDVND-LP-----EGMGM-------------K----GKEEIV-
-----------
>Sp-GPCR-A36
---------------------------------------------------MPK------
----KIQV--------------------------------------------------WW
MVNMIGLTWLPL---------ML-----------------------------SCYTTILV
Y----------------------R------------------------SSGFSRTPFQI-
----ICGNQMFFGED--------GQIKSP--------------------------EAQKS
Y-DILYTMCHYLIYTNVAVNPIIYALMHQTRRLRVTFQHYVWSMAVASIVIETNPETTVV
Q-NETEDWPALGQLITQSSSDVEVLVMLVSLESLATISCDRMMGVVRPFHT--HLKTWQS
[truncated: 3,476 more chars]
