# Supplementary material for: In silico analysis of crustacean hyperglycemic hormone family G protein-coupled receptor candidates
Source: Front Endocrinol (Lausanne). 2024 Jan 9;14:1322800. doi: 10.3389/fendo.2023.1322800 (PMC10828670; doi:10.3389/fendo.2023.1322800)
Supplement: Supplementary Data Sheet 1 — G. lateralis ESG transcriptome data set. [file DataSheet_1.zip › Supplementary Data/SuppData4/CFRC_all/alignment.fa]

>AcastyEVm001896t2 type=protein; aalen=644,62%,complete; clen=3097; offs=997-2931; organism=HBG_Acanthephyra_stylorostrata; evgclass=althim; oid=HBG_Acanthephyra_stylorostrata_trinHBG_Acanthephyra_stylorostrata_Loc27070c0g1t4; codepot=Code/0.06;
------------------------------------------------------------
------------------------------------------------------------
------------------------------------------------------------
------------MDT---------------------------------------------
----------------------TGLALST----------------------TP-------
---SVMNFSP---------------------------------------------TEGL-
-----MTS---------------------TVPPYLST-----------------------
-----------------YMPEE-LLNSSM------------------------------M
ANFSCDR-DHD-------------------------------------------------
---QID------------------------------------------------------
--FS-EYEYG--------------------------------------------------
-----------YRKETWI---------PITW-RE-------ILKITAYILIFLISLSGNL
LVILVVYYN-AH-MR-SST------------------NQYLVNL----------------
-------------------AAADLFVTLVC--------------MWVHIVRH------LS
HPH-Y----------------------------VLPALVCK-----LDGFVQ--------
----------------------------------------------TTALLASVLTLTVI
SVGRFIAVMFPLHA----RTSPDRAHKVILAVWITSATLA--CPTLFY-RELYSI-----
-KWS------NFT-SWQCDEL--------WPQEYRLDPKTGYC-LLVYDSKQFFYTALTI
ALYFLPVGIMFINYSLVVWRLWMTQLP-----------GEHS------------------
------------------------------------------------------------
------------------------------------------------------------
-----------------------------------------LPAR------NTA------
----SR-AKRK----VVKMVSVVLVVFVVCWTPLQTIILY-SN----F------------
----------------V---H-VQH-----------------KALPEW--FP--ILEFSA
YFVAYSNSALN----------PI----IYCGFNANFRQGLVSLLT---------------
--------------------------------CSH-S--------------------S-S
S-R-------------------TYH-----------------RREYIGGSTTRFTLGHDR
-VDNPGT---------------------WKGVTGG-----GMTSGTRETTM---------
VG-------CSGPEPA-VLLEFS----------------------------------SLK
KNNR-----------LVQKSSMN-------------QPLSGR------------------
------------------------------------------------------------
-VVATSASRDLNQQSFGHYT----------GDLVCKKCCRENHH--HET--HMGH-----
VCTATTTITNPTTNN---------------------------------------------
------------------------------------------------------------
--------------------------------------HHN-------------------
-----------------------------RNQLQDDFGSGCRGTGGG--A---------T
DGRENGGCVSV----VTQGGVGVRSQSGSNG-----------------------------
------EKL---------------------------------------------------
-----------ITK--ISISS---------------------------------FSS---
--------DGETGCGCYRRKQRK------GKINNLPM-----------------------
--------------------------------------------------------NH--
---------HHHNDMYDVNH-MK--------PENYG------------------------
------IREDML---------------------------------------
>AlpvirEVm002467t1 type=protein; aalen=587,71%,complete; clen=2462; offs=609-2372; organism=HBG_Alpheus_viridari; evgclass=main; oid=HBG_Alpheus_viridari_trinHBG_Alpheus_viridari_Loc26203c0g3t7; codepot=Code/0.088;
------------------------------------------------------------
------------------------------------------------------------
------------------------------------------------------------
------------MPD---------------------------------------------
----------------------VNSY--IA---------------DDDDEEDL-------
-----------------------QLLQD---------NPAALVA----------------
NHS---------------------------------------------------------
--EGY-AT-----FVRCLVGEADRLNYSIG------------------------------
--------DGFWL-HFLRLDTQLSS---KYNTSSYRPTP--GSY----------------
---VINE-----------------------------------TST-----------W-GE
EKNNFFTFWSMEGS------------------PEK-----------------LVPYEVIQ
DLIQQCFALSAVLNTPRPY--------LLEW-WQ------QLLWTLVFGTMMAMAVGGNI
LVMWIIYAH-RR-MQ-TVT------------------NYFLMNL----------------
-------------------AAADLFMSVLN--------------CMFNFIY-------ML
HSD-W----------------------------PFGGVYCT-----ISNFMA--------
----------------------------------------------NVTISASVLTLMAI
SFDRYIAIVKPLEP----RMSKTTARIFMLVIWSSSMLLA--LPCILY-SDTVSI-----
-KYKN-----NEI-RRGCILR--------WPDGQ----------TSSSKHEHIYNIVFFI
TTYLLPMLVMLACYFLIGRELWGSRTI-----------GEMT------------------
------------------------------------------------------------
------------------------------------------------------------
------------------------------------------ERQ------VNS------
----IR-SKRR----VVKMFIVIVAAFGLCWLPQQAFFLY-TY----H------------
----------------N---A--------------------QILDTAN--IQ--HIYLAF
YWLAMANAMIN----------PL----IYYWMNARFRTYFRELVLHCV------------
--------------------------------CLR-------------------WPRRNL
SYEG--------------------------------------------------------
---SPEM--ERR--------YPPC---------------EDHSSRSRSD-----------
--------------------------------------------------------TRQG
MNGT-----------LRTTPN------------------SNN------------------
------------------------------------------------------------
-HLLVYSSRERLNAR---------------------------------------------
------------------------------------------------------------
------------------------------------NGWRRTG-----------------
----------AAQ---------------CDRCR----------PGVG-------------
---------RRPA---------LLND-V--------------------------------
-----------------------------------------------------------L
EPHADSQIQMMP---MNNNNSA--GTGAG-------------------------------
---------ARDS-----------------------------------------------
-----------------------------HNMYVEVYS----------------------
------------------------------------------------------------
-------F--------------------TPPDACCHH-----------------------
----PV---------------------------------------------
>AlpvirEVm002467t5 type=protein; aalen=421,93%,complete; clen=1361; offs=6-1271; organism=HBG_Alpheus_viridari; evgclass=alt; oid=HBG_Alpheus_viridari_trinHBG_Alpheus_viridari_Loc26203c0g3t3; codepot=Code/0.04;
------------------------------------------------------------
------------------------------------------------------------
------------------------------------------------------------
------------------------------------------------------------
------------------------------------------------------------
------------------------------------------------------------
------------------------------------------------------------
------------------------------------------------------------
------------------------------------------------------------
------------------------------------------------------------
------------------------------------------------------------
------------------------------------------------------------
--MWIIYAH-RR-MQ-TVT------------------NYFLMNL----------------
-------------------AAADLFMSVLN--------------CMFNFIY-------ML
HSD-W----------------------------PFGGVYCT-----ISNFMA--------
----------------------------------------------NVTISASVLTLMAI
SFDRYIAIVKPLEP----RMSKTTARVFILVIWSSSMILA--LPCILY-SDTVSI-----
-KYKN-----NEV-RRGCILR--------WPDGQ----------TSSSKHEHIYNIVFFI
TTYLLPMLVMLACYYLIGRELWGSRTI-----------GEMT------------------
------------------------------------------------------------
------------------------------------------------------------
------------------------------------------ERQ------VNS------
----IR-SKRR----VVKMFIVIVAAFGLCWLPQQAFFLY-TY----H------------
----------------N---A--------------------QILDTAN--IQ--HIYLAF
YWLAMANAMIN----------PL----IYYWMNARFRTYFRELVLHCV------------
--------------------------------CLR-------------------WPRRNL
SYEG--------------------------------------------------------
---SPEM--ERR--------YPPC---------------EDHSSRSRSD-----------
--------------------------------------------------------TRQG
MNGT-----------LRTTPN------------------SNN------------------
------------------------------------------------------------
-HLLVYSSRERLNAR---------------------------------------------
------------------------------------------------------------
------------------------------------NGWRRTG-----------------
----------AAQ---------------CDRCR----------PGVG-------------
---------RRPA---------LLND-V--------------------------------
-----------------------------------------------------------L
EPHADSQIQMMP---MNNNNSA--GTGAG-------------------------------
---------ARDS-----------------------------------------------
-----------------------------HNMYVEVYS----------------------
------------------------------------------------------------
-------F--------------------TPPDACCHH-----------------------
----PV---------------------------------------------
>AlpvirEVm002835t1 type=protein; aalen=546,64%,complete; clen=2547; offs=206-1846; organism=HBG_Alpheus_viridari; evgclass=noclass; oid=HBG_Alpheus_viridari_trinHBG_Alpheus_viridari_Loc63835c0g1t2; codepot=Code/0.045;
------------------------------------------------------------
------------------------------------------------------------
------------------------------------------------------------
------------MPG---------------------------------------------
----------------------VDTYQALF------------------------------
------------------------NLTQM----LLL-ATNGSD------------ITHLH
NLF---ASGMLR---------ELRGDRDQGMDSDD----QLMDADSR-------------
----WLED---------------GSSLPSLPS---------NY-SI----LEWY------
-----FK-NSTTIPHTLR-------------------------R----------------
---VLN---SF-------------------------------MNTDGSDEF-IPDIW---
ESGS-STSVTTT---------------------SSSSSK---------------------
-------------QSRLPF--------QMPA-YQ------QALWIIAFGIMILGACVGNL
VVIRIVLGN-QR-MK-TTT------------------NYFLVNL----------------
-------------------SVADLFMTLFN--------------CVFNFVF-------ML
KSH-W----------------------------AFGSVYCT-----ISQFIA--------
----------------------------------------------HVTLAASVFTLAVI
SFDRFLNVMRPLKP----RMSKCVCRLLLLGIWVVAASIA--APILPY-ATTLDT-----
-M--------KGE-RTICVIQ--------WPDGL----------APRSLIDYVYNVVILA
VTYVVPMIAMIICYAVIGCKLYDPAV-------------AKT------------------
------------------------------------------------------------
------------------------------------------------------------
------------------------------------------SRQ------VDN------
----FK-SKRK----VVKMLALLVGLFALCWLPYHVYFIV-VH----H------------
----------------H---P--------------------QLSMRPY--VQ--HMYLAF
YWLAMSNAMIN----------PV----IYYLLNARFRYFFWQLLSGAKK-----------
----------------------------TWVKCVR-------------------------
------------------------------------------------------------
------------------------------------------NTNSNSSI----------
---------LSVEDDP-FAFHLNVGG---------EPVRGI------------LQAGHPD
TKQTRQ------SPLIRTSRPSPRMAV----------NLANH------------------
----------------------------------------------------------LG
-PNKPLSERKLTPSSSPN------------------------------------------
------------------------------------------------------------
------------------------------------------------------------
------------------------------------------------------------
------------------------------------------------------------
------------------------------------------------------------
------------------------------------------------------------
---------GNKLSC-KTQQIHFIE-----------------------------------
------------------------------------------------------------
--------------------------------------------------------PAY-
------------------------------------------------------------
---------------------------------------------------
>AlpvirEVm003253t1 type=protein; aalen=509,76%,complete; clen=2013; offs=357-1886; organism=HBG_Alpheus_viridari; evgclass=main; oid=HBG_Alpheus_viridari_trinHBG_Alpheus_viridari_Loc22209c0g1t3; codepot=Code/0.087;
------------------------------------------------------------
------------------------------------------------------------
------------------------------------------------------------
-----------MMEV---------------------------------------------
----------------------AGSSPPST------------------------------
-------------------------------VALTLTSP----------FPS---ILPGF
NTT-AVPFSSV------------------SLAN---------------------------
-------------------NVPDILNSTEH-----------EYLV---------------
--------E----------------------------------D----------------
---FTN-------------------------------------VSV--------------
------TNTTNC---------------------TWNGTQW--------------------
----VCGASD--VWEENPY--------NLPW-WH------QLIWSVVFGGMVLVATGGNL
IVIWIVLAD-RR-MR-TVT------------------NIFLVNL----------------
-------------------SVADTMVSTLN--------------VVFNFTY-------ML
NLH-W----------------------------RFGHIYCK-----ISQFVS--------
----------------------------------------------VLSICASVFTLMAI
SFDRYIAIMHPLRP----RMGRKATITIVVWIWVSSICVS--MPTMIF-FTTANI-----
-PEKD-----GED-RVVCYGA--------WPDGD----------QGESYLEYVHTVILMV
LTYILPLLSMGFTYARIGMTLWGSRSI-----------GENT------------------
------------------------------------------------------------
------------------------------------------------------------
------------------------------------------PRQ------VES------
----IR-SKRK----VVKMMIVVVTIFGVCWLPYHAYFIL-AN----L------------
----------------M---P--------------------EITHTAY--IQ--ETYLAI
YWLAMSNSMYN----------PM----IYCWLNNRFRNGFKKVFA---------------
----------------------------RVCTCIQ-Y-----------------------
------------------------------------------------------------
---EQ------E----------PIEA--------------TRIHTTRFS-----------
---------CSGS---------------------------------------------PE
THHR-----------ISCDGASH-------------------------------------
------------------------------------------------------------
-----ISMRTYMSDV---------------------------------------------
-GGGTNG----------GSRQ--PPLRLCN---GANYKR---------------------
----------------------------------ATNGANTN------------------
------------------------------------------------------------
------------------------------------------------------------
------------------------------------------------------------
------------------------------------------------------------
---------SPSSSN-NRNYGGTINNANI---K--------------------NAKYLSV
--------------------------SY-QYV----------------------------
------------------------------------------------------------
------------------------------------------------------------
---------------------------------------------------
>AlpvirEVm007808t1 type=protein; aalen=280,61%,partial3; clen=1372; offs=532-1371; organism=HBG_Alpheus_viridari; evgclass=noclass; oid=HBG_Alpheus_viridari_trinHBG_Alpheus_viridari_Loc20641c1g1t1; codepot=Code/0.035;
------------------------------------------------------------
------------------------------------------------------------
------------------------------------------------------------
------------MDG---------------------------------------------
----------------------EGN-----------------------------------
------------------------------------------------------------
SSN-VFYS---------------------TLVSNDS------------------------
-----------------------DMNGSWAM------------GE---ASI---------
--------------------------------IPTGPP--VNPW----------------
---PCN-------------------------------------HTGPL------------
IMKE-MYPNPMQ------------------------------------------------
-------------VEAFRT--------VDGY-E--------IWQIIAFALVFAVSVCGNV
VVMVVVYQN-SF-LR-STV------------------NYYLVNL----------------
-------------------AISDLLITVLC--------------WPTITTK-------FT
EPF-Y----------------------------ILGRPLCK-----INVLTQ--------
----------------------------------------------TTCVIASVMTLSAV
ACDRVYAVMLPLRA----RSSVARPLVLISIIWIVAIIVA--IPAFLV-RDIQVF-----
-QWD------DML-EESCSDM--------LPR----------CNPSAVVVFKYYRILLTG
ILFFLPALVMVAAYAVILLRLWCVKRP---------------------------------
------------------------------------------------------------
------------------------------------------------------------
------------------------------------------------------------
------------------------------------------------------------
------------------------------------------------------------
------------------------------------------------------------
------------------------------------------------------------
------------------------------------------------------------
------------------------------------------------------------
------------------------------------------------------------
------------------------------------------------------------
------------------------------------------------------------
------------------------------------------------------------
------------------------------------------------------------
------------------------------------------------------------
------------------------------------------------------------
------------------------------------------------------------
------------------------------------------------------------
------------------------------------------------------------
-------------Y--NSS-----------------------------------------
------------------------------------------------------------
------------------------------------------------------------
------------------------------------------------------------
---------------------------------------------------
>AmpampEVm003717t3 type=protein; aalen=540,79%,complete; clen=2041; offs=157-1779; organism=Amphibalanus_amphitrite; evgclass=althim; oid=Amphibalanus_amphitrite_trinAmphibalanus_amphitrite_LocDN96549c0g1t4; codepot=Code/0.077;
------------------------------------------------------------
------------------------------------------------------------
------------------------------------------------------------
------------MDQY--------------------------------------------
------------------------------------------------------------
------------------------------------------------------------
----LTTT---------------------GLDDLATT-----------------------
----WASTLG-------------SSSLSTSSF----------------------------
-----------------------------------------TTS----------------
---SLET-SSLT------------------------------------------------
TSTSTASPFANCTDLVDP--------------PVCNITAC--NFG--------------H
GCIIDFST---MDMDPWRV--------MEPW-RL-------ALFGVGLALTTVPGVIGNV
LVISIILSN-KI-MQ-SEI------------------NMFILNM----------------
-------------------AVADLIASLVL--------------PPTFLVT-------NV
FQA-Y----------------------------MLGPWWCK-----YGGTVR--------
----------------------------------------------LTLLLTSVFSISVI
SVDRLWGLMRPFHR----QIPPLAIKAIMLSTWVVAAAIG--FYPAQF-NKYSKR-----
-QYR------DFL-DIMCEQT-------------------------NISRMRTYWWVVCV
FLIWIPAIILFTCFVIIFIKMRRLKAS-----------NKKSGHHR--------------
------------------------------------------------------------
---F----V---------------------------------------------------
---------------------------------------------------SPA------
----TR-ARQR----AVRLVFAMFVTFFICWTPFLVYVLQ-YQ----L------------
----------------A---T-------------------TTHDNGKP--WE--ELYYAS
HFMMHLVPVIN----------PV----LYALLHENFRRAATVTCPWLP------------
------------------------------------S--------------------KVK
YQAF-----------PTGDG---------------------GRVRWSQRGPSLAS-----
---SPSIVTLARAS------DAPA----CPQLTSA-----TSADSLRNAESGQP------
-------PLEGGEAEG---------------------------------CAGSTGTGSQP
PEVSLI------WGALKDRHHRP------------LCPTSLSPL----------------
------------------------------------------------------PGIAEE
SESRKSSIRSSIDLQEAE------------------------------------------
------------------------------------------------------------
------------------------------------------------------------
------------------------------------------------------------
------------------------------------------------------------
----------------------------------------------G------------L
WMTSASGQC---------------------------------------------------
----------------NSSFSPD-------------------------------------
------------------------------------------------------------
------------------------------------------------------------
------------------------------------------------------------
---------------------------------------------------
>AmpampEVm009554t1 type=protein; aalen=319,87%,partial3; clen=1088; offs=131-1087; organism=Amphibalanus_amphitrite; evgclass=main; oid=Amphibalanus_amphitrite_trinAmphibalanus_amphitrite_LocDN78385c0g1t2; codepot=Code/0.073;
------------------------------------------------------------
------------------------------------------------------------
------------------------------------------------------------
------------MDF---------------------------------------------
----------------------DNAT----------------------------------
------------------------------------------------------------
----GMAT---------------------NMTS---------------------------
-----------------------TPNVTDPF-----------------------------
------------------------------------------------------------
------------------------------------------------------------
YQYS--------------------------------------------------------
-DAASFL-----QNTVGPK--------YLPL-QV------VLPITIVYIIIFVTGVVGNV
AVCLVIIRN-PG-LQ-TAT------------------NYYLFSL----------------
-------------------AVSDLAVLVLG--------------LPNDLKVY------WQ
QYP-W----------------------------GLGVALCK-----IRALVS--------
----------------------------------------------EMTSYVSVLIIVAF
SLERYLAICHPLLS--YTMAGLRRAMRIIAAIWLIALCAA--APFAFY-TDVHYIEF-PR
DSGI------FL--ETICVM----------------------------PNEWPLI-FSSF
VFFIVPMTSLLFVYLCIGVQIRRAATI-----------GNHLEG----------------
------------------------------------------------------------
------------------------------------------------------------
---------------------------------------TVSGGE------ARQ------
----RG-NRKA----ILRMLVAVVIGFFVCFAPHHAQRLL-YI----Y------------
----------------G---K-------------------QLPNYREI--NE--YMYYIT
GCFYYF------------------------------------------------------
------------------------------------------------------------
------------------------------------------------------------
------------------------------------------------------------
------------------------------------------------------------
------------------------------------------------------------
------------------------------------------------------------
------------------------------------------------------------
------------------------------------------------------------
------------------------------------------------------------
------------------------------------------------------------
------------------------------------------------------------
------------------------------------------------------------
------------------------------------------------------------
------------------------------------------------------------
------------------------------------------------------------
------------------------------------------------------------
------------------------------------------------------------
---------------------------------------------------
>AmpampEVm009838t2 type=protein; aalen=313,86%,partial3; clen=1081; offs=141-1079; organism=Amphibalanus_amphitrite; evgclass=althim; oid=Amphibalanus_amphitrite_trinAmphibalanus_amphitrite_LocDN80005c0g3t1; codepot=Code/0.058;
------------------------------------------------------------
------------------------------------------------------------
------------------------------------------------------------
------------MAS---------------------------------------------
------------------------------------------------------------
---------------------------------TTM-SPGSEE------LLD--------
------------------------------------------------------------
-----------------------CGNMTDVNN----------------------------
-------------------------------------------T----------------
---YGN------------------------------------------------------
---------------------------------TTNSTC---------------------
------------GGDFNQF--------IMPW-WR------QVVWTLIYIALVIVATGGNL
IVIWIVLAH-KQ-MR-TIT------------------NFFLVNL----------------
-------------------AVSDCMMSLMN--------------ITFNFVY-------FL
NSH-W----------------------------PFGEAYCK-----IVQFVS--------
----------------------------------------------VLSVTASVFTLVAI
SVDRYSAIMHPLKP----RMSRSWTLLVTIIIWVMSAILA--APNYLL-SQTYTF-----
-VYND-----GDI-RTLCYLT--------WPDGE----------TMESTLEAVYNGAIFV
LTYFLPLTATTYCYTRMSVELWGSQSI-----------GEAT------------------
------------------------------------------------------------
------------------------------------------------------------
------------------------------------------PVQ------IES------
----VN-SKRR----VVKMMIVLVAIFAVCWLPYQVYFLV-IP----L------------
----------------F---S--------------------ELTHEPI--VQ--EVFLGI
------------------------------------------------------------
------------------------------------------------------------
------------------------------------------------------------
------------------------------------------------------------
------------------------------------------------------------
------------------------------------------------------------
------------------------------------------------------------
------------------------------------------------------------
------------------------------------------------------------
------------------------------------------------------------
------------------------------------------------------------
------------------------------------------------------------
------------------------------------------------------------
------------------------------------------------------------
------------------------------------------------------------
------------------------------------------------------------
------------------------------------------------------------
------------------------------------------------------------
---------------------------------------------------
>AnajapEVm001784t1 type=protein; aalen=527,44%,complete-utrpoor; clen=3524; offs=377-1960; organism=Anatolikos_japonicus; evgclass=main; oid=Anatolikos_japonicus_trinLocDN1818c0g1t1; codepot=Code/0.067;
------------------------------------------------------------
------------------------------------------------------------
------------------------------------------------------------
------------MMI---------------------------------------------
----------------------RLDP----------------------------------
-----------------------------------------------------QLEVTKE
NET-INTF---------------------SI-----------------------------
-----------------------SCNLTCCKY----------------------------
------------------------------------------------------------
---SED-------------------------------------DI---------------
ICFS-ELNFTDA----------------------NNITT---------------------
---------------------------WASW-EL-------AVRWTFTSLVVLVAVLGNL
TIIIILAKN-RLLLR-TSV------------------NHFILNM----------------
-------------------SVADLILALTG--------------PIPFTIR-------DT
SMF-W----------------------------TLGELWCH-----LEGYIQ--------
----------------------------------------------MLVMLVSLASLATI
SCDRMMGVVRPFHT----HLKTWQSLAIIVVIWVSSAVLA--VPWGLY-RVYTVH-----
-IWK------DRT-QTICGEN---------------------------VKLHMWWMVAVG
GLTWVPLAIMLISYFTILAYFRHPRFK---------NS-SKREH----------------
------------------------------------------------------------
------------------------------------------------------------
---------------------------------------------------PVM------
----TH-LKKR----VVKMMFLVLVIFVVCWLPIQLLNFF-YT----S------------
----------------F---L-DSFGQ------------FKDDGTKMR--YS--VLMTVA
QYMIYVNPAVN----------PV----IYGFLHQNFRRAFRLTFP---------------
--------------------------------CIF-T--------------------RKS
PLFL-----------TRGQGII--------------------RYMWSVKSTGSQPS----
----------------------------------------VVVAAQRR------------
-----------------------------------------------------------H
SVER-----------QVQSSSLE--------------RNSA-------------------
------------------------------------------------------------
---TSRSLSGSNTRKDET------------------------------------------
--QTRNS---HVGI-----------------EDERKKKKKFC-----------------N
LKPGR------------------------LARQKSKK-----------------------
--------------------------------------EERWSPENDN------------
----------------------NEGYRSARFSYVNES-----------------------
------YAQDL--------------PQRKISIISNGA-----------------------
-LGHLVTEV---------------------------------------------------
------------IK--EETSS---------------------------------------
------------------------------------------------------------
------------------------------------------------------------
----------------DAER----------------------------------------
--------ERVLRKS------------------------------------
>AnajapEVm002991t1 type=protein; aalen=409,88%,complete; clen=1383; offs=95-1324; organism=Anatolikos_japonicus; evgclass=main; oid=Anatolikos_japonicus_trinLocDN5700c0g1t1; codepot=Code/0.048;
------------------------------------------------------------
------------------------------------------------------------
------------------------------------------------------------
------------------------------------------------------------
------------------------------------------------------------
------------------------------------------------------------
------------------------------------------------------------
------------------------------------------------------------
------------------------------------------------------------
------------------------------------------------------------
------------------------------------------------------------
------------------------------------------------------------
-------------------------------------------M----------------
-------------------SVADLITALAG--------------PIPFTIR-------DT
AYF-W----------------------------VLGEVWCH-----LEGYIQ--------
----------------------------------------------MVVMMVSVTSLATI
SFDRMIGIILPFHT----HLKIWQSIAIIIGIWIVSAILA--VPFSIY-RIYTVH-----
-HWQ------DLT-ETTCGED--------------------------GKKMRIWWMISMI
GLTWLPLLIRILCYTTIFIFFFTSNFR---------SR-TNREH----------------
------------------------------------------------------------
------------------------------------------------------------
---------------------------------------------------PSI------
----RQ-MKRR----VVIMMFTIVTVFTVSWLPFQLLKIC-GD----TL-----------
----------------F---L-GEDGR------------FYSDAAKRS--YD--ILLTCC
HYLIYTNVAVN----------PI----IYALMHQTFRRAFRVTFP---------------
--------------------------------CFY-H--------------------RKS
YFVL-----------TPGEGRQ--------------------HYVWSVRTASN-------
-------------------------------AY-N-----SMLSMTRQ------------
-----------------------------------------------------------N
PSDR-----------MQGMT--A--------------TGAV-------------------
------------------------------------------------------------
--VCSASLAASIAIEPIQ------------------------------------------
--EENQS---NNSL---------------EGSGGLHGPETDI------------------
------------------------------------------------------------
----------------------TSVQNM----------SVELRLNGGR------------
-------------------------------LLANEK-----------------------
------YVRDL--------------RPREISIVSTGA-----------------------
-LGQLITQV---------------------------------------------------
------------IE--EETSS---------------------------------------
------------------------------------------------------------
------------------------------------------------------------
----------------DVEG----------------------------------------
--------ERIL---------------------------------------
>Battex_EVm002872t1 type=protein; aalen=491,84%,complete; clen=1757; offs=171-1646; organism=HBG_Bathypalaemonella_texana; evgclass=main; oid=HBG_Bathypalaemonella_texana_trinHBG_Bathypalaemonella_texana_Loc179991c2g1t3; codepot=Code/0.052;
------------------------------------------------------------
------------------------------------------------------------
------------------------------------------------------------
------------MEY---------------------------------------------
------------------------------------------------------------
-----------------------------------S-TP---------------------
SSS-AFAVQEKLWLLNAS------HHGHPPPAG---------------------------
------------------PHNLDLWNQTDP-----------DY-P---------------
--------E----------------------------------E----------------
---YAN-------------------------------------LTY--------------
------MTMSNV---------------------TSNITD---------------------
-------------WDVNPY--------NLPW-WH------QLIWSVVFGGMVLIATGGNL
IVIWIVLAD-RR-MR-TVT------------------NIFLVNL----------------
-------------------SVADTMVSTLN--------------VVFNFTY-------ML
NLH-W----------------------------RFGRIYCK-----ISQFVS--------
----------------------------------------------VLSICASVFTLMAI
SFDRYIAIMHPLRP----RMGRKTTITIVVWIWVSSICVS--MPTMIF-FTTAAI-----
-PVKD-----GDE-RVVCYGA--------WPDGD----------PGESYLEYVHTVILMV
LTYILPLLSMGFTYARIGRTLWGSRSI-----------GEQT------------------
------------------------------------------------------------
------------------------------------------------------------
------------------------------------------PRQ------VES------
----IR-SKRK----VVKMMIVVVTIFGVCWLPYHAYFIL-AN----V------------
----------------T---P--------------------EITHTEY--IQ--ETYLAI
YWLAMSNSMYN----------PM----IYCWLNNRFRNGFKKVFS---------------
----------------------------RLCTCIH-Y-----------------------
------------------------------------------------------------
---DQ------E----------PVEV--------------TRIHTTRFS-----------
---------CSGS---------------------------------------------PE
THHR-----------ISCDGASH-------------------------------------
------------------------------------------------------------
-----ISMRTYMSDIGGGG-----------------------------------------
AGGGTNG----------GSRQ--PPVRFCNG--GANYKR---------------------
----------------------------------ATNGANA-------------------
------------------------------------------------------------
------------------------------------------------------------
------------------------------------------------------------
------------------------------------------------------------
-------------GH-SRNYGGTINNT-----K-------------------SNTKYLSV
--------------------------SY-QYV----------------------------
------------------------------------------------------------
------------------------------------------------------------
---------------------------------------------------
>Battex_EVm003745t1 type=protein; aalen=419,71%,complete; clen=1751; offs=434-1693; organism=HBG_Bathypalaemonella_texana; evgclass=main; oid=HBG_Bathypalaemonella_texana_trinHBG_Bathypalaemonella_texana_Loc153668c0g1t5; codepot=Code/0.021;
------------------------------------------------------------
------------------------------------------------------------
------------------------------------------------------------
------------MDT---------------------------------------------
----------------------TGLTLPT----------------------SS-------
---LALNFSP---------------------------------------------TGVV-
-----FNS---------------------TESPYSTS-----------------------
-----------------DIPQDFLLNNTN------------------------------P
QNVSCEN-NHH-------------------------------------------------
---QFD------------------------------------------------------
--FS-EYEYP--------------------------------------------------
-----------YRQETWI---------PITW-RE-------ILKITAYVLVFLLSLLGNL
LVILVVYYN-AH-MR-STT------------------NQYLVNL----------------
-------------------AAADLFVTLVC--------------MWVHLVRH------LS
HPH-Y----------------------------VLPAIVCK-----LDGFVQ--------
----------------------------------------------TTALLASVLTLTVI
SVGRFIAVMFPLHA----RTSPDRAHKVIAAVWITSAIFA--CPTLFY-RELYSI-----
-KWS------NFT-SWQCDEL--------WPQEYQYDPQTGYC-MLVYDSKQFFYTALTI
ALYFLPVGVMFINYSLVVWRLWMTQLP-----------GEHS------------------
------------------------------------------------------------
------------------------------------------------------------
-----------------------------------------LPAR------NTA------
----TR-AKRK----VVKMVSVVLVVFVMCWTPLQTIILY-SN----F------------
----------------V---H-AQH-----------------NSLPEW--FP--ILEFSA
YFVAYSNSALN----------PI----IYCGFNANFRQGLISLLT---------------
--------------------------------CTH-S--------------------N-S
N-R-------------------GYH-----------------RRS---------------
-----------------------------------------TTRFTRVDT----------
AG-------STKSLP---------------------------------------------
------------------------------------------------------------
------------------------------------------------------------
------------------------------------------------------------
------------------------------------------------------------
------------------------------------------------------------
------------------------------------------------------------
------------------------------------------------------------
------------------------------------------------------------
------------------------------------------------------------
------------------------------------------------------------
------------------------------------------------------------
------------------------------------------------------------
------------------------------------------------------------
---------------------------------------------------
>BlagerEVm003549t1 type=protein; aalen=628,85%,complete; clen=2213; offs=301-2187; organism=Blatella_germanica; evgclass=main; oid=Blatella_germanica_trinLocDN13252c0g2t1; codepot=Code/0.11;
------------------------------------------------------------
------------------------------------------------------------
------------------------------------------------------------
------------MLD---------------------------------------------
----------------------EAVTDS--------------------------------
--------------------------------YVVL-----------W----------TD
NAS-STWS---------------------AVPP---------------------------
-----------------------LCNATSAPAPA--------------------------
------------------------------------------------------------
------------------------------------------------------------
------------------------------------------------------------
------------NSTWGPK--------RDPL-YI------VVPITVVYAVILLTGLVGNV
STCIVIARN-KH-MH-TAT------------------NYYLFSL----------------
-------------------AISDLLLLVSG--------------LPQEMYFN------WS
RYP-Y----------------------------VFGEAFCV-----LQGFAA--------
----------------------------------------------ETSANATVLTITAF
TVERYVAICHPFQS--HTFSKLSRAVRIIVLIWVFALGLA--VPQAIL-FGLVED-----
-GGT---------KVVQCTVT--------------------------SELVQHAFEISTI
VFFVTPMTLLSVLYALIGLKLRRSKLL---------PAAGKRASIG--------------
------------------------------------------------------------
------------------------------------------------------------
---------------------------------------SSGAGAEQRT--NCK------
----GH-AQNH----VIRMLVAVVVAFFICWAPFHAQRLL-AM----Y------------
----------------A---R-NNAT------------SNPSPVLLTV--YK--TLTYAS
GVFYYMSTTVN----------PV----LYHIMSHKFREAFKSTLA---------------
------------------------------QPCGF-K--------------------RKN
G---------------------------------------NKCRTYSVLKSQQQIN----
-----------RNL-------------------------TLLRQQSRPCISSAK------
---------DLRNAPN-IFAAER--------------------------HHQRAMQSEAV
AKHKSD---------LTEEQNISLIESSKCGGRTIPTDSSVDTI----------------
----------------------------------------------------------TS
NSYPMYSYRSRIPSNSSQTT----------------------------------------
LTTSLGK-----------------------------------------------------
---------------------------------------ISLNEGN--------------
-----------------------------NNC----------APETSLPRTQSRNQSMS-
------LNDCFP-----------------------KKCIKDPD-----------------
------------------------EAKAKGSTHASTFGVLA------------KKLRSLP
LPGNAKSAIIVPQHK--------------AEADDRCNHRL--------------------
-------SSHVSID--SAKSTIS-------------------------------------
------------------------------------------------------------
------------------------------------------------------------
-----------NSSLQDLDETE------------------FVGAELAHYMGEL-------
------NRQRAVR--------------------------------------
>BlagerEVm005313t1 type=protein; aalen=507,74%,partial3; clen=2036; offs=515-2035; organism=Blatella_germanica; evgclass=noclass; oid=Blatella_germanica_trinLocDN13770c0g1t2; codepot=Code/0.012;
------------------------------------------------------------
------------------------------------------------------------
------------------------------------------------------------
------------MER---------------------------------------------
----------------------TEVSL---------------------------------
------------------------------------------------------------
----MMNT----------------------------------------------------
------------------------------------------------------------
------------------------------------------------------------
------------------------------------------------------------
--TS-EMEYANE---------------------SVAFNE---------------------
-TLEDYL-----TRMLGPK--------HLSL-RV------VLPITIIYVFIFVSGIVGNV
AVCLVIARN-KS-MR-TAT------------------NYYLFSL----------------
-------------------AVSDLTLLVLG--------------LPYDLSVY------WQ
QYP-W----------------------------MLGETLCK-----LRALGS--------
----------------------------------------------EMSNYTSILTIVAF
STERYLAICQPIQS--YTTSSPRIAIRVIAVLWVVSLLCA--MPFAIY-TKINYVEY-PP
GSEQ------LAAESAFCAML-----------------------EHAMPENWPMYELSAF
VFFLGPMLIIVVLYARMGITIRSRTLK---------------------------------
------------------------------------------------------------
------------------------------------------------------------
-----------------------------------------FPGE------TKH------
---LDS-RTKP----IIRMLAAVVITFFLCWAPFHMQRLF-YM----Y------------
----------------G---K-------------------ESANYDKI--NE--MAYFIT
GCLYFFSCTVN----------PV----LYNVMSAKYRLAFRKTL----------------
--------------------------------CCG-Q--------------------RKG
G------------------PTR-------------------EPSTLRDTTVVYVNSHL--
----------ERGR----------------SISSHR-EVRPMRSFSRNCKNV-------N
IPNNVM---------------------------------------------------MDR
TSHH---------NLLHHNSTLKTH------------PQDYNNE-KLLDPN-CDLPYNDQ
VSDVIVT--------L--------------------------------------------
------------SPTSKG-----------------------------------------K
TNSFTTS---KTWS----------------------------------------------
------------------------------------------------------------
------------------------------------------------------------
------------------------------------------------------------
---------------------KALLRIAKPSKSQVNDDI---------------------
---CDVTE----------------------------------------------------
-------PCLKQID--DSRQNNS-------------------------------------
------------------------------------------------------------
------------------------------------------------------------
------------------------------------------------------------
---------------------------------------------------
>BlagerEVm006711t1 type=protein; aalen=431,26%,complete-utrbad; clen=4803; offs=1659-2954; organism=Blatella_germanica; evgclass=noclass; oid=Blatella_germanica_trinLocDN11541c0g2t1; codepot=Code/0.04;
------------------------------------------------------------
------------------------------------------------------------
------------------------------------------------------------
-----------MMNE---------------------------------------------
------------------------------------------------------------
----------------------------------SF-----------------------F
NDS---------------------------------------------------------
----------------------WALQNVSSIF---------DL-----------------
------------------------------------------------------------
---SLN------------------------------------------------------
---------------------------------YTNLTDP--------------------
------------TDDSNQF--------ILPL-WR------QLLWTLLFAGMVVVATGGNL
IVIWIVLAN-KR-MR-TVT------------------NYFLVNL----------------
-------------------SVADAMVSTLN--------------VTFNYTY-------ML
NSD-W----------------------------PFGTLYCK-----ISQFVA--------
----------------------------------------------VLSICASVFTLMAI
SIDRYMAIMNPLRP----RMGRRTTLCIALGIWVLGTALS--MPNLLF-FTTYVH-----
-EFHN-----GEM-RVVCYAE--------WPDGP----------STESYQEYIYNVMFMI
LTYFLPICSMTFTYARVGRELWGSQSI-----------GECT------------------
------------------------------------------------------------
------------------------------------------------------------
------------------------------------------QRQ------LDN------
----IR-SKRR----VVKMMIVVVSIFAVCWLPFHIYFIL-TS----F------------
----------------A---P--------------------DITNEKY--IQ--EVYLAI
YWLAMSNSMYN----------PI----IYCWMNSRFRRGFKQVFR---------------
-----------------------------WCPCIH-L-----------------------
------------------------------------------------------------
---AP------E----------TLSR--------------REVVTSRYS-----------
---------CSGS---------------------------------------------PE
AQCR-----------IIRNGSVR-------------------------------------
------------------------------------------------------------
-----IPLQMGTTDTPTATS----------------------------------------
----------------------HCPASDSNYSTFRSKRW---------------------
----------------------------------RTNGHDA-------------------
------------------------------------------------------------
------------------------------------------------------------
------------------------------------------------------------
------------------------------------------------------------
-----------------STTAGR-----------------------------GVS-----
------------------------------------------------------------
------------------------------------------------------------
------------------------------------------------------------
---------------------------------------------------
>Bommo_BNGR_A2
M-----------------------------------------------------------
------------------------------------------------------------
------------------------------------------------------------
------------MEP---------------------------------------------
----------------------NNSE----------------------------------
------------------------------------------------------------
------------------------------------------------------------
-----------------------YENNSYITF----------FGPV--------------
------------------------------------------------------------
------------------------------------------------------------
-----GMAFYDNGQVL--------------------------------------------
---------------------------EDSL-TV------KIILSIILAVIMILSLIGNG
CTCAVIARN-RS-MR-TPT------------------NCYLFNL----------------
-------------------AITDLFMALFV--------------PIDIYII-------WI
PEF-Y----------------------------PLGEVGCR-----LHFVLW--------
----------------------------------------------DCLSNCSLLIITAF
TVERYLVITRPFLR--QKLSLNSRVFKLVGVIWFVSCSFC--IPDLLY-IDMIEEKK---
--------------YVFCYVA-------------------------MSHIVSVFVAAEIF
VFYVIPMTIIIILYILITIELKFKKKL-----------RSSPA-----------------
------------------------------------------------------------
------------------------------------------------------------
---------------------------------------------------SNG------
----QQ-NRDK----AVIMLAAVALSFFLFWSPYCYLRIM-LI----W------------
-----------------------------------------PGVYEKH--YNAWKIVNYL
CYNSYASSALN----------PI----LYSLMSRKFRRAFKDFFT---------------
------------------------------------R-----------------------
------------------------------------------------------------
-----------R----------------------------KPDSTNRNDIAK--------
------------------------------------------------------------
------------------------------------------------------------
------------------------------------------------------------
------------------------------------------------------------
------------------------------------------------------------
------------------------------------------------------------
------------------------------------------------------------
------------------------------------------------------------
------------------------------------------------------------
------------------------------------------------------------
----------ASLSK-NETKLEL---------K-------------------M-------
------------------------------------------------------------
------------------------------------------------------------
------------------------------------------------------------
---------------------------------------------------
>Bommo_BNGR_A24
------------------------------------------------------------
------------------------------------------------------------
------------------------------------------------------------
-----------MLDE---------------------------------------------
----------------------LGPT----------------------------------
------------------------------------------------------------
------------------------------------------------------------
----------------------VASNQSTSLA---------DL-----------------
--------DSFYVT----------------------------FY----------------
---DVE------------------------------------------------------
-----NERYVND---------------------SQNAT----------------------
-------------EPFQSF--------ILPW-WR------QILWTVLFAGMVVVATVGNL
VVIWIVLTN-KR-MR-SVT------------------NYFLVNL----------------
-------------------SVADAMVSTLN--------------VTFNFTY-------ML
NSN-W----------------------------PFGHFYCK-----FCQFIA--------
----------------------------------------------VLSISASVFTLLAI
SVDRYVAIMSPLQP----RLGKRATLGITAAIWAWSSFIS--SPNLIY-FTTENV-----
-SLPD-----GTI-RCVCYSH--------WPDGM----------TTRSRLEYAYNVLFMV
LTYFMPIIAMTYAYSRVGVELWGSQSI-----------GECT------------------
------------------------------------------------------------
------------------------------------------------------------
------------------------------------------QRQ------LDN------
----VK-SKRR----VVKMMIVVVVIFAVCWLPFHVYFVV-TS----Y------------
----------------Y---P--------------------DVVSYPH--IQ--EIYLGI
YWLAMSNSMYN----------PI----IYCWMNSKFRRGFKQFFW---------------
--------------------------------CCG-A-----------------------
------------------------------------------------------------
------------------------------------------------------------
---------FGGG---------------------------------------------GL
ARHR----------ALGPDRTDR-------------------------------------
------------------------------------------------------------
------SMRSLSPS----------------------------------------------
------------------------------------------------------------
----------------------------------RKNGTSM-------------------
------------------------------------------------------------
------------------------------------------------------------
------------------------------------------------------------
------------------------------------------------------------
------------------------------------------------------------
------------------------------------------------------------
------------------------------------------------------------
------------------------------------------------------------
---------------------------------------------------
>Bommo_BNGR_A34
------------------------------------------------------------
------------------------------------------------------------
------------------------------------------------------------
------------MDI---------------------------------------------
---------------------EIDYEEA--------------------------------
------------------------------------------------------------
-----------------------------ES-----------------------------
---------------------RFLSNWSGD------------Y-------L---------
-------------------------------------------D----------------
---DLD------------------------------------------------------
--TS-QYPFPNV------------------------------------------------
---------------LWHV--------KPAE-EM-------AIKSSMMILVGVSGIFLNC
VILTILIRN-KW-LW-SPS------------------NCLIGNM----------------
-------------------ALIDFLLLFFC--------------PWFMLVR-------DF
FQN-Y----------------------------VLKTFGCR-----FEGFLQ--------
----------------------------------------------ASLLLASVGAVMLV
SYDRLAAAVLTAEA----RITKDAAPKVIVITWIVSSALA--LPWTIK-RKYVER-----
-QWL------NYL-ETFCAED--------------------------VQLLGIYWHLLLT
MLVWVPLGIMIITYGVIMWRLQWSARA-----------LSSRGG----------------
------------------------------------------------------------
--------------------------------------------------------G---
---------------------------------------------------RSV------
----TR-AKGK----AMRIAALVLIAAVVCRIPYTALLYW-RN----N------------
----------------L---P------------------PKINSVDGS--FS--IMWFAA
NYLMYLNCTIN----------PL----IYGFTNLRFRKAMDRTPG---------------
------------------------------VACFK-------------------------
------------------------------------------FGSWCC------------
----------------------------------------VCTFFKRRNFMAG-------
----------DKNTEK-IFVIEN----------------------------------SPG
PNKK--------------------------------------------------------
------------------------------------------------------------
---LSRVVKNILHINKDS------------------------------------------
IEFSI-KI--DE------------------------------------------------
------------------------------------------------------------
------------------------------------------------------------
------------------------------------------------------------
-------------------------MTTKPTKLTP-------------------------
------------------------------------------------------------
------------LK--NEQ-----------------------------------------
------------------------------------------------------------
------------------------------------------------------------
-----------------F------------------------------------------
---------------------------------------------------
>CalfinEVm005618t1 type=protein; aalen=360,83%,complete; clen=1295; offs=104-1186; organism=Calanus_finmarchicus; evgclass=main; oid=Calanus_finmarchicus_trinCalanus_finmarchicus_LocDN158596c2g2t4; codepot=Code/0.042;
------------------------------------------------------------
------------------------------------------------------------
------------------------------------------------------------
------------MQN---------------------------------------------
----------------------H-------------------------------------
------------------------------------------------------------
------------------------------------------------------------
------------------------------------------------------------
------------------------------------------------------------
------------------------------------------------------------
------------------------------------------------------------
--------------------------------LV------LMVVTIFYLLLFLGGVLGNL
LVCVVIIKS-KE-LH-SAM------------------NYYLLSL----------------
-------------------AVADLTLITTG--------------LPNELEIY------WH
QYP-Y----------------------------PFSEAFCK-----LRSFIS--------
----------------------------------------------ESASYANVLTILSF
SLERYLVICKPMNLSILPFSDLTRAILVIAICWVVSFIAA--VPYLIS-TRVIYLLH---
-EDI------FVPQSAFCTMS----------------------EENIYPQGYPVHELSFV
VFFLVPILLLTFLYISMVQTILMTRGKNN--------SLIKHAGTG--------------
------------------------------------------------------------
------------------------------------------------------------
-------------------------------------------SS------ITI------
----AD-NRNH----IICMLIAVIVSFFISWAPFHIQRLG-YV----Y------------
----------------F---T-------------------HSYVYRTV--NE--YLMYLS
GFFYYLSATLN----------PI----LYNLMSVKYRHAFTTVIL---------------
--------------------------------CKQ-Q--------------------QNS
K-----------------------------------------------------------
------------------------------------------------------------
------------------------------------------------------------
-------------ALVQATCQIH-------------------------------------
------------------------------------------------------------
-----LHLRDF-YSQATS-----------------------------------------D
PRNKVRS---PSEL----------------------------------------------
------------------------------------------------------------
------------------------------------------------------------
------------------------------------------------------------
------------------------------------------------------------
------------------------------------------------------------
----------KGLN----------------------------------------------
-----------------------------------------L------------------
------------------------------------------------------------
------------------------------------------------------------
---------------------------------------------------
>CalfinEVm006945t3 type=protein; aalen=331,98%,partial3; clen=1005; offs=13-1005; organism=Calanus_finmarchicus; evgclass=althim; oid=Calanus_finmarchicus_trinCalanus_finmarchicus_LocDN158596c1g1t4; codepot=Code/0.028;
------------------------------------------------------------
------------------------------------------------------------
------------------------------------------------------------
------------------------------------------------------------
------------------------------------------------------------
------------------------------------------------------------
------------------------------------------------------------
------------------------------------------------------------
------------------------------------------------------------
------------------------------------------------------------
------------------------------------------------------------
---------------MGPK--------QMDDKVV------LVLVTVFYLLVFVSGLVGNL
SVCLVIFRS-HG-LH-SAM------------------NYYLVSL----------------
-------------------AIADMTIIILG--------------LPNELSIY------WH
QYP-Y----------------------------PFGEAFCK-----IRSFLS--------
----------------------------------------------ESASYANVLTILSF
SLERYLAICRPLYV--FPLSDLKRAALVSSLCWATAMLAS--VPHLLF-TRISYLDF-PW
QSKN------FVPESAFCAMM----------------------DENIYPQWYPVHELSFI
VFFLLPVILLTFLYISMVRVVRQAGKNN----------IRKSTYRG--------------
------------------------------------------------------------
------------------------------------------------------------
----------------------------------------CNEKG------GPP------
----KD-NRKQ----IIRMLISVVVLFFLSWAPFHFQRLG-YV----Y------------
----------------F---K-------------------HLSLYRTI--NQ--YLFYLS
GCFYFLSSTLN----------PV----LYNLMSTKYRNAFKSVVF---------------
--------------------------------CTP-P--------------------ESP
H-----------------------------------------------------------
------------------------------------------------------------
------------------------------------------------------------
------------------------------------------------------------
------------------------------------------------------------
------------------------------------------------------------
------------------------------------------------------------
------------------------------------------------------------
------------------------------------------------------------
------------------------------------------------------------
------------------------------------------------------------
------------------------------------------------------------
------------------------------------------------------------
------------------------------------------------------------
------------------------------------------------------------
---------------------NCH------------------------------------
---------------------------------------------------
>CalfinEVm007568t1 type=protein; aalen=320,88%,partial3; clen=1082; offs=122-1081; organism=Calanus_finmarchicus; evgclass=main; oid=Calanus_finmarchicus_trinCalanus_finmarchicus_LocDN95094c0g1t1; codepot=Code/0.0079;
------------------------------------------------------------
------------------------------------------------------------
------------------------------------------------------------
------------MVV---------------------------------------------
----------------------LPV-----------------------------------
----------------------------------TL-APQSMV--------------EQF
NSS-TIGFTEPS------------------------------------------------
----------------------FYWDDSSLSS----------------------------
-------------------------------------------S----------------
---TLD---T--------------------------------------------------
---------TND---------------------TCNGTY---------------------
----ECLGFE--DEEVDPF--------AMPL-WR------KLIWSFFFFVMVATADIGNI
IVIWIVMSN-AR-MR-SVT------------------NYFIINL----------------
-------------------SMADIMNATLN--------------VIPNFTY-------ML
TGN-W----------------------------PFGEFFCK-----LGGYIS--------
----------------------------------------------ILSVCVSVFTLVAI
SVDRYNAIINPLRP----RLSKFKTTLIAFMTWLLGLSIG--IPMLLF-FSTVTD-----
-PAD------ELN-RTQCISK--------WPDAV----------GFDSKLEYGYNVTFMI
MTYFLPMMSMCYTYSRIGLELWGSRAI-----------GEAT------------------
------------------------------------------------------------
------------------------------------------------------------
------------------------------------------EVQ------AES------
----IK-SKRK----VVKMMMMVVLIFIVCWLPYHTYFIT-AN----I------------
------------------------------------------------------------
----------N-------------------------------------------------
------------------------------------------------------------
------------------------------------------------------------
------------------------------------------------------------
------------------------------------------------------------
------------------------------------------------------------
------------------------------------------------------------
------------------------------------------------------------
------------------------------------------------------------
------------------------------------------------------------
------------------------------------------------------------
------------------------------------------------------------
------------------------------------------------------------
------------------------------------------------------------
------------------------------------------------------------
------------------------------------------------------------
------------------------------------------------------------
------------------------------------------------------------
---------------------------------------------------
>CalfinEVm008407t1 type=protein; aalen=306,91%,partial3; clen=1006; offs=88-1005; organism=Calanus_finmarchicus; evgclass=noclass; oid=Calanus_finmarchicus_trinCalanus_finmarchicus_LocDN158596c1g3t1; codepot=Code/0.03;
MR----------------------------------------------------------
------------------------------------------------------------
------------------------------------------------------------
--------LTDKMNK---------------------------------------------
----------------------SSITA---------------------------------
------------------------------------------------------------
------------------------------------------------------------
------------------------------------------------------------
------------------------------------------------------------
------------------------------------------------------------
--FG-GATYNGDQG-----------------NQSSDIPM---------------------
-ELEEYL-----LAVMGPK--------QMDDKAV------LVLVTVFYLLVFVSGLIGNL
SVCLVIFRS-HG-LH-SAM------------------NYYLVSL----------------
-------------------AIADMTIIILG--------------LPNELSIY------WH
QYP-Y----------------------------PFGEAFCK-----IRSFLS--------
----------------------------------------------ESASYANVLTILSF
SLERYLAICRPLYV--FPLSDLKRAALVSSLCWATAMLAS--VPHLLF-TRISYLDF-PW
QSKN------FVPESAFCAMM----------------------DENIYPQWYPVHELSFI
VFFLLPVILLTFLYISMVRVIRKAGKNN----------IRKSTYRG--------------
------------------------------------------------------------
------------------------------------------------------------
----------------------------------------CNDKG------GPP------
----KD-NRKQ----IIRMLISVVVLFFLSWAPFHF------------------------
------------------------------------------------------------
------------------------------------------------------------
------------------------------------------------------------
------------------------------------------------------------
------------------------------------------------------------
------------------------------------------------------------
------------------------------------------------------------
------------------------------------------------------------
------------------------------------------------------------
------------------------------------------------------------
------------------------------------------------------------
------------------------------------------------------------
------------------------------------------------------------
------------------------------------------------------------
------------------------------------------------------------
------------------------------------------------------------
------------------------------------------------------------
------------------------------------------------------------
------------------------------------------------------------
---------------------------------------------------
>CalfinEVm012346t1 type=protein; aalen=257,99%,partial; clen=773; offs=2-772; organism=Calanus_finmarchicus; evgclass=main; oid=Calanus_finmarchicus_trinCalanus_finmarchicus_LocDN120720c0g1t1; codepot=Code/0.0084;
------------------------------------------------------------
------------------------------------------------------------
------------------------------------------------------------
------------------------------------------------------------
------------------------------------------------------------
------------------------------------------------------------
------------------------------------------------------------
------------------------------------------------------------
------------------------------------------------------------
------------------------------------------------------------
------------------------------------------------------------
------------------------------------------------------------
-------------------------------------N----------------------
------------------------------------------------------------
------------------------------------------------------------
----------------------------------------------ESLIYASILTIVAF
TIERYQAICHPLTL--NSRTGVGRARRVILIIWISSVVSA--FPWSIF-AKVNYIQY---
-EGQ------DLEQSAWCSMP--------FHE------------EDLDTTPLYFTVASTF
LYFVVPFTIVFVLYLRIGLTMKDNKMQ-----------RCAASS----------------
------------------------------------------------------------
------------------------------------------------------------
-------------------------------------DENKCLAE------RSY------
----SQ-GKKT----VIRMLIAVVVAFFICWIPFHSQRLM-FV----V------------
----------------V---T-LY---GEW-----------TGPLQRA--QH--VLFMVS
GVFYYFNSILN----------PI----LYTILSKRFRRGFNDMSG---------------
------------------------------------------------------------
-------------------------------------------NCWVYQTFAKAV-----
---------------------------------------------SRKSEE---------
------------------------------------------------------------
------------------------------------------------------------
------------------------------------------------------------
------------------------------------------------------------
------------------------------------------------------------
------------------------------------------------------------
------------------------------------------------------------
------------------------------------------------------------
------------------------------------------------------------
------------------------------------------------------------
------------CS--SHNFAE--------------------------------------
------------------------------------------------------------
------------------------------------------------------------
------------------------------------------------------------
---------------------------------------------------
>CallaeEVm001292t1 type=protein; aalen=561,86%,complete; clen=1960; offs=144-1829; organism=Calcinus_laevimanus; evgclass=main; oid=Calcinus_laevimanus_trinLocDN14764c0g1t4; codepot=Code/0.083;
------------------------------------------------------------
------------------------------------------------------------
------------------------------------------------------------
------------MSG---------------------------------------------
----------------------IVKNL---------------------------------
------------------------------------------------------SGITKW
GIR-QMNT---------------------RM-----------------------------
-----------------------VCNNTCCTN----------------------------
------------------------------------------------------------
---SEN-------------------------------------HT---------------
ICFG-DYNFTEQ----------------------VNLTS---------------------
---------------------------PEQW-EL-------GVRWSYTVLVLLVGFFGNL
AIIIILARN-RLLLR-TSV------------------NHFILNM----------------
-------------------SVADLLTSLAG--------------PIPFTIR-------DT
HEL-W----------------------------VLGEAWCY-----MEGYIQ--------
----------------------------------------------ILVMLVSVTSLAVI
SFDRMLGVVRPFHQ----HLKKRQSMIIILFIWIASAVLA--VPFAVF-RIYSER-----
-VWA------DVV-ETTCGEE--------------------------RQKMRVWWGVIII
GLNWLPLIIMVTCYTTIFIYFKVDAFK---------LSHNKREH----------------
------------------------------------------------------------
------------------------------------------------------------
---------------------------------------------------PGM------
----VH-LKRR----VVRMMFVVVMAFTVCWLPFQLLMLG-KR----R------------
----------------F---L-DGDGK------------FANDQKENS--YH--ILFSVA
HYMIYTNAAVN----------PI----IYAFLHQNFRRAFRITFP---------------
--------------------------------CIF-K--------------------RKS
GLVL-----------RPGHGVQ--------------------KYVWSLRTNAFN------
-------------------------------VYGN-----DV-TAPKR------------
-----------------------------------------------------------S
LKDR-----------LTGTNELT--------------PSAV-------------------
------------------------------------------------------------
--LSSSAVAASIVLEPGAKDKD--------------------------------------
IWTQNEG---QSKSL----GSSIS----DEFEGNEAIRKLSK------------------
--------------------VD---RSSCFVKMKKKKVKHRNQA----------------
--------TDDPVLRGTREAVDTLVE-------------------------E--------
--------------------GDRAVKVLRRPSYVDEG-----------------------
------FVRDL--------------IPRRFSIRSTGV-----------------------
-LGDLIKQV---------------------------------------------------
------------IV--EETSN---------------------------------------
------------------------------------------------------------
------------------------------------------------------------
----------------ELES----------------------------------------
--------ERSM---------------------------------------
>CallaeEVm003830t1 type=protein; aalen=275,92%,partial3; clen=891; offs=65-889; organism=Calcinus_laevimanus; evgclass=noclass; oid=Calcinus_laevimanus_trinLocDN72270c0g1t1; codepot=Code/0.047;
------------------------------------------------------------
------------------------------------------------------------
------------------------------------------------------------
------------------------------------------------------------
------------------------------------------------------------
------------------------------------------------------------
------------------------------------------------------------
------------------------------------------------------------
------------------------------------------------------------
------------------------------------------------------------
------------------------------------------------------------
------------------------------------------------------------
------------------------------------------------------------
--------------------------------------------MWVHIVRH------LS
HPN-Y----------------------------VLPALICK-----LDSFVQ--------
----------------------------------------------ATSLLASVLTLTVI
SVGRFVAVMFPLHA----RTSANHAHRTIAAVWAVSALLS--CPNIFY-RELYSI-----
-KWA------NFT-SWACEEF--------WPTENEYDPQLAMC-VVTYSAKKNYYTFLTI
ALYFLPVGVMLINYSLVVYTLWMTKLP-----------GEQS------------------
------------------------------------------------------------
------------------------------------------------------------
-----------------------------------------APSR------NTA------
----VR-SKKR----VVKMVSVVLLVFVICWTPLQTIILY-ST----L------------
----------------------AKH-----------------DNLPEW--FP--TMEFLA
YFLAYSNSALN----------PI----IYCGFNANFRQGLVSLVT---------------
--------------------------------CGR-T--------------------R-A
IIT-------------------PSR-----------------PGRWQG------------
-----------------------------------------MTWG---------------
------------------------------------------------------------
------------------------------------------------------------
------------------------------------------------------------
------------------------------------------------------------
------------------------------------------------------------
------------------------------------------------------------
------------------------------------------------------------
------------------------------------------------------------
------------------------------------------------------------
------------------------------------------------------------
------------------------------------------------------------
------------------------------------------------------------
------------------------------------------------------------
------------------------------------------------------------
---------------------------------------------------
>CalsaE_EVm005262t1 type=protein; aalen=530,93%,partial3; clen=1699; offs=108-1697; organism=Callinectes_sapidus_EVG; evgclass=noclass; oid=Callinectes_sapidus_EVG_Callinectes_sapidus_EVG_evg1609927; codepot=Code/0.081;
------------------------------------------------------------
------------------------------------------------------------
------------------------------------------------------------
------------------------------------------------------------
------------------------------------------------------------
------------------------------------------------------------
------------------------------------------------------------
-------------------MDD-STN----------------------------------
--FSCDQ-DPRL------------------------------------------------
---TTN------------------------------------------------------
--FS-QYEYE--------------------------------------------------
-----------GRTTTWV---------PITW-RE-------VVKLLAYIITFLVSIVGNL
LVILVVRYN-RT-MR-SST------------------NQYLVNL----------------
-------------------AVADLLVTLVC--------------KLVHLIRH------LS
YPH-Y----------------------------ILPAVVCK-----LDGFVQ--------
----------------------------------------------GTALVASVFTLTVI
SIGRFVAIMFPLQA----RTSPDRAIWVIAAVWIASALLS--SPMLMY-RELYGI-----
-KWS------NFT-TWHCDEF--------FPTERKMMNGV--C-VVTYDPKKLFYIIFTI
TCYFLPVTIMLVNYSLIVWKLWGAQQP-----------GEHH------------------
------------------------------------------------------------
------------------------------------------------------------
------------------------------------------QQQ------EAA------
----TR-NTQR----VVRMVTVVLLVFVVCWTPLQTLILY-TS----V------------
----------------G---E-EY----------------------EF--VN--DLEFTA
YFVAHSNSALN----------PI----IYCGFNANFRQGLVALLY---------------
--------------------------------CRH-S--------------------R-G
G-H-------------------IYY-----------------PRSWRG------------
-----------------------------------------VT-GTRETT----------
SG-------YSGPEPA-VLVEMG----------------------------------SVR
H-SR-----------LTQRGSTT--------------SIGGR------------------
------------------------------------------------------------
-VVYTGPGRELCHDHHHY---------------------------------HHHH----Q
LCHGLNN---QTTTQ---------------------------------------------
------------------------------------------------------------
--------------------------------------HNTGGSGG-R------------
--------------------------------SGNSNSGG-----G--------------
--DGGGALQEV---TLAQRTFLRASY-RQNGRVNNH------------------------
-----TNHM---------------------------------------------------
-------------T--PSTSFDA---GG--------------------------GGR---
-EGD----DMEETCGCCCRRKRS-RYRW----RRKDF-----GR-RW---GGG-------
------------------------------------------------------------
------------------------------------------------------------
---------------------------------------------------
>CalsaE_EVm007399t1 type=protein; aalen=423,55%,partial3-utrpoor; clen=2285; offs=1015-2283; organism=Callinectes_sapidus_EVG; evgclass=noclass; oid=Callinectes_sapidus_EVG_Callinectes_sapidus_EVG_evg11076951; codepot=Code/0.064;
------------------------------------------------------------
------------------------------------------------------------
------------------------------------------------------------
------------M-----------------------------------------------
----------------------ASSTAD--------------------------------
------------------------------------------------------------
-----AST---------------------FVDIP--------------------------
-----------------------MVNATDDYLL---------------------------
--------E----------------------------------T----------------
---SYN------------------------------------------------------
--------------------------------DSVNGTF---------------------
-DVCSYI-----ESKLGKP--------RLRY-PI------LLPMTAMYCVIAVGGAVGNV
LTCLVVAKN-RT-MR-TST------------------NYYLVNL----------------
-------------------AVADLLTLFLA--------------LPMEVYLM------WV
QYP-W----------------------------PWGEAACR-----LRAMMP--------
----------------------------------------------ELVAHVSVLTILAV
SGERYVAITNPVYA--RTTHTLARTARVVPVIWLLSLVAA--VPWGYY-YQVNQLQD-P-
-AGV------DLPESSWCSIP--------YQD--------------KESRWSWLIWLSTV
GAFILPMTILIFLYCRIGMVLSMDPPA-----------RTPTAG----------------
------------------------------------------------------------
------------------------------------------------------------
---------------------------------------------------NGA------
----IH-TRRM----GIRMLVAVVVAFFLCWAPFHAQRLM-FG----I------------
----------------V---T-SK---DQW-----------TDTLLSV--HT--QLFCFT
GACYYLNSAVN----------PL----LYSVMSVRFRNALRRSL----------------
--------------------------------CGG-R-----------------------
--------------------------------------------DWARRQQ---------
-----------------------------------------LYFSNTTHGH---------
---------------------------------------------------------LQL
SNNS---------NILLRTREFS-------------------------------------
------------------------------------------------------------
------------------------------------------------------------
------------------------------------------------------------
------------------------------------------------------------
------------------------------------------------------------
------------------------------------------------------------
------------------------------------------------------------
---LTSSRRFH-------------------------------------------------
-----------ETS--NRNGV---------------------------------------
------------------------------------------------------------
------------------------------------------------------------
-----------HYGFEHMDMEA--------------------------------------
---------------------------------------------------
>CalsaE_EVm008513t1 type=protein; aalen=378,75%,complete; clen=1511; offs=30-1166; organism=Callinectes_sapidus_EVG; evgclass=noclass; oid=Callinectes_sapidus_EVG_Callinectes_sapidus_EVG_evg11068274; codepot=Code/0.054;
------------------------------------------------------------
------------------------------------------------------------
------------------------------------------------------------
------------------------------------------------------------
------------------------------------------------------------
------------------------------------------------------------
------------------------------------------------------------
------------------------------------------------------------
------------------------------------------------------------
------------------------------------------------------------
------------------------------------------------------------
------------------------------------------------------------
------------------------------------------------------------
-------------------------MSVLN--------------CMFNFIY-------ML
HSD-W----------------------------PFGTVYCT-----ISNFMA--------
----------------------------------------------NVTISASVFTLMAM
SFDRFIAIVRPLEP----RMSKTVARVFILAIWGSSMLLS--LPCLLF-STTVSI-----
-KYKN-----NEV-RRGCILR--------WPDGL----------TSSSRQEHIYNVVFFI
TTYLLPMLVMLWSYFRIGHELWGSQSI-----------GELT------------------
------------------------------------------------------------
------------------------------------------------------------
------------------------------------------ERQ------ATS------
----IR-SKRR----VVKMFLVIVAVFAVCWLPQQAFFLY-TY----H------------
----------------N---S--------------------AVLDTAH--IQ--HVYLTC
YWLAMANAMIN----------PV----IYYWMNARFRAYFREVVLQCV------------
--------------------------------CLQ-------------------CHRRSP
SYEG--------------------------------------------------------
---SPTL--ERR--------HVAC---------------EDPSSRSRSD-----------
--------------------------------------------------------TRQG
PNGT-----------FRTTPASQ--------------R-SNN------------------
------------------------------------------------------------
-HLLVYSSREGLTAR---------------------------------------------
------------------------------------------------------------
------------------------------------NSCRLGG-----------------
---------GGPQ---------------CNMCR----------QS---------------
---------LRTAT--------LLNG----------------------------------
------------------------------------------------------------
-----STLQMVP---LGPTLA---------------------------------------
------------------------------------------------------------
------------------------------TLGPDALM----------------------
------------------------------------------------------------
----------------------------YRGKSCIQS-----------------------
----QI---------------------------------------------
>CalsaE_EVm014834t1 type=protein; aalen=221,94%,partial3; clen=702; offs=38-700; organism=Callinectes_sapidus_EVG; evgclass=noclass; oid=Callinectes_sapidus_EVG_Callinectes_sapidus_EVG_evg1487227; codepot=Code/0.037;
------------------------------------------------------------
------------------------------------------------------------
------------------------------------------------------------
------------------------------------------------------------
------------------------------------------------------------
------------------------------------------------------------
------------------------------------------------------------
------------------------------------------------------------
------------------------------------------------------------
------------------------------------------------------------
------------------------------------------------------------
------------------------------------------------------------
------------------------------------------------------------
----------------------------------------------------------ML
NLN-W----------------------------RFGFVYCK-----ISQFVS--------
----------------------------------------------ILSICASVFTLMAI
SFDRYIAIVRPLKP----RMSKSEARHFIIFIWLSSMSLA--VPCLLY-STTVSI-----
-KYKN-----DEI-RRGCFLL--------WPDGQ----------TSISYREYVYNIVFFA
TTYVLPMLVMLVSYTLISCELWGSHSI-----------GELT------------------
------------------------------------------------------------
------------------------------------------------------------
------------------------------------------DRQ------ASS------
----IK-SKRR----VVRMFIVIVVAFMLCWLPQQGFFLY-QY----H------------
----------------N---S--------------------QVLDSAH--IQ--HIYLGF
YWLAMANAMVN----------PI----IYY------------------------------
------------------------------------------------------------
------------------------------------------------------------
------------------------------------------------------------
------------------------------------------------------------
------------------------------------------------------------
------------------------------------------------------------
------------------------------------------------------------
------------------------------------------------------------
------------------------------------------------------------
------------------------------------------------------------
------------------------------------------------------------
------------------------------------------------------------
------------------------------------------------------------
------------------------------------------------------------
------------------------------------------------------------
------------------------------------------------------------
------------------------------------------------------------
---------------------------------------------------
>Canbo1_EVm002531t1 type=protein; aalen=677,98%,complete; clen=2066; offs=3-2036; organism=Cancer_borealis; evgclass=noclass; oid=Cancer_borealis_Cancer_borealis_GEFB01026365.1; codepot=Code/0.11; TSA: Cancer borealis DS01-Cborealis_contig_26057 tra
------------------------------------------------------------
------------------------------------------------------------
------------------------------------------------------------
------------M-----------------------------------------------
------------------------------------------------------------
------------------------------------------------------------
------------------------------------------------------------
--EGWPAM-----LLECVLQDWSDLNTTNTLPAPL-----HTLYNASHILYI--------
------H-HDFYR-RLLNL---------------------SESG----------------
---EVN------------------------------------------------------
-----STEWGGVS----------------------------------------------R
ERLEQCLVPP---PSDRPY--------LLPW-WQ------QLTWTLAFGAMLLVAVGGNA
IVMWIVIAH-RR-MR-TVT------------------NYFLVNL----------------
-------------------SAADLLMAVFN--------------CIFNFIY-------ML
HSD-W----------------------------PFGAVYCT-----ISNFMA--------
----------------------------------------------NVTIAASVFTLMAI
SFDRYIAIVKPLKP----RMSKSEARHFIIFIWLSSMSLA--VPCLLY-STTVSI-----
-KYKN-----DEI-RRGCFLL--------WPDGQ----------TSISYREYVYNIVFFA
TTYVLPMLVMLVSYTLISFELWGSHSI-----------GELT------------------
------------------------------------------------------------
------------------------------------------------------------
------------------------------------------DRQ------ASS------
----IK-SKRR----VVRMFIVIVVVFMLCWLPQQGFFLY-QY----H------------
----------------N---S--------------------QVLDSAH--IQ--HIYLGF
YWLAMANAMVN----------PI----IYYWMNARFRSYFREVVLQCSSG----------
----------------------------R-CCCCC-------------------CCNTPS
TYLD--------------------------------------------------------
---SPHL--TRR--------RQDS---------------IEHTSRSRS-AGG--------
-------------------------------------------------------VTP--
---------------RFSNKASG--------------NQHHD------------------
------------------------------------------------------------
-NFFI-------------------------------------------------------
------------------------RGMPCSNPLDAAYCQG--------------------
-HLKADTEWHRMHYLSDKGNINFQ-KQVDPLYAHNLNGVRK----------PQNDDTLLS
QQGRDEDPWTTP----------------SDSTP----------PHIP--------VE---
--KHDDL-LLVPV---------LATPPLRLPHSRPLLL----------------------
---------------------NSNHTEKENLSHPK------------------------I
LQPEENGIEMKI---FSCENNHVAPCILL-------------------------------
---------NTN----STKNPEKVLPEPCPAGQA--------------------------
--------DDPTPAGLVHL-------AIEETLMAAMLQ----------------------
------------------------------------------------------------
-------SCSNDNTGLDASS--------KKCDD--SI-----------------------
----KMSKEIML---------------------------------------
>Canbo1_EVm004256t1 type=protein; aalen=499,79%,complete; clen=1878; offs=193-1692; organism=Cancer_borealis; evgclass=noclass; oid=Cancer_borealis_Cancer_borealis_GEFB01028557.1; codepot=Code/0.098; TSA: Cancer borealis DS01-Cborealis_contig_28225
------------------------------------------------------------
------------------------------------------------------------
------------------------------------------------------------
------------MEE---------------------------------------------
----------------------AAMEA---------------------------------
-------------------------------------LTNSTPS-S---I---------L
TLT-PTSS---------------------FLSTIFTP-----------------------
----------------------TSTHEHT-------------------------------
-----------------------------------------SGT----------------
---NLS------------------------------------------------------
-----------------------------LAGGNSSYGMVL-----------E-------
-----------EEEDGGDDHQ-----LVHGM-AM------TVMMTVIYFLITVIGVLGNV
ATCVVIVRN-RI-MH-TAT------------------NYYLFSL----------------
-------------------AISDLLLLAIG--------------MPDEIYML------WR
GRP-Y----------------------------IFGASFCF-----IRGFTA--------
----------------------------------------------EISTNASILTIAAF
TVERYIGICHPLRS--QTMSQLGRVVRSIAVIWVVATACA--VPIAIQ-YGILYEHVLP-
-SGE------VDPSSSACLIK---------------------------NPINLVFEISTL
LFFVAPLLLITVLYVCIAVQLKRSTRL-----------ARTVPSIT--------------
------------------------------------------------------------
------------------------------------------------------------
---------------------------------------SPNSSC------TND------
----GS-RNKA----VIKMLVAVVIAFFLCFAPHQTQRLV-AL----H------------
----------------G---D-AS-----------------NPAVVKL--FN--ILHNIS
GISYYISTCVN----------PI----LYHIMSNRFRKALKVTLG---------------
------------------------------SCFEG-E--------------------KAG
V-----------GG--------------------------GG------------------
------------------------------------------------------------
------------------------------------------------------------
---------------FQDSDATF--------------DHLKN------------------
------------------------------------------------------------
----------GLSSHHFP------------------------------------------
--LHMSR---HHRALSM-------HQRPFLASGSRLRS----------------------
--------------------------------------------DG--------------
----------------------------------GAM-----RASSFHHGSQQ-------
----------RPTFLSQCRG-------HQPIPRSQHPLCPSPL-----------------
-------------A----------------------------------------------
---EEHSL----------------------------------------------------
------------PT--NGTSH---------------------------------------
-----------------------------TWV----------------------------
------------------------------------------------------------
------------------------------------------------------------
---------------------------------------------------
>CarmaC_EVm004831t1 type=protein; aalen=585,66%,complete; clen=2661; offs=587-2344; organism=Carcinus_maenas; evgclass=noclass; oid=Carcinus_maenas_CNS_velvLoc23729ct1; codepot=Code/0.097; cov=31.7_g9039_i0;
------------------------------------------------------------
------------------------------------------------------------
------------------------------------------------------------
------------MTL---------------------------------------------
---------------------PDSERVVLQENP-----A-----SSEVTSAPD-------
-----------------------GPYHPS--LSAGE-EEKEVLVFD--------------
NHS---------------------------------------------------------
--EVY-TT-----LFGCLVSESSRFNLSLD------------------------------
--------ESFWE-PYLFSKFQ----SQAENVSRLDWE--QLSE----------------
---HSN------------------------------------GTV-----------F---
--IQNSRDYLESG------------------------TTY-------YLVQGEEVQDLVN
DILNQCLSLTSILTTPRPY--------LLVW-WQ------QFLWTLVFGLMMAMAVGGNI
VVIWIICAH-RR-MR-TVT------------------NYFLLNL----------------
-------------------SAADLFMSVLN--------------CMFNFIY-------ML
HSD-W----------------------------PFGAIYCT-----ISNFMA--------
----------------------------------------------NVTISASVFTLMAM
SFDRFIAIVRPLEP----RMSKTVARVFILVIWSSSMLLS--LPCLLF-STTVSI-----
-TYKN-----DEV-RRGCILR--------WPDGL----------TSSSRQEHIYNVVFFI
TTYLMPMLVMLWSYFRIGHVLWRSQSI-----------GELT------------------
------------------------------------------------------------
------------------------------------------------------------
------------------------------------------ERQ------ATS------
----IR-SKRR----VVKMFLVIVAVFAICWLPQQAFFLY-TY----H------------
----------------N---S--------------------AVLDTAH--IQ--HVYLTC
YWLAMANAMIN----------PV----IYYWMNARFRSYFREVVLQCV------------
--------------------------------CLQ-------------------CHRRAT
SYDG--------------------------------------------------------
---SPTV--ERR--------HVAC---------------DDPSSRSRSD-----------
--------------------------------------------------------TRQG
LNGT-----------FRTTPASQ--------------R-SNN------------------
------------------------------------------------------------
-HLLVYSSREGLTAR---------------------------------------------
------------------------------------------------------------
------------------------------------NSCRLGG-----------------
---------GGPQ---------------CTMCH----------QS---------------
---------LRTAT--------LLNG----------------------------------
------------------------------------------------------------
-----STLQMVP---LGPTLD---------------------------------------
------------------------------------------------------------
------------------------------TLGTEALL----------------------
------------------------------------------------------------
----------------------------YRGKTCVQS-----------------------
----QL---------------------------------------------
>CarmaC_EVm005066t1 type=protein; aalen=569,66%,complete; clen=2581; offs=341-2050; organism=Carcinus_maenas; evgclass=main; oid=Carcinus_maenas_CNS_velvLoc24809ct1; codepot=Code/0.12; cov=39.0_g9472_i0;
------------------------------------------------------------
------------------------------------------------------------
------------------------------------------------------------
------------MEE---------------------------------------------
----------------------AAMGI---------------------------------
-------------------------------------LANSTPS-S---I---------L
TLT-PTST---------------------LLPPLLTS-----------------------
----------------------TTTHENTII-----------------------------
-----------------------------------------NSS----------------
---TLS------------------------------------------------------
-----------------------------PGVGNGSYGL---------------------
------------EEAEEDGDQ-----LVHGM-TM------TVVMTVIYFLITVTGVLGNV
ATCIVIVRN-RI-MH-TAT------------------NYYLFSL----------------
-------------------AISDLLLLAFG--------------MPDEIYML------WR
GRP-Y----------------------------IFGAYFCF-----VRGFTA--------
----------------------------------------------EISTNASILTIAAF
TVERYIGICHPLRS--QTMSQLGRVVRSIAVIWGVAIACA--IPIAIQ-YGIVYEHILP-
-SGE------DDPSSSACLIK---------------------------NPLYLAFEISTV
LFFVAPLLLITVLYLCIAVQLKRSTRL-----------ARTVPSIT--------------
------------------------------------------------------------
------------------------------------------------------------
---------------------------------------SPNSSC------TND------
----GS-RNKA----VIKMLVAVVIAFFLCFFPHQTQRLV-AL----H------------
----------------G---D-AS-----------------NPAVVKL--FN--ILHNIS
GISYYISTCVN----------PI----LYHIMSNRFRKALKVTLG---------------
------------------------------SCLEG-E--------------------KAG
V-----------GGG-------------------------GG--RCLSSSR---------
------------------------------------------------------------
-------------------------------------------------------FHPSH
PSHSLEP--------VTDHSLVF--------------DSTTT------------------
------------------------------------------------------------
----------TVATTAFT------------------------------------------
--SSTSS---AVAVAVT-------PQRKNLKGPSDHPNHRR-------------------
------------------------------RLLQTLMA-VRK------------------
----------------------------------GRYTMAKQESLKTNSPS---------
------PAHATPFSSLKLRG---------------IDGVETPE-----------------
--DLFVSNSTA--T----------KDGRKRS-----------------------------
---QSGSV----------------------------------------------------
------------MS--GGSIS---------------------------------------
------------------------------------------------------------
------------------------------------------------------------
-----------DCSLIHVE-------------------QEFTQKELQEVMGRM-------
------KNVEV----------------------------------------
>CarmaC_EVm005617t1 type=protein; aalen=537,84%,complete; clen=1900; offs=189-1802; organism=Carcinus_maenas; evgclass=main; oid=Carcinus_maenas_CNS_velvLoc37300ct1; codepot=Code/0.095; cov=508.4_g14816_i0;
------------------------------------------------------------
------------------------------------------------------------
------------------------------------------------------------
------------------------------------------------------------
------------------------MMAST---------------------SFP-------
-----GLISP--------------------------------------------------
------------------------------------------------------------
-------------------TEE-LANVSGL------------------------------
--YECNQ-DPGI------------------------------------------------
---TAN------------------------------------------------------
--LS-QFEYP--------------------------------------------------
-----------YRMKTWV---------PITW-RE-------VLKVAAYLIVFLVSLVGNL
LVMLVVCYN-RH-MR-SST------------------NQYLVNL----------------
-------------------AAADLLVTLVC--------------MWVHIVRH------LS
HPH-Y----------------------------ILPAYVCK-----LDGFVQ--------
----------------------------------------------ATTLLASVLTLTVI
SVGRFVAVMFPLHA----RTSPDRANRVIAAVWIASALLA--CPILFY-RKLYSI-----
-QWA------NFT-TWQCDEF--------FPTEKEYVQDVG-C-VVTYDAKHLFYTILNI
ALFFLPVAIMIINYSLVVWTLWGAKQP-----------GEQHS-----------------
------------------------------------------------------------
------------------------------------------------------------
-----------------------------------------AATR------NMA------
----TK-AKKR----VVKMVTVVLVVFVICWTPLQTLILY-SS----F------------
----------------S---Q-Q-------------------DHLPEW--FS--SLEFAA
YFIAYSNSALN----------PI----IYCGFNTSFRQGLVALLT---------------
--------------------------------CRH-A--------------------A-T
G-R-------------------IYH-----------------RRHWMG------------
-----------------------------------------MTGGTRDTT----------
VG-------CSGPEPA-VLLELS----------------------------------SLR
R-NR-----------VTQRSSLT-------------QSHSRG------------------
------------------------------------------------------------
-HLFSGSSRELRNAVHGDAA----------HDHGCK------------------------
VCDGMLS---APPHSTPA------------------------------------------
------------------------------------------------------------
-------------------------------------LH---------------------
------------------------------LHKSD-------------------------
-----------------------ASLGGQNG-----------------------------
------GKL---------------------------------------------------
-----------STR--ASSSS---------------------------------GGS---
-VGR-------GMCGCCRRHGKR----------RSRL-----------------------
--------------------------------------------------------PL--
---------YHENEIYNVND-LP---------EGMGM-----------------------
K-----GKEQIV---------------------------------------
>CarmaC_EVm005844t1 type=protein; aalen=525,77%,complete; clen=2033; offs=329-1906; organism=Carcinus_maenas; evgclass=main; oid=Carcinus_maenas_CNS_velvLoc34344ct1; codepot=Code/0.073; cov=300.7_g13130_i1;
M------------------------------------ATDVDET----------------
------------------------------------------------------------
----------------------------------------------------------DV
W-----------NDSVG-MWR---------------------------------------
--------NGDFPS--------SSTSSSS---------------------S---------
---SSTFTSPLPS-------------------LLHL-ALSSS------------------
-----SSS---------------------SSSAFFTTEG---------------------
------------PDDSTSFMED-TMNYTM-------------------------------
-PISCDQ-DPRI------------------------------------------------
---SMN------------------------------------------------------
--FS-EFGYI--------------------------------------------------
-----------YRTTTWV---------PITW-RE-------VLKLLAYIITFLVSLVGNL
LVILVVRYN-RN-MS-SST------------------NQYLVNL----------------
-------------------AVADLLVTLVC--------------KWVHLVRH------LS
HPH-Y----------------------------ILPAFFCK-----LESFVQ--------
----------------------------------------------ATALVASVFTLTVI
SMGRFVAIMFPLHA----RTSPDRANRVIAAVWIASALLS--SPMLFY-RELYSI-----
-EWS------NFT-TWHCDEF--------FPTKKKLLNGV--C-VVTYDAKKLFYIILTT
TCYFLPVTIMLVNYSLIVWRLWGAQHP-----------GEHH------------------
------------------------------------------------------------
------------------------------------------------------------
------------------------------------------QHQ------VAA------
----TR-NTQR----VVRMVTVVLLVFVVCWTPLQTLILY-TS----V------------
----------------A---E-N-------------------FHVSEW--LE--KLEFTA
YFVAHSNSALN----------PI----IYCGFNANFRQGLVALLY---------------
--------------------------------CRH-S--------------------R-S
G-R-------------------NYH-----------------PRSWRG------------
-----------------------------------------LT-GTRDLT----------
SG-------YSGPEPA-VLMEMG----------------------------------SLR
H-SR-----------LTQRSSTT--------------SLSGR------------------
------------------------------------------------------------
-LVYTGSSGEFRHNNHHH----------------------------------HHH-----
LCDGLND---TPTVR---------------------------------------------
------------------------------------------------------------
------------------------------------------------------------
------------------------------------------------------------
-------QQSI---IVYLFILVTITL----------------------------------
------------------------------------------------------------
------------------------------------------------------------
------------------------------------------------------------
------------------------------------------------------------
------------------------------------------------------------
------------V--------------------------------------
>CarmaC_EVm006949t1 type=protein; aalen=476,42%,complete-utrpoor; clen=3406; offs=935-2365; organism=Carcinus_maenas; evgclass=main; oid=Carcinus_maenas_CNS_velvLoc15810ct1; codepot=Code/0.09; cov=330.4_g137_i24;
------------------------------------------------------------
------------------------------------------------------------
------------------------------------------------------------
------------MEV---------------------------------------------
------------------------------------------------------------
-----------------------------------LAEP----------IMD---FETPT
NTT-SLMVAGN-------------------------------------------------
----------------------EWWNITNM-----------NL-----------------
--------D----------------------------------M----------------
---HVN-------------------------------------CSRT-------------
-----LCPTTN----------------------FTNSTCV--------------------
----ECPLLD---DEGNKY--------NLPW-WN------ELIWYVVFMGMVIVATGGNT
IVIWIVLAD-KR-MR-TVT------------------NIFLVNL----------------
-------------------SVADAMVSTLN--------------VVFNFTY-------ML
NLN-W----------------------------RFGFVYCK-----ISQFVS--------
----------------------------------------------ILSICASVFTLMAI
SFDRYIAIMHPLRP----RMGRKATILIVVWIWVSSVCLS--LPNLIY-FTTATL-----
-SYA------GGE-RIVCYAA--------WPDGD----------QGESQSEYVHTVVLMV
LTYILPLTCMGFTYVRIGLTLWGSRSI-----------GEQT------------------
------------------------------------------------------------
------------------------------------------------------------
------------------------------------------PRQ------VES------
----IK-SKRK----VVKMMIVVVTIFAVCWLPYHMYFIL-SN----L------------
----------------M---P--------------------EIAHYEF--IQ--ETYLAI
YWLAMSNSMYN----------PM----IYCWLNNRFRNGFKKVFS---------------
----------------------------GWLPCVT-Y-----------------------
------------------------------------------------------------
---ES------E----------PADV--------------TRVKTARFS-----------
---------CSGS---------------------------------------------PE
THHR-----------VTCDGSSH-------------------------------------
------------------------------------------------------------
-----ISMRNLASSDLSIS-----------------------------------------
-----------------GSRL--PPVRLCN---GANMRR---------------------
----------------------------------ATNGADT-------------------
------------------------------------------------------------
------------------------------------------------------------
------------------------------------------------------------
------------------------------------------------------------
----------------SSSYGGTLLPP-----K--------------------HTTYPSV
--------------------------TYQQYV----------------------------
------------------------------------------------------------
------------------------------------------------------------
---------------------------------------------------
>CarmaC_EVm006949t2 type=protein; aalen=380,31%,complete-utrbad; clen=3586; offs=935-2077; organism=Carcinus_maenas; evgclass=alt; oid=Carcinus_maenas_CNS_velvLoc14436ct1; codepot=Code/0.07; cov=211.7_g137_i23;
------------------------------------------------------------
------------------------------------------------------------
------------------------------------------------------------
------------MEV---------------------------------------------
------------------------------------------------------------
-----------------------------------LAEP----------IMD---FETPT
NTT-SLMVAGN-------------------------------------------------
----------------------EWWNITNM-----------NL-----------------
--------D----------------------------------M----------------
---HVN-------------------------------------CSRT-------------
-----LCPTTN----------------------FTNSTCV--------------------
----ECPLLD---DEGNKY--------NLPW-WN------ELIWYVVFMGMVIVATGGNT
IVIWIVLAD-KR-MR-TVT------------------NIFLVNL----------------
-------------------SVADAMVSTLN--------------VVFNFTY-------ML
NLN-W----------------------------RFGFVYCK-----ISQFVS--------
----------------------------------------------ILSICASVFTLMAI
SFDRYIAIMHPLRP----RMGRKATILIVVWIWVSSVCLS--LPNLIY-FTTATL-----
-SYA------GGE-RIVCYAA--------WPDGD----------QGESQSEYVHTVVLMV
LTYILPLTCMGFTYVRIGLTLWGSRSI-----------GEQT------------------
------------------------------------------------------------
------------------------------------------------------------
------------------------------------------PRQ------VES------
----IK-SKRK----VVKMMIVVVTIFAVCWLPYHMYFIL-SN----L------------
----------------M---P--------------------EIAHYEF--IQ--ETYLAI
YWLAMSNSMYN----------PM----IYCWLNNRFRNGFKRVFS---------------
----------------------------LCLRGLR-Y-----------------------
------------------------------------------------------------
---D--------------------------------------------------------
------------------------------------------------------------
------------------------------------------------------------
------------------------------------------------------------
------------------------------------------------------------
------------------------------------------------------------
------------------------------------------------------------
------------------------------------------------------------
------------------------------------------------------------
------------------------------------------------------------
------------------------------------------------------------
------------------------------------------------------------
------------------------------------------------------------
------------------------------------------------------------
------------------------------------------------------------
---------------------------------------------------
>CarmaC_EVm006998t1 type=protein; aalen=474,49%,complete-utrpoor; clen=2894; offs=692-2116; organism=Carcinus_maenas; evgclass=noclass; oid=Carcinus_maenas_CNS_velvLoc20811ct1; codepot=Code/0.077; cov=3065.1_g7942_i0;
------------------------------------------------------------
------------------------------------------------------------
------------------------------------------------------------
------------MDC---------------------------------------------
----------------------LSE-----------------------------------
------------------------------------------------------------
NLT-SLSQ---------------------AL-----------------------------
-----------------------PSNTSWLD-----------------------------
-------------------------------------------T----------------
---GDDWCEGW-------------------------------RSGEPF------------
LMGE-KYPCPEM------------------------------------------------
-------------LERGRA--------LDDY-EK--------VQVALVVALMVSSVAGNA
AVVAVISLN-RV-LR-TSV------------------NYYLANL----------------
-------------------AVADLLITLTC--------------WPTLVNR-------FT
APL-Y----------------------------ILGRPLCK-----MTVLAL--------
----------------------------------------------ATCINVSVLTLAVV
AGGRLYAVLFPLRA----LRSSSRPVLIISFLWVASFVLA--FPAFYV-RDTQVA-----
-KWD------DLV-EESCSDV--------L------------CSSWSASVFRYYRILLLI
TMFFLPETVMVLAYSVIVVRLYCVRRG-----------PADRDAPLT-------------
------------------------------------------------------------
------------------------------------------------------------
--------------------------------------RSLPATE------HPH------
----ST-ARRK----VVKMTAAVVAAFTVCWSPLQALSLY-GL----L------------
----------------Y---E--------------------GTQLPKW--FS--SAEFWA
YFLGYCNSAFN----------PL----LYCGCSENFRHGFKSLVL---------------
------------------------------RRPRW-R--------------------RTT
RAGS--------------------------------------ANSWSPSSL---------
----------------------------LLRLTS--------SSLSRTSSGG--------
----------------------------------------------------GGGAVSRQ
TSNS-----------LASKTSDS--------------ACSS-------------------
------------------------------------------------------------
-RKLNTNTAGPFKPYCKN------------------------------------------
----------KESS----------------------------------------------
------------------------------------------------------------
------------------------------------------------------------
------------------------------------------------------------
-----------------------VRSKQQPE-----------------------------
-NNNASSRLVDE------------------------------------------------
---------AEALN--PESQP---------------------------------------
------------------------------------------------------------
------------------------------------------------------------
------------------------------------------------------------
---------------------------------------------------
>CarmaC_EVm008233t1 type=protein; aalen=425,45%,complete-utrpoor; clen=2800; offs=1110-2387; organism=Carcinus_maenas; evgclass=main; oid=Carcinus_maenas_CNS_velvLoc21968ct1; codepot=Code/0.064; cov=57.4_g8340_i0;
------------------------------------------------------------
------------------------------------------------------------
------------------------------------------------------------
------------MGS---------------------------------------------
----------------------SSTSTG--------------------------------
------------------------------------------------------------
-----PAT---------------------FVDLS--------------------------
-----------------------VVNVTDDYFL---------------------------
--------E----------------------------------A----------------
---SLN------------------------------------------------------
--------------------------------GSVNGTF---------------------
-DASSYI-----EGRLGKP--------RLRY-PI------LLPMTVLYCIIAVGGAVGNI
LTCLVVAKN-RT-MR-TST------------------NYYLVNL----------------
-------------------AVADLLTLFFA--------------LPMEVYLM------WV
QYP-W----------------------------PWGEAACR-----LRAMMP--------
----------------------------------------------ELVAHVSVLTILAV
SGERYVAITNPVYA--RTTHTLARTARVLPVIWLLSLVAA--VPWGYY-YQVNQLQD-P-
-GGV------DLPQSSWCSIP--------YHD--------------KASSWSWLIWLSTV
GAFILPMTILIFLYCRIGMVLSMDPPA-----------RTPTAG----------------
------------------------------------------------------------
------------------------------------------------------------
---------------------------------------------------NGA------
----IH-TRRM----GIRMLVAVVVAFFLCWAPFHAQRLM-FG----I------------
----------------V---T-SK---DQW-----------TATLLSV--NT--QLFCFT
GFCYYLNSAVN----------PL----LYSVMSVRFRNALRRSL----------------
--------------------------------CGG-R-----------------------
--------------------------------------------DWARRQQ---------
-----------------------------------------LYFSNTTHGH---------
---------------------------------------------------------LQL
SNNS---------NILLRTREFS-------------------------------------
------------------------------------------------------------
------------------------------------------------------------
------------------------------------------------------------
------------------------------------------------------------
------------------------------------------------------------
------------------------------------------------------------
------------------------------------------------------------
---LTSSRRFH-------------------------------------------------
-----------DTS--NRNGV---------------------------------------
------------------------------------------------------------
------------------------------------------------------------
-----------HYGFENMDMEA--------------------------------------
---------------------------------------------------
>CarmaY_EVm002994t1 type=protein; aalen=709,83%,complete; clen=2553; offs=311-2440; organism=Carcinus_maenas; evgclass=main; oid=CarmaY_velvLoc24717ct1; codepot=Code/0.11; cov=350.8_g9527_i0;
------------------------------------------------------------
------------------------------------------------------------
------------------------------------------------------------
------------M-E---------------------------------------------
----------------------DNDKDKLEETD-----V---------------------
-------------------------------------QGGGADGG--------GGGGGGG
GGG---------------------------------------------------------
--DGWSAL-----LLECVLQVWPELNTTNNFPVAL-----HTLPNASHTLYF--------
------D-HDFYR-RLLNL---------------------SESG----------------
---ELN------------------------------------------------------
-----STEWSGVS----------------------------------------------R
EKLEQCLVPP---PADRPY--------LLPW-WQ------QLTWTLAFGAMLLVAVGGNA
IVMWIVIAH-RR-MR-TVT------------------NYFLVNL----------------
-------------------SAADLLMAVFN--------------CIFNFIY-------ML
HSD-W----------------------------PFGAVYCT-----ISNFMA--------
----------------------------------------------NVTIAASVFTLMAI
SFDRYIAIVRPLKP----RMSKSEARHFIIFIWLSSMSLA--VPCLLY-STTVSI-----
-KYKN-----DEI-RRGCFLL--------WPDGQ----------TSISYREYVYNIVFFT
TTYVLPMLVMLVSYTLISFELWGSHSI-----------GELT------------------
------------------------------------------------------------
------------------------------------------------------------
------------------------------------------DRQ------ASS------
----IK-SKRR----VVRMFIVIVVAFMLCWLPQQGFFLY-QY----H------------
----------------N---S--------------------QVLDSAH--IQ--HIYLGF
YWLAMANAMFN----------PI----IYYWMNARFRSYFREVVLQCSSG----------
----------------------------RCCCCCC-------------------CCSKPS
TYLD--------------------------------------------------------
---SPHL--TRR--------RHDS---------------IEHTSRSRSAAGG--------
-------------------------------------------------------VTP--
---------------RFCNKAGG--------------THHQD------------------
------------------------------------------------------------
-NFFI-------------------------------------------------------
------------------------RGMNCPKPLDANYCHG--------------------
-HHKNNSEWHQMHYLSDKGNFSFQ-KQVDPLYAHNLNGVRK----------RQNENILLN
QQELDDDSWKTP----------------CDSSP----------PRLS--------VE---
--KHDDI-LLTPV---------LATPPLRLPHTSQLL-----------------------
-----------------------NSTYREKNHNPI------------------------L
FPPTDNCIEMKC---LSHENNHIASRTLL-------------------------------
---------NANSS--STSNHEKVL-EPCTEQDE--------------------------
--------EDQAPGDGVHL-------AIEETLMTATLQ----------------------
------------------------------------------------------------
-------SCPSDQTVLDTS---------KKSEDNISI-----------------------
----KIAKEIML---------------------------------------
>CarmaY_EVm004164t2 type=protein; aalen=596,78%,complete; clen=2279; offs=391-2181; organism=Carcinus_maenas; evgclass=althim; oid=CarmaY_velvLoc28943ct1; codepot=Code/0.097; cov=114.9_g9512_i1;
M------------------------------------ATDVDE-----------------
------------------------------------------------------------
------------------------------------------------------T---DV
W-----------NDSVG-MWR---------------------------------------
--------NGDFPS--------SSTSSSS---------------------SSS-------
-----TFTSPLPS-------------------LLHL-ALSSS------------------
-----SSS---------------------SSSAFFTTEG---------------------
------------PDDSTSFMED-TMNYTMP------------------------------
--ISCDQ-DPRI------------------------------------------------
---SMN------------------------------------------------------
--FS-EFGYI--------------------------------------------------
-----------YRTTTWV---------PITW-RE-------VLKLLAYIITFLVSLVGNL
LVILVVRYN-RN-MR-SST------------------NQYLVNL----------------
-------------------AAADLLVTLVC--------------MWVHIVRH------LS
HPH-Y----------------------------ILPAYVCK-----LDGFVQ--------
----------------------------------------------ATTLLASVLTLTVI
SVGRFVAVMFPLHA----RTSPDRANRVIAAVWIASALLA--CPILFY-RKLYSI-----
-QWA------NFT-TWQCDEF--------FPTEKEYVQDVG-C-VVTYDAKHLFYTILNI
ALFFLPVAIMIINYSLVVWTLWGAKQP-----------GEQHS-----------------
------------------------------------------------------------
------------------------------------------------------------
-----------------------------------------AATR------NMA------
----TK-AKKR----VVKMVTVVLVVFVICWTPLQTLILY-SS----F------------
----------------S---Q-Q-------------------DHLPEW--FS--SLEFAA
YFIAYSNSALN----------PI----IYCGFNTSFRQGLVALLT---------------
--------------------------------CRH-A--------------------A-T
G-R-------------------IYH-----------------RRHWMG------------
-----------------------------------------MTGGTRDTT----------
VG-------CSGPEPA-VLLELS----------------------------------SLR
R-NR-----------VTQRSSLT-------------QSHSRG------------------
------------------------------------------------------------
-HLFSGSSRELRNAVHGDAA----------HDHGCK------------------------
VCDGMLS---APPHSTPA------------------------------------------
------------------------------------------------------------
-------------------------------------LH---------------------
------------------------------LHKSD-------------------------
-----------------------ASLGGQNG-----------------------------
------GKL---------------------------------------------------
-----------STR--ASSSS---------------------------------GGS---
-VGR-------GMCGCCRRHGKR----------RSRL-----------------------
--------------------------------------------------------PL--
---------YHENEIYNVND-LP---------EGMGM-----------------------
K-----GKEQIV---------------------------------------
>Cb_CHHR2
------------------------------------------------------------
------------------------------------------------------------
------------------------------------------------------------
------------------------------------------------------------
------------------------------------------------------------
------------------------------------------------------------
------------------------------------------------------------
-------------------MED-TMNFSML------------------------------
--MSCDQ-DPRI------------------------------------------------
---STN------------------------------------------------------
--FS-QFEYL--------------------------------------------------
-----------WRTSTWV---------PITW-RE-------ILKLLAYVITFLVSIVGNL
LVILVVRYN-RN-MR-SST------------------NQYLVNL----------------
-------------------AVADLLVTLVC--------------KWVHLVRH------LS
HPH-Y----------------------------VLWAIVCK-----LDGFVQ--------
----------------------------------------------ATALVASVFTLTVI
SIGRFVAIMFPLHA----RTSPDRAIRVIAAVWIASALLS--SPMLFY-RELYST-----
-EWS------NFT-TWNCDEF--------FPTKRKYVKDVG-C-VVTYDAKKLFYIIFTT
SCYFLPVTIMLVNYSLIVWKLWGAQQP-----------GEQH------------------
------------------------------------------------------------
------------------------------------------------------------
------------------------------------------QLQ------VAA------
----TR-NTRR----VVRMVTVVLLVFVVCWTPLQTLILY-SS----I------------
----------------S---E-N-------------------FYTPEW--YQ--WMEFTA
YFVAHSNSALN----------PI----IYCGFNANFRQGLMALLY---------------
--------------------------------CKH-S--------------------R-S
G-R-------------------IYH-----------------PQSHRG------------
--------------------------------------------APRRPS----------
AGA-----WYSRDQIE--------------------------------------------
--SF-----------VTTTTITT-------------------------------------
------------------------------------------------------------
------------------------------------------------------------
------------------------------------------------------------
------------------------------------------------------------
------------------------------------------------------------
------------------------------------------------------------
------------------------------------------------------------
------------------------------------------------------------
-----------------TTSATA-------------------------------------
------------------------------------------------------------
------------------------------------------------------------
------------------------------------------------------------
---------------------------------------------------
>Cb_CHHR3
------------------------------------------------------------
------------------------------------------------------------
------------------------------------------------------------
------------MEL---------------------------------------------
------------------------------------------------------------
-----------------------------------MAEP----------IMD---LEGSA
NLT-SVLAAAH-------------------------------------------------
----------------------DWWNNTEL-----------NL-----------------
--------D----------------------------------L----------------
---HVN-------------------------------------CSMT-------------
-----FCPTTN----------------------FTNSTCV--------------------
----ECP-PD---DEGNKY--------NLPW-WN------ELIWYVVFMGMVIVATGGNT
IVIWIVLAD-KR-MR-TVT------------------NIFLVNL----------------
-------------------SVADAMVSTLN--------------VIFNFTY-------ML
NLN-W----------------------------RFGFVYCK-----ISQFVS--------
----------------------------------------------ILSICASVFTLMAI
SFDRYIAIMHPLRP----RMGRKATILIVVWIWVSSVCLS--LPNLIY-FTTATL-----
-SYA------GGE-RIVCYAA--------WPDGD----------QGESQSEYVHTVVLMV
LTYILPLTCMGFTYVRIGLTLWGSRSI-----------GEQT------------------
------------------------------------------------------------
------------------------------------------------------------
------------------------------------------PRQ------VES------
----IK-SKRK----VVKMMIVVVTIFAVCWLPYHMYFIL-SN----L------------
----------------M---P--------------------EIAHYEF--IQ--ETYLAI
YWLAMSNSMYN----------PM----IYCWLNNRL------------------------
------------------------------------------------------------
------------------------------------------------------------
------------------------------------------------------------
------------------------------------------------------------
------------------------------------------------------------
------------------------------------------------------------
------------------------------------------------------------
-----------------PQQQ--IPQRVQE------------------------------
------------------------------------------------------------
------------------------------------------------------------
------------------------------------------------------------
------------------------------------------------------------
------------------------------------------------------------
---------------------GVLG-------------------------------VAAV
C-----------------------QI----------------------------------
------------------------------------------------------------
------------------------------------------------------------
---------------------------------------------------
>ChequaEVm007057t1 type=protein; aalen=328,94%,partial3; clen=1040; offs=56-1039; organism=Cherax_quadricarinatus; evgclass=noclass; oid=Cherax_quadricarinatus_Cherax_quadricarinatus_HACB02084913.1; codepot=Code/0.065; TSA: Cherax quadricarinatus, c
------------------------------------------------------------
------------------------------------------------------------
------------------------------------------------------------
------------MEE---------------------------------------------
----------------------MNDTVM--------------------------------
----------------------------------ET-STQDMST-S---P---------P
TLT-TTAT---------------------DTTQVVTL-----------------------
----------------------FTTLVTTLV-----------------------------
-----------------------------------------PPS----------------
---TTD------------------------------------------------------
-----------------------------VVTPETNVTL---------------------
-------------SEESEKDA-----LPHDK-TM------IVAMTVIYVLITITGVLGNV
ATCVVIVRN-RI-MH-TAT------------------NYYLFSM----------------
-------------------AISDLLLLAFG--------------MPDEMYLL------WW
GKP-Y----------------------------IFGEEFCF-----LRGFTA--------
----------------------------------------------EISTNASILTIAAF
TVERYIGICHPLRS--HTMSQLGRVIRSIAVIWVVATVCA--VPIAIQ-YGIVYEQT-P-
-DGK------DDPNSSGCYIK---------------------------KRFKFVFEISSV
LFFVAPMLLITVLYVCIALQLKKSSRL-----------ARSVPSIG--------------
------------------------------------------------------------
------------------------------------------------------------
---------------------------------------SHNCSS------TND------
----GS-RNKA----VIKMLGMVTT----------------------H------------
----------------------------------------------------------SS
CDAYSHSSC---------------------------------------------------
------------------------------------------------------------
------------------------------------------------------------
------------------------------------------------------------
------------------------------------------------------------
------------------------------------------------------------
------------------------------------------------------------
------------------------------------------------------------
----------------------------------DAYSH---------------------
------------------------------------------------------------
------------------------------------------------------------
------------------------------------------------------------
------------------------------------------------------------
------------------------------------------------------------
------------------------------------------------------------
------------------------------------------------------------
------------------------------------------------------------
------------------------------------------------------------
---------------------------------------------------
>Cliant_EVm003928t1 type=protein; aalen=426,82%,complete; clen=1559; offs=178-1458; organism=HBG_Clibanarius_antillensis; evgclass=main; oid=HBG_Clibanarius_antillensis_trinHBG_Clibanarius_antillensis_Loc108706c0g1t2; codepot=Code/0.054;
M-----------------------------------------------------------
------------------------------------------------------------
------------------------------------------------------------
-PV------ISTMEA---------------------------------------------
----------------------HNLSLLV-------------------PTGVP-------
---LVPSGLPLST-------------------EDLL-GYNDSL-----------WAEDQW
LPS-SSPT---------------------NLPPFVTS-----------------------
-----------------PYTED--------Y---------------------------EV
TEADCGQ-NIR-------------------------------------------------
---HMN------------------------------------------------------
--FT-HYDYP--------------------------------------------------
-----------YRTDTWI---------PFTW-RE-------VLKVVAYVVVFLVSVAGNL
LVILVVCYN-TT-MR-SST------------------NQYLVNL----------------
-------------------AVADLLVTLVC--------------MWVHIVRH------LS
YPN-Y----------------------------VLPALLCK-----LDSFVQ--------
----------------------------------------------ATSLLASVLTLTVI
SVGRFVAVMFPLHA----RTSPNHAHRVIVAVWLVSAAFS--CPNLFY-RELYST-----
-EWA------NFT-SWACEEF--------WPTVNEYNATLQLC-VVTYDAKKVYYMFLAI
ALYFIPVAVMLVNYSLVVWTLWMAKLP-----------GEQS------------------
------------------------------------------------------------
------------------------------------------------------------
-----------------------------------------APSR------NTA------
----VR-SKKR----VVKMVSVVLLVFVICWTPLQSILLY-SN----F------------
----------------E-----SHE-----------------EHLPEW--FS--TMEFLA
YFLAYSNSALN----------PI----IYCGFNANFRQGLVSLVT---------------
--------------------------------CGR-S--------------------R-A
FLRD------------------PST-----------------RRK---------------
------------------------------------------------------------
------------------------------------------------------------
------------------------------------------------------------
------------------------------------------------------------
------------------------------------------------------------
------------------------------------------------------------
------------------------------------------------------------
------------------------------------------------------------
------------------------------------------------------------
------------------------------------------------------------
------------------------------------------------------------
------------------------------------------------------------
------------------------------------------------------------
------------------------------------------------------------
------------------------------------------------------------
---------------------------------------------------
>Cliant_EVm005325t1 type=protein; aalen=357,73%,partial3; clen=1456; offs=384-1454; organism=HBG_Clibanarius_antillensis; evgclass=main; oid=HBG_Clibanarius_antillensis_trinHBG_Clibanarius_antillensis_Loc51720c0g2t7; codepot=Code/0.031;
------------------------------------------------------------
------------------------------------------------------------
------------------------------------------------------------
------------MEL---------------------------------------------
------------------------------------------------------------
-----------------------------------F-ES---------VVGE---YEWTY
TNN-NITWLPN-------------------------------------------------
----------------------DTLNLTQSSSSSS----TGDL-EL--------------
--------D------------------------------L--SA----------------
---TFN-------------------------------------NTNFLTLL---------
-----RANVTDG---------------------LSGNST---------------------
-------------NEPDKY--------NLPW-WH------ELIWYVVFMGMVIVATGGNL
IVIWIVLAD-RR-MR-TVT------------------NIFLVNL----------------
-------------------SVADAMVSTLN--------------VVFNFTY-------ML
NLH-W----------------------------RFGLVYCK-----ISQFVS--------
----------------------------------------------ILSICASVFTLMAI
AFDRYVAIMHPLKP----RMGRKATILIVVWIWISSVCLS--LPNLMY-FTTDVI-----
-RFPD-----GAE-RTVCYAA--------WPDGD----------QGSSHSEFVHTVVLMV
LTYILPLVCMGFTYVRIGLTLWGSRSI-----------GEQT------------------
------------------------------------------------------------
------------------------------------------------------------
------------------------------------------PRQ------MES------
----IR-SKRK----VVKMMIVVVTIFAVCWLPYHLYFIL-VN----F------------
----------------M---P--------------------EIAHQEY--IQ--ETYLAI
YWLAMSN-----------------------------------------------------
------------------------------------------------------------
------------------------------------------------------------
------------------------------------------------------------
------------------------------------------------------------
------------------------------------------------------------
------------------------------------------------------------
------------------------------------------------------------
------------------------------------------------------------
------------------------------------------------------------
------------------------------------------------------------
------------------------------------------------------------
------------------------------------------------------------
------------------------------------------------------------
------------------------------------------------------------
------------------------------------------------------------
------------------------------------------------------------
------------------------------------------------------------
---------------------------------------------------
>Clitri_EVm003408t1 type=protein; aalen=408,79%,complete; clen=1546; offs=181-1407; organism=HBG_Clibanarius_tricolor; evgclass=main; oid=HBG_Clibanarius_tricolor_trinHBG_Clibanarius_tricolor_Loc57621c0g1t2; codepot=Code/0.04;
------------------------------------------------------------
------------------------------------------------------------
------------------------------------------------------------
------------MTE---------------------------------------------
------------------------------------------------------------
------------------------------------------------------------
-----AAK---------------------MVMN--MNE----------------------
---------V------TLAALNVTLNATTTVVD---------------------------
--------EGFNA---------------------------IGGD----------------
---GFN------------------------------------------------------
ATGG------------------------DGFNATGNDTI---------------------
-DVDSYV-----ASKLGPK--------RLKY-ST------LLTVTALYTVIAVGGLVGNI
LTCLVIAKN-RS-MR-TST------------------NYYLVNL----------------
-------------------AVADILTLTLA--------------LPVEVYQI------WE
QYP-W----------------------------PWGDAACR-----VRAMIP--------
----------------------------------------------ETVAHVSVLTILAV
SGERYVAITNPVYA--RTTHTLARTARVVPVIWFISLLAA--APWGYY-QQVNLLPY-P-
-NQTK-----FIPESAWCAIP--------FMG--------------RDSGFSWLMWMSSV
GAFILPMTILVTLYCRIGMVLAIDPPT-----------RTPTAG----------------
------------------------------------------------------------
------------------------------------------------------------
---------------------------------------------------DGA------
----MH-TRKL----GIRMLVAVVVAFFLCWAPFHAQRLM-FA----I------------
----------------V---T-SS---NTW-----------TPALLAA--ND--KLYFFT
GVCYYLNSAIN----------PI----LYSVMSVRFRNALRRSL----------------
--------------------------------CGG-R-----------------------
--------------------------------------------DWARQ-----------
------------------------------------------HYLSNT------------
------------------------------------------------------------
---------------MVRTRELS-------------------------------------
------------------------------------------------------------
------------------------------------------------------------
------------------------------------------------------------
------------------------------------------------------------
------------------------------------------------------------
------------------------------------------------------------
------------------------------------------------------------
---TASTR----------------------------------------------------
------------------------------------------------------------
------------------------------------------------------------
------------------------------------------------------------
------------------------------------------------------------
---------------------------------------------------
>Clitri_EVm003709t1 type=protein; aalen=390,59%,complete-utrpoor; clen=1982; offs=340-1512; organism=HBG_Clibanarius_tricolor; evgclass=main; oid=HBG_Clibanarius_tricolor_trinHBG_Clibanarius_tricolor_Loc55785c0g1t1; codepot=Code/0.026;
------------------------------------------------------------
------------------------------------------------------------
------------------------------------------------------------
------------MEL---------------------------------------------
------------------------------------------------------------
-----------------------------------F-ES---------VVGE---YEWTY
TNN-NITWLPN-------------------------------------------------
----------------------ETLNLTQSSSSSS----TGEL-EL--------------
--------D------------------------------L--ST----------------
---TFN-------------------------------------NTNFLTLL---------
-----RANVTDG---------------------LSGNST---------------------
-------------NEPDKY--------NLPW-WH------ELIWYVVFMGMVIVATGGNL
IVIWIVLAD-RR-MR-TVT------------------NIFLVNL----------------
-------------------SVADAMVSTLN--------------VVFNFTY-------ML
NLH-W----------------------------RFGLVYCK-----ISQFVS--------
----------------------------------------------ILSICASVFTLMAI
AFDRYVAIMHPLKP----RMGRKATILIVVWIWISSVCLS--LPNLMY-FTTDVI-----
-RFPD-----GAE-RTVCYAA--------WPDGD----------QGSSHSEFVHTVVLMV
LTYILPLVCMGFTYVRIGLTLWGSRSI-----------GEQT------------------
------------------------------------------------------------
------------------------------------------------------------
------------------------------------------PRQ------MES------
----IR-SKRK----VVKMMIVVVTIFAVCWLPYHLYFIL-VN----F------------
----------------M---P--------------------EIAHQEY--IQ--ETYLAI
YWLAMSNSMYN----------PM----IYCWLNNRFRNGFKRVFS---------------
----------------------------LCVPDLH-Y-----------------------
------------------------------------------------------------
---D--------------------------------------------------------
------------------------------------------------------------
------------------------------------------------------------
------------------------------------------------------------
------------------------------------------------------------
------------------------------------------------------------
------------------------------------------------------------
------------------------------------------------------------
------------------------------------------------------------
------------------------------------------------------------
------------------------------------------------------------
------------------------------------------------------------
------------------------------------------------------------
------------------------------------------------------------
------------------------------------------------------------
---------------------------------------------------
>Clivit_EVm002093t3 type=protein; aalen=491,86%,complete; clen=1708; offs=182-1657; organism=HBG_Clibanarius_vittatus; evgclass=althim; oid=HBG_Clibanarius_vittatus_trinHBG_Clibanarius_vittatus_Loc25630c0g2t5; codepot=Code/0.08;
------------------------------------------------------------
------------------------------------------------------------
------------------------------------------------------------
------------MEL---------------------------------------------
------------------------------------------------------------
-----------------------------------F-ES---------VVGE---YEWTY
NNN-NLTWLPN-------------------------------------------------
----------------------DTLNLTQSSSSSS-----GDL-GF--------------
--------D------------------------------L--SA----------------
---TLNNSNT---------------------------------NTNFLTIL---------
-----RDNETDA---------------------LSGNST---------------------
-------------NEPDKY--------NLPW-WH------ELIWYVVFMGMVIVATGGNL
IVIWIVLAD-RR-MR-TVT------------------NIFLVNL----------------
-------------------SVADAMVSTLN--------------VVFNFTY-------ML
NLH-W----------------------------RFGLVYCK-----ISQFVS--------
----------------------------------------------ILSICASVFTLMAI
AFDRYVAIMHPLKP----RMGRKATILIVVWIWISSVCLS--LPNLMY-FTTDVI-----
-RFPD-----GAE-RTVCYAA--------WPDGD----------QGSSHSEFVHTVVLMV
LTYILPLVCMGFTYVRIGLTLWGSRSI-----------GEQT------------------
------------------------------------------------------------
------------------------------------------------------------
------------------------------------------PRQ------MES------
----IR-SKRK----VVKMMIVVVTIFAVCWLPYHLYFIL-VN----F------------
----------------M---P--------------------EIAHQEY--IQ--ETYLAI
YWLAMSNSMYN----------PM----IYCWLNNRFRNGFRKVLA---------------
----------------------------GWCPCVS-Y-----------------------
------------------------------------------------------------
---HG------E-----------GDV--------------SKTKTSRIS-----------
---------CSGS---------------------------------------------PE
THHR-----------INYDGTNH-------------------------------------
------------------------------------------------------------
-----ISMRNLASSDLSLNP----------------------------------------
-----------------PRHA--PPVRLLN---GAGGARRPPE-----------------
----------------------------------ASSGAPR-------------------
------------------------------------------------------------
------------------------------------------------------------
------------------------------------------------------------
------------------------------------------------------------
-----------------GGYGGSLAAP-----R--------------------SNCYPTI
--------------------------TY-QYV----------------------------
------------------------------------------------------------
------------------------------------------------------------
---------------------------------------------------
>Clivit_EVm002377t1 type=protein; aalen=464,84%,partial3; clen=1645; offs=253-1644; organism=HBG_Clibanarius_vittatus; evgclass=main; oid=HBG_Clibanarius_vittatus_trinHBG_Clibanarius_vittatus_Loc22573c0g3t1; codepot=Code/0.087;
M-----------------------------------------------------------
------------------------------------------------------------
------------------------------------------------------------
-SV------ITSVEA---------------------------------------------
----------------------HNLSVLA-------------------PPGVP-------
---LATPSLPLST-------------------EDLL-GYNDSL-----------WPEEQW
SPS-PSPT---------------------DLPLFVTT-----------------------
-----------------LYPED------------------------------------EI
TEEDCGQ-NIR-------------------------------------------------
---HMN------------------------------------------------------
--FT-HYEYP--------------------------------------------------
-----------YRTDTWI---------PFTW-RE-------VLKVLAYAVLFLVSVAGNL
LVILVVCYN-TT-MR-SST------------------NQYLVNL----------------
-------------------AVADLLVTLVC--------------MWVHIVRH------LS
YPN-Y----------------------------VLPALICK-----LDSFVQ--------
----------------------------------------------ATSLLASVLTLTVI
SVGRFVAVMFPLHA----RTSPNHAHRVIVAVWFVSAALS--CPNLFY-RELYST-----
-EWA------NFT-SWACEEF--------WPTVSEFNSTLRLC-VVTYDAKKTYYLFLAI
ALYFLPVAVMLVNYSLVVWTLWMAKLP-----------GEQS------------------
------------------------------------------------------------
------------------------------------------------------------
-----------------------------------------APSR------NTA------
----VR-SKKR----VVKMVSVVLLVFVICWTPLQIILLY-ST----F------------
----------------E-----SHE-----------------EQLPEW--FP--TMEFLA
YFLAYSNSALN----------PI----IYCGFNANFRQGLVSLVT---------------
--------------------------------CGR-T--------------------R-P
FARD------------------PFA-----------------RRRWQG------------
-----------------------------------------MTGGTRETT----------
---------LTGPEPA-VLLELG----------------------------------SIK
VKSR--------------------------------------------------------
------------------------------------------------------------
------------------------------------------------------------
------------------------------------------------------------
------------------------------------------------------------
------------------------------------------------------------
------------------------------------------------------------
------------------------------------------------------------
------------------------------------------------------------
------------------------------------------------------------
------------------------------------------------------------
------------------------------------------------------------
--------------------------------LGVGW-----------------------
N----A---------------------------------------------
>Clivit_EVm006045t1 type=protein; aalen=276,93%,partial3; clen=885; offs=56-883; organism=HBG_Clibanarius_vittatus; evgclass=noclass; oid=HBG_Clibanarius_vittatus_trinHBG_Clibanarius_vittatus_Loc78574c1g1t1; codepot=Code/0.033;
------------------------------------------------------------
------------------------------------------------------------
------------------------------------------------------------
------------ME----------------------------------------------
------------------------------------------------------------
-----------------------------------V-AAQDPTS-S---P----------
--A-ILTT---------------------LMAPFFPN-----------------------
----------------------LTFNPNLTL-----------------------------
------------------------------------------------------------
------------------------------------------------------------
-------------------------------YDQANRT----------------------
------------EDGGGESEI-----FPHGK-TM------TLVMTVIYLLITITGVLGNV
ATCVVIVRN-RI-MH-TAT------------------NYYLFSM----------------
-------------------AISDLLLLAFG--------------MPDELYIL------WR
GSP-Y----------------------------IFGPEFCF-----IRGFTA--------
----------------------------------------------EISTNASILTIAAF
TVERYIGICHPLRS--HTMSQLGRVVRSIAVIWIVATACA--VPIAIQ-YGIVYEKN-E-
-YGQ------DIPSTAACQMK---------------------------ELLYLAFEMSTL
LFFVAPLLLITVLYILIAVQLKRSSRL-----------TRAVPSIR--------------
------------------------------------------------------------
------------------------------------------------------------
---------------------------------------ATSRST------TND------
------------------------------------------------------------
------------------------------------------------------------
------------------------------------------------------------
------------------------------------------------------------
------------------------------------------------------------
------------------------------------------------------------
------------------------------------------------------------
------------------------------------------------------------
------------------------------------------------------------
------------------------------------------------------------
------------------------------------------------------------
------------------------------------------------------------
------------------------------------------------------------
------------------------------------------------------------
------------------------------------------------------------
------------------------------------------------------------
------------------------------------------------------------
------------------------------------------------------------
------------------------------------------------------------
------------------------------------------------------------
---------------------------------------------------
>Cq_CHHR1
------------------------------------------------------------
------------------------------------------------------------
------------------------------------------------------------
------------MGG---------------------------------------------
----------------------LAYVPN--------------------------------
------------------------------------------------------DATKIA
FDA-FYIL---------------------KM-----------------------------
-----------------------ICDDNCCTS----------------------------
------------------------------------------------------------
---SKN-------------------------------------VT---------------
ICFK-DYNFTDT----------------------TNITY---------------------
---------------------------IESW-EL-------GVRWTYAILVMLVALLGNL
SIIIILLKN-RLLLR-TSV------------------NHFILNM----------------
-------------------SIADLISSIAG--------------PIPFTIR-------DT
SFF-W----------------------------PLGGVWCH-----LEGYIQ--------
----------------------------------------------MLVMLVSVTSLATI
SFDRMVGVVSPFHQ----HLKRRHSLAIIVIIWVVSAMLS--VPFGLY-RVYTVR-----
-EWK------DLT-ERTCGEE--------------------------DDKIRVWWVVSIT
GLTWLPLVIMVVSYTTIFVSFKRTNFR---------RTFNKREH----------------
------------------------------------------------------------
------------------------------------------------------------
---------------------------------------------------PAI------
----VH-LKQR----VVRMMFVVVLVFSACWLPFQILMLT-KK----N------------
----------------F---I-DSEGH------------LKNPAAKET--YG--ILLTVS
EYMIYTNPAIN----------PI----VYALMHQTFRRAFRVTFS---------------
--------------------------------CFF-N--------------------NKS
SLVL-----------TPGQGMN--------------------RYVWSIKSSST-------
-------------------------------LYGN-----DLLTSPPR------------
-----------------------------------------------------------N
LRDR-----------IQGRNQVT--------------SSAV-------------------
------------------------------------------------------------
--VSTSAVATSIALDIKS------------------------------------------
--RKQRR---RSFS---------------EDSGTRNRCDIGN------------------
---GR-------------------------------------------------------
------------------------------------------------------------
--------------------------TMLPLSYANEG-----------------------
------YVMDL--------------QPRRQSFVSTGA-----------------------
-LGHLITQV---------------------------------------------------
------------IV--EETSS---------------------------------------
------------------------------------------------------------
------------------------------------------------------------
----------------DVEN----------------------------------------
--------ERVL---------------------------------------
>Cq_CHHR2
MI-----------------------------------VAYL--GAR--------------
------------------------------------------------------------
-------------------------------------------------E-HNTM---AL
W----------SMEA---------------------------------------------
----------------------TGATNG--------------------------------
------TTIP---------------------------------------------ITEVW
GT---TAT---------------------TLQDFAKS-----------------------
--------------------ED-NMTQLT------------------------------H
DSEEFPL-NSA-------------------------------------------------
---ILN------------------------------------------------------
--LS-VYHYP--------------------------------------------------
-----------YRKEIWV---------PISW-RE-------SLKIAAYVLVFLVSLVGNL
LVILVVYYN-TH-MR-TTT------------------NRYLVNL----------------
-------------------AVADLLVTLVC--------------MWVHIVRH------LS
HPH-Y----------------------------VLPTLFCK-----LDGFVQ--------
----------------------------------------------GTSLLASVLTLTMI
SVGRFVAVMFPLQA----RTSPSRAQQVIIAVWITSLLLA--CPTLFY-RKAYSV-----
-KWL------DYT-TWHCDEI--------WPTEMEYDPSTGHN-IVTFDTKKLFYTVLII
AFYFLPVGIMFINYSLVVWRLWMKQQP-----------GEQS------------------
------------------------------------------------------------
------------------------------------------------------------
-----------------------------------------LPAR------NTA------
----TR-ARKK----VVKMVSVVLLVFVICWTPLQCSMLY-TT----F------------
----------------V---N--KE-----------------GYLPEW--FK--DLEFSA
YFIAYSNSALN----------PI----IYCGFNANFRQGLMSLLT---------------
--------------------------------CRH-A--------------------A-T
S-R-------------------AYR-----------------RNNWRG------------
-----------------------------------------MT-GTRETT----------
VG-------SSGPEPA-VLLEFS----------------------------------SFR
N-NR-----------MVHKCSMT--------------SHSGR------------------
------------------------------------------------------------
-GVMTGSSRDLRHNTFNELI----------SDNTCKNWIEGESQ-------PRSQ-----
VCSSITA---PTIYN---------------------------------------------
------------------------------------------------------------
--------------------------------------NDG-------------------
-----------------------------VFHHSDAT-----------------------
--------------------MLVGTRGRQNG-----------------------------
------GHL---------------------------------------------------
---------GGLTH--ICSCS---------------------------------RNS---
-VRG------NKACGCCHKNATN----------NTNS-----------------------
--------------------------------------------------------PA--
---------HHDNEMFDLNE-LQ---------ENISN-----------------------
S-----TQEEIL---------------------------------------
>Cq_CHHR3
------------------------------------------------------------
------------------------------------------------------------
------------------------------------------------------------
------------MEL---------------------------------------------
------------------------------------------------------------
-----------------------------------L-DP----------VVD---FERTW
NVS-SIQVRDL-------------------------------------------------
-----------------------VWNGTNL-----------EY-E---------------
--------D----------------------------------Q----------------
---TLN-------------------------------------DSFL-------------
-----LMNGTGG---------------------TVNETQ---------------------
-------------WEENKY--------NLPW-WH------QLIWSIFFGGMVVVATGGNL
IVIWIVLAD-RR-MR-TVT------------------NIFLVNL----------------
-------------------SVADAMVSTLN--------------VVFNFTY-------ML
NLH-W----------------------------RFGRIYCK-----ISQFVS--------
----------------------------------------------ILSICASVFTLMAI
SFDRYIAIMHPLRP----RMGRKATILIVVWIWVSSTCLS--MPNMLF-FTTAAL-----
-PLKD-----GSS-RVVCYGA--------WPDGD----------QGDSQSEYVHTVVLMV
LTYILPLLCMGFTYARIGMTLWGSRSI-----------GEQT------------------
------------------------------------------------------------
------------------------------------------------------------
------------------------------------------PRQ------VES------
----IR-SKRK----VVKMMIVVVTIFAICWLPYHVYFIL-SN----L------------
----------------M---P--------------------EIAHTDY--IQ--ETFLAI
YWLAMSNSMYN----------PM----IYCWLNNRFRNGFKKVFS---------------
----------------------------GWLPCIH-Y-----------------------
------------------------------------------------------------
---ES------E----------PKEV--------------TRVHTTRIS-----------
---------CSGS---------------------------------------------PE
TLHR-----------VTCDGSSH-------------------------------------
------------------------------------------------------------
-----ISMKTYVSDV---------------------------------------------
-GGGSN-----------GARQ--QPMRVCN---GANLRK---------------------
----------------------------------ATNGANA-------------------
------------------------------------------------------------
------------------------------------------------------------
------------------------------------------------------------
------------------------------------------------------------
-----------------RNYGGTLTTP-----K--------------------NTKFPAV
--------------------------SY-QYV----------------------------
------------------------------------------------------------
------------------------------------------------------------
---------------------------------------------------
>DromelEVm004854t1 type=protein; aalen=430,81%,complete; clen=1590; offs=30-1322; organism=Drosophila_melanogaster; evgclass=main; oid=Drosophila_melanogaster_Drosophila_melanogaster_GHHI01023975.1; codepot=Code/0.069; TSA: Drosophila melanogaster T
------------------------------------------------------------
------------------------------------------------------------
------------------------------------------------------------
------------MSA---------------------------------------------
----------------------GNM-----------------------------------
------------------------------------------------------------
------------------------------------------------------------
------------------------------------------------------------
------------------------------------------------------------
------------------------------------------------------------
------------------------------------------------------------
------------SHDLGPP--------RDPL-AI------VIPVTVVYSLIFITGVVGNI
STCIVIKKN-RS-MH-TAT------------------NYYLFSL----------------
-------------------AISDFLLLLSG--------------VPQEVSYI------WS
KYP-Y----------------------------VFGEYICI-----GRGLLA--------
----------------------------------------------ETSANATVLTITAF
TVERYIAICHPFLG--QAMSKLSRAIRIIVLVWIMAIVTA--IPQAAQ-FGIEHYS----
-------------GVEQCGIV--------------------------RVIVKHSFQLSTF
IFFLAPMSIILVLYLLIGVHLYRSTLVEGPASVARRQQLKSVPSDT--------------
------------------------------------------------------------
---------------ILYRYGGSGTAM---------------SFNGGGS-------GAGT
AGLMGG-------------------------------SGAQLSSV--RG--RLN------
----HY-GTRR----VLRMLVAVVVCFFLCWAPFHAQRLI-AI----Y------------
----------------A---P-ARG--AKL-----------RDQHEFV--YT--VMTYVS
GVLYYLSTCIN----------PL----LYNIMSHKFREAFKAVLF---------------
---------------------------G--------K--------------------KVS
K-----------------------------------------------------------
-----------------------------------------GSLNSRNNIE---------
---------------------------------------------------------SRR
LRRA-----------LTNSSQTQ--------------RFSIES-----------------
------------------------------------------------------------
------------------------------------------------------------
------------------------------------------------------------
------------------------------------------------------------
------------------------------------------------------------
------------------------------------------------------------
------------------------AEQPKPSI----------------------------
------------------------------------------------------------
------------MQ--NPTNK---------------------------------------
------------------------------------------------------------
--------------------------------------------------------PP--
--------VAAQYAMIGVQVN---------------------------------------
---------------------------------------------------
>DromelEVm007404t1 type=protein; aalen=276,75%,partial3; clen=1104; offs=277-1104; organism=Drosophila_melanogaster; evgclass=main; oid=Drosophila_melanogaster_Drosophila_melanogaster_GHHI01000890.1; codepot=Code/0.034; TSA: Drosophila melanogaster
------------------------------------------------------------
------------------------------------------------------------
------------------------------------------------------------
------------MAV---------------------------------------------
------------------KMLPTNSSG---------------------------------
------------------------------------------------------------
----VLAT---------------------DLQLFHNE-----------------------
---------------------KFLLNLTQ-------------------------------
------------------------------------------------------------
---VLN------------------------------------------------------
--IS-ADNLTSL------------------------------------------------
------------LQGLEPEELLPTVTPMTPL-SL------LATLSVGYALIFIAGVLGNL
ITCIVISRN-NF-MH-TAT------------------NFYLFNL----------------
-------------------AISDMILLCSG--------------MPQDLYNL------WH
PDN-Y----------------------------PFSDSICI-----LESVLS--------
----------------------------------------------ETAANATVLTITAF
TVERYIAICHPFRQ--HTMSKLSRAVKFIFAIWIAALLLA--LPQAIQ-FSVVMQGM---
--------------GTSCTMK--------------------------NDFFAHVFAVSGF
LFFGGPMTAICVLYVLIGVKLKRSRLL---------------------------------
------------------------------------------------------------
------------------------------------------------------------
---------------------------------------------------QAL------
-------PRRC-------------------------------------------------
--------------------------------------------------YD--------
---------VN-------------------------------------------------
------------------------------------R-----------------------
------------------------------------------------------------
------------------------------------------------------------
------------------------------------------------------------
------------------------------------------------------------
------------------------------------------------------------
------------------------------------------------------------
------------------------------------------------------------
------------------------------------------------------------
------------------------------------------------------------
------------------------------------------------------------
------------------------------------------------------------
------------------------------------------------------------
-----------GISA---------------------------------------------
------------------------------------------------------------
------------------------------------------------------------
------------------------------------------------------------
---------------------------------------------------
>Emetal_EVm001268t1 type=protein; aalen=584,59%,complete-utrpoor; clen=2930; offs=418-2172; organism=HBG_Emerita_talpoidea; evgclass=noclass; oid=HBG_Emerita_talpoidea_trinHBG_Emerita_talpoidea_Loc65682c5g1t1; codepot=Code/0.15;
------------------------------------------------------------
------------------------------------------------------------
------------------------------------------------------------
------------MEM---------------------------------------------
----------------------QNLTLME-------------------------------
----AQVAGPSPL-----------------------------------------------
----LAGN---------------------HISEYSNAS----------------------
-----------------YWSTTLPSNFTPVGTGE------------------------PM
GPFVCGE-DIR-------------------------------------------------
---TMN------------------------------------------------------
--LS-TYAYP------------------------------------------T-------
-----------HRTKIWV---------PFGW-RE-------LLKVVAYIVLFLVSLTGNV
LVILVVYYN-VN-MR-SST------------------YQYLVNL----------------
-------------------AVADLLVTLVT--------------MWVHLVRH------LS
YPH-Y----------------------------VLPAFICK-----LDSFVQ--------
----------------------------------------------TVTMLASVLTLTVI
SVGRFVAVIFPLHA----HTSPNHAHRAIATIWLLSFIIA--SPILRY-RERITI-----
-QWS------DFT-SVQCEEL--------WPTTTQFDAQKGIC-VKTFDGKKLFYSVLIV
LLYFIPVVIMVTSYSMVVWTMWRTQLP-----------GEQS------------------
------------------------------------------------------------
------------------------------------------------------------
-----------------------------------------APCR------NTA------
----VR-AKKR----VVKMVSVVLLVFVICWTPLQTLLLY-ST----I------------
----------------Y-------------------------DGFVEWNVSN--TLEFMV
YFLSFTNSALN----------PI----IYCGFNTSFRQGVISLLT---------------
--------------------------------CRH-G--------------------S-T
D-R-------------------FYH-----------------RGTRRG------------
-----------------------------------------MTGGTRETT----------
LG--------SGPEPA-VLLEIG----------------------------------SLK
VKGK-----------LPGRWSGV--------------SMQHG------------------
------------------------------------------------------------
-WNVSGERDGTRHAARTQHDQP--------QHPDCKRHTRSQEE----------------
EDQSGPA---SAALG---------------------------------------------
------------------------------------------------------------
-------------------------------------PHNHAAPS---------------
------------------------------------------------------------
-----------------------TQLAAQNGGGYKRN----------------------N
QTDHASRKL---------------------------------------------------
-----------STQ--SSSYGS--------------------------------------
-NDG------GSGCGCYLGKQRK----------RKDV-----------------------
--------------------------------------------------------SV--
---------YQEKQIYDD---LR---------DKITK-----------------------
K-----AKEEMV---------------------------------------
>Emetal_EVm002332t1 type=protein; aalen=444,94%,complete; clen=1417; offs=76-1410; organism=HBG_Emerita_talpoidea; evgclass=noclass; oid=HBG_Emerita_talpoidea_trinHBG_Emerita_talpoidea_Loc26821c0g1t1; codepot=Code/0.11;
------------------------------------------------------------
------------------------------------------------------------
------------------------------------------------------------
------------MGQ---------------------------------------------
----------------------LSLPPTT-------------------------------
----ALSFPPPGPLLGN--------------------ATGEGGGVGT-------------
----WAAE---------------------GAATPALNR----------------------
---------S------LSLALNLTLNSS--------------------------------
------------------------------------------------------------
------------------------------------------------------------
------------------------------LGAEQDVHF---------------------
-DLDQYI-----VDKLGDR--------RLPY-ST------LLPMTALYCLLAVGGVVGNA
LTCLVVARN-RT-MR-TST------------------NYYLVNL----------------
-------------------AVADLLTLSLV--------------LPLEVYLM------WE
QYP-W----------------------------PWGATACR-----VRAMLP--------
----------------------------------------------ETVAHVSVLTILAV
SGERYVAITDPVHA--RTAHTLARTARVLPVIWLLSLLGA--APWGYY-QQVNVLRT-P-
-GGA------LIPQSAWCAIP--------FME--------------RDSDFSWLLWVSSV
SSFILPMAALVTLYCRIGMVLAMDPPT-----------RTPTAG----------------
------------------------------------------------------------
------------------------------------------------------------
---------------------------------------------------DGA------
----MH-TRKL----GIRMLVAVVVAFFLCWAPFHAQRLM-FA----I------------
----------------V---T-SN---KTW-----------TNDLLSV--NT--KLFLFT
GACYYLNSAVN----------PI----LYSVMSVRFRHALRRSV----------------
--------------------------------CGG-R-----------------------
--------------------------------------------DWARRQH---------
-----------------------------------------HHYRSTT------------
------------------------------------------------------------
---------------LVRTRELS-------------------------------------
------------------------------------------------------------
------------------------------------------------------------
------------------------------------------------------------
------------------------------------------------------------
------------------------------------------------------------
------------------------------------------------------------
------------------------------------------------------------
---TASTRRLQ-------------------------------------------------
-----------DLS--QRNGTVL-------------------------------------
------------------------------------------------------------
------------------------------------------------------------
-----------HYGLEKMDMEV--------------------------------------
---------------------------------------------------
>Erisi1_EVm003906t1 type=protein; aalen=571,94%,complete; clen=1821; offs=14-1729; organism=Eriocheir_sinensis; evgclass=main; oid=Eriocheir_sinensis_trinEriocheir_sinensis_LocDN160870c0g1t1; codepot=Code/0.12;
------------------------------------------------------------
------------------------------------------------------------
------------------------------------------------------------
------------------------------------------------------------
------------------------------------------------------------
------------------------------------------------------------
------------------------------------------------------------
------------------------------------------------------------
------------------------------------------------------------
------------------------------------------------------------
------------------------------------------------------------
--------------------------------------------------MLLVAVGGNA
IVMWIVIAH-RR-MR-TVT------------------NYFLVNL----------------
-------------------SAADLLMAVFN--------------CIFNFIY-------ML
HSD-W----------------------------PFGAVYCT-----ISNFMA--------
----------------------------------------------NVTIAASVFTLMAI
SFDRYIAIVRPLKP----RMSKSEARHFIFFIWLSSMSLA--VPCLLY-STTVSI-----
-RYKN-----DEI-RRGCFLL--------WPDGK----------TSISYREYVYNIVFFA
TTYVLPMLVMLISYTLIGCELWGSHSI-----------GELT------------------
------------------------------------------------------------
------------------------------------------------------------
------------------------------------------DRQ------VSS------
----IK-SKRR----VVRMFIVIVVVFMLCWLPQQGFFLY-QY----H------------
----------------N---S--------------------QVLDSAH--IQ--HIYLGF
YWLAMANAMVN----------PI----IYYWMNARFRSYFREVVLQCVTG----------
----------------------------R---CCC-------------------CCAKTS
TYLD--------------------------------------------------------
---SPHL--ARR--------RHDS---------------IEHTSRSRS-AGG--------
-------------------------------------------------------VTP--
---------------RFCGKAGG--------------NQHHD------------------
------------------------------------------------------------
-NFFI-------------------------------------------------------
------------------------RGLGCAKPLDGGYCPA--------------------
-HLKGQTEWHQMRYLTDKGHLTFQ-KAADPLYAHNINGVRK----------PLNDDPLHA
TTGCGDDSW-TP----------------SDPSL----------PHRQ--------SE---
--KPDDL-VLVPV---------LVSPPLCLPTHASVL-----------------------
---------------------ALNHKEKESLDQPS------------------------K
PPPDDGGVEMKS---FPQGNNHVAPRVLL-------------------------------
---------STD------SDPEKALAKPCPAGQG--------------------------
--------HNHKPAGLVHL-------AIEETLKAAVLQ----------------------
------------------------------------------------------------
-------SGSGDHNGLDASH--------KKAED--SM-----------------------
----KVSKEFML---------------------------------------
>Erisi1_EVm005547t1 type=protein; aalen=473,59%,complete-utrpoor; clen=2401; offs=886-2307; organism=Eriocheir_sinensis; evgclass=main; oid=Eriocheir_sinensis_trinEriocheir_sinensis_LocDN169542c0g1t1; codepot=Code/0.1;
------------------------------------------------------------
------------------------------------------------------------
------------------------------------------------------------
------------MEL---------------------------------------------
------------------------------------------------------------
-----------------------------------MAGP----------IMD---IEGSG
NIT-----AAP-------------------------------------------------
----------------------EWWNVTNV-----------DV-----------------
--------D----------------------------------V----------------
---SVN-------------------------------------CSRT-------------
-----FCPVTN----------------------VTNSTCV--------------------
----ECPLLD---EEGNKY--------NLPW-WN------ELIWYVVFMGMVIVATGGNT
IVIWIVLAD-RR-MR-TVT------------------NIFLVNL----------------
-------------------SVADAMVSTLN--------------VIFNFTY-------ML
NLN-W----------------------------RFGFVYCK-----ISQFVS--------
----------------------------------------------ILSICASVFTLMAI
SFDRYIAIMHPLRP----RMGRKATILIVVWIWVSSVCLS--LPNLIY-FTTATI-----
-GYA------DGE-RIVCYAA--------WPDGD----------QGESQSEYVHTVVLMV
LTYILPLTCMGFTYVRIGLTLWGSRSI-----------GEQT------------------
------------------------------------------------------------
------------------------------------------------------------
------------------------------------------PRQ------VES------
----IK-SKRK----VVKMMIVVVTIFAVCWLPYHMYFIL-SN----L------------
----------------M---P--------------------EIAHYEF--IQ--ETYLAI
YWLAMSNSMYN----------PM----IYCWLNNRFRNGFKKVFS---------------
----------------------------GWLPCIT-Y-----------------------
------------------------------------------------------------
---EG------E----------TAEV--------------TRVKTARYS-----------
---------CSGS---------------------------------------------PE
THHR-----------VTYDGTSH-------------------------------------
------------------------------------------------------------
-----ISMRNLASSDLSIS-----------------------------------------
-----------------GSRL--PPVRLCN---GANLRR---------------------
----------------------------------ATNGADS-------------------
------------------------------------------------------------
------------------------------------------------------------
------------------------------------------------------------
------------------------------------------------------------
--------------A-SRSYGGTLGPP-----K--------------------HTPYPSV
--------------------------TYQQYV----------------------------
------------------------------------------------------------
------------------------------------------------------------
---------------------------------------------------
>Erisi1_EVm006110t1 type=protein; aalen=445,92%,partial3; clen=1443; offs=109-1443; organism=Eriocheir_sinensis; evgclass=main; oid=Eriocheir_sinensis_trinEriocheir_sinensis_LocDN204323c2g4t1; codepot=Code/0.091;
MFA----------------------------------GSEVTSAGV--------------
------------------------------------------------------------
-------------------------------------------------E-GTEV--EAA
W----------TNDTVGGLWS---------------------------------------
--------GGGGSN--------TTNNNKT---------------------SIN-------
--STSFTSTTVSR-------------------LLHM-ALSSTASPAS-------SSSSSF
FD--SSTT---------------------ELPFYYNN-----------------------
-------------------SDE-AANPFM------------------------------L
MSNTCDA-NPL-------------------------------------------------
---SFD------------------------------------------------------
--FS-QFEFP--------------------------------------------------
-----------YRIDTWK---------PITW-WE-------VLEIVAYIITFLVSIVGNI
LVILVVRYN-RN-MR-SST------------------NQYLVNL----------------
-------------------AVADLLVTLVC--------------KWVHLVRH------LS
HPH-Y----------------------------VLPAILCK-----MEGFVQ--------
----------------------------------------------SIALVASVFTLTVI
SIGRFVAIMFPLHA----RTSPDRAIRVIAAVWIASALIS--SPPLLY-RGLYKT-----
-EWS------NFT-TWNCDEF--------FPTKKKFVEGVG-C-VVTFDAKRLFYMVFII
TCYFLPVTIMLVNYSLIVWKLWGAQQP-----------GEQH------------------
------------------------------------------------------------
------------------------------------------------------------
------------------------------------------QQQ------VAA------
----TR-NMQR----VVRMVTVVLVVFVICWTPLQSLMLY--N----F------------
----------------I---Y-H-------------------EHLPEW--PR--WVEFTV
YFVANSNSALN----------PI----IYCGFNANFRQGLVALLT---------------
--------------------------------CRQ-T--------------------R-S
G-----------------------------------------------------------
------------------------------------------------------------
------------------------------------------------------------
------------------------------------------------------------
------------------------------------------------------------
------------------------------------------------------------
------------------------------------------------------------
------------------------------------------------------------
------------------------------------------------------------
------------------------------------------------------------
------------------------------------------------------------
------------------------------------------------------------
------------------------------------------------------------
------------------------------------------------------------
------------------------------------------------------------
------------------------------------------------------------
---------------------------------------------------
>Es_CHHR1A
------------------------------------------------------------
------------------------------------------------------------
------------------------------------------------------------
------------------------------------------------------------
------------------------------------------------------------
------------------------------------------------------------
------------------------------------------------------------
-------------------------------M----------------------------
------------------------------------------------------------
---SSG-------------------------------------NV---------------
MCFN-EYNFTDR----------------------ANITY---------------------
---------------------------PETW-EL-------ALRWTYAPLIMLVAVLGNL
AIIIILAKN-RLLLR-TSV------------------NYFILNM----------------
-------------------SVADLITGLAG--------------PIPFTIR-------DT
AYF-W----------------------------VFGEAWCH-----LEGYIQ--------
----------------------------------------------VLVMMVSVTSLAVI
SCDRMMGVVRPFHN----HIKPWQSIAIIFIIWTVSALLA--VPFAVY-RIYTVH-----
-HWQ------DLD-ETTCGED--------------------------VKKMHVWWMINMI
GLTWLPLLVMIVCYTTILVYFRTHKFK---------AS-RNKEH----------------
------------------------------------------------------------
------------------------------------------------------------
---------------------------------------------------PAL------
----TH-LKRR----VVLMMFVVVVAFTICWLPFQLLKIC-NN----L------------
----------------F---L-DDNTQ------------FKNEKARRS--HD--ILLTLS
HYMMYTNAAIN----------PI----IYALMHQTFRRAFRVTFP---------------
--------------------------------CFY-N--------------------HKS
MFVL-----------TRGEGRQ--------------------NYVWSMRSTSI-------
-------------------------------AY-N-----NVMSMGRD------------
-----------------------------------------------------------H
LSDR-----------SRRAREHT--------------PTAV-------------------
------------------------------------------------------------
--VCSAALAASIVIEPIM------------------------------------------
--EENME---GNSE---------------QDSGQTQLPDSHV------------------
------------------------------------------------------------
----------------------VSANTE-----------LRGSPPAPR------------
-----------------------------SPSLGNER-----------------------
------YVRDL--------------VPRRIPIVSTGA-----------------------
-LGHLITQV---------------------------------------------------
------------IE--EETSS---------------------------------------
------------------------------------------------------------
------------------------------------------------------------
----------------DLES----------------------------------------
--------ERIL---------------------------------------
>Es_CHHR1B
------------------------------------------------------------
------------------------------------------------------------
------------------------------------------------------------
------------MMP---------------------------------------------
----------------------RPNL----------------------------------
-----------------------------------------------------TWPAVEG
KEL-EDAF---------------------PV-----------------------------
-----------------------TCNLTCCQY----------------------------
------------------------------------------------------------
---SED-------------------------------------EI---------------
ICFS-EINYTDV----------------------NSLRT---------------------
---------------------------WPQW-EL-------AVRWTFASLVMLVAVLGNL
TIIIILSKN-RLLLR-TSV------------------NHFILNM----------------
-------------------SVADLILALTG--------------PIPFTIR-------DT
SMF-W----------------------------PLGELWCH-----LEGYIQ--------
----------------------------------------------MLVMLVSLASLATI
SFDRMMGVVRPFHT----HLKTWHSLAIIVVIWGSSAVLA--LPWGLY-RVFTVH-----
-IWK------DCV-QTICGEN---------------------------EKLYIWWMVAVV
GLTWLPLAIMLISYSTILVYFRHPKFK---------NL-SKREH----------------
------------------------------------------------------------
------------------------------------------------------------
---------------------------------------------------PVM------
----TH-LKKR----VVKMMFLVVVIFVVCWLPLQLLNIF-YT----S------------
----------------F---L-DENGQ------------IKDEETEKY--YN--ALVTVS
QYMIYVNPAAN----------PI----IYGLLHQNFRRAFRLTFP---------------
--------------------------------CIF-T--------------------RKS
SLVL-----------TRGQGVT--------------------RYMWSVKSTGSTPS----
-----------------------------------------AAVAQRR------------
-----------------------------------------------------------Q
SAEQ-----------QARRSPAE--------------CTSA-------------------
------------------------------------------------------------
--TSGRRLGSFTTLKNKR------------------------------------------
--QRQGS---YASS-----------------KGERKAR-KCC-----------------I
LRFER------------------------LGSRKSRK-----------------------
--------------------------------------EEKRSAEVDS------------
----------------------DEGLCSGHLSNVNEK-----------------------
------YVRDL--------------PPRKMSIVSKGT-----------------------
-LGHLVSEV---------------------------------------------------
------------IE--EETSS---------------------------------------
------------------------------------------------------------
------------------------------------------------------------
----------------DAER----------------------------------------
--------ERVL---------------------------------------
>Es_CHHR2
------------------------------------------------------------
------------------------------------------------------------
------------------------------------------------------------
------------------------------------------------------------
-------------------------MAST---------------------SLP-------
----SLAYSP--------------------------------------------------
------------------------------------------------------------
-------------------MEE-LVNQSY-------------------------------
--YPCHQ-DPRI------------------------------------------------
---TTN------------------------------------------------------
--FS-QYEYT--------------------------------------------------
-----------YRIKTWV---------PFTW-RE-------VLKVLAYLVVFLVSLIGNL
LVILVVCYN-RH-MR-TST------------------NQYLVNL----------------
-------------------AAADLLVTLVC--------------MWVHIVRH------LS
HPH-Y----------------------------VLPALVCK-----LDGFVQ--------
----------------------------------------------TTTLLASVLTLTVI
SVGRFVAVMFPLHA----RTSPDRANRVIATVWVASAVLA--CPTLFY-RELYSI-----
-EWA------NFT-TWQCDEF--------FPTEKEFVEGVG-C-VVTYDAKQLFYTILNI
ALYFLPVAIMIINYSLVVWTLWGAKQP-----------GEHHS-----------------
------------------------------------------------------------
------------------------------------------------------------
-----------------------------------------AATR------NMA------
----TR-AKKR----VVKMVTVVLVVFVICWTPLQTLILY-TS----F------------
----------------S---Q-E-------------------DNLQEW--FS--TLEFAA
YFVAYSNSALN----------PI----IYCGFNASFRQGLVALLT---------------
--------------------------------CRH-A--------------------T-T
G-R-------------------IYH-----------------RRQRLG------------
-----------------------------------------LTGGTRDTT----------
V----------GPEPA-VLLELS----------------------------------SLR
R-NR-----------VNHRCSLT-------------PSHSGR------------------
------------------------------------------------------------
-LVVTGSNRDQRHNDLCDPG----------HDNGCK------------------------
VCDSIAA---SPLHPGPA------------------------------------------
------------------------------------------------------------
-------------------------------------LHHHH------------------
-----------------------------LLNKSD-------------------------
-----------------------FSLGGQNG-----------------------------
------GKL---------------------------------------------------
-----------STQ--ASSSS---------------------------------GDS---
-VGR------DGVCGCCRRHGRK----------RSRL-----------------------
--------------------------------------------------------PL--
---------YNENDIYNVNH-LP---------EGLSA-----------------------
K----DAKEDIV---------------------------------------
>EulcruEVm004876t1 type=protein; aalen=239,98%,partial3; clen=729; offs=11-727; organism=Eulimnogammarus_cruentus; evgclass=main; oid=Eulimnogammarus_cruentus_trinEulimnogammaruscruentus_LocDN72642c0g1t1; codepot=Code/0.053;
------------------------------------------------------------
------------------------------------------------------------
------------------------------------------------------------
------------------------------------------------------------
------------------------------------------------------------
------------------------------------------------------------
------------------------------------------------------------
------------------------------------------------------------
------------------------------------------------------------
------------------------------------------------------------
------------------------------------------------------------
------------------------------------------------------------
------------------------------------------------------------
------------------------------------------------------------
--------------------------------------------------MA--------
----------------------------------------------NITIAASVFTLMAI
SFDRYIAIVRPLEP----RMSKTMARLFILIIWTVSALLA--VPCALY-STTVTI-----
-TYKD-----DKI-RRGCILQ--------WPDGQ----------TSTSQQEHIYNIVFFI
TTYLLPMVMMLASYSLISKELWGSQHI-----------GELT------------------
------------------------------------------------------------
------------------------------------------------------------
------------------------------------------ERQ------VNV------
----IR-SKRR----VVRMFIVIVVIFAICWLPQQAFFLY-QY----H------------
----------------N---A--------------------QVLDTAH--VQ--HIYLAF
YWLAMANAMVN----------PI----IYYWMNARFRSYFREVILQLV------------
--------------------------------CLR-----------------FCCPRSRR
RYTA--------------------------------------------------------
---SPV------------------------------------------------------
------------------------------------------------------------
------------------------------------------------------------
------------------------------------------------------------
------------------------------------------------------------
------------------------------------------------------------
------------------------------------------------------------
------------------------------------------------------------
------------------------------------------------------------
------------------------------------------------------------
------------------------------------------------------------
------------------------------------------------------------
------------------------------------------------------------
------------------------------------------------------------
------------------------------------------------------------
---------------------------------------------------
>EulmesEVm002388t1 type=protein; aalen=270,92%,partial3; clen=877; offs=66-875; organism=Eulimnogammarus_messerschmidtii; evgclass=main; oid=Eulimnogammarus_messerschmidtii_trinEulimnogammarus_messerschmidtii_LocDN35403c0g1t1; codepot=Code/0.051;
------------------------------------------------------------
------------------------------------------------------------
------------------------------------------------------------
------------------------------------------------------------
------------------------------------------------------------
------------------------------------------------------------
------------------------------------------------------------
------------------------------------------------------------
------------------------------------------------------------
------------------------------------------------------------
------------------------------------------------------------
------------------------------------------------------------
-------------------------------------------M----------------
-------------------SVADLILACCG--------------PILFTIR-------DS
SSF-W----------------------------VLGETWCH-----LEGYIQ--------
----------------------------------------------ETVMLVSVISLTII
SFDRMIGVAYPFHE----HIKQWQSWLVIAVIWVVSGILA--VPFAVY-RIYVVH-----
-VWA------DLV-ERLCNET---------------------------GDMVVWWSVSMI
VLNWIPLTIMITCYTFIIVRFRKYDRS-----------VRELVH----------------
------------------------------------------------------------
------------------------------------------------------------
---------------------------------------------------PNV------
----MK-KKKR----VIKMMFTVVIVFVVCWGPLQVFTVS-KY----A------------
----------------F---L-DDNGR------------LLPN-MEKA--YK--TFLTIS
NYMVYLNPALN----------PI----IYGLMHENFRRAFRITYS---------------
--------------------------------CCF-K--------------------EES
DMFL-----------SPGTGNR--------------------GY----------------
------------------------------------------------------------
------------------------------------------------------------
------------------------------------------------------------
------------------------------------------------------------
------------------------------------------------------------
------------------------------------------------------------
------------------------------------------------------------
------------------------------------------------------------
------------------------------------------------------------
------------------------------------------------------------
------------------------------------------------------------
------------------------------------------------------------
------------------------------------------------------------
------------------------------------------------------------
------------------------------------------------------------
---------------------------------------------------
>EulvioEVm000539t1 type=protein; aalen=479,91%,complete; clen=1579; offs=11-1450; organism=Eulimnogammarus_violaceus; evgclass=main; oid=Eulimnogammarus_violaceus_trinEulimnogammarus_violaceus_LocDN27377c1g3t1; codepot=Code/0.083;
------------------------------------------------------------
------------------------------------------------------------
------------------------------------------------------------
------------------------------------------------------------
------------------------------------------------------------
------------------------------------------------------------
------------------------------------------------------------
------------------------------------------------------------
------------------------------------------------------------
------------------------------------------------------------
------------------------------------------------------------
------------------------------------------------------------
------------------------------------------------------------
------------------------------------------------------------
--------------------------------------------------MA--------
----------------------------------------------NITIAASVFTLMAI
SFDRYIAIVRPLEP----RMSKTMARLFILIIWTVSALLA--VPCALY-STTVTI-----
-TYKD-----DKI-RRGCILQ--------WPDGQ----------TSTSKQEHIYNIVFFI
TTYLLPMVMMLASYSLISKELWGSQHI-----------GELT------------------
------------------------------------------------------------
------------------------------------------------------------
------------------------------------------ERQ------VNV------
----IR-SKRR----VVRMFIVIVVIFAICWLPQQAFFLY-QY----H------------
----------------N---A--------------------QVLDTAH--VQ--HIYLAF
YWLAMANAMVN----------PI----IYYWMNARFRSYFREVILQLV------------
--------------------------------CLR-----------------FCCPRSRR
RYTA--------------------------------------------------------
---SPVL--ERR--------GLPSGQ-------------EEASSRSRSD-----------
--------------------------------------------------------SRGL
GDGT-----------VRTVPGSM--------------QYRQH------------------
------------------------------------------------------------
-TAVRYCTRDRHQAR---------------------------------------------
------------------------------------------------------------
------------------------------------NGMRQSI-----------------
---------TSGQ---------------CEICL----------QSFKPTT-----YE---
--SPTGVKSSRPA---------DGNN-VCVTTQFGAD-----------------------
---------------------AKNGEQQLSNGDECAQTIYSQRKCHSPYHHVHFNAPS-S
PSANDCHLRSGK---APCLRH--ASQASS-------------------------------
---------NEDN---KTNCSRHVLPSVSMRQT---------------------------
----C---HDQLPGEG------------GKSITSSKVC----------------------
------------------------------------------------------------
-------GRSGGVSLLDNSKLG--H--DLKRNRCHGK-----------------------
----ENEQSVM----------------------------------------
>EupsupEVm004822t1 type=protein; aalen=447,93%,partial3; clen=1430; offs=90-1430; organism=Euphausia_superba; evgclass=main; oid=Euphausia_superba_trinEuphausia_superba_LocDN192048c0g1t1; codepot=Noncode/-0.0054;
------------------------------------------------------------
------------------------------------------------------------
------------------------------------------------------------
------------M-----------------------------------------------
------------------------------------------------------------
------------------------------------------------------------
------------------------------------------------------------
-----------------------ICNETCCTN----------------------------
------------------------------------------------------------
---NHN-------------------------------------KT---------------
ICFA-DQNFTYF----------------------QNLTH---------------------
---------------------------SADW-DI-------AVRCTICIPLVLMGVIGNS
LTIYLLLKN-KLLMR-TSI------------------NLFILNM----------------
-------------------AFADLIQSLTG--------------PIPFTIK-------EL
NQF-W----------------------------RLGEIWCY-----AETYIQ--------
----------------------------------------------VMVQLVSMTSIAII
SFDRMLGIVRPFHR----HLTKWWSLLIICIIWIYAASLS--IPFAVN-KNYLER-----
-QWK------DIF-AIGCRTI--------------------------RGNLHIWWEVVNI
GSFWIPLAIMIICYGTIFYNFKKYTRH-------------KQEH----------------
------------------------------------------------------------
------------------------------------------------------------
---------------------------------------------------PAS------
----LH-MKRR----VLRMLVFLTLLMIFLWVPEQVFEVM-VY----Y------------
----------------Y---V-DENGL------------FKDPYAEKV--YN--IMLTIS
KYLMFVTPAVN----------PI----VYALMHQNFRRAYRTTFP---------------
--------------------------------GCF-K--------------------GKP
KYFL-----------SAGEGSR--------------------PFMWTLRTGVSSF-----
-----------------------------------------ACSIRRK------------
---------------------------------------------------------SWS
MKGR-----------LDTEQQQS-------------------------------------
------------------------------------------------------------
QSIQSNSYGNSLNVSGEE------------------------------------------
--LNLKR---NSCN----------------------------------------------
------------------------------------------------------------
------------------------------------------------------------
----------------------DANHITPQPKYSQKIK----------------------
------------------------TDNNKPSVNGHTN-----------------------
------------------------------------------------------------
----------------NESNKGEIH-----------------------------------
------------------------------------------------------------
------------------------------------------------------------
------------------------------------------------------------
---------------------------------------------------
>EuraffEVm002959t1 type=protein; aalen=814,95%,complete; clen=2563; offs=14-2458; organism=Eurytemora_affinis; evgclass=main; oid=Eurytemora_affinis_trinEurytemora_affinis_LocDN93401c0g1t3; codepot=Code/0.038;
------------------------------------------------------------
------------------------------------------------------------
------------------------------------------------------------
------------------------------------------------------------
------------------------------------------------------------
------------------------------------------------------------
------------------------------------------------------------
----------------------MYSNNSSSLW----------------------------
-------------------------------------------E----------------
---TCD---TI-------------------------------------------------
------------------------------------------------------------
----EC------LEENDPF--------AMPT-WR------KCLHSLIFFMMVAAADIGNM
IVIWIVISD-KR-MR-SVT------------------NYFLVNL----------------
-------------------SIADIINATFN--------------VIPNFAY-------ML
TGN-W----------------------------PFGWVYCK-----LGTYFS--------
----------------------------------------------LISVTCSVFTLVAI
SVDRYNAIINPLRP----RLSRLKTIFIATSIWSLGLCIS--VPPLLY-QKTVWG-----
-SIDN---------RTQCISA--------WPDAA----------GFESKLEYGYNVSFMV
VTYFLPMISMLYVFTRIGLELWGSRAI-----------GEAT------------------
------------------------------------------------------------
------------------------------------------------------------
------------------------------------------HIQ------MES------
----IK-SKRK----VVKMMLFVVIIFCVCWLPYHTYFIL-AH----L------------
----------------Q---P--------------------SINHGKY--IQ--DIYLLI
YWLAMSNSMYN----------PM----IYCYMNQRFRRGFSEVIHFFS------------
----------------------------PFKLCFKPR---DTV-PE---EDRMAMTMNGM
RMNH-------------------------LR-----------------------------
---------VNRELLNLSGSNCSTNV--------------TPMATRRTSPIDS-------
---------VGGNSPC-RRQETSFIKQGTRTGSGNAPT--------WSRVHHERAPIPPI
ISVETYVHVVS-NPTLKQESMDGNLNQ---------------------------------
------------------------------------------------------------
-GPKIPSLRQMSEDSGKTKSKALGTQSFKLPRQTFK-----------------------I
NASGINKI---------------LPLDENIENESSSELTA--------------------
--------------LDKSGNFN-------LGLTEGPNGIRSMEEDQKATNIPTDNEIQQT
NWVNSEDNKAVDN----------------------------TETKESLTVQ---LENYKK
VS------TDFPES-----Q----------------------------------------
------------------EDAIDFPTRKRDSNDCSIS----------------EKEMIDK
AKDEKDSNFCQA------------------------------------------------
---QISKTPTCQLENIEKSRNEKVKDRD----REIEWFGRSAGRINEKFANASLSEIIAL
SALLQ---EDIANNDLKDRKNDETQSRHENTI----------------------------
-------------------------------------------------------NPRLL
S----FNSIINRASLLAVDNLCISVC------------DSSSPTSPTHKCHSHDIDALDS
STVQGRALEKRIAEPDT-LTGSGLVSKYDSHIKMIDEDEESGDLCIFEPNH
>EuraffEVm004785t1 type=protein; aalen=638,58%,complete-utrpoor; clen=3305; offs=704-2620; organism=Eurytemora_affinis; evgclass=noclass; oid=Eurytemora_affinis_trinEurytemora_affinis_LocDN89411c3g1t1; codepot=Code/0.021;
------------------------------------------------------------
------------------------------------------------------------
------------------------------------------------------------
------------MLG---------------------------------------------
------------------------------------------------------------
------------------------------------------------------------
------------------------------------------------------------
------------------------------------------------------------
------------------------------------------------------------
------------------------------------------------------------
------------------------------------------------------------
------------------------------------------GWEVVYGIMLTISISENL
IVIWIILCH-SS-MR-TVT------------------NFFLAHL----------------
-------------------AVSDLTMCIFN--------------CAFNLDY-------ML
HKN-W----------------------------KFGRNYCI-----VSNFMS--------
----------------------------------------------LYTVASCVFSLLAL
TFERYYVVMMPLRR----RPTRICAVSGIVIIIITSSLLC--LPTLLF-SVIGDI-----
-RNEA-----GED-SKVCFLL--------WPDGL----------PFQSTQDFWYNTFFLT
ATYFIPVLIMGYCYTRMGLKLWGGEQI-----------LEGAPP----------------
------------------------------------------------------------
------------------------------------------------------------
-----------------------------------------NPAL------ERA------
----RH-KKRK----IVKMSFAVILLFAVCWLPYHLYFLI-IY----L------------
----------------Y---P--------------------GAMILPW--LD--DAYLTV
YLMAMSTSLIN----------PT----IYYIMNRKFRDYFHTALC---------------
-----------------------------INRCRAIR-----------------------
------------------------------------------------------------
--RSPILNPIVRTSVRSNQNSIHTNL-------------VDRRLSSRVGSISIS------
LAPHPS-PIQTRSNSP-LSCRSNRLEI---PREYCNPT--------------LQVPAPPS
QHQD-----------IAQKRQNRNYSSN--------LNDAVNIK----------------
------------------------------------------------------------
-MPQVSDSQEQIQDNCQNLSGSDSCQQ-PCEKDSCQQPYEKGSC-----------RPTCD
KDSSAHSL-G--------------------------------------------------
-----------------------------KDRCSTQSCGNDS------------------
------------------------------------------RPQSCENDS---------
------------------------------------------------------------
----------------CHPVCDYDSCPKQPCDNDSSQ-----------Y-----------
-TSDNDSILHLA------------------------------------------------
-----QNGSCPQISQ-NDTYAQLSQTDCCP------------------------------
------LLGDNDSCPLPCD-----SASCPQII-----------D----------------
-------------------------------------------------------SPI--
------ENQNINLELSDVRTPAKKLPIKLSSDSLIKK-QNVDTPTIGIGCRKRLNKI--G
ALVQKPSWEETTV--------------------------------------
>EuraffEVm007388t1 type=protein; aalen=498,82%,complete; clen=1820; offs=19-1515; organism=Eurytemora_affinis; evgclass=main; oid=Eurytemora_affinis_trinEurytemora_affinis_LocDN80313c5g1t2; codepot=Code/0.017;
------------------------------------------------------------
------------------------------------------------------------
------------------------------------------------------------
------------MEE---------------------------------------------
------------------------------------------------------------
------------------------------------------------------------
-----------------------------NVTLYWDP-----------------------
---------------------GNFTNQTDHVLQG--------------------------
------------------------------------------------------------
------------------------------------------------------------
------------------------------------------------------------
EDLKNFI-----AEILGDS--------RLQL-KT------LIPLTTIYLLFMVVGVFGNL
ATCLVILNN-EY-MR-TAT------------------NVYLLNL----------------
-------------------AIADIATLVIM--------------MPGELYLM------WQ
QYP-W----------------------------PFGELACD-----IKITVT--------
----------------------------------------------EGVIYASILTIVAF
TIERYLAICHPLSP--GARSSTGKAKRVVGAVWAASFLSA--APWAYF-TKINYVQY---
-NGE------NVLESAWCSIP--------FHE-------------KESQASLYLMAASTV
VYFIIPLVLVVALYLRIGLTMKRSKMQ-----------RCAASC----------------
------------------------------------------------------------
------------------------------------------------------------
-------------------------------------EGNDCKAE------RTL------
----TQ-GRRT----VVRMLVAVVVAFFTCWSPFHSQRLM-FV----S------------
----------------V---T-LY---GEW-----------TDRLRAS--QH--VLFMCS
GVFYYFNTILN----------PV----LYSVMSKRFRRGFSDIRR---------------
----------------------------GTFICSA-Q-------P------------KSL
DSRR----------------------------------RIDRPRHWIPKDQRDQIL----
----------LRAL-------------------------GRSDIEDREALPC--------
---------------------------------------------------------SQS
SNSGDR---------TSSNREER------------RRNQTFRFQ----------------
------------------------------------------------------------
------------------------------------------------------------
------------------------------------------------------------
------------------------------------------------------------
------------------------------------------EPTQ--------------
------------------------------------------------------------
-----------------------ISRGAKSLTETQLT----------------------R
SQVLTSTAVLLA-------------------GDE--------------------------
----------------TQTYSEG---------R---------------------------
-------------------------------LSHSDIN----------------------
--------------------------------------------------------PG--
--------RLCHWSTIQINDTGF-------------------------------------
---------------------------------------------------
>EuraffEVm007811t1 type=protein; aalen=482,92%,partial3; clen=1567; offs=121-1566; organism=Eurytemora_affinis; evgclass=noclass; oid=Eurytemora_affinis_trinEurytemora_affinis_LocDN71102c0g2t1; codepot=Code/0.019;
------------------------------------------------------------
------------------------------------------------------------
------------------------------------------------------------
------------MDE---------------------------------------------
----------------------MDEL----------------------------------
------------------------------------------------------------
--S-GVEV---------------------NLEN---------------------------
------------------------------------------------------------
------------------------------------------------------------
------------------------------------------------------------
-----NRSYENF-----------------------IENL---------------------
-TDEEYL-----ATFLGPK--------QLNL-QV------LIPITVIYSFIFLTGVAGNL
CVCLVIIRH-KS-LH-TAT------------------NYYLFSL----------------
-------------------ALADLVILVLG--------------LPYELTSY------WQ
QYP-W----------------------------VFGEPLCK-----IRALIS--------
----------------------------------------------EMTSYASVLTIVAF
SMERYLAICHPLYQ--YAMSGFNRAVKIISLIWILSFSAA--FPYLHF-TRVNFIDR-PM
GSGK------YIEESALCALL----------------------DSNIVPKDYPLHQLSSV
VFFLFPLCVLMFLYIRMGLSLHETSLA-----------RTRDSR----------------
------------------------------------------------------------
------------------------------------------------------------
-----------------------------------------VHGA------TTL------
----NR-SKDM----VLRMLVAVVVAFFLCWAPFHAQRLG-YV----Y------------
----------------F---K-------------------HTRTFGLV--NE--YLFYIS
GFFYYFSATVN----------PV----LYNVMSLKYRHAFKATL----------------
--------------------------------CGT-P--------------------NTT
G------------------VSR--------------------TYTFRSTLNRTLDT----
----------DANI----------------EMSS--------FNPSNRTS----------
------------------------------------------------------------
---------------LSGMRLLD--------------NKSFR----------SFTGGQDQ
KEGDKYK-------------------------RKGRGEMDM-------------------
---SCHVIQEE-EPSSST-----------------------------------------R
TKLMICS---NSE-----------------------------------------------
------------------------------------------------------------
------------------------------------------------------------
------------------------------------------------------------
--------------------LDNNCLISTRKDRKLTDGI---------------------
PSRQSTNK----------------------------------------------------
------------LT----------------------------------------------
------------------------------------------------------------
------------------------------------------------------------
------------------------------------------------------------
---------------------------------------------------
>EuraffEVm008440t1 type=protein; aalen=459,50%,complete-utrpoor; clen=2726; offs=648-2027; organism=Eurytemora_affinis; evgclass=main; oid=Eurytemora_affinis_trinEurytemora_affinis_LocDN96320c2g2t3; codepot=Code/0.0024;
------------------------------------------------------------
------------------------------------------------------------
------------------------------------------------------------
------------MKN---------------------------------------------
----------------------ISES----------------------------------
------------------------------------------------------------
------------------------------------------------------------
----------------------LTSNTTESTC----------------------------
------------------------------------------------------------
---NHN------------------------------------------------------
------------------------------------------------------------
---------------------------NDVWTYG------QILWTLMFSIIIVVAILGNT
IVIWIILAH-RR-MW-SVT------------------NYFLFNL----------------
-------------------TLADLMMATLN--------------CIPSFIF-------MR
DRV-W----------------------------TLGYIYCK-----INTFLS--------
----------------------------------------------YVTIPASVFTLLAI
TIDRRKAIVRPLEP----KTSRMKVLITILVIWILSSIIS--LPPTLV-AKHFLHGR---
----------CGK-NYICVPI--------WPSTE---------SIDASQYDHVYNILFSV
ITYLTPMIGMGICYKQIWKNLWGGECI-----------GEIMVH----------------
------------------------------------------------------------
------------------------------------------------------------
------------------------------------------PAV------LKS------
----RQ-NKKR----VVIMFAVVISIFMVCWLPYQLYFIF-LY----Y------------
----------------I---P--------------------SVKYFRY--IG--DLYLSF
YWLAMANSCVN----------PI----IYYWMNSRFREYFNSVLF---------------
--------------------------------CLP-R--------------CFYW-IKAR
SLRYKDDQNQE-------------------------------------------------
---TP------K----------------MLRLCEE-----RDTVKSRKGE----------
-------------RPR-LLLKSSTKE---------AFLGDT-----------PLCELHPV
FSIS-----------LRESREPR-------------------------------------
------------------------------------------------------------
---ELGESRQSRESREPK------------------------------------------
------------------------------------------------------------
------------------------------------------------------------
------------------------------------------EPREPKEF----------
------------------------------------------------------------
---------------------TESREPRKPFLH---------------------------
---QETGI----------------------------------------------------
------------LE----------------------------------------------
------------------------------------------------------------
------------------------------------------------------------
-------------------------------PEIL-------------------------
-----PATEVLL---------------------------------------
>EuraffEVm008477t1 type=protein; aalen=457,94%,complete; clen=1453; offs=53-1426; organism=Eurytemora_affinis; evgclass=main; oid=Eurytemora_affinis_trinEurytemora_affinis_LocDN87172c2g2t8; codepot=Code/0.022;
------------------------------------------------------------
------------------------------------------------------------
------------------------------------------------------------
------------MNF---------------------------------------------
----------------------SEAGWS--------------------------------
-------------------------------------EAGWSK-----------------
------------------------------------------------------------
--AGWSDG-------------DWESNNSSYFLDE--------------------------
------------------------------------------------------------
---GINI-----------------------------------------------------
--TS-SINLPGLNL-------------------SANSTKR--------------------
-------------------------GGSMTD-TM------AHLWTLAFSLIMIISIFGNT
IVLWIVLAH-RR-MW-SVT------------------NYFLVNL----------------
-------------------AIADLCMSILN--------------CIPSFIF-------MR
DGV-W----------------------------KFGSMYCK-----VNHFTS--------
----------------------------------------------YLTVTTSVLTLLAL
TFDRHKAIMTPLAP----KKSHTSLILCILLIWVLGVVIA--SPAGIY-AELVSV-----
-GPA------EQN-RHLCLII--------FPDGV----------QGESLFDYVYNIAFFV
GTYIIPLTCMGVCYTRMGKNLWGGTMI-----------GEET------------------
------------------------------------------------------------
------------------------------------------------------------
------------------------------------------PSL------RKS------
----RK-SKQK----VVKMFVAVIVIFGICWLPYHVYFIY-SY----H------------
----------------D---P--------------------TITRKPY--IR--NVFLFF
YWLAMANSCVN----------PL----IYYWMNVRFREYFNLVLC---------------
--------------------------------CIP-R--------------LTRHLIPAQ
EIEL--------------------------------------------------------
--VEPGM-----------------------------------------------------
-------------------------------------------------------NLSPS
PNMS-----------LQSQRSQH-------------------------------------
---------I-------------------------------YI-----------------
-NKSPEPTRRACSTMEKS------------------------------------------
------------------------------------------------------------
------------------------------------------------------------
------------------------------------------------------------
------------------------------------------------------------
------------------------------------------------------------
------------------------------------------------------------
-------TVSIQIKN-NQNFLTIIQEQ---------------------------------
------------------------------------------------------------
--------------------------------------------------------PAE-
-------------------------------------------TQLRHSCRDT-------
------AVETQL---------------------------------------
>EuraffEVm008522t1 type=protein; aalen=456,58%,complete-utrpoor; clen=2352; offs=81-1451; organism=Eurytemora_affinis; evgclass=main; oid=Eurytemora_affinis_trinEurytemora_affinis_LocDN79876c7g1t4; codepot=Noncode/-0.0088;
------------------------------------------------------------
------------------------------------------------------------
------------------------------------------------------------
------------MEG---------------------------------------------
----------------------GEFY----------------------------------
---------P----------------------KSTM-ERGDTYSG---------------
--S-TLET---------------------GVYS---------------------------
-----------------------NSNWGNGD-----------------------------
-------------------------------------------E----------------
---PLN------------------------------------------------SSW---
--EN-GAVYSPWENG--------GEPG--NLSSYPESNL---------------------
-TLDQFL-----AEVLGPK--------QLDG-PL------LLPVTVFYVIIFLTGLVGNI
SVCIVVGRN-LS-LH-TAM------------------NYYLLCL----------------
-------------------AISDLFIIILG--------------VPHELTIY------WN
QYP-F----------------------------PFGQAFCK-----LRSFAS--------
----------------------------------------------EMFSYVNVLTILSF
SLERYQAICHPLSS--LPFTERSRVLLVFISCLLISAVFS--LPHLLF-TKLNYLEY-PW
GSGN------QVVESAFCAML----------------------DVNIEPQWYPVHELSFL
VFFLVPVILLSVSYIRIGIMINRSAKLN----------LRRSRHRQ--------------
------------------------------------------------------------
------------------------------------------------------------
-------------------------------------------SR------GSP------
----LD-NRKQ----IIRMLVAVVIVFFVSWAPFHVQRLG-YV----Y------------
----------------F---K-------------------ESESFRTV--NE--YLFYLS
GCLYFLSCTLN----------PI----LYHIMNVKYRKAFVKTF----------------
--------------------------------CTQ-G--------------------PDP
G------------------SIQ--------------------VPTWISAQTSTTI-----
------------------------------------------------------------
------------------------------------------------------------
---------------IPNSRDVG--------------SVRL-------------------
------------------------------------------------------------
----KLIIRRN-WQAETT---------------------------------------LAL
DSDRI-------------------------------------------------------
------------------------------------------------------------
------------------------------------------------------------
------------------------------------------------------------
------------------------------------------------------------
----SEHAL---------------------------------------------------
------------------------------------------------------------
------------------------------------------------------------
------------------------------------------------------------
------------------------------------------------------------
---------------------------------------------------
>EuraffEVm009214t1 type=protein; aalen=432,60%,complete; clen=2147; offs=553-1851; organism=Eurytemora_affinis; evgclass=main; oid=Eurytemora_affinis_trinEurytemora_affinis_LocDN83332c0g2t12; codepot=Code/0.014;
------------------------------------------------------------
------------------------------------------------------------
------------------------------------------------------------
------------MNQ---------------------------------------------
----------------------TKITA---------------------------------
------------------------------------------------------------
------------------------------------------------------------
------------------------------------------------------------
------------------------------------------------------------
------------------------------------------------------------
--FG-GAVHDDSE------------------LQDGNETM---------------------
-SIEEFL-----NTVLGPR--------QLEG-PL------LIPVTVFYVLVFLTGLVGNL
SVCLVIARN-RS-LH-NAM------------------NYYLISL----------------
-------------------AVADLTILILG--------------LPNELSIY------WH
QYP-F----------------------------PFGELFCK-----LRSFIS--------
----------------------------------------------ETSSYASVLTIMAF
SLERYIAICRPLQA--LPWSDCTRVSGVSSLCWFLAMLFS--LPHLLF-TKLNYVDY-PW
QSGH------MLPESAFCALL----------------------DDNIYPQWYPVHEISFL
LFFLVPVILLSFLYTSMACVVRKSARAE----------LRRSVHR---------------
------------------------------------------------------------
------------------------------------------------------------
------------------------------------------HST------GAP------
----TD-HRQQ----IIRMLFSVVVIFFFSWAPFHVQRLG-YV----Y------------
----------------F---K-------------------ESPSFRTV--NE--HLFYLS
GCLYFLSSTLN----------PL----LYNLMSAKYREAFKNTF----------------
--------------------------------CGG-N--------------------KEV
D------------------RTK--------------------IPAWVTQTSTTTL-----
-----------------------------------------LNTGSRRASH---------
------------------------------------------------------------
-------------DILGGSRQGE-------------------------------------
------------------------------------------------------------
--------------RSGS---------------------------------------MDL
ELSRISR-----------------------------------------------------
------------------------------------------------------------
------------------------------------------------------------
------------------------------------------------------------
------------------------------------------------------------
-----------------------------D------------------------------
-------RFSRKMSY-DARFE---------------------------------------
------------------------------------------------------------
------------------------------------------------------------
-------------TVIEEKEDAC-------------------------------------
---------------------------------------------------
>EuraffEVm010270t1 type=protein; aalen=400,47%,complete-utrbad; clen=2540; offs=59-1261; organism=Eurytemora_affinis; evgclass=noclass; oid=Eurytemora_affinis_trinEurytemora_affinis_LocDN76699c4g1t1; codepot=Code/0.03;
------------------------------------------------------------
------------------------------------------------------------
------------------------------------------------------------
------------MEE---------------------------------------------
------------------------------------------------------------
------------------------------------------------------------
------------------------------------------------------------
------------------------------------------------------------
------------------------------------------------------------
------------------------------------------------------------
-----YYALPED----------------------ENRTI---------------------
---------------------------TVEWNWIRWEQDIDYFWTFAFSMIVVTAVLGNA
TVIWIVIGH-KR-MW-SVT------------------NYYLLNL----------------
-------------------TMADIMMATLN--------------CIFSFIF-------MR
DSK-W----------------------------EFGLGYCV-----FNHFTS--------
----------------------------------------------LVAVSASVFSLLAI
TLDRRKAIMSPLKP----KPTKAWVCGAILAIWVFCILLA--LPSTLH-TSLHTV-----
-NTTG-----VEN-FEVCITI--------WPDGL----------QGYSTYDFYYNVIYMV
LTYLLPLILMGACFLQMGKKLWGGEVI-----------GEDT------------------
------------------------------------------------------------
------------------------------------------------------------
------------------------------------------PGL------QRS------
----RI-NKQK----VVKMFGVVITIFGVCWLPYHLYFLY-SF----Y------------
----------------H---P--------------------EVFKSAY--TK--HVYLGF
YWLAMSNCCVN----------PI----VYYWMNKRFRDYFNYALT---------------
--------------------------------CAP-R--------------RIKMNLRKL
TFRY--------------------------------------------------------
---------------------------------------------SRRGS----------
---------FSEHQSE-LIIMRRLQC---------NAV-----------------GGAPK
QNNE-----------DSNQSGARGRAV---------------------------------
------------------------------------------------------------
------------------------------------------------------------
------------------------------------------------------------
------------------------------------------------------------
------------------------------------------PPRRA-------------
------------------------------------------------------------
------------------------------------------------------------
------------------------------------------------------------
----------------DESSGSFM------------------------------------
------------------------------------------------------------
------------------------------------------------------------
------------------------------------------------------------
---------------------------------------------------
>EuraffEVm010444t1 type=protein; aalen=393,98%,partial3; clen=1197; offs=18-1196; organism=Eurytemora_affinis; evgclass=main; oid=Eurytemora_affinis_trinEurytemora_affinis_LocDN71218c0g1t2; codepot=Code/0.022;
------------------------------------------------------------
------------------------------------------------------------
------------------------------------------------------------
------------------------------------------------------------
------------------------------------------------------------
------------------------------------------------------------
------------------------------------------------------------
------------------------------------------------------------
------------------------------------------------------------
------------------------------------------------------------
------------------------------------------------------------
------------------------------------------------------------
-------------MR-DGV-----------------------------------------
------------------------------------------------------------
----W----------------------------VFGRTYCK-----FNTFTS--------
----------------------------------------------YLTVSASIFTLLAL
TVNRHKAIVTPLKA----KATCCQLTFSLIGIWLVSGVLS--LPGLLL-SDLHRISR---
----------SEE-AYVCIMI--------WWDGF----------QGQSQFDFIYNMVLFV
VTYVLPLIFMCFAYTRMCRVLNQKVIG---------------------------------
------------------------------------------------------------
------------------------------------------------------------
---------------------------------------ESTPSS------EAG------
----RL-KKKQ----VIKMFSLVVGLFALCWLPYHLYFLI-MY----A------------
----------------A---P--------------------HLAKSPV--IR--PLYLCI
YWLAMSNSCIN----------PI----IYYFWNQRFRKHFDNIFR---------------
------------------------------------R-----------------------
--------------------------------------IIPVYASWNSNTEPQQNP----
----PVL--NVRLS--------------------------EPVLQAREPGDELP------
---------------------------------------------------------LPE
NNQN--------NGELRGNTSTE-------------------------------------
------------------------------------------------------------
------------------------------------------------------------
--LQMRK-----------------------------------------------------
------------------------------------------------------------
------------------------------------------------------------
------------------------------------------------------------
------------------KICMDYSASSYSSSDRNQSCF-----------------GSSW
SKDQKSTKWIQV------------------------------------------------
-------LFKNSLNS-PQSEVDR-------------------------------------
------------------------------------------------------------
------------------------------------------------------------
--------KCMEEDLINKENEEF-----------------IRNHSDEGRLQFRYK-----
----GPVQTQPLRRH------LGF---------------------------
>EuraffEVm012219t1 type=protein; aalen=347,52%,complete-utrpoor; clen=1989; offs=165-1208; organism=Eurytemora_affinis; evgclass=main; oid=Eurytemora_affinis_trinEurytemora_affinis_LocDN96786c5g2t4; codepot=Code/0.023;
------------------------------------------------------------
------------------------------------------------------------
------------------------------------------------------------
------------MGN---------------------------------------------
------------------------------------------------------------
------------------------------------------------------------
------------------------------------------------------------
------------------------------------------------------------
------------------------------------------------------------
------------------------------------------------------------
------------------------------------------------------------
-----------------------------------------IIWTIFFSLIVICSIVGNI
AVLWVIIGN-RR-MW-SVP------------------NYFLANL----------------
-------------------ALADLGMAMLN--------------TMPSFIF-------MR
DGV-W----------------------------QLGSMYCS-----VNMFTS--------
----------------------------------------------VLTVNANIFTLVGL
TVNRNRAILTPLAP----RASSLSLVIGISFIWLLSGVAA--VPSAVF-SKLVTV-----
-STKD-----GGK-KALCLMV--------WPDGW----------QGKSSMDHHYNLFLFM
INYLLPLLYMIFAYSRMGCVL-NAEVI-----------GEST------------------
------------------------------------------------------------
------------------------------------------------------------
------------------------------------------SSS------RMA------
----RN-KKKK----VVKMFALLVFLFGFCWLPYQLYFLI-SH----Y------------
----------------V---P--------------------TIARQQY--TK--DMYLGF
YWLAMINSCIN----------PL----IYYVWNERFRSYFDDIIM---------------
------------------------------YWCPI-K-----------------------
------------------------------------------------------------
---------MRR--------NQEIEIE---------------------------------
------------------------------------------------------------
---------------LQSMASGN-------------------------------------
------------------------------------------------------------
----INSARRIIHTRMAV------------------------------------------
------------------------------------------------------------
------------------------------------------------------------
------------------------------------------LPKP--------------
------------------------------------------------------------
------------------------------------------------------------
------------------------------------------------------------
----------------SETTTQC-------------------------------------
------------------------------------------------------------
------------------------------------------------------------
------------------------------------------------------------
---------------------------------------------------
>EuraffEVm018707t2 type=protein; aalen=215,98%,partial3; clen=654; offs=10-654; organism=Eurytemora_affinis; evgclass=althim; oid=Eurytemora_affinis_trinEurytemora_affinis_LocDN86422c2g1t1; codepot=Code/0.0049;
------------------------------------------------------------
------------------------------------------------------------
------------------------------------------------------------
------------MLS---------------------------------------------
------------------------------------------------------------
------------------------N-----------------------------------
------------------------------------------------------------
------------------------------------------------------------
------------------------------------------------------------
------------------------------------------------------------
------------------------------------------------------------
----------------------------------------VIVWKVAYGGMLTTAISANL
IVLWIILGH-GS-MR-TVT------------------NFFLANL----------------
-------------------AVADLTMCVFN--------------CAFNLDY-------ML
HKD-W----------------------------KFGKPYCI-----VNNFMG--------
----------------------------------------------LYTVATCVFSLVAL
TLERYYVVMYPLRR----RPTKSIAVCGILVIMAFSALIC--LPSLLY-SKLGTI-----
-GDDT-----SGK-STVCFLM--------WPDGL----------PFQSTIDFWYNAFFLS
ITYLVPVVLMGFCYTQIGIKLWGSDAI-----------LHQT------------------
------------------------------------------------------------
------------------------------------------------------------
------------------------------------------SV----------------
------------------------------------------------------------
------------------------------------------------------------
------------------------------------------------------------
------------------------------------------------------------
------------------------------------------------------------
------------------------------------------------------------
------------------------------------------------------------
------------------------------------------------------------
------------------------------------------------------------
------------------------------------------------------------
------------------------------------------------------------
------------------------------------------------------------
------------------------------------------------------------
------------------------------------------------------------
------------------------------------------------------------
------------------------------------------------------------
------------------------------------------------------------
------------------------------------------------------------
------------------------------------------------------------
------------------------------------------------------------
---------------------------------------------------
>GarderEVm002392t1 type=protein; aalen=201,98%,partial3; clen=613; offs=10-612; organism=Garjajewia_dershawini; evgclass=noclass; oid=Garjajewia_dershawini_trinGarjajewia_dershawini_LocDN14569c0g1t1; codepot=Code/0.04;
------------------------------------------------------------
------------------------------------------------------------
------------------------------------------------------------
------------------------------------------------------------
------------------------------------------------------------
------------------------------------------------------------
------------------------------------------------------------
------------------------------------------------------------
------------------------------------------------------------
------------------------------------------------------------
------------------------------------------------------------
------------------------------------------------------------
------------------------------------------------------------
------------------------------------------------------------
------------------------------------------------------------
------------------------------------------------------------
------------------------------------------------------------
--------------------------------------------------MVVWWEVSMV
VLNWIPLTIMITCYTLIIVRFRKYDRS-----------VRELVQ----------------
------------------------------------------------------------
------------------------------------------------------------
---------------------------------------------------PNV------
----MK-KKKR----VIKMMFTVVIVFVVCWGPLQLFTVS-KY----A------------
----------------F---L-AENGS------------LLPN-MEKA--YN--TFLTIS
NYMIYLNPALN----------PI----IYALMHENFRRAFRITYS---------------
--------------------------------CCF-K--------------------EQS
DMFL-----------SPGTGNR--------------------GYMWSTHNRRSSQA----
------------------------------------------------------------
-----------------------------------------------------------N
LDRR--------------------------------------------------------
------------------------------------------------------------
FSSRSASMDQSLPDKQAQ------------------------------------------
--TRCRL---WSCF----------------------------------------------
------------------------------------------------------------
------------------------------------------------------------
------------------------------------------------------------
------------------------------------------------------------
------------------------------------------------------------
------------------------------------------------------------
------------------------------------------------------------
------------------------------------------------------------
------------------------------------------------------------
--------QR-----------------------R-----------------
>Gasfor_EVm005239t1 type=protein; aalen=334,80%,partial3; clen=1246; offs=245-1246; organism=HBG_Gastroptychus_formosus; evgclass=main; oid=HBG_Gastroptychus_formosus_trinHBG_Gastroptychus_formosus_Loc162272c0g2t1; codepot=Code/0.035;
------------------------------------------------------------
------------------------------------------------------------
------------------------------------------------------------
------------MGD---------------------------------------------
----------------------STDEEGPLED----------------PDT---------
------------------------------------------------------------
------------------------------------------------------------
--VPWPTKL----LMKCVLEVSRELNISSELPLTL-----LNLTQVFESDLTSRINFN-L
TDNPHLE-EDRII-QLLRS-----------------------------------------
---EVN------------------------------------------------------
-----SSIWEEEG----------------------------------------------G
IRLGECLETNT--PSDRPY--------LLPW-WQ------QLTWTLAFGSMLLVAVGGNA
IVMWIVIAH-RR-MR-TVT------------------NYFLVNL----------------
-------------------SAADLLMAVFN--------------CIFNFIY-------ML
HSD-W----------------------------PFGSIYCT-----ISNFMA--------
----------------------------------------------NVTIAASVFTLMAI
SFDRYIAIVRPLKP----RMSKSEARHFIVFIWFCSMTLA--IPCLLY-STTVSI-----
-RYKN-----DEI-RRGCFLL--------WPDGK----------TSISYREYVYNIVFFV
TTYVLPMLVMLVSYSLIGCELWGSHSI-----------GELT------------------
------------------------------------------------------------
------------------------------------------------------------
------------------------------------------DRQ------ISS------
----IK-S----------------------------------------------------
------------------------------------------------------------
------------------------------------------------------------
------------------------------------------------------------
------------------------------------------------------------
------------------------------------------------------------
------------------------------------------------------------
------------------------------------------------------------
------------------------------------------------------------
------------------------------------------------------------
------------------------------------------------------------
------------------------------------------------------------
------------------------------------------------------------
------------------------------------------------------------
------------------------------------------------------------
------------------------------------------------------------
------------------------------------------------------------
------------------------------------------------------------
------------------------------------------------------------
------------------------------------------------------------
---------------------------------------------------
>Gasfor_EVm006346t1 type=protein; aalen=288,81%,partial3; clen=1064; offs=200-1063; organism=HBG_Gastroptychus_formosus; evgclass=main; oid=HBG_Gastroptychus_formosus_trinHBG_Gastroptychus_formosus_Loc22396c0g1t2; codepot=Code/0.031;
------------------------------------------------------------
------------------------------------------------------------
------------------------------------------------------------
------------MEL---------------------------------------------
------------------------------------------------------------
-----------------------------------I-ES----------LDS---YGWTF
NLT-KYQME---------------------------------------------------
----------------------MEPNLTAN-----------EV-V---------------
--------DPF----------------------------L--AP----------------
---DVN-------------------------------------GSLFL------------
-----TFNDTSD---------------------GQNSNA---------------------
-------------TDLNKY--------NLPW-WH------ELIWYVVFMGMVVVATGGNL
IVIWIVLAD-RR-MR-TVT------------------NIFLVNL----------------
-------------------SVADAMVSTLN--------------VVFNFTY-------ML
NLH-W----------------------------RFGLIYCK-----ISQFVS--------
----------------------------------------------ILSICASVFTLMAI
AFDRYIAIMHPLRP----RMGRKSTILIVVWIWVSSVCLS--LPNFMY-FTTDVI-----
-YFPE-----G-E-RTVCYAS--------WPDGD----------QGNSHSEFVHTVVLMV
LTYILPLVCMGFTYVTIGMTLWGSRSI-----------GEQT------------------
------------------------------------------------------------
------------------------------------------------------------
------------------------------------------PRQ------MES------
----IR------------------------------------------------------
------------------------------------------------------------
------------------------------------------------------------
------------------------------------------------------------
------------------------------------------------------------
------------------------------------------------------------
------------------------------------------------------------
------------------------------------------------------------
------------------------------------------------------------
------------------------------------------------------------
------------------------------------------------------------
------------------------------------------------------------
------------------------------------------------------------
------------------------------------------------------------
------------------------------------------------------------
------------------------------------------------------------
------------------------------------------------------------
------------------------------------------------------------
------------------------------------------------------------
------------------------------------------------------------
---------------------------------------------------
>GeclatEVm002823t1 type=protein; aalen=687,78%,complete; clen=2623; offs=477-2540; organism=Gecarcinus_lateralis; evgclass=main; oid=GlaE_velvLoc19239ct1; codepot=Code/0.15; cov=59.2_g8349_i0;
------------------------------------------------------------
------------------------------------------------------------
------------------------------------------------------------
------------MME---------------------------------------------
----------------------EKEKDN--------------------------------
-----------------------------------------------------GEGAESG
GAG---------------------------------------------------------
--EGWPAL-----LFECVLQVWQELNATTDLPAPL---------NVSHNIYF--------
------E-HEFYM-RLLNL---------------------SESG----------------
---ELN------------------------------------------------------
-----GTDWEAGG----------------------------------------------R
DRLAQCLEPP---PADRPY--------LLPW-WQ------QLTWTLAFGAMLLVAVGGNA
IVMWIVIAH-RR-MR-TVT------------------NYFLVNL----------------
-------------------SAADLLMAVFN--------------CIFNFIY-------ML
HSD-W----------------------------PFGAVYCT-----ISNFMA--------
----------------------------------------------NVTIAASVFTLMAI
SFDRYIAIVRPLKP----RMSKSEARHFIIFIWLSSMSLA--VPCLLY-STTVSI-----
-RYKN-----DEI-RRGCFLL--------WPDGK----------TSISYREYVYNIVFFA
TTYVLPMLVMLVSYTLIGCELWGSHSI-----------GELT------------------
------------------------------------------------------------
------------------------------------------------------------
------------------------------------------DRQ------VSS------
----IK-SKRR----VVRMFIVIVVVFMLCWLPQQGFFLY-QY----H------------
----------------N---S--------------------QVLDSAH--IQ--HIYLGF
YWLAMANAMVN----------PI----IYYWMNARFRSYFREVVLQCSSG----------
----------------------------R---CCC-------------------CCSAPS
TYLD--------------------------------------------------------
---SPHL--ARR--------RHDS---------------IEHTSRSRSAAGG--------
-------------------------------------------------------VTP--
---------------RFCNKTGG--------------KQHHD------------------
------------------------------------------------------------
-NFFI-------------------------------------------------------
------------------------RGLGCAKPLDGGYCPT--------------------
-HLKGEAEWHQMRYLTDKGHLTFQ-KPADPLYAHNINGVRK----------PLNDDPLLA
KAGHGDDSWTPP----------------SDPAQ----------PQRP--------SE---
--TPDDL-LLVPV---------LASPPLRLPCPAAPPI----------------------
---------------------ANSHSEKESLGQPS------------------------K
PPAEDSGIEMKS---FPNGNNHVAPRVLL-------------------------------
---------STD------SDPEKALAEPCPAGQG--------------------------
--------HSHNPAGLVHL-------AIEETLMAAVLQ----------------------
------------------------------------------------------------
-------SCSSDHIGLDPT---------SKSED--SM-----------------------
----KVSKEIML---------------------------------------
>GeclatEVm011081t1 type=protein; aalen=272,93%,partial5; clen=872; offs=3-821; organism=Gecarcinus_lateralis; evgclass=noclass; oid=GlaE_velvLoc77097ct1; codepot=Code/0.056; cov=15.7_g44905_i0;
------------------------------------------------------------
------------------------------------------------------------
------------------------------------------------------------
------------------------------------------------------------
------------------------------------------------------------
------------------------------------------------------------
------------------------------------------------------------
------------------------------------------------------------
------------------------------------------------------------
------------------------------------------------------------
------------------------------------------------------------
------------------------------------------------------------
------------------------------------------------------------
------------------------------------------------------------
------------------------------------------------------------
------------------------------------------------------------
------------------------------------------------------------
--------------SSACLIK---------------------------NPINLVFEISTV
LFFVAPLLLITVLYLCIAVQLKRSTRL-----------ARAVPSIT--------------
------------------------------------------------------------
------------------------------------------------------------
---------------------------------------SPNSSC------TND------
----GS-RNKA----VIKMLVAVVIAFFLCFAPHQTQRLV-AL----H------------
----------------G---D-AS-----------------NPAVVKL--FN--ILHNIS
GISYYISTCVN----------PI----LYHIMSNRFRKALKVTLG---------------
------------------------------SCFEG-E--------------------KAG
L-----------GGG-------------------------GG------------------
------------------------------------------------------------
------------------------------------------------------------
---------------FQDSDATF--------------DHLKN------------------
------------------------------------------------------------
----------GLSSHHFP------------------------------------------
--LHLSR---HHRAMLM-------HQRSFVARSSSGRSRGDM------------------
-------------------------------------------TGG--------------
----------------------------------GAM-----RSSSFHHGSQQ-------
----------HPGFLSQCRG-------RPSVPRSQHPLCPSPL-----------------
-------------E----------------------------------------------
---EENSL----------------------------------------------------
------------PT--NGTSH---------------------------------------
-----------------------------TWV----------------------------
------------------------------------------------------------
------------------------------------------------------------
---------------------------------------------------
>GeclatEVm054054t1 type=protein; aalen=134,58%,complete; clen=691; offs=12-416; organism=Gecarcinus_lateralis; evgclass=noclass; oid=GlaE_velvLoc107281ct1; codepot=Code/0.028; cov=5.2_g70435_i0;
------------------------------------------------------------
------------------------------------------------------------
------------------------------------------------------------
------------------------------------------------------------
------------------------------------------------------------
------------------------------------------------------------
------------------------------------------------------------
------------------------------------------------------------
------------------------------------------------------------
------------------------------------------------------------
------------------------------------------------------------
--------------------------------------------------MMAMAVGGNM
LVMWIILAH-RR-MR-TVT------------------NYFLLNL----------------
-------------------SAADLFMSVLN--------------CMFNFIY-------ML
HSD-W----------------------------PFGAVYCT-----ISNFMA--------
----------------------------------------------NVTISASVFTLMAI
SFDRYIAIVKPLEP----RMSKSVARVFILAIWGSSMLLS--LPCLLF-STTVTI-----
-T----------------------------------------------------------
------------------------------------------------------------
------------------------------------------------------------
------------------------------------------------------------
------------------------------------------------------------
------------------------------------------------------------
------------------------------------------------------------
------------------------------------------------------------
------------------------------------------------------------
------------------------------------------------------------
------------------------------------------------------------
------------------------------------------------------------
------------------------------------------------------------
------------------------------------------------------------
------------------------------------------------------------
------------------------------------------------------------
------------------------------------------------------------
------------------------------------------------------------
------------------------------------------------------------
------------------------------------------------------------
------------------------------------------------------------
------------------------------------------------------------
------------------------------------------------------------
------------------------------------------------------------
------------------------------------------------------------
---------------------------------------------------
>Gl_CHHR3
------------------------------------------------------------
------------------------------------------------------------
------------------------------------------------------------
------------MEL---------------------------------------------
------------------------------------------------------------
-----------------------------------IAEP----------IMD---LEGPG
NTT-AL-MATH-------------------------------------------------
----------------------DWWNSTDV-----------DV-----------------
--------D----------------------------------V----------------
---SVN-------------------------------------CSRT-------------
-----FCPVTN----------------------VTNSTCV--------------------
----ECPLLD---DEGNKY--------NLPW-WN------ELIWYVVFMGMVIVATGGNT
IVIWIVLAD-RR-MR-TVT------------------NIFLVNL----------------
-------------------SVADAMVSTLN--------------VVFNFTY-------ML
NLN-W----------------------------RFGFVYCK-----ISQFVS--------
----------------------------------------------ILSICASVFTLMAI
SFDRYIAIMHPLRP----RMGRKATILIVVWIWVSSVCLS--LPNLIY-FTTATL-----
-SYA------GGE-RIVCYAA--------WPDGD----------QGESQSEYVHTVVLMV
LTYILPLTCMGFTYVRIGLTLWGSRSI-----------GEQT------------------
------------------------------------------------------------
------------------------------------------------------------
------------------------------------------PRQ------VES------
----IK-SKRK----VVKMMIVVVTIFAVCWLPYHMYFIL-SN----L------------
----------------M---P--------------------EIAHYEF--IQ--ETYLAI
YWLAMSNSMYN----------PM----IYCWLNNRFRNGFKKVFS---------------
----------------------------GWLPCIT-Y-----------------------
------------------------------------------------------------
---EG------E----------TAEV--------------TRVKTARYS-----------
---------CSGS---------------------------------------------PE
THHR-----------VTYDGSSH-------------------------------------
------------------------------------------------------------
-----ISMRNLASSDLSIS-----------------------------------------
-----------------GSRL--PPVRLCN---GANLRR---------------------
----------------------------------ATNGADS-------------------
------------------------------------------------------------
------------------------------------------------------------
------------------------------------------------------------
------------------------------------------------------------
--------------A-SRGYGGTLGPP-----K--------------------HTPYPSV
--------------------------TYQQYV----------------------------
------------------------------------------------------------
------------------------------------------------------------
---------------------------------------------------
>Gl_CHHRA10
MFE----------------------------------VSDATT-GV--------------
------------------------------------------------------------
-------------------------------------------------E-GTEA---GV
W----------TNESAGEIWS---------------------------------------
--------GGGAVT--------TTNTTTT---------------------TSS-------
--TFASASSPLSH-------------------LLHM-ALTSTSSPSS-------SSASSF
----ASST---------------------DLPLFSTT-----------------------
-----------------YYMDD-AANRSM------------------------------L
MPNSCDV-NPLL------------------------------------------------
---FTD------------------------------------------------------
--FA-QYEYP--------------------------------------------------
-----------YRTDTWI---------PITW-RE-------VLKLVAYIITFLVSIAGNI
LVILVVRYN-RN-MR-SST------------------NQYLVNL----------------
-------------------AVADLLVTLVC--------------KWVHLVRH------LS
YPH-Y----------------------------VLPALVCK-----LDGFVQ--------
----------------------------------------------GTALVASVFTLTVI
SIGRFVAIMFPLHA----RTSPDRAIRVIAAVWIASALIS--SPMLFY-RELYST-----
-EWS------NFT-AWNCDEA--------FPTERKFVKGVG-C-VVTYDAKQLFYVIFTI
TCYFLPVTIMLVNYSLIVWKLWGAQQP-----------GEQH------------------
------------------------------------------------------------
------------------------------------------------------------
------------------------------------------QQQ------VAA------
----TR-NMQR----VVRMVTVVLVVFVICWTPLQSLILY-TT----F------------
----------------S---N-D-------------------EHVPEW--LS--WLEFTA
YFVAHSNSALN----------PI----IYCGFNANFRQGLVALLT---------------
--------------------------------CRQ-S--------------------R-S
GSR-------------------TYY-----------------PRSWRG------------
-----------------------------------------LT-GTRESI----------
TG-------YSGPEPA-VVLDMG---------------------------------GSVR
H-SR-----------LTQKSSSS--------------SLCGR------------------
------------------------------------------------------------
-LVYTGSARELRHHHHHH-----------------------------------HH-----
HHHPLNT---SGITSISS------------------------------------------
------------------------------------------------------------
-------------------------------------INSNGGSGSG--GG---------
---------------------NSITSNRNLSLRTNSTSMRQ----G----Y--------R
STNRSSDQQEL---TLAQRTFVRASYMGDNGRLD--------------------------
------------------------------------------------------------
-----------PPP--PPPPPPPPPPE---------------------------------
------EEEEEE------------------------------------------------
------------------------------------------------------------
------------------------------------------------------------
---------------------------------------------------
>Gl_CHHRA12
------------------------------------------------------------
------------------------------------------------------------
------------------------------------------------------------
------------M-----------------------------------------------
------------------------------------------------------------
------------------------------------------------------------
-IV-FGER---------------------EL-----------------------------
-----------------------VCNDTCCQM----------------------------
------------------------------------------------------------
---SSG-------------------------------------NV---------------
LCFD-DYNFTDR----------------------ANITY---------------------
---------------------------PESW-EL-------AIRWTYAPLVMLVGVLGNL
AIIIILAKN-RLLLR-TSV------------------NYFILNM----------------
-------------------SVADLITALAG--------------PIPFTIR-------DT
AYF-W----------------------------VLGETWCY-----LEGYIQ--------
----------------------------------------------MLVMMVSVTSLATI
SCDRMMGVVRPFHN----HLKAWQSITIMFVIWCVSAALA--VPFAVY-RIYTIH-----
-HWQ------DLT-ETTCGEE--------------------------VNKMHVYWMINMI
GLTWLPLFVMIVCYTTIFIYFRTHKFQ---------AD-RKKEH----------------
------------------------------------------------------------
------------------------------------------------------------
---------------------------------------------------PAI------
----TH-LRRR----VVLMMFIVVIAFTICWLPFQLLKIC-NK----F------------
----------------F---L-DEENH------------FNSEAAEKS--HD--ILLTIS
HYLIYTNAAIN----------PI----IYALMHQTFRRAFRVTFP---------------
--------------------------------CFY-N--------------------QKS
AFVL-----------TPGEGRR--------------------NYVWSMRSTST-------
-------------------------------MY-------NIMSMSRN------------
-----------------------------------------------------------H
ISER-----------SRKPKELT--------------SSAV-------------------
------------------------------------------------------------
--VCSAALAASIAIKPIS------------------------------------------
--KESRE---ENSL---------------QDSGQTQLPKSHV------------------
------------------------------------------------------------
----------------------VSVQVE---------QGVSLSNNGPR------------
-----------------------------SPPLGNER-----------------------
------YVQGL--------------APRQISIVSTGA-----------------------
-LGQLITQV---------------------------------------------------
------------IE--EETSS---------------------------------------
------------------------------------------------------------
------------------------------------------------------------
----------------DLES----------------------------------------
--------ERIL---------------------------------------
>Gl_CHHRA9
------------------------------------------------------------
------------------------------------------------------------
------------------------------------------------------------
------------------------------------------------------------
-------------------------MAST---------------------SLP-------
----AISYSP--------------------------------------------------
------------------------------------------------------------
-------------------MED-LVNLS--------------------------------
--YACQQ-DPRI------------------------------------------------
---TTN------------------------------------------------------
--FS-QYEYT--------------------------------------------------
-----------YRMKTWV---------PFTW-RE-------VLKVVAYLVVFLVSLIGNL
LVILVVCYN-RH-MR-TST------------------NQYLVNL----------------
-------------------AAADLLVTLVC--------------MWVHIVRH------LS
YPH-Y----------------------------VLPALVCK-----LDGFVQ--------
----------------------------------------------TTTLLASVLTLTVI
SVGRFVAVMFPLHA----RTSPDRANRVIATVWIASALLA--CPTLFY-RELYSI-----
-EWA------NFT-TWQCDEF--------FPTEREYVKDVG-C-VVTYDAKQLFYTILNI
ALYFLPVAIMIINYSLVVWTLWGAKQP-----------GEHHS-----------------
------------------------------------------------------------
------------------------------------------------------------
-----------------------------------------AATR------NMA------
----TR-AKKR----VVKMVTVVLVVFVICWTPLQTLILY-SS----F------------
----------------S---Q-E-------------------DHLPEW--FS--TLEFAA
YFVAYSNSALN----------PI----IYCGFNASFRQGLVALLT---------------
--------------------------------CRH-A--------------------A-T
G-R-------------------IYH-----------------RRHRMG------------
-----------------------------------------LTGGTRDTT----------
V----------GPEPA-VLLELS----------------------------------SLR
R-NR-----------VNHHCSLT-------------PSHSGR------------------
------------------------------------------------------------
-FVISASNRELRHNALCDPG----------HDNGCK------------------------
VCDGMAV---SPLHPGPA------------------------------------------
------------------------------------------------------------
-------------------------------------LPHHH------------------
-----------------------------HLHKSD-------------------------
-----------------------GSLGGQNG-----------------------------
------GKL---------------------------------------------------
-----------STQ--ASSSS---------------------------------GDS---
-VGR------DGMCGCCRRHGRK----------RSRL-----------------------
--------------------------------------------------------PL--
---------YHENDIYNVND-LP---------EGLDV-----------------------
K----EAKEDVV---------------------------------------
>Gl_GPCRA11_FMRF
M-----------------------------------------------------------
------------------------------------------------------------
------------------------------------------------------------
----------SFLND---------------------------------------------
----------------------TDISD---------------------------------
------------------------------------------------------------
-----------------------------SVDDY--------------------------
---------------------DLSSNKTTPV-----------------------------
------------------------------------------------------------
---TLDE-----------------------------------------------------
MCVQ-TYNSVND------------------------------------------------
---------------------------TLPTPKL----MRFVVYGVLLTSVGLLGLAGNF
ISITILSR--PK-MQ-SSI------------------NCCLIGL----------------
-------------------TSFDMIVTTTSIL---------MFGLPEICEY-------TQ
TMV-W----------------------------YTQGIYQL-----ITPIIFP-------
--------------------------------------------LALIAQTGSVYLTVTV
TIERYIAVCRPLRA--RLLCTYGRAKVYVMCVAIFSIVYN--LPRFWE------------
-----------VS-TKECIIEKGVTTRIVIPTKL---------RINPFYIEIYIMWLYLL
VMYLVPFLCLMIFNFFIYREVRAANHE-----------RQQL------------------
------------------------------------------------------------
------------------------------------------------------------
---------------------------------------------------SRL------
----QR-KEIG----LAVMLLVVVSVFFVCNVLAFIINIL-EL----MD-----------
----------------I---V-----------------------------VE--ELTMTS
NLLVTINSSVN----------FI----IYCIFGQKFRKLLLQMF----------------
--------------------------------CSS-------------------------
------------------------------------------------------------
----------------------------------------LLPRVARDSAMESAVFRNNS
IYGESR-TFTNGKTQT-FRLSSW--------------------------------NGSHP
QGRV-----------LQSHATRGHHGFC--------G-----------------------
------------------------------------------------------------
-QSWRTSRYSSVPMGENA------------------------------------------
------------------------------------------------------------
------------------------------------------------------------
------------------------------------------------------------
------------------------------------------------------------
------------------------TPSSAPSLFS--------------------------
-ATRSQSLLPQ-------------------------------------------------
---------R------SPTEN---------------------------------------
------------------------------------------------------------
------------------------------------------------------------
------------------------------------------------------------
--------VQVL---------------------------------------
>Gl_GPCRA13_Proctolinr
------------------------------------------------------------
------------------------------------------------------------
------------------------------------------------------------
------------MYN---------------------------------------------
-----------------------STSSTA-------------------------------
------------------------------------------------------------
------------------------------------------------------------
-----------------------ALTSTAAPFL---------------------------
--------AAVLT------S-----------I------APQSTS----------------
---TLDP-----------------------------------------------------
ALDSPTPTLANE------------------------------------------------
-------------TDSGAVEM----HEYAPFLAV----SRYVVQRVLVPVVLVVGVVGNT
VTIVVLTR--RQ-MR-SST------------------NSYLTAL----------------
-------------------AISDLLYLVFI--------------FSLSIRHH----PGMN
RPHHW-----------------------------LYWHYFR-----YALWLT--------
----------------------------------------------DASSSTSIWLTVTF
TIERYIAVCHPIKG--KVFCTESRAKRVIVAVFVLCFTLTATTPHEWV-ILLATDPTSG-
--------------QTHLTLD--------YSS-----------LGSNSTYKTVFYWFTAV
MFILLPLVLLAVFNSVLIHIVKQSRAT-----------RRTMTN----------------
------------------------------------------------------------
------------------------------------------------------------
---------------------------------------TAAERD------SHS------
----QS-QENK----ITVMLIAVVLLALLCQLPVAVMLVY-QS----L------------
----------------H---Q-------------------SKPGSTSYY-IE-LGLGNIF
NLLSAINAACN----------FV----LYCAMSDKYRRTFLRTF----------------
--------------------------------CSR------------W--------YRQP
S----------------------------------------PLHSWMATAYSNVEDG---
---SP------RFS------------------------RVSSMRMSRRSSHRHL------
-------------------------------------------------------RGPPA
TTATMV------------------------------------------------------
------------------------------------------------------------
------------------------------------------------------------
------------------------------------------------------------
------------------------------------------------------------
------------------------------------------------------------
------------------------------------------------------------
------------------------------------------------------------
------------------------------------------------------------
------------------------------------------------------------
------------------------------------------------------------
------------------------------------------------------------
------------------------------------------------------------
---------------------------------------------------
>Gl_GPCRA16_HPR1r
------------------------------------------------------------
------------------------------------------------------------
------------------------------------------------------------
------------------------------------------------------------
------------------------------------------------------------
------------------------------------------------------------
------------------------------------------------------------
------------------------------------------------------------
--------EGVV-----------------------------E-G----------------
---VVE------------------------------------------------------
KAMS--------------------------------------------------------
--------------------------P-----EIQY--MGHIAYSVVAPVIISFGILTNV
LNLVVLSR--PS-LR-GPT------------------FRYLMWL----------------
-------------------AVANLLVCVVL--------------LPFTLHSH------AT
PVP-Y----------------------------AAALYFAH-----IEVPVG--------
----------------------------------------------NALIASSVYIVVGL
SIDRFVAVCYPRKY--RNLHSHYVASVRIAVSFVIAFIIY--IPMAFY-KMVVPSGV---
----------SSD-RFVIEEN---------------------VQVVSTRWFVVYEYLLEI
CVRFAPAVMLGVLNTWIIIEFKRISRR---------------------------------
------------------------------------------------------------
------------------------------------------------------------
------------------------------------------------------------
-----------------RLLLSQGMSCEVSAIPSQ------SY----FEGNVNSTVVNPS
PTNGQTEKGTEHAGPTT---PAGSSDPPTDGNPTATTNVMAIHSVSSY--SD--GFVVEK
EVTKVESPTLNNNGHVVGGECPLPDG-VSSPVVNGYRPVFAGEEI---------------
------------------------------NGCRN-S-----------------------
------------------------------------------------------------
----------------------------------------SAPCVARSKEEK--------
------------EKET-IMLST-------------------------------INVATPQ
PPAP--------------------------------------------------------
------------------------------------------------------------
------------------------------------------------------------
------------------------------------------------------------
------------------------------------------------------------
------------------------------------------PPR---------------
------------------------------------------------------------
------------------------------------------------------------
------------------------------------------------------------
----------PGMS--ERRHDME-------------------------------------
------------------------------------------------------------
------------------------------------------------------------
------------------------------------------------------------
--------RRLV------LLL------------------------------
>Gl_GPCRA17_HPR1r
------------------------------------------------------------
------------------------------------------------------------
------------------------------------------------------------
------------------------------------------------------------
------------------------------------------------------------
------------------------------------------------------------
-------------------------------------------------GG---------
------------------------------------------------------------
--------EGGY------------------------------------------------
------------------------------------------------------------
------------------------------------------------------------
--------------------------------EAGG--ARWVVYQVVFPALVGVGVMANL
LNLVVLSR--PA-MR-GVA------------------YRYLNHL----------------
-------------------AVSDLLYLLFN--------------VPFCLEDFVRVSESGQ
ASS-------R----------------------ASAVYYAH-----IGVPVV--------
----------------------------------------------NLFLTMSEYIVVWL
SYDRCLAVCWPHKFSAKQRLRVVRERCGLSLALTVAVYCL--SPLSQTY-----------
----------HCDGSLCCVMD---------------------STYSSLTWFMGYELFREI
YSRFLPALLVTVFNVAIVVTLRRLHRE-----------RRAEDVIS--------------
------------------------------------------------------------
------------------------------------------------------------
---------------------------------------------------ETR------
----QE-RERR----LFVLLVAVTVLFYVTAFPSAMYKVL--------------------
--------------------PGDDSN------------------------LE-SVLRPIA
DMLEVSGHVFN----------FV----LYFLFSPDYRRTLVGMAA---------------
------------------------------------------------------------
------------------------------------------------------------
-----------------------------------------PPDKARNAPPPYH------
------------------------------------------------------------
------------------------------------------------------------
------------------------------------------------------------
------------------------------------------------------------
------------------------------------------------------------
------------------------------------------------------------
------------------------------------------------------------
------------------------------------------------------------
------------------------------------------------------------
------------------------------------------------------------
----------------SSTAIPL-------------------------------------
------------------------------------------------------------
------------------------------------------------------------
------------------------------------------------------------
---------------------------------------------------
>Gl_GPCRA18_HPR1r
MI----------------------------------------------------------
------------------------------------------------------------
------------------------------------------------------------
------------LEE---------------------------------------------
----------------------YTWFHEAE------------------------------
------------------------------------------------------------
------------------------------------------------------------
------------------------------------------------------------
--------RGV--------------------------------K----------------
---QVH------------------------------------------------------
GGYA-PTTAPEE------------------------------------------------
---------------AYAIH------------EV-----QYVAYGVLAPIILSVGILGNL
LVLLLLRL--PQ-FK-GVV------------------FSYFTVL----------------
-------------------AVADLLSLVFCI-------------SPLHHILA------GA
TLH-H----------------------------STAVWYSY-----FELFFL--------
----------------------------------------------GVAMSSSVLIVVSI
TVHRFISVCRPAEF--KRINTHHFAWSCMTVAFGVSVVSW--LPMSFL-REPRMAEE---
CQSSSFTPPDDKTWWVACLVH----------------------DVSDKGFFVAYAWVRQT
IVSFLPIIIVVSLNILTLRGFMRHRKM-----------RNALLNRQ--------------
------------------------------------------------------------
------------------------------------------------------------
--------------------------------------VSGESPE------TSS------
----TR-EERQ----LMGLLIAVMSSFVITIVPSGIANAI-NIG----------------
----------------V---K-TTELN-----------------------FV--IFNAAA
NILEILNHTLN----------FY----LYVLCSKPVRDTLKEYYA---------------
---------------------------------------------------------KYS
SDLN-----------------R------------------IVEARFGARGD---------
----------------------------------------TKEERSRNSESPTS------
------------------------------------------------------------
-------------ESVQNKGSQKVYAVS--------CTRLDS------------------
------------------------------------------------------------
-SKYVSGLENDLRREKNR------------------------------------------
KNENLQQ-----------------------------------------------------
------------------------------------------------------------
------------------------------------------------------------
------------------------------------------------------------
--------ENLFP-----------------------------------------------
------------------------------------------------------------
----------HVIQ--GKSNNMA---------R---------------------------
-LSG-----------------------------RDNP-----------------------
------------------------------------------------------------
------------------------------------------------------------
----------------------NFEFGS-----------------------
>Gl_GPCRA44_HPR1r
------------------------------------------------------------
------------------------------------------------------------
------------------------------------------------------------
------------MAE---------------------------------------------
------------------------------------------------------------
------------------------------------------------------------
------------------------------------------------------------
------------------------------------------------------------
--------EGRE-----------------------------ETK----------------
---QVE------------------------------------------------------
------------------------------------------------------------
--------------------------------EL-----YDVIYHYVFPVLIATGIVTNA
LNLIVLTR--PL-MR-GRT------------------YRWLRAL----------------
-------------------ACVDLSLCVLT--------------VPVCLAEGG--IR-PL
NSR------------------------------SLAFYYAY-----FGWSLS--------
----------------------------------------------IAAQILSFYLMGMF
AFERFLAVCRHDLY--PRSQTDGVFRRGVATATVVVLLVY--LPTMVV-GRVAGGDG---
-HWEPTDG---------------------YSK-----------QQQRYGWYPAYAWLREI
FSRLVPALAITYCNVRITLRLRHLRNI-----------REGFSSGVP-------------
------------------------------------------------------------
------------------------------------------------------------
---------------------------------------------------VAR------
----RE-RERR----LVLLLFWFTALFYIFNTPVIVYYLG-YL----H------------
----------------T---K-----------------SHFGKHLPPW--LL--IFAAIS
NLLQMMGNVSN----------FV----LYFLISPEFHNTLCSLFG---------------
---------------------------------------------------------RKS
I-----------------------------------------------------------
----------------------------------------GLPAGMKAGSVHAP------
-------------------------------------------------------KMAPA
ANTT-----------VTTKTTTV-------------------------------------
------------------------------------------------------------
-SSANIASAAATGVATDE------------------------------------------
------------------------------------------------------------
------------------------------------------------------------
------------------------------------------------------------
------------------------------------------------------------
------------------------SPTQSDSGYQQ-------------------------
DVANSITPSR--------------------------------------------------
----------------GSSYSSG-------------------------------------
-DEG-----------------------------RGAVG----G-----------------
------------------------------------------------------------
------------------------------------------------------------
--------------------------GNA----------------------
>Gl_GPCRA5_AllatostatinBr
------------------------------------------------------------
------------------------------------------------------------
------------------------------------------------------------
------------MDE---------------------------------------------
----------------------Y-------------------------------------
------------------------------------------------------------
------------------------------------------------------------
---------------------EMHFNASVHEVTC--------------------------
----------------------------------------GGND----------------
---TWDG-----------------------------------------------------
NVTS-NHTFEHL-----------------------NVSG---------------------
---------------------------QYPL-DL-----AVPLYGYAMPVLLLVTTVANT
LIVAVLWQ--PH-MR-SPT------------------NAVLMAM----------------
-------------------ALSDMLTVLFP--------------EPMFFYMY------TL
DNH------AKP---------------------LHPPAACYAWYV-LHEAIP--------
----------------------------------------------NMFHTASIWLTVLL
ATQRYISVCHPSRA--PRWCTQSIVTWAIVWVFFFAAIHQ--TPRVFE-NHYESVQM---
-EWE------GQC-AWVCKVT--------YNSWV--------TRIRLDVYYPIYFWFRVV
FVHLGPCTVLVVLNVLLFKALKEAQKR-----------RKKLLN----------------
------------------------------------------------------------
------------------------------------------------------------
---------------------------------------EKSSGK------ECR------
----KL-RDHN----TTLMLIVVVSVFLVTEIPLAVITVL-HI----I------------
----------------S---N-SGLR-------------IFSEQSYDS--VM--RFFIIS
NSFIIFSYPIN----------FA----IYCGMSRQFRETFRDLFV---------------
------------------------------------R-----------------------
----------------------------------------GGSQSWRR------------
---------------------------------------MDSTRDSRGSMY---------
-------------------------------------------------------NGPPR
NCRS--------------------------------------------------------
------------------------------------------------------------
------------------------------------------------------------
------------------------------------------------------------
------------------------------------------------------------
------------------------------------------------------------
------------------------------------------------------------
------------------------------------------------------------
------------------------------------------------------------
------------LT--SETII---------------------------------------
------------------------------------------------------------
------------------------------------------------------------
------------------------------------------------------------
---------------------------------------------------
>Glyacu_EVm001806t2 type=protein; aalen=593,40%,complete-utrpoor; clen=4353; offs=1560-3341; organism=HBG_Glyphocrangon_aculeata; evgclass=althim; oid=HBG_Glyphocrangon_aculeata_trinHBG_Glyphocrangon_aculeata_Loc91722c0g1t4; codepot=Code/0.059;
------------------------------------------------------------
------------------------------------------------------------
------------------------------------------------------------
------------MDD---------------------------------------------
----------------------LVLQPTL-------------------------------
---EGTIMTPGEG---------------------------------D-------------
----LGSS---------------------SLAPFLAS-----------------------
-----------------LQFEDNTSAPTN------------------------------P
SNQSCSE-NLL-------------------------------------------------
---QVN------------------------------------------------------
--VT-LFDYP--------------------------------------------------
-----------YRMETWN---------PITW-RE-------VIKIIAYLVIFLVSLTGNL
LVILVVFYN-AH-MR-TTT------------------NQYLVNL----------------
-------------------AISDLLVTLVS--------------MWVYIVRH------FS
YPN-S----------------------------VLPAVFCK-----LEGFVH--------
----------------------------------------------AFSLTASVLTLTAI
SLGRFVAVMFPFRT----IRSPDRPRRVIAALWVTSALLA--CPMLFY-RQTYPI-----
-KWR------NHT-SWQCDEI--------WPSKVEFDKTRGHC-VILYNTKFLFYMVFTI
ALYFIPVGSMILNYSLIVWRLWVRRVP-----------GEHS------------------
------------------------------------------------------------
------------------------------------------------------------
-----------------------------------------IPAH------NMA------
----TR-AKKK----VVKMLSVVLGVFVLCWTPMQSLILY-SN----F------------
----------------V---H-AQH-----------------DSLPSW--FH--PMEFAA
YFIAHSNSALN----------PI----IYCGFNANFRKGFIALLT---------------
--------------------------------CRQ-T--------------------S-F
G-R-------------------SLHPLPTFRSTLPSESTEAAAENWKG------------
-----------------------------------------TTGATRETT----------
ED-------SSAPEPV-ILVEFN----------------------------------SIN
--SR-----------YGQRIDVPLE------------TQAIQ------------------
------------------------------------------------------------
-------------NSLSDSG----------TDSACQRSTHGDAL----------------
NESQVSS---GTAYS---------------------------------------------
------------------------------------------------------------
------------------------------------------------------------
-----------------------------QCHHSHSP-------------Y---------
--RLPGSLRRL--------PFLAHSRRRREG-----------------------------
--PQSSSKL---------------------------------------------------
-----------ART--PAPASE--------------------------------------
-AKD------LEGCWCTRKMKDK--------LRKQKQ-----------------------
--------------------------------------------------------TS--
---------LNERQRFAVSE-VR---------DNVTY-----------------------
N-----TKEDML---------------------------------------
>Glyacu_EVm003214t1 type=protein; aalen=428,90%,complete; clen=1416; offs=23-1309; organism=HBG_Glyphocrangon_aculeata; evgclass=noclass; oid=HBG_Glyphocrangon_aculeata_trinHBG_Glyphocrangon_aculeata_Loc89919c0g1t1; codepot=Code/0.079;
------------------------------------------------------------
------------------------------------------------------------
------------------------------------------------------------
------------------------------------------------------------
------------------------------------------------------------
------------------------------------------------------------
------------------------------------------------------------
------------------------------------------------------------
------------------------------------------------------------
------------------------------------------------------------
------------------------------------------------------------
------------------------------------------------------------
------------------------------------------------------------
--------------------------------------------MPDEIYLL------WW
GSP-Y----------------------------IFGAEFCF-----IRGFTA--------
----------------------------------------------EISTNASILTIAAF
TVERYIGICHPLRS--HTMSQLGRVIRSIAVIWIVATACA--IPIAIQ-YGIVYQAT-E-
-SGE------DDLSTAACLIK---------------------------KRLKLVFEISSV
LFFVAPMLLISVLYVCIAIQLKRSTRL-----------ACSVPSIA--------------
------------------------------------------------------------
------------------------------------------------------------
---------------------------------------AHNYSS------TND------
----GS-RNKA----VIKMLVAVVIAFFVCFAPHQAQRLM-AI----H------------
----------------G---D-PK-----------------SEVTVKL--FN--ILYNIS
GISYYISTCVN----------PI----LYHIMSNRFREALQVTLA---------------
------------------------------SCCGG-K--------------------AGA
G-----------GG------------------------------RWRSRSQ---------
------------------------------------------------------------
-------------------------------------------------------SARSQ
HTHTLE---------LTDNTFIS--------------ETSVA------------------
------------------------------------------------------------
-----ITSSSNV------------------------------------------------
--NNLTR---IYKVD-----------------PRTKKTS---------------------
-------------------------------TVQEING-IRRASGK--------------
----------------------------------GRFLPSS-SPSSSSSPSKRYVG----
------ISKFRPLFRPHIRQ---------------PEVIENPI-----------------
--DVYVA--NR--S----------PGSRKRS-----------------------------
---QSDSL----------------------------------------------------
------------LS--GGSIS---------------------------------------
------------------------------------------------------------
------------------------------------------------------------
-----------NCSMTHVE-------------------PEFTQKELSEVMGRM-------
------KKVEA----------------------------------------
>Ha_CHHR2
------------------------------------------------------------
------------------------------------------------------------
------------------------------------------------------------
------------MEV---------------------------------------------
----------------------SNIDLWTMESGS------------HNPMATA-------
---AVAAAAA---------------------------------------------ASEVW
GGS--SST---------------------THSPYDTP-----------------------
-----------------HLPED-NVTMTF------------------------------D
LNKSCQN-DHR-------------------------------------------------
---LMD------------------------------------------------------
--LT-DFEYG--------------------------------------------------
-----------YRKETWI---------PITC-KE-------VIKIVAYIMVFLVSLAGNL
LVIVVVYYN-AH-MR-TST------------------NQYLVNL----------------
-------------------AVADLLVTLVC--------------MWVHIVRN------LS
HPH-Y----------------------------ILPALVCK-----LESFVQ--------
----------------------------------------------ATSLLASVLTLTVI
SVGRFVAVMFPLHA----RTSPDRAHRVIAVVWLTSALLA--CPPLFY-REQYSI-----
-QWA------NFT-SWHCDEF--------WPMEVQFNLKVGHC-VTTYDAKRRFYIILTI
VFYFLPVGIMFINYSLVVWKLWMTQLP-----------GEHC------------------
------------------------------------------------------------
------------------------------------------------------------
-----------------------------------------VPAR------NTA------
----TR-TKKK----VVKMVSVVLLVFVLCWTPLQSILLY-SS----L------------
----------------V---H-SQD-----------------NSLPEW--FS--EVEFAA
YFVAYSNSALN----------PI----IYCGFNANFRQGLVSLLT---------------
--------------------------------CRH-A--------------------S-T
G-R-------------------IYH-----------------RRNWKG------------
-----------------------------------------MTGGTRETT----------
VG-------CSGPEPA-VLLEFN----------------------------------SIK
R-NR-----------LDHKFSMT-------------SSHSGR------------------
------------------------------------------------------------
-VLMTCSNKDLRQNNLNDFG----------SDNTCKNYNGGEQS-QLKG--GTGH-----
SCPNIN----NAVYN---------------------------------------------
------------------------------------------------------------
--------------------------------------N-H-------------------
-----------------------------HLRPNDVGLTR--------------------
----------------------------HHD-----------------------------
------GKL---------------------------------------------------
-----------GAR--ASNSW---------------------------------SSN---
-SGA------AVGCGCCKST--T----------TTTS-----------------------
--------------------------------------------------------PL--
---------HHHHQMYDLNH-LK---------EDINN-----------------------
D-----IREDVL---------------------------------------
>Ha_CHHR3
------------------------------------------------------------
------------------------------------------------------------
------------------------------------------------------------
------------MEL---------------------------------------------
------------------------------------------------------------
--------------------------------------------------LD---YETTW
NMS-TIQVRDM-------------------------------------------------
-----------------------AQNGTGQ-----------EY-E---------------
--------D----------------------------------P----------------
---TIN-------------------------------------LVYT-------------
-----MLNSTNS---------------------TGNVTL---------------------
-------------GEENKY--------QLPW-WH------QLIWSVFFGGMVVVATGGNL
IVIWIVLAD-RR-MR-TVT------------------NIFLVNL----------------
-------------------SVADAMVSTLN--------------VVFNFTY-------ML
NLH-W----------------------------RFGRIYCK-----ISQFVS--------
----------------------------------------------ILSICASVFTLMAI
SFDRYIAIMHPLRP----RMGRKATILIVVWIWVSSTCLS--MPNMLF-FTTAPL-----
-PLKD-----GDT-RVVCYAQ--------WPDGD----------QGYSQSEYVHTVVLMV
LTYILPLLCMGFTYARIGMTLWGSRSI-----------GEQT------------------
------------------------------------------------------------
------------------------------------------------------------
------------------------------------------PRQ------VES------
----IK-SKRK----VVKMMIVVVSIFAICWLPYHLYFIL-SN----L------------
----------------M---P--------------------EIAHTDY--IQ--ETYLAI
YWLAMSNSMYN----------PM----IYCWLNNRFRQGFKKVFS---------------
----------------------------GWLPCVHYY-----------------------
------------------------------------------------------------
---ER------E----------PVEV--------------TRVHTTRFS-----------
---------CSGS---------------------------------------------PE
TLHR-----------IAYDGSPS-------------------------------------
------------------------------------------------------------
------------------------------------------------------------
------------------------------------------------------------
------------------------------------------------------------
------------------------------------------------------------
------------------------------------------------------------
------------------------------------------------------------
------------------------------------------------------------
-------------------------SR-----T--------------------TSRIP--
------------------------------------------------------------
------------------------------------------------------------
------------------------------------------------------------
---------------------------------------------------
>HomameEVm005739t1 type=protein; aalen=502,61%,complete; clen=2446; offs=465-1973; organism=Homarus_americanus_EVG; evgclass=noclass; oid=Homarus_americanus_EVG_Homarus_americanus_EVG_evg1679968; codepot=Code/0.07;
------------------------------------------------------------
------------------------------------------------------------
------------------------------------------------------------
------------MGS---------------------------------------------
------------------------------------------------------------
-------------------------VGED----DVS-PTSESNATRR------WLRKHLA
HIM-EASSGFTP---------SIEG-KTHTLNPLR----ILATKTSRMVGGGLEDATPGS
LVKDWLEG---------------HSNQSTDLL------------TL----LS--------
-----ME-GDAPDPHTLR-------------------------R----------------
---VLN---NL-------------------------------LQVE--------------
-----TTPYHND---------------------DLENEA---------------------
-------------SSDLPF--------QMPV-YQ------QVLWVLAFGVMILGACIGNT
IVIRIVLGN-QR-MR-TTT------------------NYFLVNL----------------
-------------------SVADLFMTLFN--------------CIFNFVF-------ML
KSH-W----------------------------AFGSIYCT-----ISQFVA--------
----------------------------------------------HASLAASVFTLAVI
SFDRFLNVMRPLKP----RMSACVCRLLLCIIWLVAASIA--APILPY-ATTIQY-----
-D--------LGG-RTICVIL--------WPDGL----------ASVSHMDYVYNVVILA
VTYVVPMTAMVVCYAVIGCKLYDRRS-------------AKT------------------
------------------------------------------------------------
------------------------------------------------------------
------------------------------------------SRQ------ADN------
----FK-SKRK----VVQMLALLVGVFALCWLPYHVYFIL-VH----H------------
----------------H---P--------------------QLSTRPY--VQ--HMYLAF
YWLAMSNAMIN----------PI----VYYLLNARFRYFFRQLFAEMQG-----------
----------------------------NLRSCVK-------------------------
------------------------------------------------------------
------------------------------------------TSDPSSSD----------
---------FSADDDP-FALHLQLIG---------DPGRCV--------------GGRP-
-------------PLLKHNNTAHS------------------------------------
----------------------------------------------------------PL
-PLSPHHDHPVLP-----------------------------------------------
------------------------------------------------------------
------------------------------------------------------------
------------------------------------------------------------
------------------------------------------------------------
------------------------------------------------------------
------------------------------------------------------------
------------------------------------------------------------
------------------------------------------------------------
------------------------------------------------------------
------------------------------------------------------------
---------------------------------------------------
>HyaaztEVm006211t1 type=protein; aalen=434,76%,partial3; clen=1691; offs=390-1691; organism=Hyallela_azteca; evgclass=noclass; oid=Hyallela_azteca_trinHyallela_azteca_LocDN13904c0g1t1; codepot=Code/0.068;
------------------------------------------------------------
------------------------------------------------------------
------------------------------------------------------------
------------MQH---------------------------------------------
----------------------TNDTEGLD------------------------------
------------------------------------------------------------
------------------------------------------------------------
--PLWLKS-----YLHCVSLMSDTLNISVSEDVWL-----AMISVNFNSAPSGGSSNS-L
PN----D-NAYDT-PIPRI---------------------DTGN----------------
---DIN----------------------------------------------------DL
RYVSHPSILNDDTSV-----------------PALDLIPP-------EGAH------VLA
VVSSYCVSKLI--PQDRPF--------LLPW-WQ------QTLWTLVFGVMLAAAIGGNA
LVMWIVCAH-KR-MR-TVT------------------NYFLMNL----------------
-------------------SAADLLMSVLN--------------CMFNFIY-------ML
HSD-W----------------------------PFGSAYCV-----FSNTVA--------
----------------------------------------------NITIAASVFTLMAI
SFDRYIAIVRPLEP----RMSKTMARLFIVVIWASSAALA--IPCILF-STTVTV-----
-KYAN-----DEV-RRGCVLQ--------WPDGR----------TNASQQEHIFNIVFFI
TTYLVPMLVMFTSYLLISIELWGGKQI-----------GELS------------------
------------------------------------------------------------
------------------------------------------------------------
------------------------------------------ERQ------VNI------
----IR-SKRR----VVRMFIVIVTIFALCWLPQQAFFLY-QY----Y------------
----------------N---A--------------------QLLDTQL--VQ--HVYLAF
YWLAMANAVVN----------PS----VYYCMNARFRAYFREVITKWP------------
--------------------------------C---------------------------
------------------------------------------------------------
------------------------------------------------------------
------------------------------------------------------------
------------------------------------------------------------
------------------------------------------------------------
------------------------------------------------------------
------------------------------------------------------------
------------------------------------------------------------
------------------------------------------------------------
------------------------------------------------------------
------------------------------------------------------------
------------------------------------------------------------
------------------------------------------------------------
------------------------------------------------------------
------------------------------------------------------------
------------------------------------------------------------
---------------------------------------------------
>HyaaztEVm008474t1 type=protein; aalen=348,29%,complete-utrbad; clen=3578; offs=333-1379; organism=Hyallela_azteca; evgclass=noclass; oid=Hyallela_azteca_trinHyallela_azteca_LocDN27394c1g1t1; codepot=Code/0.057;
------------------------------------------------------------
------------------------------------------------------------
------------------------------------------------------------
------------MTE---------------------------------------------
----------------------CS------------------------------------
------------------------------------------------------------
------------------------------------------------------------
------------------------------------------------------------
------------------------------------------------------------
------------------------------------------------------------
------------------------------------------------------------
------------NHTGGDPHGE--DEDSYAL-QI------QVTMTCVYSLITICGILGNV
LTCVVIASN-RI-MY-TAT------------------NYYLFNM----------------
-------------------AVSDLLLLVMG--------------MPHEMQIL------WS
PCP-Y----------------------------VLGGVFCV-----ARGLAA--------
----------------------------------------------ETSTNTSVLTIASF
TVERYIGICHPIRS--HTLARLSRVMKIIAMLWVVGCLGA--VPQAIQ-YGI--------
-------------EDGECKVV---------------------------NAINYTFEVSTF
LFFVTPMTLITVVYVKIGLELYGGQRP-----------RASHRGSL--------------
------------------------------------------------------------
------------------------------------------------------------
---------------------------------------SHSSSA------ALD------
----RS-RSRG----VIKMLVAVVVAFFVCFAPHHAQRLL-AF----Y------------
----------------G---D-SS-----------------NHVQVIV--YK--FLTHIS
GVFFYMSTCIN----------PI----LYHIMSKRFRQAFKETMR---------------
------------------------------RCCGY-G--------------------RSQ
L-----------------------------------------------------------
------------------------------------------------------------
------------------------------------------------------------
-QYQLS---------VGEHSKPT--------------TATL-------------------
------------------------------------------------------------
------------------------------------------------------------
------------------------------------------------------------
------------------------------------------------------------
------------------------------------------------------------
------------------------------------------------------------
------------------------------------------------------------
------------------------------------------------------------
------------LD--DARV----------------------------------------
------------------------------------------------------------
------------------------------------------------------------
------------------------------------------------------------
---------------------------------------------------
>LUA10.1_GeclatEVm002817t1 type=protein; aalen=688,60%,partial3; clen=3435; offs=1371-3434; organism=Gecarcinus_lateralis; evgclass=main; oid=GlaE_velvLoc12777ct1; codepot=Code/0.12; cov=354.8_g5674_i0;
MFE----------------------------------VSDATT-GV--------------
------------------------------------------------------------
-------------------------------------------------E-GTEA---GV
W----------TNESAGEIWS---------------------------------------
--------GGGAVT--------TTNTTST---------------------FSS-------
--TFASSSSPLSH-------------------LLHM-ALTSTSSPSP-------SSASSF
----ASST---------------------DLPLFSTT-----------------------
-----------------YYMDD-AANRSM------------------------------L
MPNSCDV-NPLL------------------------------------------------
---FTD------------------------------------------------------
--FA-QYEYP--------------------------------------------------
-----------YRTDTWI---------PITW-RE-------VLKLVAYIITFLVSIAGNI
LVILVVRYN-RN-MR-SST------------------NQYLVNL----------------
-------------------AVADLLVTLVC--------------KWVHLVRH------LS
YPH-Y----------------------------VLPALVCK-----LDGFVQ--------
----------------------------------------------GTALVASVFTLTVI
SIGRFVAIMFPLHA----RTSPDRAIRVIAAVWIASALIS--SPMLFY-RELYST-----
-EWS------NFT-AWNCDEA--------FPTERKFVKGVG-C-VVTYDAKQLFYVIFTI
TCYFLPVTIMLVNYSLIVWKLWGAQQP-----------GEQH------------------
------------------------------------------------------------
------------------------------------------------------------
------------------------------------------QQQ------VAA------
----TR-NMQR----VVRMVTVVLVVFVICWTPLQSLILY-TT----F------------
----------------S---N-D-------------------EHVPEW--LS--WLEFTA
YFVAHSNSALN----------PI----IYCGFNANFRQGLVALLT---------------
--------------------------------CRQ-S--------------------R-S
GSR-------------------TYY-----------------PRSWRG------------
-----------------------------------------LT-GTRESI----------
TG-------YSGPEPA-VVLDMG---------------------------------GSVR
H-SR-----------LTQKSSSS--------------SLCGR------------------
------------------------------------------------------------
-LVYTGSARELRHDNHHH-----------------------------------HH-----
LCDPLNT---SGITSISS------------------------------------------
------------------------------------------------------------
-------------------------------------INSNGGSG---SGG---------
---------------------NSITSNRNLSLRTNSTSMRQ----G----Y--------R
STNRSSDQQEL---TLAQRTFVRASYMGDNGRLD--------------------------
------------------------------------------------------------
-----------ALR--ASTSSSSYTHRG--------------------------GGR---
-VGGGLDKEDEYGCSCCGGGKGR-K---GG-----------GGR-----GGGGGGGGTGI
-GGRGSGGGTRSLWG--DRGGGGGG------------------TGIGGRGSGGG------
------------------------------------------------------------
---------------------------------------------------
>LUA10.4_c216942_g1_i3|m.49516 c216942_g1_i3|g.49516 type:3prime_partial len:623 gc:universal c216942_g1_i3:164-2029(+)
MFE----------------------------------VSDATT-GV--------------
------------------------------------------------------------
-------------------------------------------------E-GTEA---GV
W----------TNESAGEIWS---------------------------------------
--------GGGAVT--------TTNTTST---------------------FSS-------
--TFASASSPLSH-------------------LLHM-ALTSTSSPSP-------SSASSF
----ASST---------------------DLPLFSTT-----------------------
-----------------YYMDD-AANRSM------------------------------L
MPNSCDV-NPLL------------------------------------------------
---FTD------------------------------------------------------
--FA-QYEYP--------------------------------------------------
-----------YRTDTWI---------PITW-RE-------VLKLVAYIITFLVSIAGNI
LVILVVRYN-RN-MR-SST------------------NQYLVNL----------------
-------------------AVADLLVTLVC--------------KWVHLVRH------LS
YPH-Y----------------------------VLPALVCK-----LDGFVQ--------
----------------------------------------------GTALVASVFTLTVI
SIGRFVAIMFPLHA----RTSPDRAIRVIAAVWIASALIS--SPMLFY-RELYST-----
-EWS------NFT-AWNCDEA--------FPTERKFVKGVG-C-VVTYDAKQLFYVIFTI
TCYFLPVTIMLVNYSLIVWKLWGAQQP-----------GEQH------------------
------------------------------------------------------------
------------------------------------------------------------
------------------------------------------QQQ------VAA------
----TR-NMQR----VVRMVTVVLVVFVICWTPLQSLILY-TT----F------------
----------------S---N-D-------------------EHVPEW--LS--WLEFTA
YFVAHSNSALN----------PI----IYCGFNANFRQGLVALLT---------------
--------------------------------CRQ-S--------------------R-S
GSR-------------------TYY-----------------PRSWRG------------
-----------------------------------------LT-GTRESI----------
TG-------YSGPEPA-VVLDMG---------------------------------GSVR
H-SR-----------LTQKSSSS--------------SLCGR------------------
------------------------------------------------------------
-LVYTGSARELRHDNHHH-----------------------------------HH-----
LCDPLNT---SGITSISS------------------------------------------
------------------------------------------------------------
-------------------------------------INSNGGSGSG-SGG---------
---------------------NSITSNRNLSLRTNSTSMRQ----G----Y--------R
STNRSSDQQEL---TLAQRTFVRASYMGDNGRLD--------------------------
------------------------------------------------------------
-----------ALR--ASTSSSSYTHRG--------------------------GGR---
-VGGG-------------------------------------------------------
------------------------------------------------------------
------------------------------------------------------------
---------------------------------------------------
>LUA9.1_GeclatEVm004216t2 type=protein; aalen=453,51%,partial5-utrpoor; clen=2657; offs=3-1364; organism=Gecarcinus_lateralis; evgclass=alt; oid=GlaE_velvLoc18894ct1; codepot=Code/0.097; cov=120.1_g6962_i1;
Q-----------------------------------------------------------
------------------------------------------------------------
------------------------------------------------------------
------------QEEHGNQEEGASRRRRRRRRRRRGIVLSYGLQCVLEPPPPPPSPPLLL
LLLPTPLPPPSLPPPPPPPPHPSTIMAST---------------------SLP-------
----AISYSP--------------------------------------------------
------------------------------------------------------------
-------------------MED-LVNLS--------------------------------
--YACQQ-DPRI------------------------------------------------
---TTN------------------------------------------------------
--FS-QYEYT--------------------------------------------------
-----------YRMKTWV---------PFTW-RE-------VLKVVAYLVVFLVSLIGNL
LVILVVCYN-RH-MR-TST------------------NQYLVNL----------------
-------------------AAADLLVTLVC--------------MWVHIVRH------LS
YPH-Y----------------------------VLPALVCK-----LDGFVQ--------
----------------------------------------------TTTLLASVLTLTVI
SVGRFVAVMFPLHA----RTSPDRANRVIATVWIASALLA--CPTLFY-RELYSI-----
-EWA------NFT-TWQCDEF--------FPTEREYVKDVG-C-VVTYDAKQLFYTILNI
ALYFLPVAIMIINYSLVVWTLWGAKQP-----------GEHHS-----------------
------------------------------------------------------------
------------------------------------------------------------
-----------------------------------------AATR------NMA------
----TR-AKKR----VVKMVTVVLVVFVICWTPLQTLILY-SS----F------------
----------------S---Q-E-------------------DHLPEW--FS--TLEFAA
YFVAYSNSALN----------PI----T--------------------------------
------------------------------------------------------------
------------------------------------------------------------
------------------------------------------------------------
---------CPRPPPP--------------------------------------------
------------------------------------PPQERR------------------
------------------------------------------------------------
-FTGQAERREAQHSGVI-------------------------------------------
------------------------------------------------------------
------------------------------------------------------------
------------------------------------------------------------
------------------------------------------------------------
------------------------LVGGQRG-----------------------------
------A-----------------------------------------------------
------------------------------------------------------------
------------------------------------------------------------
------------------------------------------------------------
------------------------------------------------------------
---------------------------------------------------
>LUA9.4_c209770_g2_i1|m.36434 c209770_g2_i1|g.36434 type:internal len:373 gc:universal c209770_g2_i1:3-1118(+)
------------------------------------------------------------
------------------------------------------------------------
------------------------------------------------------------
------------------------------------------------------------
---------STQPAYTCAATTTNTTMSTT---------------------NLPHHRRPWS
TFTHPTTRGL--------------------------------------------------
------------------------------------------------------------
-------------------LTD-LVNLS--------------------------------
--YACQQ-DPRI------------------------------------------------
---TTN------------------------------------------------------
--FS-QYEYT--------------------------------------------------
-----------YRMKTWV---------PFTW-RE-------VLKVVAYLVVFLVSLIGNL
LVILVVCYN-RH-MR-TST------------------NQYLVNL----------------
-------------------AAADLLVTLVC--------------MWVHIVRH------LS
YPH-Y----------------------------VLPALVCK-----LDGFVQ--------
----------------------------------------------TTTLLASVLTLTVI
SVGRFVAVMFPLHA----RTSPDRANRVIATVWIASALLA--CPTLFY-RELYSI-----
-EWA------NFT-TWQCDEF--------FPTEREYVKDVG-C-VVTYDAKQLFYTILNI
ALYFLPVAIMIINYSLVVWTLWGAKQP-----------GEHHS-----------------
------------------------------------------------------------
------------------------------------------------------------
-----------------------------------------AATR------NMA------
----TR-AKKR----VVKMVTVVLVVFVICWTPLQTLILY-SS----F------------
----------------S---Q-E-------------------DHLPEW--FS--TLEFAA
YFVAYSNSALN----------PI----IYCG-----------------------------
------------------------------------------------------------
------------------------------------------------------------
------------------------------------------------------------
------------------------------------------------------------
------------------------------------------------------------
------------------------------------------------------------
------------------------------------------------------------
------------------------------------------------------------
------------------------------------------------------------
------------------------------------------------------------
------------------------------------------------------------
------------------------------------------------------------
------------------------------------------------------------
------------------------------------------------------------
------------------------------------------------------------
------------------------------------------------------------
------------------------------------------------------------
---------------------------------------------------
>LUR3_GeclatEVm005146t1 type=protein; aalen=476,56%,complete-utrpoor; clen=2533; offs=900-2330; organism=Gecarcinus_lateralis; evgclass=main; oid=GlaE_velvLoc20228ct1; codepot=Code/0.1; cov=56.4_g8802_i0;
------------------------------------------------------------
------------------------------------------------------------
------------------------------------------------------------
------------MEL---------------------------------------------
------------------------------------------------------------
-----------------------------------IAEP----------IMD---LEGPG
NTT-AL-MATH-------------------------------------------------
----------------------DWWNSTDV-----------DV-----------------
--------D----------------------------------V----------------
---SVN-------------------------------------CSRT-------------
-----FCPVTN----------------------VTNSTCV--------------------
----ECPLLD---DEGNKY--------NLPW-WN------ELIWYVVFMGMVIVATGGNT
IVIWIVLAD-RR-MR-TVT------------------NIFLVNL----------------
-------------------SVADAMVSTLN--------------VVFNFTY-------ML
NLN-W----------------------------RFGFVYCK-----ISQFVS--------
----------------------------------------------ILSICASVFTLMAI
SFDRYIAIMHPLRP----RMGRKATILIVVWIWVSSVCLS--LPNLIY-FTTATL-----
-SYA------GGE-RIVCYAA--------WPDGD----------QGESQSEYVHTVVLMV
LTYILPLTCMGFTYVRIGLTLWGSRSI-----------GEQT------------------
------------------------------------------------------------
------------------------------------------------------------
------------------------------------------PRQ------VES------
----IK-SKRK----VVKMMIVVVTIFAVCWLPYHMYFIL-SN----L------------
----------------M---P--------------------EIAHYEF--IQ--ETYLAI
YWLAMSNSMYN----------PM----IYCWLNNRFRNGFKKVFS---------------
----------------------------GWLPCIT-Y-----------------------
------------------------------------------------------------
---EG------E----------TAEV--------------TRVKTARYS-----------
---------CSGS---------------------------------------------PE
THHR-----------VTYDGSSH-------------------------------------
------------------------------------------------------------
-----ISMRNLASSDLSIS-----------------------------------------
-----------------GSRL--PPVRLCN---GANLRR---------------------
----------------------------------ATNGADS-------------------
------------------------------------------------------------
------------------------------------------------------------
------------------------------------------------------------
------------------------------------------------------------
--------------A-SRGYGGTLGPP-----K--------------------HTPYPSV
--------------------------TYQQYV----------------------------
------------------------------------------------------------
------------------------------------------------------------
---------------------------------------------------
>LasentEVm002833t1 type=protein; aalen=325,93%,partial3; clen=1041; offs=66-1040; organism=Lasionectes_entrichoma; evgclass=main; oid=Lasionectes_entrichoma_trinLocDN28537c0g3t5; codepot=Code/0.01;
M-----------------------------------------------------------
------------------------------------------------------------
------------------------------------------------------------
------------MCY---------------------------------------------
----------------------SPI-----------------------------------
------------------------------------------------------------
------------------------------------------------------------
------------------------------------------------------------
------------------------------------------------------------
------------------------------------------------------------
-----------------------------------SETM---------------------
-DMDCYL-----EKTMGAK--------HLPL-DV------VIPITVVYMIIFISGVVGNV
AVFVVIIKN-AR-MH-TAT------------------NYYLFSL----------------
-------------------GVSDIIILLLG--------------LPNDLKLY------WQ
QYP-W----------------------------VLGEAFCK-----IRTLVT--------
----------------------------------------------EMTSYSSVLTIVAL
SMERYLAICHPLHA--YIMSGLRRALKVIGFVWAISFVSA--LPFAVY-TTVNYLDY-PP
GSGK------IIPGSAFCALL----------------------DKH-RPTDWPLYEISSF
VFFILPMGIIVFLYIRMGSRIRRRSNY-----------FGKVAG----------------
------------------------------------------------------------
------------------------------------------------------------
----------------------------------------SVHGE------TKQ------
----RS-SKRA----IIRMLAAVVVAFFVCWAPFHAQRLL-YV----Y------------
----------------G---Q-------------------KLRHYREI--NE--KMYYIT
GCFYYFSSTIN----------PI----LYNEIGRA-------------------------
------------------------------------------------------------
------------------------------------------------------------
------------------------------------------------------------
------------------------------------------------------------
------------------------------------------------------------
------------------------------------------------------------
------------------------------------------------------------
------------------------------------------------------------
------------------------------------------------------------
------------------------------------------------------------
------------------------------------------------------------
------------------------------------------------------------
------------------------------------------------------------
------------------------------------------------------------
------------------------------------------------------------
------------------------------------------------------------
------------------------------------------------------------
---------------------------------------------------
>LasentEVm003349t1 type=protein; aalen=302,59%,complete-utrpoor; clen=1526; offs=141-1049; organism=Lasionectes_entrichoma; evgclass=main; oid=Lasionectes_entrichoma_trinLocDN38011c0g1t17; codepot=Noncode/-0.0011;
------------------------------------------------------------
------------------------------------------------------------
------------------------------------------------------------
------------MEN---------------------------------------------
----------------------ASVLNS--------------------------------
------------------------------------------------------------
-----------------------------SLS----------------------------
-----------------------DMNVTGTA-----------------------------
------------------------------------------------------------
------------------------------------------------------------
------------------------------------------------------------
--YTPYT-----PQDWGPK--------RDSL-RI------VIPITTLYIIIFILGILGNV
STCIVIAKN-KY-MH-TAT------------------NYYLFSL----------------
-------------------AISDLVLLISG--------------LPQEIYLV------WS
RYP-Y----------------------------IFGETFCI-----IRGFAA--------
----------------------------------------------EISANASILTITAF
TVERYVAICHPFRA--HSLSKLSRALKFIYVIWLIAILMA--IPQAMQ-FGVVYEVL-P-
-SGE------KVEEHAMCSIK--------------------------RVIVHHAFEISAF
LMFVTPMTIITVLYVLIGIRLRRSNVM-----------TSRNNSSC--------------
------------------------------------------------------------
------------------------------------------------------------
-------------------------------------GA------------SMS------
----HS-ERETR----------IPFLFPLC-----LLILL--------P-----------
------------------------------------------------------SLSHSS
PLFLKLVCCTCA---------WV----CYQVYAK--------------------------
------------------------------------------------------------
------------------------------------------------------------
------------------------------------------------------------
------------------------------------------------------------
------------------------------------------------------------
------------------------------------------------------------
------------------------------------------------------------
------------------------------------------------------------
------------------------------------------------------------
------------------------------------------------------------
------------------------------------------------------------
------------------------------------------------------------
------------------------------------------------------------
------------------------------------------------------------
------------------------------------------------------------
------------------------------------------------------------
------------------------------------------------------------
---------------------------------------------------
>LepsalEVm006518t1 type=protein; aalen=391,69%,complete; clen=1701; offs=159-1334; organism=Lepeophtheirus_salmonis; evgclass=noclass; oid=Lepeophtheirus_salmonis_trinLepeophtheirus_salmonis_LocDN75307c0g2t1; codepot=Noncode/-0.012;
------------------------------------------------------------
------------------------------------------------------------
------------------------------------------------------------
------------MLN---------------------------------------------
----------------------ISLLVL--------------------------------
------------------------------------------------------------
--T---------------------------------------------------------
------------------------------------------------------------
------------------------------------------------------------
------------------------------------------------------------
-----CEDYITL----------------------SEDDF---------------------
-DEEIFL-----KLCLGDK--------RQPL-EY------LIPFTLLYICMFITGILGNI
LVIYVIFYH-KN-LR-SPT------------------NAFLVSL----------------
-------------------AVSDISLLFVG--------------LPNDLHIF------WQ
QYP-W----------------------------LFGTSVCK-----IRAMVS--------
----------------------------------------------EMTSNSSVLTIVAF
TIERYIAICHPLQS--YKISSLSRSNKLITYIWIVSILAS--IPYAYF-TQIHYMKN-PH
-SNQ------NIMGSAFCSAV---------------------------NMPRYIFELSLL
FFFLIPMIIMLALYSLMGSKMRKKNNE-----------LGSNLT----------------
------------------------------------------------------------
------------------------------------------------------------
--------------------------------------------E------SVQ------
----SQ-QKRS----VFKMLAAVVIAFFICWAPFHTQRLL-YVVHYSY------------
----------------W---K-----------------IMSDGLYQQI--NE--KLFYIT
GCFYYVSSTVN----------PV----LYNLLSVKFRNAFRQTL----------------
--------------------------------CGR-K--------------------AER
LS----------------------------------------------------------
---------------------------------------------QRNTT----------
------------------------------------------------------------
---------------CSQNSFVM-------------------------------------
------------------------------------------------------------
-R----------KPTSDS-----------------------------------------L
PKNYLKT---IRE-----------------------------------------------
------------------------------------------------------------
------------------------------------------------------------
------------------------------------------------------------
------------------------------------------------------------
------------------------------------------------------------
----------VDVS--GRRGS---------------------------------------
------------------------------------------------------------
------------------------------------------------------------
------------------------------------------------------------
---------------------------------------------------
>LercypEVm001349t1 type=protein; aalen=790,85%,complete; clen=2788; offs=201-2573; organism=Lernaea_cyprinacea; evgclass=main; oid=Lernaea_cyprinacea_trinLernaeacyprinacea_LocDN89387c0g2t3; codepot=Code/0.11;
------------------------------------------------------------
------------------------------------------------------------
------------------------------------------------------------
------------MAN---------------------------------------------
----------------------SSNSVV--------------------------------
-------------------------------------TPSRSMSAD--------------
----AMDT----------------------------------------------------
------------------------------------------------------------
------------------------------------------------------------
----------------------------------------------------DSKVWG--
-----MPTYDHN----------------------QLDNL---------------------
-TDEDYL-----AAVLGPK--------NVGL-PL------LIPITVLYLGIFVTGVVGNV
AVCLVIVKN-KS-MH-TAT------------------NYYLFSL----------------
-------------------AISDLILLLLG--------------LPNDLAIY------WQ
QYP-W----------------------------LFGEILCK-----GRSLVS--------
----------------------------------------------EMTSYSSVLTIVAF
SMERYLAICHPLYS--HTMSGFKRAVRIIALVWIVSLLAS--IPYAVF-TRLNYIDR-PL
GSKH------FLPESAFCALL----------------------DDNIYPKNYPVYELSSF
IFFIFPMGILVILYIRMGLRIRDTNGIQ--------RNFSKRPRPD--------------
------------------LIPGQKASSSQLLKSITRHSCLCKRGPTPSTSQATEDDAEAP
LNPNRHRDSSCPANCMLHPAPTGQPALIRNGCVSTDSASVTS-------IVSIEEQGEQD
TGFICCSSSHKVRQKNAGPKVDKDEEYVACKVCSSLVNLTQIKSQ------PKSDDTDSF
TPRVRS-DKRS----ITILLAAVVLAFFICWAPFHAQRLC-YV----Y------------
----------------F---K-------------------ESKFFRTL--NE--YLYYIS
GFLYYFSATVN----------PV----LYNLMSLKYRHAFKQTL----------------
--------------------------------CRS-R--------------------KNR
KGCL--------SLKSTRNPVN-------------------QSYTFRSSAKTVLEVN---
---------SSENH----------------CIVSKK----NIRHKSKKALHRFGL-----
---------RRWQRDS-LF--------------------------------------NLN
NLHEVGDGLGDENSFNHSNRRRSKGFYA---------RSDFRAAMRSAQNAFSDIAEEDS
YQSSSNQSCLKMTLPVVASFSNVPEESDLQHSQKGQGM-DETIGTVPEADEHAGP--WMV
PRIPEAVSIKAIVQRTNR------------------------------------------
PQRSVRA---EGDL----------------------------------------------
------------------------------------------------------------
------------------------------------------------------------
------------------------------------------------------------
--------------------EATCSEASTPDSSILQSLHV-----------------SNL
QRAHSALELNSVSYG-----------SHKN---------------------------HRH
HHHYHRRSVNHKLH--DETQC---------------------------------------
------------------------------------------------------------
------------------------------------------------------------
------------------------------------------------------------
---------------------------------------------------
>LercypEVm003881t1 type=protein; aalen=500,77%,complete; clen=1940; offs=24-1526; organism=Lernaea_cyprinacea; evgclass=main; oid=Lernaea_cyprinacea_trinLernaeacyprinacea_LocDN89793c0g1t1; codepot=Code/0.063;
------------------------------------------------------------
------------------------------------------------------------
------------------------------------------------------------
------------MAG---------------------------------------------
----------------------N-------------------------------------
------------------------------------------------------------
----SMAT---------------------NLASNA-------------------------
-----------------------SSNLTDF------------------------------
------------------------------------------------------------
------------------------------------------------------------
------------------------------------------------------------
-DEMVYL-----AGVLGPQ--------RQPL-QK------LIPLTIIYIVMSITGLIGNL
SVCCVILRI-PS-MR-SAT------------------NYYLFSL----------------
-------------------AVSDLLILLLG--------------LPNDLHVY------WQ
QYP-W----------------------------IFGQALCR-----IRALVS--------
----------------------------------------------EMTSYSSVLIIVAF
SMERYIAICHPLYS--YTMSGLRRANKIIAAVWIVSSAAA--TPYAVF-TKIHYVRH-PL
-TNE------EMPESAFCVIY---------------------------PAPHLLFEFSSL
FFFLIPMTIMIFLYLRMGLRIRKTTSF------------GKNTA----------------
------------------------------------------------------------
------------------------------------------------------------
-----------------------------------------VHGE------SRQ------
----VH-SKKV----ILKMLAAVVVAFFVCWAPFHGQRLL-YVAYYEYQW----------
---------------KF---V-------------------SDEVYQQI--NE--KLFYIT
GCFYYFSSTVN----------PI----LYNVLSVKYRNAFKETL----------------
--------------------------------CGR-K--------------------ADS
TA------------IHNPGALN--------------------MRNFYSAINMRPNG----
----------HREA----------------ELMA--------LKTTRSSK----------
------------------------------------------------------------
---------------LVNDHYSS--------------QAGGN----------KRIQVTDQ
PNDAQI----------IVEPRGR------LQASRGATS-D-------------------D
SR--CGATSEE-VKASST------------------------------------------
PPSLVQV---RSDT----------------------------------------------
------------------------------------------------------------
------------------------------------------------------------
------------------------------------------------------------
-------------------VEEITAGSIRIGGD--A------------------------
--RTTTTK----------------------------------------------------
----------KRLV----------------------------------------------
------------------------------------------------------------
------------------------------------------------------------
-------------SIIEFQAD----------FTTAE------------------------
---------------------------------------------------
>LercypEVm004649t1 type=protein; aalen=460,80%,complete; clen=1714; offs=105-1487; organism=Lernaea_cyprinacea; evgclass=main; oid=Lernaea_cyprinacea_trinLernaeacyprinacea_LocDN79742c1g1t1; codepot=Code/0.045;
------------------------------------------------------------
------------------------------------------------------------
------------------------------------------------------------
------------MDQ---------------------------------------------
------------------------------------------------------------
------------------------------------------------------------
------------------------------------------------------------
--AVWMNYS------------EMDGNDSSLEV----------------------------
------------------------------------------------------------
------------------------------------------------------------
------------------------------------------------------------
------------STTAPPL------IPSMDL-WI------RIIWDLLFIIIIFVSICGNL
MVLWIILGH-SY-MW-TVP------------------NAFIANM----------------
-------------------SFSDLLMAVLN--------------CIFNYIF-------MR
DRH-W----------------------------EFGSAYCS-----VNNFVA--------
----------------------------------------------IVTVAASVLNLTAM
SIDRYKAIVWPLKA----RTSKHTVFVVVVFIWVGSALFA--LPAGLF-STTVEN-----
----------SSG-RIICLVK--------WPDGQ----------MGTSYQDYVYNILIMV
VTYILPILIISFSTCHMSIVLWCKQPV-----------GVIT------------------
------------------------------------------------------------
------------------------------------------------------------
------------------------------------------PQL------ERV------
----KK-KKQK----IVKMLVVLILIFGLCWLPYHIYFIY-SY----H------------
----------------N---P--------------------EVMRMEN--IQ--HIFLAF
YWFAMTHSLVN----------PI----VYYCMNSTFRRYYVNILT---------------
------------------------------LDCLK-R-----------------------
------------------------------------------------------------
-----------RYQ------DAPAGV----------------IMASALGL----------
-------------------------------------------------------QMATQ
ITAT-----------TNQQQSQRRPRQ---------METAFD------------------
-----------------------------------------HI-----------------
-EAAPTPKRPIRPSSTEHSVRTI-------------------------------------
----------KGRY----------------------------------------------
-------------------------------QCKTEN-----------------------
-----------------------------------------REPGQDQGKCDS-------
------------------------------------------------------------
------------------QVLKNGEVVKRDTND---------------------------
-RSIYHSVVF--------------------------------------------------
------------LKR-TSSTESRA------------------------------------
------------------------------------------------------------
------------------------------------------------------------
------------------------------------------------------------
---------------------------------------------------
>LercypEVm008887t2 type=protein; aalen=320,99%,partial3; clen=964; offs=4-963; organism=Lernaea_cyprinacea; evgclass=althim; oid=Lernaea_cyprinacea_trinLernaeacyprinacea_LocDN71508c0g1t1; codepot=Code/0.055;
------------------------------------------------------------
------------------------------------------------------------
------------------------------------------------------------
------------------------------------------------------------
------------------------------------------------------------
------------------------------------------------------------
------------------------------------------------------------
------------------------------------------------------------
------------------------------------------------------------
------------------------------------------------------------
------------------------------------------------------------
----------------------------MPR-EA------NIAWTVVFSAMIICAIIGNI
CVFWIVLGH-RR-MR-NVT------------------NYFLANL----------------
-------------------SFADLIMSCLN--------------TIFNFIF-------MK
NRN-W----------------------------IFGSWYCM-----INNFIA--------
----------------------------------------------YLSVAVSVFTLVAI
SIDRYIAIVRPLKP----RLTKTCGIVSLLLIWLLSGVLS--IPALLY-STTWSF-----
-SYGS-----GDN-LTVCFLE--------WPDGP----------PSVSTLDYIYNIIFFV
VTYLVPIIAMGVCYGKIGMVLWGKSII-----------GEITGD----------------
------------------------------------------------------------
------------------------------------------------------------
-----------------------------------------TATQ------ERK------
----LN-SKRK----VVKMFMVVVIIFAVCWLPYHIYFIY-TY----H------------
----------------H---K--------------------EVVRMPI--IQ--HVYLGF
YWLAMSNSMFN----------PL----IYYWMNARFRGYFRSLLLA--------------
----------------------------GKALCCQ-P--------------------RRL
FGR---------------------------------------------------------
------------------------------------------------------------
------------------------------------------------------------
------------------------------------------------------------
------------------------------------------------------------
------------------------------------------------------------
------------------------------------------------------------
------------------------------------------------------------
------------------------------------------------------------
------------------------------------------------------------
------------------------------------------------------------
------------------------------------------------------------
------------------------------------------------------------
------------------------------------------------------------
------------------------------------------------------------
------------------------------------------------------------
---------------------------------------------------
>LercypEVm009999t2 type=protein; aalen=297,96%,partial3; clen=924; offs=33-923; organism=Lernaea_cyprinacea; evgclass=althim; oid=Lernaea_cyprinacea_trinLernaeacyprinacea_LocDN86209c0g1t1; codepot=Code/0.068;
------------------------------------------------------------
------------------------------------------------------------
------------------------------------------------------------
------------------------------------------------------------
------------------------------------------------------------
------------------------------------------------------------
------------------------------------------------------------
------------------------------------------------------------
------------------------------------------------------------
------------------------------------------------------------
------------------------------------------------------------
--------------------------------------------------MATTASCGNL
IVIWIVMSH-KR-MR-TVT------------------NYFIVNL----------------
-------------------SIADTMVSALN--------------VTFNFVY-------ML
NGH-W----------------------------PFGSIYCK-----VCSFIS--------
----------------------------------------------VISICGSVFTLVAI
SFDRYNAIMRPLRP----RMSRPMTILVAVFIWMVAMALA--VPQLLY-FTITYN-----
-T--------EQD-RIICLSV--------WPDGP----------TNESRAEFGYNVCFML
ITYFVPMAMMTATYTAIGRELWGQQAI-----------GEAT------------------
------------------------------------------------------------
------------------------------------------------------------
------------------------------------------EVQ------KES------
----IK-SKRR----VVKMMIMVVLIFGICWLPYHVYFIV-SN----A------------
----------------N---P--------------------QIVYHPY--VQ--EVYLSI
YWLAMSNSMYN----------PM----IYCFMNNRFRQGFLRVFRFFSR-----------
-------------------------------PCLC-------------------------
------------------------------------------------------------
----------------------------------------RQAHQ---------------
------------------------------------------------------------
------------------------------------------------------------
------------------------------------------------------------
------------------------------------------------------------
------------------------------------------------------------
------------------------------------------------------------
------------------------------------------------------------
------------------------------------------------------------
------------------------------------------------------------
------------------------------------------------------------
------------------------------------------------------------
------------------------------------------------------------
------------------------------------------------------------
------------------------------------------------------------
---------------------------------------------------
>LercypEVm012009t2 type=protein; aalen=264,80%,partial3; clen=982; offs=190-981; organism=Lernaea_cyprinacea; evgclass=althim; oid=Lernaea_cyprinacea_trinLernaeacyprinacea_LocDN95003c0g1t1; codepot=Code/0.044;
------------------------------------------------------------
------------------------------------------------------------
------------------------------------------------------------
------------MTS---------------------------------------------
----------------------SSLP----------------------------------
------------------------------------------------------------
------------------------------------------------------------
------------------------------------------------------------
-------------------------------------------S----------------
---LSD---G-----------------------------------------NGEGAWG--
-----SVSYATFN--------------------GSGANL---------------------
-SREIFL-----EMMLGPK--------QVAM-SV------LVPMTIIYAVLFITGVIGNF
CVCIVIIKC-KS-MH-TAT------------------NYYLFSL----------------
-------------------AISDLIILLLG--------------LPNELAGF------WH
QYP-Y----------------------------FQGEVFCK-----FRSYVS--------
----------------------------------------------ELASYASVLTIVSF
SVERYLAICHPLHV--FLMGDFKRVIRVVSVDWVVAGLAA--VPSLIF-TTINYVDY-PS
GSGN------YLDESAFCALL----------------------DINIFPKGYPMHELSTI
LFFLIPVAILMVLYISMGLALSGQ------------------------------------
------------------------------------------------------------
------------------------------------------------------------
------------------------------------------------------------
-------DSRS-------------------------------------------------
------------------------------------------------------------
---------------------TI-------------------------------------
------------------------------------------------------------
------------------------------------------------------------
------------------------------------------------------------
------------------------------------------------------------
------------------------------------------------------------
------------------------------------------------------------
------------------------------------------------------------
------------------------------------------------------------
------------------------------------------------------------
------------------------------------------------------------
------------------------------------------------------------
------------------------------------------------------------
------------------------------------------------------------
------------------------------------------------------------
------------------------------------------------------------
------------------------------------------------------------
------------------------------------------------------------
---------------------------------------------------
>Lv_CHHR1A
------------------------------------------------------------
------------------------------------------------------------
------------------------------------------------------------
------------------------------------------------------------
------------------------------------------------------------
------------------------------------------------------------
----MKGS---------------------RV-----------------------------
-----------------------TCNDTCCSW----------------------------
-------ED---------------------------------------------------
---GSD-------------------------------------NT---------------
FCFS-DRDFP------------------------QDLVA---------------------
---------------------------TPAW-EL-------GVRYGAATFLCVTGVLGNL
CILVILLKN-RLLLR-TSV------------------NLFILNM----------------
-------------------SVADLVTAAAG--------------PLPYTAR-------DT
QQF-W----------------------------TLGETWCR-----LEGYLQ--------
----------------------------------------------MMVMMVSVLSLATI
SCDRMVGVVYPFHR----HLRAWQSFIVIGLIWVVSAGIA--VPFGLY-REYAVH-----
-KWR------DVT-ERTCEEA---------------------------NEMRVWWLVSIV
ALTWVPLGVMLACYALIFINFNKYRNK-----------VRGREH----------------
------------------------------------------------------------
------------------------------------------------------------
---------------------------------------------------PAI------
----LR-LKAR----TVRMMFVVVLVFVACWTPLQVVTLA-RN----A------------
----------------F---V-QENGS------------LKKD-LAET--YD--TLMSVC
QYMMYINPSVN----------PI----VYALMHHNFRRAFRVTFA---------------
--------------------------------CVF-K--------------------GKP
SFVL-----------TPGHG----------------------------------------
------------------------------------------------------------
------------------------------------------------------------
------------------------------------------------------------
------------------------------------------------------------
------------------------------------------------------------
------------------------------------------------------------
------------------------------------------------------------
------------------------------------------------------------
------------------------------------------------------------
------------------------------------------------------------
------------------------------------------------------------
------------------------------------------------------------
------------------------------------------------------------
------------------------------------------------------------
------------------------------------------------------------
---------------------------------------------------
>Lv_CHHR1B
------------------------------------------------------------
------------------------------------------------------------
------------------------------------------------------------
------------MLA---------------------------------------------
----------------------P-------------------------------------
------------------------------------------------------------
NLT-LEHT---------------------KV-----------------------------
-----------------------SCNETCCVY----------------------------
------------------------------------------------------------
---SDN-------------------------------------KT---------------
ICFG-DYNFTDR----------------------TNLTF---------------------
---------------------------PEPW-EL-------GVRYTFATLIMLLGASGNL
CIIIILLKN-KILLR-TSV------------------NHFILNM----------------
-------------------SVADLITSLAG--------------PIPFTIR-------DT
HQL-W----------------------------ILGGAWCH-----LEGYIQ--------
----------------------------------------------ILVMLVSVTSLATI
SFDRMIGVAYPFHK----HLGAWGSRAIIVGFWVLSAVLA--LPFSFY-RVYTVR-----
-IWQ------DMT-ERTCGEQ--------------------------RDELRIWWIAVII
ALTWLPLLIMVISYTVIFVYLRKGAPS-----------TARREH----------------
------------------------------------------------------------
------------------------------------------------------------
---------------------------------------------------PAI------
----LH-LKKR----VVRMMFVIVLVFILSWLPFQIMKIF-ED----K------------
----------------Y---I-DDSGQ------------YLPD-QEAE--YK--VLLSVS
HYMMYTNTAVN----------PL----IYALMHQTFRRAFRVTFT---------------
--------------------------------CFY-R--------------------KKP
SLIL-----------RPSRGTN--------------------RYVWSTDGS---------
-------------------------------VYSN-----NM-NKQKM------------
-----------------------------------------------------------K
LRDR-----------LRRAPHVT--------------PQAL-------------------
------------------------------------------------------------
--VCTPALAASIALQQSV------------------------------------------
--QKDSS---DAQV-------------------------------------------KEE
L-----------------------------------------------------------
------------------------------------------------------------
------------------------------------------------------------
------------------------------------------------------------
------------------------------------------------------------
------------------------------------------------------------
------------------------------------------------------------
------------------------------------------------------------
------------------------------------------------------------
---------------------------------------------------
>Lysamb_EVm003701t1 type=protein; aalen=357,98%,partial3; clen=1087; offs=15-1085; organism=HBG_Lysmata_amboinensis; evgclass=main; oid=HBG_Lysmata_amboinensis_trinHBG_Lysmata_amboinensis_Loc45138c0g1t1; codepot=Code/0.043;
------------------------------------------------------------
------------------------------------------------------------
------------------------------------------------------------
------------------------------------------------------------
------------------------------------------------------------
------------------------------------------------------------
------------------------------------------------------------
------------------------------------------------------------
------------------------------------------------------------
------------------------------------------------------------
------------------------------------------------------------
------------------------------------------------------------
------------------------------------------------------------
----------------------------------------------------------ML
HSD-W----------------------------PFGAVYCT-----ISNFMA--------
----------------------------------------------NVTISASVLTLMAI
SFDRYIAIVKPLEP----RMSKTTARIFILVIWSSSMLLA--LPCILY-SDTVSI-----
-TYKN-----NEI-RRGCILR--------WPDGQ----------TSSSRHEHIYNIVFFI
TTYLLPMLVMLACYFMIGRELWGSRTI-----------GEMS------------------
------------------------------------------------------------
------------------------------------------------------------
------------------------------------------ERQ------VNS------
----IR-SKRR----VVKMFIVIVAAFGLCWLPQQAFFLY-TY----H------------
----------------N---N--------------------QILDTAN--IQ--HIYLAF
YWLAMANAMIN----------PV----IYYWMNARFRSYFRELVLHCV------------
--------------------------------CLR-------------------WPRRNL
SYEG--------------------------------------------------------
---SPEI--ERR--------HPQC---------------DEHSSRSRSD-----------
--------------------------------------------------------TRQG
LNGT-----------LRTTPG------------------SNN------------------
------------------------------------------------------------
-HLLVYSSRERLNAR---------------------------------------------
------------------------------------------------------------
------------------------------------NGWRRSNA----------------
---------AAPS---------------CERCR----------PANP-------------
---------MRPA---------ILND-L--------------------------------
-----------------------------------------------------------L
EPNLESQIQMVP---LTATNN---------------------------------------
---------IRDM-----------------------------------------------
------------------------------------------------------------
------------------------------------------------------------
------------------------------------------------------------
---------------------------------------------------
>Lysamb_EVm005427t1 type=protein; aalen=264,99%,partial; clen=793; offs=2-793; organism=HBG_Lysmata_amboinensis; evgclass=noclass; oid=HBG_Lysmata_amboinensis_trinHBG_Lysmata_amboinensis_Loc43229c1g1t1; codepot=Code/0.043;
------------------------------------------------------------
------------------------------------------------------------
------------------------------------------------------------
------------------------------------------------------------
------------------------------------------------------------
------------------------------------------------------------
------------------------------------------------------------
------------------------------------------------------------
------------------------------------------------------------
------------------------------------------------------------
------------------------------------------------------------
------------------------------------------------------------
------------------------------------------------------------
------------------------------------------------------------
------------------------------------VLFCK-----LESFVQ--------
----------------------------------------------ATSLLASVLTLTVI
SVGRFVAVMFPLRA----RTSPDRAHRVIAAVWMTSALLA--SPTLLY-RQYYSI-----
-QWA------NYT-SWQCDEI--------WPSVDQYDPKLGHC-VKLYDTKTLFYTVFTI
ALYFLPVGIMLINYSMVVWRLWMTQMP-----------GEHN------------------
------------------------------------------------------------
------------------------------------------------------------
-----------------------------------------APAR------QTA------
----TK-AKKK----VVKMVSVVLLVFVLCWTPLQSIILY-SN----F------------
----------------V---H-LQH-----------------NSLPVW--FP--SMEFAA
YCIAFSNSALN----------PI----IYCGFNVNFRQGFVALLT---------------
--------------------------------CRQ-S--------------------RTS
G-R-------------------IYH-----------------PRS---------------
---------------------------------------------TLKTS----------
LP----------PE----------------------------------------------
--RR--------------------------------------------------------
------------------------------------------------------------
------------------------------------------------------------
------------------------------------------------------------
------------------------------------------------------------
------------------------------------------------------------
------------------------------------------------------------
------------------------------------------------------------
------------------------------------------------------------
------------------------------------------------------------
------------------------------------------------------------
------------------------------------------------------------
------------------------------------------------------------
---------------------------------------------------
>Minpug_EVm002765t1 type=protein; aalen=757,52%,complete-utrpoor; clen=4355; offs=1046-3319; organism=Uca_pugnax; evgclass=noclass; oid=Uca_pugnax_velvLoc10597ct1; codepot=Code/0.11; cov=20.2_g3239_i1;
MFE----------------------------------ATDITTAGV--------------
------------------------------------------------------------
-------------------------------------------------E-GTEA---GV
W----------SNDTVGELWG---------------------------------------
--------GGGGAV--------TTTNTST-----------------------A-------
--TFPSSSTPLSH-------------------LLHM-TLMSTSSP----------PSSVF
----AAST---------------------DLPLFSTT-----------------------
-----------------QDMDD-SANGSM------------------------------L
MSNSCDE-NPL-------------------------------------------------
---LYD------------------------------------------------------
--FT-QFEYP--------------------------------------------------
-----------YRTDTWI---------PITW-RE-------VLKLLAYIITFLVSIVGNI
LVILVVRYN-RN-MR-SST------------------NQYLVNL----------------
-------------------AVADLLVTLVC--------------KWVHLVRH------LS
YPH-Y----------------------------VLPALVCK-----LDGFVQ--------
----------------------------------------------GTALVASVFTLTVI
SIGRFVAIMFPLHA----RTSPDRAIRVIAAVWIASALIS--SPMLFY-RVLYKT-----
-TWS------NFT-TWNCDEF--------FPTERKYVQNVG-C-VVTYDAKKLFYIIFTI
ICYFLPVTIMLVNYSLIVWKLWGAQQP-----------GEQH------------------
------------------------------------------------------------
------------------------------------------------------------
------------------------------------------QQQ------VAA------
----TR-NMQR----VVRMVTVVLVVFVICWTPLQTLILY-TI----F------------
----------------S---S-Y-------------------EHVPEW--LS--WLEFTS
YFVAHSNSALN----------PI----IYCGFNANFRQGLVALLT---------------
--------------------------------CRK-S--------------------R-S
S-S-------------------GRY-----------------VTSWL-------------
-----------------------------------------LK-GTRQSI----------
TG-------YSGQEPA-MMPDMG---------------------------------SSLR
H-TR-----------LTQKSSSS--------------SLCGR------------------
------------------------------------------------------------
-LVYTGSSRELRHDNHYH-----------------------------------HH-----
LCDPLNT---SGMSS---------------------------------------------
------------------------------------------------------------
-------------------------------------TNSNGGSGGNSSAG---------
---------------------NSIG-NRSLSLRSNSNT-RQ----G----S--------M
GMKRSRNQQEL---TLAQRTFVRAPYMSDNGRLD--------------------------
------------------------------------------------------------
-----------ALR--ASTSSSSPYNQRV---R--------------------IGER---
-TGGGLEREEEPGCSCWGGGRKG-DARWGGKLEKRGLC---GGKGLWRVGGGGGGGGKGI
AGGR---RGIKRLWGGFKRKGRGGG-EEKVRGIRWRRESESESGGGGGRGGGGGHVPYSR
SSSSSKERSYQGLEVFTVTAGAP---------DPVIF----------------------E
K-----GVEAVV---------------------------------------
>Minpug_EVm004770t1 type=protein; aalen=541,57%,complete-utrpoor; clen=2844; offs=108-1733; organism=Uca_pugnax; evgclass=noclass; oid=Uca_pugnax_velvLoc20520ct1; codepot=Code/0.088; cov=21.0_g6331_i0;
------------------------------------------------------------
------------------------------------------------------------
------------------------------------------------------------
------------------------------------------------------------
------------------------MMTST---------------------TLP-------
----SIASTA--------------------------------------------------
------------------------------------------------------------
-------------------MDD-LANMS--------------------------------
--YGCQL-DPRI------------------------------------------------
----TN------------------------------------------------------
--FS-QYEYT--------------------------------------------------
-----------YRMKTWV---------PFTW-RE-------VLKVMAYLVVFLVSLIGNL
LVILVVCYN-RH-MR-TST------------------NQYLVNL----------------
-------------------AAADLLVTLVC--------------MWVHIVRH------LS
YPH-Y----------------------------VLPAVVCK-----LDGFVQ--------
----------------------------------------------TTTLLASVLTLTVI
SVGRFVAVMFPLHA----RTSPDRANRVIATVWVASALLA--CPTLFY-RELFSI-----
-EWA------NFT-TWQCEEF--------FPTEHDFVEGVG-C-VVTFDAKQLFYTILNI
ALYFLPVAIMIINYSLVVWTLWGAKQP-----------GEQHS-----------------
------------------------------------------------------------
------------------------------------------------------------
-----------------------------------------AATR------HMA------
----TR-AKKR----VVKMVTVVLVVFVICWTPLQTLMLY-SS----F------------
----------------S---Q-E-------------------DHLPEW--FS--TLEFAA
YFVAYSNSALN----------PI----IYCGFNASFRQGLVALLT---------------
--------------------------------CRH-A--------------------A-T
G-R-------------------IYH-----------------RRHRTG------------
-----------------------------------------LTGGTRDTT----------
VN-------CSGPEPA-VLLELS----------------------------------SLR
R-NR-----------VNHRCSLT-------------PSHSGR------------------
------------------------------------------------------------
-LVRSGSHRELRHNALCEPG----------HEIGCR------------------------
VCDGVGV---SLHHPGPA------------------------------------------
------------------------------------------------------------
-------------------------------------LAHHH------------------
-----------------------------PLHKSD-------------------------
-----------------------GSLGGQNG-----------------------------
------GKL---------------------------------------------------
-----------STR--ASSSS---------------------------------GES---
-VGR------DGVCGCCRRHGRR----------RSRL-----------------------
--------------------------------------------------------PL--
---------YHENDIYNVND-LP---------EGLGV-----------------------
K----EAKEDIV---------------------------------------
>Mr_CHHR2
------------------------------------------------------------
------------------------------------------------------------
------------------------------------------------------------
------------------------------------------------------------
------------------------------------------------------------
------------------------------------------------------------
------------------------------------------------------------
------------------------------------------------------------
------------------------------------------------------------
------------------------------------------------------------
------------------------------------------------------------
-----------------------------------------MLKMAAYVLVFLVSLSGNL
LVILVVYYN-AH-MR-TSI------------------NQYLVNL----------------
-------------------AAADLLVTLVC--------------MWVHIVRH------LS
HPN-Y----------------------------VLPAVVCK-----LDGFVQ--------
----------------------------------------------NTALLASVLTLTVI
SVGRVVAVMFPLHA----RTSPDRAHRVIAAVWITSAVLA--CPSLFY-RELYSI-----
-KWA------NFT-SWQCDEF--------WPTEKHFDPKLEQC-VITYDARKVFYVALTI
ALYFLPVAVMFINYSLVVWRLWMSRLP-----------GEHS------------------
------------------------------------------------------------
------------------------------------------------------------
-----------------------------------------APAR------HTA------
----TR-AKKK----VVKMVSVVLIIFVLCWTPLQTIILY--D----F------------
----------------V---R-ANN-----------------NSLPEW--FS--VVEFSA
YFVAYSNSALN----------PI----IYCGFNANFRQGLVSLLT---------------
--------------------------------CRR-S--------------------S-T
G-R-------------------IYH-----------------Q-----------------
------------------------------------------------------------
------------------------------------------------------------
------------------------------------------------------------
------------------------------------------------------------
------------------------------------------------------------
------------------------------------------------------------
------------------------------------------------------------
------------------------------------------------------------
------------------------------------------------------------
------------------------------------------------------------
------------------------------------------------------------
------------------------------------------------------------
------------------------------------------------------------
------------------------------------------------------------
------------------------------------------------------------
---------------------------------------------------
>Mr_CHHR3
------------------------------------------------------------
------------------------------------------------------------
------------------------------------------------------------
------------MDG---------------------------------------------
------------------------------------------------------------
-------------------------------------------------------MGSSS
SSS-SFSIKETILGLNSSS-TNPHHSGHHGSSG---------------------------
-------------------HVLELWNTTEQ-----------EY-V---------------
--------E----------------------------------E----------------
---FSN-------------------------------------LSL--------------
------LNSTNC---------------------TWNGTQW--------------------
----ICPQGE---WEPNPY--------NLPW-WH------QLIWSVVFGGMVLVATGGNL
IVIWIVLAD-RR-MR-TVT------------------NIFLVNL----------------
-------------------SVADTMVSTLN--------------VVFNFTY-------ML
NLH-W----------------------------RFGHVYCK-----ISQFVS--------
----------------------------------------------VLSICASVFTLMAI
SFDRYIAIMHPLRP----RMGRKATITIAVWIWVSSICVS--MPTMIF-FTTDNI-----
-PEKD-----GEE-RVVCYGA--------WPDGD----------QGESYLEYVHTVILMV
LTYILPLLSMGFTYARIGWTLWGSRSI-----------GEQT------------------
------------------------------------------------------------
------------------------------------------------------------
------------------------------------------PRQ------VES------
----IR-SKRK----VVKMMIVVVTIFGVCWLPYHAYFIL-AN----L------------
----------------M---P--------------------EITHTAY--IQ--ETYLAI
YWLAMSNSMYN----------PM----IYCWLNNRFRNGFKKVFA---------------
----------------------------RVCTCIQ-Y-----------------------
------------------------------------------------------------
---DQ------E----------PVEV--------------TRIHTTRFS-----------
---------CSGS---------------------------------------------PE
THHR-----------VSCDALME-------------------------------------
------------------------------------------------------------
-----GIL--YLDDEDSL------------------------------------------
------------------------------------------------------------
------------------------------------------------------------
------------------------------------------------------------
------------------------------------------------------------
------------------------------------------------------------
------------------------------------------------------------
------------------------------------------------------------
------------------------------------------------------------
------------------------------------------------------------
------------------------------------------------------------
---------------------------------------------------
>Munmic_EVm003683t2 type=protein; aalen=372,64%,partial3; clen=1743; offs=628-1743; organism=HBG_Munida_microphthalma; evgclass=althim; oid=HBG_Munida_microphthalma_trinHBG_Munida_microphthalma_Loc112016c0g1t1; codepot=Code/0.081;
------------------------------------------------------------
------------------------------------------------------------
------------------------------------------------------------
-----------MMES---------------------------------------------
------------------------------------------------------------
-----------------------------------L-EA----------VNT---YELAL
NLT-QYTTTDL-------------------------------------------------
----------------------ERHNLTAM-----------E------------------
--------DPF-------------------------------GL----------------
---DGN-------------------------------------YTSFP------------
-----ILNDTLE---------------------SLFANG---------------------
-------------TDPNKY--------NLPW-WH------ELIWYVVFMGMVIVATGGNL
IVIWIVLAD-RR-MR-TVT------------------NIFLVNL----------------
-------------------SVADAMVSTLN--------------VVFNFTY-------ML
NLH-W----------------------------RFGLVYCK-----ISQFVS--------
----------------------------------------------ILSICASVFTLMAI
SFDRYIAIMHPLRP----RMGRKATILIVVWIWVSSVCLS--LPNLMY-FTTDVI-----
-YFPD-----G-E-RTVCYGA--------WPDGD----------QGASHSEFVHTVVLMV
LTYILPLVCMGFTYVRIGLTLWGSRSI-----------GEQT------------------
------------------------------------------------------------
------------------------------------------------------------
------------------------------------------PRM------MES------
----IR-SKRK----VVKMMIVVVTIFAVCWLPYHLYFIL-VN----L------------
----------------V---P--------------------DIAHQEY--IQ--ETYLAI
YWLAMSNSMYN----------PM----IYCWLNNRFRNGFRKVFA---------------
----------------------------GWCP----------------------------
------------------------------------------------------------
------------------------------------------------------------
------------------------------------------------------------
------------------------------------------------------------
------------------------------------------------------------
------------------------------------------------------------
------------------------------------------------------------
------------------------------------------------------------
------------------------------------------------------------
------------------------------------------------------------
------------------------------------------------------------
------------------------------------------------------------
------------------------------------------------------------
------------------------------------------------------------
------------------------------------------------------------
------------------------------------------------------------
---------------------------------------------------
>NeodenEVm003303t1 type=protein; aalen=507,63%,complete; clen=2401; offs=471-1994; organism=Neocaridina_denticulata; evgclass=main; oid=Neocaridina_denticulata_trinNeocaridina_denticulata_LocDN53114c0g1t1; codepot=Code/0.02;
------------------------------------------------------------
------------------------------------------------------------
------------------------------------------------------------
------------MSE---------------------------------------------
----------------------D-------------------------------------
------------------------------------------------------CIH-HI
DGR-ALTY---------------------DI-----------------------------
-----------------------NCNDSCCTF----------------------------
------------------------------------------------------------
---GDG-------------------------------------YI---------------
ICFG-ECNFTDR----------------------SSLTY---------------------
---------------------------TEPW-EL-------GVRWTYTLIVTVMGILGNI
TIITILLKN-RLLLR-TSV------------------NIFIFNM----------------
-------------------SVADLTLSCAG--------------PVLFTIR-------DT
HQF-F----------------------------VFGETWCH-----MEGVIQ--------
----------------------------------------------IMVMMVSVTSLAVI
SFDRMLGIVLPFHD----HLKIWHSISIISVIWIISGLLS--IPFGIY-RIYTVR-----
-VWK------DLT-ETTCGED--------------------------RSKIKIWWIIIVI
GLTWLPLLIMLISYTTIFIYLKYSWRN---------PI-LQKEH----------------
------------------------------------------------------------
------------------------------------------------------------
---------------------------------------------------PAL------
----IH-LRKR----VMRMMFAVVIGFIICWLPFQVLKLF-TN----K------------
----------------F---I-NDSGQ------------FIDESKKKP--YN--ALMSVS
HYMFYTNAAIN----------PI----VYALMHQTFRRAFRITFS---------------
--------------------------------CFY-N--------------------RKS
AFVL-----------TRGVGPH--------------------TYTWSLKSTAQN------
-------------------------------VYGK-----NMVNNPKSS-----------
-----------------------------------------------------------K
LRDL-----------IMRNNQVT--------------SSAV-------------------
------------------------------------------------------------
--VSSSAMVAAIALEPTQ------------------------------------------
INKKIAE---ENHT--------------TNREGEGEEA----------------------
--------------------------------CKSQK-----------------------
------------------------------------------------------------
---------------------NGAMEKGTLLSYVNEG-----------------------
------YVTDL--------------PQRRTSIVSTGA-----------------------
-LGHLITQV---------------------------------------------------
------------IE--EESSS---------------------------------------
------------------------------------------------------------
------------------------------------------------------------
----------------DADT----------------------------------------
--------ERIL---------------------------------------
>Nn_CHHR1
------------------------------------------------------------
------------------------------------------------------------
------------------------------------------------------------
-----------IMED---------------------------------------------
----------------------RKHHNL--------------------------------
------------------------------------------------------TIEDVT
YLL-SQVS---------------------KI-----------------------------
-----------------------VCNDSCCRY----------------------------
------------------------------------------------------------
---KDN-------------------------------------DV---------------
ICFS-DYNYTDK----------------------HNLTY---------------------
---------------------------TPTW-EM-------AVRWSYVSLVVLMALLGNL
CTIIILLKN-RLLLR-TSV------------------NHFILNM----------------
-------------------SVADLILTITG--------------PIPFTIR-------DT
SNF-W----------------------------PLGKVWCH-----LEGYIQ--------
----------------------------------------------MLVLLVSVTSLATI
SFDRMLGVVRPFHN----HLKLWQSVALIILIWISSAIIA--VPWCIY-RVYTKH-----
-IWK------DMT-QTICGES---------------------------DQIYTWWIVGVI
GLTWLPLSVMVVCYTTIIICFHHRKFK---------IA-TSKEH----------------
------------------------------------------------------------
------------------------------------------------------------
---------------------------------------------------PVM------
----TH-LKKQ----VVKMIFMVVIIFAICWTPLQLLKIT-NN----D------------
----------------F---L-DENGQ------------FKDKATERT--YN--ILLTVS
QYMIYINPAVN----------PI----VYALMHQTFRRAFRVTFP---------------
--------------------------------CFY-K--------------------NES
SLVL-----------TPGHGMR--------------------RYMWSYRSTTTSN-----
-------------------------------ACGN-----DISRIPRR------------
------------------------------------------------------------
---R-----------TRSEQGGT--------------PGAV-------------------
------------------------------------------------------------
--LSSSAVAASIALDSEA------------------------------------------
--KRYKR---EWST---------------EDSEPSVSRRTKFRCRSLSVGSDGPSDSKCK
IPNGRHS------------SDD---ATSPLGTRSKKRKRSRSL-----------------
---------------GSEKSLDTMIKIE----------KERKSSEGSERGE---------
---------------------GSERATMAHLSYPNEG-----------------------
------FVRDL--------------PPRRMSFVSTGT-----------------------
-LGYLITQV---------------------------------------------------
------------IE--EETAS---------------------------------------
------------------------------------------------------------
------------------------------------------------------------
----------------DVEN----------------------------------------
--------ERVL---------------------------------------
>Nn_CHHR2A
------------------------------------------------------------
------------------------------------------------------------
------------------------------------------------------------
------------MEV---------------------------------------------
----------------------SNIELWTMESGS------------HNPMATA-------
---AVAAAAA---------------------------------------------ASEVW
GGA--SST---------------------TLSPYDTP-----------------------
-----------------HLPED-NVTLTF------------------------------D
LNKSCQN-DHR-------------------------------------------------
---LMD------------------------------------------------------
--LT-DFDFG--------------------------------------------------
-----------YRKETWI---------PITC-RE-------VIKIVAYILVFLVSLAGNL
LVIVVVYYN-AH-MR-TST------------------NQYLVNL----------------
-------------------AVADLLVTLVC--------------MWVHIVKN------LS
HPH-Y----------------------------ILPALVCK-----LESFVQ--------
----------------------------------------------ATSLLASVLTLTVI
SVGRFVAVMFPLHA----RTSPDRAHRVIAVVWLTSALLA--CPPLFY-REQYSI-----
-QWA------NFT-SWHCDEF--------WPTEVHFNLKVGHC-VITYDAKRRFYIILTI
VFYFLPVGIMFVNYSLVVWKLWMTQLP-----------GEHC------------------
------------------------------------------------------------
------------------------------------------------------------
-----------------------------------------VPAR------NTA------
----TR-TKKK----VVKMVSVVLLVFVLCWTPLQSILLY-SS----L------------
----------------V---H-SQD-----------------NSLPEW--FS--EVEFAA
YFVAYSNSALN----------PI----IYCGFNANFRQGLVSLLT---------------
--------------------------------CRH-S--------------------S-A
S-R-------------------IYH-----------------RRNWKG------------
-----------------------------------------MTGGTRETT----------
VG-------CSGPEPA-VLLEFN----------------------------------SIK
RNNR-----------LDQKFSMT-------------SSHSGR------------------
------------------------------------------------------------
-VLMTCSNKDLRQNNLNDFG----------SDNTCKDYNGGEQT-QLEG--GTGH-----
SCPNIN----NAVYN---------------------------------------------
------------------------------------------------------------
--------------------------------------NHH-------------------
-----------------------------HLRYNDVGLTR--------------------
----------------------------HHD-----------------------------
------GKL---------------------------------------------------
-----------GAR--ASNSW---------------------------------SSN---
-SGV------TVGCGCCQSTAAT----------TTTS-----------------------
--------------------------------------------------------PL--
---------HHHHQMYDLNH-LK---------EDINN-----------------------
D-----IREDVL---------------------------------------
>Nn_CHHR2B
------------------------------------------------------------
------------------------------------------------------------
------------------------------------------------------M---GV
W----------MLEA---------------------------------------------
----------------------MTYFHLT-------------------------------
-----TTTTA---------------------------------------------TSEVW
SDV--SST---------------------LPTDYLSP-----------------------
-----------------HAQSV-NESLAF------------------------------A
LNVTCHN-DRQ-------------------------------------------------
---LVD------------------------------------------------------
--LT-EFEYA--------------------------------------------------
-----------YRKETWI---------PITW-RE-------VIKIVAYVIVFVVSLVGNL
LVILVVYYN-VH-MR-SST------------------NQYLVNL----------------
-------------------AVADLLVTLLC--------------TWVHLVRN------LS
HPH-H----------------------------VLPAIICK-----LDGFAQ--------
----------------------------------------------ATSLLASVLTLTVI
SVGRFVAVIFPLHA----RTSPDRAHRVIAVVWVTSALLS--CPTLFY-RQLYSI-----
-KWA------NFT-SWHCDEV--------WPSEVTYDPVVRRC-VTTYDPKKLFYIILNT
AFYFLPVGIMVISYSLVVWRLWMTQLP-----------GEHC------------------
------------------------------------------------------------
------------------------------------------------------------
-----------------------------------------VPAR------NTA------
----TR-AKKK----VVKMVSVVLLVFVLCWTPLQTIILY-SN----F------------
----------------V---H-VDH-----------------NSLPEW--FG--VMEFSA
YFIALSNSALN----------PI----IYCGFNDNFRKGLMSLLT---------------
--------------------------------CRH-S--------------------S-T
G-R-------------------IHH-----------------RLHWRG------------
-----------------------------------------TTGRTRETT----------
VG-------CSGPEPA-VVLEIK----------------------------------SLE
I-NS-----------SSHKSYKK-------------SSHSSR------------------
------------------------------------------------------------
-VVMT-SYKELRHNKLDDIPD---------TDHTFKKPSGGGES-GQKG-----------
--DGITT---STPCK---------------------------------------------
------------------------------------------------------------
--------------------------------------NHC-------------------
-----------------------------VCLVGDLA-----------------------
------------------------DHQRPSG-----------------------------
------HQRLTE---------------------------------------------H--
---------HHSAP--ASASS---------------------------------SGR---
-RKV------ATCCGCCRSTKSA-------------------------------------
---------------------------------------------------------S--
---------FTLEEVYGVNK-LK---------DNINT-----------------------
D-----TKEDRV---------------------------------------
>Nn_CHHR3
------------------------------------------------------------
------------------------------------------------------------
------------------------------------------------------------
------------MEL---------------------------------------------
------------------------------------------------------------
--------------------------------------------------LD---YETTW
NMS-TIQDRDM-------------------------------------------------
-----------------------AQNGTGQ-----------EY-E---------------
--------D----------------------------------P----------------
---TIN-------------------------------------LVYT-------------
-----MLNVTNS---------------------TGNVTL---------------------
-------------GEENKY--------QLPW-WH------QLIWSVFFGGMVVVATGGNL
IVIWIVLAD-RR-MR-TVT------------------NIFLVNL----------------
-------------------SVADAMVSTLN--------------VVFNFTY-------ML
NLH-W----------------------------RFGRIYCK-----ISQFVS--------
----------------------------------------------ILSICASVFTLMAI
SFDRYIAIMHPLRP----RMGRKATILIVVWIWVSSTCLS--MPNMLF-FTTAPL-----
-PLKD-----GDT-RVVCYAQ--------WPDGD----------QGYSQSEYVHTVVLMV
LTYILPLLCMGFTYARIGMTLWGSRSI-----------GEQT------------------
------------------------------------------------------------
------------------------------------------------------------
------------------------------------------PRQ------VES------
----IK-SKRK----VVKMMIVVVSIFAICWLPYHLYFIL-SN----L------------
----------------M---P--------------------EIAHTDY--IQ--ETYLAI
YWLAMSNSMYN----------PM----IYCWLNNXXXXXXXXXXX---------------
----------------------------XXVPPGL-Q-----------------------
------------------------------------------------------------
---EGV----LRL--------VPLRA--------------LLRARAR-------------
----------RGN---------------------------------------------QG
PHHQ-----------VLLLGISRN------------------------------------
------------------------------------------------------------
--SPSDSLRRLITHFDEDLC----------------------------------------
VRCGRRQ----------QRRQ--DPASE-----SVQRRQ---------------------
----------------------------------HEEGHER-------------------
------------------------------------------------------------
------------------------------------------------------------
------------------------------------------------------------
------------------------------------------------------------
--------------S-QRQY----------------------------------------
-----------------------------QELWRHA----D-------------------
------------------------------------------------------------
------------------------------------------------------------
-------------------------------------------------HR
>OplsP2_EVm002856t1 type=protein; aalen=308,87%,partial3; clen=1052; offs=129-1052; organism=HBG3047I2_Oplophorus_spinosus_photophores; evgclass=main; oid=HBG3047I2_Oplophorus_spinosus_photophores_trinHBG3047I2_Oplophorus_spinosus_photophores_Loc457
------------------------------------------------------------
------------------------------------------------------------
------------------------------------------------------------
------------MDT---------------------------------------------
----------------------TSLALSA----------------------SP-------
---STASFSP---------------------------------------------TDIL-
-----LSS---------------------AIPPYLST-----------------------
-----------------QIPQD-LLNISM------------------------------V
TNVSCNR-AHH-------------------------------------------------
---QID------------------------------------------------------
--FS-EFEYG--------------------------------------------------
-----------YRKETWI---------PITW-RE-------VLKITAYVLVFLISLSGNL
LVILVVYYN-AH-MR-SST------------------NQYLVNL----------------
-------------------AAADLFVTLVC--------------MWVHIVRH------LS
HPH-F----------------------------VLPEVVCK-----LDGFVQ--------
----------------------------------------------TTALLASVLTLTVI
SVGRFIAVMFPLHA----RTSPDRAHKVIAAVWITSATLA--CPTLFY-RELYSI-----
-KWS------NFT-SWQCDEF--------WPQEFKVDPKTGFC-SLVYDSKHYFYTALTI
ALYFLPVGVMFINYSLVVWRLWMTQLP-----------GEHS------------------
------------------------------------------------------------
------------------------------------------------------------
-----------------------------------------LPAR------NTA------
----TR-AKR--------------------------------------------------
------------------------------------------------------------
------------------------------------------------------------
------------------------------------------------------------
------------------------------------------------------------
------------------------------------------------------------
------------------------------------------------------------
------------------------------------------------------------
------------------------------------------------------------
------------------------------------------------------------
------------------------------------------------------------
------------------------------------------------------------
------------------------------------------------------------
------------------------------------------------------------
------------------------------------------------------------
------------------------------------------------------------
------------------------------------------------------------
------------------------------------------------------------
------------------------------------------------------------
------------------------------------------------------------
---------------------------------------------------
>OraoraEVm001763t1 type=protein; aalen=556,61%,complete; clen=2696; offs=30-1700; organism=Oratosquilla_oratoria; evgclass=main; oid=Oratosquilla_oratoria_trinOratosquilla_oratoria_LocDN46275c1g1t1; codepot=Code/0.091;
------------------------------------------------------------
------------------------------------------------------------
------------------------------------------------------------
------------MVA---------------------------------------------
----------------------SESGLR--------------------------------
-------SLPSDGPVGHEAPWVPP----------------------------PWPPGDPV
NLM-AGSS---------------------GM-----------------------------
-----------------------ECNATCCNY----------------------------
------------------------------------------------------------
---SGG--------------------------------------F---------------
ICFI-EYNFTDY----------------------QTLDA---------------------
---------------------------REPW-EV-------AVRWTYTILIVLVGLLGNL
AIITILIRN-RLLMR-STI------------------NLFILNL----------------
-------------------SIADLITLAVG--------------PIPFTIR-------ET
HPF-W----------------------------VLGPVWCH-----LDGFIQ--------
----------------------------------------------MIVMLVSVTTLSTI
SFDRMVGVLFPFHR----HLRIWEAVGVIALIWAAAIPFA--TPFAIY-RNYFER-----
-EWK------DLT-EVTCEEV--------------------------QTKLYPWWIVVVI
ALTWLPLLVMLVCYTVIFVQVYRQSSC---------ESLSPTVH----------------
------------------------------------------------------------
------------------------------------------------------------
---------------------------------------------------PAI------
----LS-TRTR----VVKMMFVVVLVFLACWLPFQILKIA-KP----K------------
----------------F---I-SETGQ------------L-LTASRKT--YK--VWNTIS
QYVLYINPTVN----------PL----IYGLMHQNYRRAFKVTFP---------------
--------------------------------WIF-K--------------------GKP
AFVL-----------TRGNGNR--------------------PFVWSTTRSRSH------
----------------------------------------TIHSTPSSS-----------
-----------------------------------------------------------N
SEEP---------------------------------RVAA-------------------
------------------------------------------------------------
--VNAMALRRTKSLDTER------------------------------------------
--FETRR---RLAI---------------RRTQREDFSRRTN-----------------E
FPMHR------------------------ISHSKTKKN----------------------
--------------------------------------KRVKSPAGRG------------
---------------------------TEPRGEVNIT-----------------------
------VVLDE--------------VPRETSLFSTNS-----------------------
-LGALIHEV---------------------------------------------------
------------IE--EESQS---------------------------------------
------------------------------------------------------------
------------------------------------------------------------
----------------EVERETS-------YSHSVRS------------------NM--P
SEESSGASQRSIV--------------------------------------
>Panar1_EVm004455t1 type=protein; aalen=578,40%,complete-utrbad; clen=4342; offs=2035-3771; organism=Panulirus_argus; evgclass=noclass; oid=Panulirus_argus_Panulirus_argus_evg11590173; codepot=Code/0.12;
------------------------------------------------------------
------------------------------------------------------------
------------------------------------------------------------
------------MEW---------------------------------------------
----------------------STAVTTE---------------------STP-------
---AAMTPVP---------------------------------------------SADIW
GL---TYS---------------------SLSPFINT-----------------------
-----------------NVSED-YMS----------------------------------
--NDCVY-DQT-------------------------------------------------
---LVN------------------------------------------------------
--VS-MYEYL--------------------------------------------------
-----------YRKETWI---------TITW-RE-------VLKMFAYVVIFLVSLAGNL
LVIVVVYYN-AN-MR-SST------------------NQYLVNL----------------
-------------------AVADLLVTLVC--------------MWVHIVRH------LS
YPN-Y----------------------------ILPVIVCK-----LDGFVQ--------
----------------------------------------------ATSLLASVLTLTVI
SVGRFVAVIFPLHA----RTSPDRAHRVIAAVWVTAALLS--CPTLFY-RQLYSI-----
-KWS------NFT-SWQCDEI--------WPREGKFDPAKRLC-VITYDAKKLFYTVLII
AVYFLPVGIMLISYSLVVWKLWVTQLP-----------GEHH------------------
------------------------------------------------------------
------------------------------------------------------------
-----------------------------------------APSR------ITA------
----TR-SKRK----VVKMVSVVLLVFVICWTPLQSIILY-SN----F------------
----------------L---L-GQE-----------------ASLPDW--FP--VMEFAA
YFIAYSNSALN----------PI----IYCGFNVNFRQGLVSLLT---------------
--------------------------------CRH-T--------------------S-A
G-R-------------------MYH-----------------RRNWKG------------
-----------------------------------------MTGGTRETT----------
VG-------CSGPEPA-VLLEFS----------------------------------SIK
R-NR-----------MVQKYSMT-------------PSQSGR------------------
------------------------------------------------------------
-VVTMGSNKELRRNTISDLT----------SGLTCKNCPRGGQA-LDPQ--PADS-----
MCSN------TAIYA---------------------------------------------
------------------------------------------------------------
--------------------------------------NDN-------------------
-----------------------------HLHRSEVGLAAC-------------------
-------------------------TGGQNG-----------------------------
------GHL---------------------------------------------------
-----------SIH--ASSTS---------------------------------SGS---
-SRV------DKVCGCCAMHRRK----------KSIP-----------------------
--------------------------------------------------------PE--
---------AAEDEMYQFND-IQ---------ENISN-----------------------
D-----TKEEML---------------------------------------
>Panar1_EVm005562t1 type=protein; aalen=495,80%,complete; clen=1853; offs=130-1617; organism=Panulirus_argus; evgclass=noclass; oid=Panulirus_argus_Panulirus_argus_evg1734599; codepot=Code/0.099;
------------------------------------------------------------
------------------------------------------------------------
------------------------------------------------------------
------------MAL---------------------------------------------
------------------------------------------------------------
-----------------------------------S-DP----------VLD---FERSW
NVS-GGRLAEL-------------------------------------------------
----------------------EWWNMSGF-----------EY-D---------------
--------DAR-------------------------------QQ----------------
---FAN-------------------------------------GSYFP------------
-----FPNATTN---------------------FTDYSE---------------------
-------------WEENKY--------DLPW-WH------QLIWSVVFGGMVVVATGGNL
IVIWIVLAD-RR-MR-TVT------------------NIFLVNL----------------
-------------------SVADAMVSTLN--------------VVFNFTY-------ML
SVD-W----------------------------RFGRIYCK-----ISQFVS--------
----------------------------------------------ILSICASVFTLMAI
SFDRYIAIMHPLRP----RMGRKTTILIVVCIWMSSTGVS--MPNMLY-FTTAAL-----
-PLKD-----GGE-RIVCYGA--------WPDGD----------SGNSYSEYIHSVALMV
LTYIVPLLFMGFTYARIGMTLWGSRSI-----------GEQT------------------
------------------------------------------------------------
------------------------------------------------------------
------------------------------------------PRQ------VES------
----IR-SKRK----VVKMMIVVVTIFAICWLPYHAYFIL-SN----L------------
----------------M---P--------------------EIAHTDY--IQ--ETYLAI
YWLAMSNSMYN----------PM----IYCWLNSRFRNGFKKVFSLCLRGLRFRNGFRKV
FS--------------------------GWFPCVH-Y-----------------------
------------------------------------------------------------
---ER------E----------ASEV--------------TRVQTTRFS-----------
---------CSGS---------------------------------------------PE
NLHR-----------IDCDGSTH-------------------------------------
------------------------------------------------------------
-----ISMKTYVSDAG--------------------------------------------
-GGGSN-----------GGRP--QPVRLCN---GANLRK---------------------
----------------------------------ATNGAIT-------------------
------------------------------------------------------------
------------------------------------------------------------
------------------------------------------------------------
------------------------------------------------------------
-------------TN-TRNYGGTLTTP-----K--------------------TTKFSGV
--------------------------SY-QYV----------------------------
------------------------------------------------------------
------------------------------------------------------------
---------------------------------------------------
>Panar2_EVm001907t1 type=protein; aalen=788,80%,complete; clen=2931; offs=387-2753; organism=Panulirus_argus_ERNST; evgclass=main; oid=Panulirus_argus_ERNST_trinPanulirus_argus_ERNST_GHUJ01001070.1; codepot=Code/0.07; TSA: Panulirus argus LocDN97967
------------------------------------------------------------
------------------------------------------------------------
------------------------------------------------------------
------------MVE---------------------------------------------
----------------------EEHKVRLSTDN---------------------------
-----------------------------------------------------ALDYGSG
PTS---------------------------------------------------------
--TPWTDS-----LFECLLQVSEGLNVTVDIIYNL-----QNLANSSLNQLS--------
------D-RELYL-YLLNS---------------------SVWG----------------
---EVN------------------------------------------------------
-----STFWDTSG----------------------------------------------G
TRLTACLVPS---PVDRPY--------LLPW-WQ------QLTWTLAFGSMLLVAVGGNA
IVMWIVIAH-RR-MR-TVT------------------NYFLVNL----------------
-------------------SGADLLMSVFN--------------CMFNFIY-------ML
HSD-W----------------------------PFGSVYCT-----ISNFMA--------
----------------------------------------------NVTIAASVFTLMAI
SFDRYIAIVRPLKP----RMSKSEARHVIIIIWLSSMTLA--VPCLLY-STTLSI-----
-RYKH-----DEI-RRGCILL--------WPDGE----------TSFSYREYVYNTVFFT
TTYVLPMLVMLVSYSLIGCELWGSHSI-----------GELT------------------
------------------------------------------------------------
------------------------------------------------------------
------------------------------------------DRQ------ASS------
----IK-SKRR----VVRMFIVIVVIFMLCWLPQQGFFLY-QY----H------------
----------------N---N--------------------QVLDSEN--IQ--HIYLGF
YWLAMANAMIN----------PI----VYYWMNARFRSYFREVVLQCYPG----------
----------------------------RS--CCC-------------------CCVKSI
RYLD--------------------------------------------------------
---SPHL--VHR--------RHDS---------------VDRMSRSRSD-----------
--------------------------------------------------------VPLD
VNAM-----------RRNVPAGG--------------SIQHD------------------
------------------------------------------------------------
-RLFVYSSKSKVNARDGPRNTQYTNQ---------------------------------R
DSGTRSTI-P-------------LREMNYTKPVDGEFYRK--------------------
-PLTAEQESHRNQYLSDQNALRISVQQAPSTFTCLINTVKRNQE----DTLPMDEHMTQV
PAGDIEMSWMVPHCYDRDSVAAI----VSDVTPT--------GPSPKGECH---VSQ---
--SSADL-LLVPI---------ISKTSLTGPCSSSPLLRSNVKHEKVNDFVRVEKEFESE
QL-----------------YFEVNNVREEKVDIASF-----------------------N
CVPRPGGSLSVT---ITSPEDQVSRNVFL-------------------------------
---------QEDSS--EDNHFTRTLEHKRPERK---------------------------
----------SISGNMVHE-------AIEETLNAVMKR----------------------
------------------------------------------------------------
-------SYVRDTSGKDTRN--------LKRSPENIL-----------------------
----KVSREIML---------------------------------------
>Panar2_EVm006839t1 type=protein; aalen=307,20%,complete-utrbad; clen=4423; offs=980-1903; organism=Panulirus_argus_ERNST; evgclass=noclass; oid=Panulirus_argus_ERNST_trinPanulirus_argus_ERNST_GHUJ01021869.1; codepot=Code/0.044; TSA: Panulirus argus
------------------------------------------------------------
------------------------------------------------------------
------------------------------------------------------------
------------------------------------------------------------
------------------------------------------------------------
------------------------------------------------------------
------------------------------------------------------------
------------------------------------------------------------
------------------------------------------------------------
------------------------------------------------------------
------------------------------------------------------------
------------------------------------------------------------
------------------------------------------------------------
------------------------------------------------MYQM------WV
QYP-W----------------------------PWGDAACK-----VRAVVP--------
----------------------------------------------ETFAHVSVLTILAV
SGERYVAITDPVYA--RTTHTMSRTARVLPVIWLIAFLAA--TPWGYY-QKVNLLPG-P-
-LGS------VLAESAWCAIP--------FHD--------------TSTTWSWLMWVSSV
GAFILPMAILVTLYCRIGVVLSIDPPS-----------RTPAAG----------------
------------------------------------------------------------
------------------------------------------------------------
---------------------------------------------------TAA------
----MH-SRKL----GIRMLVAVVAAFFLCWAPFHAQRLL-FV----I------------
----------------V---T-SY---GHW-----------TPSLRTV--NT--NFYYCT
GICYYLNSAVN----------PI----LYSVMSVRFRMAFRRSL----------------
--------------------------------CGG-K-----------------------
--------------------------------------------EWARRQV---------
-------------------------------------------YLSTTQGH---------
---------------------------------------------------------LPL
SNNS---------NILNRTREFS-------------------------------------
------------------------------------------------------------
------------------------------------------------------------
------------------------------------------------------------
------------------------------------------------------------
------------------------------------------------------------
------------------------------------------------------------
------------------------------------------------------------
---TTSTKRVI-------------------------------------------------
-----------ETS--NRNGF---------------------------------------
------------------------------------------------------------
------------------------------------------------------------
-----------NYVFEHMEMEA--------------------------------------
---------------------------------------------------
>ParausEVm004085t1 type=protein; aalen=619,46%,complete-utrpoor; clen=4002; offs=1572-3431; organism=Paratya_australensis; evgclass=noclass; oid=Paratya_australensis_trinParatya_australensis_LocDN50659c0g1t1; codepot=Code/0.025;
------------------------------------------------------------
------------------------------------------------------------
------------------------------------------------------------
------------------------------------------------------------
------------------------------------------------------------
------------------------------------------------------------
------------------------------------------------------------
------------------------MNTSFPSLT---------FGS---SEMDL-------
--------VDSIG-------------------PSLGAS--VPSW----------------
---PCN-------------------------------------HTGPL------------
VMRE-KYPMPLL------------------------------------------------
-------------VETART--------LDIY-E--------ILQIAAFASVFIISVCGNL
IIMIVVYLN-SF-LR-STI------------------NYYLVNL----------------
-------------------AVSDLLITVLC--------------WPTITTQ-------LT
QPF-Y----------------------------ILGRPLCK-----LNVLTQ--------
----------------------------------------------TTCVTVSVMTLSAV
ACDRVYAVMMPLRA----RSSVARPVTLILSIWVTAVVLT--IPAFLV-RDIQVF-----
-QWD------DLV-EESCSDM--------LPR----------CSPNVGTIFKYYRILLTV
MLFFLPAMVMIVAYAVILLRLWCVKRP-----------ATPTQTTTP-------------
------------------------------------------------------------
------------------------------------------------------------
--------------------------------------TSANAKS------NPH------
----IR-AKRK----IVKMTAMVLLAFLVCWCPLHILLFY-DL----I------------
----------------S---H---------------------QALPPW--FD--KVVFWA
YFLGYCNSALN----------PL----LYGGFSDNFRQGFKNMFR---------------
---------------------------H--------R--------------------RYV
SDHM--------------------------------------------------------
-QL-P-----------------------STAMTS---------SMTRLSSRL--------
----------SIPRPS-VFRTFSASSQ------AVNPLPFVKHNSLP---RKQSLQYSRR
SSAA-----------FSNISNPQ-------------------------------------
------------------------------------------------------------
-SRRSSTVRGLLYQREDSVGA-------KLPD---------------------------H
VLANLSH---KEVS----------------------------------------------
------------------------------------------------------------
------------------------------------------------------------
------------------------------------------------------------
---------------------LAYSLPPEPSNV------------------------PQV
PRRRASSEGPEAIEE-----------------TNCLLEETLYSVKGENHKGFIGESG---
----DNSVVSSALL----------------------------------------------
------------------------------------------------------------
------------------------------------------------------------
-----------DVHLQNLQKRQ---------FTSIQE-EGYHTNDDDTTLNADIK-----
EHGISYSSEKSCHDSDSE-VQMTVHKNNVQNVEQT----------VFTPQI
>ParausEVm004792t1 type=protein; aalen=565,42%,complete-utrpoor; clen=3949; offs=1470-3167; organism=Paratya_australensis; evgclass=noclass; oid=Paratya_australensis_trinParatya_australensis_LocDN41038c0g1t2; codepot=Code/0.028;
------------------------------------------------------------
------------------------------------------------------------
------------------------------------------------------------
------------MEG---------------------------------------------
----------------------LRIVNPT---------------------LVS-------
---GITGAVT---------------------------------------------EDVLW
SL---GTS---------------------TFAPFVIT-----------------------
-----------------HFPEG---NMSD------------------------------P
VNSSCNFDDVR-------------------------------------------------
---HLN------------------------------------------------------
--VS-EYDYP--------------------------------------------------
-----------YRKETWI---------AITW-RE-------ILKIIAYVVAFLVSLAGNL
LVILVVYHN-AN-MRTSST------------------NRYLVNL----------------
-------------------AAADLLVTLVC--------------MWVHIVKH------LS
HPN-Y----------------------------ILPSIICR-----IDGFVQ--------
----------------------------------------------ATSLLASVLTLTVI
SVGRFVAVMFPLRA----RTSPVRAYRVIAAVWITSAILA--CPTMFY-RQYYSI-----
-KWK------NFV-TWQCDEF--------WPSEKRYDPKLRYC-VTVYDYKTIFYTAFTI
ALYFLPVGIMIVNYSLVVWRLWVNQLP-----------GEHS------------------
------------------------------------------------------------
------------------------------------------------------------
-----------------------------------------APAR------NTA------
----TR-AKKK----VVKMVSVVLLVFVLCWTPLQTIILY-SN----F------------
----------------V---H-GQH-----------------NSLPTW--FP--AVEFSA
YFVAYSNSALN----------PI----IYCGFNANFRQGLMSLLT---------------
--------------------------------CRQ-S--------------------S-S
G-R-------------------IYY-----------------QRNWKG------------
-----------------------------------------LTARTRETT----------
EG-------CSSAEPA-VLVEFT----------------------------------SSK
K-NR-----------Y---------------------GPSGK------------------
------------------------------------------------------------
-TPLSSSREAP--DSLCDSS----------SEPVSKRSFQGE---------PFNG-----
SQSHMSG---SGTF----------------------------------------------
------------------------------------------------------------
------------------------------------------------------------
-----------------------------FCHQQSDGLRG--------------------
----------------------------RPL-----------------------------
------GDF---------------------------------------------------
-----------SRR--ALGSS---------------------------------ITGR-Y
PGGG------FSGCSCCRRKGRR----------KEK------------------------
--------------------------------------------------------II--
---------SDGQQVYELNE-VR---------DNTSN-----------------------
G-----SREDML---------------------------------------
>ParausEVm005814t2 type=protein; aalen=391,32%,complete-utrbad; clen=3581; offs=1559-2734; organism=Paratya_australensis; evgclass=alt; oid=Paratya_australensis_trinParatya_australensis_LocDN40376c0g1t2; codepot=Code/0.012;
------------------------------------------------------------
------------------------------------------------------------
------------------------------------------------------------
------------------------------------------------------------
------------------------------------------------------------
------------------------------------------------------------
------------------------------------------------------------
------------------------------------------------------------
------------------------------------------------------------
------------------------------------------------------------
------------------------------------------------------------
-----------------------------------------------MFFYFVQGL----
-----------------NV------------------NLHRFNL----------------
-------------------NYT--------------------------------------
------------------------------------------------------------
----------------------------------------------VMVMMVSVTSLAVI
SFDRMMGIVRPFHN----HLKQWHSAAIIVVIWAISSILA--IPFGVY-RIYTVR-----
-IWK------DVT-ETTCGEE--------------------------RSKIRIWWIIIVI
GLTWLPLTIMLLSYTTIFVYLRYFWRN---------PI-LQKEH----------------
------------------------------------------------------------
------------------------------------------------------------
---------------------------------------------------PGL------
----IH-LKKR----VMRMMFVVVIGFIICWLPFQGLKIF-TN----K------------
----------------F---I-DETGR------------FIDDQKENM--YN--LLMSVS
HYMFYANSAFN----------PI----VYALMHQNFRRAFRITFS---------------
--------------------------------CFY-K--------------------TKS
AFVL-----------TRGVGTQ--------------------TYVWSLKSTAKN------
-------------------------------VYGA-----NMVNKPKSS-----------
-----------------------------------------------------------K
LMDL-----------IKGNTKIT--------------SSAV-------------------
------------------------------------------------------------
--VSSSAMVAAIALDPNK------------------------------------------
TVSKDTI---DNTS--------------NERKENGLP-----------------------
---------------------------------KSKE-----------------------
------------------------------------------------------------
---------------------NGATGKGSLLSYINEG-----------------------
------YVTDL--------------PQRRTSIVSTGA-----------------------
-LGHLITQV---------------------------------------------------
------------IE--EESSS---------------------------------------
------------------------------------------------------------
------------------------------------------------------------
----------------DPDN----------------------------------------
--------ERFL---------------------------------------
>ParausEVm007303t1 type=protein; aalen=431,30%,complete-utrbad; clen=4277; offs=1536-2831; organism=Paratya_australensis; evgclass=main; oid=Paratya_australensis_trinParatya_australensis_LocDN49913c1g1t7; codepot=Code/0.029;
------------------------------------------------------------
------------------------------------------------------------
------------------------------------------------------------
------------MAT---------------------------------------------
----------------------AGLAYPT----------------------VP-------
---TGLSMTPAGM-------------------L---------------------------
-----LTS---------------------SYSPYLST-----------------------
-----------------DYYDD--HNGSH------------------------------A
LNESCIIGRPE-------------------------------------------------
---EFD------------------------------------------------------
--FS-VYEYP--------------------------------------------------
-----------DRKDTWI---------PITW-RE-------VLKITAYILIFLISLSGNL
LVILVVYYN-AH-MR-SST------------------NQYLVNL----------------
-------------------AAADLFVTLIC--------------MWVHIAKH------LS
TPH-Y----------------------------VLPVIVCK-----LEGFVQ--------
----------------------------------------------TTALLASVFTLTVI
SGGRFYAVMFPLHA----RACPDRAHFVIAAIWICSAIFA--SPTVFY-REHYKT-----
-EWS------DFT-VWHCDEF--------WPREVVFDHEKGAC-VIGYDSKQVFYVFLTI
AFYFFPVLVMFISYSLVVWRLWMSQLP-----------GEHS------------------
------------------------------------------------------------
------------------------------------------------------------
-----------------------------------------IPAR------NTA------
----TR-AKRK----VVKMVSVVLLVFVLCWTPLQTTLLY-SS----L------------
----------------V---H-SKE-----------------TSLPEW--FP--DLEFTA
YFVAYMNSALN----------PI----IYCGFNANFRQGLVSLLT---------------
--------------------------------CSR-T--------------------Y-G
S-R-------------------TYH-----------------RREY--------------
-----------------------------------------VSGSTSRFT----------
LGH---------------------------------------------------------
--DR-----------V---------------------DNTGT------------------
------------------------------------------------------------
-EMLSGDSAS--------------------------------------------------
------------------------------------------------------------
------------------------------------------------------------
------------------------------------------------------------
------------------------------------------------------------
------------------------------------------------------------
------------------------------------------------------------
------------------------------------------------------------
------------------------------------------------------------
------------------------------------------------------------
------------------------------------------------------------
---------------------------------------------------
>ParausEVm007429t1 type=protein; aalen=425,35%,complete-utrbad; clen=3628; offs=855-2132; organism=Paratya_australensis; evgclass=main; oid=Paratya_australensis_trinParatya_australensis_LocDN54969c0g1t2; codepot=Code/0.015;
------------------------------------------------------------
------------------------------------------------------------
------------------------------------------------------------
------------MAN---------------------------------------------
----------------------TSTVIS--------------------------------
------------------------------------------------------------
------------------------------------------------------------
-----------------------VSNTSIGVL----------------------------
-------------------------------------------D----------------
---IFN------------------------------------------------------
-----------------------------GSIFVNDSII---------------------
-DVNEYI-----KAELGPQ--------RIVY-ST------LLPLTIIYALIAIGGIVGNS
LTCLVVARN-HS-MR-TST------------------NYYLVNL----------------
-------------------AVADLIALGFA--------------LPVEVYSL------WV
QYP-W----------------------------PLGDAGCR-----ARAVVA--------
----------------------------------------------EALTFVSILTILAV
SGERYVAITDPVIA--RTTHTLTRTTRVLPAIWLVALLAA--SPWGYY-QQVNHLS--P-
-GGN------VLLESAWCAIS--------FHD--------------KSRSWAWVMWVSSV
AGFILPMLALIVLYYKIGVVLSIDPPS-----------RTPSAG----------------
------------------------------------------------------------
------------------------------------------------------------
---------------------------------------------------NGA------
----MQ-TRKM----GIRMLVAVVVVFFLCWAPFHAQRLM-FV----I------------
----------------V---T-VY---GTW-----------DTYLRAV--NQ--KLYYFT
[truncated: 444,708 more chars]
