# Supplementary material for: In silico analysis of crustacean hyperglycemic hormone family G protein-coupled receptor candidates
Source: Front Endocrinol (Lausanne). 2024 Jan 9;14:1322800. doi: 10.3389/fendo.2023.1322800 (PMC10828670; doi:10.3389/fendo.2023.1322800)
Supplement: Supplementary Data Sheet 1 — G. lateralis ESG transcriptome data set. [file DataSheet_1.zip › Supplementary Data/SuppData4/CFRC_all/CHHr.all.bionj]

(((((((((((((((AcastyEVm001896t2:0.22579953,OplsP2_EVm002856t1:-0.071034275):0.098915368,SysdeP_EVm003518t1:-0.077456787):0.083320327,((((Sv_CHHRA12:0.10873736,(Po_TRL_CHHR2:0.043500412,Panar1_EVm004455t1:0.043901224):0.09116976):0.15454635,Cq_CHHR2:0.32459408):0.021057174,(Pc_CHHRA54:0.24887887,((Ha_CHHR2:0.029143721,Nn_CHHR2A:0.013290894):0.21812505,Nn_CHHR2B:0.32076061):0.084239654):0.0051916232):0.067945696,Pleaca_EVm003547t1:0.21335149):0.02471002):0.03147617,ParausEVm007303t1:0.27579108):0.054185431,Battex_EVm003745t1:0.058013666):0.070108935,(((Pleaca_EVm003946t1:0.025268108,Glyacu_EVm001806t2:0.55247903):0.098736323,ParausEVm004792t1:0.24264553):0.0797894,Lysamb_EVm005427t1:-0.044534165):0.11398995):0.020487547,ThyineEVm006265t3:0.87533432):0.023374006,(((((((Pt-CHHR-like3:0.026640197,(So_CHHR2:0.01466562,Sp-GPCR-A35:0.0086417254):0.036869206):0.027744317,(CarmaC_EVm005617t1:-0.0067699552,CarmaY_EVm004164t2:0.082424007):0.059295192):0.045069102,(Es_CHHR2:0.047507849,(Gl_CHHRA9:0.037203189,Minpug_EVm004770t1:0.061259221):0.01242952):0.068343982):0.096379913,LUA9.1_GeclatEVm004216t2:-0.0086936355):0.13771565,((((((CalsaE_EVm005262t1:0.026035927,Pt-CHHR-like1:0.076191567):0.020286407,(SpGR-A33:0.06014898,ScyparEVm004277t2:-0.060147982):0.068790048):0.053433172,CarmaC_EVm005844t1:0.14681599):0.035832938,(((Gl_CHHRA10:0.052872457,LUA10.4_c216942_g1_i3|m.49516:-0.014547415):0.0059178383,LUA10.1_GeclatEVm002817t1:-0.0014783801):0.049774878,Minpug_EVm002765t1:0.13826263):0.13976772):0.061083078,Cb_CHHR2:0.012123337):0.095903262,(Es-CHHR-like1:-0.041763443,Erisi1_EVm006110t1:0.041764442):0.051773116):0.14246114):0.095375456,LUA9.4_c209770_g2_i1|m.36434:-0.082095496):0.11377032,(((CallaeEVm003830t1:-0.0043228287,(Clivit_EVm002377t1:0.14622281,Emetal_EVm001268t1:0.56832188):0.040707707):0.085668683,Pm_CHHR2:0.37577945):0.052643988,Cliant_EVm003928t1:0.068662494):0.082581356):0.010747164):0.03247159,Mr_CHHR2:0.0078578684):0.42311755,(((AlpvirEVm007808t1:0.064214289,Styrich_EVm002467t1:0.29003736):0.069773361,ParausEVm004085t1:0.1818101):0.25165448,(((CarmaC_EVm006998t1:0.088952005,Pt-CHHR-like2:0.16461706):0.070567861,Sp-GPCR-A34:0.051136836):0.51893073,Procl2_EVm006597t1:0.30009088):0.13094734):0.7758261):0.24994679,((((((((((((AlpvirEVm002467t1:0.12680717,(Pleaca_EVm002580t1:-0.0099039245,Styrich_EVm002808t1:0.052397281):0.05402248):0.056399342,Lysamb_EVm003701t1:-0.049659323):0.10277421,Procl2_EVm004989t1:0.24207762):0.033323038,(CalsaE_EVm008513t1:0.0018828511,CarmaC_EVm004831t1:0.071652085):0.15467203):0.099808529,AlpvirEVm002467t5:-0.0077455975):0.074199125,(EulvioEVm000539t1:0.33464471,HyaaztEVm006211t1:-0.049479365):0.24095257):0.11516436,EulcruEVm004876t1:-0.18488508):0.11372973,((((((CalsaE_EVm014834t1:-0.20425406,Panar2_EVm001907t1:0.37526676):0.040462516,((Canbo1_EVm002531t1:0.067190349,CarmaY_EVm002994t1:0.12612063):0.035064168,GeclatEVm002823t1:0.1413452):0.1396153):0.047560815,Gasfor_EVm005239t1:0.035593923):0.04501323,Erisi1_EVm003906t1:-0.02630743):0.16965079,Procl2_EVm003352t1:0.40825796):0.14233424,ThyineEVm008592t2:-0.23271827):0.1577007):0.18930571,(((((((((((AlpvirEVm003253t1:0.11506938,Battex_EVm002872t1:0.06026458):0.059042633,Mr_CHHR3:0.035922714):0.091760688,((Cq_CHHR3:0.034611341,Pc_CHHRA10:0.088571861):0.023796365,((Panar1_EVm005562t1:0.065708682,Sv_CHHR3:0.0070616398):0.099967621,Po_TRL_CHHR3:-0.059948333):0.099624284):0.040049471):0.025326125,Pm_CHHR3:0.17282537):0.060296115,(((Cliant_EVm005325t1:0.024646699,Clivit_EVm002093t3:-0.0014722617):0.087097868,Clitri_EVm003709t1:-0.063392147):0.075797468,((Gasfor_EVm006346t1:0.20105754,Nn_CHHR3:0.18908109):0.089052953,Munmic_EVm003683t2:-0.010439642):0.048517317):0.059151504):0.032810032,((((CarmaC_EVm006949t1:0.026582409,((Gl_CHHR3:5e-07,LUR3_GeclatEVm005146t1:5e-07):0.019746531,ScyparEVm003753t1:0.052509364):0.010435137):0.033311509,Erisi1_EVm005547t1:0.0041276626):0.023387928,Cb_CHHR3:0.045285817):0.037690915,CarmaC_EVm006949t2:-0.018491292):0.076458469):0.058468003,Ha_CHHR3:0.083517328):0.1006228,ThyineEVm007717t1:0.32552996):0.041914098,SysdeE_EVm006328t1:0.0071431492):0.16587265,((AmpampEVm009838t2:0.56345344,(BlagerEVm006711t1:0.34895471,Bommo_BNGR_A24:0.27555177):0.039110452):0.080245182,((CalfinEVm007568t1:-0.10122572,EuraffEVm002959t1:0.55157232):0.45312649,(LercypEVm009999t2:-0.21192466,ParnanEVm006138t1:0.4773795):0.093501166):0.095157698):0.061377719):0.17853314,(((((EuraffEVm004785t1:0.42409644,EuraffEVm018707t2:0.076803833):0.81891805,EuraffEVm010270t1:0.60539359):0.081030831,(LercypEVm004649t1:0.27875522,ParnanEVm005531t1:0.4865087):0.53169012):0.04521694,((LercypEVm008887t2:-0.12407109,ParnanEVm003661t1:0.46757033):0.40151614,(ParnanEVm004470t1:0.026268512,ParnanEVm009638t1:0.75839615):0.21778542):0.052912839):0.11045327,((EuraffEVm008440t1:0.7029863,EuraffEVm008477t1:0.53199786):0.12986848,(EuraffEVm010444t1:0.76215154,EuraffEVm012219t1:0.5464893):0.16937628):0.059907444):0.25511843):0.15326859):0.23057081,(((AlpvirEVm002835t1:0.34599715,Styrich_EVm005649t1:-0.089762956):0.12641738,HomameEVm005739t1:0.24651404):0.070270181,ThyineEVm018157t3:0.20540828):0.64176047):0.17506705,GeclatEVm054054t1:-0.3317554):0.8597852,(((((((((AmpampEVm009554t1:0.53020132,LasentEVm002833t1:0.16967142):0.07421273,BlagerEVm005313t1:0.42565757):0.18656069,((((CalfinEVm005618t1:0.33522624,(CalfinEVm006945t3:0.056793671,CalfinEVm008407t1:-0.037124787):0.28408992):0.21029177,EuraffEVm008522t1:0.44010398):0.0444493,EuraffEVm009214t1:0.2522898):0.23028055,((EuraffEVm007811t1:0.49165365,(LercypEVm001349t1:0.35753608,ParnanEVm005746t1:-0.055971026):0.2576097):0.018007874,(LercypEVm012009t2:0.12979102,ParnanEVm006002t1:0.29438695):0.27935126):0.10704878):0.11572147):0.15162215,(LepsalEVm006518t1:0.38094413,(LercypEVm003881t1:0.34877625,ParnanEVm004348t1:0.37862596):0.18841539):0.16039047):0.31914428,(((CalfinEVm012346t1:0.19340035,EuraffEVm007388t1:0.5251112):0.1755991,ParnanEVm004022t1:0.77580404):0.094068468,ParnanEVm004003t1:1.201103):0.18029329):0.045165479,((((CalsaE_EVm007399t1:0.061563268,CarmaC_EVm008233t1:0.029068062):0.097533599,(Clitri_EVm003408t1:-0.020808697,(Emetal_EVm002332t1:0.016569063,Panar2_EVm006839t1:0.43405527):0.12756062):0.1343261):0.0724824,Procl2_EVm008858t1:0.096300729):0.023952365,ParausEVm007429t1:0.2867249):0.65159249):0.25314879,((((BlagerEVm003549t1:0.21324071,LasentEVm003349t1:0.73509133):0.14625628,DromelEVm004854t1:0.45623881):0.081099473,((((((((((Canbo1_EVm004256t1:-0.29053193,GeclatEVm011081t1:0.38923508):0.3476395,CarmaC_EVm005066t1:0.089543939):0.079275362,(ChequaEVm007057t1:-0.025820181,Glyacu_EVm003214t1:0.32308549):0.12036488):0.10553914,ThyineEVm013361t2:0.35991526):0.13603264,Clivit_EVm006045t1:0.12584412):0.077014744,Procl2_EVm005527t1:0.13876066):0.29621398,ThyineEVm008424t3:0.3794716):0.079693049,ProracEVm003435t1:0.35856313):0.034578323,HyaaztEVm008474t1:0.43628311):0.063679069,ThyineEVm006963t1:0.59423614):0.13551804):0.20322409,DromelEVm007404t1:0.52195811):0.31180549):0.26699078,Bommo_BNGR_A2:1.3477753):0.62114912,(((Gl_GPCRA11_FMRF:1.8108025,Gl_GPCRA5_AllatostatinBr:1.6460731):0.43535638,Gl_GPCRA13_Proctolinr:0.86392057):0.43408084,(Gl_GPCRA16_HPR1r:1.1062697,((Gl_GPCRA17_HPR1r:0.75023723,Gl_GPCRA44_HPR1r:1.6126828):0.7440815,Gl_GPCRA18_HPR1r:1.6324792):0.29021394):1.0153298):1.053789):0.30364767):0.50194675):0.56680512,((((((((((((Pt-CHHR-like5:-0.017468818,(Sp-GPCR-A36:0.56558144,Sp-GPCR-A37:-0.23167869):0.14376751):0.21035179,AnajapEVm001784t1:0.023425676):0.088114887,(Es-CHHR-like3:0.007167636,Es_CHHR1B:-0.0052073267):0.1513339):0.29188359,Sv_CHHRA13:0.45821238):0.034798026,Nn_CHHR1:0.37937444):0.048092369,(((AnajapEVm002991t1:0.25905496,Pt-CHHR-like4:0.13410425):0.12334,(Es_CHHR1A:0.13473921,Gl_CHHRA12:0.099747613):0.052360602):0.10578489,Es-CHHR-like2:-0.032462016):0.16256106):0.030827275,(((Lv_CHHR1B:-0.080675155,(PenvanEVm007603t2:0.087784827,Pm_CHHR1B:-0.087783828):0.080675662):0.34574842,(((Cq_CHHR1:0.16888827,(Pc_CHHRA53:0.29897907,Pc_CHHRA64:0.53796494):0.035034008):0.070354588,Po_TRL_CHHR1:0.22742838):0.10369413,(NeodenEVm003303t1:-0.0065117925,ParausEVm005814t2:0.35705143):0.25804126):0.06355454):0.053829655,CallaeEVm001292t1:0.4201504):0.022326464):0.16388045,(Lv_CHHR1A:-0.19886637,Pm_CHHR1A:0.27160299):0.3825078):0.027944356,(EulmesEVm002388t1:-0.27837464,GarderEVm002392t1:0.36378947):0.59265554):0.026873991,(OraoraEVm001763t1:0.66753411,(ProbetEVm004621t1:0.19825572,ProcavEVm002991t1:0.024564497):0.86274385):0.07280381):0.074577242,EupsupEVm004822t1:0.9003495):0.50734901,AmpampEVm003717t3:1.5307994):0.26135683):0.56549478,((((((CAH1101219.1:0.37311819,XP_022916828.1:0.45310494):0.048019983,(XP_008191388.1:0.15135662,CAH1372496.1:0.25404543):0.22494081):0.086405277,(XP_031353782.1:0.0089194924,KAB0793282.1:0.0036915618):0.64286107):0.20707935,(((((XP_049947811.1:-0.0075032879,XP_049772274.1:0.044432923):0.011855164,(XP_049799230.1:-0.0041197832,XP_049799228.1:0.0041207834):0.0080635203):0.014135331,XP_049850574.1:-0.012064848):0.060454201,XP_046988644.1:-0.02918661):0.015925959,XP_047106529.1:-0.013149234):0.57862264):-0.0021926463,GFG38434.1:0.58522189):0.008829698,(((((XP_037917400.1:0.0078664124,XP_037917399.1:0.017325647):0.022657786,XP_037917404.1:-0.021860521):0.40144074,(((((((XP_040169372.1:-0.0034774062,XP_040236775.2:0.0081644394):0.0065482268,XP_041784063.1:0.0028947489):0.025480153,XP_041784064.1:-0.025112072):0.023109704,XP_040169373.1:-0.016230285):0.082007721,XP_049289226.1:0.078947932):0.27904639,(XP_039447113.1:0.013634533,XP_039440870.1:0.01280134):0.29067466):0.27337742,(XP_037033433.1:0.41476879,TMW50332.1:0.56041127):0.00058476627):0.057869241):0.020293415,XP_026471151.1:0.53546458):0.053847343,KAG5672158.1:0.67113137):0.082452103):0.082154542):0.85545313,((XP_030026007.1:0.27829933,CAB3230690.1:0.25078356):-0.024730071,((((((((XP_039756686.1:-0.014721096,CAH2235070.1:0.017104082):0.073668376,(XP_034834984.1:0.014004621,XP_045774600.1:0.039827131):0.071583375):0.0047391951,XP_023941153.1:0.10940784):0.092991941,(((CAG9564521.1:0.043677956,XP_032519186.1:0.0053465907):0.0033466304,OWR49373.1:-0.0061305007):0.0051153721,XP_032518941.1:-0.0049881432):0.26557714):0.0096656596,((((XP_047522130.1:0.013554755,(((XP_022118003.1:0.032113321,CAF4878982.1:0.026656397):0.0016190037,(XP_045522851.1:0.022909332,CAH4029932.1:-0.019764747):0.013091996):0.019222403,CAF4878990.1:-0.010758189):0.005850072):0.15584974,(XP_045500494.1:0.084804788,XP_038222778.1:0.014321603):0.1056314):0.014514163,XP_050677204.1:0.28252143):0.060550619,(((CAH2093144.1:0.064700827,XP_045451234.1:0.066334441):0.06579154,(((XP_026495885.1:0.015758207,XP_047535785.1:0.0091938116):0.008221861,XP_050348207.1:0.021692511):0.018506324,XP_046969698.1:0.013069744):0.057665732):0.039146662,XP_041982158.1:0.21556035):0.0051541887):0.022294238):0.039700478,(((((XP_013179681.1:0.018678458,(XP_014371297.2:-0.023486299,KPJ18637.1:0.028861085):0.034050837):0.0098562362,XP_013148168.1:0.039410811):0.0088186879,KPI99833.1:0.00016986812):0.09100017,CAG4959981.1:0.1575864):-0.00010859966,(CAH2044080.1:0.0032054204,CAH2044082.1:0.043282628):0.12161748):0.095954016):0.022409476,(((((CAH0401003.1:-0.022717081,(ALM88330.1:-0.0026620207,RVE47332.1:0.0026630205):0.029358067):0.11338419,(CAG9788868.1:-0.010161154,((CAG9788860.1:0.0042217327,CAG9788866.1:0.01867095):-0.0040241499,CAG9788867.1:-0.00099735497):0.018124565):0.04206932):0.13930827,(((XP_013189733.1:0.001481805,XP_013189734.1:-0.001480805):0.11899568,XP_028165730.1:0.23708172):0.01593902,XP_026755056.1:0.22083285):0.0091816261):0.051312689,(((KOB70501.1:0.0073942048,KOB65474.1:-0.0073932046):0.22112954,(KAI8439655.1:0.10957189,XP_047992397.1:0.14268468):0.050272018):0.06277734,((((KAG8107065.1:0.080239028,XP_035444056.2:0.0047625601):0.036394253,(CAB3509696.1:0.027648808,XP_022823136.1:-0.010340774):0.037083223):0.028697751,((KAF9419495.1:0.032482322,CAH0694739.1:-0.024123397):0.0084725386,KAH9639628.1:0.013061986):0.043244548):0.16247237,(((XP_047032081.1:0.0039131222,PZC78486.1:0.0034408784):0.00094299274,XP_021189735.2:0.0039924458):0.15791501,(CAH0588909.1:0.075342692,XP_026733043.1:0.057849355):0.11767142):0.017596595):0.058364984):0.012128983):0.0098591819,(Bommo_BNGR_A34:-0.0080531742,NP_001127750.1:0.0080541745):0.2458767):0.0029329201):0.036572829,(KAI5638481.1:0.37281138,(XP_026321645.1:0.267676,XP_049876376.1:0.24879231):0.0039193183):0.10157757):0.064510837):0.11878428):0.029089808,(GBP55645.1:0.45771334,((KAG7312068.1:0.0015975621,XP_037973038.2:0.0009057587):-0.0044340156,CAG9138613.1:0.076674402):0.44675508):0.029348075,CAH0725551.1:0.30747604);
