# Supplementary material for: In silico analysis of crustacean hyperglycemic hormone family G protein-coupled receptor candidates
Source: Front Endocrinol (Lausanne). 2024 Jan 9;14:1322800. doi: 10.3389/fendo.2023.1322800 (PMC10828670; doi:10.3389/fendo.2023.1322800)
Supplement: Supplementary Data Sheet 1 — G. lateralis ESG transcriptome data set. [file DataSheet_1.zip › Supplementary Data/SuppData4/CFRC_all/CHHr.all.contree]

(AcastyEVm001896t2:0.1329860352,(((((((((((((((((((AlpvirEVm002467t1:0.0075212380,AlpvirEVm002467t5:0.0141660603)100:0.1807260209,Lysamb_EVm003701t1:0.0950923013)65:0.0497044444,(Pleaca_EVm002580t1:0.0163341564,Styrich_EVm002808t1:0.0447250830)96:0.0405945330)100:0.3680905701,Procl2_EVm004989t1:0.3365238350)74:0.0517561019,((CalsaE_EVm008513t1:0.0435089016,CarmaC_EVm004831t1:0.0912183978)98:0.1826094022,GeclatEVm054054t1:0.0894622037)98:0.2103485151)100:0.2761815204,((EulcruEVm004876t1:0.0000025360,EulvioEVm000539t1:0.0146409463)100:0.2507390007,HyaaztEVm006211t1:0.6380250087)100:0.4568048042)99:0.3381255198,((((((CalsaE_EVm014834t1:0.1835573412,(Canbo1_EVm002531t1:0.0891042717,CarmaY_EVm002994t1:0.1563163300)64:0.0319296925)100:0.1430663754,GeclatEVm002823t1:0.0605062974)77:0.0373493518,Erisi1_EVm003906t1:0.0564523809)100:0.2631451080,Gasfor_EVm005239t1:0.2953473882)55:0.0933209777,(Panar2_EVm001907t1:0.3503406439,Procl2_EVm003352t1:0.6686417681)85:0.1556413898)99:0.2389745111,ThyineEVm008592t2:0.3304018754)69:0.1446761226)100:0.9307156271,(((AlpvirEVm002835t1:0.3163857744,Styrich_EVm005649t1:0.1312740067)91:0.3042695746,HomameEVm005739t1:0.3741543918)92:0.2507444626,ThyineEVm018157t3:0.9814582469)100:1.1631524469)79:0.2897323900,(((EuraffEVm004785t1:0.8524549778,EuraffEVm018707t2:0.4995641062)100:1.8094666426,((((EuraffEVm008440t1:1.5776630112,(EuraffEVm008477t1:1.0316197402,(EuraffEVm010444t1:1.8524210134,EuraffEVm012219t1:1.3457677880)100:0.7871846562)84:0.2404883546)73:0.1461585837,EuraffEVm010270t1:1.4897476128)98:0.5125239454,(LercypEVm004649t1:0.6727647630,ParnanEVm005531t1:0.8776792603)100:1.3787108664)42:0.1391280448,(ParnanEVm004470t1:0.7515971828,ParnanEVm009638t1:0.7883281557)100:0.8699770262)69:0.1834785313)62:0.1132073299,(LercypEVm008887t2:0.4784587791,ParnanEVm003661t1:0.4660205682)100:0.9023745895)68:0.2021376601)96:0.3228138804,((((((((((AlpvirEVm003253t1:0.1125723893,Mr_CHHR3:0.2052115052)98:0.0974234784,Battex_EVm002872t1:0.1190059089)76:0.0447917099,SysdeE_EVm006328t1:0.2644922455)100:0.1676119467,Pm_CHHR3:0.4947502490)52:0.0551811647,(((Cq_CHHR3:0.0695120147,(Ha_CHHR3:0.0000024588,Nn_CHHR3:0.2637832127)100:0.3192745846)75:0.0221036054,Pc_CHHRA10:0.1208756125)63:0.0250004345,((Panar1_EVm005562t1:0.0402396828,Po_TRL_CHHR3:0.0831732478)93:0.0310610387,Sv_CHHR3:0.0607121410)100:0.2273876971)89:0.0891978072)90:0.1331064391,((((CarmaC_EVm006949t1:0.0000021581,CarmaC_EVm006949t2:0.0415900540)98:0.0648798759,(Cb_CHHR3:0.1132631506,ScyparEVm003753t1:0.0309075858)78:0.0234148391)68:0.0349266454,(Erisi1_EVm005547t1:0.0479476579,(Gl_CHHR3:0.0000025360,LUR3_GeclatEVm005146t1:0.0000025360)100:0.0142625007)85:0.0304333392)100:0.1808313476,(((Cliant_EVm005325t1:0.0000025360,Clitri_EVm003709t1:0.0289949587)95:0.0489187858,Clivit_EVm002093t3:0.0362592150)100:0.2120533235,(Gasfor_EVm006346t1:0.2533486326,Munmic_EVm003683t2:0.1564613405)78:0.1308896312)100:0.2349481330)100:0.1749963370)99:0.2373994165,ThyineEVm007717t1:0.6901050382)100:0.5378579187,(BlagerEVm006711t1:0.5097239581,Bommo_BNGR_A24:0.9392264727)80:0.2566491697)91:0.2609645083,((CalfinEVm007568t1:0.4830896418,EuraffEVm002959t1:0.6332823374)100:0.8891935905,(LercypEVm009999t2:0.3763406866,ParnanEVm006138t1:0.4666060678)100:0.6693562884)97:0.4146920534)90:0.2270642001,AmpampEVm009838t2:1.1192482776)98:0.3929055552)100:1.4457319862,((((((((AmpampEVm009554t1:1.0719462879,LasentEVm002833t1:0.7210526598)73:0.1121771990,BlagerEVm005313t1:1.2457814516)89:0.2305974785,((((CalfinEVm005618t1:1.2891716996,(CalfinEVm006945t3:0.0579824952,CalfinEVm008407t1:0.0000021761)100:0.4337202311)77:0.3511766182,(EuraffEVm008522t1:1.0221151055,EuraffEVm009214t1:0.6030266440)69:0.2488629287)100:0.8122832539,(LercypEVm012009t2:0.6329446796,ParnanEVm006002t1:0.3689996755)100:0.6188390762)100:0.4769076794,(EuraffEVm007811t1:1.0901620125,(LercypEVm001349t1:0.3508757127,ParnanEVm005746t1:0.3849065973)100:0.5739175963)45:0.1506295573)99:0.3328687862)94:0.2298112944,((LepsalEVm006518t1:1.4760014749,ParnanEVm004348t1:0.6439446538)84:0.2062310278,LercypEVm003881t1:0.5949458539)100:0.4724869294)100:0.8100082581,((((BlagerEVm003549t1:0.8887433776,LasentEVm003349t1:1.4178045768)44:0.0962009491,DromelEVm004854t1:1.4619820759)46:0.0740375436,DromelEVm007404t1:1.8537087660)80:0.2087082527,(((((((((Canbo1_EVm004256t1:0.0487751467,GeclatEVm011081t1:0.0824452503)100:0.3689995762,CarmaC_EVm005066t1:0.1744918508)100:0.3636799547,Clivit_EVm006045t1:0.4924324557)69:0.1385881078,Glyacu_EVm003214t1:0.3120906720)78:0.1251147751,Procl2_EVm005527t1:0.2980597540)69:0.0804085667,ChequaEVm007057t1:0.3367067130)100:0.7578641757,(HyaaztEVm008474t1:1.0848756424,ProracEVm003435t1:1.1722151237)90:0.3958266444)63:0.1054810303,(ThyineEVm008424t3:0.8137126621,ThyineEVm013361t2:0.5159989471)96:0.2623798604)88:0.1924140162,ThyineEVm006963t1:1.3753320874)100:0.4522354740)100:0.8297661322)57:0.2048207804,((((CalfinEVm012346t1:0.9568049876,EuraffEVm007388t1:0.7747121732)100:0.5043740321,ParnanEVm004022t1:1.4059665004)97:0.3959564252,ParnanEVm004003t1:2.1674555043)98:0.3387598263,(((CalsaE_EVm007399t1:0.0759131792,CarmaC_EVm008233t1:0.0973576368)100:0.4065773320,(Clitri_EVm003408t1:0.3180902457,Emetal_EVm002332t1:0.3846303155)89:0.1779501482)92:0.1680722565,((Panar2_EVm006839t1:0.2306503761,ParausEVm007429t1:0.6007688385)55:0.1071875123,Procl2_EVm008858t1:0.3585700395)76:0.0894869875)100:1.6023627004)97:0.3516221961)90:0.5512239290,Bommo_BNGR_A2:3.7344587134)98:0.5542985003,((Gl_GPCRA11_FMRF:3.6703439992,(((Gl_GPCRA16_HPR1r:3.1483536998,(Gl_GPCRA17_HPR1r:2.0798487948,Gl_GPCRA44_HPR1r:3.3214420906)72:0.8584443628)77:0.7774744636,Gl_GPCRA18_HPR1r:3.5037502336)100:1.6470839355,Gl_GPCRA5_AllatostatinBr:3.4959170207)58:0.3248579449)67:0.3619097223,Gl_GPCRA13_Proctolinr:2.5258287960)100:1.5734490669)100:0.6472453631)79:0.4006842213,((AmpampEVm003717t3:3.1147760836,((((((((((AnajapEVm001784t1:0.2073060461,(Pt-CHHR-like5:0.1128941720,(Sp-GPCR-A36:0.4808245469,Sp-GPCR-A37:0.0048615850)91:0.0363523659)100:0.1870062803)100:0.1529344723,(Es_CHHR1B:0.0030714335,Es-CHHR-like3:0.0000022858)100:0.2308058280)100:0.6811521351,(Nn_CHHR1:0.3673149466,Pc_CHHRA64:0.6249321530)91:0.1263013610)99:0.1681475221,(((((AnajapEVm002991t1:0.3227850831,Pt-CHHR-like4:0.3329729704)100:0.1655648955,((Es_CHHR1A:0.0000022261,Es-CHHR-like2:0.1014168327)100:0.2256832690,Gl_CHHRA12:0.1844958516)100:0.1880091248)100:0.4134434371,(CallaeEVm001292t1:0.7703241195,(((Lv_CHHR1B:0.0000025360,Pm_CHHR1B:0.0000026562)100:0.0000025700,PenvanEVm007603t2:0.0000025360)100:0.7094406813,(NeodenEVm003303t1:0.2521921042,ParausEVm005814t2:0.3520307680)100:0.5013896646)75:0.1208988008)74:0.1358505109)43:0.0586958865,Po_TRL_CHHR1:0.4693928445)56:0.0824499264,(Cq_CHHR1:0.3629656194,Pc_CHHRA53:0.4659379411)100:0.2266374122)62:0.0882598273)96:0.2494807106,Sv_CHHRA13:0.6696008972)56:0.1467997481,(EulmesEVm002388t1:0.0830648968,GarderEVm002392t1:0.1184748970)100:1.4577237184)35:0.0973241431,(Lv_CHHR1A:0.0643293662,Pm_CHHR1A:0.1100287895)100:0.9916518026)77:0.1624198231,EupsupEVm004822t1:1.7830110693)42:0.0900997040,OraoraEVm001763t1:1.2433697328)85:0.2123994020,(ProbetEVm004621t1:0.3178027534,ProcavEVm002991t1:0.0964110608)100:1.6253560122)100:0.8930396831)98:0.4180737721,((((((((((Bommo_BNGR_A34:0.0000025360,NP_001127750.1:0.0000025360)100:0.4453146629,(XP_030026007.1:0.5445087960,CAB3230690.1:0.6018649441)44:0.0683221983)71:0.1171556726,((CAH0588909.1:0.1580289550,XP_026733043.1:0.1153418842)100:0.2937960497,(((KAF9419495.1:0.0218284203,(CAH0694739.1:0.0000025360,KAH9639628.1:0.0541058088)63:0.0075699348)100:0.0798681889,((CAB3509696.1:0.0222165038,XP_022823136.1:0.0123330581)100:0.0800423684,(XP_035444056.2:0.0069738034,KAG8107065.1:0.1820799412)100:0.0802380102)94:0.0655927696)100:0.4219843019,(XP_047032081.1:0.0018790303,(XP_021189735.2:0.0097257932,PZC78486.1:0.0048508055)63:0.0078331388)100:0.2889203581)58:0.1108918685)99:0.1335028259)48:0.0736749401,(((((CAG9788860.1:0.0000025360,(CAG9788867.1:0.0000025360,(CAG9788868.1:0.0000021549,CAG9788866.1:0.0467199494)99:0.0360947115)55:0.0000021549)100:0.2218522000,((RVE47332.1:0.0106664986,ALM88330.1:0.0000025360)99:0.0206637440,CAH0401003.1:0.0000025360)100:0.1838275652)100:0.3369824594,XP_028165730.1:0.4588114520)58:0.0663667903,XP_026755056.1:0.4766105172)78:0.1355616179,(XP_013189733.1:0.0000025360,XP_013189734.1:0.0000025360)100:0.3693590540)99:0.2224035785)28:0.0391092799,(KOB65474.1:0.1988115752,KOB70501.1:0.0000025282)96:0.4938322968)31:0.0373684064,(((((((((XP_050348207.1:0.0502289746,(XP_026495885.1:0.0311274951,XP_047535785.1:0.0176245313)75:0.0147278448)83:0.0268207107,XP_046969698.1:0.0419488588)100:0.1268551234,(CAH0725551.1:0.3513033430,(CAG9564521.1:0.0176059837,((XP_032519186.1:0.0000021549,OWR49373.1:0.0000025360)85:0.0000021549,XP_032518941.1:0.0000025360)100:0.0965337429)100:0.6782042127)75:0.0799001412)48:0.0598115043,(((CAH2235070.1:0.0000025383,XP_039756686.1:0.0046864335)100:0.1307252740,XP_023941153.1:0.2078491369)58:0.0653676595,(XP_034834984.1:0.0481467133,XP_045774600.1:0.0480318646)100:0.1044005052)100:0.3844562618)47:0.0236019369,(CAH2093144.1:0.0981881533,XP_045451234.1:0.1671634154)100:0.1709240130)74:0.0818711885,XP_041982158.1:0.4643546216)78:0.0660513630,(((XP_047522130.1:0.0312126975,((CAF4878982.1:0.0000025414,CAF4878990.1:0.0000025360)90:0.0120489133,((XP_045522851.1:0.0080850803,CAH4029932.1:0.0000025360)100:0.0446128762,XP_022118003.1:0.0744695244)98:0.0374599540)92:0.0315561894)100:0.4381983496,(XP_045500494.1:0.1356970717,XP_038222778.1:0.1013486494)100:0.1992507845)90:0.1309611469,XP_050677204.1:0.4966889844)100:0.1984651676)98:0.1360825273,(((CAH2044080.1:0.0000027416,CAH2044082.1:0.1018692897)100:0.2441488096,(XP_013148168.1:0.0487538846,((XP_014371297.2:0.0116712177,KPJ18637.1:0.0000025360)100:0.0570021224,(XP_013179681.1:0.0064154840,KPI99833.1:0.0128940412)100:0.0465559739)97:0.0533780896)100:0.2042979666)68:0.0571574467,CAG4959981.1:0.3185833779)100:0.2871907462)90:0.1027541129,(XP_047992397.1:0.3616676144,KAI8439655.1:0.1243184295)100:0.2538107431)62:0.0638755990)84:0.1707870018,(XP_026321645.1:0.4951650471,(XP_049876376.1:0.4667010753,KAI5638481.1:0.7867344333)99:0.1757115871)100:0.2428357723)89:0.1782545632,GBP55645.1:0.8847733162)97:0.2691862177,((XP_037973038.2:0.0050072400,KAG7312068.1:0.0000025360)63:0.0026820081,CAG9138613.1:0.1465060845)100:0.6581002944)100:1.7737984122,(((((XP_037917404.1:0.0131644404,(XP_037917400.1:0.0256679190,XP_037917399.1:0.0190132772)75:0.0108586034)100:0.8518083940,((((((((XP_040169372.1:0.0000025360,XP_040169373.1:0.0000025360)85:0.0041927532,XP_040236775.2:0.0041977872)98:0.0169143416,(XP_041784063.1:0.0000025360,XP_041784064.1:0.0000025360)73:0.0000022560)100:0.1784639702,XP_049289226.1:0.1615130866)100:0.6370408401,(XP_039447113.1:0.0481759343,XP_039440870.1:0.0000025496)100:0.6128321281)100:0.7145445376,KAG5672158.1:1.7745660292)43:0.1104246796,TMW50332.1:1.3477184826)40:0.0749601130,XP_037033433.1:1.0551099077)44:0.1259770447)93:0.3196979674,XP_026471151.1:1.0279047202)69:0.2298406228,GFG38434.1:1.1818855449)43:0.1187666453,(((XP_031353782.1:0.0255789027,KAB0793282.1:0.0000024150)100:1.2965384854,(((CAH1372496.1:0.4650189407,XP_008191388.1:0.3665556573)100:0.5296095489,CAH1101219.1:1.0715503037)95:0.2558930188,XP_022916828.1:0.7624505848)96:0.2947777955)100:0.6675198682,(XP_049850574.1:0.0000021549,((XP_049799230.1:0.0000025360,XP_049799228.1:0.0000021641)99:0.0319623462,(XP_049772274.1:0.1055187558,((XP_047106529.1:0.0044483634,XP_046988644.1:0.0000025360)100:0.0472504470,XP_049947811.1:0.0000025360)79:0.0091789043)78:0.0000021227)84:0.0138150672)100:1.6002213966)46:0.1741390425)95:0.5346216166)100:0.9793622116)100:0.9868777600)98:0.6837058269,(((AlpvirEVm007808t1:0.4881990628,Styrich_EVm002467t1:0.2872776030)63:0.1236506958,ParausEVm004085t1:0.3946202144)99:0.4369689476,((CarmaC_EVm006998t1:0.2007602007,(Pt-CHHR-like2:0.1166141309,Sp-GPCR-A34:0.3492562409)89:0.1057731391)100:1.2111792757,Procl2_EVm006597t1:0.7417355999)93:0.5069859145)100:1.7964271481)100:0.7651874602,ThyineEVm006265t3:1.3087757201)99:0.5370138685,((Ha_CHHR2:0.0185327556,Nn_CHHR2A:0.0374313244)100:0.2571970136,Nn_CHHR2B:0.5408452403)89:0.0995724993)51:0.0311200871,Pm_CHHR2:0.6348145279)52:0.0495969338,((((CallaeEVm003830t1:0.1812965362,(Cliant_EVm003928t1:0.1012371155,Clivit_EVm002377t1:0.0994888712)100:0.2043650341)100:0.2358177549,Emetal_EVm001268t1:0.9897632293)81:0.1570007049,(((((((((CalsaE_EVm005262t1:0.0622012977,Pt-CHHR-like1:0.0972959827)91:0.0543502255,(ScyparEVm004277t2:0.0000025360,SpGR-A33:0.0000024588)100:0.1094719187)100:0.2237852414,(((Erisi1_EVm006110t1:0.0000020451,Es-CHHR-like1:0.0000021549)100:0.3205062241,Minpug_EVm002765t1:0.1537063683)89:0.0450290305,(Gl_CHHRA10:0.0440542722,(LUA10.1_GeclatEVm002817t1:0.0030551415,LUA10.4_c216942_g1_i3|m.49516:0.0000025360)83:0.0094849485)100:0.0551778218)100:0.2962817941)70:0.0760116920,Cb_CHHR2:0.2941124368)94:0.1032408952,CarmaC_EVm005844t1:0.0895776150)100:0.3929839066,CarmaY_EVm004164t2:0.0000020264)99:0.1199512686,CarmaC_EVm005617t1:0.0073687025)94:0.0506316552,((So_CHHR2:0.0084238873,Sp-GPCR-A35:0.0273102104)99:0.0330298465,Pt-CHHR-like3:0.0768986721)100:0.1027986417)99:0.1642766096,(Es_CHHR2:0.1000449176,((Gl_CHHRA9:0.0000029368,(LUA9.1_GeclatEVm004216t2:0.1519605983,LUA9.4_c209770_g2_i1|m.36434:0.0824623051)81:0.0000020415)100:0.0305110811,Minpug_EVm004770t1:0.1225953780)39:0.0123308123)96:0.0619996186)100:0.3816239374)95:0.1838873045,((Cq_CHHR2:0.4765154946,Pc_CHHRA54:0.3817514292)90:0.1449071435,((Panar1_EVm004455t1:0.0506376146,Po_TRL_CHHR2:0.0658095702)100:0.1528890351,Sv_CHHRA12:0.1298003037)100:0.2511443169)39:0.0505410364)62:0.0495395610)66:0.0570758648,((((Glyacu_EVm001806t2:0.7053434804,Lysamb_EVm005427t1:0.2943324046)72:0.0517529780,Pleaca_EVm003946t1:0.2832451134)98:0.1640225671,ParausEVm004792t1:0.4307593684)100:0.2080945315,(Mr_CHHR2:0.1633101466,Pleaca_EVm003547t1:0.1991599264)100:0.2078593636)76:0.0847747902)100:0.3642311934,(Battex_EVm003745t1:0.2218708982,ParausEVm007303t1:0.7281416966)50:0.0413344777)86:0.0557943782,(OplsP2_EVm002856t1:0.0529941655,SysdeP_EVm003518t1:0.0388072621)100:0.0892079610);
