# Supplementary material for: In silico analysis of crustacean hyperglycemic hormone family G protein-coupled receptor candidates
Source: Front Endocrinol (Lausanne). 2024 Jan 9;14:1322800. doi: 10.3389/fendo.2023.1322800 (PMC10828670; doi:10.3389/fendo.2023.1322800)
Supplement: Supplementary Data Sheet 1 — G. lateralis ESG transcriptome data set. [file DataSheet_1.zip › Supplementary Data/SuppData4/CFRC_all/CHHr.all.iqtree]

IQ-TREE 2.2.0 COVID-edition built Nov 20 2021

Input file name: aligned.fa.clipkit
Type of analysis: ModelFinder + tree reconstruction + ultrafast bootstrap (10000 replicates)
Random seed number: 111217

REFERENCES
----------

To cite IQ-TREE please use:

Bui Quang Minh, Heiko A. Schmidt, Olga Chernomor, Dominik Schrempf,
Michael D. Woodhams, Arndt von Haeseler, and Robert Lanfear (2020)
IQ-TREE 2: New models and efficient methods for phylogenetic inference
in the genomic era. Mol. Biol. Evol., in press.
https://doi.org/10.1093/molbev/msaa015

To cite ModelFinder please use: 

Subha Kalyaanamoorthy, Bui Quang Minh, Thomas KF Wong, Arndt von Haeseler,
and Lars S Jermiin (2017) ModelFinder: Fast model selection for
accurate phylogenetic estimates. Nature Methods, 14:587–589.
https://doi.org/10.1038/nmeth.4285

Since you used ultrafast bootstrap (UFBoot) please also cite: 

Diep Thi Hoang, Olga Chernomor, Arndt von Haeseler, Bui Quang Minh,
and Le Sy Vinh (2018) UFBoot2: Improving the ultrafast bootstrap
approximation. Mol. Biol. Evol., 35:518–522.
https://doi.org/10.1093/molbev/msx281

SEQUENCE ALIGNMENT
------------------

Input data: 308 sequences with 1271 amino-acid sites
Number of constant sites: 119 (= 9.36271% of all sites)
Number of invariant (constant or ambiguous constant) sites: 119 (= 9.36271% of all sites)
Number of parsimony informative sites: 1152
Number of distinct site patterns: 1238

ModelFinder
-----------

Best-fit model according to BIC: JTT+F+R8

List of models sorted by BIC scores: 

Model                  LogL         AIC      w-AIC        AICc     w-AICc         BIC      w-BIC
JTT+F+R8        -143417.554  288127.107 +        1  289466.729 +        1  291452.431 +        1
JTTDCMut+F+R8   -143458.091  288208.182 - 2.48e-18  289547.804 - 2.48e-18  291533.505 - 2.48e-18
JTT+R8          -143528.423  288310.845 - 1.26e-40  289535.592 - 1.11e-15  291538.365 - 2.19e-19
JTTDCMut+R8     -143577.715  288409.430 - 4.95e-62  289634.177 - 4.36e-37  291636.950 - 8.55e-41
VT+F+R8         -143561.278  288414.555 - 3.82e-63  289754.177 - 3.82e-63  291739.878 - 3.82e-63
WAG+F+R8        -143566.790  288425.579 - 1.54e-65  289765.201 - 1.54e-65  291750.902 - 1.54e-65
VT+R8           -143699.664  288653.328 - 5.4e-115  289878.075 - 4.76e-90  291880.848 - 9.34e-94
LG+F+R8         -143664.011  288620.022 - 9.22e-108  289959.644 - 9.22e-108  291945.346 - 9.22e-108
LG+R8           -143733.332  288720.664 - 1.29e-129  289945.410 - 1.14e-104  291948.183 - 2.23e-108
LG+R9           -143732.386  288722.773 - 4.5e-130  289959.185 - 1.16e-107  291960.588 - 4.52e-111
LG+R7           -143749.364  288748.728 - 1.04e-135  289961.906 - 2.98e-108  291965.952 - 3.09e-112
LG+R6           -143764.068  288774.137 - 3.16e-141  289975.843 - 2.8e-111  291981.066 - 1.62e-115
LG+R5           -143851.573  288945.146 - 2.32e-178  290135.476 - 6.07e-146  292141.781 - 2.04e-150
WAG+R8          -143916.827  289087.654 - 2.63e-209  290312.401 - 2.32e-184  292315.174 - 4.55e-188
LG+R4           -144063.721  289365.443 - 1.26e-269  290544.490 - 9.27e-235  292551.782 - 1.9e-239
LG+I+G4         -144096.530  289423.060 - 3.87e-282  290579.824 - 1.97e-242  292588.809 - 1.73e-247
LG+G4           -144149.382  289526.765 - 1.17e-304  290678.015 - 9.39e-264  292687.366 - 6.87e-269
PMB+R8          -144380.349  290014.698 -        0  291239.444 -        0  293242.217 -        0
LG+R3           -144467.060  290168.120 -        0  291335.980 -        0  293344.164 -        0
DCMut+F+R8      -144446.761  290185.522 -        0  291525.144 -        0  293510.846 -        0
Dayhoff+F+R8    -144447.299  290186.598 -        0  291526.220 -        0  293511.922 -        0
Blosum62+F+R8   -144583.395  290458.789 -        0  291798.411 -        0  293784.112 -        0
Blosum62+R8     -144658.633  290571.267 -        0  291796.013 -        0  293798.786 -        0
PMB+F+R8        -144602.380  290496.761 -        0  291836.383 -        0  293822.084 -        0
DCMut+R8        -145657.956  292569.912 -        0  293794.658 -        0  295797.431 -        0
Dayhoff+R8      -145659.189  292572.377 -        0  293797.124 -        0  295799.897 -        0
LG+R2           -145710.810  292651.621 -        0  293808.384 -        0  295817.370 -        0
LG+I            -149924.466  301076.931 -        0  302228.181 -        0  304237.533 -        0
LG              -150095.149  301416.299 -        0  302562.058 -        0  304571.752 -        0

AIC, w-AIC   : Akaike information criterion scores and weights.
AICc, w-AICc : Corrected AIC scores and weights.
BIC, w-BIC   : Bayesian information criterion scores and weights.

Plus signs denote the 95% confidence sets.
Minus signs denote significant exclusion.

SUBSTITUTION PROCESS
--------------------

Model of substitution: JTT+F+R8

State frequencies: (empirical counts from alignment)

  pi(A) = 0.0662
  pi(R) = 0.0571
  pi(N) = 0.0482
  pi(D) = 0.0312
  pi(C) = 0.0244
  pi(Q) = 0.0271
  pi(E) = 0.0400
  pi(G) = 0.0481
  pi(H) = 0.0237
  pi(I) = 0.0713
  pi(L) = 0.1047
  pi(K) = 0.0398
  pi(M) = 0.0344
  pi(F) = 0.0505
  pi(P) = 0.0401
  pi(S) = 0.0755
  pi(T) = 0.0679
  pi(W) = 0.0267
  pi(Y) = 0.0406
  pi(V) = 0.0826

Model of rate heterogeneity: FreeRate with 8 categories
Site proportion and rates:  (0.0488,0.0653) (0.0677,0.1578) (0.0806,0.2599) (0.1482,0.4249) (0.1961,0.6510) (0.1989,1.0422) (0.1719,1.8075) (0.0879,2.9186)

 Category  Relative_rate  Proportion
  1         0.0653         0.0488
  2         0.1578         0.0677
  3         0.2599         0.0806
  4         0.4249         0.1482
  5         0.6510         0.1961
  6         1.0422         0.1989
  7         1.8075         0.1719
  8         2.9186         0.0879

MAXIMUM LIKELIHOOD TREE
-----------------------

Log-likelihood of the tree: -141799.8396 (s.e. 3840.8705)
Unconstrained log-likelihood (without tree): -9025.7891
Number of free parameters (#branches + #model parameters): 646
Akaike information criterion (AIC) score: 284891.6792
Corrected Akaike information criterion (AICc) score: 286231.3010
Bayesian information criterion (BIC) score: 288217.0025

Total tree length (sum of branch lengths): 217.3085
Sum of internal branch lengths: 89.0215 (40.9655% of tree length)

WARNING: 7 near-zero internal branches (<0.0008) should be treated with caution
         Such branches are denoted by '**' in the figure below

NOTE: Tree is UNROOTED although outgroup taxon 'AcastyEVm001896t2' is drawn at root
Numbers in parentheses are  / aBayes support / ultrafast bootstrap support (%)

+--AcastyEVm001896t2
|
|                                                            +--AlpvirEVm002467t1
|                                                         +--| (/1/100)
|                                                         |  +--AlpvirEVm002467t5
|                                                      +--| (/0.77/65)
|                                                      |  +--Lysamb_EVm003701t1
|                                                   +--| (/1/100)
|                                                   |  |  +--Pleaca_EVm002580t1
|                                                   |  +--| (/0.863/96)
|                                                   |     +--Styrich_EVm002808t1
|                                                +--| (/0.923/74)
|                                                |  +--Procl2_EVm004989t1
|                                             +--| (/1/100)
|                                             |  |     +--CalsaE_EVm008513t1
|                                             |  |  +--| (/1/98)
|                                             |  |  |  +--CarmaC_EVm004831t1
|                                             |  +--| (/1/98)
|                                             |     +--GeclatEVm054054t1
|                                          +--| (/1/99)
|                                          |  |     +**EulcruEVm004876t1
|                                          |  |  +--| (/1/100)
|                                          |  |  |  +--EulvioEVm000539t1
|                                          |  +--| (/1/100)
|                                          |     +--HyaaztEVm006211t1
|                                      +---| (/1/100)
|                                      |   |                 +--CalsaE_EVm014834t1
|                                      |   |              +--| (/1/100)
|                                      |   |              |  |  +--Canbo1_EVm002531t1
|                                      |   |              |  +--| (/0.653/64)
|                                      |   |              |     +--CarmaY_EVm002994t1
|                                      |   |           +--| (/0.862/77)
|                                      |   |           |  +--GeclatEVm002823t1
|                                      |   |        +--| (/1/100)
|                                      |   |        |  +--Erisi1_EVm003906t1
|                                      |   |     +--| (/0.699/55)
|                                      |   |     |  +--Gasfor_EVm005239t1
|                                      |   |  +--| (/1/99)
|                                      |   |  |  |  +--Panar2_EVm001907t1
|                                      |   |  |  +--| (/0.99/85)
|                                      |   |  |     +--Procl2_EVm003352t1
|                                      |   +--| (/0.895/69)
|                                      |      +--ThyineEVm008592t2
|                                   +--| (/0.973/79)
|                                   |  |          +--AlpvirEVm002835t1
|                                   |  |       +--| (/1/91)
|                                   |  |       |  +--Styrich_EVm005649t1
|                                   |  |    +--| (/0.989/92)
|                                   |  |    |  +--HomameEVm005739t1
|                                   |  +----| (/1/100)
|                                   |       +---ThyineEVm018157t3
|                                +--| (/1/96)
|                                |  |             +---EuraffEVm004785t1
|                                |  |     +-------| (/1/100)
|                                |  |     |       +--EuraffEVm018707t2
|                                |  |  +--| (/0.803/62)
|                                |  |  |  |           +------EuraffEVm008440t1
|                                |  |  |  |        +--| (/0.954/73)
|                                |  |  |  |        |  |  +---EuraffEVm008477t1
|                                |  |  |  |        |  +--| (/0.992/84)
|                                |  |  |  |        |     |  +-------EuraffEVm010444t1
|                                |  |  |  |        |     +--| (/1/100)
|                                |  |  |  |        |        +-----EuraffEVm012219t1
|                                |  |  |  |     +--| (/1/98)
|                                |  |  |  |     |  +------EuraffEVm010270t1
|                                |  |  |  |  +--| (/0.568/42)
|                                |  |  |  |  |  |     +--LercypEVm004649t1
|                                |  |  |  |  |  +-----| (/1/100)
|                                |  |  |  |  |        +---ParnanEVm005531t1
|                                |  |  |  +--| (/0.984/69)
|                                |  |  |     |   +--ParnanEVm004470t1
|                                |  |  |     +---| (/1/100)
|                                |  |  |         +--ParnanEVm009638t1
|                                |  +--| (/0.914/68)
|                                |     |   +--LercypEVm008887t2
|                                |     +---| (/1/100)
|                                |         +--ParnanEVm003661t1
|                          +-----| (/1/100)
|                          |     |                             +--AlpvirEVm003253t1
|                          |     |                          +--| (/1/98)
|                          |     |                          |  +--Mr_CHHR3
|                          |     |                       +--| (/0.915/76)
|                          |     |                       |  +--Battex_EVm002872t1
|                          |     |                    +--| (/1/100)
|                          |     |                    |  +--SysdeE_EVm006328t1
|                          |     |                 +--| (/0.592/52)
|                          |     |                 |  +--Pm_CHHR3
|                          |     |              +--| (/1/90)
|                          |     |              |  |        +--Cq_CHHR3
|                          |     |              |  |     +--| (/0.939/75)
|                          |     |              |  |     |  |  +**Ha_CHHR3
|                          |     |              |  |     |  +--| (/1/100)
|                          |     |              |  |     |     +--Nn_CHHR3
|                          |     |              |  |  +--| (/0.858/63)
|                          |     |              |  |  |  +--Pc_CHHRA10
|                          |     |              |  +--| (/1/89)
|                          |     |              |     |     +--Panar1_EVm005562t1
|                          |     |              |     |  +--| (/0.999/93)
|                          |     |              |     |  |  +--Po_TRL_CHHR3
|                          |     |              |     +--| (/1/100)
|                          |     |              |        +--Sv_CHHR3
|                          |     |           +--| (/1/99)
|                          |     |           |  |           +**CarmaC_EVm006949t1
|                          |     |           |  |        +--| (/1/98)
|                          |     |           |  |        |  +--CarmaC_EVm006949t2
|                          |     |           |  |     +--| (/0.751/68)
|                          |     |           |  |     |  |  +--Cb_CHHR3
|                          |     |           |  |     |  +--| (/0.96/78)
|                          |     |           |  |     |     +--ScyparEVm003753t1
|                          |     |           |  |  +--| (/1/100)
|                          |     |           |  |  |  |  +--Erisi1_EVm005547t1
|                          |     |           |  |  |  +--| (/0.883/85)
|                          |     |           |  |  |     |  +**Gl_CHHR3
|                          |     |           |  |  |     +--| (/0.977/100)
|                          |     |           |  |  |        +**LUR3_GeclatEVm005146t1
|                          |     |           |  +--| (/1/100)
|                          |     |           |     |        +**Cliant_EVm005325t1
|                          |     |           |     |     +--| (/0.994/95)
|                          |     |           |     |     |  +--Clitri_EVm003709t1
|                          |     |           |     |  +--| (/1/100)
|                          |     |           |     |  |  +--Clivit_EVm002093t3
|                          |     |           |     +--| (/1/100)
|                          |     |           |        |  +--Gasfor_EVm006346t1
|                          |     |           |        +--| (/0.992/78)
|                          |     |           |           +--Munmic_EVm003683t2
|                          |     |        +--| (/1/100)
|                          |     |        |  +--ThyineEVm007717t1
|                          |     |     +--| (/1/91)
|                          |     |     |  |  +--BlagerEVm006711t1
|                          |     |     |  +--| (/0.997/80)
|                          |     |     |     +---Bommo_BNGR_A24
|                          |     |  +--| (/1/90)
|                          |     |  |  |      +--CalfinEVm007568t1
|                          |     |  |  |  +---| (/1/100)
|                          |     |  |  |  |   +--EuraffEVm002959t1
|                          |     |  |  +--| (/1/97)
|                          |     |  |     |  +--LercypEVm009999t2
|                          |     |  |     +--| (/1/100)
|                          |     |  |        +--ParnanEVm006138t1
|                          |     +--| (/1/98)
|                          |        +----AmpampEVm009838t2
|                       +--| (/0.997/79)
|                       |  |                       +----AmpampEVm009554t1
|                       |  |                    +--| (/0.618/73)
|                       |  |                    |  +--LasentEVm002833t1
|                       |  |                 +--| (/1/89)
|                       |  |                 |  +-----BlagerEVm005313t1
|                       |  |              +--| (/0.999/94)
|                       |  |              |  |               +-----CalfinEVm005618t1
|                       |  |              |  |            +--| (/0.899/77)
|                       |  |              |  |            |  |  +--CalfinEVm006945t3
|                       |  |              |  |            |  +--| (/1/100)
|                       |  |              |  |            |     +**CalfinEVm008407t1
|                       |  |              |  |        +---| (/1/100)
|                       |  |              |  |        |   |  +---EuraffEVm008522t1
|                       |  |              |  |        |   +--| (/0.98/69)
|                       |  |              |  |        |      +--EuraffEVm009214t1
|                       |  |              |  |     +--| (/1/100)
|                       |  |              |  |     |  |  +--LercypEVm012009t2
|                       |  |              |  |     |  +--| (/1/100)
|                       |  |              |  |     |     +--ParnanEVm006002t1
|                       |  |              |  |  +--| (/0.511/42)
|                       |  |              |  |  |  +----EuraffEVm007811t1
|                       |  |              |  +--| (/1/99)
|                       |  |              |     |  +--LercypEVm001349t1
|                       |  |              |     +--| (/1/100)
|                       |  |              |        +--ParnanEVm005746t1
|                       |  |           +--| (/1/100)
|                       |  |           |  |     +------LepsalEVm006518t1
|                       |  |           |  |  +--| (/0.98/84)
|                       |  |           |  |  |  +--ParnanEVm004348t1
|                       |  |           |  +--| (/1/100)
|                       |  |           |     +--LercypEVm003881t1
|                       |  |        +--| (/0.903/57)
|                       |  |        |  |           +---BlagerEVm003549t1
|                       |  |        |  |        +--| (/0.613/44)
|                       |  |        |  |        |  +-----LasentEVm003349t1
|                       |  |        |  |     +--| (/0.487/46)
|                       |  |        |  |     |  +------DromelEVm004854t1
|                       |  |        |  |  +--| (/0.995/80)
|                       |  |        |  |  |  +-------DromelEVm007404t1
|                       |  |        |  +--| (/1/100)
|                       |  |        |     |                          +--Canbo1_EVm004256t1
|                       |  |        |     |                       +--| (/1/100)
|                       |  |        |     |                       |  +--GeclatEVm011081t1
|                       |  |        |     |                    +--| (/1/100)
|                       |  |        |     |                    |  +--CarmaC_EVm005066t1
|                       |  |        |     |                 +--| (/0.855/69)
|                       |  |        |     |                 |  +--Clivit_EVm006045t1
|                       |  |        |     |              +--| (/0.999/78)
|                       |  |        |     |              |  +--Glyacu_EVm003214t1
|                       |  |        |     |           +--| (/0.798/69)
|                       |  |        |     |           |  +--Procl2_EVm005527t1
|                       |  |        |     |        +--| (/1/100)
|                       |  |        |     |        |  +--ChequaEVm007057t1
|                       |  |        |     |     +--| (/0.93/63)
|                       |  |        |     |     |  |  +----HyaaztEVm008474t1
|                       |  |        |     |     |  +--| (/1/90)
|                       |  |        |     |     |     +----ProracEVm003435t1
|                       |  |        |     |  +--| (/0.999/88)
|                       |  |        |     |  |  |  +--ThyineEVm008424t3
|                       |  |        |     |  |  +--| (/1/96)
|                       |  |        |     |  |     +--ThyineEVm013361t2
|                       |  |        |     +--| (/1/100)
|                       |  |        |        +-----ThyineEVm006963t1
|                       |  |     +--| (/0.999/90)
|                       |  |     |  |           +---CalfinEVm012346t1
|                       |  |     |  |        +--| (/1/100)
|                       |  |     |  |        |  +--EuraffEVm007388t1
|                       |  |     |  |     +--| (/0.999/97)
|                       |  |     |  |     |  +-----ParnanEVm004022t1
|                       |  |     |  |  +--| (/1/98)
|                       |  |     |  |  |  +---------ParnanEVm004003t1
|                       |  |     |  +--| (/1/97)
|                       |  |     |     |            +--CalsaE_EVm007399t1
|                       |  |     |     |         +--| (/1/100)
|                       |  |     |     |         |  +--CarmaC_EVm008233t1
|                       |  |     |     |      +--| (/0.995/92)
|                       |  |     |     |      |  |  +--Clitri_EVm003408t1
|                       |  |     |     |      |  +--| (/1/89)
|                       |  |     |     |      |     +--Emetal_EVm002332t1
|                       |  |     |     +------| (/1/100)
|                       |  |     |            |     +--Panar2_EVm006839t1
|                       |  |     |            |  +--| (/0.945/55)
|                       |  |     |            |  |  +--ParausEVm007429t1
|                       |  |     |            +--| (/0.744/76)
|                       |  |     |               +--Procl2_EVm008858t1
|                       |  |  +--| (/1/98)
|                       |  |  |  +----------------Bommo_BNGR_A2
|                       |  +--| (/1/100)
|                       |     |         +----------------Gl_GPCRA11_FMRF
|                       |     |      +--| (/0.761/67)
|                       |     |      |  |            +--------------Gl_GPCRA16_HPR1r
|                       |     |      |  |         +--| (/0.924/77)
|                       |     |      |  |         |  |   +---------Gl_GPCRA17_HPR1r
|                       |     |      |  |         |  +---| (/0.953/72)
|                       |     |      |  |         |      +---------------Gl_GPCRA44_HPR1r
|                       |     |      |  |  +------| (/1/100)
|                       |     |      |  |  |      +---------------Gl_GPCRA18_HPR1r
|                       |     |      |  +--| (/0.689/58)
|                       |     |      |     +---------------Gl_GPCRA5_AllatostatinBr
|                       |     +------| (/1/100)
|                       |            +-----------Gl_GPCRA13_Proctolinr
|                    +--| (/1/98)
|                    |  |      +--------------AmpampEVm003717t3
|                    |  |   +--| (/0.999/98)
|                    |  |   |  |                              +--AnajapEVm001784t1
|                    |  |   |  |                           +--| (/1/100)
|                    |  |   |  |                           |  |  +--Pt-CHHR-like5
|                    |  |   |  |                           |  +--| (/1/100)
|                    |  |   |  |                           |     |  +--Sp-GPCR-A36
|                    |  |   |  |                           |     +--| (/0.99/91)
|                    |  |   |  |                           |        +--Sp-GPCR-A37
|                    |  |   |  |                        +--| (/1/100)
|                    |  |   |  |                        |  |  +--Es_CHHR1B
|                    |  |   |  |                        |  +--| (/1/100)
|                    |  |   |  |                        |     +**Es-CHHR-like3
|                    |  |   |  |                     +--| (/1/99)
|                    |  |   |  |                     |  |  +--Nn_CHHR1
|                    |  |   |  |                     |  +--| (/0.999/91)
|                    |  |   |  |                     |     +--Pc_CHHRA64
|                    |  |   |  |                  +--| (/1/96)
|                    |  |   |  |                  |  |              +--AnajapEVm002991t1
|                    |  |   |  |                  |  |           +--| (/1/100)
|                    |  |   |  |                  |  |           |  +--Pt-CHHR-like4
|                    |  |   |  |                  |  |        +--| (/1/100)
|                    |  |   |  |                  |  |        |  |     +**Es_CHHR1A
|                    |  |   |  |                  |  |        |  |  +--| (/1/100)
|                    |  |   |  |                  |  |        |  |  |  +--Es-CHHR-like2
|                    |  |   |  |                  |  |        |  +--| (/1/100)
|                    |  |   |  |                  |  |        |     +--Gl_CHHRA12
|                    |  |   |  |                  |  |     +--| (/0.92/43)
|                    |  |   |  |                  |  |     |  |  +--CallaeEVm001292t1
|                    |  |   |  |                  |  |     |  +--| (/1/74)
|                    |  |   |  |                  |  |     |     |        +**Lv_CHHR1B
|                    |  |   |  |                  |  |     |     |     +**| (/0.333/100)
|                    |  |   |  |                  |  |     |     |     |  +**Pm_CHHR1B
|                    |  |   |  |                  |  |     |     |  +--| (/1/100)
|                    |  |   |  |                  |  |     |     |  |  +**PenvanEVm007603t2
|                    |  |   |  |                  |  |     |     +--| (/0.994/75)
|                    |  |   |  |                  |  |     |        |  +--NeodenEVm003303t1
|                    |  |   |  |                  |  |     |        +--| (/1/100)
|                    |  |   |  |                  |  |     |           +--ParausEVm005814t2
|                    |  |   |  |                  |  |  +--| (/0.996/56)
|                    |  |   |  |                  |  |  |  +--Po_TRL_CHHR1
|                    |  |   |  |                  |  +--| (/1/62)
|                    |  |   |  |                  |     |  +--Cq_CHHR1
|                    |  |   |  |                  |     +--| (/1/100)
|                    |  |   |  |                  |        +--Pc_CHHRA53
|                    |  |   |  |               +--| (/0.938/56)
|                    |  |   |  |               |  +--Sv_CHHRA13
|                    |  |   |  |            +--| (/0.547/35)
|                    |  |   |  |            |  |      +--EulmesEVm002388t1
|                    |  |   |  |            |  +------| (/1/100)
|                    |  |   |  |            |         +--GarderEVm002392t1
|                    |  |   |  |         +--| (/1/77)
|                    |  |   |  |         |  |   +--Lv_CHHR1A
|                    |  |   |  |         |  +---| (/1/100)
|                    |  |   |  |         |      +--Pm_CHHR1A
|                    |  |   |  |      +--| (/0.549/42)
|                    |  |   |  |      |  +-------EupsupEVm004822t1
|                    |  |   |  |   +--| (/0.997/85)
|                    |  |   |  |   |  +----OraoraEVm001763t1
|                    |  |   |  +---| (/1/100)
|                    |  |   |      |      +--ProbetEVm004621t1
|                    |  |   |      +------| (/1/100)
|                    |  |   |             +--ProcavEVm002991t1
|                    |  +---| (/1/100)
|                    |      |                                   +**Bommo_BNGR_A34
|                    |      |                                +--| (/1/100)
|                    |      |                                |  +**NP_001127750.1
|                    |      |                             +--| (/1/71)
|                    |      |                             |  |  +--XP_030026007.1
|                    |      |                             |  +--| (/0.827/44)
|                    |      |                             |     +--CAB3230690.1
|                    |      |                          +--| (/0.994/48)
|                    |      |                          |  |     +--CAH0588909.1
|                    |      |                          |  |  +--| (/1/100)
|                    |      |                          |  |  |  +--XP_026733043.1
|                    |      |                          |  +--| (/1/99)
|                    |      |                          |     |        +--KAF9419495.1
|                    |      |                          |     |     +--| (/1/100)
|                    |      |                          |     |     |  |  +**CAH0694739.1
|                    |      |                          |     |     |  +--| (/0.38/63)
|                    |      |                          |     |     |     +--KAH9639628.1
|                    |      |                          |     |  +--| (/1/100)
|                    |      |                          |     |  |  |     +--CAB3509696.1
|                    |      |                          |     |  |  |  +--| (/1/100)
|                    |      |                          |     |  |  |  |  +--XP_022823136.1
|                    |      |                          |     |  |  +--| (/1/94)
|                    |      |                          |     |  |     |  +--XP_035444056.2
|                    |      |                          |     |  |     +--| (/1/100)
|                    |      |                          |     |  |        +--KAG8107065.1
|                    |      |                          |     +--| (/0.877/58)
|                    |      |                          |        |  +--XP_047032081.1
|                    |      |                          |        +--| (/1/100)
|                    |      |                          |           |  +--XP_021189735.2
|                    |      |                          |           +--| (/0.646/63)
|                    |      |                          |              +--PZC78486.1
|                    |      |                       +--| (/0.609/28)
|                    |      |                       |  |              +**CAG9788860.1
|                    |      |                       |  |           +--| (/1/100)
|                    |      |                       |  |           |  |  +**CAG9788867.1
|                    |      |                       |  |           |  +**| (/0.333/55)
|                    |      |                       |  |           |     |  +**CAG9788868.1
|                    |      |                       |  |           |     +--| (/0.684/99)
|                    |      |                       |  |           |        +--CAG9788866.1
|                    |      |                       |  |        +--| (/1/100)
|                    |      |                       |  |        |  |     +--RVE47332.1
|                    |      |                       |  |        |  |  +**| (/0.333/99)
|                    |      |                       |  |        |  |  |  +**ALM88330.1
|                    |      |                       |  |        |  +--| (/1/100)
|                    |      |                       |  |        |     +**CAH0401003.1
|                    |      |                       |  |     +--| (/0.845/58)
|                    |      |                       |  |     |  +--XP_028165730.1
|                    |      |                       |  |  +--| (/1/78)
|                    |      |                       |  |  |  +--XP_026755056.1
|                    |      |                       |  +--| (/1/99)
|                    |      |                       |     |  +**XP_013189733.1
|                    |      |                       |     +--| (/1/100)
|                    |      |                       |        +**XP_013189734.1
|                    |      |                    +--| (/0.75/31)
|                    |      |                    |  |  +--KOB65474.1
|                    |      |                    |  +--| (/0.992/96)
|                    |      |                    |     +**KOB70501.1
|                    |      |                 +--| (/1/84)
|                    |      |                 |  |                          +--XP_050348207.1
|                    |      |                 |  |                       +--| (/0.997/83)
|                    |      |                 |  |                       |  |  +--XP_026495885.1
|                    |      |                 |  |                       |  +--| (/0.874/75)
|                    |      |                 |  |                       |     +--XP_047535785.1
|                    |      |                 |  |                    +--| (/1/100)
|                    |      |                 |  |                    |  +--XP_046969698.1
|                    |      |                 |  |                 +--| (/0.856/48)
|                    |      |                 |  |                 |  |  +--CAH0725551.1
|                    |      |                 |  |                 |  +--| (/0.982/75)
|                    |      |                 |  |                 |     |  +--CAG9564521.1
|                    |      |                 |  |                 |     +--| (/1/100)
|                    |      |                 |  |                 |        |     +**XP_032519186.1
|                    |      |                 |  |                 |        |  +**| (/0.333/85)
|                    |      |                 |  |                 |        |  |  +**OWR49373.1
|                    |      |                 |  |                 |        +--| (/1/100)
|                    |      |                 |  |                 |           +**XP_032518941.1
|                    |      |                 |  |              +--| (/0.57/47)
|                    |      |                 |  |              |  |        +**CAH2235070.1
|                    |      |                 |  |              |  |     +--| (/1/100)
|                    |      |                 |  |              |  |     |  +--XP_039756686.1
|                    |      |                 |  |              |  |  +--| (/0.976/58)
|                    |      |                 |  |              |  |  |  +--XP_023941153.1
|                    |      |                 |  |              |  +--| (/1/100)
|                    |      |                 |  |              |     |  +--XP_034834984.1
|                    |      |                 |  |              |     +--| (/1/100)
|                    |      |                 |  |              |        +--XP_045774600.1
|                    |      |                 |  |           +--| (/0.987/74)
|                    |      |                 |  |           |  |  +--CAH2093144.1
|                    |      |                 |  |           |  +--| (/1/100)
|                    |      |                 |  |           |     +--XP_045451234.1
|                    |      |                 |  |        +--| (/0.991/78)
|                    |      |                 |  |        |  +--XP_041982158.1
|                    |      |                 |  |     +--| (/1/98)
|                    |      |                 |  |     |  |        +--XP_047522130.1
|                    |      |                 |  |     |  |     +--| (/1/100)
|                    |      |                 |  |     |  |     |  |     +**CAF4878982.1
|                    |      |                 |  |     |  |     |  |  +--| (/0.97/90)
|                    |      |                 |  |     |  |     |  |  |  +**CAF4878990.1
|                    |      |                 |  |     |  |     |  +--| (/0.995/92)
|                    |      |                 |  |     |  |     |     |     +--XP_045522851.1
|                    |      |                 |  |     |  |     |     |  +--| (/1/100)
|                    |      |                 |  |     |  |     |     |  |  +**CAH4029932.1
|                    |      |                 |  |     |  |     |     +--| (/1/98)
|                    |      |                 |  |     |  |     |        +--XP_022118003.1
|                    |      |                 |  |     |  |  +--| (/1/90)
|                    |      |                 |  |     |  |  |  |  +--XP_045500494.1
|                    |      |                 |  |     |  |  |  +--| (/1/100)
|                    |      |                 |  |     |  |  |     +--XP_038222778.1
|                    |      |                 |  |     |  +--| (/1/100)
|                    |      |                 |  |     |     +--XP_050677204.1
|                    |      |                 |  |  +--| (/1/90)
|                    |      |                 |  |  |  |        +**CAH2044080.1
|                    |      |                 |  |  |  |     +--| (/1/100)
|                    |      |                 |  |  |  |     |  +--CAH2044082.1
|                    |      |                 |  |  |  |  +--| (/0.97/68)
|                    |      |                 |  |  |  |  |  |  +--XP_013148168.1
|                    |      |                 |  |  |  |  |  +--| (/1/100)
|                    |      |                 |  |  |  |  |     |     +--XP_014371297.2
|                    |      |                 |  |  |  |  |     |  +--| (/1/100)
|                    |      |                 |  |  |  |  |     |  |  +**KPJ18637.1
|                    |      |                 |  |  |  |  |     +--| (/1/97)
|                    |      |                 |  |  |  |  |        |  +--XP_013179681.1
|                    |      |                 |  |  |  |  |        +--| (/1/100)
|                    |      |                 |  |  |  |  |           +--KPI99833.1
|                    |      |                 |  |  |  +--| (/1/100)
|                    |      |                 |  |  |     +--CAG4959981.1
|                    |      |                 |  +--| (/0.966/62)
|                    |      |                 |     |  +--XP_047992397.1
|                    |      |                 |     +--| (/1/100)
|                    |      |                 |        +--KAI8439655.1
|                    |      |              +--| (/1/89)
|                    |      |              |  |  +--XP_026321645.1
|                    |      |              |  +--| (/1/100)
|                    |      |              |     |  +--XP_049876376.1
|                    |      |              |     +--| (/1/99)
|                    |      |              |        +--KAI5638481.1
|                    |      |           +--| (/1/97)
|                    |      |           |  +---GBP55645.1
|                    |      |   +-------| (/1/100)
|                    |      |   |       |     +--XP_037973038.2
|                    |      |   |       |  +--| (/0.343/63)
|                    |      |   |       |  |  +**KAG7312068.1
|                    |      |   |       +--| (/1/100)
|                    |      |   |          +--CAG9138613.1
|                    |      +---| (/1/100)
|                    |          |               +--XP_037917404.1
|                    |          |           +---| (/1/100)
|                    |          |           |   |  +--XP_037917400.1
|                    |          |           |   +--| (/0.609/75)
|                    |          |           |      +--XP_037917399.1
|                    |          |        +--| (/1/93)
|                    |          |        |  |                       +**XP_040169372.1
|                    |          |        |  |                    +--| (/0.986/85)
|                    |          |        |  |                    |  +**XP_040169373.1
|                    |          |        |  |                 +--| (/1/98)
|                    |          |        |  |                 |  +--XP_040236775.2
|                    |          |        |  |              +--| (/1/100)
|                    |          |        |  |              |  |  +**XP_041784063.1
|                    |          |        |  |              |  +**| (/0.333/73)
|                    |          |        |  |              |     +**XP_041784064.1
|                    |          |        |  |           +--| (/1/100)
|                    |          |        |  |           |  +--XP_049289226.1
|                    |          |        |  |        +--| (/1/100)
|                    |          |        |  |        |  |  +--XP_039447113.1
|                    |          |        |  |        |  +--| (/1/100)
|                    |          |        |  |        |     +**XP_039440870.1
|                    |          |        |  |     +--| (/0.728/43)
|                    |          |        |  |     |  +-------KAG5672158.1
|                    |          |        |  |  +--| (/0.83/40)
|                    |          |        |  |  |  +-----TMW50332.1
|                    |          |        |  +--| (/0.985/44)
|                    |          |        |     +----XP_037033433.1
|                    |          |     +--| (/0.997/69)
|                    |          |     |  +---XP_026471151.1
|                    |          |  +--| (/0.718/43)
|                    |          |  |  +----GFG38434.1
|                    |          +--| (/1/95)
|                    |             |           +--XP_031353782.1
|                    |             |     +-----| (/1/100)
|                    |             |     |     +**KAB0793282.1
|                    |             |  +--| (/1/100)
|                    |             |  |  |        +--CAH1372496.1
|                    |             |  |  |     +--| (/1/100)
|                    |             |  |  |     |  +--XP_008191388.1
|                    |             |  |  |  +--| (/1/95)
|                    |             |  |  |  |  +----CAH1101219.1
|                    |             |  |  +--| (/1/96)
|                    |             |  |     +--XP_022916828.1
|                    |             +--| (/0.817/46)
|                    |                |      +**XP_049850574.1
|                    |                +------| (/1/100)
|                    |                       |     +**XP_049799230.1
|                    |                       |  +--| (/1/99)
|                    |                       |  |  +**XP_049799228.1
|                    |                       +--| (/0.926/84)
|                    |                          |  +--XP_049772274.1
|                    |                          +**| (/0.333/78)
|                    |                             |     +--XP_047106529.1
|                    |                             |  +--| (/1/100)
|                    |                             |  |  +**XP_046988644.1
|                    |                             +--| (/0.986/79)
|                    |                                +**XP_049947811.1
|                 +--| (/1/100)
|                 |  |             +--AlpvirEVm007808t1
|                 |  |          +--| (/0.523/63)
|                 |  |          |  +--Styrich_EVm002467t1
|                 |  |       +--| (/1/99)
|                 |  |       |  +--ParausEVm004085t1
|                 |  +-------| (/1/100)
|                 |          |       +--CarmaC_EVm006998t1
|                 |          |  +----| (/1/100)
|                 |          |  |    |  +--Pt-CHHR-like2
|                 |          |  |    +--| (/0.947/89)
|                 |          |  |       +--Sp-GPCR-A34
|                 |          +--| (/0.999/93)
|                 |             +--Procl2_EVm006597t1
|              +--| (/1/99)
|              |  +-----ThyineEVm006265t3
|           +--| (/0.594/51)
|           |  |     +--Ha_CHHR2
|           |  |  +--| (/1/100)
|           |  |  |  +--Nn_CHHR2A
|           |  +--| (/0.996/89)
|           |     +--Nn_CHHR2B
|        +--| (/0.951/52)
|        |  +--Pm_CHHR2
|     +--| (/0.983/66)
|     |  |           +--CallaeEVm003830t1
|     |  |        +--| (/1/100)
|     |  |        |  |  +--Cliant_EVm003928t1
|     |  |        |  +--| (/1/100)
|     |  |        |     +--Clivit_EVm002377t1
|     |  |     +--| (/0.992/81)
|     |  |     |  +---Emetal_EVm001268t1
|     |  |  +--| (/1/95)
|     |  |  |  |                          +--CalsaE_EVm005262t1
|     |  |  |  |                       +--| (/1/91)
|     |  |  |  |                       |  +--Pt-CHHR-like1
|     |  |  |  |                    +--| (/1/100)
|     |  |  |  |                    |  |  +**ScyparEVm004277t2
|     |  |  |  |                    |  +--| (/1/100)
|     |  |  |  |                    |     +**SpGR-A33
|     |  |  |  |                 +--| (/0.944/70)
|     |  |  |  |                 |  |        +**Erisi1_EVm006110t1
|     |  |  |  |                 |  |     +--| (/1/100)
|     |  |  |  |                 |  |     |  +**Es-CHHR-like1
|     |  |  |  |                 |  |  +--| (/0.996/89)
|     |  |  |  |                 |  |  |  +--Minpug_EVm002765t1
|     |  |  |  |                 |  +--| (/1/100)
|     |  |  |  |                 |     |  +--Gl_CHHRA10
|     |  |  |  |                 |     +--| (/1/100)
|     |  |  |  |                 |        |  +--LUA10.1_GeclatEVm002817t1
|     |  |  |  |                 |        +--| (/0.986/83)
|     |  |  |  |                 |           +**LUA10.4_c216942_g1_i3|m.49516
|     |  |  |  |              +--| (/1/94)
|     |  |  |  |              |  +--Cb_CHHR2
|     |  |  |  |           +--| (/1/100)
|     |  |  |  |           |  +--CarmaC_EVm005844t1
|     |  |  |  |        +--| (/1/99)
|     |  |  |  |        |  +**CarmaY_EVm004164t2
|     |  |  |  |     +--| (/1/94)
|     |  |  |  |     |  +--CarmaC_EVm005617t1
|     |  |  |  |  +--| (/1/99)
|     |  |  |  |  |  |     +--So_CHHR2
|     |  |  |  |  |  |  +--| (/1/99)
|     |  |  |  |  |  |  |  +--Sp-GPCR-A35
|     |  |  |  |  |  +--| (/1/100)
|     |  |  |  |  |     +--Pt-CHHR-like3
|     |  |  |  +--| (/1/100)
|     |  |  |     |  +--Es_CHHR2
|     |  |  |     +--| (/1/96)
|     |  |  |        |     +**Gl_CHHRA9
|     |  |  |        |  +--| (/1/100)
|     |  |  |        |  |  |  +--LUA9.1_GeclatEVm004216t2
|     |  |  |        |  |  +**| (/0.333/81)
|     |  |  |        |  |     +--LUA9.4_c209770_g2_i1|m.36434
|     |  |  |        +--| (/0.454/39)
|     |  |  |           +--Minpug_EVm004770t1
|     |  +--| (/0.987/62)
|     |     |     +--Cq_CHHR2
|     |     |  +--| (/1/90)
|     |     |  |  +--Pc_CHHRA54
|     |     +--| (/0.683/39)
|     |        |     +--Panar1_EVm004455t1
|     |        |  +--| (/1/100)
|     |        |  |  +--Po_TRL_CHHR2
|     |        +--| (/1/100)
|     |           +--Sv_CHHRA12
|  +--| (/1/100)
|  |  |           +--Glyacu_EVm001806t2
|  |  |        +--| (/0.887/72)
|  |  |        |  +--Lysamb_EVm005427t1
|  |  |     +--| (/1/98)
|  |  |     |  +--Pleaca_EVm003946t1
|  |  |  +--| (/1/100)
|  |  |  |  +--ParausEVm004792t1
|  |  +--| (/0.996/76)
|  |     |  +--Mr_CHHR2
|  |     +--| (/1/100)
|  |        +--Pleaca_EVm003547t1
+--| (/0.979/86)
|  |  +--Battex_EVm003745t1
|  +--| (/0.538/50)
|     +--ParausEVm007303t1
|
|  +--OplsP2_EVm002856t1
+--| (/1/100)
   +--SysdeP_EVm003518t1

Tree in newick format:

(AcastyEVm001896t2:0.1329161100,(((((((((((((((((((AlpvirEVm002467t1:0.0075183487,AlpvirEVm002467t5:0.0141580347)/1/100:0.1806511413,Lysamb_EVm003701t1:0.0950340574)/0.77/65:0.0496411892,(Pleaca_EVm002580t1:0.0163223808,Styrich_EVm002808t1:0.0447038544)/0.863/96:0.0405595277)/1/100:0.3679323155,Procl2_EVm004989t1:0.3363308116)/0.923/74:0.0517168643,((CalsaE_EVm008513t1:0.0434702275,CarmaC_EVm004831t1:0.0911927967)/1/98:0.1828511515,GeclatEVm054054t1:0.0893790845)/1/98:0.2097686157)/1/100:0.2760837663,((EulcruEVm004876t1:0.0000021634,EulvioEVm000539t1:0.0146337972)/1/100:0.2505960134,HyaaztEVm006211t1:0.6375000071)/1/100:0.4562957965)/1/99:0.3377946458,((((((CalsaE_EVm014834t1:0.1834392048,(Canbo1_EVm002531t1:0.0890550891,CarmaY_EVm002994t1:0.1562365534)/0.653/64:0.0319790840)/1/100:0.1428785212,GeclatEVm002823t1:0.0604761122)/0.862/77:0.0373438149,Erisi1_EVm003906t1:0.0563968184)/1/100:0.2630713949,Gasfor_EVm005239t1:0.2951724456)/0.699/55:0.0931999899,(Panar2_EVm001907t1:0.3501393470,Procl2_EVm003352t1:0.6682909343)/0.99/85:0.1554379235)/1/99:0.2389864700,ThyineEVm008592t2:0.3299120324)/0.895/69:0.1444536365)/1/100:0.9302935265,(((AlpvirEVm002835t1:0.3161453745,Styrich_EVm005649t1:0.1312264600)/1/91:0.3042867329,HomameEVm005739t1:0.3736157200)/0.989/92:0.2507260298,ThyineEVm018157t3:0.9806580943)/1/100:1.1620810510)/0.973/79:0.2893391715,(((EuraffEVm004785t1:0.8515271036,EuraffEVm018707t2:0.4997825180)/1/100:1.8085578730,((((EuraffEVm008440t1:1.5769812803,(EuraffEVm008477t1:1.0309966461,(EuraffEVm010444t1:1.8508057558,EuraffEVm012219t1:1.3450580107)/1/100:0.7860225075)/0.992/84:0.2402207906)/0.954/73:0.1459651444,EuraffEVm010270t1:1.4888392158)/1/98:0.5122156526,(LercypEVm004649t1:0.6715783007,ParnanEVm005531t1:0.8776531037)/1/100:1.3777094820)/0.568/42:0.1387274413,(ParnanEVm004470t1:0.7512522127,ParnanEVm009638t1:0.7878079240)/1/100:0.8696321854)/0.984/69:0.1832470977)/0.803/62:0.1131889918,(LercypEVm008887t2:0.4778934297,ParnanEVm003661t1:0.4657903215)/1/100:0.9017081225)/0.914/68:0.2019604573)/1/96:0.3227893669,((((((((((AlpvirEVm003253t1:0.1125056154,Mr_CHHR3:0.2051010844)/1/98:0.0973713815,Battex_EVm002872t1:0.1189118223)/0.915/76:0.0447692938,SysdeE_EVm006328t1:0.2642462541)/1/100:0.1674856223,Pm_CHHR3:0.4943459451)/0.592/52:0.0550941789,(((Cq_CHHR3:0.0694738332,(Ha_CHHR3:0.0000020354,Nn_CHHR3:0.2636021389)/1/100:0.3190014125)/0.939/75:0.0220797644,Pc_CHHRA10:0.1207885969)/0.858/63:0.0249834923,((Panar1_EVm005562t1:0.0402116718,Po_TRL_CHHR3:0.0831099582)/0.999/93:0.0310429083,Sv_CHHR3:0.0606675592)/1/100:0.2272409095)/1/89:0.0891725676)/1/90:0.1330147111,((((CarmaC_EVm006949t1:0.0000022551,CarmaC_EVm006949t2:0.0415643119)/1/98:0.0648346210,(Cb_CHHR3:0.1131826984,ScyparEVm003753t1:0.0308874514)/0.96/78:0.0234096148)/0.751/68:0.0348959379,(Erisi1_EVm005547t1:0.0479155169,(Gl_CHHR3:0.0000026602,LUR3_GeclatEVm005146t1:0.0000025101)/0.977/100:0.0142552977)/0.883/85:0.0304196281)/1/100:0.1807263526,(((Cliant_EVm005325t1:0.0000024422,Clitri_EVm003709t1:0.0289787417)/0.994/95:0.0488909312,Clivit_EVm002093t3:0.0362282377)/1/100:0.2119811833,(Gasfor_EVm006346t1:0.2532314842,Munmic_EVm003683t2:0.1563410332)/0.992/78:0.1307183888)/1/100:0.2347402242)/1/100:0.1748634005)/1/99:0.2372582361,ThyineEVm007717t1:0.6894933343)/1/100:0.5373878501,(BlagerEVm006711t1:0.5095675732,Bommo_BNGR_A24:0.9385081123)/0.997/80:0.2560574549)/1/91:0.2608251360,((CalfinEVm007568t1:0.4827326665,EuraffEVm002959t1:0.6329972948)/1/100:0.8885129965,(LercypEVm009999t2:0.3758075343,ParnanEVm006138t1:0.4663714270)/1/100:0.6689097682)/1/97:0.4142048747)/1/90:0.2266055226,AmpampEVm009838t2:1.1188990406)/1/98:0.3922348696)/1/100:1.4449477960,((((((((AmpampEVm009554t1:1.0810466898,LasentEVm002833t1:0.7092691207)/0.618/73:0.1002895706,BlagerEVm005313t1:1.2575662795)/1/89:0.2302010298,(((((CalfinEVm005618t1:1.2862505151,(CalfinEVm006945t3:0.0579409958,CalfinEVm008407t1:0.0000025580)/1/100:0.4346664222)/0.899/77:0.3453907096,(EuraffEVm008522t1:1.0255312007,EuraffEVm009214t1:0.5946937910)/0.98/69:0.2522962547)/1/100:0.8314539191,(LercypEVm012009t2:0.6364072427,ParnanEVm006002t1:0.3685633844)/1/100:0.6118583590)/1/100:0.4383126458,EuraffEVm007811t1:1.0429791392)/0.511/42:0.1505157368,(LercypEVm001349t1:0.3486100700,ParnanEVm005746t1:0.3867312677)/1/100:0.6019411987)/1/99:0.3838650233)/0.999/94:0.2274285120,((LepsalEVm006518t1:1.4745237039,ParnanEVm004348t1:0.6430240699)/0.98/84:0.2055245038,LercypEVm003881t1:0.5935230190)/1/100:0.4597581862)/1/100:0.8237020509,((((BlagerEVm003549t1:0.8897118518,LasentEVm003349t1:1.4153534781)/0.613/44:0.0968100417,DromelEVm004854t1:1.4576709124)/0.487/46:0.0740742625,DromelEVm007404t1:1.8528886475)/0.995/80:0.2087030915,(((((((((Canbo1_EVm004256t1:0.0487113309,GeclatEVm011081t1:0.0823697209)/1/100:0.3686230802,CarmaC_EVm005066t1:0.1742520186)/1/100:0.3633538731,Clivit_EVm006045t1:0.4920907003)/0.855/69:0.1385158374,Glyacu_EVm003214t1:0.3116979898)/0.999/78:0.1247721758,Procl2_EVm005527t1:0.2978763737)/0.798/69:0.0804019227,ChequaEVm007057t1:0.3362497909)/1/100:0.7573415860,(HyaaztEVm008474t1:1.0839084183,ProracEVm003435t1:1.1708833745)/1/90:0.3945427432)/0.93/63:0.1058252093,(ThyineEVm008424t3:0.8124988835,ThyineEVm013361t2:0.5160618749)/1/96:0.2608413981)/0.999/88:0.1926727108,ThyineEVm006963t1:1.3730030316)/1/100:0.4494663196)/1/100:0.8221265155)/0.903/57:0.2063724177,((((CalfinEVm012346t1:0.9553798004,EuraffEVm007388t1:0.7734875226)/1/100:0.5047287936,ParnanEVm004022t1:1.4041450804)/0.999/97:0.3999406654,ParnanEVm004003t1:2.1623478917)/1/98:0.3357013999,(((CalsaE_EVm007399t1:0.0759017541,CarmaC_EVm008233t1:0.0971804527)/1/100:0.4065458887,(Clitri_EVm003408t1:0.3174455584,Emetal_EVm002332t1:0.3844463679)/1/89:0.1775891353)/0.995/92:0.1680687592,((Panar2_EVm006839t1:0.2303054660,ParausEVm007429t1:0.6005469728)/0.945/55:0.1066051297,Procl2_EVm008858t1:0.3586941948)/0.744/76:0.0887310506)/1/100:1.6046494620)/1/97:0.3523512800)/0.999/90:0.5481831447,Bommo_BNGR_A2:3.7267547659)/1/98:0.5561442893,((Gl_GPCRA11_FMRF:3.6689468893,(((Gl_GPCRA16_HPR1r:3.1440059651,(Gl_GPCRA17_HPR1r:2.0778591725,Gl_GPCRA44_HPR1r:3.3165423665)/0.953/72:0.8546824029)/0.924/77:0.7765883045,Gl_GPCRA18_HPR1r:3.4987536182)/1/100:1.6433600220,Gl_GPCRA5_AllatostatinBr:3.4922074438)/0.689/58:0.3232178543)/0.761/67:0.3602790760,Gl_GPCRA13_Proctolinr:2.5259000106)/1/100:1.5691086300)/1/100:0.6457516302)/0.997/79:0.3990634362,((AmpampEVm003717t3:3.1127964854,((((((((((AnajapEVm001784t1:0.2072057590,(Pt-CHHR-like5:0.1128306414,(Sp-GPCR-A36:0.4805364320,Sp-GPCR-A37:0.0048519853)/0.99/91:0.0363469226)/1/100:0.1869012218)/1/100:0.1528466332,(Es_CHHR1B:0.0030709373,Es-CHHR-like3:0.0000023844)/1/100:0.2306569825)/1/100:0.6806028873,(Nn_CHHR1:0.3670928616,Pc_CHHRA64:0.6245278003)/0.999/91:0.1262730419)/1/99:0.1680796234,(((((AnajapEVm002991t1:0.3225759531,Pt-CHHR-like4:0.3328355484)/1/100:0.1654471582,((Es_CHHR1A:0.0000023872,Es-CHHR-like2:0.1013462107)/1/100:0.2256179101,Gl_CHHRA12:0.1843605269)/1/100:0.1879439724)/1/100:0.4134216543,(CallaeEVm001292t1:0.7697696684,(((Lv_CHHR1B:0.0000020234,Pm_CHHR1B:0.0000014840)/0.333/100:0.0000022597,PenvanEVm007603t2:0.0000020725)/1/100:0.7090545524,(NeodenEVm003303t1:0.2520270239,ParausEVm005814t2:0.3518050210)/1/100:0.5010824981)/0.994/75:0.1207360661)/1/74:0.1357283982)/0.92/43:0.0585037009,Po_TRL_CHHR1:0.4690643284)/0.996/56:0.0823988240,(Cq_CHHR1:0.3627935252,Pc_CHHRA53:0.4656246001)/1/100:0.2264728511)/1/62:0.0880998505)/1/96:0.2492462500,Sv_CHHRA13:0.6691324374)/0.938/56:0.1467281526,(EulmesEVm002388t1:0.0829462801,GarderEVm002392t1:0.1183695952)/1/100:1.4563796850)/0.547/35:0.0971296795,(Lv_CHHR1A:0.0641068193,Pm_CHHR1A:0.1101360783)/1/100:0.9911118837)/1/77:0.1623449688,EupsupEVm004822t1:1.7813844737)/0.549/42:0.0900584707,OraoraEVm001763t1:1.2424211575)/0.997/85:0.2123713673,(ProbetEVm004621t1:0.3174952093,ProcavEVm002991t1:0.0963273521)/1/100:1.6238955430)/1/100:0.8912197838)/0.999/98:0.4180460760,((((((((((Bommo_BNGR_A34:0.0000021718,NP_001127750.1:0.0000022099)/1/100:0.4451587069,(XP_030026007.1:0.5442805005,CAB3230690.1:0.6015393087)/0.827/44:0.0682509286)/1/71:0.1170682764,((CAH0588909.1:0.1578964860,XP_026733043.1:0.1153063597)/1/100:0.2935862902,(((KAF9419495.1:0.0218150498,(CAH0694739.1:0.0000029405,KAH9639628.1:0.0540938725)/0.38/63:0.0075634839)/1/100:0.0798158232,((CAB3509696.1:0.0222053122,XP_022823136.1:0.0123258593)/1/100:0.0799983414,(XP_035444056.2:0.0069714968,KAG8107065.1:0.1819794958)/1/100:0.0801937505)/1/94:0.0655544214)/1/100:0.4217646729,(XP_047032081.1:0.0018800285,(XP_021189735.2:0.0097207093,PZC78486.1:0.0048492612)/0.646/63:0.0078265980)/1/100:0.2887270307)/0.877/58:0.1108396222)/1/99:0.1334614523)/0.994/48:0.0735861689,(((((CAG9788860.1:0.0000029615,(CAG9788867.1:0.0000027472,(CAG9788868.1:0.0000023823,CAG9788866.1:0.0467125046)/0.684/99:0.0360662457)/0.333/55:0.0000020300)/1/100:0.2217600828,((RVE47332.1:0.0313891381,ALM88330.1:0.0000020725)/0.333/99:0.0000029595,CAH0401003.1:0.0000028874)/1/100:0.1837060035)/1/100:0.3368076050,XP_028165730.1:0.4586027011)/0.845/58:0.0663267512,XP_026755056.1:0.4763903337)/1/78:0.1355167067,(XP_013189733.1:0.0000027577,XP_013189734.1:0.0000022805)/1/100:0.3691711343)/1/99:0.2222939796)/0.609/28:0.0391011612,(KOB65474.1:0.1990281041,KOB70501.1:0.0000029661)/0.992/96:0.4934443607)/0.75/31:0.0373192129,(((((((((XP_050348207.1:0.0502071937,(XP_026495885.1:0.0311136472,XP_047535785.1:0.0176178063)/0.874/75:0.0147259869)/0.997/83:0.0268048142,XP_046969698.1:0.0419298587)/1/100:0.1268403605,(CAH0725551.1:0.3511961155,(CAG9564521.1:0.0175656000,((XP_032519186.1:0.0000028045,OWR49373.1:0.0000026920)/0.333/85:0.0000028596,XP_032518941.1:0.0000022755)/1/100:0.0965249319)/1/100:0.6779351724)/0.982/75:0.0797998187)/0.856/48:0.0597110907,(((CAH2235070.1:0.0000028821,XP_039756686.1:0.0046846768)/1/100:0.1306730506,XP_023941153.1:0.2077487600)/0.976/58:0.0653290595,(XP_034834984.1:0.0481201241,XP_045774600.1:0.0480143591)/1/100:0.1043580107)/1/100:0.3843122719)/0.57/47:0.0234080015,(CAH2093144.1:0.0981483172,XP_045451234.1:0.1670970110)/1/100:0.1709931688)/0.987/74:0.0818301440,XP_041982158.1:0.4641604902)/0.991/78:0.0660897660,(((XP_047522130.1:0.0311943523,((CAF4878982.1:0.0000021739,CAF4878990.1:0.0000021998)/0.97/90:0.0120412421,((XP_045522851.1:0.0080821713,CAH4029932.1:0.0000021274)/1/100:0.0445942144,XP_022118003.1:0.0744361972)/1/98:0.0374393247)/0.995/92:0.0315385218)/1/100:0.4380143847,(XP_045500494.1:0.1356914107,XP_038222778.1:0.1012391762)/1/100:0.1991763857)/1/90:0.1308997740,XP_050677204.1:0.4963726012)/1/100:0.1983708583)/1/98:0.1358471942,(((CAH2044080.1:0.0000023240,CAH2044082.1:0.1018160584)/1/100:0.2440384578,(XP_013148168.1:0.0487300268,((XP_014371297.2:0.0116658711,KPJ18637.1:0.0000024925)/1/100:0.0569786650,(XP_013179681.1:0.0064128967,KPI99833.1:0.0128897054)/1/100:0.0465303839)/1/97:0.0533570705)/1/100:0.2042122681)/0.97/68:0.0571416032,CAG4959981.1:0.3185048758)/1/100:0.2870526915)/1/90:0.1028034208,(XP_047992397.1:0.3615133156,KAI8439655.1:0.1242409134)/1/100:0.2536680091)/0.966/62:0.0638416216)/1/84:0.1706766704,(XP_026321645.1:0.4949856605,(XP_049876376.1:0.4663091032,KAI5638481.1:0.7863382071)/1/99:0.1755566697)/1/100:0.2426431922)/1/89:0.1782263370,GBP55645.1:0.8842119329)/1/97:0.2689730442,((XP_037973038.2:0.0050053967,KAG7312068.1:0.0000026880)/0.343/63:0.0026865035,CAG9138613.1:0.1464291781)/1/100:0.6575096584)/1/100:1.7719303800,(((((XP_037917404.1:0.0131503258,(XP_037917400.1:0.0256453169,XP_037917399.1:0.0190156696)/0.609/75:0.0108560538)/1/100:0.8514252853,((((((((XP_040169372.1:0.0000021816,XP_040169373.1:0.0000022993)/0.986/85:0.0041904056,XP_040236775.2:0.0041954240)/1/98:0.0169048377,(XP_041784063.1:0.0000024903,XP_041784064.1:0.0000021998)/0.333/73:0.0000023438)/1/100:0.1784098888,XP_049289226.1:0.1613431838)/1/100:0.6364923789,(XP_039447113.1:0.0481514722,XP_039440870.1:0.0000021648)/1/100:0.6124261595)/1/100:0.7139911405,KAG5672158.1:1.7731135755)/0.728/43:0.1102403309,TMW50332.1:1.3468312888)/0.83/40:0.0749163802,XP_037033433.1:1.0542824408)/0.985/44:0.1258481887)/1/93:0.3189736441,XP_026471151.1:1.0274407594)/0.997/69:0.2296729999,GFG38434.1:1.1813631165)/0.718/43:0.1188949019,(((XP_031353782.1:0.0255674464,KAB0793282.1:0.0000020286)/1/100:1.2953498800,(((CAH1372496.1:0.4646999574,XP_008191388.1:0.3663373375)/1/100:0.5290790990,CAH1101219.1:1.0710187318)/1/95:0.2558069796,XP_022916828.1:0.7617974887)/1/96:0.2945403942)/1/100:0.6670264587,(XP_049850574.1:0.0000020066,((XP_049799230.1:0.0000028544,XP_049799228.1:0.0000021689)/1/99:0.0319554339,(XP_049772274.1:0.1054668630,((XP_047106529.1:0.0044469202,XP_046988644.1:0.0000024871)/1/100:0.0472335182,XP_049947811.1:0.0000027050)/0.986/79:0.0091752224)/0.333/78:0.0000028809)/0.926/84:0.0138099604)/1/100:1.5989899690)/0.817/46:0.1738001392)/1/95:0.5342698063)/1/100:0.9779320219)/1/100:0.9853133490)/1/98:0.6831691489,(((AlpvirEVm007808t1:0.4878422623,Styrich_EVm002467t1:0.2872076772)/0.523/63:0.1230866218,ParausEVm004085t1:0.3947213710)/1/99:0.4357544221,((CarmaC_EVm006998t1:0.2005649083,(Pt-CHHR-like2:0.1164944905,Sp-GPCR-A34:0.3489789725)/0.947/89:0.1057294823)/1/100:1.2101055540,Procl2_EVm006597t1:0.7411586863)/0.999/93:0.5069900797)/1/100:1.7930266780)/1/100:0.7654799603,ThyineEVm006265t3:1.3072780569)/1/99:0.5369129410,((Ha_CHHR2:0.0185176391,Nn_CHHR2A:0.0374149702)/1/100:0.2570232172,Nn_CHHR2B:0.5404813452)/0.996/89:0.0994467918)/0.594/51:0.0310993825,Pm_CHHR2:0.6343523131)/0.951/52:0.0496427355,((((CallaeEVm003830t1:0.1809870552,(Cliant_EVm003928t1:0.1011363643,Clivit_EVm002377t1:0.0994218187)/1/100:0.2042610824)/1/100:0.2356334231,Emetal_EVm001268t1:0.9889272966)/0.992/81:0.1567645151,(((((((((CalsaE_EVm005262t1:0.0621431493,Pt-CHHR-like1:0.0972274973)/1/91:0.0543036262,(ScyparEVm004277t2:0.0000029239,SpGR-A33:0.0000022491)/1/100:0.1093909579)/1/100:0.2235870074,(((Erisi1_EVm006110t1:0.0000024463,Es-CHHR-like1:0.0000021793)/1/100:0.3202643854,Minpug_EVm002765t1:0.1536103915)/0.996/89:0.0449497545,(Gl_CHHRA10:0.0440244366,(LUA10.1_GeclatEVm002817t1:0.0030535265,LUA10.4_c216942_g1_i3|m.49516:0.0000020054)/0.986/83:0.0094805107)/1/100:0.0551735420)/1/100:0.2960887307)/0.944/70:0.0759110987,Cb_CHHR2:0.2938035676)/1/94:0.1031241053,CarmaC_EVm005844t1:0.0895190371)/1/100:0.3926849668,CarmaY_EVm004164t2:0.0000024495)/1/99:0.1198571093,CarmaC_EVm005617t1:0.0073640178)/1/94:0.0505914192,((So_CHHR2:0.0084176220,Sp-GPCR-A35:0.0272892516)/1/99:0.0330057816,Pt-CHHR-like3:0.0768358303)/1/100:0.1027178099)/1/99:0.1640622434,(Es_CHHR2:0.0999623591,((Gl_CHHRA9:0.0000024912,(LUA9.1_GeclatEVm004216t2:0.1518291591,LUA9.4_c209770_g2_i1|m.36434:0.0823991223)/0.333/81:0.0000026336)/1/100:0.0304905889,Minpug_EVm004770t1:0.1224957356)/0.454/39:0.0123202899)/1/96:0.0620151039)/1/100:0.3813428507)/1/95:0.1836296678,((Cq_CHHR2:0.4761142139,Pc_CHHRA54:0.3814769421)/1/90:0.1447666983,((Panar1_EVm004455t1:0.0506028618,Po_TRL_CHHR2:0.0657643289)/1/100:0.1528407169,Sv_CHHRA12:0.1296428195)/1/100:0.2509542803)/0.683/39:0.0504848785)/0.987/62:0.0494895089)/0.983/66:0.0569902730,((((Glyacu_EVm001806t2:0.7047723386,Lysamb_EVm005427t1:0.2940044535)/0.887/72:0.0516804399,Pleaca_EVm003946t1:0.2830193366)/1/98:0.1638556272,ParausEVm004792t1:0.4304877742)/1/100:0.2078406514,(Mr_CHHR2:0.1631282656,Pleaca_EVm003547t1:0.1990414359)/1/100:0.2076393505)/0.996/76:0.0846749815)/1/100:0.3639429806,(Battex_EVm003745t1:0.2217456120,ParausEVm007303t1:0.7276443007)/0.538/50:0.0412273326)/0.979/86:0.0557514826,(OplsP2_EVm002856t1:0.0529706195,SysdeP_EVm003518t1:0.0387908060)/1/100:0.0891536485);

CONSENSUS TREE
--------------

Consensus tree is constructed from 10000 bootstrap trees
Log-likelihood of consensus tree: -141799.863731
Robinson-Foulds distance between ML tree and consensus tree: 2

Branches with support >0.000000% are kept (extended consensus)
Branch lengths are optimized by maximum likelihood on original alignment
Numbers in parentheses are bootstrap supports (%)

+--AcastyEVm001896t2
|
|                                                            +--AlpvirEVm002467t1
|                                                         +--| (100)
|                                                         |  +--AlpvirEVm002467t5
|                                                      +--| (65)
|                                                      |  +--Lysamb_EVm003701t1
|                                                   +--| (100)
|                                                   |  |  +--Pleaca_EVm002580t1
|                                                   |  +--| (96)
|                                                   |     +--Styrich_EVm002808t1
|                                                +--| (74)
|                                                |  +--Procl2_EVm004989t1
|                                             +--| (100)
|                                             |  |     +--CalsaE_EVm008513t1
|                                             |  |  +--| (98)
|                                             |  |  |  +--CarmaC_EVm004831t1
|                                             |  +--| (98)
|                                             |     +--GeclatEVm054054t1
|                                          +--| (99)
|                                          |  |     +--EulcruEVm004876t1
|                                          |  |  +--| (100)
|                                          |  |  |  +--EulvioEVm000539t1
|                                          |  +--| (100)
|                                          |     +--HyaaztEVm006211t1
|                                      +---| (100)
|                                      |   |                 +--CalsaE_EVm014834t1
|                                      |   |              +--| (100)
|                                      |   |              |  |  +--Canbo1_EVm002531t1
|                                      |   |              |  +--| (64)
|                                      |   |              |     +--CarmaY_EVm002994t1
|                                      |   |           +--| (77)
|                                      |   |           |  +--GeclatEVm002823t1
|                                      |   |        +--| (100)
|                                      |   |        |  +--Erisi1_EVm003906t1
|                                      |   |     +--| (55)
|                                      |   |     |  +--Gasfor_EVm005239t1
|                                      |   |  +--| (99)
|                                      |   |  |  |  +--Panar2_EVm001907t1
|                                      |   |  |  +--| (85)
|                                      |   |  |     +--Procl2_EVm003352t1
|                                      |   +--| (69)
|                                      |      +--ThyineEVm008592t2
|                                   +--| (79)
|                                   |  |          +--AlpvirEVm002835t1
|                                   |  |       +--| (91)
|                                   |  |       |  +--Styrich_EVm005649t1
|                                   |  |    +--| (92)
|                                   |  |    |  +--HomameEVm005739t1
|                                   |  +----| (100)
|                                   |       +---ThyineEVm018157t3
|                                +--| (96)
|                                |  |             +---EuraffEVm004785t1
|                                |  |     +-------| (100)
|                                |  |     |       +--EuraffEVm018707t2
|                                |  |  +--| (62)
|                                |  |  |  |           +------EuraffEVm008440t1
|                                |  |  |  |        +--| (73)
|                                |  |  |  |        |  |  +---EuraffEVm008477t1
|                                |  |  |  |        |  +--| (84)
|                                |  |  |  |        |     |  +-------EuraffEVm010444t1
|                                |  |  |  |        |     +--| (100)
|                                |  |  |  |        |        +-----EuraffEVm012219t1
|                                |  |  |  |     +--| (98)
|                                |  |  |  |     |  +------EuraffEVm010270t1
|                                |  |  |  |  +--| (42)
|                                |  |  |  |  |  |     +--LercypEVm004649t1
|                                |  |  |  |  |  +-----| (100)
|                                |  |  |  |  |        +---ParnanEVm005531t1
|                                |  |  |  +--| (69)
|                                |  |  |     |   +--ParnanEVm004470t1
|                                |  |  |     +---| (100)
|                                |  |  |         +--ParnanEVm009638t1
|                                |  +--| (68)
|                                |     |   +--LercypEVm008887t2
|                                |     +---| (100)
|                                |         +--ParnanEVm003661t1
|                          +-----| (100)
|                          |     |                             +--AlpvirEVm003253t1
|                          |     |                          +--| (98)
|                          |     |                          |  +--Mr_CHHR3
|                          |     |                       +--| (76)
|                          |     |                       |  +--Battex_EVm002872t1
|                          |     |                    +--| (100)
|                          |     |                    |  +--SysdeE_EVm006328t1
|                          |     |                 +--| (52)
|                          |     |                 |  +--Pm_CHHR3
|                          |     |              +--| (90)
|                          |     |              |  |        +--Cq_CHHR3
|                          |     |              |  |     +--| (75)
|                          |     |              |  |     |  |  +--Ha_CHHR3
|                          |     |              |  |     |  +--| (100)
|                          |     |              |  |     |     +--Nn_CHHR3
|                          |     |              |  |  +--| (63)
|                          |     |              |  |  |  +--Pc_CHHRA10
|                          |     |              |  +--| (89)
|                          |     |              |     |     +--Panar1_EVm005562t1
|                          |     |              |     |  +--| (93)
|                          |     |              |     |  |  +--Po_TRL_CHHR3
|                          |     |              |     +--| (100)
|                          |     |              |        +--Sv_CHHR3
|                          |     |           +--| (99)
|                          |     |           |  |           +--CarmaC_EVm006949t1
|                          |     |           |  |        +--| (98)
|                          |     |           |  |        |  +--CarmaC_EVm006949t2
|                          |     |           |  |     +--| (68)
|                          |     |           |  |     |  |  +--Cb_CHHR3
|                          |     |           |  |     |  +--| (78)
|                          |     |           |  |     |     +--ScyparEVm003753t1
|                          |     |           |  |  +--| (100)
|                          |     |           |  |  |  |  +--Erisi1_EVm005547t1
|                          |     |           |  |  |  +--| (85)
|                          |     |           |  |  |     |  +--Gl_CHHR3
|                          |     |           |  |  |     +--| (100)
|                          |     |           |  |  |        +--LUR3_GeclatEVm005146t1
|                          |     |           |  +--| (100)
|                          |     |           |     |        +--Cliant_EVm005325t1
|                          |     |           |     |     +--| (95)
|                          |     |           |     |     |  +--Clitri_EVm003709t1
|                          |     |           |     |  +--| (100)
|                          |     |           |     |  |  +--Clivit_EVm002093t3
|                          |     |           |     +--| (100)
|                          |     |           |        |  +--Gasfor_EVm006346t1
|                          |     |           |        +--| (78)
|                          |     |           |           +--Munmic_EVm003683t2
|                          |     |        +--| (100)
|                          |     |        |  +--ThyineEVm007717t1
|                          |     |     +--| (91)
|                          |     |     |  |  +--BlagerEVm006711t1
|                          |     |     |  +--| (80)
|                          |     |     |     +---Bommo_BNGR_A24
|                          |     |  +--| (90)
|                          |     |  |  |      +--CalfinEVm007568t1
|                          |     |  |  |  +---| (100)
|                          |     |  |  |  |   +--EuraffEVm002959t1
|                          |     |  |  +--| (97)
|                          |     |  |     |  +--LercypEVm009999t2
|                          |     |  |     +--| (100)
|                          |     |  |        +--ParnanEVm006138t1
|                          |     +--| (98)
|                          |        +----AmpampEVm009838t2
|                       +--| (79)
|                       |  |                       +----AmpampEVm009554t1
|                       |  |                    +--| (73)
|                       |  |                    |  +--LasentEVm002833t1
|                       |  |                 +--| (89)
|                       |  |                 |  +-----BlagerEVm005313t1
|                       |  |              +--| (94)
|                       |  |              |  |           +-----CalfinEVm005618t1
|                       |  |              |  |        +--| (77)
|                       |  |              |  |        |  |  +--CalfinEVm006945t3
|                       |  |              |  |        |  +--| (100)
|                       |  |              |  |        |     +--CalfinEVm008407t1
|                       |  |              |  |     +--| (100)
|                       |  |              |  |     |  |  +---EuraffEVm008522t1
|                       |  |              |  |     |  +--| (69)
|                       |  |              |  |     |     +--EuraffEVm009214t1
|                       |  |              |  |  +--| (100)
|                       |  |              |  |  |  |  +--LercypEVm012009t2
|                       |  |              |  |  |  +--| (100)
|                       |  |              |  |  |     +--ParnanEVm006002t1
|                       |  |              |  +--| (99)
|                       |  |              |     |  +----EuraffEVm007811t1
|                       |  |              |     +--| (45)
|                       |  |              |        |  +--LercypEVm001349t1
|                       |  |              |        +--| (100)
|                       |  |              |           +--ParnanEVm005746t1
|                       |  |           +--| (100)
|                       |  |           |  |     +------LepsalEVm006518t1
|                       |  |           |  |  +--| (84)
|                       |  |           |  |  |  +--ParnanEVm004348t1
|                       |  |           |  +--| (100)
|                       |  |           |     +--LercypEVm003881t1
|                       |  |        +--| (57)
|                       |  |        |  |           +---BlagerEVm003549t1
|                       |  |        |  |        +--| (44)
|                       |  |        |  |        |  +-----LasentEVm003349t1
|                       |  |        |  |     +--| (46)
|                       |  |        |  |     |  +------DromelEVm004854t1
|                       |  |        |  |  +--| (80)
|                       |  |        |  |  |  +-------DromelEVm007404t1
|                       |  |        |  +--| (100)
|                       |  |        |     |                          +--Canbo1_EVm004256t1
|                       |  |        |     |                       +--| (100)
|                       |  |        |     |                       |  +--GeclatEVm011081t1
|                       |  |        |     |                    +--| (100)
|                       |  |        |     |                    |  +--CarmaC_EVm005066t1
|                       |  |        |     |                 +--| (69)
|                       |  |        |     |                 |  +--Clivit_EVm006045t1
|                       |  |        |     |              +--| (78)
|                       |  |        |     |              |  +--Glyacu_EVm003214t1
|                       |  |        |     |           +--| (69)
|                       |  |        |     |           |  +--Procl2_EVm005527t1
|                       |  |        |     |        +--| (100)
|                       |  |        |     |        |  +--ChequaEVm007057t1
|                       |  |        |     |     +--| (63)
|                       |  |        |     |     |  |  +----HyaaztEVm008474t1
|                       |  |        |     |     |  +--| (90)
|                       |  |        |     |     |     +----ProracEVm003435t1
|                       |  |        |     |  +--| (88)
|                       |  |        |     |  |  |  +--ThyineEVm008424t3
|                       |  |        |     |  |  +--| (96)
|                       |  |        |     |  |     +--ThyineEVm013361t2
|                       |  |        |     +--| (100)
|                       |  |        |        +-----ThyineEVm006963t1
|                       |  |     +--| (90)
|                       |  |     |  |           +---CalfinEVm012346t1
|                       |  |     |  |        +--| (100)
|                       |  |     |  |        |  +--EuraffEVm007388t1
|                       |  |     |  |     +--| (97)
|                       |  |     |  |     |  +-----ParnanEVm004022t1
|                       |  |     |  |  +--| (98)
|                       |  |     |  |  |  +---------ParnanEVm004003t1
|                       |  |     |  +--| (97)
|                       |  |     |     |            +--CalsaE_EVm007399t1
|                       |  |     |     |         +--| (100)
|                       |  |     |     |         |  +--CarmaC_EVm008233t1
|                       |  |     |     |      +--| (92)
|                       |  |     |     |      |  |  +--Clitri_EVm003408t1
|                       |  |     |     |      |  +--| (89)
|                       |  |     |     |      |     +--Emetal_EVm002332t1
|                       |  |     |     +------| (100)
|                       |  |     |            |     +--Panar2_EVm006839t1
|                       |  |     |            |  +--| (55)
|                       |  |     |            |  |  +--ParausEVm007429t1
|                       |  |     |            +--| (76)
|                       |  |     |               +--Procl2_EVm008858t1
|                       |  |  +--| (98)
|                       |  |  |  +----------------Bommo_BNGR_A2
|                       |  +--| (100)
|                       |     |         +----------------Gl_GPCRA11_FMRF
|                       |     |      +--| (67)
|                       |     |      |  |            +--------------Gl_GPCRA16_HPR1r
|                       |     |      |  |         +--| (77)
|                       |     |      |  |         |  |   +---------Gl_GPCRA17_HPR1r
|                       |     |      |  |         |  +---| (72)
|                       |     |      |  |         |      +--------------Gl_GPCRA44_HPR1r
|                       |     |      |  |  +------| (100)
|                       |     |      |  |  |      +---------------Gl_GPCRA18_HPR1r
|                       |     |      |  +--| (58)
|                       |     |      |     +---------------Gl_GPCRA5_AllatostatinBr
|                       |     +------| (100)
|                       |            +-----------Gl_GPCRA13_Proctolinr
|                    +--| (98)
|                    |  |      +--------------AmpampEVm003717t3
|                    |  |   +--| (98)
|                    |  |   |  |                              +--AnajapEVm001784t1
|                    |  |   |  |                           +--| (100)
|                    |  |   |  |                           |  |  +--Pt-CHHR-like5
|                    |  |   |  |                           |  +--| (100)
|                    |  |   |  |                           |     |  +--Sp-GPCR-A36
|                    |  |   |  |                           |     +--| (91)
|                    |  |   |  |                           |        +--Sp-GPCR-A37
|                    |  |   |  |                        +--| (100)
|                    |  |   |  |                        |  |  +--Es_CHHR1B
|                    |  |   |  |                        |  +--| (100)
|                    |  |   |  |                        |     +--Es-CHHR-like3
|                    |  |   |  |                     +--| (99)
|                    |  |   |  |                     |  |  +--Nn_CHHR1
|                    |  |   |  |                     |  +--| (91)
|                    |  |   |  |                     |     +--Pc_CHHRA64
|                    |  |   |  |                  +--| (96)
|                    |  |   |  |                  |  |              +--AnajapEVm002991t1
|                    |  |   |  |                  |  |           +--| (100)
|                    |  |   |  |                  |  |           |  +--Pt-CHHR-like4
|                    |  |   |  |                  |  |        +--| (100)
|                    |  |   |  |                  |  |        |  |     +--Es_CHHR1A
|                    |  |   |  |                  |  |        |  |  +--| (100)
|                    |  |   |  |                  |  |        |  |  |  +--Es-CHHR-like2
|                    |  |   |  |                  |  |        |  +--| (100)
|                    |  |   |  |                  |  |        |     +--Gl_CHHRA12
|                    |  |   |  |                  |  |     +--| (43)
|                    |  |   |  |                  |  |     |  |  +--CallaeEVm001292t1
|                    |  |   |  |                  |  |     |  +--| (74)
|                    |  |   |  |                  |  |     |     |        +--Lv_CHHR1B
|                    |  |   |  |                  |  |     |     |     +--| (100)
|                    |  |   |  |                  |  |     |     |     |  +--Pm_CHHR1B
|                    |  |   |  |                  |  |     |     |  +--| (100)
|                    |  |   |  |                  |  |     |     |  |  +--PenvanEVm007603t2
|                    |  |   |  |                  |  |     |     +--| (75)
|                    |  |   |  |                  |  |     |        |  +--NeodenEVm003303t1
|                    |  |   |  |                  |  |     |        +--| (100)
|                    |  |   |  |                  |  |     |           +--ParausEVm005814t2
|                    |  |   |  |                  |  |  +--| (56)
|                    |  |   |  |                  |  |  |  +--Po_TRL_CHHR1
|                    |  |   |  |                  |  +--| (62)
|                    |  |   |  |                  |     |  +--Cq_CHHR1
|                    |  |   |  |                  |     +--| (100)
|                    |  |   |  |                  |        +--Pc_CHHRA53
|                    |  |   |  |               +--| (56)
|                    |  |   |  |               |  +--Sv_CHHRA13
|                    |  |   |  |            +--| (35)
|                    |  |   |  |            |  |      +--EulmesEVm002388t1
|                    |  |   |  |            |  +------| (100)
|                    |  |   |  |            |         +--GarderEVm002392t1
|                    |  |   |  |         +--| (77)
|                    |  |   |  |         |  |   +--Lv_CHHR1A
|                    |  |   |  |         |  +---| (100)
|                    |  |   |  |         |      +--Pm_CHHR1A
|                    |  |   |  |      +--| (42)
|                    |  |   |  |      |  +-------EupsupEVm004822t1
|                    |  |   |  |   +--| (85)
|                    |  |   |  |   |  +----OraoraEVm001763t1
|                    |  |   |  +---| (100)
|                    |  |   |      |      +--ProbetEVm004621t1
|                    |  |   |      +------| (100)
|                    |  |   |             +--ProcavEVm002991t1
|                    |  +---| (100)
|                    |      |                                   +--Bommo_BNGR_A34
|                    |      |                                +--| (100)
|                    |      |                                |  +--NP_001127750.1
|                    |      |                             +--| (71)
|                    |      |                             |  |  +--XP_030026007.1
|                    |      |                             |  +--| (44)
|                    |      |                             |     +--CAB3230690.1
|                    |      |                          +--| (48)
|                    |      |                          |  |     +--CAH0588909.1
|                    |      |                          |  |  +--| (100)
|                    |      |                          |  |  |  +--XP_026733043.1
|                    |      |                          |  +--| (99)
|                    |      |                          |     |        +--KAF9419495.1
|                    |      |                          |     |     +--| (100)
|                    |      |                          |     |     |  |  +--CAH0694739.1
|                    |      |                          |     |     |  +--| (63)
|                    |      |                          |     |     |     +--KAH9639628.1
|                    |      |                          |     |  +--| (100)
|                    |      |                          |     |  |  |     +--CAB3509696.1
|                    |      |                          |     |  |  |  +--| (100)
|                    |      |                          |     |  |  |  |  +--XP_022823136.1
|                    |      |                          |     |  |  +--| (94)
|                    |      |                          |     |  |     |  +--XP_035444056.2
|                    |      |                          |     |  |     +--| (100)
|                    |      |                          |     |  |        +--KAG8107065.1
|                    |      |                          |     +--| (58)
|                    |      |                          |        |  +--XP_047032081.1
|                    |      |                          |        +--| (100)
|                    |      |                          |           |  +--XP_021189735.2
|                    |      |                          |           +--| (63)
|                    |      |                          |              +--PZC78486.1
|                    |      |                       +--| (28)
|                    |      |                       |  |              +--CAG9788860.1
|                    |      |                       |  |           +--| (100)
|                    |      |                       |  |           |  |  +--CAG9788867.1
|                    |      |                       |  |           |  +--| (55)
|                    |      |                       |  |           |     |  +--CAG9788868.1
|                    |      |                       |  |           |     +--| (99)
|                    |      |                       |  |           |        +--CAG9788866.1
|                    |      |                       |  |        +--| (100)
|                    |      |                       |  |        |  |     +--RVE47332.1
|                    |      |                       |  |        |  |  +--| (99)
|                    |      |                       |  |        |  |  |  +--ALM88330.1
|                    |      |                       |  |        |  +--| (100)
|                    |      |                       |  |        |     +--CAH0401003.1
|                    |      |                       |  |     +--| (58)
|                    |      |                       |  |     |  +--XP_028165730.1
|                    |      |                       |  |  +--| (78)
|                    |      |                       |  |  |  +--XP_026755056.1
|                    |      |                       |  +--| (99)
|                    |      |                       |     |  +--XP_013189733.1
|                    |      |                       |     +--| (100)
|                    |      |                       |        +--XP_013189734.1
|                    |      |                    +--| (31)
|                    |      |                    |  |  +--KOB65474.1
|                    |      |                    |  +--| (96)
|                    |      |                    |     +--KOB70501.1
|                    |      |                 +--| (84)
|                    |      |                 |  |                          +--XP_050348207.1
|                    |      |                 |  |                       +--| (83)
|                    |      |                 |  |                       |  |  +--XP_026495885.1
|                    |      |                 |  |                       |  +--| (75)
|                    |      |                 |  |                       |     +--XP_047535785.1
|                    |      |                 |  |                    +--| (100)
|                    |      |                 |  |                    |  +--XP_046969698.1
|                    |      |                 |  |                 +--| (48)
|                    |      |                 |  |                 |  |  +--CAH0725551.1
|                    |      |                 |  |                 |  +--| (75)
|                    |      |                 |  |                 |     |  +--CAG9564521.1
|                    |      |                 |  |                 |     +--| (100)
|                    |      |                 |  |                 |        |     +--XP_032519186.1
|                    |      |                 |  |                 |        |  +--| (85)
|                    |      |                 |  |                 |        |  |  +--OWR49373.1
|                    |      |                 |  |                 |        +--| (100)
|                    |      |                 |  |                 |           +--XP_032518941.1
|                    |      |                 |  |              +--| (47)
|                    |      |                 |  |              |  |        +--CAH2235070.1
|                    |      |                 |  |              |  |     +--| (100)
|                    |      |                 |  |              |  |     |  +--XP_039756686.1
|                    |      |                 |  |              |  |  +--| (58)
|                    |      |                 |  |              |  |  |  +--XP_023941153.1
|                    |      |                 |  |              |  +--| (100)
|                    |      |                 |  |              |     |  +--XP_034834984.1
|                    |      |                 |  |              |     +--| (100)
|                    |      |                 |  |              |        +--XP_045774600.1
|                    |      |                 |  |           +--| (74)
|                    |      |                 |  |           |  |  +--CAH2093144.1
|                    |      |                 |  |           |  +--| (100)
|                    |      |                 |  |           |     +--XP_045451234.1
|                    |      |                 |  |        +--| (78)
|                    |      |                 |  |        |  +--XP_041982158.1
|                    |      |                 |  |     +--| (98)
|                    |      |                 |  |     |  |        +--XP_047522130.1
|                    |      |                 |  |     |  |     +--| (100)
|                    |      |                 |  |     |  |     |  |     +--CAF4878982.1
|                    |      |                 |  |     |  |     |  |  +--| (90)
|                    |      |                 |  |     |  |     |  |  |  +--CAF4878990.1
|                    |      |                 |  |     |  |     |  +--| (92)
|                    |      |                 |  |     |  |     |     |     +--XP_045522851.1
|                    |      |                 |  |     |  |     |     |  +--| (100)
|                    |      |                 |  |     |  |     |     |  |  +--CAH4029932.1
|                    |      |                 |  |     |  |     |     +--| (98)
|                    |      |                 |  |     |  |     |        +--XP_022118003.1
|                    |      |                 |  |     |  |  +--| (90)
|                    |      |                 |  |     |  |  |  |  +--XP_045500494.1
|                    |      |                 |  |     |  |  |  +--| (100)
|                    |      |                 |  |     |  |  |     +--XP_038222778.1
|                    |      |                 |  |     |  +--| (100)
|                    |      |                 |  |     |     +--XP_050677204.1
|                    |      |                 |  |  +--| (90)
|                    |      |                 |  |  |  |        +--CAH2044080.1
|                    |      |                 |  |  |  |     +--| (100)
|                    |      |                 |  |  |  |     |  +--CAH2044082.1
|                    |      |                 |  |  |  |  +--| (68)
|                    |      |                 |  |  |  |  |  |  +--XP_013148168.1
|                    |      |                 |  |  |  |  |  +--| (100)
|                    |      |                 |  |  |  |  |     |     +--XP_014371297.2
|                    |      |                 |  |  |  |  |     |  +--| (100)
|                    |      |                 |  |  |  |  |     |  |  +--KPJ18637.1
|                    |      |                 |  |  |  |  |     +--| (97)
|                    |      |                 |  |  |  |  |        |  +--XP_013179681.1
|                    |      |                 |  |  |  |  |        +--| (100)
|                    |      |                 |  |  |  |  |           +--KPI99833.1
|                    |      |                 |  |  |  +--| (100)
|                    |      |                 |  |  |     +--CAG4959981.1
|                    |      |                 |  +--| (62)
|                    |      |                 |     |  +--XP_047992397.1
|                    |      |                 |     +--| (100)
|                    |      |                 |        +--KAI8439655.1
|                    |      |              +--| (89)
|                    |      |              |  |  +--XP_026321645.1
|                    |      |              |  +--| (100)
|                    |      |              |     |  +--XP_049876376.1
|                    |      |              |     +--| (99)
|                    |      |              |        +--KAI5638481.1
|                    |      |           +--| (97)
|                    |      |           |  +---GBP55645.1
|                    |      |   +-------| (100)
|                    |      |   |       |     +--XP_037973038.2
|                    |      |   |       |  +--| (63)
|                    |      |   |       |  |  +--KAG7312068.1
|                    |      |   |       +--| (100)
|                    |      |   |          +--CAG9138613.1
|                    |      +---| (100)
|                    |          |               +--XP_037917404.1
|                    |          |           +---| (100)
|                    |          |           |   |  +--XP_037917400.1
|                    |          |           |   +--| (75)
|                    |          |           |      +--XP_037917399.1
|                    |          |        +--| (93)
|                    |          |        |  |                       +--XP_040169372.1
|                    |          |        |  |                    +--| (85)
|                    |          |        |  |                    |  +--XP_040169373.1
|                    |          |        |  |                 +--| (98)
|                    |          |        |  |                 |  +--XP_040236775.2
|                    |          |        |  |              +--| (100)
|                    |          |        |  |              |  |  +--XP_041784063.1
|                    |          |        |  |              |  +--| (73)
|                    |          |        |  |              |     +--XP_041784064.1
|                    |          |        |  |           +--| (100)
|                    |          |        |  |           |  +--XP_049289226.1
|                    |          |        |  |        +--| (100)
|                    |          |        |  |        |  |  +--XP_039447113.1
|                    |          |        |  |        |  +--| (100)
|                    |          |        |  |        |     +--XP_039440870.1
|                    |          |        |  |     +--| (43)
|                    |          |        |  |     |  +-------KAG5672158.1
|                    |          |        |  |  +--| (40)
|                    |          |        |  |  |  +-----TMW50332.1
|                    |          |        |  +--| (44)
|                    |          |        |     +----XP_037033433.1
|                    |          |     +--| (69)
|                    |          |     |  +---XP_026471151.1
|                    |          |  +--| (43)
|                    |          |  |  +----GFG38434.1
|                    |          +--| (95)
|                    |             |           +--XP_031353782.1
|                    |             |     +-----| (100)
|                    |             |     |     +--KAB0793282.1
|                    |             |  +--| (100)
|                    |             |  |  |        +--CAH1372496.1
|                    |             |  |  |     +--| (100)
|                    |             |  |  |     |  +--XP_008191388.1
|                    |             |  |  |  +--| (95)
|                    |             |  |  |  |  +----CAH1101219.1
|                    |             |  |  +--| (96)
|                    |             |  |     +--XP_022916828.1
|                    |             +--| (46)
|                    |                |      +--XP_049850574.1
|                    |                +------| (100)
|                    |                       |     +--XP_049799230.1
|                    |                       |  +--| (99)
|                    |                       |  |  +--XP_049799228.1
|                    |                       +--| (84)
|                    |                          |  +--XP_049772274.1
|                    |                          +--| (78)
|                    |                             |     +--XP_047106529.1
|                    |                             |  +--| (100)
|                    |                             |  |  +--XP_046988644.1
|                    |                             +--| (79)
|                    |                                +--XP_049947811.1
|                 +--| (100)
|                 |  |             +--AlpvirEVm007808t1
|                 |  |          +--| (63)
|                 |  |          |  +--Styrich_EVm002467t1
|                 |  |       +--| (99)
|                 |  |       |  +--ParausEVm004085t1
|                 |  +-------| (100)
|                 |          |       +--CarmaC_EVm006998t1
|                 |          |  +----| (100)
|                 |          |  |    |  +--Pt-CHHR-like2
|                 |          |  |    +--| (89)
|                 |          |  |       +--Sp-GPCR-A34
|                 |          +--| (93)
|                 |             +--Procl2_EVm006597t1
|              +--| (99)
|              |  +-----ThyineEVm006265t3
|           +--| (51)
|           |  |     +--Ha_CHHR2
|           |  |  +--| (100)
|           |  |  |  +--Nn_CHHR2A
|           |  +--| (89)
|           |     +--Nn_CHHR2B
|        +--| (52)
|        |  +--Pm_CHHR2
|     +--| (66)
|     |  |           +--CallaeEVm003830t1
|     |  |        +--| (100)
|     |  |        |  |  +--Cliant_EVm003928t1
|     |  |        |  +--| (100)
|     |  |        |     +--Clivit_EVm002377t1
|     |  |     +--| (81)
|     |  |     |  +---Emetal_EVm001268t1
|     |  |  +--| (95)
|     |  |  |  |                          +--CalsaE_EVm005262t1
|     |  |  |  |                       +--| (91)
|     |  |  |  |                       |  +--Pt-CHHR-like1
|     |  |  |  |                    +--| (100)
|     |  |  |  |                    |  |  +--ScyparEVm004277t2
|     |  |  |  |                    |  +--| (100)
|     |  |  |  |                    |     +--SpGR-A33
|     |  |  |  |                 +--| (70)
|     |  |  |  |                 |  |        +--Erisi1_EVm006110t1
|     |  |  |  |                 |  |     +--| (100)
|     |  |  |  |                 |  |     |  +--Es-CHHR-like1
|     |  |  |  |                 |  |  +--| (89)
|     |  |  |  |                 |  |  |  +--Minpug_EVm002765t1
|     |  |  |  |                 |  +--| (100)
|     |  |  |  |                 |     |  +--Gl_CHHRA10
|     |  |  |  |                 |     +--| (100)
|     |  |  |  |                 |        |  +--LUA10.1_GeclatEVm002817t1
|     |  |  |  |                 |        +--| (83)
|     |  |  |  |                 |           +--LUA10.4_c216942_g1_i3|m.49516
|     |  |  |  |              +--| (94)
|     |  |  |  |              |  +--Cb_CHHR2
|     |  |  |  |           +--| (100)
|     |  |  |  |           |  +--CarmaC_EVm005844t1
|     |  |  |  |        +--| (99)
|     |  |  |  |        |  +--CarmaY_EVm004164t2
|     |  |  |  |     +--| (94)
|     |  |  |  |     |  +--CarmaC_EVm005617t1
|     |  |  |  |  +--| (99)
|     |  |  |  |  |  |     +--So_CHHR2
|     |  |  |  |  |  |  +--| (99)
|     |  |  |  |  |  |  |  +--Sp-GPCR-A35
|     |  |  |  |  |  +--| (100)
|     |  |  |  |  |     +--Pt-CHHR-like3
|     |  |  |  +--| (100)
|     |  |  |     |  +--Es_CHHR2
|     |  |  |     +--| (96)
|     |  |  |        |     +--Gl_CHHRA9
|     |  |  |        |  +--| (100)
|     |  |  |        |  |  |  +--LUA9.1_GeclatEVm004216t2
|     |  |  |        |  |  +--| (81)
|     |  |  |        |  |     +--LUA9.4_c209770_g2_i1|m.36434
|     |  |  |        +--| (39)
|     |  |  |           +--Minpug_EVm004770t1
|     |  +--| (62)
|     |     |     +--Cq_CHHR2
|     |     |  +--| (90)
|     |     |  |  +--Pc_CHHRA54
|     |     +--| (39)
|     |        |     +--Panar1_EVm004455t1
|     |        |  +--| (100)
|     |        |  |  +--Po_TRL_CHHR2
|     |        +--| (100)
|     |           +--Sv_CHHRA12
|  +--| (100)
|  |  |           +--Glyacu_EVm001806t2
|  |  |        +--| (72)
|  |  |        |  +--Lysamb_EVm005427t1
|  |  |     +--| (98)
|  |  |     |  +--Pleaca_EVm003946t1
|  |  |  +--| (100)
|  |  |  |  +--ParausEVm004792t1
|  |  +--| (76)
|  |     |  +--Mr_CHHR2
|  |     +--| (100)
|  |        +--Pleaca_EVm003547t1
+--| (86)
|  |  +--Battex_EVm003745t1
|  +--| (50)
|     +--ParausEVm007303t1
|
|  +--OplsP2_EVm002856t1
+--| (100)
   +--SysdeP_EVm003518t1


Consensus tree in newick format: 

(AcastyEVm001896t2:0.1329860352,(((((((((((((((((((AlpvirEVm002467t1:0.0075212380,AlpvirEVm002467t5:0.0141660603)100:0.1807260209,Lysamb_EVm003701t1:0.0950923013)65:0.0497044444,(Pleaca_EVm002580t1:0.0163341564,Styrich_EVm002808t1:0.0447250830)96:0.0405945330)100:0.3680905701,Procl2_EVm004989t1:0.3365238350)74:0.0517561019,((CalsaE_EVm008513t1:0.0435089016,CarmaC_EVm004831t1:0.0912183978)98:0.1826094022,GeclatEVm054054t1:0.0894622037)98:0.2103485151)100:0.2761815204,((EulcruEVm004876t1:0.0000025360,EulvioEVm000539t1:0.0146409463)100:0.2507390007,HyaaztEVm006211t1:0.6380250087)100:0.4568048042)99:0.3381255198,((((((CalsaE_EVm014834t1:0.1835573412,(Canbo1_EVm002531t1:0.0891042717,CarmaY_EVm002994t1:0.1563163300)64:0.0319296925)100:0.1430663754,GeclatEVm002823t1:0.0605062974)77:0.0373493518,Erisi1_EVm003906t1:0.0564523809)100:0.2631451080,Gasfor_EVm005239t1:0.2953473882)55:0.0933209777,(Panar2_EVm001907t1:0.3503406439,Procl2_EVm003352t1:0.6686417681)85:0.1556413898)99:0.2389745111,ThyineEVm008592t2:0.3304018754)69:0.1446761226)100:0.9307156271,(((AlpvirEVm002835t1:0.3163857744,Styrich_EVm005649t1:0.1312740067)91:0.3042695746,HomameEVm005739t1:0.3741543918)92:0.2507444626,ThyineEVm018157t3:0.9814582469)100:1.1631524469)79:0.2897323900,(((EuraffEVm004785t1:0.8524549778,EuraffEVm018707t2:0.4995641062)100:1.8094666426,((((EuraffEVm008440t1:1.5776630112,(EuraffEVm008477t1:1.0316197402,(EuraffEVm010444t1:1.8524210134,EuraffEVm012219t1:1.3457677880)100:0.7871846562)84:0.2404883546)73:0.1461585837,EuraffEVm010270t1:1.4897476128)98:0.5125239454,(LercypEVm004649t1:0.6727647630,ParnanEVm005531t1:0.8776792603)100:1.3787108664)42:0.1391280448,(ParnanEVm004470t1:0.7515971828,ParnanEVm009638t1:0.7883281557)100:0.8699770262)69:0.1834785313)62:0.1132073299,(LercypEVm008887t2:0.4784587791,ParnanEVm003661t1:0.4660205682)100:0.9023745895)68:0.2021376601)96:0.3228138804,((((((((((AlpvirEVm003253t1:0.1125723893,Mr_CHHR3:0.2052115052)98:0.0974234784,Battex_EVm002872t1:0.1190059089)76:0.0447917099,SysdeE_EVm006328t1:0.2644922455)100:0.1676119467,Pm_CHHR3:0.4947502490)52:0.0551811647,(((Cq_CHHR3:0.0695120147,(Ha_CHHR3:0.0000024588,Nn_CHHR3:0.2637832127)100:0.3192745846)75:0.0221036054,Pc_CHHRA10:0.1208756125)63:0.0250004345,((Panar1_EVm005562t1:0.0402396828,Po_TRL_CHHR3:0.0831732478)93:0.0310610387,Sv_CHHR3:0.0607121410)100:0.2273876971)89:0.0891978072)90:0.1331064391,((((CarmaC_EVm006949t1:0.0000021581,CarmaC_EVm006949t2:0.0415900540)98:0.0648798759,(Cb_CHHR3:0.1132631506,ScyparEVm003753t1:0.0309075858)78:0.0234148391)68:0.0349266454,(Erisi1_EVm005547t1:0.0479476579,(Gl_CHHR3:0.0000025360,LUR3_GeclatEVm005146t1:0.0000025360)100:0.0142625007)85:0.0304333392)100:0.1808313476,(((Cliant_EVm005325t1:0.0000025360,Clitri_EVm003709t1:0.0289949587)95:0.0489187858,Clivit_EVm002093t3:0.0362592150)100:0.2120533235,(Gasfor_EVm006346t1:0.2533486326,Munmic_EVm003683t2:0.1564613405)78:0.1308896312)100:0.2349481330)100:0.1749963370)99:0.2373994165,ThyineEVm007717t1:0.6901050382)100:0.5378579187,(BlagerEVm006711t1:0.5097239581,Bommo_BNGR_A24:0.9392264727)80:0.2566491697)91:0.2609645083,((CalfinEVm007568t1:0.4830896418,EuraffEVm002959t1:0.6332823374)100:0.8891935905,(LercypEVm009999t2:0.3763406866,ParnanEVm006138t1:0.4666060678)100:0.6693562884)97:0.4146920534)90:0.2270642001,AmpampEVm009838t2:1.1192482776)98:0.3929055552)100:1.4457319862,((((((((AmpampEVm009554t1:1.0719462879,LasentEVm002833t1:0.7210526598)73:0.1121771990,BlagerEVm005313t1:1.2457814516)89:0.2305974785,((((CalfinEVm005618t1:1.2891716996,(CalfinEVm006945t3:0.0579824952,CalfinEVm008407t1:0.0000021761)100:0.4337202311)77:0.3511766182,(EuraffEVm008522t1:1.0221151055,EuraffEVm009214t1:0.6030266440)69:0.2488629287)100:0.8122832539,(LercypEVm012009t2:0.6329446796,ParnanEVm006002t1:0.3689996755)100:0.6188390762)100:0.4769076794,(EuraffEVm007811t1:1.0901620125,(LercypEVm001349t1:0.3508757127,ParnanEVm005746t1:0.3849065973)100:0.5739175963)45:0.1506295573)99:0.3328687862)94:0.2298112944,((LepsalEVm006518t1:1.4760014749,ParnanEVm004348t1:0.6439446538)84:0.2062310278,LercypEVm003881t1:0.5949458539)100:0.4724869294)100:0.8100082581,((((BlagerEVm003549t1:0.8887433776,LasentEVm003349t1:1.4178045768)44:0.0962009491,DromelEVm004854t1:1.4619820759)46:0.0740375436,DromelEVm007404t1:1.8537087660)80:0.2087082527,(((((((((Canbo1_EVm004256t1:0.0487751467,GeclatEVm011081t1:0.0824452503)100:0.3689995762,CarmaC_EVm005066t1:0.1744918508)100:0.3636799547,Clivit_EVm006045t1:0.4924324557)69:0.1385881078,Glyacu_EVm003214t1:0.3120906720)78:0.1251147751,Procl2_EVm005527t1:0.2980597540)69:0.0804085667,ChequaEVm007057t1:0.3367067130)100:0.7578641757,(HyaaztEVm008474t1:1.0848756424,ProracEVm003435t1:1.1722151237)90:0.3958266444)63:0.1054810303,(ThyineEVm008424t3:0.8137126621,ThyineEVm013361t2:0.5159989471)96:0.2623798604)88:0.1924140162,ThyineEVm006963t1:1.3753320874)100:0.4522354740)100:0.8297661322)57:0.2048207804,((((CalfinEVm012346t1:0.9568049876,EuraffEVm007388t1:0.7747121732)100:0.5043740321,ParnanEVm004022t1:1.4059665004)97:0.3959564252,ParnanEVm004003t1:2.1674555043)98:0.3387598263,(((CalsaE_EVm007399t1:0.0759131792,CarmaC_EVm008233t1:0.0973576368)100:0.4065773320,(Clitri_EVm003408t1:0.3180902457,Emetal_EVm002332t1:0.3846303155)89:0.1779501482)92:0.1680722565,((Panar2_EVm006839t1:0.2306503761,ParausEVm007429t1:0.6007688385)55:0.1071875123,Procl2_EVm008858t1:0.3585700395)76:0.0894869875)100:1.6023627004)97:0.3516221961)90:0.5512239290,Bommo_BNGR_A2:3.7344587134)98:0.5542985003,((Gl_GPCRA11_FMRF:3.6703439992,(((Gl_GPCRA16_HPR1r:3.1483536998,(Gl_GPCRA17_HPR1r:2.0798487948,Gl_GPCRA44_HPR1r:3.3214420906)72:0.8584443628)77:0.7774744636,Gl_GPCRA18_HPR1r:3.5037502336)100:1.6470839355,Gl_GPCRA5_AllatostatinBr:3.4959170207)58:0.3248579449)67:0.3619097223,Gl_GPCRA13_Proctolinr:2.5258287960)100:1.5734490669)100:0.6472453631)79:0.4006842213,((AmpampEVm003717t3:3.1147760836,((((((((((AnajapEVm001784t1:0.2073060461,(Pt-CHHR-like5:0.1128941720,(Sp-GPCR-A36:0.4808245469,Sp-GPCR-A37:0.0048615850)91:0.0363523659)100:0.1870062803)100:0.1529344723,(Es_CHHR1B:0.0030714335,Es-CHHR-like3:0.0000022858)100:0.2308058280)100:0.6811521351,(Nn_CHHR1:0.3673149466,Pc_CHHRA64:0.6249321530)91:0.1263013610)99:0.1681475221,(((((AnajapEVm002991t1:0.3227850831,Pt-CHHR-like4:0.3329729704)100:0.1655648955,((Es_CHHR1A:0.0000022261,Es-CHHR-like2:0.1014168327)100:0.2256832690,Gl_CHHRA12:0.1844958516)100:0.1880091248)100:0.4134434371,(CallaeEVm001292t1:0.7703241195,(((Lv_CHHR1B:0.0000025360,Pm_CHHR1B:0.0000026562)100:0.0000025700,PenvanEVm007603t2:0.0000025360)100:0.7094406813,(NeodenEVm003303t1:0.2521921042,ParausEVm005814t2:0.3520307680)100:0.5013896646)75:0.1208988008)74:0.1358505109)43:0.0586958865,Po_TRL_CHHR1:0.4693928445)56:0.0824499264,(Cq_CHHR1:0.3629656194,Pc_CHHRA53:0.4659379411)100:0.2266374122)62:0.0882598273)96:0.2494807106,Sv_CHHRA13:0.6696008972)56:0.1467997481,(EulmesEVm002388t1:0.0830648968,GarderEVm002392t1:0.1184748970)100:1.4577237184)35:0.0973241431,(Lv_CHHR1A:0.0643293662,Pm_CHHR1A:0.1100287895)100:0.9916518026)77:0.1624198231,EupsupEVm004822t1:1.7830110693)42:0.0900997040,OraoraEVm001763t1:1.2433697328)85:0.2123994020,(ProbetEVm004621t1:0.3178027534,ProcavEVm002991t1:0.0964110608)100:1.6253560122)100:0.8930396831)98:0.4180737721,((((((((((Bommo_BNGR_A34:0.0000025360,NP_001127750.1:0.0000025360)100:0.4453146629,(XP_030026007.1:0.5445087960,CAB3230690.1:0.6018649441)44:0.0683221983)71:0.1171556726,((CAH0588909.1:0.1580289550,XP_026733043.1:0.1153418842)100:0.2937960497,(((KAF9419495.1:0.0218284203,(CAH0694739.1:0.0000025360,KAH9639628.1:0.0541058088)63:0.0075699348)100:0.0798681889,((CAB3509696.1:0.0222165038,XP_022823136.1:0.0123330581)100:0.0800423684,(XP_035444056.2:0.0069738034,KAG8107065.1:0.1820799412)100:0.0802380102)94:0.0655927696)100:0.4219843019,(XP_047032081.1:0.0018790303,(XP_021189735.2:0.0097257932,PZC78486.1:0.0048508055)63:0.0078331388)100:0.2889203581)58:0.1108918685)99:0.1335028259)48:0.0736749401,(((((CAG9788860.1:0.0000025360,(CAG9788867.1:0.0000025360,(CAG9788868.1:0.0000021549,CAG9788866.1:0.0467199494)99:0.0360947115)55:0.0000021549)100:0.2218522000,((RVE47332.1:0.0106664986,ALM88330.1:0.0000025360)99:0.0206637440,CAH0401003.1:0.0000025360)100:0.1838275652)100:0.3369824594,XP_028165730.1:0.4588114520)58:0.0663667903,XP_026755056.1:0.4766105172)78:0.1355616179,(XP_013189733.1:0.0000025360,XP_013189734.1:0.0000025360)100:0.3693590540)99:0.2224035785)28:0.0391092799,(KOB65474.1:0.1988115752,KOB70501.1:0.0000025282)96:0.4938322968)31:0.0373684064,(((((((((XP_050348207.1:0.0502289746,(XP_026495885.1:0.0311274951,XP_047535785.1:0.0176245313)75:0.0147278448)83:0.0268207107,XP_046969698.1:0.0419488588)100:0.1268551234,(CAH0725551.1:0.3513033430,(CAG9564521.1:0.0176059837,((XP_032519186.1:0.0000021549,OWR49373.1:0.0000025360)85:0.0000021549,XP_032518941.1:0.0000025360)100:0.0965337429)100:0.6782042127)75:0.0799001412)48:0.0598115043,(((CAH2235070.1:0.0000025383,XP_039756686.1:0.0046864335)100:0.1307252740,XP_023941153.1:0.2078491369)58:0.0653676595,(XP_034834984.1:0.0481467133,XP_045774600.1:0.0480318646)100:0.1044005052)100:0.3844562618)47:0.0236019369,(CAH2093144.1:0.0981881533,XP_045451234.1:0.1671634154)100:0.1709240130)74:0.0818711885,XP_041982158.1:0.4643546216)78:0.0660513630,(((XP_047522130.1:0.0312126975,((CAF4878982.1:0.0000025414,CAF4878990.1:0.0000025360)90:0.0120489133,((XP_045522851.1:0.0080850803,CAH4029932.1:0.0000025360)100:0.0446128762,XP_022118003.1:0.0744695244)98:0.0374599540)92:0.0315561894)100:0.4381983496,(XP_045500494.1:0.1356970717,XP_038222778.1:0.1013486494)100:0.1992507845)90:0.1309611469,XP_050677204.1:0.4966889844)100:0.1984651676)98:0.1360825273,(((CAH2044080.1:0.0000027416,CAH2044082.1:0.1018692897)100:0.2441488096,(XP_013148168.1:0.0487538846,((XP_014371297.2:0.0116712177,KPJ18637.1:0.0000025360)100:0.0570021224,(XP_013179681.1:0.0064154840,KPI99833.1:0.0128940412)100:0.0465559739)97:0.0533780896)100:0.2042979666)68:0.0571574467,CAG4959981.1:0.3185833779)100:0.2871907462)90:0.1027541129,(XP_047992397.1:0.3616676144,KAI8439655.1:0.1243184295)100:0.2538107431)62:0.0638755990)84:0.1707870018,(XP_026321645.1:0.4951650471,(XP_049876376.1:0.4667010753,KAI5638481.1:0.7867344333)99:0.1757115871)100:0.2428357723)89:0.1782545632,GBP55645.1:0.8847733162)97:0.2691862177,((XP_037973038.2:0.0050072400,KAG7312068.1:0.0000025360)63:0.0026820081,CAG9138613.1:0.1465060845)100:0.6581002944)100:1.7737984122,(((((XP_037917404.1:0.0131644404,(XP_037917400.1:0.0256679190,XP_037917399.1:0.0190132772)75:0.0108586034)100:0.8518083940,((((((((XP_040169372.1:0.0000025360,XP_040169373.1:0.0000025360)85:0.0041927532,XP_040236775.2:0.0041977872)98:0.0169143416,(XP_041784063.1:0.0000025360,XP_041784064.1:0.0000025360)73:0.0000022560)100:0.1784639702,XP_049289226.1:0.1615130866)100:0.6370408401,(XP_039447113.1:0.0481759343,XP_039440870.1:0.0000025496)100:0.6128321281)100:0.7145445376,KAG5672158.1:1.7745660292)43:0.1104246796,TMW50332.1:1.3477184826)40:0.0749601130,XP_037033433.1:1.0551099077)44:0.1259770447)93:0.3196979674,XP_026471151.1:1.0279047202)69:0.2298406228,GFG38434.1:1.1818855449)43:0.1187666453,(((XP_031353782.1:0.0255789027,KAB0793282.1:0.0000024150)100:1.2965384854,(((CAH1372496.1:0.4650189407,XP_008191388.1:0.3665556573)100:0.5296095489,CAH1101219.1:1.0715503037)95:0.2558930188,XP_022916828.1:0.7624505848)96:0.2947777955)100:0.6675198682,(XP_049850574.1:0.0000021549,((XP_049799230.1:0.0000025360,XP_049799228.1:0.0000021641)99:0.0319623462,(XP_049772274.1:0.1055187558,((XP_047106529.1:0.0044483634,XP_046988644.1:0.0000025360)100:0.0472504470,XP_049947811.1:0.0000025360)79:0.0091789043)78:0.0000021227)84:0.0138150672)100:1.6002213966)46:0.1741390425)95:0.5346216166)100:0.9793622116)100:0.9868777600)98:0.6837058269,(((AlpvirEVm007808t1:0.4881990628,Styrich_EVm002467t1:0.2872776030)63:0.1236506958,ParausEVm004085t1:0.3946202144)99:0.4369689476,((CarmaC_EVm006998t1:0.2007602007,(Pt-CHHR-like2:0.1166141309,Sp-GPCR-A34:0.3492562409)89:0.1057731391)100:1.2111792757,Procl2_EVm006597t1:0.7417355999)93:0.5069859145)100:1.7964271481)100:0.7651874602,ThyineEVm006265t3:1.3087757201)99:0.5370138685,((Ha_CHHR2:0.0185327556,Nn_CHHR2A:0.0374313244)100:0.2571970136,Nn_CHHR2B:0.5408452403)89:0.0995724993)51:0.0311200871,Pm_CHHR2:0.6348145279)52:0.0495969338,((((CallaeEVm003830t1:0.1812965362,(Cliant_EVm003928t1:0.1012371155,Clivit_EVm002377t1:0.0994888712)100:0.2043650341)100:0.2358177549,Emetal_EVm001268t1:0.9897632293)81:0.1570007049,(((((((((CalsaE_EVm005262t1:0.0622012977,Pt-CHHR-like1:0.0972959827)91:0.0543502255,(ScyparEVm004277t2:0.0000025360,SpGR-A33:0.0000024588)100:0.1094719187)100:0.2237852414,(((Erisi1_EVm006110t1:0.0000020451,Es-CHHR-like1:0.0000021549)100:0.3205062241,Minpug_EVm002765t1:0.1537063683)89:0.0450290305,(Gl_CHHRA10:0.0440542722,(LUA10.1_GeclatEVm002817t1:0.0030551415,LUA10.4_c216942_g1_i3|m.49516:0.0000025360)83:0.0094849485)100:0.0551778218)100:0.2962817941)70:0.0760116920,Cb_CHHR2:0.2941124368)94:0.1032408952,CarmaC_EVm005844t1:0.0895776150)100:0.3929839066,CarmaY_EVm004164t2:0.0000020264)99:0.1199512686,CarmaC_EVm005617t1:0.0073687025)94:0.0506316552,((So_CHHR2:0.0084238873,Sp-GPCR-A35:0.0273102104)99:0.0330298465,Pt-CHHR-like3:0.0768986721)100:0.1027986417)99:0.1642766096,(Es_CHHR2:0.1000449176,((Gl_CHHRA9:0.0000029368,(LUA9.1_GeclatEVm004216t2:0.1519605983,LUA9.4_c209770_g2_i1|m.36434:0.0824623051)81:0.0000020415)100:0.0305110811,Minpug_EVm004770t1:0.1225953780)39:0.0123308123)96:0.0619996186)100:0.3816239374)95:0.1838873045,((Cq_CHHR2:0.4765154946,Pc_CHHRA54:0.3817514292)90:0.1449071435,((Panar1_EVm004455t1:0.0506376146,Po_TRL_CHHR2:0.0658095702)100:0.1528890351,Sv_CHHRA12:0.1298003037)100:0.2511443169)39:0.0505410364)62:0.0495395610)66:0.0570758648,((((Glyacu_EVm001806t2:0.7053434804,Lysamb_EVm005427t1:0.2943324046)72:0.0517529780,Pleaca_EVm003946t1:0.2832451134)98:0.1640225671,ParausEVm004792t1:0.4307593684)100:0.2080945315,(Mr_CHHR2:0.1633101466,Pleaca_EVm003547t1:0.1991599264)100:0.2078593636)76:0.0847747902)100:0.3642311934,(Battex_EVm003745t1:0.2218708982,ParausEVm007303t1:0.7281416966)50:0.0413344777)86:0.0557943782,(OplsP2_EVm002856t1:0.0529941655,SysdeP_EVm003518t1:0.0388072621)100:0.0892079610);

TIME STAMP
----------

Date and time: Tue May  9 17:25:37 2023
Total CPU time used: 448555.7808 seconds (124h:35m:55s)
Total wall-clock time used: 20046.69835 seconds (5h:34m:6s)
