# Supplementary material for: In silico analysis of crustacean hyperglycemic hormone family G protein-coupled receptor candidates
Source: Front Endocrinol (Lausanne). 2024 Jan 9;14:1322800. doi: 10.3389/fendo.2023.1322800 (PMC10828670; doi:10.3389/fendo.2023.1322800)
Supplement: Supplementary Data Sheet 1 — G. lateralis ESG transcriptome data set. [file DataSheet_1.zip › Supplementary Data/SuppData4/CFRC_all/CHHr.all.log]

IQ-TREE multicore version 2.2.0 COVID-edition for Linux 64-bit built Nov 20 2021 built Nov 20 2021
Developed by Bui Quang Minh, James Barbetti, Nguyen Lam Tung,
Olga Chernomor, Heiko Schmidt, Dominik Schrempf, Michael Woodhams, Ly Trong Nhan.

Host:    c730.oscer.ou.edu (AVX512, FMA3, 503 GB RAM)
Command: iqtree -s aligned.fa.clipkit -pre CHHr.all -nt 24 -m TESTNEW -msub nuclear -bb 10000 -bnni -nstop 250 -abayes
Seed:    111217 (Using SPRNG - Scalable Parallel Random Number Generator)
Time:    Tue May  9 11:43:37 2023
Kernel:  AVX+FMA - 24 threads (128 CPU cores detected)

Reading alignment file aligned.fa.clipkit ... Fasta format detected
Reading fasta file: done in 0.00556438 secs using 93.56% CPU
Alignment most likely contains protein sequences
Constructing alignment: done in 0.0087144 secs using 1386% CPU
Alignment has 308 sequences with 1271 columns, 1238 distinct patterns
1152 parsimony-informative, 0 singleton sites, 119 constant sites
                               Gap/Ambiguity  Composition  p-value
Analyzing sequences: done in 0.000121979 secs using 2079% CPU
   1  AcastyEVm001896t2               51.30%    passed     10.26%
   2  AlpvirEVm002467t1               56.02%    passed      8.02%
   3  AlpvirEVm002467t5               67.43%    passed      6.87%
   4  AlpvirEVm002835t1               60.03%    passed     43.55%
   5  AlpvirEVm003253t1               60.74%    passed      8.75%
   6  AlpvirEVm007808t1               78.28%    passed     20.72%
   7  AmpampEVm003717t3               59.80%    failed      2.31%
   8  AmpampEVm009554t1               75.22%    passed      7.94%
   9  AmpampEVm009838t2               75.69%    passed     32.62%
  10  AnajapEVm001784t1               59.17%    passed     68.40%
  11  AnajapEVm002991t1               68.53%    passed     20.67%
  12  Battex_EVm002872t1              62.47%    passed      7.47%
  13  Battex_EVm003745t1              67.58%    passed     13.47%
  14  BlagerEVm003549t1               55.07%    failed      1.06%
  15  BlagerEVm005313t1               62.71%    passed     71.02%
  16  BlagerEVm006711t1               66.72%    passed     40.14%
  17  Bommo_BNGR_A2                   73.25%    failed      3.35%
  18  Bommo_BNGR_A24                  69.87%    passed     41.83%
  19  Bommo_BNGR_A34                  67.58%    passed     44.58%
  20  CalfinEVm005618t1               72.46%    failed      2.73%
  21  CalfinEVm006945t3               74.51%    failed      4.17%
  22  CalfinEVm007568t1               75.30%    passed      5.80%
  23  CalfinEVm008407t1               76.48%    passed     64.72%
  24  CalfinEVm012346t1               80.25%    passed     80.55%
  25  CallaeEVm001292t1               57.99%    passed     45.82%
  26  CallaeEVm003830t1               78.76%    passed     82.14%
  27  CalsaE_EVm005262t1              59.32%    failed      0.01%
  28  CalsaE_EVm007399t1              67.19%    passed     20.89%
  29  CalsaE_EVm008513t1              70.73%    passed     24.39%
  30  CalsaE_EVm014834t1              83.01%    passed     27.57%
  31  Canbo1_EVm002531t1              49.02%    passed      9.36%
  32  Canbo1_EVm004256t1              62.08%    failed      0.09%
  33  CarmaC_EVm004831t1              56.41%    failed      4.52%
  34  CarmaC_EVm005066t1              56.73%    failed      1.72%
  35  CarmaC_EVm005617t1              58.30%    passed     15.96%
  36  CarmaC_EVm005844t1              59.95%    failed      0.05%
  37  CarmaC_EVm006949t1              63.18%    passed     38.20%
  38  CarmaC_EVm006949t2              70.65%    passed     20.09%
  39  CarmaC_EVm006998t1              63.26%    failed      0.00%
  40  CarmaC_EVm008233t1              67.03%    passed     13.85%
  41  CarmaY_EVm002994t1              46.58%    failed      3.16%
  42  CarmaY_EVm004164t2              54.21%    failed      2.95%
  43  Cb_CHHR2                        69.39%    passed     43.88%
  44  Cb_CHHR3                        70.50%    passed     39.70%
  45  ChequaEVm007057t1               74.43%    passed      5.30%
  46  Cliant_EVm003928t1              67.19%    failed      0.27%
  47  Cliant_EVm005325t1              72.70%    passed     63.39%
  48  Clitri_EVm003408t1              68.61%    failed      0.30%
  49  Clitri_EVm003709t1              70.26%    passed     56.68%
  50  Clivit_EVm002093t3              62.47%    passed     46.84%
  51  Clivit_EVm002377t1              64.20%    failed      0.44%
  52  Clivit_EVm006045t1              78.52%    passed     23.40%
  53  Cq_CHHR1                        60.82%    passed     80.49%
  54  Cq_CHHR2                        54.29%    passed     39.81%
  55  Cq_CHHR3                        63.65%    passed     74.17%
  56  DromelEVm004854t1               69.55%    passed     14.65%
  57  DromelEVm007404t1               79.23%    passed     29.45%
  58  Emetal_EVm001268t1              54.92%    passed      5.38%
  59  Emetal_EVm002332t1              66.01%    failed      0.00%
  60  Erisi1_EVm003906t1              57.20%    failed      3.07%
  61  Erisi1_EVm005547t1              63.41%    passed     40.28%
  62  Erisi1_EVm006110t1              66.09%    passed     34.85%
  63  Es_CHHR1A                       62.86%    passed     72.77%
  64  Es_CHHR1B                       59.48%    passed     58.94%
  65  Es_CHHR2                        58.14%    failed      4.80%
  66  EulcruEVm004876t1               81.59%    passed      8.41%
  67  EulmesEVm002388t1               79.23%    passed     44.37%
  68  EulvioEVm000539t1               64.83%    failed      0.54%
  69  EupsupEVm004822t1               65.46%    passed     13.31%
  70  EuraffEVm002959t1               46.42%    failed      0.01%
  71  EuraffEVm004785t1               54.13%    failed      0.00%
  72  EuraffEVm007388t1               61.84%    passed     48.08%
  73  EuraffEVm007811t1               64.12%    passed     32.78%
  74  EuraffEVm008440t1               65.38%    failed      1.21%
  75  EuraffEVm008477t1               64.99%    passed     94.35%
  76  EuraffEVm008522t1               65.30%    passed      8.15%
  77  EuraffEVm009214t1               66.72%    passed     18.22%
  78  EuraffEVm010270t1               69.71%    passed     91.53%
  79  EuraffEVm010444t1               70.02%    passed     32.79%
  80  EuraffEVm012219t1               73.25%    passed     24.22%
  81  EuraffEVm018707t2               83.32%    passed     33.91%
  82  GarderEVm002392t1               84.58%    passed     58.66%
  83  Gasfor_EVm005239t1              74.67%    passed     54.10%
  84  Gasfor_EVm006346t1              77.66%    passed     42.00%
  85  GeclatEVm002823t1               48.23%    failed      0.73%
  86  GeclatEVm011081t1               79.70%    failed      0.04%
  87  GeclatEVm054054t1               89.61%    failed      2.14%
  88  Gl_CHHR3                        63.18%    passed     54.92%
  89  Gl_CHHRA10                      53.11%    failed      0.01%
  90  Gl_CHHRA12                      61.45%    passed     87.60%
  91  Gl_CHHRA9                       58.22%    failed      4.06%
  92  Gl_GPCRA11_FMRF                 66.72%    passed     14.52%
  93  Gl_GPCRA13_Proctolinr           68.21%    failed      0.15%
  94  Gl_GPCRA16_HPR1r                72.54%    failed      0.00%
  95  Gl_GPCRA17_HPR1r                76.32%    failed      0.05%
  96  Gl_GPCRA18_HPR1r                65.70%    passed      9.05%
  97  Gl_GPCRA44_HPR1r                69.16%    failed      4.83%
  98  Gl_GPCRA5_AllatostatinBr        69.39%    passed     78.70%
  99  Glyacu_EVm001806t2              54.84%    passed     55.70%
 100  Glyacu_EVm003214t1              67.66%    failed      0.68%
 101  Ha_CHHR2                        54.29%    failed      3.10%
 102  Ha_CHHR3                        68.14%    passed     63.64%
 103  HomameEVm005739t1               63.57%    passed      5.75%
 104  HyaaztEVm006211t1               67.58%    passed     33.39%
 105  HyaaztEVm008474t1               73.33%    passed      9.41%
 106  LUA10.1_GeclatEVm002817t1       49.41%    failed      0.00%
 107  LUA10.4_c216942_g1_i3|m.49516   52.87%    failed      0.00%
 108  LUA9.1_GeclatEVm004216t2        69.39%    failed      3.13%
 109  LUA9.4_c209770_g2_i1|m.36434    72.54%    failed      2.70%
 110  LUR3_GeclatEVm005146t1          63.18%    passed     54.92%
 111  LasentEVm002833t1               74.98%    passed     19.11%
 112  LasentEVm003349t1               76.95%    passed     25.92%
 113  LepsalEVm006518t1               70.02%    passed      6.84%
 114  LercypEVm001349t1               54.52%    failed      0.29%
 115  LercypEVm003881t1               63.89%    passed     74.36%
 116  LercypEVm004649t1               64.59%    passed     77.67%
 117  LercypEVm008887t2               75.30%    failed      4.92%
 118  LercypEVm009999t2               77.10%    failed      1.98%
 119  LercypEVm012009t2               79.86%    passed      8.85%
 120  Lv_CHHR1A                       73.09%    passed     21.39%
 121  Lv_CHHR1B                       67.19%    passed     99.11%
 122  Lysamb_EVm003701t1              72.38%    passed      7.77%
 123  Lysamb_EVm005427t1              79.62%    passed     69.10%
 124  Minpug_EVm002765t1              46.18%    failed      0.00%
 125  Minpug_EVm004770t1              57.99%    failed      0.36%
 126  Mr_CHHR2                        75.37%    passed      6.55%
 127  Mr_CHHR3                        66.56%    passed     29.03%
 128  Munmic_EVm003683t2              71.20%    passed     42.13%
 129  NeodenEVm003303t1               60.74%    passed     15.14%
 130  Nn_CHHR1                        57.44%    passed     23.88%
 131  Nn_CHHR2A                       53.97%    failed      1.71%
 132  Nn_CHHR2B                       55.15%    failed      0.15%
 133  Nn_CHHR3                        65.07%    passed      8.29%
 134  OplsP2_EVm002856t1              76.08%    passed     43.35%
 135  OraoraEVm001763t1               58.06%    passed      7.11%
 136  Panar1_EVm004455t1              55.07%    passed     95.14%
 137  Panar1_EVm005562t1              62.55%    passed     36.28%
 138  Panar2_EVm001907t1              43.43%    failed      3.17%
 139  Panar2_EVm006839t1              76.24%    passed     24.00%
 140  ParausEVm004085t1               56.88%    failed      0.97%
 141  ParausEVm004792t1               56.25%    passed     46.11%
 142  ParausEVm005814t2               69.71%    passed     28.69%
 143  ParausEVm007303t1               66.72%    passed     19.41%
 144  ParausEVm007429t1               67.27%    passed     28.96%
 145  ParnanEVm003661t1               53.97%    passed     31.52%
 146  ParnanEVm004003t1               55.78%    passed      9.66%
 147  ParnanEVm004022t1               57.67%    passed     19.91%
 148  ParnanEVm004348t1               59.17%    passed     14.27%
 149  ParnanEVm004470t1               57.91%    failed      1.02%
 150  ParnanEVm005531t1               60.82%    passed     56.18%
 151  ParnanEVm005746t1               69.87%    passed      5.25%
 152  ParnanEVm006002t1               62.94%    passed      9.52%
 153  ParnanEVm006138t1               65.07%    failed      1.83%
 154  ParnanEVm009638t1               74.51%    passed     41.97%
 155  Pc_CHHRA10                      63.57%    passed     22.10%
 156  Pc_CHHRA53                      71.28%    passed     50.51%
 157  Pc_CHHRA54                      54.76%    passed     51.60%
 158  Pc_CHHRA64                      69.87%    passed     15.68%
 159  PenvanEVm007603t2               80.49%    passed     54.84%
 160  Pleaca_EVm002580t1              56.25%    failed      3.19%
 161  Pleaca_EVm003547t1              62.39%    passed     30.35%
 162  Pleaca_EVm003946t1              63.73%    passed     63.73%
 163  Pm_CHHR1A                       63.65%    passed      5.57%
 164  Pm_CHHR1B                       62.16%    passed     98.41%
 165  Pm_CHHR2                        55.55%    passed     37.30%
 166  Pm_CHHR3                        71.05%    passed     30.69%
 167  Po_TRL_CHHR1                    62.39%    passed     99.63%
 168  Po_TRL_CHHR2                    55.07%    passed     77.19%
 169  Po_TRL_CHHR3                    70.97%    passed     16.18%
 170  ProbetEVm004621t1               62.16%    passed     15.95%
 171  ProcavEVm002991t1               63.18%    passed     66.75%
 172  Procl2_EVm003352t1              46.58%    failed      3.32%
 173  Procl2_EVm004989t1              56.81%    passed     20.59%
 174  Procl2_EVm005527t1              59.40%    passed     14.02%
 175  Procl2_EVm006597t1              64.83%    failed      1.28%
 176  Procl2_EVm008858t1              72.31%    passed      5.07%
 177  ProracEVm003435t1               74.27%    passed      9.31%
 178  ScyparEVm003753t1               63.26%    passed     79.99%
 179  ScyparEVm004277t2               66.40%    passed     17.74%
 180  So_CHHR2                        58.14%    passed     33.56%
 181  Styrich_EVm002467t1             55.07%    failed      0.19%
 182  Styrich_EVm002808t1             57.75%    passed     16.48%
 183  Styrich_EVm005649t1             72.70%    passed     72.08%
 184  Sv_CHHR3                        63.26%    passed     33.12%
 185  Sv_CHHRA12                      55.00%    passed     25.07%
 186  Sv_CHHRA13                      62.94%    passed     27.49%
 187  SysdeE_EVm006328t1              79.70%    passed     35.94%
 188  SysdeP_EVm003518t1              68.29%    passed     28.73%
 189  ThyineEVm006265t3               60.74%    passed     17.54%
 190  ThyineEVm006963t1               64.83%    passed     24.87%
 191  ThyineEVm007717t1               64.52%    failed      2.13%
 192  ThyineEVm008424t3               66.64%    failed      0.28%
 193  ThyineEVm008592t2               79.62%    passed     17.49%
 194  ThyineEVm013361t2               83.01%    passed     81.51%
 195  ThyineEVm018157t3               82.77%    passed     44.31%
 196  NP_001127750.1                  67.58%    passed     44.58%
 197  XP_050348207.1                  67.11%    passed     36.35%
 198  XP_026495885.1                  67.11%    passed     60.15%
 199  XP_047535785.1                  67.51%    passed     62.56%
 200  CAH0588909.1                    67.51%    passed     49.18%
 201  CAH2044080.1                    67.43%    passed     13.96%
 202  CAH2093144.1                    67.58%    passed     39.75%
 203  XP_045451234.1                  67.58%    passed     40.50%
 204  KAF9419495.1                    66.09%    passed     22.96%
 205  XP_030026007.1                  67.74%    failed      2.19%
 206  XP_013148168.1                  67.51%    passed     35.79%
 207  XP_014371297.2                  67.51%    passed     32.37%
 208  XP_047032081.1                  67.66%    passed      9.40%
 209  CAH2235070.1                    65.07%    passed     25.41%
 210  XP_021189735.2                  67.66%    passed     15.24%
 211  CAG4959981.1                    67.43%    passed     17.39%
 212  CAH0725551.1                    67.58%    passed     10.30%
 213  XP_026733043.1                  67.51%    passed     56.58%
 214  XP_013179681.1                  67.51%    passed     48.53%
 215  CAB3509696.1                    67.19%    passed     64.91%
 216  XP_047522130.1                  68.53%    passed     35.90%
 217  XP_039756686.1                  66.96%    passed     14.87%
 218  CAF4878982.1                    66.88%    passed     22.18%
 219  CAB3230690.1                    68.06%    passed     40.70%
 220  XP_045522851.1                  67.35%    passed     24.45%
 221  XP_022118003.1                  66.40%    passed     16.58%
 222  CAG9788860.1                    69.08%    passed     21.09%
 223  XP_028165730.1                  68.06%    passed     32.90%
 224  XP_022823136.1                  67.19%    passed     65.65%
 225  RVE47332.1                      65.30%    passed     70.70%
 226  XP_013189733.1                  69.32%    passed     78.05%
 227  XP_034834984.1                  60.90%    passed      6.74%
 228  XP_045774600.1                  64.28%    passed     21.70%
 229  XP_041982158.1                  67.74%    passed     24.05%
 230  XP_023941153.1                  64.75%    passed      5.74%
 231  CAH0401003.1                    69.08%    passed     25.25%
 232  XP_045500494.1                  67.35%    passed     64.69%
 233  XP_026321645.1                  67.66%    passed     12.61%
 234  XP_049876376.1                  66.33%    passed     27.88%
 235  PZC78486.1                      67.66%    passed     19.28%
 236  XP_013189734.1                  69.55%    passed     73.91%
 237  XP_026755056.1                  68.92%    failed      3.38%
 238  XP_047992397.1                  67.19%    passed     20.46%
 239  CAG9564521.1                    67.58%    passed     19.59%
 240  XP_046969698.1                  70.57%    passed     13.85%
 241  CAH0694739.1                    71.20%    passed     41.97%
 242  XP_035444056.2                  67.27%    passed     50.14%
 243  CAG9788867.1                    71.83%    passed     36.41%
 244  CAF4878990.1                    71.52%    passed     23.81%
 245  XP_037973038.2                  67.43%    passed     45.71%
 246  CAH2044082.1                    72.38%    failed      2.35%
 247  KAG7312068.1                    67.43%    passed     46.97%
 248  KPI99833.1                      71.60%    passed     18.74%
 249  XP_038222778.1                  71.36%    passed     28.96%
 250  XP_032519186.1                  69.16%    passed     12.54%
 251  KPJ18637.1                      70.65%    passed     31.18%
 252  KAG8107065.1                    64.91%    passed     46.21%
 253  KAI5638481.1                    66.33%    passed     13.30%
 254  GBP55645.1                      61.92%    passed      9.19%
 255  CAH4029932.1                    74.27%    passed     21.13%
 256  XP_032518941.1                  71.91%    passed      7.18%
 257  OWR49373.1                      71.60%    passed      6.62%
 258  CAG9788868.1                    76.79%    passed     27.67%
 259  CAG9788866.1                    78.60%    passed     52.93%
 260  ALM88330.1                      78.76%    failed      3.22%
 261  CAG9138613.1                    75.37%    passed     69.25%
 262  XP_050677204.1                  78.60%    passed     23.87%
 263  KAI8439655.1                    82.69%    passed     56.24%
 264  KAH9639628.1                    80.96%    passed     19.23%
 265  KOB65474.1                      83.40%    passed     27.72%
 266  XP_037917404.1                  66.56%    failed      2.86%
 267  XP_037917400.1                  63.34%    passed      8.54%
 268  XP_037917399.1                  62.47%    passed     28.54%
 269  XP_026471151.1                  61.53%    failed      4.98%
 270  XP_031353782.1                  68.45%    failed      0.08%
 271  KAB0793282.1                    68.69%    failed      0.03%
 272  CAH1372496.1                    69.00%    failed      0.23%
 273  XP_022916828.1                  67.74%    failed      0.01%
 274  XP_008191388.1                  68.84%    failed      0.04%
 275  CAH1101219.1                    71.05%    failed      0.00%
 276  XP_049850574.1                  68.21%    passed     25.03%
 277  XP_040169372.1                  64.99%    passed     17.62%
 278  XP_041784063.1                  64.99%    passed     14.86%
 279  XP_049799230.1                  68.21%    passed     26.67%
 280  XP_049772274.1                  66.64%    passed     65.69%
 281  XP_049799228.1                  66.88%    passed     20.45%
 282  KOB70501.1                      84.97%    passed     31.21%
 283  XP_047106529.1                  68.61%    passed     33.78%
 284  XP_049947811.1                  66.09%    passed      9.69%
 285  XP_046988644.1                  68.61%    passed     41.32%
 286  GFG38434.1                      66.80%    passed     59.81%
 287  XP_040169373.1                  66.88%    passed      7.98%
 288  TMW50332.1                      69.94%    passed     41.09%
 289  XP_041784064.1                  66.88%    passed      7.06%
 290  XP_040236775.2                  64.99%    passed     17.41%
 291  XP_037033433.1                  69.16%    passed     24.49%
 292  XP_039447113.1                  65.54%    passed     61.41%
 293  KAG5672158.1                    68.84%    failed      0.00%
 294  XP_049289226.1                  65.54%    passed     21.00%
 295  XP_039440870.1                  65.54%    passed     66.99%
 296  Pt-CHHR-like1                   55.63%    failed      0.00%
 297  Pt-CHHR-like2                   67.66%    failed      0.00%
 298  Pt-CHHR-like3                   58.14%    passed     52.27%
 299  Pt-CHHR-like4                   62.23%    passed      6.84%
 300  Pt-CHHR-like5                   62.86%    passed     49.87%
 301  Es-CHHR-like1                   72.78%    passed     50.60%
 302  Es-CHHR-like2                   71.36%    passed     22.34%
 303  Es-CHHR-like3                   57.36%    passed     56.27%
 304  Sp-GPCR-A34                     74.74%    failed      0.00%
 305  Sp-GPCR-A35                     57.99%    passed     11.08%
 306  Sp-GPCR-A36                     59.24%    passed     45.58%
 307  Sp-GPCR-A37                     59.95%    passed     88.57%
 308  SpGR-A33                        55.47%    failed      0.07%
WARNING: 300 sequences contain more than 50% gaps/ambiguity
****  TOTAL                           66.45%  72 sequences failed composition chi2 test (p-value<5%; df=19)
NOTE: NP_001127750.1 is identical to Bommo_BNGR_A34 but kept for subsequent analysis
NOTE: LUR3_GeclatEVm005146t1 is identical to Gl_CHHR3 but kept for subsequent analysis
Checking for duplicate sequences: done in 0.00522917 secs using 2193% CPU


Create initial parsimony tree by phylogenetic likelihood library (PLL)... 0.005 seconds
Perform fast likelihood tree search using LG+I+G model...
Estimate model parameters (epsilon = 5.000)
Perform nearest neighbor interchange...
Optimizing NNI: done in 46.1603 secs using 2393% CPU
Estimate model parameters (epsilon = 1.000)
1. Initial log-likelihood: -144145.357
2. Current log-likelihood: -144109.955
3. Current log-likelihood: -144100.495
4. Current log-likelihood: -144097.654
Optimal log-likelihood: -144096.803
Proportion of invariable sites: 0.003
Gamma shape alpha: 1.134
Parameters optimization took 4 rounds (1.435 sec)
Time for fast ML tree search: 50.306 seconds

NOTE: ModelFinder requires 647 MB RAM!
ModelFinder will test up to 234 protein models (sample size: 1271) ...
 No. Model         -LnL         df  AIC          AICc         BIC
  1  LG            150095.149   613 301416.299   302562.058   304571.752
  2  LG+I          149924.466   614 301076.931   302228.181   304237.533
  3  LG+G4         144149.382   614 289526.765   290678.015   292687.366
  4  LG+I+G4       144096.530   615 289423.060   290579.823   292588.809
  5  LG+R2         145710.810   615 292651.621   293808.384   295817.369
  6  LG+R3         144467.060   617 290168.120   291335.980   293344.165
  7  LG+R4         144063.721   619 289365.443   290544.490   292551.782
  8  LG+R5         143851.573   621 288945.146   290135.476   292141.781
  9  LG+R6         143764.069   623 288774.137   289975.843   291981.066
 10  LG+R7         143749.364   625 288748.728   289961.906   291965.952
 11  LG+R8         143733.332   627 288720.664   289945.410   291948.183
 12  LG+R9         143732.386   629 288722.773   289959.185   291960.588
 24  LG+F+R8       143664.011   646 288620.022   289959.644   291945.346
 37  WAG+R8        143916.827   627 289087.654   290312.401   292315.174
 50  WAG+F+R8      143566.790   646 288425.579   289765.201   291750.903
 63  JTT+R8        143528.423   627 288310.845   289535.592   291538.365
 76  JTT+F+R8      143417.554   646 288127.107   289466.729   291452.431
 89  JTTDCMut+R8   143577.715   627 288409.430   289634.177   291636.950
102  JTTDCMut+F+R8 143458.091   646 288208.182   289547.804   291533.505
115  DCMut+R8      145657.956   627 292569.912   293794.658   295797.431
128  DCMut+F+R8    144446.761   646 290185.522   291525.144   293510.846
141  VT+R8         143699.664   627 288653.328   289878.075   291880.848
154  VT+F+R8       143561.278   646 288414.555   289754.177   291739.878
167  PMB+R8        144380.349   627 290014.698   291239.444   293242.217
180  PMB+F+R8      144602.380   646 290496.761   291836.383   293822.084
193  Blosum62+R8   144658.633   627 290571.267   291796.013   293798.786
206  Blosum62+F+R8 144583.395   646 290458.789   291798.411   293784.112
219  Dayhoff+R8    145659.189   627 292572.377   293797.124   295799.897
232  Dayhoff+F+R8  144447.299   646 290186.598   291526.220   293511.922
Akaike Information Criterion:           JTT+F+R8
Corrected Akaike Information Criterion: JTT+F+R8
Bayesian Information Criterion:         JTT+F+R8
Best-fit model: JTT+F+R8 chosen according to BIC

All model information printed to CHHr.all.model.gz
CPU time for ModelFinder: 11249.817 seconds (3h:7m:29s)
Wall-clock time for ModelFinder: 473.271 seconds (0h:7m:53s)
Generating 10000 samples for ultrafast bootstrap (seed: 111217)...

NOTE: 527 MB RAM (0 GB) is required!
Estimate model parameters (epsilon = 0.100)
1. Initial log-likelihood: -143417.554
Optimal log-likelihood: -143417.478
Site proportion and rates:  (0.044,0.061) (0.065,0.153) (0.080,0.249) (0.140,0.408) (0.196,0.632) (0.211,1.015) (0.174,1.819) (0.089,2.863)
Parameters optimization took 1 rounds (2.346 sec)
Wrote distance file to... 
Computing ML distances based on estimated model parameters...
Calculating distance matrix: done in 1.42525 secs using 2393% CPU
Computing ML distances took 1.425735 sec (of wall-clock time) 34.122740 sec (of CPU time)
WARNING: Some pairwise ML distances are too long (saturated)
Setting up auxiliary I and S matrices: done in 0.0045953 secs using 559.6% CPU
Constructing RapidNJ tree: done in 0.698907 secs using 617% CPU
Computing RapidNJ tree took 0.703654 sec (of wall-clock time) 4.339100 sec (of CPU time)
Log-likelihood of RapidNJ tree: -144436.009
--------------------------------------------------------------------
|             INITIALIZING CANDIDATE TREE SET                      |
--------------------------------------------------------------------
Generating 98 parsimony trees... 1.496 second
Computing log-likelihood of 98 initial trees ... 32.876 seconds
Current best score: -143417.478

Do NNI search on 20 best initial trees
Optimizing NNI: done in 4.34188 secs using 2338% CPU
Estimate model parameters (epsilon = 0.100)
BETTER TREE FOUND at iteration 1: -143287.976
Optimizing NNI: done in 8.6529 secs using 2394% CPU
Estimate model parameters (epsilon = 0.100)
BETTER TREE FOUND at iteration 2: -141884.862
Optimizing NNI: done in 88.4723 secs using 2394% CPU
Optimizing NNI: done in 70.8165 secs using 2394% CPU
Optimizing NNI: done in 74.2802 secs using 2393% CPU
Optimizing NNI: done in 87.4126 secs using 2394% CPU
Optimizing NNI: done in 89.4945 secs using 2394% CPU
Optimizing NNI: done in 88.0799 secs using 2394% CPU
Optimizing NNI: done in 80.3178 secs using 2394% CPU
Optimizing NNI: done in 75.5568 secs using 2394% CPU
Iteration 10 / LogL: -156295.354 / Time: 0h:11m:59s
Optimizing NNI: done in 87.4855 secs using 2394% CPU
Optimizing NNI: done in 84.2763 secs using 2393% CPU
Optimizing NNI: done in 85.8008 secs using 2394% CPU
Optimizing NNI: done in 84.6044 secs using 2394% CPU
Optimizing NNI: done in 85.1741 secs using 2393% CPU
Optimizing NNI: done in 83.623 secs using 2393% CPU
Optimizing NNI: done in 85.3826 secs using 2394% CPU
Optimizing NNI: done in 88.2994 secs using 2394% CPU
Optimizing NNI: done in 84.7079 secs using 2393% CPU
Optimizing NNI: done in 65.0755 secs using 2394% CPU
Iteration 20 / LogL: -169678.681 / Time: 0h:25m:53s
Finish initializing candidate tree set (20)
Current best tree score: -141884.862 / CPU time: 1545.565
Number of iterations: 20
--------------------------------------------------------------------
|               OPTIMIZING CANDIDATE TREE SET                      |
--------------------------------------------------------------------
Optimizing NNI: done in 6.9301 secs using 2393% CPU
Optimizing NNI: done in 6.37152 secs using 2393% CPU
Optimizing NNI: done in 7.06417 secs using 2393% CPU
Optimizing NNI: done in 5.80014 secs using 2393% CPU
Optimizing NNI: done in 5.72379 secs using 2393% CPU
Optimizing NNI: done in 6.09363 secs using 2393% CPU
Optimizing NNI: done in 6.87743 secs using 2393% CPU
Optimizing NNI: done in 7.66773 secs using 2393% CPU
Optimizing NNI: done in 5.15563 secs using 2393% CPU
Optimizing NNI: done in 6.47916 secs using 2393% CPU
Iteration 30 / LogL: -141933.294 / Time: 0h:26m:59s (3h:26m:40s left)
Optimizing NNI: done in 5.80786 secs using 2393% CPU
Optimizing NNI: done in 6.46228 secs using 2393% CPU
Estimate model parameters (epsilon = 0.100)
BETTER TREE FOUND at iteration 32: -141863.994
Optimizing NNI: done in 6.13074 secs using 2393% CPU
Optimizing NNI: done in 5.88507 secs using 2393% CPU
Optimizing NNI: done in 7.07873 secs using 2393% CPU
Optimizing NNI: done in 5.52236 secs using 2393% CPU
Optimizing NNI: done in 5.92274 secs using 2393% CPU
Optimizing NNI: done in 6.49442 secs using 2393% CPU
Optimizing NNI: done in 5.54624 secs using 2393% CPU
Estimate model parameters (epsilon = 0.100)
BETTER TREE FOUND at iteration 39: -141854.091
Optimizing NNI: done in 6.4558 secs using 2393% CPU
Estimate model parameters (epsilon = 0.100)
BETTER TREE FOUND at iteration 40: -141851.464
Iteration 40 / LogL: -141851.464 / Time: 0h:28m:14s (3h:1m:1s left)
Optimizing NNI: done in 7.37845 secs using 2393% CPU
Estimate model parameters (epsilon = 0.100)
BETTER TREE FOUND at iteration 41: -141835.073
Optimizing NNI: done in 6.37091 secs using 2393% CPU
Optimizing NNI: done in 5.68566 secs using 2393% CPU
Estimate model parameters (epsilon = 0.100)
BETTER TREE FOUND at iteration 43: -141831.494
Optimizing NNI: done in 6.62096 secs using 2393% CPU
Optimizing NNI: done in 6.93836 secs using 2393% CPU
Estimate model parameters (epsilon = 0.100)
BETTER TREE FOUND at iteration 45: -141816.237
Optimizing NNI: done in 5.67403 secs using 2393% CPU
Optimizing NNI: done in 6.99237 secs using 2393% CPU
Optimizing NNI: done in 6.39567 secs using 2393% CPU
Optimizing NNI: done in 5.99458 secs using 2393% CPU
Optimizing NNI: done in 5.85883 secs using 2393% CPU
Iteration 50 / LogL: -141855.453 / Time: 0h:29m:27s (2h:27m:19s left)
Optimizing NNI: done in 6.64586 secs using 2393% CPU
Optimizing NNI: done in 6.51716 secs using 2393% CPU
Estimate model parameters (epsilon = 0.100)
BETTER TREE FOUND at iteration 52: -141812.119
Optimizing NNI: done in 7.15902 secs using 2393% CPU
Optimizing NNI: done in 6.47114 secs using 2393% CPU
Optimizing NNI: done in 7.18396 secs using 2393% CPU
Optimizing NNI: done in 6.69257 secs using 2393% CPU
Optimizing NNI: done in 5.94863 secs using 2393% CPU
Estimate model parameters (epsilon = 0.100)
BETTER TREE FOUND at iteration 57: -141808.772
Optimizing NNI: done in 5.94014 secs using 2393% CPU
Optimizing NNI: done in 6.11988 secs using 2393% CPU
Optimizing NNI: done in 6.18012 secs using 2393% CPU
Iteration 60 / LogL: -141820.157 / Time: 0h:30m:39s (2h:8m:19s left)
Optimizing NNI: done in 6.66004 secs using 2393% CPU
Optimizing NNI: done in 7.56994 secs using 2393% CPU
Optimizing NNI: done in 5.95425 secs using 2393% CPU
Optimizing NNI: done in 5.73416 secs using 2393% CPU
Optimizing NNI: done in 6.84117 secs using 2393% CPU
Optimizing NNI: done in 7.19456 secs using 2393% CPU
Optimizing NNI: done in 5.5655 secs using 2393% CPU
Optimizing NNI: done in 5.71337 secs using 2393% CPU
Optimizing NNI: done in 6.64769 secs using 2393% CPU
Optimizing NNI: done in 6.18025 secs using 2393% CPU
Iteration 70 / LogL: -141811.315 / Time: 0h:31m:45s (1h:49m:5s left)
Optimizing NNI: done in 6.64328 secs using 2393% CPU
Optimizing NNI: done in 6.32442 secs using 2393% CPU
Optimizing NNI: done in 6.71643 secs using 2393% CPU
Estimate model parameters (epsilon = 0.100)
BETTER TREE FOUND at iteration 73: -141806.091
Optimizing NNI: done in 5.54529 secs using 2393% CPU
Optimizing NNI: done in 7.25822 secs using 2393% CPU
Optimizing NNI: done in 6.36955 secs using 2393% CPU
Optimizing NNI: done in 6.36525 secs using 2393% CPU
Optimizing NNI: done in 6.39811 secs using 2393% CPU
Optimizing NNI: done in 5.26467 secs using 2393% CPU
Optimizing NNI: done in 6.71676 secs using 2393% CPU
Iteration 80 / LogL: -141833.529 / Time: 0h:32m:53s (1h:41m:10s left)
Optimizing NNI: done in 7.31288 secs using 2393% CPU
Optimizing NNI: done in 5.89944 secs using 2393% CPU
Optimizing NNI: done in 5.89525 secs using 2393% CPU
Optimizing NNI: done in 5.76965 secs using 2393% CPU
Optimizing NNI: done in 6.0236 secs using 2393% CPU
Optimizing NNI: done in 6.33754 secs using 2393% CPU
Estimate model parameters (epsilon = 0.100)
BETTER TREE FOUND at iteration 86: -141805.614
Optimizing NNI: done in 6.30144 secs using 2393% CPU
Optimizing NNI: done in 6.83352 secs using 2393% CPU
Optimizing NNI: done in 6.28519 secs using 2393% CPU
Optimizing NNI: done in 6.81993 secs using 2393% CPU
Iteration 90 / LogL: -141811.990 / Time: 0h:34m:1s (1h:34m:3s left)
Optimizing NNI: done in 7.0148 secs using 2393% CPU
Optimizing NNI: done in 6.53574 secs using 2393% CPU
Optimizing NNI: done in 7.25789 secs using 2393% CPU
Optimizing NNI: done in 6.53672 secs using 2393% CPU
Optimizing NNI: done in 6.67003 secs using 2393% CPU
Optimizing NNI: done in 6.51131 secs using 2393% CPU
Optimizing NNI: done in 5.80926 secs using 2393% CPU
Optimizing NNI: done in 6.66605 secs using 2393% CPU
Optimizing NNI: done in 5.68218 secs using 2393% CPU
Optimizing NNI: done in 5.69362 secs using 2393% CPU
Estimate model parameters (epsilon = 0.100)
BETTER TREE FOUND at iteration 100: -141805.216
Iteration 100 / LogL: -141805.216 / Time: 0h:35m:11s (1h:28m:51s left)
Optimizing NNI: done in 5.75398 secs using 2394% CPU
Optimizing NNI: done in 5.93512 secs using 2393% CPU
Optimizing NNI: done in 6.76609 secs using 2393% CPU
Optimizing NNI: done in 5.97915 secs using 2393% CPU
Optimizing NNI: done in 5.90056 secs using 2393% CPU
Optimizing NNI: done in 6.66301 secs using 2393% CPU
Optimizing NNI: done in 5.7514 secs using 2393% CPU
Estimate model parameters (epsilon = 0.100)
BETTER TREE FOUND at iteration 107: -141803.646
Optimizing NNI: done in 6.22152 secs using 2393% CPU
Optimizing NNI: done in 6.02546 secs using 2393% CPU
Optimizing NNI: done in 5.3913 secs using 2393% CPU
Iteration 110 / LogL: -141813.570 / Time: 0h:36m:15s (1h:22m:10s left)
Optimizing NNI: done in 6.36794 secs using 2393% CPU
Optimizing NNI: done in 5.91319 secs using 2393% CPU
Optimizing NNI: done in 6.59629 secs using 2394% CPU
Optimizing NNI: done in 6.72125 secs using 2393% CPU
Optimizing NNI: done in 6.15268 secs using 2393% CPU
Optimizing NNI: done in 6.4698 secs using 2393% CPU
Optimizing NNI: done in 5.37487 secs using 2393% CPU
Optimizing NNI: done in 5.61991 secs using 2393% CPU
Optimizing NNI: done in 5.8133 secs using 2393% CPU
Optimizing NNI: done in 5.76022 secs using 2393% CPU
Iteration 120 / LogL: -141862.579 / Time: 0h:37m:18s (1h:14m:19s left)
Optimizing NNI: done in 5.21124 secs using 2393% CPU
Optimizing NNI: done in 6.14637 secs using 2393% CPU
Optimizing NNI: done in 5.90115 secs using 2393% CPU
Optimizing NNI: done in 5.23903 secs using 2394% CPU
Optimizing NNI: done in 6.87495 secs using 2393% CPU
Optimizing NNI: done in 6.53988 secs using 2393% CPU
Optimizing NNI: done in 5.80736 secs using 2393% CPU
Optimizing NNI: done in 5.83506 secs using 2393% CPU
Optimizing NNI: done in 5.80812 secs using 2393% CPU
Optimizing NNI: done in 6.08775 secs using 2393% CPU
Iteration 130 / LogL: -141895.591 / Time: 0h:38m:20s (1h:7m:28s left)
Optimizing NNI: done in 6.33954 secs using 2393% CPU
Optimizing NNI: done in 6.28926 secs using 2393% CPU
Optimizing NNI: done in 5.41388 secs using 2393% CPU
Optimizing NNI: done in 5.72651 secs using 2393% CPU
Optimizing NNI: done in 5.11796 secs using 2393% CPU
Optimizing NNI: done in 6.31665 secs using 2393% CPU
Optimizing NNI: done in 5.23855 secs using 2393% CPU
Optimizing NNI: done in 6.91679 secs using 2393% CPU
Optimizing NNI: done in 6.41335 secs using 2393% CPU
Optimizing NNI: done in 6.17939 secs using 2393% CPU
Iteration 140 / LogL: -141818.676 / Time: 0h:39m:23s (1h:1m:29s left)
Optimizing NNI: done in 6.17928 secs using 2393% CPU
Estimate model parameters (epsilon = 0.100)
BETTER TREE FOUND at iteration 141: -141803.141
Optimizing NNI: done in 5.60898 secs using 2394% CPU
Optimizing NNI: done in 5.70732 secs using 2393% CPU
Optimizing NNI: done in 7.18391 secs using 2393% CPU
Optimizing NNI: done in 5.71365 secs using 2393% CPU
Optimizing NNI: done in 5.84645 secs using 2393% CPU
Optimizing NNI: done in 6.11172 secs using 2393% CPU
Optimizing NNI: done in 6.62075 secs using 2393% CPU
Optimizing NNI: done in 6.13131 secs using 2393% CPU
Optimizing NNI: done in 6.22861 secs using 2393% CPU
Iteration 150 / LogL: -141815.480 / Time: 0h:40m:29s (1h:5m:29s left)
Optimizing NNI: done in 5.92874 secs using 2393% CPU
Optimizing NNI: done in 5.49238 secs using 2393% CPU
Optimizing NNI: done in 6.2539 secs using 2394% CPU
Optimizing NNI: done in 6.79017 secs using 2393% CPU
Optimizing NNI: done in 6.13887 secs using 2393% CPU
Optimizing NNI: done in 5.92741 secs using 2393% CPU
Optimizing NNI: done in 6.23692 secs using 2393% CPU
Optimizing NNI: done in 6.46181 secs using 2393% CPU
Optimizing NNI: done in 6.67272 secs using 2393% CPU
Optimizing NNI: done in 4.88848 secs using 2393% CPU
Iteration 160 / LogL: -141805.538 / Time: 0h:41m:32s (1h:0m:20s left)
Optimizing NNI: done in 6.12904 secs using 2393% CPU
Optimizing NNI: done in 6.92866 secs using 2393% CPU
Optimizing NNI: done in 5.99889 secs using 2393% CPU
Optimizing NNI: done in 7.17665 secs using 2393% CPU
Optimizing NNI: done in 5.34297 secs using 2393% CPU
Optimizing NNI: done in 5.43632 secs using 2393% CPU
Optimizing NNI: done in 6.6243 secs using 2393% CPU
Optimizing NNI: done in 6.77076 secs using 2393% CPU
Optimizing NNI: done in 6.28876 secs using 2393% CPU
Optimizing NNI: done in 5.60847 secs using 2393% CPU
Iteration 170 / LogL: -141831.409 / Time: 0h:42m:37s (0h:55m:43s left)
Optimizing NNI: done in 5.78772 secs using 2393% CPU
Optimizing NNI: done in 6.4524 secs using 2393% CPU
Optimizing NNI: done in 6.89584 secs using 2393% CPU
Optimizing NNI: done in 5.63473 secs using 2393% CPU
Optimizing NNI: done in 6.39645 secs using 2393% CPU
Optimizing NNI: done in 6.06273 secs using 2393% CPU
Optimizing NNI: done in 6.59873 secs using 2393% CPU
Optimizing NNI: done in 6.56122 secs using 2393% CPU
Optimizing NNI: done in 6.39082 secs using 2393% CPU
Optimizing NNI: done in 7.06973 secs using 2393% CPU
Iteration 180 / LogL: -141805.509 / Time: 0h:43m:43s (0h:51m:32s left)
Optimizing NNI: done in 6.74992 secs using 2393% CPU
Optimizing NNI: done in 5.27511 secs using 2393% CPU
Optimizing NNI: done in 6.34843 secs using 2393% CPU
Optimizing NNI: done in 5.53144 secs using 2393% CPU
Optimizing NNI: done in 6.70671 secs using 2393% CPU
Optimizing NNI: done in 6.40869 secs using 2393% CPU
Optimizing NNI: done in 6.92549 secs using 2393% CPU
Optimizing NNI: done in 6.5367 secs using 2393% CPU
Optimizing NNI: done in 6.78743 secs using 2393% CPU
Optimizing NNI: done in 6.17116 secs using 2393% CPU
Iteration 190 / LogL: -141810.631 / Time: 0h:44m:49s (0h:47m:39s left)
Optimizing NNI: done in 6.14538 secs using 2393% CPU
Optimizing NNI: done in 5.1804 secs using 2393% CPU
Optimizing NNI: done in 6.06553 secs using 2393% CPU
Optimizing NNI: done in 5.65463 secs using 2393% CPU
Optimizing NNI: done in 6.38483 secs using 2393% CPU
Optimizing NNI: done in 5.76896 secs using 2393% CPU
Optimizing NNI: done in 5.9739 secs using 2393% CPU
Optimizing NNI: done in 6.10487 secs using 2393% CPU
Optimizing NNI: done in 6.4575 secs using 2393% CPU
Optimizing NNI: done in 5.25857 secs using 2393% CPU
Iteration 200 / LogL: -141833.885 / Time: 0h:45m:50s (0h:44m:0s left)
Optimizing NNI: done in 6.43952 secs using 2393% CPU
Optimizing NNI: done in 5.65698 secs using 2393% CPU
Optimizing NNI: done in 6.34151 secs using 2393% CPU
Optimizing NNI: done in 5.75489 secs using 2393% CPU
Optimizing NNI: done in 5.96799 secs using 2393% CPU
Optimizing NNI: done in 5.89554 secs using 2393% CPU
Optimizing NNI: done in 6.69864 secs using 2393% CPU
Optimizing NNI: done in 5.97533 secs using 2393% CPU
Optimizing NNI: done in 5.53222 secs using 2393% CPU
Optimizing NNI: done in 5.4688 secs using 2393% CPU
Iteration 210 / LogL: -141904.207 / Time: 0h:46m:52s (0h:40m:35s left)
Optimizing NNI: done in 6.26765 secs using 2393% CPU
Optimizing NNI: done in 5.85919 secs using 2393% CPU
Optimizing NNI: done in 6.55144 secs using 2393% CPU
Optimizing NNI: done in 5.85371 secs using 2393% CPU
Optimizing NNI: done in 5.73722 secs using 2393% CPU
Estimate model parameters (epsilon = 0.100)
BETTER TREE FOUND at iteration 215: -141802.263
Optimizing NNI: done in 6.19989 secs using 2393% CPU
Optimizing NNI: done in 6.56934 secs using 2393% CPU
Optimizing NNI: done in 5.71473 secs using 2393% CPU
Optimizing NNI: done in 5.93348 secs using 2393% CPU
Estimate model parameters (epsilon = 0.100)
BETTER TREE FOUND at iteration 219: -141801.765
Optimizing NNI: done in 5.71805 secs using 2393% CPU
Iteration 220 / LogL: -141802.711 / Time: 0h:48m:0s (0h:54m:35s left)
Optimizing NNI: done in 5.69667 secs using 2393% CPU
Optimizing NNI: done in 5.91958 secs using 2393% CPU
Optimizing NNI: done in 5.16914 secs using 2393% CPU
Optimizing NNI: done in 6.04475 secs using 2393% CPU
Optimizing NNI: done in 6.62345 secs using 2393% CPU
Optimizing NNI: done in 6.00524 secs using 2393% CPU
Optimizing NNI: done in 6.27738 secs using 2393% CPU
Optimizing NNI: done in 6.32122 secs using 2393% CPU
Optimizing NNI: done in 6.2588 secs using 2393% CPU
Optimizing NNI: done in 6.31914 secs using 2393% CPU
Iteration 230 / LogL: -141906.064 / Time: 0h:49m:3s (0h:51m:12s left)
Optimizing NNI: done in 5.73836 secs using 2393% CPU
Optimizing NNI: done in 6.59544 secs using 2393% CPU
Optimizing NNI: done in 5.9515 secs using 2393% CPU
Optimizing NNI: done in 5.37061 secs using 2393% CPU
Optimizing NNI: done in 5.64221 secs using 2393% CPU
Optimizing NNI: done in 6.00463 secs using 2393% CPU
Optimizing NNI: done in 5.83756 secs using 2393% CPU
Optimizing NNI: done in 6.31501 secs using 2393% CPU
Optimizing NNI: done in 6.19082 secs using 2393% CPU
Optimizing NNI: done in 6.36111 secs using 2393% CPU
Iteration 240 / LogL: -141805.522 / Time: 0h:50m:6s (0h:48m:0s left)
Optimizing NNI: done in 6.31467 secs using 2393% CPU
Optimizing NNI: done in 6.50073 secs using 2393% CPU
Optimizing NNI: done in 6.61531 secs using 2393% CPU
Optimizing NNI: done in 6.88221 secs using 2393% CPU
Optimizing NNI: done in 6.09008 secs using 2393% CPU
Optimizing NNI: done in 6.53794 secs using 2393% CPU
Optimizing NNI: done in 7.54015 secs using 2393% CPU
Optimizing NNI: done in 6.32041 secs using 2393% CPU
Optimizing NNI: done in 5.6813 secs using 2393% CPU
Optimizing NNI: done in 5.78294 secs using 2393% CPU
Iteration 250 / LogL: -141810.502 / Time: 0h:51m:14s (0h:45m:4s left)
Optimizing NNI: done in 6.28924 secs using 2393% CPU
Optimizing NNI: done in 6.71278 secs using 2393% CPU
Optimizing NNI: done in 6.22562 secs using 2393% CPU
Optimizing NNI: done in 6.69436 secs using 2393% CPU
Optimizing NNI: done in 5.41867 secs using 2393% CPU
Optimizing NNI: done in 5.85567 secs using 2393% CPU
Optimizing NNI: done in 5.46966 secs using 2393% CPU
Optimizing NNI: done in 7.01964 secs using 2393% CPU
Optimizing NNI: done in 6.30031 secs using 2393% CPU
Optimizing NNI: done in 7.45913 secs using 2393% CPU
Iteration 260 / LogL: -141803.691 / Time: 0h:52m:20s (0h:42m:14s left)
Optimizing NNI: done in 6.62454 secs using 2393% CPU
Optimizing NNI: done in 6.62519 secs using 2393% CPU
Optimizing NNI: done in 5.40263 secs using 2393% CPU
Optimizing NNI: done in 5.74732 secs using 2393% CPU
Optimizing NNI: done in 6.64979 secs using 2393% CPU
Estimate model parameters (epsilon = 0.100)
BETTER TREE FOUND at iteration 265: -141801.165
Optimizing NNI: done in 5.65447 secs using 2393% CPU
Optimizing NNI: done in 6.23375 secs using 2393% CPU
Optimizing NNI: done in 6.17178 secs using 2393% CPU
Optimizing NNI: done in 6.61126 secs using 2393% CPU
Estimate model parameters (epsilon = 0.100)
BETTER TREE FOUND at iteration 269: -141801.115
Optimizing NNI: done in 6.20175 secs using 2393% CPU
Iteration 270 / LogL: -141802.027 / Time: 0h:53m:27s (0h:49m:28s left)
Optimizing NNI: done in 5.75558 secs using 2393% CPU
Optimizing NNI: done in 6.47709 secs using 2393% CPU
Optimizing NNI: done in 5.90702 secs using 2393% CPU
Optimizing NNI: done in 6.27886 secs using 2393% CPU
Optimizing NNI: done in 6.25268 secs using 2393% CPU
Optimizing NNI: done in 6.24402 secs using 2393% CPU
Optimizing NNI: done in 5.74919 secs using 2393% CPU
Optimizing NNI: done in 6.26062 secs using 2393% CPU
Optimizing NNI: done in 6.89127 secs using 2393% CPU
Optimizing NNI: done in 6.69208 secs using 2393% CPU
Iteration 280 / LogL: -141802.169 / Time: 0h:54m:33s (0h:46m:44s left)
Optimizing NNI: done in 5.83706 secs using 2393% CPU
Optimizing NNI: done in 6.51356 secs using 2393% CPU
Optimizing NNI: done in 5.37886 secs using 2393% CPU
Optimizing NNI: done in 5.72941 secs using 2393% CPU
Optimizing NNI: done in 6.55032 secs using 2394% CPU
Optimizing NNI: done in 5.89171 secs using 2393% CPU
Optimizing NNI: done in 6.11319 secs using 2393% CPU
Optimizing NNI: done in 6.96666 secs using 2393% CPU
Optimizing NNI: done in 5.79339 secs using 2393% CPU
Optimizing NNI: done in 6.00472 secs using 2393% CPU
Iteration 290 / LogL: -141957.166 / Time: 0h:55m:38s (0h:44m:5s left)
Optimizing NNI: done in 6.25626 secs using 2394% CPU
Optimizing NNI: done in 6.42645 secs using 2393% CPU
Optimizing NNI: done in 6.35683 secs using 2393% CPU
Optimizing NNI: done in 6.61482 secs using 2393% CPU
Optimizing NNI: done in 5.63396 secs using 2393% CPU
Optimizing NNI: done in 6.60338 secs using 2393% CPU
Optimizing NNI: done in 5.86817 secs using 2393% CPU
Optimizing NNI: done in 6.15553 secs using 2393% CPU
Optimizing NNI: done in 6.44971 secs using 2393% CPU
Optimizing NNI: done in 6.28444 secs using 2393% CPU
Iteration 300 / LogL: -141838.665 / Time: 0h:56m:43s (0h:41m:32s left)
Optimizing NNI: done in 6.46155 secs using 2393% CPU
Optimizing NNI: done in 6.28537 secs using 2393% CPU
Optimizing NNI: done in 6.18545 secs using 2393% CPU
Optimizing NNI: done in 6.56262 secs using 2393% CPU
Optimizing NNI: done in 5.34562 secs using 2393% CPU
Optimizing NNI: done in 5.6136 secs using 2393% CPU
Optimizing NNI: done in 6.14144 secs using 2393% CPU
Optimizing NNI: done in 5.44776 secs using 2393% CPU
Optimizing NNI: done in 6.44108 secs using 2393% CPU
Optimizing NNI: done in 6.75931 secs using 2393% CPU
Iteration 310 / LogL: -141810.608 / Time: 0h:57m:47s (0h:39m:5s left)
Optimizing NNI: done in 6.78007 secs using 2393% CPU
Optimizing NNI: done in 6.65041 secs using 2393% CPU
Optimizing NNI: done in 6.82197 secs using 2394% CPU
Optimizing NNI: done in 5.57507 secs using 2393% CPU
Optimizing NNI: done in 6.36005 secs using 2393% CPU
Optimizing NNI: done in 6.66743 secs using 2393% CPU
Optimizing NNI: done in 5.34021 secs using 2393% CPU
Optimizing NNI: done in 5.49478 secs using 2393% CPU
Optimizing NNI: done in 5.64153 secs using 2393% CPU
Optimizing NNI: done in 6.29084 secs using 2393% CPU
Iteration 320 / LogL: -141822.809 / Time: 0h:58m:51s (0h:36m:43s left)
Optimizing NNI: done in 6.29689 secs using 2393% CPU
Optimizing NNI: done in 6.63501 secs using 2393% CPU
Optimizing NNI: done in 5.96397 secs using 2393% CPU
Optimizing NNI: done in 5.24598 secs using 2393% CPU
Optimizing NNI: done in 6.64027 secs using 2393% CPU
Optimizing NNI: done in 6.48706 secs using 2393% CPU
Optimizing NNI: done in 6.3443 secs using 2393% CPU
Optimizing NNI: done in 6.33731 secs using 2393% CPU
Optimizing NNI: done in 5.58318 secs using 2393% CPU
Optimizing NNI: done in 5.76559 secs using 2393% CPU
Iteration 330 / LogL: -141810.903 / Time: 0h:59m:56s (0h:34m:26s left)
Optimizing NNI: done in 6.69543 secs using 2393% CPU
Optimizing NNI: done in 6.10641 secs using 2393% CPU
Optimizing NNI: done in 6.33231 secs using 2393% CPU
Optimizing NNI: done in 5.85783 secs using 2393% CPU
Optimizing NNI: done in 5.74463 secs using 2393% CPU
Optimizing NNI: done in 5.24284 secs using 2393% CPU
Optimizing NNI: done in 4.89596 secs using 2393% CPU
Optimizing NNI: done in 5.48133 secs using 2393% CPU
Optimizing NNI: done in 6.22172 secs using 2393% CPU
Optimizing NNI: done in 6.05756 secs using 2393% CPU
Iteration 340 / LogL: -141808.610 / Time: 1h:0m:57s (0h:32m:11s left)
Optimizing NNI: done in 5.57928 secs using 2393% CPU
Optimizing NNI: done in 5.46957 secs using 2393% CPU
Optimizing NNI: done in 6.07308 secs using 2393% CPU
Optimizing NNI: done in 6.29733 secs using 2393% CPU
Optimizing NNI: done in 5.8201 secs using 2393% CPU
Optimizing NNI: done in 6.48409 secs using 2393% CPU
NOTE: 3.183 seconds to dump checkpoint file, increase to 64.000
Optimizing NNI: done in 6.83217 secs using 2393% CPU
Optimizing NNI: done in 5.77265 secs using 2393% CPU
Optimizing NNI: done in 5.74738 secs using 2393% CPU
Optimizing NNI: done in 5.80616 secs using 2393% CPU
Iteration 350 / LogL: -141860.141 / Time: 1h:2m:1s (0h:30m:2s left)
Optimizing NNI: done in 6.38708 secs using 2393% CPU
Optimizing NNI: done in 5.83068 secs using 2393% CPU
Estimate model parameters (epsilon = 0.100)
BETTER TREE FOUND at iteration 352: -141800.738
Optimizing NNI: done in 5.75112 secs using 2393% CPU
Optimizing NNI: done in 6.52401 secs using 2393% CPU
Optimizing NNI: done in 5.57772 secs using 2393% CPU
Estimate model parameters (epsilon = 0.100)
BETTER TREE FOUND at iteration 355: -141800.274
Optimizing NNI: done in 6.72439 secs using 2393% CPU
Optimizing NNI: done in 5.8172 secs using 2393% CPU
Optimizing NNI: done in 6.05066 secs using 2393% CPU
Optimizing NNI: done in 6.38229 secs using 2393% CPU
Optimizing NNI: done in 6.11872 secs using 2393% CPU
Iteration 360 / LogL: -141803.705 / Time: 1h:3m:9s (0h:43m:6s left)
Optimizing NNI: done in 5.8293 secs using 2393% CPU
Optimizing NNI: done in 5.68155 secs using 2393% CPU
Optimizing NNI: done in 7.27996 secs using 2393% CPU
Estimate model parameters (epsilon = 0.100)
BETTER TREE FOUND at iteration 363: -141799.995
Optimizing NNI: done in 5.82665 secs using 2393% CPU
Optimizing NNI: done in 6.3847 secs using 2394% CPU
Optimizing NNI: done in 7.11925 secs using 2393% CPU
Optimizing NNI: done in 6.4392 secs using 2393% CPU
Optimizing NNI: done in 5.85022 secs using 2393% CPU
Optimizing NNI: done in 6.98264 secs using 2393% CPU
Optimizing NNI: done in 6.08759 secs using 2393% CPU
Iteration 370 / LogL: -141842.378 / Time: 1h:4m:16s (0h:42m:19s left)
Optimizing NNI: done in 6.44349 secs using 2393% CPU
Optimizing NNI: done in 6.49343 secs using 2393% CPU
Optimizing NNI: done in 6.40653 secs using 2393% CPU
Optimizing NNI: done in 5.48523 secs using 2393% CPU
Optimizing NNI: done in 6.05571 secs using 2393% CPU
Optimizing NNI: done in 6.46294 secs using 2393% CPU
Optimizing NNI: done in 5.88279 secs using 2393% CPU
Optimizing NNI: done in 6.67386 secs using 2393% CPU
Optimizing NNI: done in 6.31141 secs using 2393% CPU
Optimizing NNI: done in 5.79177 secs using 2393% CPU
Iteration 380 / LogL: -141819.684 / Time: 1h:5m:21s (0h:40m:10s left)
Optimizing NNI: done in 5.27352 secs using 2393% CPU
Optimizing NNI: done in 6.59221 secs using 2393% CPU
Optimizing NNI: done in 5.98663 secs using 2393% CPU
Optimizing NNI: done in 5.82064 secs using 2393% CPU
Optimizing NNI: done in 7.31187 secs using 2393% CPU
Optimizing NNI: done in 5.34794 secs using 2393% CPU
Optimizing NNI: done in 6.05097 secs using 2393% CPU
Optimizing NNI: done in 5.59215 secs using 2393% CPU
Optimizing NNI: done in 6.77156 secs using 2393% CPU
Optimizing NNI: done in 6.19839 secs using 2393% CPU
Iteration 390 / LogL: -141801.502 / Time: 1h:6m:24s (0h:38m:4s left)
Optimizing NNI: done in 6.16923 secs using 2393% CPU
Optimizing NNI: done in 5.38911 secs using 2393% CPU
Optimizing NNI: done in 5.79392 secs using 2393% CPU
Optimizing NNI: done in 6.38775 secs using 2393% CPU
Optimizing NNI: done in 6.23832 secs using 2393% CPU
Optimizing NNI: done in 5.74291 secs using 2393% CPU
Optimizing NNI: done in 5.78963 secs using 2393% CPU
Optimizing NNI: done in 6.34851 secs using 2393% CPU
Optimizing NNI: done in 5.27811 secs using 2393% CPU
Optimizing NNI: done in 6.46179 secs using 2393% CPU
BETTER TREE FOUND at iteration 400: -141799.995
Iteration 400 / LogL: -141799.995 / Time: 1h:7m:27s (0h:42m:15s left)
Optimizing NNI: done in 6.21247 secs using 2393% CPU
Optimizing NNI: done in 6.54719 secs using 2393% CPU
Optimizing NNI: done in 5.06108 secs using 2393% CPU
Optimizing NNI: done in 6.09515 secs using 2393% CPU
Optimizing NNI: done in 6.83596 secs using 2393% CPU
Optimizing NNI: done in 6.26841 secs using 2393% CPU
Optimizing NNI: done in 7.4353 secs using 2393% CPU
Optimizing NNI: done in 6.36635 secs using 2393% CPU
Optimizing NNI: done in 6.67316 secs using 2393% CPU
Optimizing NNI: done in 5.71087 secs using 2393% CPU
Iteration 410 / LogL: -141807.577 / Time: 1h:8m:34s (0h:40m:14s left)
Optimizing NNI: done in 5.17547 secs using 2393% CPU
Optimizing NNI: done in 6.02376 secs using 2393% CPU
Optimizing NNI: done in 5.77921 secs using 2393% CPU
Optimizing NNI: done in 5.65954 secs using 2393% CPU
Optimizing NNI: done in 7.03251 secs using 2393% CPU
Optimizing NNI: done in 6.47797 secs using 2393% CPU
Optimizing NNI: done in 6.12697 secs using 2393% CPU
Optimizing NNI: done in 6.1474 secs using 2393% CPU
Optimizing NNI: done in 5.95393 secs using 2393% CPU
Optimizing NNI: done in 5.57684 secs using 2393% CPU
Iteration 420 / LogL: -141926.799 / Time: 1h:9m:37s (0h:38m:13s left)
Optimizing NNI: done in 6.35052 secs using 2393% CPU
Optimizing NNI: done in 5.96809 secs using 2393% CPU
Optimizing NNI: done in 7.88285 secs using 2393% CPU
Optimizing NNI: done in 5.77548 secs using 2393% CPU
Optimizing NNI: done in 5.46871 secs using 2393% CPU
Optimizing NNI: done in 6.64484 secs using 2393% CPU
Optimizing NNI: done in 6.42092 secs using 2393% CPU
Optimizing NNI: done in 6.55945 secs using 2393% CPU
Optimizing NNI: done in 6.46596 secs using 2393% CPU
Optimizing NNI: done in 5.55598 secs using 2393% CPU
Iteration 430 / LogL: -141810.136 / Time: 1h:10m:43s (0h:36m:16s left)
Optimizing NNI: done in 6.87289 secs using 2393% CPU
Optimizing NNI: done in 6.33916 secs using 2393% CPU
Optimizing NNI: done in 5.98668 secs using 2393% CPU
Optimizing NNI: done in 6.05078 secs using 2393% CPU
Optimizing NNI: done in 5.8538 secs using 2393% CPU
Optimizing NNI: done in 6.52535 secs using 2393% CPU
Optimizing NNI: done in 6.5313 secs using 2393% CPU
Optimizing NNI: done in 7.08997 secs using 2393% CPU
Optimizing NNI: done in 6.65472 secs using 2393% CPU
Optimizing NNI: done in 6.33492 secs using 2393% CPU
Iteration 440 / LogL: -141825.470 / Time: 1h:11m:50s (0h:34m:22s left)
Optimizing NNI: done in 6.70312 secs using 2393% CPU
Optimizing NNI: done in 5.38896 secs using 2393% CPU
Optimizing NNI: done in 6.07424 secs using 2393% CPU
Optimizing NNI: done in 5.9707 secs using 2393% CPU
Optimizing NNI: done in 6.11252 secs using 2393% CPU
Optimizing NNI: done in 5.46793 secs using 2393% CPU
Optimizing NNI: done in 6.14493 secs using 2393% CPU
Optimizing NNI: done in 6.92909 secs using 2393% CPU
Optimizing NNI: done in 5.37313 secs using 2393% CPU
Optimizing NNI: done in 6.04994 secs using 2393% CPU
Iteration 450 / LogL: -141805.366 / Time: 1h:12m:53s (0h:32m:28s left)
Optimizing NNI: done in 6.00024 secs using 2393% CPU
Optimizing NNI: done in 4.59823 secs using 2393% CPU
Optimizing NNI: done in 6.82402 secs using 2393% CPU
Optimizing NNI: done in 6.91722 secs using 2393% CPU
Optimizing NNI: done in 5.22005 secs using 2393% CPU
Optimizing NNI: done in 6.03295 secs using 2393% CPU
Optimizing NNI: done in 5.9378 secs using 2393% CPU
Optimizing NNI: done in 5.5145 secs using 2393% CPU
Optimizing NNI: done in 7.19432 secs using 2393% CPU
Optimizing NNI: done in 6.7759 secs using 2393% CPU
Iteration 460 / LogL: -141876.358 / Time: 1h:13m:58s (0h:30m:37s left)
Optimizing NNI: done in 5.75971 secs using 2393% CPU
Optimizing NNI: done in 5.95065 secs using 2393% CPU
Optimizing NNI: done in 6.27285 secs using 2393% CPU
Optimizing NNI: done in 6.13922 secs using 2393% CPU
Optimizing NNI: done in 5.51731 secs using 2393% CPU
Optimizing NNI: done in 5.71263 secs using 2393% CPU
Optimizing NNI: done in 5.90588 secs using 2393% CPU
Optimizing NNI: done in 6.5654 secs using 2393% CPU
Optimizing NNI: done in 5.93692 secs using 2393% CPU
Optimizing NNI: done in 5.37714 secs using 2393% CPU
Iteration 470 / LogL: -141827.904 / Time: 1h:14m:58s (0h:28m:46s left)
Optimizing NNI: done in 5.83063 secs using 2393% CPU
Optimizing NNI: done in 6.6631 secs using 2393% CPU
Optimizing NNI: done in 6.30026 secs using 2393% CPU
Optimizing NNI: done in 6.10957 secs using 2393% CPU
Optimizing NNI: done in 6.46976 secs using 2393% CPU
Optimizing NNI: done in 7.17579 secs using 2393% CPU
Optimizing NNI: done in 6.27016 secs using 2393% CPU
Optimizing NNI: done in 6.20349 secs using 2393% CPU
Optimizing NNI: done in 6.7321 secs using 2393% CPU
Optimizing NNI: done in 5.94701 secs using 2393% CPU
Iteration 480 / LogL: -141809.844 / Time: 1h:16m:4s (0h:26m:59s left)
Optimizing NNI: done in 6.2226 secs using 2393% CPU
Optimizing NNI: done in 5.6666 secs using 2393% CPU
Optimizing NNI: done in 5.6521 secs using 2393% CPU
Optimizing NNI: done in 6.91557 secs using 2393% CPU
Optimizing NNI: done in 6.92846 secs using 2393% CPU
Optimizing NNI: done in 6.45339 secs using 2393% CPU
Optimizing NNI: done in 6.32193 secs using 2393% CPU
Optimizing NNI: done in 6.06164 secs using 2393% CPU
Optimizing NNI: done in 6.45596 secs using 2393% CPU
Optimizing NNI: done in 6.18382 secs using 2393% CPU
Iteration 490 / LogL: -141805.530 / Time: 1h:17m:10s (0h:25m:15s left)
Optimizing NNI: done in 6.13257 secs using 2393% CPU
Optimizing NNI: done in 5.53991 secs using 2393% CPU
Optimizing NNI: done in 5.51437 secs using 2393% CPU
Optimizing NNI: done in 6.09914 secs using 2393% CPU
Optimizing NNI: done in 6.00724 secs using 2393% CPU
Optimizing NNI: done in 6.28498 secs using 2393% CPU
Optimizing NNI: done in 6.66775 secs using 2393% CPU
Optimizing NNI: done in 6.84729 secs using 2393% CPU
Optimizing NNI: done in 6.6269 secs using 2393% CPU
Optimizing NNI: done in 5.7042 secs using 2394% CPU
Iteration 500 / LogL: -141881.906 / Time: 1h:18m:14s (0h:23m:31s left)
Optimizing NNI: done in 5.40015 secs using 2393% CPU
Optimizing NNI: done in 5.86519 secs using 2393% CPU
Optimizing NNI: done in 5.167 secs using 2393% CPU
Optimizing NNI: done in 6.56285 secs using 2393% CPU
Optimizing NNI: done in 5.31692 secs using 2393% CPU
Optimizing NNI: done in 6.23309 secs using 2393% CPU
Optimizing NNI: done in 6.23951 secs using 2393% CPU
Optimizing NNI: done in 5.67844 secs using 2393% CPU
Optimizing NNI: done in 5.98667 secs using 2393% CPU
Optimizing NNI: done in 6.05041 secs using 2393% CPU
Iteration 510 / LogL: -141805.196 / Time: 1h:19m:15s (0h:21m:48s left)
Optimizing NNI: done in 6.4065 secs using 2393% CPU
Estimate model parameters (epsilon = 0.100)
BETTER TREE FOUND at iteration 511: -141799.858
Optimizing NNI: done in 5.80162 secs using 2393% CPU
Optimizing NNI: done in 6.22798 secs using 2393% CPU
Optimizing NNI: done in 6.4053 secs using 2393% CPU
Optimizing NNI: done in 6.1219 secs using 2393% CPU
Optimizing NNI: done in 5.19427 secs using 2393% CPU
Optimizing NNI: done in 6.93232 secs using 2393% CPU
Optimizing NNI: done in 5.71569 secs using 2393% CPU
Optimizing NNI: done in 5.70914 secs using 2393% CPU
Optimizing NNI: done in 6.93766 secs using 2393% CPU
Iteration 520 / LogL: -141800.762 / Time: 1h:20m:20s (0h:37m:18s left)
Optimizing NNI: done in 6.37662 secs using 2393% CPU
Optimizing NNI: done in 5.46881 secs using 2393% CPU
Optimizing NNI: done in 6.22608 secs using 2393% CPU
Optimizing NNI: done in 6.11474 secs using 2394% CPU
Optimizing NNI: done in 5.68535 secs using 2393% CPU
Optimizing NNI: done in 6.43428 secs using 2393% CPU
Optimizing NNI: done in 6.05915 secs using 2393% CPU
Optimizing NNI: done in 5.84114 secs using 2393% CPU
Optimizing NNI: done in 5.91721 secs using 2393% CPU
Optimizing NNI: done in 6.49486 secs using 2393% CPU
Iteration 530 / LogL: -141802.106 / Time: 1h:21m:23s (0h:35m:32s left)
Optimizing NNI: done in 6.37102 secs using 2393% CPU
Optimizing NNI: done in 5.98633 secs using 2393% CPU
Optimizing NNI: done in 6.4114 secs using 2393% CPU
Estimate model parameters (epsilon = 0.100)
BETTER TREE FOUND at iteration 533: -141799.842
NOTE: 7.676 seconds to dump checkpoint file, increase to 154.000
Optimizing NNI: done in 7.01802 secs using 2393% CPU
Optimizing NNI: done in 5.27616 secs using 2393% CPU
Optimizing NNI: done in 5.79014 secs using 2393% CPU
Optimizing NNI: done in 5.50101 secs using 2393% CPU
Optimizing NNI: done in 6.37884 secs using 2393% CPU
Optimizing NNI: done in 5.83553 secs using 2393% CPU
Optimizing NNI: done in 6.6 secs using 2393% CPU
Iteration 540 / LogL: -141802.275 / Time: 1h:22m:34s (0h:37m:13s left)
Optimizing NNI: done in 7.03512 secs using 2393% CPU
Optimizing NNI: done in 6.04033 secs using 2393% CPU
Optimizing NNI: done in 6.48221 secs using 2393% CPU
Optimizing NNI: done in 4.85467 secs using 2393% CPU
Optimizing NNI: done in 6.52483 secs using 2393% CPU
Optimizing NNI: done in 7.13398 secs using 2393% CPU
Optimizing NNI: done in 6.44974 secs using 2393% CPU
Optimizing NNI: done in 5.90941 secs using 2393% CPU
Optimizing NNI: done in 6.62608 secs using 2393% CPU
Optimizing NNI: done in 6.15078 secs using 2393% CPU
Iteration 550 / LogL: -141807.601 / Time: 1h:23m:39s (0h:35m:30s left)
Optimizing NNI: done in 5.80695 secs using 2393% CPU
Optimizing NNI: done in 5.82854 secs using 2393% CPU
Optimizing NNI: done in 6.11476 secs using 2393% CPU
Optimizing NNI: done in 6.20716 secs using 2393% CPU
Optimizing NNI: done in 5.85355 secs using 2393% CPU
Optimizing NNI: done in 5.95812 secs using 2393% CPU
Optimizing NNI: done in 7.38042 secs using 2393% CPU
Optimizing NNI: done in 5.75598 secs using 2393% CPU
Optimizing NNI: done in 6.07402 secs using 2393% CPU
Optimizing NNI: done in 5.88608 secs using 2393% CPU
Iteration 560 / LogL: -141827.851 / Time: 1h:24m:42s (0h:33m:47s left)
Optimizing NNI: done in 6.56273 secs using 2393% CPU
Optimizing NNI: done in 6.71266 secs using 2393% CPU
Optimizing NNI: done in 6.22606 secs using 2393% CPU
Optimizing NNI: done in 6.43864 secs using 2393% CPU
Optimizing NNI: done in 6.05536 secs using 2393% CPU
Optimizing NNI: done in 5.28374 secs using 2393% CPU
Optimizing NNI: done in 6.08082 secs using 2393% CPU
Optimizing NNI: done in 6.40946 secs using 2393% CPU
Optimizing NNI: done in 5.30556 secs using 2393% CPU
Optimizing NNI: done in 7.52117 secs using 2393% CPU
Iteration 570 / LogL: -141804.387 / Time: 1h:25m:46s (0h:32m:6s left)
Optimizing NNI: done in 6.13335 secs using 2393% CPU
Optimizing NNI: done in 5.36749 secs using 2393% CPU
Optimizing NNI: done in 5.76345 secs using 2393% CPU
Optimizing NNI: done in 5.16494 secs using 2393% CPU
Optimizing NNI: done in 5.86173 secs using 2393% CPU
Optimizing NNI: done in 6.46676 secs using 2393% CPU
Optimizing NNI: done in 6.25861 secs using 2393% CPU
Optimizing NNI: done in 5.87402 secs using 2393% CPU
Optimizing NNI: done in 6.0403 secs using 2393% CPU
Optimizing NNI: done in 5.67888 secs using 2393% CPU
Iteration 580 / LogL: -141807.256 / Time: 1h:26m:45s (0h:30m:25s left)
Optimizing NNI: done in 5.15055 secs using 2393% CPU
Optimizing NNI: done in 6.46865 secs using 2393% CPU
Optimizing NNI: done in 6.13533 secs using 2393% CPU
Optimizing NNI: done in 7.13532 secs using 2393% CPU
Optimizing NNI: done in 6.59806 secs using 2393% CPU
Optimizing NNI: done in 6.56936 secs using 2393% CPU
Optimizing NNI: done in 5.91646 secs using 2393% CPU
Optimizing NNI: done in 6.45925 secs using 2393% CPU
Optimizing NNI: done in 6.02138 secs using 2393% CPU
Optimizing NNI: done in 6.13677 secs using 2393% CPU
Iteration 590 / LogL: -141924.035 / Time: 1h:27m:50s (0h:28m:47s left)
Optimizing NNI: done in 5.45739 secs using 2393% CPU
Optimizing NNI: done in 6.6009 secs using 2393% CPU
Optimizing NNI: done in 6.34499 secs using 2393% CPU
Optimizing NNI: done in 6.06224 secs using 2393% CPU
Optimizing NNI: done in 5.7862 secs using 2393% CPU
Optimizing NNI: done in 6.27788 secs using 2393% CPU
Optimizing NNI: done in 6.1853 secs using 2393% CPU
Optimizing NNI: done in 5.26628 secs using 2393% CPU
Optimizing NNI: done in 5.38607 secs using 2393% CPU
Optimizing NNI: done in 5.87891 secs using 2393% CPU
Iteration 600 / LogL: -142082.508 / Time: 1h:28m:51s (0h:27m:8s left)
Optimizing NNI: done in 6.52201 secs using 2393% CPU
Optimizing NNI: done in 6.67659 secs using 2393% CPU
Optimizing NNI: done in 5.90815 secs using 2393% CPU
Optimizing NNI: done in 5.90415 secs using 2393% CPU
Optimizing NNI: done in 5.60973 secs using 2393% CPU
Optimizing NNI: done in 6.22718 secs using 2393% CPU
Optimizing NNI: done in 6.52618 secs using 2393% CPU
Optimizing NNI: done in 6.86162 secs using 2393% CPU
Optimizing NNI: done in 6.13496 secs using 2393% CPU
Optimizing NNI: done in 5.77939 secs using 2393% CPU
Iteration 610 / LogL: -141801.034 / Time: 1h:29m:55s (0h:25m:32s left)
Optimizing NNI: done in 5.84094 secs using 2393% CPU
Optimizing NNI: done in 6.91023 secs using 2393% CPU
Optimizing NNI: done in 6.16883 secs using 2393% CPU
Optimizing NNI: done in 6.14929 secs using 2388% CPU
Optimizing NNI: done in 6.80925 secs using 2393% CPU
Optimizing NNI: done in 6.64711 secs using 2393% CPU
Optimizing NNI: done in 6.37282 secs using 2393% CPU
Optimizing NNI: done in 6.13916 secs using 2393% CPU
Optimizing NNI: done in 6.19185 secs using 2393% CPU
Optimizing NNI: done in 6.47331 secs using 2393% CPU
Iteration 620 / LogL: -141801.367 / Time: 1h:31m:0s (0h:23m:57s left)
Optimizing NNI: done in 5.55668 secs using 2393% CPU
Optimizing NNI: done in 5.48514 secs using 2393% CPU
Optimizing NNI: done in 6.14696 secs using 2393% CPU
Optimizing NNI: done in 5.64774 secs using 2393% CPU
Optimizing NNI: done in 6.0317 secs using 2393% CPU
Optimizing NNI: done in 5.72331 secs using 2393% CPU
Optimizing NNI: done in 6.32103 secs using 2393% CPU
Optimizing NNI: done in 6.19773 secs using 2393% CPU
Optimizing NNI: done in 6.18179 secs using 2393% CPU
Optimizing NNI: done in 5.9609 secs using 2393% CPU
Iteration 630 / LogL: -141813.438 / Time: 1h:32m:0s (0h:22m:22s left)
Optimizing NNI: done in 6.26524 secs using 2393% CPU
Optimizing NNI: done in 6.72282 secs using 2393% CPU
Optimizing NNI: done in 6.10884 secs using 2393% CPU
Optimizing NNI: done in 6.95155 secs using 2393% CPU
Optimizing NNI: done in 6.92554 secs using 2393% CPU
Optimizing NNI: done in 5.41763 secs using 2393% CPU
Optimizing NNI: done in 6.63298 secs using 2393% CPU
Optimizing NNI: done in 5.18135 secs using 2393% CPU
Optimizing NNI: done in 6.81614 secs using 2393% CPU
Optimizing NNI: done in 6.39632 secs using 2393% CPU
Iteration 640 / LogL: -141808.936 / Time: 1h:33m:6s (0h:20m:50s left)
Optimizing NNI: done in 6.50899 secs using 2393% CPU
Optimizing NNI: done in 5.12479 secs using 2393% CPU
Optimizing NNI: done in 6.14526 secs using 2393% CPU
Optimizing NNI: done in 6.03095 secs using 2393% CPU
Optimizing NNI: done in 5.92691 secs using 2393% CPU
Optimizing NNI: done in 6.10207 secs using 2393% CPU
Optimizing NNI: done in 5.13838 secs using 2393% CPU
Optimizing NNI: done in 7.0906 secs using 2393% CPU
Optimizing NNI: done in 6.34348 secs using 2394% CPU
Optimizing NNI: done in 6.21052 secs using 2393% CPU
Iteration 650 / LogL: -141809.185 / Time: 1h:34m:8s (0h:19m:17s left)
Optimizing NNI: done in 5.72449 secs using 2393% CPU
Optimizing NNI: done in 6.13944 secs using 2393% CPU
Optimizing NNI: done in 5.25045 secs using 2393% CPU
Optimizing NNI: done in 6.17446 secs using 2393% CPU
Optimizing NNI: done in 5.88335 secs using 2393% CPU
Optimizing NNI: done in 6.66049 secs using 2393% CPU
Optimizing NNI: done in 5.47695 secs using 2393% CPU
Optimizing NNI: done in 6.02564 secs using 2393% CPU
Optimizing NNI: done in 5.74565 secs using 2393% CPU
Optimizing NNI: done in 6.67169 secs using 2393% CPU
Iteration 660 / LogL: -141806.051 / Time: 1h:35m:10s (0h:17m:45s left)
Optimizing NNI: done in 6.34747 secs using 2393% CPU
Optimizing NNI: done in 6.0248 secs using 2393% CPU
Optimizing NNI: done in 5.86498 secs using 2393% CPU
Optimizing NNI: done in 6.38672 secs using 2393% CPU
Optimizing NNI: done in 5.27376 secs using 2393% CPU
Optimizing NNI: done in 6.93012 secs using 2393% CPU
Optimizing NNI: done in 5.79387 secs using 2393% CPU
Optimizing NNI: done in 6.52036 secs using 2393% CPU
Optimizing NNI: done in 6.33634 secs using 2393% CPU
Optimizing NNI: done in 5.99576 secs using 2393% CPU
Iteration 670 / LogL: -141845.423 / Time: 1h:36m:12s (0h:16m:15s left)
Optimizing NNI: done in 6.26097 secs using 2393% CPU
Optimizing NNI: done in 6.84203 secs using 2393% CPU
Optimizing NNI: done in 5.88998 secs using 2393% CPU
Optimizing NNI: done in 6.72432 secs using 2393% CPU
Optimizing NNI: done in 6.35301 secs using 2393% CPU
Optimizing NNI: done in 6.6623 secs using 2394% CPU
Optimizing NNI: done in 6.2708 secs using 2393% CPU
Optimizing NNI: done in 5.94342 secs using 2393% CPU
Optimizing NNI: done in 6.72687 secs using 2393% CPU
Optimizing NNI: done in 6.02157 secs using 2393% CPU
Iteration 680 / LogL: -141801.177 / Time: 1h:37m:17s (0h:14m:45s left)
Optimizing NNI: done in 6.39311 secs using 2393% CPU
Optimizing NNI: done in 5.87821 secs using 2393% CPU
Optimizing NNI: done in 5.73393 secs using 2393% CPU
Optimizing NNI: done in 6.62406 secs using 2393% CPU
Optimizing NNI: done in 6.16732 secs using 2393% CPU
Optimizing NNI: done in 6.33762 secs using 2393% CPU
Optimizing NNI: done in 6.27884 secs using 2393% CPU
Optimizing NNI: done in 6.02691 secs using 2393% CPU
Optimizing NNI: done in 5.62771 secs using 2393% CPU
Optimizing NNI: done in 6.05293 secs using 2393% CPU
Iteration 690 / LogL: -141984.698 / Time: 1h:38m:20s (0h:13m:16s left)
Optimizing NNI: done in 4.93957 secs using 2393% CPU
Optimizing NNI: done in 5.84462 secs using 2393% CPU
Optimizing NNI: done in 6.61605 secs using 2393% CPU
Optimizing NNI: done in 7.96753 secs using 2393% CPU
Optimizing NNI: done in 6.76526 secs using 2393% CPU
Optimizing NNI: done in 5.97538 secs using 2393% CPU
Optimizing NNI: done in 5.94202 secs using 2393% CPU
Optimizing NNI: done in 5.99018 secs using 2393% CPU
Optimizing NNI: done in 6.20899 secs using 2393% CPU
Optimizing NNI: done in 6.12395 secs using 2393% CPU
Iteration 700 / LogL: -141803.346 / Time: 1h:39m:24s (0h:11m:48s left)
Optimizing NNI: done in 5.32075 secs using 2393% CPU
Optimizing NNI: done in 6.48075 secs using 2393% CPU
Optimizing NNI: done in 6.65293 secs using 2393% CPU
Optimizing NNI: done in 5.76117 secs using 2393% CPU
Optimizing NNI: done in 6.78429 secs using 2393% CPU
Optimizing NNI: done in 6.32153 secs using 2393% CPU
Optimizing NNI: done in 4.57845 secs using 2393% CPU
Optimizing NNI: done in 6.16808 secs using 2393% CPU
Optimizing NNI: done in 6.69811 secs using 2393% CPU
Optimizing NNI: done in 6.14592 secs using 2393% CPU
Iteration 710 / LogL: -141884.378 / Time: 1h:40m:27s (0h:10m:20s left)
Optimizing NNI: done in 6.53919 secs using 2393% CPU
Optimizing NNI: done in 4.66555 secs using 2393% CPU
Optimizing NNI: done in 5.11104 secs using 2393% CPU
Optimizing NNI: done in 6.17393 secs using 2393% CPU
Optimizing NNI: done in 6.79759 secs using 2393% CPU
Optimizing NNI: done in 5.27799 secs using 2394% CPU
Optimizing NNI: done in 6.50159 secs using 2393% CPU
Optimizing NNI: done in 6.44468 secs using 2393% CPU
Optimizing NNI: done in 6.45996 secs using 2393% CPU
Optimizing NNI: done in 6.23505 secs using 2393% CPU
Iteration 720 / LogL: -141829.004 / Time: 1h:41m:28s (0h:8m:53s left)
Optimizing NNI: done in 6.204 secs using 2393% CPU
Optimizing NNI: done in 6.69118 secs using 2393% CPU
Optimizing NNI: done in 5.92698 secs using 2393% CPU
Optimizing NNI: done in 5.98268 secs using 2393% CPU
Optimizing NNI: done in 6.58898 secs using 2393% CPU
Optimizing NNI: done in 5.42059 secs using 2394% CPU
Optimizing NNI: done in 5.90465 secs using 2393% CPU
Optimizing NNI: done in 5.17941 secs using 2393% CPU
Optimizing NNI: done in 6.28292 secs using 2394% CPU
Optimizing NNI: done in 6.80356 secs using 2393% CPU
Iteration 730 / LogL: -141803.913 / Time: 1h:42m:30s (0h:7m:27s left)
Optimizing NNI: done in 5.01163 secs using 2393% CPU
Optimizing NNI: done in 6.18889 secs using 2393% CPU
Optimizing NNI: done in 6.23608 secs using 2393% CPU
Optimizing NNI: done in 5.76501 secs using 2393% CPU
Optimizing NNI: done in 6.48865 secs using 2393% CPU
Optimizing NNI: done in 5.24154 secs using 2393% CPU
Optimizing NNI: done in 5.99562 secs using 2393% CPU
Optimizing NNI: done in 5.98128 secs using 2393% CPU
Optimizing NNI: done in 6.76593 secs using 2393% CPU
Optimizing NNI: done in 5.51285 secs using 2393% CPU
Iteration 740 / LogL: -141805.905 / Time: 1h:43m:32s (0h:6m:1s left)
Optimizing NNI: done in 5.90604 secs using 2393% CPU
Optimizing NNI: done in 7.1675 secs using 2393% CPU
Optimizing NNI: done in 5.66118 secs using 2393% CPU
Optimizing NNI: done in 6.17699 secs using 2393% CPU
Optimizing NNI: done in 6.27601 secs using 2393% CPU
Optimizing NNI: done in 6.32467 secs using 2393% CPU
Optimizing NNI: done in 5.85324 secs using 2394% CPU
Optimizing NNI: done in 5.90372 secs using 2393% CPU
Optimizing NNI: done in 7.03154 secs using 2393% CPU
Optimizing NNI: done in 5.86911 secs using 2393% CPU
Iteration 750 / LogL: -141802.620 / Time: 1h:44m:35s (0h:4m:36s left)
Optimizing NNI: done in 6.18848 secs using 2393% CPU
Optimizing NNI: done in 6.08348 secs using 2393% CPU
Optimizing NNI: done in 5.93656 secs using 2393% CPU
Optimizing NNI: done in 5.82319 secs using 2393% CPU
Optimizing NNI: done in 6.5227 secs using 2393% CPU
Optimizing NNI: done in 5.40264 secs using 2393% CPU
Optimizing NNI: done in 6.56698 secs using 2393% CPU
Optimizing NNI: done in 6.17531 secs using 2393% CPU
Optimizing NNI: done in 6.30811 secs using 2393% CPU
Optimizing NNI: done in 6.23975 secs using 2393% CPU
Iteration 760 / LogL: -141799.997 / Time: 1h:45m:39s (0h:3m:12s left)
Optimizing NNI: done in 6.22972 secs using 2393% CPU
Optimizing NNI: done in 6.55488 secs using 2393% CPU
Optimizing NNI: done in 6.28859 secs using 2394% CPU
Optimizing NNI: done in 5.19512 secs using 2393% CPU
Optimizing NNI: done in 6.03847 secs using 2393% CPU
Optimizing NNI: done in 6.4963 secs using 2393% CPU
Optimizing NNI: done in 5.83613 secs using 2393% CPU
Optimizing NNI: done in 6.62888 secs using 2393% CPU
Optimizing NNI: done in 7.1471 secs using 2393% CPU
Optimizing NNI: done in 6.44341 secs using 2393% CPU
Iteration 770 / LogL: -141802.002 / Time: 1h:46m:42s (0h:1m:48s left)
Optimizing NNI: done in 6.16071 secs using 2393% CPU
Optimizing NNI: done in 6.33449 secs using 2393% CPU
Optimizing NNI: done in 6.25096 secs using 2393% CPU
Optimizing NNI: done in 5.59894 secs using 2393% CPU
Optimizing NNI: done in 6.70401 secs using 2393% CPU
Optimizing NNI: done in 6.44946 secs using 2393% CPU
Optimizing NNI: done in 6.87982 secs using 2394% CPU
Optimizing NNI: done in 6.95386 secs using 2393% CPU
Optimizing NNI: done in 6.71118 secs using 2393% CPU
Optimizing NNI: done in 6.93966 secs using 2393% CPU
Iteration 780 / LogL: -141819.754 / Time: 1h:47m:48s (0h:0m:24s left)
Optimizing NNI: done in 6.181 secs using 2393% CPU
Optimizing NNI: done in 6.59227 secs using 2393% CPU
Optimizing NNI: done in 6.51495 secs using 2393% CPU
Optimizing NNI: done in 5.7376 secs using 2393% CPU
Refining ufboot trees with NNI 1 branch...
Optimizing NNI: done in 0.833577 secs using 2393% CPU
Optimizing NNI: done in 0.686936 secs using 2392% CPU
Optimizing NNI: done in 0.910219 secs using 2393% CPU
Optimizing NNI: done in 0.856038 secs using 2393% CPU
Optimizing NNI: done in 0.825856 secs using 2392% CPU
Optimizing NNI: done in 0.974166 secs using 2393% CPU
Optimizing NNI: done in 0.851122 secs using 2392% CPU
Optimizing NNI: done in 0.902275 secs using 2394% CPU
Optimizing NNI: done in 1.10793 secs using 2393% CPU
Optimizing NNI: done in 1.10358 secs using 2393% CPU
Optimizing NNI: done in 0.890099 secs using 2393% CPU
Optimizing NNI: done in 1.00272 secs using 2393% CPU
Optimizing NNI: done in 0.668716 secs using 2393% CPU
Optimizing NNI: done in 1.1211 secs using 2393% CPU
Optimizing NNI: done in 0.933713 secs using 2392% CPU
Optimizing NNI: done in 0.632675 secs using 2393% CPU
Optimizing NNI: done in 0.707151 secs using 2392% CPU
Optimizing NNI: done in 1.15591 secs using 2393% CPU
Optimizing NNI: done in 0.8812 secs using 2393% CPU
Optimizing NNI: done in 0.844705 secs using 2392% CPU
Optimizing NNI: done in 1.14209 secs using 2393% CPU
Optimizing NNI: done in 0.827636 secs using 2393% CPU
Optimizing NNI: done in 0.837903 secs using 2393% CPU
Optimizing NNI: done in 0.909345 secs using 2393% CPU
Optimizing NNI: done in 1.10685 secs using 2394% CPU
Optimizing NNI: done in 0.740107 secs using 2393% CPU
Optimizing NNI: done in 0.706679 secs using 2393% CPU
Optimizing NNI: done in 0.680202 secs using 2393% CPU
Optimizing NNI: done in 0.88336 secs using 2392% CPU
Optimizing NNI: done in 1.03955 secs using 2393% CPU
Optimizing NNI: done in 0.831337 secs using 2393% CPU
Optimizing NNI: done in 0.979611 secs using 2392% CPU
Optimizing NNI: done in 0.803709 secs using 2393% CPU
Optimizing NNI: done in 0.77449 secs using 2393% CPU
Optimizing NNI: done in 1.14145 secs using 2393% CPU
Optimizing NNI: done in 0.842814 secs using 2392% CPU
Optimizing NNI: done in 0.892395 secs using 2393% CPU
Optimizing NNI: done in 1.03079 secs using 2393% CPU
Optimizing NNI: done in 0.807224 secs using 2393% CPU
Optimizing NNI: done in 0.85348 secs using 2392% CPU
Optimizing NNI: done in 0.925406 secs using 2392% CPU
Optimizing NNI: done in 0.845963 secs using 2392% CPU
Optimizing NNI: done in 1.04073 secs using 2393% CPU
Optimizing NNI: done in 0.858094 secs using 2393% CPU
Optimizing NNI: done in 0.723401 secs using 2392% CPU
Optimizing NNI: done in 1.25257 secs using 2393% CPU
Optimizing NNI: done in 0.753333 secs using 2393% CPU
Optimizing NNI: done in 0.731279 secs using 2393% CPU
Optimizing NNI: done in 0.818353 secs using 2393% CPU
Optimizing NNI: done in 1.12656 secs using 2393% CPU
Optimizing NNI: done in 0.870367 secs using 2394% CPU
Optimizing NNI: done in 1.22991 secs using 2392% CPU
Optimizing NNI: done in 1.14785 secs using 2392% CPU
Optimizing NNI: done in 0.765351 secs using 2394% CPU
Optimizing NNI: done in 1.03793 secs using 2393% CPU
Optimizing NNI: done in 0.790827 secs using 2393% CPU
Optimizing NNI: done in 1.18832 secs using 2393% CPU
Optimizing NNI: done in 1.05798 secs using 2393% CPU
Optimizing NNI: done in 0.69231 secs using 2394% CPU
Optimizing NNI: done in 1.00399 secs using 2393% CPU
Optimizing NNI: done in 0.755427 secs using 2393% CPU
Optimizing NNI: done in 0.932694 secs using 2393% CPU
Optimizing NNI: done in 0.699749 secs using 2393% CPU
Optimizing NNI: done in 0.72459 secs using 2393% CPU
Optimizing NNI: done in 0.862615 secs using 2393% CPU
Optimizing NNI: done in 1.16255 secs using 2393% CPU
Optimizing NNI: done in 1.05535 secs using 2393% CPU
Optimizing NNI: done in 0.756739 secs using 2393% CPU
Optimizing NNI: done in 0.668119 secs using 2392% CPU
Optimizing NNI: done in 0.894785 secs using 2393% CPU
Optimizing NNI: done in 1.20297 secs using 2393% CPU
Optimizing NNI: done in 0.852806 secs using 2393% CPU
Optimizing NNI: done in 1.15815 secs using 2393% CPU
Optimizing NNI: done in 0.970804 secs using 2393% CPU
Optimizing NNI: done in 0.735407 secs using 2394% CPU
Optimizing NNI: done in 0.706748 secs using 2393% CPU
Optimizing NNI: done in 0.726227 secs using 2392% CPU
Optimizing NNI: done in 0.744153 secs using 2394% CPU
Optimizing NNI: done in 1.07761 secs using 2392% CPU
Optimizing NNI: done in 0.904497 secs using 2392% CPU
Optimizing NNI: done in 0.898036 secs using 2393% CPU
Optimizing NNI: done in 0.927164 secs using 2393% CPU
Optimizing NNI: done in 1.02936 secs using 2393% CPU
Optimizing NNI: done in 0.731371 secs using 2392% CPU
Optimizing NNI: done in 0.726286 secs using 2393% CPU
Optimizing NNI: done in 1.14129 secs using 2393% CPU
Optimizing NNI: done in 0.89763 secs using 2393% CPU
Optimizing NNI: done in 0.857118 secs using 2393% CPU
Optimizing NNI: done in 1.03819 secs using 2394% CPU
Optimizing NNI: done in 0.678653 secs using 2392% CPU
Optimizing NNI: done in 0.932802 secs using 2393% CPU
Optimizing NNI: done in 1.04931 secs using 2394% CPU
Optimizing NNI: done in 0.883488 secs using 2393% CPU
Optimizing NNI: done in 0.989586 secs using 2393% CPU
Optimizing NNI: done in 0.695616 secs using 2393% CPU
Optimizing NNI: done in 0.818732 secs using 2393% CPU
Optimizing NNI: done in 0.845589 secs using 2393% CPU
Optimizing NNI: done in 0.903841 secs using 2393% CPU
Optimizing NNI: done in 1.16031 secs using 2393% CPU
Optimizing NNI: done in 0.725365 secs using 2393% CPU
100 samples done
Optimizing NNI: done in 0.761026 secs using 2392% CPU
Optimizing NNI: done in 0.998954 secs using 2393% CPU
Optimizing NNI: done in 0.951925 secs using 2393% CPU
Optimizing NNI: done in 1.11 secs using 2393% CPU
Optimizing NNI: done in 0.808361 secs using 2393% CPU
Optimizing NNI: done in 1.1089 secs using 2393% CPU
Optimizing NNI: done in 0.950322 secs using 2393% CPU
Optimizing NNI: done in 0.748288 secs using 2393% CPU
Optimizing NNI: done in 0.841565 secs using 2393% CPU
Optimizing NNI: done in 1.05898 secs using 2393% CPU
Optimizing NNI: done in 0.913827 secs using 2393% CPU
Optimizing NNI: done in 0.703914 secs using 2393% CPU
Optimizing NNI: done in 0.831807 secs using 2393% CPU
Optimizing NNI: done in 0.878954 secs using 2393% CPU
Optimizing NNI: done in 0.902125 secs using 2394% CPU
Optimizing NNI: done in 0.982523 secs using 2392% CPU
Optimizing NNI: done in 1.157 secs using 2393% CPU
Optimizing NNI: done in 0.974932 secs using 2393% CPU
Optimizing NNI: done in 0.723183 secs using 2394% CPU
Optimizing NNI: done in 0.960393 secs using 2393% CPU
Optimizing NNI: done in 0.973538 secs using 2393% CPU
Optimizing NNI: done in 0.747037 secs using 2393% CPU
Optimizing NNI: done in 0.916994 secs using 2393% CPU
Optimizing NNI: done in 0.944506 secs using 2393% CPU
Optimizing NNI: done in 1.29244 secs using 2393% CPU
Optimizing NNI: done in 1.23529 secs using 2393% CPU
Optimizing NNI: done in 0.850485 secs using 2394% CPU
Optimizing NNI: done in 0.915613 secs using 2393% CPU
Optimizing NNI: done in 0.707907 secs using 2393% CPU
Optimizing NNI: done in 1.02642 secs using 2393% CPU
Optimizing NNI: done in 0.948237 secs using 2393% CPU
Optimizing NNI: done in 0.855971 secs using 2393% CPU
Optimizing NNI: done in 0.898012 secs using 2393% CPU
Optimizing NNI: done in 0.989937 secs using 2393% CPU
Optimizing NNI: done in 0.738245 secs using 2393% CPU
Optimizing NNI: done in 0.917947 secs using 2394% CPU
Optimizing NNI: done in 1.20624 secs using 2393% CPU
Optimizing NNI: done in 0.928592 secs using 2393% CPU
Optimizing NNI: done in 0.728646 secs using 2393% CPU
Optimizing NNI: done in 0.744031 secs using 2393% CPU
Optimizing NNI: done in 0.864623 secs using 2393% CPU
Optimizing NNI: done in 1.00003 secs using 2393% CPU
Optimizing NNI: done in 1.01784 secs using 2393% CPU
Optimizing NNI: done in 1.03197 secs using 2393% CPU
Optimizing NNI: done in 0.837426 secs using 2393% CPU
Optimizing NNI: done in 0.70916 secs using 2393% CPU
Optimizing NNI: done in 0.73975 secs using 2393% CPU
Optimizing NNI: done in 0.838157 secs using 2393% CPU
Optimizing NNI: done in 0.705223 secs using 2393% CPU
Optimizing NNI: done in 0.724527 secs using 2393% CPU
Optimizing NNI: done in 1.23423 secs using 2393% CPU
Optimizing NNI: done in 0.714503 secs using 2392% CPU
Optimizing NNI: done in 0.832772 secs using 2393% CPU
Optimizing NNI: done in 0.893251 secs using 2394% CPU
Optimizing NNI: done in 0.84769 secs using 2393% CPU
Optimizing NNI: done in 0.883036 secs using 2393% CPU
Optimizing NNI: done in 0.889205 secs using 2393% CPU
Optimizing NNI: done in 1.16788 secs using 2393% CPU
Optimizing NNI: done in 1.12234 secs using 2393% CPU
Optimizing NNI: done in 0.900232 secs using 2393% CPU
Optimizing NNI: done in 0.809529 secs using 2393% CPU
Optimizing NNI: done in 0.883225 secs using 2393% CPU
Optimizing NNI: done in 0.892273 secs using 2392% CPU
Optimizing NNI: done in 0.878407 secs using 2393% CPU
Optimizing NNI: done in 0.788911 secs using 2393% CPU
Optimizing NNI: done in 0.966388 secs using 2393% CPU
Optimizing NNI: done in 1.28898 secs using 2393% CPU
Optimizing NNI: done in 0.906997 secs using 2393% CPU
Optimizing NNI: done in 0.708016 secs using 2393% CPU
Optimizing NNI: done in 0.88594 secs using 2393% CPU
Optimizing NNI: done in 0.876219 secs using 2393% CPU
Optimizing NNI: done in 1.06441 secs using 2393% CPU
Optimizing NNI: done in 0.980958 secs using 2393% CPU
Optimizing NNI: done in 1.3119 secs using 2392% CPU
Optimizing NNI: done in 1.02986 secs using 2393% CPU
Optimizing NNI: done in 0.902479 secs using 2393% CPU
Optimizing NNI: done in 0.983386 secs using 2393% CPU
Optimizing NNI: done in 0.881688 secs using 2393% CPU
Optimizing NNI: done in 0.873492 secs using 2392% CPU
Optimizing NNI: done in 1.02427 secs using 2393% CPU
Optimizing NNI: done in 0.831986 secs using 2392% CPU
Optimizing NNI: done in 0.867431 secs using 2393% CPU
Optimizing NNI: done in 1.02764 secs using 2393% CPU
Optimizing NNI: done in 0.822134 secs using 2394% CPU
Optimizing NNI: done in 1.00373 secs using 2393% CPU
Optimizing NNI: done in 1.13298 secs using 2393% CPU
Optimizing NNI: done in 0.733211 secs using 2394% CPU
Optimizing NNI: done in 0.833817 secs using 2393% CPU
Optimizing NNI: done in 0.847971 secs using 2393% CPU
Optimizing NNI: done in 0.691877 secs using 2393% CPU
Optimizing NNI: done in 1.05223 secs using 2393% CPU
Optimizing NNI: done in 0.706306 secs using 2393% CPU
Optimizing NNI: done in 0.855974 secs using 2392% CPU
Optimizing NNI: done in 0.675176 secs using 2393% CPU
Optimizing NNI: done in 0.833787 secs using 2393% CPU
Optimizing NNI: done in 1.04023 secs using 2393% CPU
Optimizing NNI: done in 1.28971 secs using 2392% CPU
Optimizing NNI: done in 1.01322 secs using 2393% CPU
Optimizing NNI: done in 0.810841 secs using 2393% CPU
Optimizing NNI: done in 0.984366 secs using 2393% CPU
200 samples done
Optimizing NNI: done in 0.921176 secs using 2394% CPU
Optimizing NNI: done in 0.703579 secs using 2392% CPU
Optimizing NNI: done in 0.910386 secs using 2394% CPU
Optimizing NNI: done in 0.993216 secs using 2393% CPU
Optimizing NNI: done in 1.06052 secs using 2393% CPU
Optimizing NNI: done in 0.733838 secs using 2393% CPU
Optimizing NNI: done in 1.03966 secs using 2393% CPU
Optimizing NNI: done in 0.869849 secs using 2393% CPU
Optimizing NNI: done in 0.724798 secs using 2393% CPU
Optimizing NNI: done in 0.898913 secs using 2393% CPU
Optimizing NNI: done in 0.741211 secs using 2393% CPU
Optimizing NNI: done in 0.710056 secs using 2393% CPU
Optimizing NNI: done in 0.821949 secs using 2393% CPU
Optimizing NNI: done in 0.887317 secs using 2393% CPU
Optimizing NNI: done in 1.01117 secs using 2393% CPU
Optimizing NNI: done in 1.05811 secs using 2393% CPU
Optimizing NNI: done in 0.838575 secs using 2393% CPU
Optimizing NNI: done in 0.860864 secs using 2393% CPU
Optimizing NNI: done in 0.901695 secs using 2393% CPU
Optimizing NNI: done in 1.10435 secs using 2393% CPU
Optimizing NNI: done in 0.715572 secs using 2394% CPU
Optimizing NNI: done in 1.13522 secs using 2393% CPU
Optimizing NNI: done in 0.895872 secs using 2394% CPU
Optimizing NNI: done in 1.08212 secs using 2393% CPU
Optimizing NNI: done in 0.792893 secs using 2393% CPU
Optimizing NNI: done in 0.849929 secs using 2392% CPU
Optimizing NNI: done in 1.06122 secs using 2393% CPU
Optimizing NNI: done in 0.994428 secs using 2393% CPU
Optimizing NNI: done in 1.064 secs using 2393% CPU
Optimizing NNI: done in 0.923325 secs using 2393% CPU
Optimizing NNI: done in 0.886395 secs using 2393% CPU
Optimizing NNI: done in 1.09446 secs using 2393% CPU
Optimizing NNI: done in 0.745779 secs using 2392% CPU
Optimizing NNI: done in 0.914546 secs using 2392% CPU
Optimizing NNI: done in 0.904111 secs using 2393% CPU
Optimizing NNI: done in 0.896198 secs using 2392% CPU
Optimizing NNI: done in 0.733831 secs using 2393% CPU
Optimizing NNI: done in 1.0381 secs using 2394% CPU
Optimizing NNI: done in 0.958096 secs using 2393% CPU
Optimizing NNI: done in 1.09111 secs using 2393% CPU
Optimizing NNI: done in 0.802794 secs using 2392% CPU
Optimizing NNI: done in 0.900709 secs using 2394% CPU
Optimizing NNI: done in 0.706449 secs using 2393% CPU
Optimizing NNI: done in 0.977878 secs using 2393% CPU
Optimizing NNI: done in 0.889172 secs using 2393% CPU
Optimizing NNI: done in 0.687452 secs using 2393% CPU
Optimizing NNI: done in 1.06602 secs using 2394% CPU
Optimizing NNI: done in 0.895287 secs using 2393% CPU
Optimizing NNI: done in 0.719492 secs using 2392% CPU
Optimizing NNI: done in 0.970026 secs using 2393% CPU
Optimizing NNI: done in 0.926955 secs using 2393% CPU
Optimizing NNI: done in 0.719974 secs using 2393% CPU
Optimizing NNI: done in 0.914134 secs using 2393% CPU
Optimizing NNI: done in 0.976842 secs using 2393% CPU
Optimizing NNI: done in 0.836901 secs using 2393% CPU
Optimizing NNI: done in 0.878338 secs using 2393% CPU
Optimizing NNI: done in 0.957809 secs using 2393% CPU
Optimizing NNI: done in 0.885908 secs using 2393% CPU
Optimizing NNI: done in 1.02074 secs using 2393% CPU
Optimizing NNI: done in 1.1829 secs using 2393% CPU
Optimizing NNI: done in 1.05879 secs using 2393% CPU
Optimizing NNI: done in 0.930356 secs using 2393% CPU
Optimizing NNI: done in 0.594582 secs using 2394% CPU
Optimizing NNI: done in 1.0944 secs using 2393% CPU
Optimizing NNI: done in 0.702417 secs using 2393% CPU
Optimizing NNI: done in 0.860963 secs using 2394% CPU
Optimizing NNI: done in 0.919722 secs using 2393% CPU
Optimizing NNI: done in 0.827879 secs using 2393% CPU
Optimizing NNI: done in 0.878414 secs using 2393% CPU
Optimizing NNI: done in 0.898335 secs using 2393% CPU
Optimizing NNI: done in 0.872466 secs using 2393% CPU
Optimizing NNI: done in 1.02605 secs using 2393% CPU
Optimizing NNI: done in 1.31002 secs using 2393% CPU
Optimizing NNI: done in 0.705563 secs using 2393% CPU
Optimizing NNI: done in 0.886834 secs using 2393% CPU
Optimizing NNI: done in 0.926004 secs using 2393% CPU
Optimizing NNI: done in 0.903801 secs using 2392% CPU
Optimizing NNI: done in 1.08618 secs using 2393% CPU
Optimizing NNI: done in 0.839685 secs using 2394% CPU
Optimizing NNI: done in 0.830666 secs using 2393% CPU
Optimizing NNI: done in 0.93326 secs using 2393% CPU
Optimizing NNI: done in 1.09585 secs using 2393% CPU
Optimizing NNI: done in 0.869808 secs using 2393% CPU
Optimizing NNI: done in 0.885806 secs using 2393% CPU
Optimizing NNI: done in 0.881384 secs using 2392% CPU
Optimizing NNI: done in 1.06105 secs using 2393% CPU
Optimizing NNI: done in 0.814669 secs using 2393% CPU
Optimizing NNI: done in 1.01784 secs using 2393% CPU
Optimizing NNI: done in 0.938733 secs using 2393% CPU
Optimizing NNI: done in 0.858287 secs using 2393% CPU
Optimizing NNI: done in 1.025 secs using 2393% CPU
Optimizing NNI: done in 0.782403 secs using 2394% CPU
Optimizing NNI: done in 1.06774 secs using 2393% CPU
Optimizing NNI: done in 0.919704 secs using 2393% CPU
Optimizing NNI: done in 0.896149 secs using 2393% CPU
Optimizing NNI: done in 1.03772 secs using 2393% CPU
Optimizing NNI: done in 1.09688 secs using 2393% CPU
Optimizing NNI: done in 0.756267 secs using 2392% CPU
Optimizing NNI: done in 0.85226 secs using 2393% CPU
Optimizing NNI: done in 1.08903 secs using 2393% CPU
300 samples done
Optimizing NNI: done in 0.917039 secs using 2392% CPU
Optimizing NNI: done in 0.883525 secs using 2393% CPU
Optimizing NNI: done in 0.731926 secs using 2393% CPU
Optimizing NNI: done in 0.964262 secs using 2392% CPU
Optimizing NNI: done in 0.935205 secs using 2393% CPU
Optimizing NNI: done in 0.651867 secs using 2393% CPU
Optimizing NNI: done in 1.09671 secs using 2393% CPU
Optimizing NNI: done in 0.851561 secs using 2393% CPU
Optimizing NNI: done in 0.877083 secs using 2393% CPU
Optimizing NNI: done in 0.989403 secs using 2392% CPU
Optimizing NNI: done in 0.74922 secs using 2393% CPU
Optimizing NNI: done in 1.15335 secs using 2393% CPU
Optimizing NNI: done in 0.810648 secs using 2393% CPU
Optimizing NNI: done in 0.914845 secs using 2393% CPU
Optimizing NNI: done in 0.876288 secs using 2393% CPU
Optimizing NNI: done in 0.9116 secs using 2392% CPU
Optimizing NNI: done in 1.05535 secs using 2393% CPU
Optimizing NNI: done in 0.836585 secs using 2393% CPU
Optimizing NNI: done in 0.734786 secs using 2392% CPU
Optimizing NNI: done in 0.920806 secs using 2393% CPU
Optimizing NNI: done in 0.698396 secs using 2394% CPU
Optimizing NNI: done in 0.996199 secs using 2393% CPU
Optimizing NNI: done in 0.724647 secs using 2393% CPU
Optimizing NNI: done in 0.684574 secs using 2393% CPU
Optimizing NNI: done in 0.850956 secs using 2393% CPU
Optimizing NNI: done in 0.890389 secs using 2392% CPU
Optimizing NNI: done in 0.715448 secs using 2393% CPU
Optimizing NNI: done in 1.07876 secs using 2394% CPU
Optimizing NNI: done in 0.739318 secs using 2393% CPU
Optimizing NNI: done in 0.861515 secs using 2393% CPU
Optimizing NNI: done in 0.959666 secs using 2393% CPU
Optimizing NNI: done in 0.959806 secs using 2393% CPU
Optimizing NNI: done in 1.02424 secs using 2392% CPU
Optimizing NNI: done in 0.786029 secs using 2393% CPU
Optimizing NNI: done in 0.904044 secs using 2393% CPU
NOTE: 10.370 seconds to dump checkpoint file, increase to 208.000
Optimizing NNI: done in 0.869125 secs using 2393% CPU
Optimizing NNI: done in 0.926849 secs using 2393% CPU
Optimizing NNI: done in 0.842265 secs using 2393% CPU
Optimizing NNI: done in 0.777391 secs using 2393% CPU
Optimizing NNI: done in 0.879568 secs using 2393% CPU
Optimizing NNI: done in 1.1321 secs using 2393% CPU
Optimizing NNI: done in 0.827297 secs using 2392% CPU
Optimizing NNI: done in 0.898419 secs using 2393% CPU
Optimizing NNI: done in 0.83347 secs using 2393% CPU
Optimizing NNI: done in 0.902259 secs using 2393% CPU
Optimizing NNI: done in 0.713292 secs using 2392% CPU
Optimizing NNI: done in 1.06057 secs using 2393% CPU
Optimizing NNI: done in 0.720054 secs using 2392% CPU
Optimizing NNI: done in 0.838256 secs using 2393% CPU
Optimizing NNI: done in 1.03772 secs using 2393% CPU
Optimizing NNI: done in 1.04644 secs using 2392% CPU
Optimizing NNI: done in 1.0058 secs using 2393% CPU
Optimizing NNI: done in 1.12787 secs using 2393% CPU
Optimizing NNI: done in 1.16182 secs using 2393% CPU
Optimizing NNI: done in 0.870417 secs using 2393% CPU
Optimizing NNI: done in 0.866784 secs using 2393% CPU
Optimizing NNI: done in 0.853122 secs using 2393% CPU
Optimizing NNI: done in 0.864585 secs using 2393% CPU
Optimizing NNI: done in 0.737435 secs using 2393% CPU
Optimizing NNI: done in 1.18545 secs using 2393% CPU
Optimizing NNI: done in 0.834483 secs using 2392% CPU
Optimizing NNI: done in 0.917072 secs using 2393% CPU
Optimizing NNI: done in 0.824226 secs using 2392% CPU
Optimizing NNI: done in 0.865427 secs using 2393% CPU
Optimizing NNI: done in 0.971102 secs using 2393% CPU
Optimizing NNI: done in 0.729841 secs using 2393% CPU
Optimizing NNI: done in 0.868878 secs using 2393% CPU
Optimizing NNI: done in 0.702629 secs using 2393% CPU
Optimizing NNI: done in 1.30621 secs using 2393% CPU
Optimizing NNI: done in 0.773721 secs using 2393% CPU
Optimizing NNI: done in 1.16552 secs using 2393% CPU
Optimizing NNI: done in 0.756106 secs using 2393% CPU
Optimizing NNI: done in 1.09744 secs using 2392% CPU
Optimizing NNI: done in 0.769793 secs using 2393% CPU
Optimizing NNI: done in 1.29366 secs using 2393% CPU
Optimizing NNI: done in 0.847253 secs using 2393% CPU
Optimizing NNI: done in 0.767579 secs using 2393% CPU
Optimizing NNI: done in 1.09644 secs using 2393% CPU
Optimizing NNI: done in 0.680722 secs using 2393% CPU
Optimizing NNI: done in 1.01536 secs using 2393% CPU
Optimizing NNI: done in 1.21681 secs using 2394% CPU
Optimizing NNI: done in 0.728412 secs using 2393% CPU
Optimizing NNI: done in 1.03332 secs using 2393% CPU
Optimizing NNI: done in 0.842508 secs using 2393% CPU
Optimizing NNI: done in 0.889797 secs using 2393% CPU
Optimizing NNI: done in 0.85607 secs using 2393% CPU
Optimizing NNI: done in 0.999692 secs using 2392% CPU
Optimizing NNI: done in 0.959703 secs using 2393% CPU
Optimizing NNI: done in 0.848058 secs using 2392% CPU
Optimizing NNI: done in 0.853517 secs using 2393% CPU
Optimizing NNI: done in 0.997437 secs using 2393% CPU
Optimizing NNI: done in 1.03205 secs using 2393% CPU
Optimizing NNI: done in 0.82903 secs using 2393% CPU
Optimizing NNI: done in 0.874887 secs using 2393% CPU
Optimizing NNI: done in 0.681253 secs using 2393% CPU
Optimizing NNI: done in 0.809451 secs using 2392% CPU
Optimizing NNI: done in 0.869813 secs using 2393% CPU
Optimizing NNI: done in 0.90442 secs using 2394% CPU
Optimizing NNI: done in 0.919231 secs using 2393% CPU
Optimizing NNI: done in 0.904186 secs using 2393% CPU
400 samples done
Optimizing NNI: done in 0.881 secs using 2393% CPU
Optimizing NNI: done in 0.842584 secs using 2392% CPU
Optimizing NNI: done in 1.04 secs using 2393% CPU
Optimizing NNI: done in 0.833148 secs using 2393% CPU
Optimizing NNI: done in 0.653809 secs using 2393% CPU
Optimizing NNI: done in 1.26416 secs using 2393% CPU
Optimizing NNI: done in 0.998247 secs using 2392% CPU
Optimizing NNI: done in 0.810504 secs using 2393% CPU
Optimizing NNI: done in 1.16438 secs using 2393% CPU
Optimizing NNI: done in 1.07094 secs using 2393% CPU
Optimizing NNI: done in 0.919333 secs using 2392% CPU
Optimizing NNI: done in 0.699291 secs using 2393% CPU
Optimizing NNI: done in 0.840162 secs using 2393% CPU
Optimizing NNI: done in 1.03841 secs using 2392% CPU
Optimizing NNI: done in 0.850769 secs using 2393% CPU
Optimizing NNI: done in 0.856315 secs using 2393% CPU
Optimizing NNI: done in 0.817994 secs using 2393% CPU
Optimizing NNI: done in 0.716827 secs using 2394% CPU
Optimizing NNI: done in 0.840434 secs using 2393% CPU
Optimizing NNI: done in 0.701312 secs using 2393% CPU
Optimizing NNI: done in 0.69066 secs using 2393% CPU
Optimizing NNI: done in 1.07989 secs using 2393% CPU
Optimizing NNI: done in 1.20888 secs using 2393% CPU
Optimizing NNI: done in 0.823826 secs using 2393% CPU
Optimizing NNI: done in 0.708662 secs using 2393% CPU
Optimizing NNI: done in 0.746501 secs using 2393% CPU
Optimizing NNI: done in 0.798539 secs using 2393% CPU
Optimizing NNI: done in 0.928937 secs using 2392% CPU
Optimizing NNI: done in 1.131 secs using 2393% CPU
Optimizing NNI: done in 1.04393 secs using 2393% CPU
Optimizing NNI: done in 0.994756 secs using 2393% CPU
Optimizing NNI: done in 0.727862 secs using 2391% CPU
Optimizing NNI: done in 0.658018 secs using 2393% CPU
Optimizing NNI: done in 0.944543 secs using 2394% CPU
Optimizing NNI: done in 0.863229 secs using 2393% CPU
Optimizing NNI: done in 0.891992 secs using 2393% CPU
Optimizing NNI: done in 0.880444 secs using 2392% CPU
Optimizing NNI: done in 0.844426 secs using 2393% CPU
Optimizing NNI: done in 1.26132 secs using 2393% CPU
Optimizing NNI: done in 1.02238 secs using 2393% CPU
Optimizing NNI: done in 0.70392 secs using 2393% CPU
Optimizing NNI: done in 1.05809 secs using 2393% CPU
Optimizing NNI: done in 0.929699 secs using 2394% CPU
Optimizing NNI: done in 0.881223 secs using 2393% CPU
Optimizing NNI: done in 1.20638 secs using 2393% CPU
Optimizing NNI: done in 0.878139 secs using 2393% CPU
Optimizing NNI: done in 0.875609 secs using 2393% CPU
Optimizing NNI: done in 0.692881 secs using 2393% CPU
Optimizing NNI: done in 0.956861 secs using 2393% CPU
Optimizing NNI: done in 0.890822 secs using 2393% CPU
Optimizing NNI: done in 0.835804 secs using 2393% CPU
Optimizing NNI: done in 0.68192 secs using 2393% CPU
Optimizing NNI: done in 0.841742 secs using 2393% CPU
Optimizing NNI: done in 0.814897 secs using 2393% CPU
Optimizing NNI: done in 0.899421 secs using 2393% CPU
Optimizing NNI: done in 1.04266 secs using 2394% CPU
Optimizing NNI: done in 0.982499 secs using 2393% CPU
Optimizing NNI: done in 0.905306 secs using 2393% CPU
Optimizing NNI: done in 0.904172 secs using 2393% CPU
Optimizing NNI: done in 1.18051 secs using 2392% CPU
Optimizing NNI: done in 0.835655 secs using 2394% CPU
Optimizing NNI: done in 0.851625 secs using 2393% CPU
Optimizing NNI: done in 0.737382 secs using 2392% CPU
Optimizing NNI: done in 0.875792 secs using 2393% CPU
Optimizing NNI: done in 0.87112 secs using 2393% CPU
Optimizing NNI: done in 1.1363 secs using 2393% CPU
Optimizing NNI: done in 0.886975 secs using 2393% CPU
Optimizing NNI: done in 0.731381 secs using 2393% CPU
Optimizing NNI: done in 0.790491 secs using 2393% CPU
Optimizing NNI: done in 0.754454 secs using 2393% CPU
Optimizing NNI: done in 0.745757 secs using 2393% CPU
Optimizing NNI: done in 0.927321 secs using 2392% CPU
Optimizing NNI: done in 0.984687 secs using 2392% CPU
Optimizing NNI: done in 1.36271 secs using 2393% CPU
Optimizing NNI: done in 0.808189 secs using 2393% CPU
Optimizing NNI: done in 0.919801 secs using 2392% CPU
Optimizing NNI: done in 0.844222 secs using 2393% CPU
Optimizing NNI: done in 0.959343 secs using 2393% CPU
Optimizing NNI: done in 0.908568 secs using 2393% CPU
Optimizing NNI: done in 0.756814 secs using 2393% CPU
Optimizing NNI: done in 0.719576 secs using 2392% CPU
Optimizing NNI: done in 0.893941 secs using 2393% CPU
Optimizing NNI: done in 0.736981 secs using 2392% CPU
Optimizing NNI: done in 1.0469 secs using 2392% CPU
Optimizing NNI: done in 0.922296 secs using 2393% CPU
Optimizing NNI: done in 0.720991 secs using 2393% CPU
Optimizing NNI: done in 1.13159 secs using 2393% CPU
Optimizing NNI: done in 1.39297 secs using 2393% CPU
Optimizing NNI: done in 1.2939 secs using 2393% CPU
Optimizing NNI: done in 0.983543 secs using 2393% CPU
Optimizing NNI: done in 1.22741 secs using 2393% CPU
Optimizing NNI: done in 1.15889 secs using 2393% CPU
Optimizing NNI: done in 1.29773 secs using 2393% CPU
Optimizing NNI: done in 0.689721 secs using 2393% CPU
Optimizing NNI: done in 0.732147 secs using 2393% CPU
Optimizing NNI: done in 0.963893 secs using 2393% CPU
Optimizing NNI: done in 0.893232 secs using 2393% CPU
Optimizing NNI: done in 0.713385 secs using 2393% CPU
Optimizing NNI: done in 0.749065 secs using 2393% CPU
Optimizing NNI: done in 0.720492 secs using 2393% CPU
500 samples done
Optimizing NNI: done in 0.888351 secs using 2393% CPU
Optimizing NNI: done in 0.847867 secs using 2393% CPU
Optimizing NNI: done in 0.851712 secs using 2394% CPU
Optimizing NNI: done in 0.895171 secs using 2393% CPU
Optimizing NNI: done in 0.810525 secs using 2393% CPU
Optimizing NNI: done in 0.7527 secs using 2393% CPU
Optimizing NNI: done in 0.938344 secs using 2393% CPU
Optimizing NNI: done in 1.01695 secs using 2393% CPU
Optimizing NNI: done in 0.88951 secs using 2393% CPU
Optimizing NNI: done in 0.961036 secs using 2393% CPU
Optimizing NNI: done in 0.71311 secs using 2393% CPU
Optimizing NNI: done in 0.885107 secs using 2393% CPU
Optimizing NNI: done in 0.825974 secs using 2393% CPU
Optimizing NNI: done in 0.803706 secs using 2393% CPU
Optimizing NNI: done in 1.05957 secs using 2393% CPU
Optimizing NNI: done in 0.822061 secs using 2393% CPU
Optimizing NNI: done in 0.914409 secs using 2392% CPU
Optimizing NNI: done in 0.813883 secs using 2394% CPU
Optimizing NNI: done in 1.17641 secs using 2393% CPU
Optimizing NNI: done in 0.806894 secs using 2392% CPU
Optimizing NNI: done in 0.940695 secs using 2393% CPU
Optimizing NNI: done in 0.713153 secs using 2393% CPU
Optimizing NNI: done in 1.03626 secs using 2393% CPU
Optimizing NNI: done in 1.01132 secs using 2393% CPU
Optimizing NNI: done in 0.845441 secs using 2392% CPU
Optimizing NNI: done in 0.754162 secs using 2393% CPU
Optimizing NNI: done in 0.919751 secs using 2393% CPU
Optimizing NNI: done in 0.891393 secs using 2393% CPU
Optimizing NNI: done in 0.866643 secs using 2393% CPU
Optimizing NNI: done in 0.856752 secs using 2393% CPU
Optimizing NNI: done in 0.567672 secs using 2393% CPU
Optimizing NNI: done in 0.760949 secs using 2394% CPU
Optimizing NNI: done in 0.775411 secs using 2393% CPU
Optimizing NNI: done in 1.01396 secs using 2393% CPU
Optimizing NNI: done in 0.919641 secs using 2393% CPU
Optimizing NNI: done in 0.707974 secs using 2392% CPU
Optimizing NNI: done in 0.867026 secs using 2393% CPU
Optimizing NNI: done in 1.07211 secs using 2393% CPU
Optimizing NNI: done in 1.09807 secs using 2393% CPU
Optimizing NNI: done in 0.717136 secs using 2393% CPU
Optimizing NNI: done in 0.709467 secs using 2393% CPU
Optimizing NNI: done in 0.863306 secs using 2393% CPU
Optimizing NNI: done in 0.994225 secs using 2392% CPU
Optimizing NNI: done in 0.99331 secs using 2393% CPU
Optimizing NNI: done in 0.715344 secs using 2393% CPU
Optimizing NNI: done in 1.15494 secs using 2393% CPU
Optimizing NNI: done in 0.889353 secs using 2393% CPU
Optimizing NNI: done in 0.868825 secs using 2393% CPU
Optimizing NNI: done in 0.737161 secs using 2393% CPU
Optimizing NNI: done in 0.901071 secs using 2393% CPU
Optimizing NNI: done in 0.803997 secs using 2393% CPU
Optimizing NNI: done in 0.588037 secs using 2392% CPU
Optimizing NNI: done in 1.34651 secs using 2393% CPU
Optimizing NNI: done in 0.82722 secs using 2394% CPU
Optimizing NNI: done in 0.861977 secs using 2393% CPU
Optimizing NNI: done in 0.821607 secs using 2392% CPU
Optimizing NNI: done in 0.901918 secs using 2394% CPU
Optimizing NNI: done in 0.86223 secs using 2393% CPU
Optimizing NNI: done in 0.938187 secs using 2393% CPU
Optimizing NNI: done in 0.892879 secs using 2392% CPU
Optimizing NNI: done in 1.2742 secs using 2393% CPU
Optimizing NNI: done in 1.02362 secs using 2393% CPU
Optimizing NNI: done in 1.3681 secs using 2393% CPU
Optimizing NNI: done in 0.898039 secs using 2393% CPU
Optimizing NNI: done in 0.727135 secs using 2393% CPU
Optimizing NNI: done in 0.727442 secs using 2393% CPU
Optimizing NNI: done in 0.814709 secs using 2393% CPU
Optimizing NNI: done in 1.22953 secs using 2393% CPU
Optimizing NNI: done in 0.895869 secs using 2394% CPU
Optimizing NNI: done in 1.1832 secs using 2393% CPU
Optimizing NNI: done in 1.06783 secs using 2393% CPU
Optimizing NNI: done in 0.892109 secs using 2393% CPU
Optimizing NNI: done in 1.12846 secs using 2393% CPU
Optimizing NNI: done in 1.01602 secs using 2393% CPU
Optimizing NNI: done in 0.878228 secs using 2393% CPU
Optimizing NNI: done in 1.0995 secs using 2392% CPU
Optimizing NNI: done in 0.952046 secs using 2394% CPU
Optimizing NNI: done in 0.902987 secs using 2393% CPU
Optimizing NNI: done in 1.0567 secs using 2393% CPU
Optimizing NNI: done in 1.05373 secs using 2393% CPU
Optimizing NNI: done in 0.99926 secs using 2393% CPU
Optimizing NNI: done in 0.82596 secs using 2393% CPU
Optimizing NNI: done in 0.683232 secs using 2393% CPU
Optimizing NNI: done in 0.892466 secs using 2393% CPU
Optimizing NNI: done in 0.776245 secs using 2393% CPU
Optimizing NNI: done in 0.722931 secs using 2393% CPU
Optimizing NNI: done in 0.857226 secs using 2394% CPU
Optimizing NNI: done in 0.887594 secs using 2393% CPU
Optimizing NNI: done in 0.972339 secs using 2393% CPU
Optimizing NNI: done in 1.05018 secs using 2393% CPU
Optimizing NNI: done in 1.24832 secs using 2393% CPU
Optimizing NNI: done in 0.906036 secs using 2393% CPU
Optimizing NNI: done in 0.930092 secs using 2393% CPU
Optimizing NNI: done in 1.15844 secs using 2394% CPU
Optimizing NNI: done in 0.996722 secs using 2393% CPU
Optimizing NNI: done in 1.10334 secs using 2393% CPU
Optimizing NNI: done in 0.781228 secs using 2393% CPU
Optimizing NNI: done in 0.959831 secs using 2393% CPU
Optimizing NNI: done in 0.909615 secs using 2392% CPU
Optimizing NNI: done in 0.924812 secs using 2394% CPU
600 samples done
Optimizing NNI: done in 1.05023 secs using 2393% CPU
Optimizing NNI: done in 0.815749 secs using 2393% CPU
Optimizing NNI: done in 0.866283 secs using 2393% CPU
Optimizing NNI: done in 0.901248 secs using 2394% CPU
Optimizing NNI: done in 0.874822 secs using 2393% CPU
Optimizing NNI: done in 1.19702 secs using 2393% CPU
Optimizing NNI: done in 0.804895 secs using 2393% CPU
Optimizing NNI: done in 0.878319 secs using 2394% CPU
Optimizing NNI: done in 0.978334 secs using 2393% CPU
Optimizing NNI: done in 1.0143 secs using 2394% CPU
Optimizing NNI: done in 0.918806 secs using 2393% CPU
Optimizing NNI: done in 0.886821 secs using 2393% CPU
Optimizing NNI: done in 0.844421 secs using 2393% CPU
Optimizing NNI: done in 0.756881 secs using 2394% CPU
Optimizing NNI: done in 0.771333 secs using 2393% CPU
Optimizing NNI: done in 1.03031 secs using 2393% CPU
Optimizing NNI: done in 0.882719 secs using 2393% CPU
Optimizing NNI: done in 0.74746 secs using 2393% CPU
Optimizing NNI: done in 0.831682 secs using 2393% CPU
Optimizing NNI: done in 0.960705 secs using 2393% CPU
Optimizing NNI: done in 0.668997 secs using 2393% CPU
Optimizing NNI: done in 0.911236 secs using 2393% CPU
Optimizing NNI: done in 0.871757 secs using 2393% CPU
Optimizing NNI: done in 0.692074 secs using 2393% CPU
Optimizing NNI: done in 0.595503 secs using 2394% CPU
Optimizing NNI: done in 0.87692 secs using 2393% CPU
Optimizing NNI: done in 1.02564 secs using 2393% CPU
Optimizing NNI: done in 0.892595 secs using 2392% CPU
Optimizing NNI: done in 0.924484 secs using 2393% CPU
Optimizing NNI: done in 1.02551 secs using 2394% CPU
Optimizing NNI: done in 0.835924 secs using 2393% CPU
Optimizing NNI: done in 0.844883 secs using 2393% CPU
Optimizing NNI: done in 0.728265 secs using 2393% CPU
Optimizing NNI: done in 1.00455 secs using 2393% CPU
Optimizing NNI: done in 0.816995 secs using 2393% CPU
Optimizing NNI: done in 1.20138 secs using 2394% CPU
Optimizing NNI: done in 0.896509 secs using 2392% CPU
Optimizing NNI: done in 1.01075 secs using 2393% CPU
Optimizing NNI: done in 0.917266 secs using 2394% CPU
Optimizing NNI: done in 1.05713 secs using 2392% CPU
Optimizing NNI: done in 0.930526 secs using 2393% CPU
Optimizing NNI: done in 0.742801 secs using 2393% CPU
Optimizing NNI: done in 0.877513 secs using 2392% CPU
Optimizing NNI: done in 0.976988 secs using 2394% CPU
Optimizing NNI: done in 0.838848 secs using 2393% CPU
Optimizing NNI: done in 0.915141 secs using 2393% CPU
Optimizing NNI: done in 0.909169 secs using 2392% CPU
Optimizing NNI: done in 1.02544 secs using 2393% CPU
Optimizing NNI: done in 1.16298 secs using 2393% CPU
Optimizing NNI: done in 0.993589 secs using 2394% CPU
Optimizing NNI: done in 0.909444 secs using 2393% CPU
Optimizing NNI: done in 0.739624 secs using 2393% CPU
Optimizing NNI: done in 0.979264 secs using 2393% CPU
Optimizing NNI: done in 0.9203 secs using 2393% CPU
Optimizing NNI: done in 1.42982 secs using 2393% CPU
Optimizing NNI: done in 1.03138 secs using 2394% CPU
Optimizing NNI: done in 0.909837 secs using 2393% CPU
Optimizing NNI: done in 1.05623 secs using 2392% CPU
Optimizing NNI: done in 0.736424 secs using 2393% CPU
Optimizing NNI: done in 1.05672 secs using 2393% CPU
Optimizing NNI: done in 0.835652 secs using 2393% CPU
Optimizing NNI: done in 0.742837 secs using 2394% CPU
Optimizing NNI: done in 0.875205 secs using 2393% CPU
Optimizing NNI: done in 0.694706 secs using 2393% CPU
Optimizing NNI: done in 1.02935 secs using 2393% CPU
Optimizing NNI: done in 0.898403 secs using 2393% CPU
Optimizing NNI: done in 0.743674 secs using 2393% CPU
Optimizing NNI: done in 0.780984 secs using 2393% CPU
Optimizing NNI: done in 0.857511 secs using 2393% CPU
Optimizing NNI: done in 0.701947 secs using 2393% CPU
Optimizing NNI: done in 0.938815 secs using 2392% CPU
Optimizing NNI: done in 1.09227 secs using 2393% CPU
Optimizing NNI: done in 0.73623 secs using 2393% CPU
Optimizing NNI: done in 0.845232 secs using 2392% CPU
Optimizing NNI: done in 1.03423 secs using 2393% CPU
Optimizing NNI: done in 0.819407 secs using 2393% CPU
Optimizing NNI: done in 1.16548 secs using 2393% CPU
Optimizing NNI: done in 0.882635 secs using 2393% CPU
Optimizing NNI: done in 0.741895 secs using 2393% CPU
Optimizing NNI: done in 0.770709 secs using 2393% CPU
Optimizing NNI: done in 0.915092 secs using 2393% CPU
Optimizing NNI: done in 0.718176 secs using 2393% CPU
Optimizing NNI: done in 0.670083 secs using 2393% CPU
Optimizing NNI: done in 0.719409 secs using 2393% CPU
Optimizing NNI: done in 0.752762 secs using 2393% CPU
Optimizing NNI: done in 0.86327 secs using 2393% CPU
Optimizing NNI: done in 0.983909 secs using 2392% CPU
Optimizing NNI: done in 0.920048 secs using 2393% CPU
Optimizing NNI: done in 0.71045 secs using 2393% CPU
Optimizing NNI: done in 0.915839 secs using 2393% CPU
Optimizing NNI: done in 0.893973 secs using 2393% CPU
Optimizing NNI: done in 0.695833 secs using 2394% CPU
Optimizing NNI: done in 0.96176 secs using 2393% CPU
Optimizing NNI: done in 1.0499 secs using 2393% CPU
Optimizing NNI: done in 1.10784 secs using 2393% CPU
Optimizing NNI: done in 0.858544 secs using 2393% CPU
Optimizing NNI: done in 0.848001 secs using 2394% CPU
Optimizing NNI: done in 0.713968 secs using 2393% CPU
Optimizing NNI: done in 0.855644 secs using 2393% CPU
Optimizing NNI: done in 0.887042 secs using 2393% CPU
700 samples done
Optimizing NNI: done in 1.01093 secs using 2393% CPU
Optimizing NNI: done in 1.38069 secs using 2393% CPU
Optimizing NNI: done in 0.948314 secs using 2392% CPU
Optimizing NNI: done in 0.733558 secs using 2393% CPU
Optimizing NNI: done in 0.69578 secs using 2393% CPU
Optimizing NNI: done in 1.2858 secs using 2393% CPU
Optimizing NNI: done in 1.17432 secs using 2393% CPU
Optimizing NNI: done in 0.851994 secs using 2392% CPU
Optimizing NNI: done in 1.17621 secs using 2393% CPU
Optimizing NNI: done in 0.99656 secs using 2394% CPU
Optimizing NNI: done in 1.02512 secs using 2393% CPU
Optimizing NNI: done in 1.14421 secs using 2393% CPU
Optimizing NNI: done in 0.878778 secs using 2393% CPU
Optimizing NNI: done in 0.892308 secs using 2393% CPU
Optimizing NNI: done in 0.744283 secs using 2393% CPU
Optimizing NNI: done in 1.23977 secs using 2393% CPU
Optimizing NNI: done in 0.783332 secs using 2392% CPU
Optimizing NNI: done in 0.863809 secs using 2393% CPU
Optimizing NNI: done in 1.0122 secs using 2393% CPU
Optimizing NNI: done in 0.908798 secs using 2393% CPU
Optimizing NNI: done in 0.750409 secs using 2393% CPU
Optimizing NNI: done in 1.22148 secs using 2393% CPU
Optimizing NNI: done in 1.08123 secs using 2393% CPU
Optimizing NNI: done in 0.942868 secs using 2393% CPU
Optimizing NNI: done in 0.724392 secs using 2393% CPU
Optimizing NNI: done in 0.715346 secs using 2393% CPU
Optimizing NNI: done in 1.01108 secs using 2393% CPU
Optimizing NNI: done in 0.905381 secs using 2393% CPU
Optimizing NNI: done in 0.771772 secs using 2393% CPU
Optimizing NNI: done in 0.909229 secs using 2393% CPU
Optimizing NNI: done in 0.726706 secs using 2393% CPU
Optimizing NNI: done in 0.963833 secs using 2393% CPU
Optimizing NNI: done in 0.852311 secs using 2393% CPU
Optimizing NNI: done in 0.728155 secs using 2393% CPU
Optimizing NNI: done in 1.28104 secs using 2393% CPU
Optimizing NNI: done in 1.05092 secs using 2393% CPU
Optimizing NNI: done in 0.794806 secs using 2393% CPU
Optimizing NNI: done in 1.1907 secs using 2393% CPU
Optimizing NNI: done in 0.9705 secs using 2393% CPU
Optimizing NNI: done in 0.906583 secs using 2393% CPU
Optimizing NNI: done in 1.08104 secs using 2393% CPU
Optimizing NNI: done in 0.909043 secs using 2393% CPU
Optimizing NNI: done in 1.05982 secs using 2392% CPU
Optimizing NNI: done in 0.895298 secs using 2393% CPU
Optimizing NNI: done in 1.15392 secs using 2393% CPU
Optimizing NNI: done in 1.03873 secs using 2393% CPU
Optimizing NNI: done in 0.690762 secs using 2392% CPU
Optimizing NNI: done in 0.935828 secs using 2393% CPU
Optimizing NNI: done in 0.759406 secs using 2393% CPU
Optimizing NNI: done in 0.725907 secs using 2393% CPU
Optimizing NNI: done in 1.06586 secs using 2392% CPU
Optimizing NNI: done in 0.725075 secs using 2394% CPU
Optimizing NNI: done in 0.911484 secs using 2393% CPU
Optimizing NNI: done in 0.872242 secs using 2394% CPU
Optimizing NNI: done in 0.91341 secs using 2393% CPU
Optimizing NNI: done in 0.88314 secs using 2393% CPU
Optimizing NNI: done in 0.917715 secs using 2394% CPU
Optimizing NNI: done in 0.898838 secs using 2393% CPU
Optimizing NNI: done in 1.10106 secs using 2393% CPU
Optimizing NNI: done in 1.06907 secs using 2393% CPU
Optimizing NNI: done in 0.833423 secs using 2393% CPU
Optimizing NNI: done in 0.987363 secs using 2393% CPU
Optimizing NNI: done in 0.805848 secs using 2392% CPU
Optimizing NNI: done in 0.736623 secs using 2393% CPU
Optimizing NNI: done in 0.819116 secs using 2393% CPU
Optimizing NNI: done in 0.8775 secs using 2393% CPU
Optimizing NNI: done in 0.920104 secs using 2393% CPU
Optimizing NNI: done in 1.06957 secs using 2393% CPU
Optimizing NNI: done in 0.841575 secs using 2393% CPU
Optimizing NNI: done in 0.890199 secs using 2393% CPU
Optimizing NNI: done in 0.802751 secs using 2393% CPU
Optimizing NNI: done in 0.862738 secs using 2393% CPU
Optimizing NNI: done in 1.09219 secs using 2393% CPU
Optimizing NNI: done in 1.0066 secs using 2393% CPU
Optimizing NNI: done in 0.909634 secs using 2393% CPU
Optimizing NNI: done in 1.03652 secs using 2393% CPU
Optimizing NNI: done in 0.939442 secs using 2392% CPU
Optimizing NNI: done in 1.14691 secs using 2392% CPU
Optimizing NNI: done in 1.01142 secs using 2393% CPU
Optimizing NNI: done in 0.730461 secs using 2393% CPU
Optimizing NNI: done in 0.939012 secs using 2393% CPU
Optimizing NNI: done in 0.677887 secs using 2394% CPU
Optimizing NNI: done in 1.00508 secs using 2393% CPU
Optimizing NNI: done in 0.570233 secs using 2392% CPU
Optimizing NNI: done in 0.714179 secs using 2393% CPU
Optimizing NNI: done in 1.0274 secs using 2394% CPU
Optimizing NNI: done in 0.894113 secs using 2393% CPU
Optimizing NNI: done in 0.736199 secs using 2393% CPU
Optimizing NNI: done in 0.899126 secs using 2393% CPU
Optimizing NNI: done in 1.03834 secs using 2393% CPU
Optimizing NNI: done in 0.860226 secs using 2393% CPU
Optimizing NNI: done in 0.718803 secs using 2393% CPU
Optimizing NNI: done in 0.823856 secs using 2394% CPU
Optimizing NNI: done in 0.905618 secs using 2393% CPU
Optimizing NNI: done in 1.15067 secs using 2393% CPU
Optimizing NNI: done in 0.872246 secs using 2393% CPU
Optimizing NNI: done in 0.760054 secs using 2393% CPU
Optimizing NNI: done in 0.932383 secs using 2393% CPU
Optimizing NNI: done in 0.924895 secs using 2393% CPU
Optimizing NNI: done in 1.01428 secs using 2393% CPU
800 samples done
Optimizing NNI: done in 0.732586 secs using 2393% CPU
Optimizing NNI: done in 0.921836 secs using 2393% CPU
Optimizing NNI: done in 0.942405 secs using 2394% CPU
Optimizing NNI: done in 0.983903 secs using 2393% CPU
Optimizing NNI: done in 0.879413 secs using 2393% CPU
Optimizing NNI: done in 0.944416 secs using 2393% CPU
Optimizing NNI: done in 0.855812 secs using 2393% CPU
Optimizing NNI: done in 0.868347 secs using 2393% CPU
Optimizing NNI: done in 0.811813 secs using 2393% CPU
Optimizing NNI: done in 0.886737 secs using 2393% CPU
Optimizing NNI: done in 0.972905 secs using 2393% CPU
Optimizing NNI: done in 0.723722 secs using 2393% CPU
Optimizing NNI: done in 1.24279 secs using 2393% CPU
Optimizing NNI: done in 0.863909 secs using 2393% CPU
Optimizing NNI: done in 1.12973 secs using 2393% CPU
Optimizing NNI: done in 0.971878 secs using 2393% CPU
Optimizing NNI: done in 0.925132 secs using 2393% CPU
Optimizing NNI: done in 1.03589 secs using 2394% CPU
Optimizing NNI: done in 0.971985 secs using 2393% CPU
Optimizing NNI: done in 0.935725 secs using 2393% CPU
Optimizing NNI: done in 0.900015 secs using 2393% CPU
Optimizing NNI: done in 0.7479 secs using 2393% CPU
Optimizing NNI: done in 0.931417 secs using 2393% CPU
Optimizing NNI: done in 0.766842 secs using 2393% CPU
Optimizing NNI: done in 0.870918 secs using 2394% CPU
Optimizing NNI: done in 0.910858 secs using 2392% CPU
Optimizing NNI: done in 1.06127 secs using 2393% CPU
Optimizing NNI: done in 0.72204 secs using 2392% CPU
Optimizing NNI: done in 1.10934 secs using 2393% CPU
Optimizing NNI: done in 1.05914 secs using 2393% CPU
Optimizing NNI: done in 0.863051 secs using 2392% CPU
Optimizing NNI: done in 1.00017 secs using 2393% CPU
Optimizing NNI: done in 0.861021 secs using 2393% CPU
Optimizing NNI: done in 1.1515 secs using 2393% CPU
Optimizing NNI: done in 0.895241 secs using 2394% CPU
Optimizing NNI: done in 0.836479 secs using 2392% CPU
Optimizing NNI: done in 0.869859 secs using 2393% CPU
Optimizing NNI: done in 0.746509 secs using 2393% CPU
Optimizing NNI: done in 0.882257 secs using 2392% CPU
Optimizing NNI: done in 0.816894 secs using 2393% CPU
Optimizing NNI: done in 1.00714 secs using 2393% CPU
Optimizing NNI: done in 0.909858 secs using 2393% CPU
Optimizing NNI: done in 1.24439 secs using 2393% CPU
Optimizing NNI: done in 0.76197 secs using 2392% CPU
Optimizing NNI: done in 0.771364 secs using 2394% CPU
Optimizing NNI: done in 0.872698 secs using 2393% CPU
Optimizing NNI: done in 1.05515 secs using 2393% CPU
Optimizing NNI: done in 0.727586 secs using 2392% CPU
Optimizing NNI: done in 1.01529 secs using 2393% CPU
Optimizing NNI: done in 0.858327 secs using 2393% CPU
Optimizing NNI: done in 0.550664 secs using 2392% CPU
Optimizing NNI: done in 0.763398 secs using 2393% CPU
Optimizing NNI: done in 1.04067 secs using 2393% CPU
Optimizing NNI: done in 1.12717 secs using 2393% CPU
Optimizing NNI: done in 0.707518 secs using 2393% CPU
Optimizing NNI: done in 0.703449 secs using 2393% CPU
Optimizing NNI: done in 1.00332 secs using 2393% CPU
Optimizing NNI: done in 0.882947 secs using 2393% CPU
Optimizing NNI: done in 0.801108 secs using 2392% CPU
Optimizing NNI: done in 0.710038 secs using 2393% CPU
Optimizing NNI: done in 0.872576 secs using 2393% CPU
Optimizing NNI: done in 1.193 secs using 2393% CPU
Optimizing NNI: done in 1.16492 secs using 2393% CPU
Optimizing NNI: done in 0.910062 secs using 2394% CPU
Optimizing NNI: done in 0.951631 secs using 2393% CPU
Optimizing NNI: done in 0.869567 secs using 2394% CPU
Optimizing NNI: done in 0.919981 secs using 2393% CPU
Optimizing NNI: done in 1.12138 secs using 2393% CPU
Optimizing NNI: done in 0.70555 secs using 2393% CPU
Optimizing NNI: done in 0.748993 secs using 2393% CPU
Optimizing NNI: done in 0.888148 secs using 2393% CPU
Optimizing NNI: done in 0.862356 secs using 2393% CPU
Optimizing NNI: done in 1.1131 secs using 2393% CPU
Optimizing NNI: done in 1.0386 secs using 2392% CPU
Optimizing NNI: done in 1.11285 secs using 2393% CPU
Optimizing NNI: done in 0.693459 secs using 2393% CPU
Optimizing NNI: done in 0.967829 secs using 2392% CPU
Optimizing NNI: done in 0.728562 secs using 2393% CPU
Optimizing NNI: done in 1.07745 secs using 2393% CPU
Optimizing NNI: done in 1.3266 secs using 2393% CPU
Optimizing NNI: done in 0.873226 secs using 2393% CPU
Optimizing NNI: done in 0.848195 secs using 2393% CPU
Optimizing NNI: done in 0.794287 secs using 2393% CPU
Optimizing NNI: done in 0.730874 secs using 2393% CPU
Optimizing NNI: done in 0.899938 secs using 2393% CPU
Optimizing NNI: done in 0.87818 secs using 2392% CPU
Optimizing NNI: done in 0.901847 secs using 2393% CPU
Optimizing NNI: done in 0.871618 secs using 2393% CPU
Optimizing NNI: done in 0.724679 secs using 2393% CPU
Optimizing NNI: done in 0.894511 secs using 2393% CPU
Optimizing NNI: done in 1.03675 secs using 2393% CPU
Optimizing NNI: done in 0.852582 secs using 2394% CPU
Optimizing NNI: done in 0.767816 secs using 2393% CPU
Optimizing NNI: done in 0.86218 secs using 2393% CPU
Optimizing NNI: done in 0.906684 secs using 2392% CPU
Optimizing NNI: done in 0.841346 secs using 2393% CPU
Optimizing NNI: done in 0.889834 secs using 2393% CPU
Optimizing NNI: done in 0.713144 secs using 2393% CPU
Optimizing NNI: done in 0.746773 secs using 2393% CPU
Optimizing NNI: done in 0.963422 secs using 2393% CPU
900 samples done
Optimizing NNI: done in 0.822176 secs using 2393% CPU
Optimizing NNI: done in 1.03448 secs using 2392% CPU
Optimizing NNI: done in 0.922758 secs using 2393% CPU
Optimizing NNI: done in 0.662008 secs using 2393% CPU
Optimizing NNI: done in 0.980271 secs using 2393% CPU
Optimizing NNI: done in 0.877771 secs using 2393% CPU
Optimizing NNI: done in 1.01268 secs using 2393% CPU
Optimizing NNI: done in 0.758747 secs using 2394% CPU
Optimizing NNI: done in 1.04487 secs using 2393% CPU
Optimizing NNI: done in 0.87036 secs using 2393% CPU
Optimizing NNI: done in 0.860294 secs using 2393% CPU
Optimizing NNI: done in 1.16923 secs using 2393% CPU
Optimizing NNI: done in 0.877097 secs using 2393% CPU
Optimizing NNI: done in 0.832246 secs using 2393% CPU
Optimizing NNI: done in 0.862657 secs using 2393% CPU
Optimizing NNI: done in 1.09378 secs using 2393% CPU
Optimizing NNI: done in 0.967637 secs using 2393% CPU
Optimizing NNI: done in 0.992835 secs using 2392% CPU
Optimizing NNI: done in 0.828297 secs using 2393% CPU
Optimizing NNI: done in 0.901894 secs using 2393% CPU
Optimizing NNI: done in 0.938799 secs using 2393% CPU
Optimizing NNI: done in 0.911648 secs using 2393% CPU
Optimizing NNI: done in 1.05456 secs using 2393% CPU
Optimizing NNI: done in 0.893719 secs using 2393% CPU
Optimizing NNI: done in 1.0873 secs using 2392% CPU
Optimizing NNI: done in 1.27176 secs using 2393% CPU
Optimizing NNI: done in 1.12746 secs using 2394% CPU
Optimizing NNI: done in 0.893761 secs using 2393% CPU
Optimizing NNI: done in 0.938614 secs using 2393% CPU
Optimizing NNI: done in 0.887517 secs using 2393% CPU
Optimizing NNI: done in 0.867451 secs using 2393% CPU
Optimizing NNI: done in 0.73086 secs using 2393% CPU
Optimizing NNI: done in 0.93703 secs using 2394% CPU
Optimizing NNI: done in 0.981259 secs using 2393% CPU
Optimizing NNI: done in 0.949789 secs using 2393% CPU
Optimizing NNI: done in 0.863099 secs using 2393% CPU
Optimizing NNI: done in 0.711614 secs using 2392% CPU
Optimizing NNI: done in 0.938331 secs using 2393% CPU
Optimizing NNI: done in 0.995528 secs using 2392% CPU
Optimizing NNI: done in 0.857684 secs using 2393% CPU
Optimizing NNI: done in 0.880941 secs using 2393% CPU
Optimizing NNI: done in 0.906385 secs using 2393% CPU
Optimizing NNI: done in 0.969586 secs using 2393% CPU
Optimizing NNI: done in 0.867882 secs using 2392% CPU
Optimizing NNI: done in 0.736803 secs using 2393% CPU
Optimizing NNI: done in 0.940995 secs using 2393% CPU
Optimizing NNI: done in 0.963375 secs using 2393% CPU
Optimizing NNI: done in 0.882866 secs using 2394% CPU
Optimizing NNI: done in 0.727831 secs using 2393% CPU
Optimizing NNI: done in 0.962445 secs using 2394% CPU
Optimizing NNI: done in 0.997978 secs using 2393% CPU
Optimizing NNI: done in 1.20787 secs using 2393% CPU
Optimizing NNI: done in 1.00863 secs using 2393% CPU
Optimizing NNI: done in 1.08853 secs using 2393% CPU
Optimizing NNI: done in 0.93802 secs using 2393% CPU
Optimizing NNI: done in 0.756163 secs using 2393% CPU
Optimizing NNI: done in 0.890798 secs using 2393% CPU
Optimizing NNI: done in 0.880611 secs using 2393% CPU
Optimizing NNI: done in 1.09311 secs using 2393% CPU
Optimizing NNI: done in 0.765523 secs using 2393% CPU
Optimizing NNI: done in 0.86843 secs using 2393% CPU
Optimizing NNI: done in 0.714721 secs using 2393% CPU
Optimizing NNI: done in 0.782149 secs using 2393% CPU
Optimizing NNI: done in 0.836644 secs using 2393% CPU
Optimizing NNI: done in 0.714423 secs using 2394% CPU
Optimizing NNI: done in 1.17535 secs using 2393% CPU
Optimizing NNI: done in 0.827165 secs using 2392% CPU
Optimizing NNI: done in 0.764956 secs using 2393% CPU
Optimizing NNI: done in 0.697212 secs using 2393% CPU
Optimizing NNI: done in 0.86137 secs using 2393% CPU
Optimizing NNI: done in 0.904963 secs using 2392% CPU
Optimizing NNI: done in 0.748049 secs using 2394% CPU
Optimizing NNI: done in 0.75346 secs using 2393% CPU
Optimizing NNI: done in 0.732197 secs using 2393% CPU
Optimizing NNI: done in 0.705792 secs using 2392% CPU
Optimizing NNI: done in 0.908983 secs using 2393% CPU
Optimizing NNI: done in 0.759355 secs using 2393% CPU
Optimizing NNI: done in 0.768336 secs using 2393% CPU
Optimizing NNI: done in 0.826957 secs using 2393% CPU
Optimizing NNI: done in 0.833411 secs using 2393% CPU
Optimizing NNI: done in 1.05692 secs using 2393% CPU
Optimizing NNI: done in 0.892909 secs using 2393% CPU
Optimizing NNI: done in 0.895892 secs using 2393% CPU
Optimizing NNI: done in 1.04045 secs using 2393% CPU
Optimizing NNI: done in 0.837376 secs using 2393% CPU
Optimizing NNI: done in 0.83535 secs using 2392% CPU
Optimizing NNI: done in 1.14517 secs using 2393% CPU
Optimizing NNI: done in 0.978093 secs using 2393% CPU
Optimizing NNI: done in 1.16935 secs using 2394% CPU
Optimizing NNI: done in 1.06359 secs using 2393% CPU
Optimizing NNI: done in 0.899224 secs using 2393% CPU
Optimizing NNI: done in 0.865316 secs using 2393% CPU
Optimizing NNI: done in 0.872452 secs using 2394% CPU
Optimizing NNI: done in 0.556705 secs using 2393% CPU
Optimizing NNI: done in 0.956216 secs using 2393% CPU
Optimizing NNI: done in 0.788027 secs using 2393% CPU
Optimizing NNI: done in 0.842333 secs using 2393% CPU
Optimizing NNI: done in 0.717578 secs using 2393% CPU
Optimizing NNI: done in 1.00063 secs using 2393% CPU
Optimizing NNI: done in 0.874526 secs using 2393% CPU
1000 samples done
Optimizing NNI: done in 1.03999 secs using 2393% CPU
Optimizing NNI: done in 0.726174 secs using 2392% CPU
Optimizing NNI: done in 0.849711 secs using 2393% CPU
Optimizing NNI: done in 1.10641 secs using 2393% CPU
Optimizing NNI: done in 0.926541 secs using 2393% CPU
Optimizing NNI: done in 0.884117 secs using 2393% CPU
Optimizing NNI: done in 0.872015 secs using 2393% CPU
Optimizing NNI: done in 0.868588 secs using 2393% CPU
Optimizing NNI: done in 0.953002 secs using 2393% CPU
Optimizing NNI: done in 1.05306 secs using 2393% CPU
Optimizing NNI: done in 0.97725 secs using 2393% CPU
Optimizing NNI: done in 0.994899 secs using 2393% CPU
Optimizing NNI: done in 0.69836 secs using 2393% CPU
Optimizing NNI: done in 0.995058 secs using 2393% CPU
Optimizing NNI: done in 0.908369 secs using 2394% CPU
Optimizing NNI: done in 1.06886 secs using 2393% CPU
Optimizing NNI: done in 0.850317 secs using 2393% CPU
Optimizing NNI: done in 0.849994 secs using 2393% CPU
Optimizing NNI: done in 0.843961 secs using 2393% CPU
Optimizing NNI: done in 0.859321 secs using 2392% CPU
Optimizing NNI: done in 0.974161 secs using 2393% CPU
Optimizing NNI: done in 0.682726 secs using 2394% CPU
Optimizing NNI: done in 0.886388 secs using 2393% CPU
Optimizing NNI: done in 0.857129 secs using 2393% CPU
Optimizing NNI: done in 1.01991 secs using 2393% CPU
Optimizing NNI: done in 0.916583 secs using 2393% CPU
Optimizing NNI: done in 0.899894 secs using 2393% CPU
Optimizing NNI: done in 0.898522 secs using 2393% CPU
Optimizing NNI: done in 0.850814 secs using 2393% CPU
Optimizing NNI: done in 1.07387 secs using 2393% CPU
Optimizing NNI: done in 0.8016 secs using 2393% CPU
Optimizing NNI: done in 0.913246 secs using 2392% CPU
Optimizing NNI: done in 0.689531 secs using 2393% CPU
Optimizing NNI: done in 0.849487 secs using 2392% CPU
Optimizing NNI: done in 0.935506 secs using 2392% CPU
Optimizing NNI: done in 0.903429 secs using 2393% CPU
Optimizing NNI: done in 1.1519 secs using 2393% CPU
Optimizing NNI: done in 0.981895 secs using 2393% CPU
Optimizing NNI: done in 1.31643 secs using 2393% CPU
Optimizing NNI: done in 0.854646 secs using 2393% CPU
Optimizing NNI: done in 0.856923 secs using 2393% CPU
Optimizing NNI: done in 0.913444 secs using 2393% CPU
Optimizing NNI: done in 1.0154 secs using 2393% CPU
Optimizing NNI: done in 0.882545 secs using 2393% CPU
Optimizing NNI: done in 0.755539 secs using 2393% CPU
Optimizing NNI: done in 1.12361 secs using 2393% CPU
Optimizing NNI: done in 0.980209 secs using 2393% CPU
Optimizing NNI: done in 0.872509 secs using 2393% CPU
Optimizing NNI: done in 0.73409 secs using 2393% CPU
Optimizing NNI: done in 1.01699 secs using 2393% CPU
Optimizing NNI: done in 0.879527 secs using 2392% CPU
Optimizing NNI: done in 0.683246 secs using 2393% CPU
Optimizing NNI: done in 0.85114 secs using 2393% CPU
Optimizing NNI: done in 0.913156 secs using 2393% CPU
Optimizing NNI: done in 0.93798 secs using 2393% CPU
Optimizing NNI: done in 0.630322 secs using 2393% CPU
Optimizing NNI: done in 0.690343 secs using 2393% CPU
Optimizing NNI: done in 1.10778 secs using 2393% CPU
Optimizing NNI: done in 0.987887 secs using 2393% CPU
Optimizing NNI: done in 0.902774 secs using 2393% CPU
Optimizing NNI: done in 0.899459 secs using 2393% CPU
Optimizing NNI: done in 1.06889 secs using 2393% CPU
Optimizing NNI: done in 0.900354 secs using 2393% CPU
Optimizing NNI: done in 0.888418 secs using 2393% CPU
Optimizing NNI: done in 0.858063 secs using 2393% CPU
Optimizing NNI: done in 0.955611 secs using 2393% CPU
Optimizing NNI: done in 0.910059 secs using 2393% CPU
Optimizing NNI: done in 0.887545 secs using 2394% CPU
Optimizing NNI: done in 0.88657 secs using 2393% CPU
Optimizing NNI: done in 0.819486 secs using 2393% CPU
Optimizing NNI: done in 0.540717 secs using 2393% CPU
Optimizing NNI: done in 0.915486 secs using 2393% CPU
Optimizing NNI: done in 1.04361 secs using 2393% CPU
Optimizing NNI: done in 0.865044 secs using 2393% CPU
Optimizing NNI: done in 0.875547 secs using 2393% CPU
Optimizing NNI: done in 0.865756 secs using 2392% CPU
Optimizing NNI: done in 0.811197 secs using 2393% CPU
Optimizing NNI: done in 0.934568 secs using 2393% CPU
Optimizing NNI: done in 0.851874 secs using 2393% CPU
Optimizing NNI: done in 0.916646 secs using 2393% CPU
Optimizing NNI: done in 0.864399 secs using 2393% CPU
Optimizing NNI: done in 1.07341 secs using 2393% CPU
Optimizing NNI: done in 0.841454 secs using 2393% CPU
Optimizing NNI: done in 0.888989 secs using 2393% CPU
Optimizing NNI: done in 0.867371 secs using 2393% CPU
Optimizing NNI: done in 0.833012 secs using 2393% CPU
Optimizing NNI: done in 0.866525 secs using 2393% CPU
Optimizing NNI: done in 0.905249 secs using 2393% CPU
Optimizing NNI: done in 0.86538 secs using 2393% CPU
Optimizing NNI: done in 0.878887 secs using 2393% CPU
Optimizing NNI: done in 1.28145 secs using 2393% CPU
Optimizing NNI: done in 0.853133 secs using 2393% CPU
Optimizing NNI: done in 0.822854 secs using 2393% CPU
Optimizing NNI: done in 0.815309 secs using 2393% CPU
Optimizing NNI: done in 0.767068 secs using 2393% CPU
Optimizing NNI: done in 0.721452 secs using 2393% CPU
Optimizing NNI: done in 0.848894 secs using 2393% CPU
Optimizing NNI: done in 0.913587 secs using 2393% CPU
Optimizing NNI: done in 0.931738 secs using 2394% CPU
Optimizing NNI: done in 0.763553 secs using 2393% CPU
1100 samples done
Optimizing NNI: done in 0.993907 secs using 2393% CPU
Optimizing NNI: done in 0.843576 secs using 2393% CPU
Optimizing NNI: done in 0.686834 secs using 2393% CPU
Optimizing NNI: done in 0.848478 secs using 2393% CPU
Optimizing NNI: done in 0.751892 secs using 2393% CPU
Optimizing NNI: done in 0.904833 secs using 2393% CPU
Optimizing NNI: done in 0.710839 secs using 2393% CPU
Optimizing NNI: done in 0.888687 secs using 2393% CPU
Optimizing NNI: done in 0.873942 secs using 2393% CPU
Optimizing NNI: done in 0.845342 secs using 2393% CPU
Optimizing NNI: done in 0.805948 secs using 2394% CPU
Optimizing NNI: done in 0.942808 secs using 2393% CPU
Optimizing NNI: done in 0.977603 secs using 2393% CPU
Optimizing NNI: done in 0.855239 secs using 2393% CPU
Optimizing NNI: done in 0.823344 secs using 2393% CPU
Optimizing NNI: done in 0.934389 secs using 2394% CPU
Optimizing NNI: done in 1.1095 secs using 2393% CPU
Optimizing NNI: done in 0.828987 secs using 2394% CPU
Optimizing NNI: done in 0.720108 secs using 2393% CPU
Optimizing NNI: done in 0.93384 secs using 2393% CPU
Optimizing NNI: done in 0.735842 secs using 2393% CPU
Optimizing NNI: done in 0.733351 secs using 2393% CPU
Optimizing NNI: done in 0.777429 secs using 2393% CPU
Optimizing NNI: done in 0.805674 secs using 2393% CPU
Optimizing NNI: done in 0.929254 secs using 2392% CPU
Optimizing NNI: done in 1.29217 secs using 2393% CPU
Optimizing NNI: done in 0.780825 secs using 2393% CPU
Optimizing NNI: done in 0.770368 secs using 2393% CPU
Optimizing NNI: done in 0.989625 secs using 2392% CPU
Optimizing NNI: done in 1.03599 secs using 2393% CPU
Optimizing NNI: done in 0.825142 secs using 2393% CPU
Optimizing NNI: done in 0.836605 secs using 2392% CPU
Optimizing NNI: done in 0.944267 secs using 2393% CPU
Optimizing NNI: done in 0.733552 secs using 2393% CPU
Optimizing NNI: done in 1.19369 secs using 2393% CPU
Optimizing NNI: done in 0.922478 secs using 2393% CPU
Optimizing NNI: done in 0.854364 secs using 2393% CPU
Optimizing NNI: done in 0.877984 secs using 2393% CPU
Optimizing NNI: done in 0.758759 secs using 2393% CPU
Optimizing NNI: done in 0.747776 secs using 2393% CPU
Optimizing NNI: done in 0.895435 secs using 2392% CPU
Optimizing NNI: done in 1.19276 secs using 2393% CPU
Optimizing NNI: done in 1.02182 secs using 2393% CPU
Optimizing NNI: done in 0.709963 secs using 2392% CPU
Optimizing NNI: done in 0.852931 secs using 2393% CPU
Optimizing NNI: done in 1.17333 secs using 2392% CPU
Optimizing NNI: done in 0.76549 secs using 2393% CPU
Optimizing NNI: done in 1.01102 secs using 2392% CPU
Optimizing NNI: done in 1.06697 secs using 2393% CPU
Optimizing NNI: done in 0.87406 secs using 2393% CPU
Optimizing NNI: done in 0.901685 secs using 2392% CPU
Optimizing NNI: done in 0.764136 secs using 2392% CPU
Optimizing NNI: done in 0.740633 secs using 2392% CPU
Optimizing NNI: done in 0.722269 secs using 2393% CPU
Optimizing NNI: done in 0.731574 secs using 2393% CPU
Optimizing NNI: done in 1.06388 secs using 2393% CPU
Optimizing NNI: done in 0.899146 secs using 2393% CPU
Optimizing NNI: done in 1.1191 secs using 2393% CPU
Optimizing NNI: done in 1.19557 secs using 2393% CPU
Optimizing NNI: done in 0.848245 secs using 2393% CPU
Optimizing NNI: done in 0.781276 secs using 2394% CPU
Optimizing NNI: done in 1.09236 secs using 2394% CPU
Optimizing NNI: done in 0.925806 secs using 2393% CPU
Optimizing NNI: done in 0.944926 secs using 2393% CPU
Optimizing NNI: done in 0.919787 secs using 2393% CPU
Optimizing NNI: done in 0.762164 secs using 2393% CPU
Optimizing NNI: done in 1.2165 secs using 2393% CPU
Optimizing NNI: done in 0.84332 secs using 2393% CPU
Optimizing NNI: done in 0.790366 secs using 2393% CPU
Optimizing NNI: done in 0.769008 secs using 2392% CPU
Optimizing NNI: done in 0.89347 secs using 2393% CPU
Optimizing NNI: done in 0.947957 secs using 2393% CPU
Optimizing NNI: done in 0.900148 secs using 2393% CPU
Optimizing NNI: done in 0.928807 secs using 2393% CPU
Optimizing NNI: done in 1.21579 secs using 2393% CPU
Optimizing NNI: done in 0.721607 secs using 2392% CPU
Optimizing NNI: done in 0.912501 secs using 2393% CPU
Optimizing NNI: done in 0.901599 secs using 2393% CPU
Optimizing NNI: done in 1.03302 secs using 2393% CPU
Optimizing NNI: done in 1.08299 secs using 2393% CPU
Optimizing NNI: done in 1.02926 secs using 2393% CPU
Optimizing NNI: done in 0.885011 secs using 2393% CPU
Optimizing NNI: done in 0.691308 secs using 2393% CPU
Optimizing NNI: done in 0.931238 secs using 2392% CPU
Optimizing NNI: done in 1.05834 secs using 2393% CPU
Optimizing NNI: done in 1.10329 secs using 2393% CPU
Optimizing NNI: done in 0.728571 secs using 2393% CPU
Optimizing NNI: done in 0.91487 secs using 2393% CPU
Optimizing NNI: done in 0.888714 secs using 2393% CPU
Optimizing NNI: done in 0.94626 secs using 2393% CPU
Optimizing NNI: done in 0.760452 secs using 2393% CPU
Optimizing NNI: done in 0.885734 secs using 2393% CPU
Optimizing NNI: done in 1.13297 secs using 2393% CPU
Optimizing NNI: done in 1.0313 secs using 2393% CPU
Optimizing NNI: done in 1.04405 secs using 2393% CPU
Optimizing NNI: done in 0.903462 secs using 2393% CPU
Optimizing NNI: done in 0.960207 secs using 2393% CPU
Optimizing NNI: done in 0.95864 secs using 2393% CPU
Optimizing NNI: done in 0.91686 secs using 2393% CPU
Optimizing NNI: done in 0.580267 secs using 2392% CPU
1200 samples done
Optimizing NNI: done in 1.16204 secs using 2393% CPU
Optimizing NNI: done in 0.745753 secs using 2393% CPU
Optimizing NNI: done in 0.90586 secs using 2393% CPU
Optimizing NNI: done in 0.751816 secs using 2393% CPU
Optimizing NNI: done in 0.861562 secs using 2393% CPU
Optimizing NNI: done in 1.06722 secs using 2393% CPU
Optimizing NNI: done in 0.889322 secs using 2393% CPU
Optimizing NNI: done in 0.881564 secs using 2393% CPU
Optimizing NNI: done in 0.700991 secs using 2393% CPU
Optimizing NNI: done in 0.930224 secs using 2392% CPU
Optimizing NNI: done in 0.940358 secs using 2393% CPU
Optimizing NNI: done in 0.89616 secs using 2393% CPU
Optimizing NNI: done in 0.857784 secs using 2393% CPU
Optimizing NNI: done in 0.895715 secs using 2392% CPU
Optimizing NNI: done in 1.09617 secs using 2393% CPU
Optimizing NNI: done in 1.02557 secs using 2392% CPU
Optimizing NNI: done in 0.981664 secs using 2393% CPU
Optimizing NNI: done in 0.724368 secs using 2394% CPU
Optimizing NNI: done in 1.08601 secs using 2393% CPU
Optimizing NNI: done in 0.819544 secs using 2393% CPU
Optimizing NNI: done in 0.709033 secs using 2393% CPU
Optimizing NNI: done in 1.05135 secs using 2393% CPU
Optimizing NNI: done in 0.944852 secs using 2393% CPU
Optimizing NNI: done in 0.962219 secs using 2393% CPU
Optimizing NNI: done in 1.59288 secs using 2393% CPU
Optimizing NNI: done in 0.946659 secs using 2393% CPU
Optimizing NNI: done in 0.885946 secs using 2393% CPU
Optimizing NNI: done in 1.00176 secs using 2393% CPU
Optimizing NNI: done in 0.876439 secs using 2393% CPU
Optimizing NNI: done in 0.846253 secs using 2393% CPU
Optimizing NNI: done in 0.723375 secs using 2393% CPU
Optimizing NNI: done in 1.18783 secs using 2393% CPU
Optimizing NNI: done in 0.902474 secs using 2393% CPU
Optimizing NNI: done in 0.935183 secs using 2393% CPU
Optimizing NNI: done in 1.05932 secs using 2393% CPU
Optimizing NNI: done in 0.916139 secs using 2393% CPU
Optimizing NNI: done in 0.893907 secs using 2393% CPU
Optimizing NNI: done in 0.763476 secs using 2392% CPU
Optimizing NNI: done in 0.903885 secs using 2393% CPU
Optimizing NNI: done in 0.736441 secs using 2392% CPU
Optimizing NNI: done in 1.15794 secs using 2394% CPU
Optimizing NNI: done in 1.05207 secs using 2393% CPU
Optimizing NNI: done in 0.8119 secs using 2393% CPU
Optimizing NNI: done in 0.837792 secs using 2393% CPU
Optimizing NNI: done in 0.879507 secs using 2393% CPU
Optimizing NNI: done in 1.11416 secs using 2393% CPU
Optimizing NNI: done in 1.15306 secs using 2392% CPU
Optimizing NNI: done in 0.72501 secs using 2392% CPU
Optimizing NNI: done in 0.855866 secs using 2393% CPU
Optimizing NNI: done in 0.904084 secs using 2392% CPU
Optimizing NNI: done in 1.01184 secs using 2392% CPU
Optimizing NNI: done in 0.877061 secs using 2393% CPU
Optimizing NNI: done in 0.920987 secs using 2393% CPU
Optimizing NNI: done in 0.980809 secs using 2393% CPU
Optimizing NNI: done in 0.933613 secs using 2393% CPU
Optimizing NNI: done in 0.948317 secs using 2393% CPU
Optimizing NNI: done in 0.895214 secs using 2393% CPU
Optimizing NNI: done in 0.771349 secs using 2393% CPU
Optimizing NNI: done in 1.07515 secs using 2393% CPU
Optimizing NNI: done in 0.734887 secs using 2393% CPU
Optimizing NNI: done in 0.909797 secs using 2393% CPU
Optimizing NNI: done in 0.890644 secs using 2392% CPU
Optimizing NNI: done in 0.959543 secs using 2392% CPU
Optimizing NNI: done in 0.7395 secs using 2393% CPU
Optimizing NNI: done in 1.23224 secs using 2393% CPU
Optimizing NNI: done in 0.72407 secs using 2393% CPU
Optimizing NNI: done in 0.72775 secs using 2393% CPU
Optimizing NNI: done in 0.921704 secs using 2393% CPU
Optimizing NNI: done in 0.914273 secs using 2393% CPU
Optimizing NNI: done in 0.85938 secs using 2393% CPU
Optimizing NNI: done in 1.14019 secs using 2393% CPU
Optimizing NNI: done in 0.783002 secs using 2393% CPU
Optimizing NNI: done in 1.07372 secs using 2392% CPU
Optimizing NNI: done in 0.770953 secs using 2393% CPU
Optimizing NNI: done in 0.917232 secs using 2393% CPU
Optimizing NNI: done in 0.873975 secs using 2392% CPU
Optimizing NNI: done in 0.915725 secs using 2393% CPU
Optimizing NNI: done in 0.907332 secs using 2393% CPU
Optimizing NNI: done in 0.785975 secs using 2393% CPU
Optimizing NNI: done in 1.08938 secs using 2393% CPU
Optimizing NNI: done in 1.01789 secs using 2392% CPU
Optimizing NNI: done in 0.792021 secs using 2392% CPU
Optimizing NNI: done in 0.748697 secs using 2393% CPU
Optimizing NNI: done in 0.955043 secs using 2392% CPU
Optimizing NNI: done in 1.02671 secs using 2393% CPU
Optimizing NNI: done in 0.895349 secs using 2392% CPU
Optimizing NNI: done in 1.11675 secs using 2393% CPU
Optimizing NNI: done in 0.872986 secs using 2393% CPU
Optimizing NNI: done in 0.951384 secs using 2393% CPU
Optimizing NNI: done in 0.755619 secs using 2393% CPU
Optimizing NNI: done in 0.881738 secs using 2392% CPU
Optimizing NNI: done in 0.936929 secs using 2393% CPU
Optimizing NNI: done in 1.03002 secs using 2393% CPU
Optimizing NNI: done in 1.06245 secs using 2393% CPU
Optimizing NNI: done in 0.860385 secs using 2393% CPU
Optimizing NNI: done in 0.895796 secs using 2392% CPU
Optimizing NNI: done in 0.761222 secs using 2392% CPU
Optimizing NNI: done in 1.33619 secs using 2393% CPU
Optimizing NNI: done in 0.993838 secs using 2394% CPU
Optimizing NNI: done in 0.990769 secs using 2392% CPU
1300 samples done
Optimizing NNI: done in 0.773815 secs using 2392% CPU
Optimizing NNI: done in 1.04438 secs using 2392% CPU
Optimizing NNI: done in 0.864855 secs using 2393% CPU
Optimizing NNI: done in 0.904792 secs using 2393% CPU
Optimizing NNI: done in 0.972414 secs using 2393% CPU
Optimizing NNI: done in 0.970295 secs using 2393% CPU
Optimizing NNI: done in 1.0127 secs using 2393% CPU
Optimizing NNI: done in 1.06274 secs using 2393% CPU
Optimizing NNI: done in 0.90884 secs using 2393% CPU
Optimizing NNI: done in 1.23595 secs using 2393% CPU
Optimizing NNI: done in 1.08301 secs using 2393% CPU
Optimizing NNI: done in 0.915869 secs using 2393% CPU
Optimizing NNI: done in 0.751009 secs using 2393% CPU
Optimizing NNI: done in 0.722874 secs using 2392% CPU
Optimizing NNI: done in 0.79366 secs using 2393% CPU
Optimizing NNI: done in 1.26859 secs using 2393% CPU
Optimizing NNI: done in 0.909778 secs using 2393% CPU
Optimizing NNI: done in 1.35307 secs using 2393% CPU
Optimizing NNI: done in 1.16373 secs using 2393% CPU
Optimizing NNI: done in 0.862119 secs using 2393% CPU
Optimizing NNI: done in 0.933828 secs using 2393% CPU
Optimizing NNI: done in 0.76704 secs using 2393% CPU
Optimizing NNI: done in 0.725539 secs using 2392% CPU
Optimizing NNI: done in 0.906984 secs using 2393% CPU
Optimizing NNI: done in 1.09995 secs using 2393% CPU
Optimizing NNI: done in 1.27859 secs using 2393% CPU
Optimizing NNI: done in 0.735088 secs using 2393% CPU
Optimizing NNI: done in 0.887512 secs using 2393% CPU
Optimizing NNI: done in 1.00852 secs using 2393% CPU
Optimizing NNI: done in 0.797475 secs using 2393% CPU
Optimizing NNI: done in 0.881574 secs using 2393% CPU
Optimizing NNI: done in 0.998091 secs using 2392% CPU
Optimizing NNI: done in 0.894377 secs using 2392% CPU
Optimizing NNI: done in 0.883289 secs using 2393% CPU
Optimizing NNI: done in 0.768911 secs using 2393% CPU
Optimizing NNI: done in 0.968227 secs using 2394% CPU
Optimizing NNI: done in 0.968077 secs using 2393% CPU
Optimizing NNI: done in 1.12569 secs using 2393% CPU
Optimizing NNI: done in 0.706122 secs using 2393% CPU
Optimizing NNI: done in 0.827688 secs using 2393% CPU
Optimizing NNI: done in 0.854442 secs using 2393% CPU
Optimizing NNI: done in 0.926803 secs using 2393% CPU
Optimizing NNI: done in 0.866752 secs using 2393% CPU
Optimizing NNI: done in 1.01221 secs using 2393% CPU
Optimizing NNI: done in 0.967509 secs using 2393% CPU
Optimizing NNI: done in 0.737023 secs using 2394% CPU
Optimizing NNI: done in 0.709661 secs using 2393% CPU
Optimizing NNI: done in 0.727729 secs using 2393% CPU
Optimizing NNI: done in 1.23835 secs using 2393% CPU
Optimizing NNI: done in 0.898368 secs using 2392% CPU
Optimizing NNI: done in 1.01215 secs using 2393% CPU
Optimizing NNI: done in 0.974793 secs using 2393% CPU
Optimizing NNI: done in 1.00117 secs using 2393% CPU
Optimizing NNI: done in 0.756156 secs using 2393% CPU
Optimizing NNI: done in 0.797378 secs using 2393% CPU
Optimizing NNI: done in 1.0322 secs using 2393% CPU
Optimizing NNI: done in 1.12922 secs using 2393% CPU
Optimizing NNI: done in 0.968069 secs using 2393% CPU
Optimizing NNI: done in 1.22862 secs using 2392% CPU
Optimizing NNI: done in 1.02495 secs using 2393% CPU
Optimizing NNI: done in 1.30113 secs using 2393% CPU
Optimizing NNI: done in 0.895894 secs using 2393% CPU
Optimizing NNI: done in 0.837629 secs using 2393% CPU
Optimizing NNI: done in 0.748033 secs using 2393% CPU
Optimizing NNI: done in 1.06041 secs using 2393% CPU
Optimizing NNI: done in 0.89772 secs using 2392% CPU
Optimizing NNI: done in 0.862711 secs using 2392% CPU
Optimizing NNI: done in 0.862841 secs using 2393% CPU
Optimizing NNI: done in 0.958944 secs using 2393% CPU
Optimizing NNI: done in 0.906803 secs using 2393% CPU
Optimizing NNI: done in 1.0719 secs using 2393% CPU
Optimizing NNI: done in 0.909983 secs using 2392% CPU
Optimizing NNI: done in 0.882464 secs using 2393% CPU
Optimizing NNI: done in 0.778713 secs using 2393% CPU
Optimizing NNI: done in 1.01065 secs using 2393% CPU
Optimizing NNI: done in 0.917024 secs using 2393% CPU
Optimizing NNI: done in 1.00046 secs using 2393% CPU
Optimizing NNI: done in 0.928781 secs using 2393% CPU
Optimizing NNI: done in 0.742056 secs using 2392% CPU
Optimizing NNI: done in 1.08285 secs using 2393% CPU
Optimizing NNI: done in 0.865778 secs using 2393% CPU
Optimizing NNI: done in 0.76615 secs using 2393% CPU
Optimizing NNI: done in 1.00146 secs using 2392% CPU
Optimizing NNI: done in 0.790542 secs using 2393% CPU
Optimizing NNI: done in 1.21668 secs using 2393% CPU
Optimizing NNI: done in 1.53687 secs using 2394% CPU
Optimizing NNI: done in 0.934648 secs using 2393% CPU
Optimizing NNI: done in 0.74755 secs using 2393% CPU
Optimizing NNI: done in 0.736328 secs using 2393% CPU
Optimizing NNI: done in 0.908659 secs using 2393% CPU
Optimizing NNI: done in 0.888136 secs using 2393% CPU
Optimizing NNI: done in 0.934407 secs using 2393% CPU
Optimizing NNI: done in 1.22082 secs using 2393% CPU
Optimizing NNI: done in 0.891234 secs using 2392% CPU
Optimizing NNI: done in 0.728982 secs using 2393% CPU
Optimizing NNI: done in 0.752604 secs using 2393% CPU
Optimizing NNI: done in 0.938695 secs using 2393% CPU
Optimizing NNI: done in 0.89891 secs using 2393% CPU
Optimizing NNI: done in 0.900659 secs using 2392% CPU
Optimizing NNI: done in 0.893147 secs using 2393% CPU
1400 samples done
Optimizing NNI: done in 0.713364 secs using 2392% CPU
Optimizing NNI: done in 0.954604 secs using 2393% CPU
Optimizing NNI: done in 0.9973 secs using 2393% CPU
Optimizing NNI: done in 0.918587 secs using 2393% CPU
Optimizing NNI: done in 1.23773 secs using 2393% CPU
Optimizing NNI: done in 0.695865 secs using 2393% CPU
Optimizing NNI: done in 0.932783 secs using 2393% CPU
Optimizing NNI: done in 0.776681 secs using 2393% CPU
Optimizing NNI: done in 0.954131 secs using 2392% CPU
Optimizing NNI: done in 0.879084 secs using 2393% CPU
Optimizing NNI: done in 0.837571 secs using 2393% CPU
Optimizing NNI: done in 0.725501 secs using 2392% CPU
Optimizing NNI: done in 1.04764 secs using 2393% CPU
Optimizing NNI: done in 0.785896 secs using 2393% CPU
Optimizing NNI: done in 1.01328 secs using 2393% CPU
Optimizing NNI: done in 0.776767 secs using 2393% CPU
Optimizing NNI: done in 0.905963 secs using 2394% CPU
Optimizing NNI: done in 0.86736 secs using 2393% CPU
Optimizing NNI: done in 1.2841 secs using 2393% CPU
Optimizing NNI: done in 0.924333 secs using 2393% CPU
Optimizing NNI: done in 0.747833 secs using 2393% CPU
Optimizing NNI: done in 0.702713 secs using 2393% CPU
Optimizing NNI: done in 0.890156 secs using 2392% CPU
Optimizing NNI: done in 1.03065 secs using 2393% CPU
Optimizing NNI: done in 0.918319 secs using 2393% CPU
Optimizing NNI: done in 1.20753 secs using 2392% CPU
Optimizing NNI: done in 0.911184 secs using 2393% CPU
Optimizing NNI: done in 0.776053 secs using 2393% CPU
Optimizing NNI: done in 0.926465 secs using 2393% CPU
Optimizing NNI: done in 1.1247 secs using 2393% CPU
Optimizing NNI: done in 0.945016 secs using 2393% CPU
Optimizing NNI: done in 0.917184 secs using 2393% CPU
Optimizing NNI: done in 0.729097 secs using 2393% CPU
Optimizing NNI: done in 0.874936 secs using 2393% CPU
Optimizing NNI: done in 0.763 secs using 2393% CPU
Optimizing NNI: done in 0.822979 secs using 2393% CPU
Optimizing NNI: done in 0.72309 secs using 2392% CPU
Optimizing NNI: done in 1.10173 secs using 2393% CPU
Optimizing NNI: done in 1.05 secs using 2393% CPU
Optimizing NNI: done in 0.907912 secs using 2392% CPU
Optimizing NNI: done in 0.975598 secs using 2393% CPU
Optimizing NNI: done in 0.808981 secs using 2393% CPU
Optimizing NNI: done in 0.827834 secs using 2393% CPU
Optimizing NNI: done in 1.03679 secs using 2393% CPU
Optimizing NNI: done in 0.701337 secs using 2393% CPU
Optimizing NNI: done in 0.912563 secs using 2393% CPU
Optimizing NNI: done in 1.28942 secs using 2393% CPU
Optimizing NNI: done in 0.889639 secs using 2393% CPU
Optimizing NNI: done in 0.876511 secs using 2393% CPU
Optimizing NNI: done in 0.772786 secs using 2392% CPU
Optimizing NNI: done in 0.746018 secs using 2392% CPU
Optimizing NNI: done in 1.1951 secs using 2393% CPU
Optimizing NNI: done in 1.24379 secs using 2393% CPU
Optimizing NNI: done in 0.731621 secs using 2393% CPU
Optimizing NNI: done in 0.841579 secs using 2393% CPU
Optimizing NNI: done in 1.16307 secs using 2393% CPU
Optimizing NNI: done in 1.07935 secs using 2393% CPU
Optimizing NNI: done in 0.924536 secs using 2393% CPU
Optimizing NNI: done in 0.898774 secs using 2392% CPU
Optimizing NNI: done in 1.30218 secs using 2393% CPU
Optimizing NNI: done in 1.03224 secs using 2393% CPU
Optimizing NNI: done in 0.998509 secs using 2393% CPU
Optimizing NNI: done in 0.736456 secs using 2393% CPU
Optimizing NNI: done in 0.953369 secs using 2393% CPU
Optimizing NNI: done in 0.747098 secs using 2393% CPU
Optimizing NNI: done in 0.84773 secs using 2393% CPU
Optimizing NNI: done in 1.04875 secs using 2393% CPU
Optimizing NNI: done in 0.852784 secs using 2393% CPU
Optimizing NNI: done in 0.73248 secs using 2393% CPU
Optimizing NNI: done in 1.14634 secs using 2393% CPU
Optimizing NNI: done in 1.11641 secs using 2393% CPU
Optimizing NNI: done in 0.793959 secs using 2392% CPU
Optimizing NNI: done in 0.945356 secs using 2393% CPU
Optimizing NNI: done in 0.873038 secs using 2392% CPU
Optimizing NNI: done in 1.04186 secs using 2393% CPU
Optimizing NNI: done in 1.15501 secs using 2394% CPU
Optimizing NNI: done in 0.956975 secs using 2393% CPU
Optimizing NNI: done in 1.0612 secs using 2393% CPU
Optimizing NNI: done in 0.846839 secs using 2392% CPU
Optimizing NNI: done in 0.987371 secs using 2393% CPU
Optimizing NNI: done in 0.875461 secs using 2393% CPU
Optimizing NNI: done in 1.12 secs using 2393% CPU
Optimizing NNI: done in 0.857959 secs using 2394% CPU
Optimizing NNI: done in 0.760943 secs using 2393% CPU
Optimizing NNI: done in 1.00035 secs using 2392% CPU
Optimizing NNI: done in 1.05261 secs using 2393% CPU
Optimizing NNI: done in 1.02484 secs using 2393% CPU
Optimizing NNI: done in 1.12851 secs using 2393% CPU
Optimizing NNI: done in 0.771737 secs using 2393% CPU
Optimizing NNI: done in 0.842069 secs using 2393% CPU
Optimizing NNI: done in 0.966612 secs using 2393% CPU
Optimizing NNI: done in 0.879122 secs using 2393% CPU
Optimizing NNI: done in 0.930312 secs using 2393% CPU
Optimizing NNI: done in 0.85885 secs using 2393% CPU
Optimizing NNI: done in 0.922761 secs using 2393% CPU
Optimizing NNI: done in 0.724491 secs using 2393% CPU
Optimizing NNI: done in 1.07365 secs using 2393% CPU
Optimizing NNI: done in 0.764804 secs using 2393% CPU
Optimizing NNI: done in 1.03958 secs using 2393% CPU
Optimizing NNI: done in 0.867445 secs using 2392% CPU
1500 samples done
Optimizing NNI: done in 1.0456 secs using 2393% CPU
Optimizing NNI: done in 1.12694 secs using 2393% CPU
Optimizing NNI: done in 0.715592 secs using 2393% CPU
Optimizing NNI: done in 0.743337 secs using 2392% CPU
Optimizing NNI: done in 0.874436 secs using 2392% CPU
Optimizing NNI: done in 0.685427 secs using 2393% CPU
Optimizing NNI: done in 0.852249 secs using 2393% CPU
Optimizing NNI: done in 0.738466 secs using 2393% CPU
Optimizing NNI: done in 0.883264 secs using 2393% CPU
Optimizing NNI: done in 0.773149 secs using 2393% CPU
Optimizing NNI: done in 1.08372 secs using 2393% CPU
Optimizing NNI: done in 1.05465 secs using 2394% CPU
Optimizing NNI: done in 0.958496 secs using 2393% CPU
Optimizing NNI: done in 1.00303 secs using 2393% CPU
Optimizing NNI: done in 0.842802 secs using 2393% CPU
Optimizing NNI: done in 0.91333 secs using 2392% CPU
Optimizing NNI: done in 0.905791 secs using 2393% CPU
Optimizing NNI: done in 0.98357 secs using 2393% CPU
Optimizing NNI: done in 1.20673 secs using 2393% CPU
Optimizing NNI: done in 0.742195 secs using 2393% CPU
Optimizing NNI: done in 1.02925 secs using 2392% CPU
Optimizing NNI: done in 1.03797 secs using 2394% CPU
Optimizing NNI: done in 0.950557 secs using 2393% CPU
Optimizing NNI: done in 0.913926 secs using 2392% CPU
Optimizing NNI: done in 0.709451 secs using 2393% CPU
Optimizing NNI: done in 1.20315 secs using 2392% CPU
Optimizing NNI: done in 1.21227 secs using 2393% CPU
Optimizing NNI: done in 0.734786 secs using 2393% CPU
Optimizing NNI: done in 0.809855 secs using 2393% CPU
Optimizing NNI: done in 1.15024 secs using 2393% CPU
Optimizing NNI: done in 0.982276 secs using 2393% CPU
Optimizing NNI: done in 0.877252 secs using 2392% CPU
Optimizing NNI: done in 1.00536 secs using 2393% CPU
Optimizing NNI: done in 0.973075 secs using 2393% CPU
Optimizing NNI: done in 0.892987 secs using 2393% CPU
Optimizing NNI: done in 0.938053 secs using 2393% CPU
Optimizing NNI: done in 1.03064 secs using 2393% CPU
Optimizing NNI: done in 0.850417 secs using 2393% CPU
Optimizing NNI: done in 0.891051 secs using 2393% CPU
Optimizing NNI: done in 1.16722 secs using 2393% CPU
Optimizing NNI: done in 0.872123 secs using 2392% CPU
Optimizing NNI: done in 0.856757 secs using 2392% CPU
Optimizing NNI: done in 0.957705 secs using 2393% CPU
Optimizing NNI: done in 0.741064 secs using 2393% CPU
Optimizing NNI: done in 1.00468 secs using 2393% CPU
Optimizing NNI: done in 0.84834 secs using 2392% CPU
Optimizing NNI: done in 1.31225 secs using 2393% CPU
Optimizing NNI: done in 1.00161 secs using 2393% CPU
Optimizing NNI: done in 1.05957 secs using 2393% CPU
Optimizing NNI: done in 1.13712 secs using 2393% CPU
Optimizing NNI: done in 0.755817 secs using 2393% CPU
Optimizing NNI: done in 0.874896 secs using 2392% CPU
Optimizing NNI: done in 0.826798 secs using 2394% CPU
Optimizing NNI: done in 1.17934 secs using 2393% CPU
Optimizing NNI: done in 0.894273 secs using 2393% CPU
Optimizing NNI: done in 0.836341 secs using 2392% CPU
Optimizing NNI: done in 0.914224 secs using 2392% CPU
Optimizing NNI: done in 0.950904 secs using 2392% CPU
Optimizing NNI: done in 1.20402 secs using 2393% CPU
Optimizing NNI: done in 0.732005 secs using 2393% CPU
Optimizing NNI: done in 1.14913 secs using 2392% CPU
Optimizing NNI: done in 1.07607 secs using 2393% CPU
Optimizing NNI: done in 0.770422 secs using 2392% CPU
Optimizing NNI: done in 0.75852 secs using 2393% CPU
Optimizing NNI: done in 0.776882 secs using 2393% CPU
Optimizing NNI: done in 0.759265 secs using 2392% CPU
Optimizing NNI: done in 0.840992 secs using 2393% CPU
Optimizing NNI: done in 1.10058 secs using 2393% CPU
Optimizing NNI: done in 0.887419 secs using 2392% CPU
Optimizing NNI: done in 0.976329 secs using 2393% CPU
Optimizing NNI: done in 0.890096 secs using 2393% CPU
Optimizing NNI: done in 0.726135 secs using 2393% CPU
Optimizing NNI: done in 0.96143 secs using 2392% CPU
Optimizing NNI: done in 0.862076 secs using 2393% CPU
Optimizing NNI: done in 0.887533 secs using 2393% CPU
Optimizing NNI: done in 0.797276 secs using 2393% CPU
Optimizing NNI: done in 1.00309 secs using 2393% CPU
Optimizing NNI: done in 0.900906 secs using 2393% CPU
Optimizing NNI: done in 0.904995 secs using 2393% CPU
Optimizing NNI: done in 0.922824 secs using 2393% CPU
Optimizing NNI: done in 1.19294 secs using 2392% CPU
Optimizing NNI: done in 0.881738 secs using 2392% CPU
Optimizing NNI: done in 1.03162 secs using 2393% CPU
Optimizing NNI: done in 0.950483 secs using 2393% CPU
Optimizing NNI: done in 1.45648 secs using 2393% CPU
Optimizing NNI: done in 0.764628 secs using 2393% CPU
Optimizing NNI: done in 1.06649 secs using 2393% CPU
Optimizing NNI: done in 0.837389 secs using 2394% CPU
Optimizing NNI: done in 0.707184 secs using 2393% CPU
Optimizing NNI: done in 0.92456 secs using 2393% CPU
Optimizing NNI: done in 0.876104 secs using 2393% CPU
Optimizing NNI: done in 0.907034 secs using 2392% CPU
Optimizing NNI: done in 0.748856 secs using 2393% CPU
Optimizing NNI: done in 0.933311 secs using 2393% CPU
Optimizing NNI: done in 1.03355 secs using 2392% CPU
Optimizing NNI: done in 1.06738 secs using 2393% CPU
Optimizing NNI: done in 1.01355 secs using 2393% CPU
Optimizing NNI: done in 0.850561 secs using 2393% CPU
Optimizing NNI: done in 1.0186 secs using 2393% CPU
Optimizing NNI: done in 1.23382 secs using 2393% CPU
1600 samples done
Optimizing NNI: done in 0.92412 secs using 2393% CPU
Optimizing NNI: done in 0.902965 secs using 2393% CPU
Optimizing NNI: done in 0.841059 secs using 2393% CPU
Optimizing NNI: done in 0.75132 secs using 2393% CPU
Optimizing NNI: done in 0.773963 secs using 2392% CPU
Optimizing NNI: done in 0.991276 secs using 2393% CPU
Optimizing NNI: done in 1.05301 secs using 2393% CPU
Optimizing NNI: done in 0.7835 secs using 2393% CPU
Optimizing NNI: done in 0.988255 secs using 2393% CPU
Optimizing NNI: done in 0.852349 secs using 2393% CPU
Optimizing NNI: done in 0.749403 secs using 2393% CPU
Optimizing NNI: done in 0.926293 secs using 2393% CPU
Optimizing NNI: done in 0.775206 secs using 2392% CPU
Optimizing NNI: done in 1.03694 secs using 2393% CPU
Optimizing NNI: done in 1.06172 secs using 2392% CPU
Optimizing NNI: done in 0.93898 secs using 2393% CPU
Optimizing NNI: done in 0.936022 secs using 2393% CPU
Optimizing NNI: done in 1.01545 secs using 2393% CPU
Optimizing NNI: done in 1.03752 secs using 2392% CPU
Optimizing NNI: done in 0.933079 secs using 2393% CPU
Optimizing NNI: done in 0.69943 secs using 2393% CPU
Optimizing NNI: done in 0.858487 secs using 2393% CPU
Optimizing NNI: done in 0.880762 secs using 2393% CPU
Optimizing NNI: done in 0.896817 secs using 2393% CPU
Optimizing NNI: done in 1.04102 secs using 2393% CPU
Optimizing NNI: done in 0.927367 secs using 2393% CPU
Optimizing NNI: done in 0.942445 secs using 2393% CPU
Optimizing NNI: done in 1.2663 secs using 2393% CPU
Optimizing NNI: done in 0.933312 secs using 2393% CPU
Optimizing NNI: done in 1.02206 secs using 2393% CPU
Optimizing NNI: done in 1.53944 secs using 2392% CPU
Optimizing NNI: done in 1.13915 secs using 2392% CPU
Optimizing NNI: done in 0.870735 secs using 2393% CPU
Optimizing NNI: done in 0.932462 secs using 2392% CPU
Optimizing NNI: done in 1.01768 secs using 2394% CPU
Optimizing NNI: done in 0.830327 secs using 2393% CPU
Optimizing NNI: done in 0.867184 secs using 2393% CPU
Optimizing NNI: done in 0.925214 secs using 2393% CPU
Optimizing NNI: done in 0.718847 secs using 2393% CPU
Optimizing NNI: done in 0.934234 secs using 2392% CPU
Optimizing NNI: done in 0.706891 secs using 2393% CPU
Optimizing NNI: done in 0.868724 secs using 2393% CPU
Optimizing NNI: done in 0.957486 secs using 2393% CPU
Optimizing NNI: done in 0.876749 secs using 2393% CPU
Optimizing NNI: done in 0.892391 secs using 2393% CPU
Optimizing NNI: done in 0.933616 secs using 2392% CPU
Optimizing NNI: done in 0.737349 secs using 2393% CPU
Optimizing NNI: done in 0.994871 secs using 2393% CPU
Optimizing NNI: done in 0.801056 secs using 2393% CPU
Optimizing NNI: done in 0.950962 secs using 2393% CPU
Optimizing NNI: done in 0.85805 secs using 2392% CPU
Optimizing NNI: done in 1.16444 secs using 2393% CPU
Optimizing NNI: done in 0.915095 secs using 2393% CPU
Optimizing NNI: done in 1.24951 secs using 2393% CPU
Optimizing NNI: done in 0.861557 secs using 2393% CPU
Optimizing NNI: done in 1.16515 secs using 2394% CPU
Optimizing NNI: done in 0.749899 secs using 2392% CPU
Optimizing NNI: done in 0.945093 secs using 2392% CPU
Optimizing NNI: done in 0.864645 secs using 2393% CPU
Optimizing NNI: done in 1.19418 secs using 2393% CPU
Optimizing NNI: done in 0.885545 secs using 2393% CPU
Optimizing NNI: done in 0.737619 secs using 2393% CPU
Optimizing NNI: done in 1.01574 secs using 2393% CPU
Optimizing NNI: done in 1.14656 secs using 2393% CPU
Optimizing NNI: done in 1.23816 secs using 2393% CPU
Optimizing NNI: done in 0.860901 secs using 2392% CPU
Optimizing NNI: done in 0.864264 secs using 2392% CPU
Optimizing NNI: done in 0.89331 secs using 2393% CPU
Optimizing NNI: done in 1.10728 secs using 2393% CPU
Optimizing NNI: done in 0.887157 secs using 2393% CPU
Optimizing NNI: done in 0.959994 secs using 2393% CPU
Optimizing NNI: done in 0.999558 secs using 2392% CPU
Optimizing NNI: done in 1.00719 secs using 2393% CPU
Optimizing NNI: done in 0.688025 secs using 2393% CPU
Optimizing NNI: done in 0.95855 secs using 2392% CPU
Optimizing NNI: done in 0.858716 secs using 2393% CPU
Optimizing NNI: done in 0.911358 secs using 2393% CPU
Optimizing NNI: done in 0.964365 secs using 2393% CPU
Optimizing NNI: done in 0.929613 secs using 2393% CPU
Optimizing NNI: done in 0.920312 secs using 2393% CPU
Optimizing NNI: done in 1.00185 secs using 2392% CPU
Optimizing NNI: done in 0.8954 secs using 2393% CPU
Optimizing NNI: done in 0.851781 secs using 2393% CPU
Optimizing NNI: done in 1.18745 secs using 2393% CPU
Optimizing NNI: done in 1.03811 secs using 2393% CPU
Optimizing NNI: done in 1.00421 secs using 2393% CPU
Optimizing NNI: done in 0.85878 secs using 2393% CPU
Optimizing NNI: done in 0.938968 secs using 2393% CPU
Optimizing NNI: done in 1.0451 secs using 2393% CPU
Optimizing NNI: done in 0.875932 secs using 2392% CPU
Optimizing NNI: done in 0.883789 secs using 2393% CPU
Optimizing NNI: done in 0.755703 secs using 2393% CPU
Optimizing NNI: done in 0.878965 secs using 2394% CPU
Optimizing NNI: done in 0.823092 secs using 2393% CPU
Optimizing NNI: done in 0.769106 secs using 2393% CPU
Optimizing NNI: done in 0.899036 secs using 2393% CPU
Optimizing NNI: done in 1.10884 secs using 2393% CPU
Optimizing NNI: done in 0.871387 secs using 2393% CPU
Optimizing NNI: done in 0.686455 secs using 2393% CPU
Optimizing NNI: done in 0.740997 secs using 2393% CPU
1700 samples done
Optimizing NNI: done in 0.774126 secs using 2392% CPU
Optimizing NNI: done in 1.18006 secs using 2393% CPU
Optimizing NNI: done in 0.722825 secs using 2393% CPU
Optimizing NNI: done in 1.01545 secs using 2393% CPU
Optimizing NNI: done in 0.824882 secs using 2393% CPU
Optimizing NNI: done in 0.934004 secs using 2393% CPU
Optimizing NNI: done in 0.899845 secs using 2392% CPU
Optimizing NNI: done in 0.927165 secs using 2393% CPU
Optimizing NNI: done in 0.913133 secs using 2393% CPU
Optimizing NNI: done in 1.19362 secs using 2393% CPU
Optimizing NNI: done in 0.871498 secs using 2392% CPU
Optimizing NNI: done in 0.910912 secs using 2393% CPU
Optimizing NNI: done in 0.838624 secs using 2393% CPU
Optimizing NNI: done in 0.887551 secs using 2392% CPU
Optimizing NNI: done in 0.87709 secs using 2392% CPU
Optimizing NNI: done in 1.13973 secs using 2393% CPU
Optimizing NNI: done in 1.15228 secs using 2393% CPU
Optimizing NNI: done in 1.16368 secs using 2393% CPU
Optimizing NNI: done in 0.89832 secs using 2393% CPU
Optimizing NNI: done in 0.93926 secs using 2393% CPU
Optimizing NNI: done in 1.27707 secs using 2393% CPU
Optimizing NNI: done in 0.945075 secs using 2393% CPU
Optimizing NNI: done in 1.01189 secs using 2393% CPU
Optimizing NNI: done in 1.23168 secs using 2393% CPU
Optimizing NNI: done in 0.90069 secs using 2393% CPU
Optimizing NNI: done in 0.881111 secs using 2393% CPU
Optimizing NNI: done in 0.74581 secs using 2393% CPU
Optimizing NNI: done in 1.22561 secs using 2393% CPU
Optimizing NNI: done in 1.28912 secs using 2393% CPU
Optimizing NNI: done in 0.895024 secs using 2393% CPU
Optimizing NNI: done in 0.941918 secs using 2393% CPU
Optimizing NNI: done in 0.932375 secs using 2393% CPU
Optimizing NNI: done in 0.9407 secs using 2392% CPU
Optimizing NNI: done in 0.917383 secs using 2393% CPU
Optimizing NNI: done in 0.698331 secs using 2392% CPU
Optimizing NNI: done in 0.867147 secs using 2393% CPU
Optimizing NNI: done in 0.99633 secs using 2392% CPU
Optimizing NNI: done in 0.714397 secs using 2393% CPU
Optimizing NNI: done in 0.846114 secs using 2392% CPU
Optimizing NNI: done in 0.761489 secs using 2393% CPU
Optimizing NNI: done in 1.07972 secs using 2393% CPU
Optimizing NNI: done in 1.03164 secs using 2393% CPU
Optimizing NNI: done in 0.906737 secs using 2393% CPU
Optimizing NNI: done in 1.08993 secs using 2393% CPU
Optimizing NNI: done in 0.745777 secs using 2393% CPU
Optimizing NNI: done in 0.740539 secs using 2392% CPU
Optimizing NNI: done in 0.918472 secs using 2392% CPU
Optimizing NNI: done in 1.18368 secs using 2393% CPU
Optimizing NNI: done in 0.701366 secs using 2393% CPU
Optimizing NNI: done in 1.03629 secs using 2393% CPU
Optimizing NNI: done in 0.943794 secs using 2393% CPU
Optimizing NNI: done in 0.888339 secs using 2393% CPU
Optimizing NNI: done in 0.924095 secs using 2393% CPU
Optimizing NNI: done in 0.898301 secs using 2393% CPU
Optimizing NNI: done in 0.90091 secs using 2392% CPU
Optimizing NNI: done in 0.772051 secs using 2393% CPU
Optimizing NNI: done in 0.909066 secs using 2393% CPU
Optimizing NNI: done in 0.955272 secs using 2393% CPU
Optimizing NNI: done in 0.820452 secs using 2393% CPU
Optimizing NNI: done in 0.771299 secs using 2393% CPU
Optimizing NNI: done in 0.737121 secs using 2393% CPU
Optimizing NNI: done in 0.984423 secs using 2393% CPU
Optimizing NNI: done in 0.916912 secs using 2393% CPU
Optimizing NNI: done in 1.32046 secs using 2393% CPU
Optimizing NNI: done in 1.15452 secs using 2393% CPU
Optimizing NNI: done in 1.06324 secs using 2393% CPU
Optimizing NNI: done in 0.944684 secs using 2392% CPU
Optimizing NNI: done in 0.891171 secs using 2393% CPU
Optimizing NNI: done in 0.918813 secs using 2393% CPU
Optimizing NNI: done in 1.16014 secs using 2392% CPU
Optimizing NNI: done in 0.739324 secs using 2393% CPU
Optimizing NNI: done in 1.04221 secs using 2393% CPU
Optimizing NNI: done in 0.875483 secs using 2393% CPU
Optimizing NNI: done in 0.872805 secs using 2393% CPU
Optimizing NNI: done in 1.00865 secs using 2393% CPU
Optimizing NNI: done in 0.719997 secs using 2392% CPU
Optimizing NNI: done in 1.37517 secs using 2393% CPU
Optimizing NNI: done in 0.858781 secs using 2393% CPU
Optimizing NNI: done in 0.936537 secs using 2393% CPU
Optimizing NNI: done in 1.04353 secs using 2393% CPU
Optimizing NNI: done in 0.925404 secs using 2393% CPU
Optimizing NNI: done in 0.879686 secs using 2392% CPU
Optimizing NNI: done in 1.04119 secs using 2393% CPU
Optimizing NNI: done in 0.921575 secs using 2393% CPU
Optimizing NNI: done in 1.02391 secs using 2393% CPU
Optimizing NNI: done in 1.01045 secs using 2393% CPU
Optimizing NNI: done in 0.914411 secs using 2393% CPU
Optimizing NNI: done in 0.754365 secs using 2393% CPU
Optimizing NNI: done in 1.26763 secs using 2393% CPU
Optimizing NNI: done in 0.940657 secs using 2392% CPU
Optimizing NNI: done in 1.1294 secs using 2393% CPU
Optimizing NNI: done in 0.764811 secs using 2392% CPU
Optimizing NNI: done in 0.909997 secs using 2393% CPU
Optimizing NNI: done in 0.73446 secs using 2393% CPU
Optimizing NNI: done in 1.22097 secs using 2393% CPU
Optimizing NNI: done in 0.825387 secs using 2393% CPU
Optimizing NNI: done in 1.04803 secs using 2393% CPU
Optimizing NNI: done in 0.837664 secs using 2393% CPU
Optimizing NNI: done in 1.046 secs using 2393% CPU
Optimizing NNI: done in 0.995228 secs using 2393% CPU
1800 samples done
Optimizing NNI: done in 0.840407 secs using 2392% CPU
Optimizing NNI: done in 0.879004 secs using 2393% CPU
Optimizing NNI: done in 0.799214 secs using 2393% CPU
Optimizing NNI: done in 1.10985 secs using 2393% CPU
Optimizing NNI: done in 0.935481 secs using 2393% CPU
Optimizing NNI: done in 1.22906 secs using 2393% CPU
Optimizing NNI: done in 0.888168 secs using 2392% CPU
Optimizing NNI: done in 0.909325 secs using 2393% CPU
Optimizing NNI: done in 0.71842 secs using 2393% CPU
Optimizing NNI: done in 0.939609 secs using 2392% CPU
Optimizing NNI: done in 0.959871 secs using 2394% CPU
Optimizing NNI: done in 0.851704 secs using 2392% CPU
Optimizing NNI: done in 1.25147 secs using 2392% CPU
Optimizing NNI: done in 0.883445 secs using 2392% CPU
Optimizing NNI: done in 1.18947 secs using 2393% CPU
Optimizing NNI: done in 0.746919 secs using 2393% CPU
Optimizing NNI: done in 1.2657 secs using 2393% CPU
Optimizing NNI: done in 0.7617 secs using 2393% CPU
Optimizing NNI: done in 1.04812 secs using 2393% CPU
Optimizing NNI: done in 0.936976 secs using 2393% CPU
Optimizing NNI: done in 1.12154 secs using 2393% CPU
Optimizing NNI: done in 0.880567 secs using 2393% CPU
Optimizing NNI: done in 1.17862 secs using 2393% CPU
Optimizing NNI: done in 0.719695 secs using 2393% CPU
Optimizing NNI: done in 0.74576 secs using 2392% CPU
Optimizing NNI: done in 0.903259 secs using 2393% CPU
Optimizing NNI: done in 1.11634 secs using 2393% CPU
Optimizing NNI: done in 0.913767 secs using 2392% CPU
Optimizing NNI: done in 1.16155 secs using 2393% CPU
Optimizing NNI: done in 0.905482 secs using 2393% CPU
Optimizing NNI: done in 1.05514 secs using 2392% CPU
Optimizing NNI: done in 0.879762 secs using 2394% CPU
Optimizing NNI: done in 0.984657 secs using 2392% CPU
Optimizing NNI: done in 0.75861 secs using 2393% CPU
Optimizing NNI: done in 0.878361 secs using 2392% CPU
Optimizing NNI: done in 0.792154 secs using 2394% CPU
Optimizing NNI: done in 0.790118 secs using 2392% CPU
Optimizing NNI: done in 0.859399 secs using 2393% CPU
Optimizing NNI: done in 0.890123 secs using 2392% CPU
Optimizing NNI: done in 1.05439 secs using 2393% CPU
Optimizing NNI: done in 1.06624 secs using 2393% CPU
Optimizing NNI: done in 0.995538 secs using 2393% CPU
Optimizing NNI: done in 0.862531 secs using 2393% CPU
Optimizing NNI: done in 0.965439 secs using 2393% CPU
Optimizing NNI: done in 0.875385 secs using 2393% CPU
Optimizing NNI: done in 0.994121 secs using 2393% CPU
Optimizing NNI: done in 0.72113 secs using 2392% CPU
Optimizing NNI: done in 0.712605 secs using 2393% CPU
Optimizing NNI: done in 0.862773 secs using 2393% CPU
Optimizing NNI: done in 0.869488 secs using 2393% CPU
Optimizing NNI: done in 1.10428 secs using 2393% CPU
Optimizing NNI: done in 1.07897 secs using 2394% CPU
Optimizing NNI: done in 1.26002 secs using 2393% CPU
Optimizing NNI: done in 0.906182 secs using 2393% CPU
Optimizing NNI: done in 0.89178 secs using 2394% CPU
Optimizing NNI: done in 0.888467 secs using 2393% CPU
Optimizing NNI: done in 1.18838 secs using 2393% CPU
Optimizing NNI: done in 0.900968 secs using 2394% CPU
Optimizing NNI: done in 0.910687 secs using 2393% CPU
Optimizing NNI: done in 0.89006 secs using 2393% CPU
Optimizing NNI: done in 1.29558 secs using 2393% CPU
Optimizing NNI: done in 1.02497 secs using 2393% CPU
Optimizing NNI: done in 0.892531 secs using 2393% CPU
Optimizing NNI: done in 0.828501 secs using 2393% CPU
Optimizing NNI: done in 0.876138 secs using 2392% CPU
Optimizing NNI: done in 0.980937 secs using 2393% CPU
Optimizing NNI: done in 1.07572 secs using 2392% CPU
Optimizing NNI: done in 0.909878 secs using 2393% CPU
Optimizing NNI: done in 1.31479 secs using 2393% CPU
Optimizing NNI: done in 0.835878 secs using 2392% CPU
Optimizing NNI: done in 0.8558 secs using 2393% CPU
Optimizing NNI: done in 1.11284 secs using 2393% CPU
Optimizing NNI: done in 1.20882 secs using 2393% CPU
Optimizing NNI: done in 1.1479 secs using 2393% CPU
Optimizing NNI: done in 0.994331 secs using 2393% CPU
Optimizing NNI: done in 0.720552 secs using 2392% CPU
Optimizing NNI: done in 0.980304 secs using 2394% CPU
Optimizing NNI: done in 0.902371 secs using 2393% CPU
Optimizing NNI: done in 1.01581 secs using 2393% CPU
Optimizing NNI: done in 0.723694 secs using 2393% CPU
Optimizing NNI: done in 0.838117 secs using 2392% CPU
Optimizing NNI: done in 0.92809 secs using 2393% CPU
Optimizing NNI: done in 0.870117 secs using 2393% CPU
Optimizing NNI: done in 1.07999 secs using 2394% CPU
Optimizing NNI: done in 0.899442 secs using 2394% CPU
Optimizing NNI: done in 1.04608 secs using 2393% CPU
Optimizing NNI: done in 0.90788 secs using 2393% CPU
Optimizing NNI: done in 0.704338 secs using 2393% CPU
Optimizing NNI: done in 0.941231 secs using 2393% CPU
Optimizing NNI: done in 0.865621 secs using 2393% CPU
Optimizing NNI: done in 0.840697 secs using 2393% CPU
Optimizing NNI: done in 0.999626 secs using 2393% CPU
Optimizing NNI: done in 0.956937 secs using 2393% CPU
Optimizing NNI: done in 1.03198 secs using 2393% CPU
Optimizing NNI: done in 0.750098 secs using 2392% CPU
Optimizing NNI: done in 0.884564 secs using 2393% CPU
Optimizing NNI: done in 0.737946 secs using 2393% CPU
Optimizing NNI: done in 0.750017 secs using 2393% CPU
Optimizing NNI: done in 0.845904 secs using 2393% CPU
Optimizing NNI: done in 0.941398 secs using 2393% CPU
1900 samples done
Optimizing NNI: done in 0.65788 secs using 2393% CPU
Optimizing NNI: done in 1.05104 secs using 2393% CPU
Optimizing NNI: done in 0.857785 secs using 2392% CPU
Optimizing NNI: done in 0.916789 secs using 2393% CPU
Optimizing NNI: done in 0.90388 secs using 2393% CPU
Optimizing NNI: done in 0.693056 secs using 2392% CPU
Optimizing NNI: done in 0.895483 secs using 2393% CPU
Optimizing NNI: done in 0.897955 secs using 2393% CPU
Optimizing NNI: done in 0.887962 secs using 2393% CPU
Optimizing NNI: done in 0.878721 secs using 2393% CPU
Optimizing NNI: done in 0.870132 secs using 2393% CPU
Optimizing NNI: done in 0.876731 secs using 2392% CPU
Optimizing NNI: done in 1.03508 secs using 2393% CPU
Optimizing NNI: done in 0.863502 secs using 2393% CPU
Optimizing NNI: done in 1.1471 secs using 2392% CPU
Optimizing NNI: done in 0.876729 secs using 2393% CPU
Optimizing NNI: done in 0.905619 secs using 2393% CPU
Optimizing NNI: done in 0.90519 secs using 2393% CPU
Optimizing NNI: done in 0.901066 secs using 2393% CPU
Optimizing NNI: done in 0.851 secs using 2393% CPU
Optimizing NNI: done in 1.0188 secs using 2392% CPU
Optimizing NNI: done in 0.73392 secs using 2392% CPU
Optimizing NNI: done in 1.05646 secs using 2393% CPU
Optimizing NNI: done in 0.895338 secs using 2393% CPU
Optimizing NNI: done in 0.99766 secs using 2393% CPU
Optimizing NNI: done in 0.987397 secs using 2393% CPU
Optimizing NNI: done in 1.10837 secs using 2393% CPU
Optimizing NNI: done in 0.880755 secs using 2393% CPU
Optimizing NNI: done in 0.894529 secs using 2393% CPU
Optimizing NNI: done in 0.865878 secs using 2393% CPU
Optimizing NNI: done in 0.913182 secs using 2393% CPU
Optimizing NNI: done in 0.9176 secs using 2393% CPU
Optimizing NNI: done in 0.875456 secs using 2392% CPU
Optimizing NNI: done in 1.02014 secs using 2393% CPU
Optimizing NNI: done in 1.01837 secs using 2393% CPU
Optimizing NNI: done in 0.719598 secs using 2392% CPU
Optimizing NNI: done in 0.931504 secs using 2393% CPU
Optimizing NNI: done in 0.999553 secs using 2393% CPU
Optimizing NNI: done in 0.936456 secs using 2394% CPU
Optimizing NNI: done in 1.04925 secs using 2393% CPU
Optimizing NNI: done in 1.0558 secs using 2393% CPU
Optimizing NNI: done in 0.713038 secs using 2392% CPU
Optimizing NNI: done in 0.663321 secs using 2393% CPU
Optimizing NNI: done in 0.760657 secs using 2393% CPU
Optimizing NNI: done in 0.940792 secs using 2393% CPU
Optimizing NNI: done in 0.945294 secs using 2393% CPU
Optimizing NNI: done in 0.684042 secs using 2392% CPU
Optimizing NNI: done in 1.02779 secs using 2393% CPU
Optimizing NNI: done in 1.38341 secs using 2393% CPU
Optimizing NNI: done in 0.92248 secs using 2393% CPU
Optimizing NNI: done in 0.712378 secs using 2393% CPU
Optimizing NNI: done in 0.873782 secs using 2393% CPU
Optimizing NNI: done in 0.847539 secs using 2392% CPU
Optimizing NNI: done in 0.909075 secs using 2393% CPU
Optimizing NNI: done in 1.01295 secs using 2393% CPU
Optimizing NNI: done in 0.999777 secs using 2393% CPU
Optimizing NNI: done in 0.936476 secs using 2393% CPU
Optimizing NNI: done in 1.30952 secs using 2393% CPU
Optimizing NNI: done in 0.907051 secs using 2392% CPU
Optimizing NNI: done in 0.882176 secs using 2393% CPU
Optimizing NNI: done in 0.849472 secs using 2392% CPU
Optimizing NNI: done in 1.00245 secs using 2393% CPU
Optimizing NNI: done in 1.11559 secs using 2393% CPU
Optimizing NNI: done in 0.89749 secs using 2392% CPU
Optimizing NNI: done in 1.13824 secs using 2393% CPU
Optimizing NNI: done in 1.31496 secs using 2393% CPU
Optimizing NNI: done in 0.732634 secs using 2393% CPU
Optimizing NNI: done in 0.861983 secs using 2393% CPU
Optimizing NNI: done in 1.21371 secs using 2393% CPU
Optimizing NNI: done in 1.00513 secs using 2392% CPU
Optimizing NNI: done in 0.693205 secs using 2393% CPU
Optimizing NNI: done in 0.74728 secs using 2393% CPU
Optimizing NNI: done in 0.874835 secs using 2393% CPU
Optimizing NNI: done in 0.703277 secs using 2392% CPU
Optimizing NNI: done in 0.925614 secs using 2394% CPU
Optimizing NNI: done in 1.40533 secs using 2392% CPU
Optimizing NNI: done in 1.04795 secs using 2393% CPU
Optimizing NNI: done in 1.23196 secs using 2393% CPU
Optimizing NNI: done in 0.91831 secs using 2393% CPU
Optimizing NNI: done in 1.0163 secs using 2393% CPU
Optimizing NNI: done in 0.923451 secs using 2393% CPU
Optimizing NNI: done in 0.89061 secs using 2393% CPU
Optimizing NNI: done in 0.79419 secs using 2393% CPU
Optimizing NNI: done in 0.848123 secs using 2392% CPU
Optimizing NNI: done in 1.19966 secs using 2393% CPU
Optimizing NNI: done in 0.834177 secs using 2393% CPU
Optimizing NNI: done in 0.731635 secs using 2393% CPU
Optimizing NNI: done in 0.881092 secs using 2392% CPU
Optimizing NNI: done in 0.929662 secs using 2393% CPU
Optimizing NNI: done in 0.741611 secs using 2393% CPU
Optimizing NNI: done in 0.726971 secs using 2393% CPU
Optimizing NNI: done in 0.896108 secs using 2393% CPU
Optimizing NNI: done in 1.0633 secs using 2394% CPU
Optimizing NNI: done in 0.923918 secs using 2393% CPU
Optimizing NNI: done in 0.906935 secs using 2393% CPU
Optimizing NNI: done in 0.832708 secs using 2393% CPU
Optimizing NNI: done in 0.757767 secs using 2393% CPU
Optimizing NNI: done in 0.906615 secs using 2393% CPU
Optimizing NNI: done in 0.882905 secs using 2393% CPU
Optimizing NNI: done in 0.918004 secs using 2393% CPU
2000 samples done
Optimizing NNI: done in 0.846727 secs using 2393% CPU
Optimizing NNI: done in 0.878767 secs using 2392% CPU
Optimizing NNI: done in 0.951196 secs using 2393% CPU
Optimizing NNI: done in 0.850625 secs using 2393% CPU
Optimizing NNI: done in 0.868617 secs using 2393% CPU
Optimizing NNI: done in 0.899152 secs using 2393% CPU
Optimizing NNI: done in 0.866527 secs using 2393% CPU
Optimizing NNI: done in 0.865595 secs using 2393% CPU
Optimizing NNI: done in 0.877902 secs using 2393% CPU
Optimizing NNI: done in 0.686845 secs using 2393% CPU
Optimizing NNI: done in 0.899901 secs using 2392% CPU
Optimizing NNI: done in 1.00374 secs using 2393% CPU
Optimizing NNI: done in 0.679435 secs using 2393% CPU
Optimizing NNI: done in 0.88353 secs using 2393% CPU
Optimizing NNI: done in 0.855054 secs using 2393% CPU
Optimizing NNI: done in 1.03971 secs using 2393% CPU
Optimizing NNI: done in 1.15051 secs using 2393% CPU
Optimizing NNI: done in 0.932646 secs using 2392% CPU
Optimizing NNI: done in 1.01354 secs using 2393% CPU
Optimizing NNI: done in 0.821036 secs using 2394% CPU
Optimizing NNI: done in 1.0344 secs using 2393% CPU
Optimizing NNI: done in 0.752005 secs using 2392% CPU
Optimizing NNI: done in 0.979006 secs using 2393% CPU
Optimizing NNI: done in 1.03214 secs using 2393% CPU
Optimizing NNI: done in 0.707393 secs using 2392% CPU
Optimizing NNI: done in 0.750955 secs using 2393% CPU
Optimizing NNI: done in 1.04822 secs using 2393% CPU
Optimizing NNI: done in 1.17484 secs using 2393% CPU
Optimizing NNI: done in 0.683724 secs using 2393% CPU
Optimizing NNI: done in 0.911344 secs using 2393% CPU
Optimizing NNI: done in 0.846261 secs using 2393% CPU
Optimizing NNI: done in 0.924502 secs using 2393% CPU
Optimizing NNI: done in 1.03356 secs using 2393% CPU
Optimizing NNI: done in 0.865045 secs using 2393% CPU
Optimizing NNI: done in 0.864354 secs using 2393% CPU
Optimizing NNI: done in 0.963002 secs using 2393% CPU
Optimizing NNI: done in 0.78913 secs using 2392% CPU
Optimizing NNI: done in 0.879579 secs using 2393% CPU
Optimizing NNI: done in 0.877682 secs using 2393% CPU
Optimizing NNI: done in 1.00277 secs using 2392% CPU
Optimizing NNI: done in 0.962305 secs using 2392% CPU
Optimizing NNI: done in 0.888865 secs using 2392% CPU
Optimizing NNI: done in 0.900411 secs using 2393% CPU
Optimizing NNI: done in 0.791926 secs using 2393% CPU
Optimizing NNI: done in 0.777308 secs using 2392% CPU
Optimizing NNI: done in 1.02212 secs using 2393% CPU
Optimizing NNI: done in 0.691825 secs using 2393% CPU
Optimizing NNI: done in 0.908197 secs using 2393% CPU
Optimizing NNI: done in 1.31261 secs using 2393% CPU
Optimizing NNI: done in 1.29679 secs using 2394% CPU
Optimizing NNI: done in 0.818834 secs using 2393% CPU
Optimizing NNI: done in 0.812647 secs using 2393% CPU
Optimizing NNI: done in 0.911849 secs using 2393% CPU
Optimizing NNI: done in 0.906487 secs using 2392% CPU
Optimizing NNI: done in 0.907655 secs using 2392% CPU
Optimizing NNI: done in 0.677481 secs using 2393% CPU
Optimizing NNI: done in 0.840636 secs using 2393% CPU
Optimizing NNI: done in 1.10332 secs using 2393% CPU
Optimizing NNI: done in 1.36301 secs using 2393% CPU
Optimizing NNI: done in 0.99433 secs using 2393% CPU
Optimizing NNI: done in 0.725554 secs using 2393% CPU
Optimizing NNI: done in 1.03314 secs using 2393% CPU
Optimizing NNI: done in 0.78239 secs using 2393% CPU
Optimizing NNI: done in 1.01582 secs using 2393% CPU
Optimizing NNI: done in 0.845425 secs using 2393% CPU
Optimizing NNI: done in 1.05943 secs using 2393% CPU
Optimizing NNI: done in 0.928092 secs using 2393% CPU
Optimizing NNI: done in 0.765586 secs using 2393% CPU
Optimizing NNI: done in 0.913424 secs using 2393% CPU
Optimizing NNI: done in 0.918181 secs using 2393% CPU
Optimizing NNI: done in 1.01913 secs using 2393% CPU
Optimizing NNI: done in 1.55129 secs using 2393% CPU
Optimizing NNI: done in 1.1343 secs using 2393% CPU
Optimizing NNI: done in 0.76944 secs using 2392% CPU
Optimizing NNI: done in 0.901262 secs using 2393% CPU
Optimizing NNI: done in 1.25643 secs using 2393% CPU
Optimizing NNI: done in 0.579139 secs using 2392% CPU
Optimizing NNI: done in 0.738938 secs using 2393% CPU
Optimizing NNI: done in 0.873724 secs using 2393% CPU
Optimizing NNI: done in 0.865658 secs using 2393% CPU
Optimizing NNI: done in 0.610129 secs using 2393% CPU
Optimizing NNI: done in 0.848661 secs using 2392% CPU
Optimizing NNI: done in 0.92846 secs using 2393% CPU
Optimizing NNI: done in 0.903498 secs using 2394% CPU
Optimizing NNI: done in 0.972099 secs using 2393% CPU
Optimizing NNI: done in 0.758781 secs using 2393% CPU
Optimizing NNI: done in 0.869809 secs using 2393% CPU
Optimizing NNI: done in 0.850672 secs using 2392% CPU
Optimizing NNI: done in 1.04161 secs using 2392% CPU
Optimizing NNI: done in 0.733645 secs using 2393% CPU
Optimizing NNI: done in 0.704369 secs using 2392% CPU
Optimizing NNI: done in 0.850918 secs using 2393% CPU
Optimizing NNI: done in 0.966056 secs using 2393% CPU
Optimizing NNI: done in 0.958629 secs using 2393% CPU
Optimizing NNI: done in 0.747544 secs using 2392% CPU
Optimizing NNI: done in 0.760256 secs using 2393% CPU
Optimizing NNI: done in 0.897279 secs using 2393% CPU
Optimizing NNI: done in 0.901282 secs using 2393% CPU
Optimizing NNI: done in 0.985084 secs using 2393% CPU
Optimizing NNI: done in 0.936185 secs using 2392% CPU
2100 samples done
Optimizing NNI: done in 0.748631 secs using 2394% CPU
Optimizing NNI: done in 0.902546 secs using 2393% CPU
Optimizing NNI: done in 0.986954 secs using 2393% CPU
Optimizing NNI: done in 0.842618 secs using 2392% CPU
Optimizing NNI: done in 1.00602 secs using 2392% CPU
Optimizing NNI: done in 0.860168 secs using 2393% CPU
Optimizing NNI: done in 0.854395 secs using 2393% CPU
Optimizing NNI: done in 1.01849 secs using 2393% CPU
Optimizing NNI: done in 1.05581 secs using 2394% CPU
Optimizing NNI: done in 0.9344 secs using 2393% CPU
Optimizing NNI: done in 0.980405 secs using 2393% CPU
Optimizing NNI: done in 0.91848 secs using 2392% CPU
Optimizing NNI: done in 0.864854 secs using 2393% CPU
Optimizing NNI: done in 0.921427 secs using 2393% CPU
Optimizing NNI: done in 0.860359 secs using 2393% CPU
Optimizing NNI: done in 0.910208 secs using 2393% CPU
Optimizing NNI: done in 0.94398 secs using 2392% CPU
Optimizing NNI: done in 0.90739 secs using 2393% CPU
Optimizing NNI: done in 0.857788 secs using 2393% CPU
Optimizing NNI: done in 0.937951 secs using 2394% CPU
Optimizing NNI: done in 0.993719 secs using 2392% CPU
Optimizing NNI: done in 0.837787 secs using 2393% CPU
Optimizing NNI: done in 0.746231 secs using 2393% CPU
Optimizing NNI: done in 0.94241 secs using 2392% CPU
Optimizing NNI: done in 0.746526 secs using 2393% CPU
Optimizing NNI: done in 1.06992 secs using 2393% CPU
Optimizing NNI: done in 0.721295 secs using 2393% CPU
Optimizing NNI: done in 0.891733 secs using 2393% CPU
Optimizing NNI: done in 0.740471 secs using 2393% CPU
Optimizing NNI: done in 0.888006 secs using 2393% CPU
Optimizing NNI: done in 0.758123 secs using 2392% CPU
Optimizing NNI: done in 0.827741 secs using 2392% CPU
Optimizing NNI: done in 1.03374 secs using 2393% CPU
Optimizing NNI: done in 0.923353 secs using 2392% CPU
Optimizing NNI: done in 0.868959 secs using 2392% CPU
Optimizing NNI: done in 0.734375 secs using 2393% CPU
Optimizing NNI: done in 1.40261 secs using 2393% CPU
Optimizing NNI: done in 0.911009 secs using 2393% CPU
Optimizing NNI: done in 0.782479 secs using 2392% CPU
Optimizing NNI: done in 0.864983 secs using 2392% CPU
Optimizing NNI: done in 0.932318 secs using 2394% CPU
Optimizing NNI: done in 0.908633 secs using 2392% CPU
Optimizing NNI: done in 1.06248 secs using 2393% CPU
Optimizing NNI: done in 0.888445 secs using 2393% CPU
Optimizing NNI: done in 0.77117 secs using 2392% CPU
Optimizing NNI: done in 0.925614 secs using 2392% CPU
Optimizing NNI: done in 1.07272 secs using 2393% CPU
Optimizing NNI: done in 0.946455 secs using 2392% CPU
Optimizing NNI: done in 0.912627 secs using 2393% CPU
Optimizing NNI: done in 0.714774 secs using 2392% CPU
Optimizing NNI: done in 0.859292 secs using 2393% CPU
Optimizing NNI: done in 1.23694 secs using 2393% CPU
Optimizing NNI: done in 0.908997 secs using 2393% CPU
Optimizing NNI: done in 0.858209 secs using 2393% CPU
Optimizing NNI: done in 0.946004 secs using 2393% CPU
Optimizing NNI: done in 1.00374 secs using 2393% CPU
Optimizing NNI: done in 0.991981 secs using 2392% CPU
Optimizing NNI: done in 1.04144 secs using 2392% CPU
Optimizing NNI: done in 0.81151 secs using 2393% CPU
Optimizing NNI: done in 1.0147 secs using 2393% CPU
Optimizing NNI: done in 1.0911 secs using 2393% CPU
Optimizing NNI: done in 0.698123 secs using 2394% CPU
Optimizing NNI: done in 0.908895 secs using 2393% CPU
Optimizing NNI: done in 0.878113 secs using 2392% CPU
Optimizing NNI: done in 1.02983 secs using 2392% CPU
Optimizing NNI: done in 0.867742 secs using 2393% CPU
Optimizing NNI: done in 0.838524 secs using 2393% CPU
Optimizing NNI: done in 0.860717 secs using 2393% CPU
Optimizing NNI: done in 0.984792 secs using 2393% CPU
Optimizing NNI: done in 0.748647 secs using 2392% CPU
Optimizing NNI: done in 0.76719 secs using 2393% CPU
Optimizing NNI: done in 0.87082 secs using 2393% CPU
Optimizing NNI: done in 0.838944 secs using 2392% CPU
Optimizing NNI: done in 0.857038 secs using 2393% CPU
Optimizing NNI: done in 0.767054 secs using 2393% CPU
Optimizing NNI: done in 0.882425 secs using 2393% CPU
Optimizing NNI: done in 0.864863 secs using 2393% CPU
Optimizing NNI: done in 0.708778 secs using 2392% CPU
Optimizing NNI: done in 0.9222 secs using 2393% CPU
Optimizing NNI: done in 0.918275 secs using 2393% CPU
Optimizing NNI: done in 1.32226 secs using 2393% CPU
Optimizing NNI: done in 0.910653 secs using 2393% CPU
Optimizing NNI: done in 1.04936 secs using 2394% CPU
Optimizing NNI: done in 1.0285 secs using 2393% CPU
Optimizing NNI: done in 1.0648 secs using 2393% CPU
Optimizing NNI: done in 0.889931 secs using 2393% CPU
Optimizing NNI: done in 0.89461 secs using 2393% CPU
Optimizing NNI: done in 0.776332 secs using 2393% CPU
Optimizing NNI: done in 0.724035 secs using 2393% CPU
Optimizing NNI: done in 1.01272 secs using 2393% CPU
Optimizing NNI: done in 0.944086 secs using 2393% CPU
Optimizing NNI: done in 0.733927 secs using 2392% CPU
Optimizing NNI: done in 0.866812 secs using 2393% CPU
Optimizing NNI: done in 0.803632 secs using 2393% CPU
Optimizing NNI: done in 0.733566 secs using 2393% CPU
Optimizing NNI: done in 0.757141 secs using 2393% CPU
Optimizing NNI: done in 1.01268 secs using 2393% CPU
Optimizing NNI: done in 0.705519 secs using 2393% CPU
Optimizing NNI: done in 0.935248 secs using 2393% CPU
Optimizing NNI: done in 0.838856 secs using 2393% CPU
2200 samples done
Optimizing NNI: done in 1.06093 secs using 2393% CPU
Optimizing NNI: done in 0.948659 secs using 2393% CPU
Optimizing NNI: done in 0.949545 secs using 2393% CPU
Optimizing NNI: done in 0.894485 secs using 2393% CPU
Optimizing NNI: done in 0.743025 secs using 2393% CPU
Optimizing NNI: done in 0.672694 secs using 2393% CPU
Optimizing NNI: done in 0.750283 secs using 2393% CPU
Optimizing NNI: done in 0.968083 secs using 2393% CPU
Optimizing NNI: done in 1.25635 secs using 2393% CPU
Optimizing NNI: done in 1.01858 secs using 2393% CPU
Optimizing NNI: done in 0.8786 secs using 2393% CPU
Optimizing NNI: done in 0.862313 secs using 2393% CPU
Optimizing NNI: done in 0.72306 secs using 2393% CPU
Optimizing NNI: done in 1.20408 secs using 2393% CPU
Optimizing NNI: done in 0.903275 secs using 2392% CPU
Optimizing NNI: done in 0.85728 secs using 2393% CPU
Optimizing NNI: done in 0.743013 secs using 2393% CPU
Optimizing NNI: done in 0.957369 secs using 2392% CPU
Optimizing NNI: done in 0.865194 secs using 2393% CPU
Optimizing NNI: done in 1.00481 secs using 2393% CPU
Optimizing NNI: done in 0.895421 secs using 2393% CPU
Optimizing NNI: done in 0.746203 secs using 2393% CPU
Optimizing NNI: done in 0.928443 secs using 2393% CPU
Optimizing NNI: done in 0.738609 secs using 2393% CPU
Optimizing NNI: done in 0.767748 secs using 2393% CPU
Optimizing NNI: done in 0.787847 secs using 2393% CPU
Optimizing NNI: done in 0.905535 secs using 2393% CPU
Optimizing NNI: done in 0.746405 secs using 2393% CPU
Optimizing NNI: done in 0.790829 secs using 2392% CPU
Optimizing NNI: done in 1.04891 secs using 2393% CPU
Optimizing NNI: done in 0.910895 secs using 2392% CPU
Optimizing NNI: done in 0.787167 secs using 2393% CPU
Optimizing NNI: done in 0.921113 secs using 2393% CPU
Optimizing NNI: done in 1.26558 secs using 2393% CPU
Optimizing NNI: done in 0.771756 secs using 2391% CPU
Optimizing NNI: done in 0.831182 secs using 2393% CPU
Optimizing NNI: done in 0.81764 secs using 2393% CPU
Optimizing NNI: done in 0.872745 secs using 2393% CPU
Optimizing NNI: done in 0.721989 secs using 2392% CPU
Optimizing NNI: done in 0.889123 secs using 2393% CPU
Optimizing NNI: done in 0.832965 secs using 2393% CPU
Optimizing NNI: done in 0.766235 secs using 2393% CPU
Optimizing NNI: done in 0.71417 secs using 2392% CPU
Optimizing NNI: done in 0.914586 secs using 2393% CPU
Optimizing NNI: done in 1.1586 secs using 2393% CPU
Optimizing NNI: done in 0.966246 secs using 2393% CPU
Optimizing NNI: done in 0.810853 secs using 2393% CPU
Optimizing NNI: done in 1.02721 secs using 2393% CPU
Optimizing NNI: done in 0.894462 secs using 2393% CPU
Optimizing NNI: done in 0.776538 secs using 2393% CPU
Optimizing NNI: done in 1.0579 secs using 2393% CPU
Optimizing NNI: done in 0.749645 secs using 2393% CPU
Optimizing NNI: done in 1.13441 secs using 2393% CPU
Optimizing NNI: done in 0.964012 secs using 2393% CPU
Optimizing NNI: done in 0.872539 secs using 2393% CPU
Optimizing NNI: done in 0.730171 secs using 2393% CPU
Optimizing NNI: done in 1.03094 secs using 2393% CPU
Optimizing NNI: done in 1.62978 secs using 2393% CPU
Optimizing NNI: done in 0.765503 secs using 2393% CPU
Optimizing NNI: done in 0.868228 secs using 2393% CPU
Optimizing NNI: done in 1.14253 secs using 2393% CPU
Optimizing NNI: done in 1.01973 secs using 2393% CPU
Optimizing NNI: done in 0.907709 secs using 2393% CPU
Optimizing NNI: done in 0.691954 secs using 2393% CPU
Optimizing NNI: done in 0.754285 secs using 2393% CPU
Optimizing NNI: done in 0.918534 secs using 2393% CPU
Optimizing NNI: done in 0.76137 secs using 2393% CPU
Optimizing NNI: done in 0.77353 secs using 2393% CPU
Optimizing NNI: done in 0.742817 secs using 2393% CPU
Optimizing NNI: done in 0.888091 secs using 2393% CPU
Optimizing NNI: done in 1.04359 secs using 2393% CPU
Optimizing NNI: done in 0.836086 secs using 2393% CPU
Optimizing NNI: done in 1.04257 secs using 2393% CPU
Optimizing NNI: done in 0.9671 secs using 2393% CPU
Optimizing NNI: done in 0.910699 secs using 2393% CPU
Optimizing NNI: done in 1.07508 secs using 2393% CPU
Optimizing NNI: done in 1.02627 secs using 2393% CPU
Optimizing NNI: done in 0.821259 secs using 2392% CPU
Optimizing NNI: done in 0.730972 secs using 2393% CPU
Optimizing NNI: done in 0.938523 secs using 2393% CPU
Optimizing NNI: done in 0.913635 secs using 2393% CPU
Optimizing NNI: done in 0.994714 secs using 2393% CPU
Optimizing NNI: done in 1.01166 secs using 2392% CPU
Optimizing NNI: done in 0.755124 secs using 2393% CPU
Optimizing NNI: done in 1.05221 secs using 2393% CPU
Optimizing NNI: done in 0.862853 secs using 2393% CPU
Optimizing NNI: done in 0.889962 secs using 2392% CPU
Optimizing NNI: done in 1.02164 secs using 2393% CPU
Optimizing NNI: done in 0.775482 secs using 2392% CPU
Optimizing NNI: done in 0.90455 secs using 2392% CPU
Optimizing NNI: done in 1.05105 secs using 2393% CPU
Optimizing NNI: done in 0.874166 secs using 2393% CPU
Optimizing NNI: done in 0.933198 secs using 2393% CPU
Optimizing NNI: done in 0.880764 secs using 2392% CPU
Optimizing NNI: done in 0.920412 secs using 2393% CPU
Optimizing NNI: done in 0.749657 secs using 2392% CPU
Optimizing NNI: done in 0.880072 secs using 2393% CPU
Optimizing NNI: done in 1.26304 secs using 2393% CPU
Optimizing NNI: done in 0.700601 secs using 2393% CPU
Optimizing NNI: done in 0.904322 secs using 2392% CPU
2300 samples done
Optimizing NNI: done in 0.764168 secs using 2393% CPU
Optimizing NNI: done in 1.02422 secs using 2393% CPU
Optimizing NNI: done in 0.868847 secs using 2393% CPU
Optimizing NNI: done in 0.774624 secs using 2392% CPU
Optimizing NNI: done in 0.737747 secs using 2393% CPU
Optimizing NNI: done in 1.27772 secs using 2393% CPU
Optimizing NNI: done in 0.911209 secs using 2393% CPU
Optimizing NNI: done in 0.671893 secs using 2393% CPU
Optimizing NNI: done in 0.879327 secs using 2393% CPU
Optimizing NNI: done in 1.0481 secs using 2393% CPU
Optimizing NNI: done in 0.824571 secs using 2394% CPU
Optimizing NNI: done in 0.894785 secs using 2393% CPU
Optimizing NNI: done in 0.56427 secs using 2393% CPU
Optimizing NNI: done in 0.860658 secs using 2392% CPU
Optimizing NNI: done in 0.920065 secs using 2392% CPU
Optimizing NNI: done in 0.714566 secs using 2393% CPU
Optimizing NNI: done in 0.931109 secs using 2393% CPU
Optimizing NNI: done in 0.987039 secs using 2393% CPU
Optimizing NNI: done in 1.14563 secs using 2393% CPU
Optimizing NNI: done in 0.82828 secs using 2393% CPU
Optimizing NNI: done in 0.747615 secs using 2392% CPU
Optimizing NNI: done in 0.936811 secs using 2393% CPU
Optimizing NNI: done in 0.674738 secs using 2393% CPU
Optimizing NNI: done in 0.879512 secs using 2393% CPU
Optimizing NNI: done in 1.24011 secs using 2393% CPU
Optimizing NNI: done in 1.12562 secs using 2392% CPU
Optimizing NNI: done in 0.860931 secs using 2393% CPU
Optimizing NNI: done in 0.77512 secs using 2393% CPU
Optimizing NNI: done in 0.636321 secs using 2393% CPU
Optimizing NNI: done in 0.728362 secs using 2394% CPU
Optimizing NNI: done in 0.911134 secs using 2393% CPU
Optimizing NNI: done in 1.25908 secs using 2393% CPU
Optimizing NNI: done in 0.892727 secs using 2393% CPU
Optimizing NNI: done in 0.925797 secs using 2392% CPU
Optimizing NNI: done in 0.901616 secs using 2393% CPU
Optimizing NNI: done in 0.760458 secs using 2392% CPU
Optimizing NNI: done in 0.90324 secs using 2393% CPU
Optimizing NNI: done in 0.870153 secs using 2393% CPU
Optimizing NNI: done in 0.759549 secs using 2393% CPU
Optimizing NNI: done in 0.883799 secs using 2393% CPU
Optimizing NNI: done in 0.911667 secs using 2393% CPU
Optimizing NNI: done in 0.875372 secs using 2392% CPU
Optimizing NNI: done in 0.864153 secs using 2392% CPU
Optimizing NNI: done in 0.865117 secs using 2393% CPU
Optimizing NNI: done in 0.959598 secs using 2393% CPU
Optimizing NNI: done in 0.766782 secs using 2392% CPU
Optimizing NNI: done in 0.8721 secs using 2393% CPU
Optimizing NNI: done in 0.919167 secs using 2393% CPU
Optimizing NNI: done in 0.787371 secs using 2392% CPU
Optimizing NNI: done in 0.867491 secs using 2393% CPU
Optimizing NNI: done in 0.841544 secs using 2393% CPU
Optimizing NNI: done in 0.756207 secs using 2393% CPU
Optimizing NNI: done in 0.954332 secs using 2393% CPU
Optimizing NNI: done in 0.87646 secs using 2393% CPU
Optimizing NNI: done in 0.71099 secs using 2392% CPU
Optimizing NNI: done in 0.763098 secs using 2393% CPU
Optimizing NNI: done in 0.86678 secs using 2392% CPU
Optimizing NNI: done in 1.0431 secs using 2393% CPU
Optimizing NNI: done in 0.8811 secs using 2393% CPU
Optimizing NNI: done in 0.545611 secs using 2393% CPU
Optimizing NNI: done in 0.969015 secs using 2393% CPU
Optimizing NNI: done in 1.04598 secs using 2393% CPU
Optimizing NNI: done in 0.844108 secs using 2393% CPU
Optimizing NNI: done in 0.758455 secs using 2392% CPU
Optimizing NNI: done in 0.822948 secs using 2392% CPU
Optimizing NNI: done in 1.01257 secs using 2393% CPU
Optimizing NNI: done in 0.902815 secs using 2393% CPU
Optimizing NNI: done in 1.03308 secs using 2393% CPU
Optimizing NNI: done in 0.911689 secs using 2393% CPU
Optimizing NNI: done in 0.854749 secs using 2393% CPU
Optimizing NNI: done in 0.885107 secs using 2393% CPU
Optimizing NNI: done in 1.29368 secs using 2392% CPU
Optimizing NNI: done in 0.907437 secs using 2393% CPU
Optimizing NNI: done in 0.741605 secs using 2393% CPU
Optimizing NNI: done in 0.84745 secs using 2392% CPU
Optimizing NNI: done in 1.01025 secs using 2392% CPU
Optimizing NNI: done in 1.06534 secs using 2393% CPU
Optimizing NNI: done in 0.879177 secs using 2392% CPU
Optimizing NNI: done in 0.90369 secs using 2393% CPU
Optimizing NNI: done in 0.908355 secs using 2392% CPU
Optimizing NNI: done in 0.717489 secs using 2393% CPU
Optimizing NNI: done in 0.934841 secs using 2392% CPU
Optimizing NNI: done in 0.922739 secs using 2393% CPU
Optimizing NNI: done in 0.871746 secs using 2393% CPU
Optimizing NNI: done in 1.02512 secs using 2393% CPU
Optimizing NNI: done in 0.873407 secs using 2392% CPU
Optimizing NNI: done in 0.9563 secs using 2393% CPU
Optimizing NNI: done in 1.02372 secs using 2393% CPU
Optimizing NNI: done in 1.17378 secs using 2393% CPU
Optimizing NNI: done in 1.35997 secs using 2393% CPU
Optimizing NNI: done in 0.851384 secs using 2393% CPU
Optimizing NNI: done in 0.860197 secs using 2393% CPU
Optimizing NNI: done in 0.895646 secs using 2393% CPU
Optimizing NNI: done in 1.1775 secs using 2393% CPU
Optimizing NNI: done in 0.889199 secs using 2392% CPU
Optimizing NNI: done in 0.747691 secs using 2393% CPU
Optimizing NNI: done in 0.905132 secs using 2393% CPU
Optimizing NNI: done in 0.943119 secs using 2392% CPU
Optimizing NNI: done in 0.855022 secs using 2393% CPU
Optimizing NNI: done in 1.0391 secs using 2393% CPU
2400 samples done
Optimizing NNI: done in 0.867546 secs using 2393% CPU
Optimizing NNI: done in 1.11345 secs using 2393% CPU
Optimizing NNI: done in 0.954066 secs using 2393% CPU
Optimizing NNI: done in 0.728916 secs using 2393% CPU
Optimizing NNI: done in 0.951775 secs using 2394% CPU
Optimizing NNI: done in 1.098 secs using 2393% CPU
Optimizing NNI: done in 1.09031 secs using 2393% CPU
Optimizing NNI: done in 0.989693 secs using 2393% CPU
Optimizing NNI: done in 0.731268 secs using 2393% CPU
Optimizing NNI: done in 1.11099 secs using 2393% CPU
Optimizing NNI: done in 1.1497 secs using 2393% CPU
Optimizing NNI: done in 0.754314 secs using 2394% CPU
Optimizing NNI: done in 0.759741 secs using 2393% CPU
Optimizing NNI: done in 1.40787 secs using 2393% CPU
Optimizing NNI: done in 0.786141 secs using 2392% CPU
Optimizing NNI: done in 1.01642 secs using 2393% CPU
Optimizing NNI: done in 0.873626 secs using 2393% CPU
Optimizing NNI: done in 0.93071 secs using 2393% CPU
Optimizing NNI: done in 1.0524 secs using 2392% CPU
Optimizing NNI: done in 0.90592 secs using 2393% CPU
Optimizing NNI: done in 0.904278 secs using 2393% CPU
Optimizing NNI: done in 0.836067 secs using 2392% CPU
Optimizing NNI: done in 0.866808 secs using 2392% CPU
Optimizing NNI: done in 0.898904 secs using 2393% CPU
Optimizing NNI: done in 1.39953 secs using 2393% CPU
Optimizing NNI: done in 0.852293 secs using 2393% CPU
Optimizing NNI: done in 0.727716 secs using 2393% CPU
Optimizing NNI: done in 0.811748 secs using 2393% CPU
Optimizing NNI: done in 0.857475 secs using 2393% CPU
Optimizing NNI: done in 1.05508 secs using 2393% CPU
Optimizing NNI: done in 0.957131 secs using 2393% CPU
Optimizing NNI: done in 1.00985 secs using 2393% CPU
Optimizing NNI: done in 0.983705 secs using 2392% CPU
Optimizing NNI: done in 0.729913 secs using 2392% CPU
Optimizing NNI: done in 0.747674 secs using 2393% CPU
Optimizing NNI: done in 1.26485 secs using 2393% CPU
Optimizing NNI: done in 0.749028 secs using 2393% CPU
Optimizing NNI: done in 1.02388 secs using 2392% CPU
Optimizing NNI: done in 0.906103 secs using 2393% CPU
Optimizing NNI: done in 1.08081 secs using 2393% CPU
Optimizing NNI: done in 1.03773 secs using 2392% CPU
Optimizing NNI: done in 0.87758 secs using 2393% CPU
Optimizing NNI: done in 1.11495 secs using 2393% CPU
Optimizing NNI: done in 0.747347 secs using 2392% CPU
Optimizing NNI: done in 0.740638 secs using 2394% CPU
Optimizing NNI: done in 0.736276 secs using 2393% CPU
Optimizing NNI: done in 0.790083 secs using 2393% CPU
Optimizing NNI: done in 0.898279 secs using 2392% CPU
Optimizing NNI: done in 0.744195 secs using 2392% CPU
Optimizing NNI: done in 0.72665 secs using 2393% CPU
Optimizing NNI: done in 0.867004 secs using 2392% CPU
Optimizing NNI: done in 0.703519 secs using 2394% CPU
Optimizing NNI: done in 1.02596 secs using 2393% CPU
Optimizing NNI: done in 0.88355 secs using 2392% CPU
Optimizing NNI: done in 0.762863 secs using 2393% CPU
Optimizing NNI: done in 0.932424 secs using 2392% CPU
Optimizing NNI: done in 0.967858 secs using 2393% CPU
Optimizing NNI: done in 0.979382 secs using 2393% CPU
Optimizing NNI: done in 0.781561 secs using 2392% CPU
Optimizing NNI: done in 0.699471 secs using 2392% CPU
Optimizing NNI: done in 0.932531 secs using 2393% CPU
Optimizing NNI: done in 0.889363 secs using 2393% CPU
Optimizing NNI: done in 1.22324 secs using 2393% CPU
Optimizing NNI: done in 0.864508 secs using 2392% CPU
Optimizing NNI: done in 0.685128 secs using 2393% CPU
Optimizing NNI: done in 0.947964 secs using 2392% CPU
Optimizing NNI: done in 0.898861 secs using 2393% CPU
Optimizing NNI: done in 0.950244 secs using 2393% CPU
Optimizing NNI: done in 0.887484 secs using 2393% CPU
Optimizing NNI: done in 0.699125 secs using 2394% CPU
Optimizing NNI: done in 0.776152 secs using 2393% CPU
Optimizing NNI: done in 0.784298 secs using 2393% CPU
Optimizing NNI: done in 0.927496 secs using 2393% CPU
Optimizing NNI: done in 0.740736 secs using 2393% CPU
Optimizing NNI: done in 1.08904 secs using 2393% CPU
Optimizing NNI: done in 1.06563 secs using 2393% CPU
Optimizing NNI: done in 0.876748 secs using 2392% CPU
Optimizing NNI: done in 0.89374 secs using 2393% CPU
Optimizing NNI: done in 1.07884 secs using 2393% CPU
Optimizing NNI: done in 0.808746 secs using 2393% CPU
Optimizing NNI: done in 0.749691 secs using 2392% CPU
Optimizing NNI: done in 1.0661 secs using 2393% CPU
Optimizing NNI: done in 0.713799 secs using 2393% CPU
Optimizing NNI: done in 0.905598 secs using 2393% CPU
Optimizing NNI: done in 0.739041 secs using 2392% CPU
Optimizing NNI: done in 0.935009 secs using 2392% CPU
Optimizing NNI: done in 0.871457 secs using 2393% CPU
Optimizing NNI: done in 0.768705 secs using 2393% CPU
Optimizing NNI: done in 0.892488 secs using 2392% CPU
Optimizing NNI: done in 0.931466 secs using 2393% CPU
Optimizing NNI: done in 1.16816 secs using 2393% CPU
Optimizing NNI: done in 1.4273 secs using 2393% CPU
Optimizing NNI: done in 0.88353 secs using 2393% CPU
Optimizing NNI: done in 0.857765 secs using 2393% CPU
Optimizing NNI: done in 1.0122 secs using 2393% CPU
Optimizing NNI: done in 1.00895 secs using 2393% CPU
Optimizing NNI: done in 0.874843 secs using 2393% CPU
Optimizing NNI: done in 1.33594 secs using 2393% CPU
Optimizing NNI: done in 1.01522 secs using 2393% CPU
Optimizing NNI: done in 0.877415 secs using 2393% CPU
2500 samples done
Optimizing NNI: done in 0.976509 secs using 2393% CPU
Optimizing NNI: done in 0.849658 secs using 2393% CPU
Optimizing NNI: done in 0.91247 secs using 2392% CPU
Optimizing NNI: done in 0.654418 secs using 2393% CPU
Optimizing NNI: done in 0.711099 secs using 2392% CPU
Optimizing NNI: done in 0.843002 secs using 2392% CPU
Optimizing NNI: done in 0.990418 secs using 2393% CPU
Optimizing NNI: done in 0.787919 secs using 2393% CPU
Optimizing NNI: done in 0.879838 secs using 2393% CPU
Optimizing NNI: done in 0.841805 secs using 2393% CPU
Optimizing NNI: done in 1.08995 secs using 2393% CPU
Optimizing NNI: done in 0.916989 secs using 2393% CPU
Optimizing NNI: done in 0.774532 secs using 2392% CPU
Optimizing NNI: done in 0.891801 secs using 2393% CPU
Optimizing NNI: done in 0.873062 secs using 2393% CPU
Optimizing NNI: done in 0.785518 secs using 2393% CPU
Optimizing NNI: done in 0.85932 secs using 2394% CPU
Optimizing NNI: done in 0.928866 secs using 2393% CPU
Optimizing NNI: done in 0.900826 secs using 2392% CPU
Optimizing NNI: done in 0.900863 secs using 2393% CPU
Optimizing NNI: done in 0.741601 secs using 2393% CPU
Optimizing NNI: done in 0.759958 secs using 2393% CPU
Optimizing NNI: done in 0.928137 secs using 2393% CPU
Optimizing NNI: done in 1.26641 secs using 2393% CPU
Optimizing NNI: done in 0.766107 secs using 2393% CPU
Optimizing NNI: done in 1.10494 secs using 2393% CPU
Optimizing NNI: done in 0.768869 secs using 2392% CPU
Optimizing NNI: done in 0.799994 secs using 2394% CPU
Optimizing NNI: done in 0.89134 secs using 2393% CPU
Optimizing NNI: done in 1.06611 secs using 2392% CPU
Optimizing NNI: done in 1.05305 secs using 2393% CPU
Optimizing NNI: done in 1.16642 secs using 2393% CPU
Optimizing NNI: done in 0.888048 secs using 2392% CPU
Optimizing NNI: done in 0.779657 secs using 2392% CPU
Optimizing NNI: done in 0.949829 secs using 2393% CPU
Optimizing NNI: done in 0.726755 secs using 2393% CPU
Optimizing NNI: done in 0.885474 secs using 2393% CPU
Optimizing NNI: done in 0.738526 secs using 2392% CPU
Optimizing NNI: done in 1.14068 secs using 2393% CPU
Optimizing NNI: done in 0.894401 secs using 2393% CPU
Optimizing NNI: done in 0.87997 secs using 2393% CPU
Optimizing NNI: done in 1.0922 secs using 2393% CPU
Optimizing NNI: done in 0.879042 secs using 2393% CPU
Optimizing NNI: done in 0.880066 secs using 2393% CPU
Optimizing NNI: done in 0.873493 secs using 2393% CPU
Optimizing NNI: done in 1.08783 secs using 2393% CPU
Optimizing NNI: done in 0.725068 secs using 2392% CPU
Optimizing NNI: done in 1.03479 secs using 2393% CPU
Optimizing NNI: done in 0.7749 secs using 2393% CPU
Optimizing NNI: done in 1.03578 secs using 2393% CPU
Optimizing NNI: done in 0.945691 secs using 2393% CPU
Optimizing NNI: done in 0.723558 secs using 2393% CPU
Optimizing NNI: done in 1.1937 secs using 2392% CPU
Optimizing NNI: done in 1.0005 secs using 2394% CPU
Optimizing NNI: done in 0.861372 secs using 2393% CPU
Optimizing NNI: done in 0.845962 secs using 2392% CPU
Optimizing NNI: done in 0.863503 secs using 2393% CPU
Optimizing NNI: done in 0.899775 secs using 2393% CPU
Optimizing NNI: done in 0.716018 secs using 2393% CPU
Optimizing NNI: done in 0.74273 secs using 2392% CPU
Optimizing NNI: done in 0.907005 secs using 2392% CPU
Optimizing NNI: done in 0.878982 secs using 2393% CPU
Optimizing NNI: done in 0.851993 secs using 2392% CPU
Optimizing NNI: done in 0.984891 secs using 2393% CPU
Optimizing NNI: done in 0.909596 secs using 2392% CPU
Optimizing NNI: done in 0.774093 secs using 2392% CPU
Optimizing NNI: done in 0.721826 secs using 2393% CPU
Optimizing NNI: done in 0.747645 secs using 2393% CPU
Optimizing NNI: done in 0.866701 secs using 2393% CPU
Optimizing NNI: done in 0.886282 secs using 2392% CPU
Optimizing NNI: done in 0.873653 secs using 2392% CPU
Optimizing NNI: done in 1.08187 secs using 2393% CPU
Optimizing NNI: done in 0.883315 secs using 2393% CPU
Optimizing NNI: done in 0.919075 secs using 2393% CPU
Optimizing NNI: done in 1.00733 secs using 2393% CPU
Optimizing NNI: done in 0.766698 secs using 2393% CPU
Optimizing NNI: done in 1.03985 secs using 2393% CPU
Optimizing NNI: done in 0.888273 secs using 2393% CPU
Optimizing NNI: done in 0.983557 secs using 2393% CPU
Optimizing NNI: done in 0.700254 secs using 2393% CPU
Optimizing NNI: done in 0.976305 secs using 2393% CPU
Optimizing NNI: done in 0.853431 secs using 2393% CPU
Optimizing NNI: done in 1.04351 secs using 2392% CPU
Optimizing NNI: done in 0.924497 secs using 2394% CPU
Optimizing NNI: done in 1.04701 secs using 2393% CPU
Optimizing NNI: done in 0.986342 secs using 2393% CPU
Optimizing NNI: done in 0.881688 secs using 2392% CPU
Optimizing NNI: done in 0.871177 secs using 2393% CPU
Optimizing NNI: done in 0.860678 secs using 2393% CPU
Optimizing NNI: done in 0.860044 secs using 2393% CPU
Optimizing NNI: done in 0.902386 secs using 2393% CPU
Optimizing NNI: done in 0.735835 secs using 2393% CPU
Optimizing NNI: done in 0.73497 secs using 2392% CPU
Optimizing NNI: done in 0.850305 secs using 2393% CPU
Optimizing NNI: done in 1.0222 secs using 2392% CPU
Optimizing NNI: done in 0.86806 secs using 2393% CPU
Optimizing NNI: done in 1.00631 secs using 2392% CPU
Optimizing NNI: done in 0.760253 secs using 2393% CPU
Optimizing NNI: done in 0.884734 secs using 2393% CPU
Optimizing NNI: done in 0.704144 secs using 2393% CPU
2600 samples done
Optimizing NNI: done in 0.885317 secs using 2393% CPU
Optimizing NNI: done in 0.796341 secs using 2392% CPU
Optimizing NNI: done in 0.867071 secs using 2392% CPU
Optimizing NNI: done in 0.763186 secs using 2393% CPU
Optimizing NNI: done in 1.1363 secs using 2393% CPU
Optimizing NNI: done in 0.70757 secs using 2393% CPU
Optimizing NNI: done in 1.18217 secs using 2392% CPU
Optimizing NNI: done in 0.896172 secs using 2392% CPU
Optimizing NNI: done in 0.871339 secs using 2393% CPU
Optimizing NNI: done in 0.853525 secs using 2393% CPU
Optimizing NNI: done in 0.75565 secs using 2394% CPU
Optimizing NNI: done in 1.03573 secs using 2393% CPU
Optimizing NNI: done in 0.893465 secs using 2393% CPU
Optimizing NNI: done in 0.907501 secs using 2393% CPU
Optimizing NNI: done in 0.971885 secs using 2393% CPU
Optimizing NNI: done in 0.909716 secs using 2393% CPU
Optimizing NNI: done in 0.714403 secs using 2392% CPU
Optimizing NNI: done in 0.828743 secs using 2393% CPU
Optimizing NNI: done in 0.757677 secs using 2393% CPU
Optimizing NNI: done in 0.701862 secs using 2393% CPU
Optimizing NNI: done in 0.915244 secs using 2393% CPU
Optimizing NNI: done in 0.893447 secs using 2393% CPU
Optimizing NNI: done in 0.954731 secs using 2393% CPU
Optimizing NNI: done in 0.906229 secs using 2393% CPU
Optimizing NNI: done in 0.840712 secs using 2392% CPU
Optimizing NNI: done in 0.851849 secs using 2393% CPU
Optimizing NNI: done in 1.01395 secs using 2393% CPU
Optimizing NNI: done in 0.845235 secs using 2393% CPU
Optimizing NNI: done in 0.888005 secs using 2392% CPU
Optimizing NNI: done in 1.16654 secs using 2392% CPU
Optimizing NNI: done in 1.07633 secs using 2392% CPU
Optimizing NNI: done in 1.20369 secs using 2393% CPU
Optimizing NNI: done in 0.705465 secs using 2393% CPU
Optimizing NNI: done in 1.04384 secs using 2392% CPU
Optimizing NNI: done in 0.907982 secs using 2393% CPU
Optimizing NNI: done in 0.871076 secs using 2393% CPU
Optimizing NNI: done in 0.970995 secs using 2393% CPU
Optimizing NNI: done in 0.868171 secs using 2393% CPU
Optimizing NNI: done in 0.760359 secs using 2393% CPU
Optimizing NNI: done in 1.00871 secs using 2393% CPU
Optimizing NNI: done in 0.878096 secs using 2393% CPU
Optimizing NNI: done in 1.04295 secs using 2393% CPU
Optimizing NNI: done in 0.940973 secs using 2393% CPU
Optimizing NNI: done in 0.937741 secs using 2392% CPU
Optimizing NNI: done in 1.57338 secs using 2393% CPU
Optimizing NNI: done in 0.953596 secs using 2392% CPU
Optimizing NNI: done in 0.92366 secs using 2392% CPU
Optimizing NNI: done in 1.01642 secs using 2393% CPU
Optimizing NNI: done in 0.890038 secs using 2392% CPU
Optimizing NNI: done in 1.02121 secs using 2393% CPU
Optimizing NNI: done in 0.761997 secs using 2393% CPU
Optimizing NNI: done in 0.951866 secs using 2393% CPU
Optimizing NNI: done in 0.830975 secs using 2392% CPU
Optimizing NNI: done in 0.836667 secs using 2393% CPU
Optimizing NNI: done in 1.01864 secs using 2393% CPU
Optimizing NNI: done in 1.14661 secs using 2393% CPU
Optimizing NNI: done in 0.71377 secs using 2392% CPU
Optimizing NNI: done in 0.88923 secs using 2392% CPU
Optimizing NNI: done in 1.04587 secs using 2393% CPU
Optimizing NNI: done in 0.922817 secs using 2393% CPU
Optimizing NNI: done in 0.933191 secs using 2393% CPU
Optimizing NNI: done in 0.88224 secs using 2392% CPU
Optimizing NNI: done in 1.04383 secs using 2392% CPU
Optimizing NNI: done in 0.736491 secs using 2392% CPU
Optimizing NNI: done in 1.07396 secs using 2393% CPU
Optimizing NNI: done in 0.869603 secs using 2393% CPU
Optimizing NNI: done in 0.917722 secs using 2392% CPU
Optimizing NNI: done in 0.84912 secs using 2393% CPU
Optimizing NNI: done in 0.828586 secs using 2392% CPU
Optimizing NNI: done in 0.920824 secs using 2393% CPU
Optimizing NNI: done in 0.97865 secs using 2392% CPU
Optimizing NNI: done in 0.902558 secs using 2394% CPU
Optimizing NNI: done in 0.907129 secs using 2393% CPU
Optimizing NNI: done in 1.22093 secs using 2393% CPU
Optimizing NNI: done in 0.865813 secs using 2393% CPU
Optimizing NNI: done in 1.03185 secs using 2393% CPU
Optimizing NNI: done in 1.11755 secs using 2393% CPU
Optimizing NNI: done in 0.921094 secs using 2393% CPU
Optimizing NNI: done in 0.931156 secs using 2393% CPU
Optimizing NNI: done in 0.95298 secs using 2393% CPU
Optimizing NNI: done in 0.728458 secs using 2392% CPU
Optimizing NNI: done in 0.93795 secs using 2393% CPU
Optimizing NNI: done in 0.719264 secs using 2393% CPU
Optimizing NNI: done in 0.700992 secs using 2393% CPU
Optimizing NNI: done in 1.03017 secs using 2392% CPU
Optimizing NNI: done in 0.889385 secs using 2393% CPU
Optimizing NNI: done in 0.697113 secs using 2393% CPU
Optimizing NNI: done in 1.41501 secs using 2393% CPU
Optimizing NNI: done in 0.785189 secs using 2392% CPU
Optimizing NNI: done in 0.883951 secs using 2392% CPU
Optimizing NNI: done in 1.23227 secs using 2393% CPU
Optimizing NNI: done in 0.711 secs using 2393% CPU
Optimizing NNI: done in 0.906351 secs using 2392% CPU
Optimizing NNI: done in 0.72033 secs using 2393% CPU
Optimizing NNI: done in 0.840741 secs using 2393% CPU
Optimizing NNI: done in 1.04296 secs using 2393% CPU
Optimizing NNI: done in 0.973515 secs using 2393% CPU
Optimizing NNI: done in 1.20548 secs using 2392% CPU
Optimizing NNI: done in 0.871717 secs using 2392% CPU
Optimizing NNI: done in 0.864475 secs using 2393% CPU
2700 samples done
Optimizing NNI: done in 0.884651 secs using 2392% CPU
Optimizing NNI: done in 0.746093 secs using 2393% CPU
Optimizing NNI: done in 1.10868 secs using 2393% CPU
Optimizing NNI: done in 0.995502 secs using 2393% CPU
Optimizing NNI: done in 1.00188 secs using 2393% CPU
Optimizing NNI: done in 0.695595 secs using 2393% CPU
Optimizing NNI: done in 0.857852 secs using 2393% CPU
Optimizing NNI: done in 0.932313 secs using 2393% CPU
Optimizing NNI: done in 0.877162 secs using 2393% CPU
Optimizing NNI: done in 0.709809 secs using 2392% CPU
Optimizing NNI: done in 0.709797 secs using 2393% CPU
Optimizing NNI: done in 0.891124 secs using 2393% CPU
Optimizing NNI: done in 0.903149 secs using 2393% CPU
Optimizing NNI: done in 0.702982 secs using 2392% CPU
Optimizing NNI: done in 0.766199 secs using 2393% CPU
Optimizing NNI: done in 0.720725 secs using 2392% CPU
Optimizing NNI: done in 1.08757 secs using 2393% CPU
Optimizing NNI: done in 1.05544 secs using 2394% CPU
Optimizing NNI: done in 0.854538 secs using 2393% CPU
Optimizing NNI: done in 0.835141 secs using 2393% CPU
Optimizing NNI: done in 0.927352 secs using 2393% CPU
Optimizing NNI: done in 0.800813 secs using 2393% CPU
Optimizing NNI: done in 1.04661 secs using 2393% CPU
Optimizing NNI: done in 0.760356 secs using 2393% CPU
Optimizing NNI: done in 1.05294 secs using 2393% CPU
Optimizing NNI: done in 0.735368 secs using 2393% CPU
Optimizing NNI: done in 0.879008 secs using 2392% CPU
Optimizing NNI: done in 0.909719 secs using 2393% CPU
Optimizing NNI: done in 0.919674 secs using 2393% CPU
Optimizing NNI: done in 0.883446 secs using 2392% CPU
Optimizing NNI: done in 0.914376 secs using 2392% CPU
Optimizing NNI: done in 1.03129 secs using 2393% CPU
Optimizing NNI: done in 0.790958 secs using 2393% CPU
Optimizing NNI: done in 1.08868 secs using 2393% CPU
Optimizing NNI: done in 1.00892 secs using 2393% CPU
Optimizing NNI: done in 0.90656 secs using 2392% CPU
Optimizing NNI: done in 0.870823 secs using 2392% CPU
Optimizing NNI: done in 0.885675 secs using 2393% CPU
Optimizing NNI: done in 0.925776 secs using 2393% CPU
Optimizing NNI: done in 0.838438 secs using 2392% CPU
Optimizing NNI: done in 1.02936 secs using 2393% CPU
Optimizing NNI: done in 0.868159 secs using 2392% CPU
Optimizing NNI: done in 0.95231 secs using 2393% CPU
Optimizing NNI: done in 0.969845 secs using 2393% CPU
Optimizing NNI: done in 1.31928 secs using 2393% CPU
Optimizing NNI: done in 0.970854 secs using 2393% CPU
Optimizing NNI: done in 1.00457 secs using 2392% CPU
Optimizing NNI: done in 0.719641 secs using 2392% CPU
Optimizing NNI: done in 1.05576 secs using 2393% CPU
Optimizing NNI: done in 0.936426 secs using 2393% CPU
Optimizing NNI: done in 0.735958 secs using 2393% CPU
Optimizing NNI: done in 1.02803 secs using 2392% CPU
Optimizing NNI: done in 0.720913 secs using 2393% CPU
Optimizing NNI: done in 0.871325 secs using 2393% CPU
Optimizing NNI: done in 0.988579 secs using 2393% CPU
Optimizing NNI: done in 0.900174 secs using 2393% CPU
Optimizing NNI: done in 0.908727 secs using 2392% CPU
Optimizing NNI: done in 0.896256 secs using 2392% CPU
Optimizing NNI: done in 1.00848 secs using 2393% CPU
Optimizing NNI: done in 0.877846 secs using 2393% CPU
Optimizing NNI: done in 0.883049 secs using 2393% CPU
Optimizing NNI: done in 0.785878 secs using 2393% CPU
Optimizing NNI: done in 0.894728 secs using 2393% CPU
Optimizing NNI: done in 0.884659 secs using 2393% CPU
Optimizing NNI: done in 0.95168 secs using 2393% CPU
Optimizing NNI: done in 1.0748 secs using 2393% CPU
Optimizing NNI: done in 1.02119 secs using 2392% CPU
Optimizing NNI: done in 0.768313 secs using 2393% CPU
Optimizing NNI: done in 0.837884 secs using 2393% CPU
Optimizing NNI: done in 0.913029 secs using 2392% CPU
Optimizing NNI: done in 1.45386 secs using 2392% CPU
Optimizing NNI: done in 1.2015 secs using 2393% CPU
Optimizing NNI: done in 0.787831 secs using 2393% CPU
Optimizing NNI: done in 1.0963 secs using 2392% CPU
Optimizing NNI: done in 0.959953 secs using 2393% CPU
Optimizing NNI: done in 1.01037 secs using 2393% CPU
Optimizing NNI: done in 0.723665 secs using 2392% CPU
Optimizing NNI: done in 1.07742 secs using 2393% CPU
Optimizing NNI: done in 1.02701 secs using 2392% CPU
Optimizing NNI: done in 0.770366 secs using 2393% CPU
Optimizing NNI: done in 1.36817 secs using 2393% CPU
Optimizing NNI: done in 0.947731 secs using 2392% CPU
Optimizing NNI: done in 0.964218 secs using 2393% CPU
Optimizing NNI: done in 1.31646 secs using 2393% CPU
Optimizing NNI: done in 0.878208 secs using 2393% CPU
Optimizing NNI: done in 1.03655 secs using 2392% CPU
Optimizing NNI: done in 0.83371 secs using 2392% CPU
Optimizing NNI: done in 0.710968 secs using 2393% CPU
Optimizing NNI: done in 0.982675 secs using 2393% CPU
Optimizing NNI: done in 0.753352 secs using 2393% CPU
Optimizing NNI: done in 0.801159 secs using 2392% CPU
Optimizing NNI: done in 1.07094 secs using 2393% CPU
Optimizing NNI: done in 0.717696 secs using 2393% CPU
Optimizing NNI: done in 0.92166 secs using 2392% CPU
Optimizing NNI: done in 0.870323 secs using 2393% CPU
Optimizing NNI: done in 0.875692 secs using 2393% CPU
Optimizing NNI: done in 0.81548 secs using 2393% CPU
Optimizing NNI: done in 1.23377 secs using 2393% CPU
Optimizing NNI: done in 0.744257 secs using 2393% CPU
Optimizing NNI: done in 0.900615 secs using 2392% CPU
2800 samples done
Optimizing NNI: done in 0.971461 secs using 2393% CPU
Optimizing NNI: done in 0.974296 secs using 2393% CPU
Optimizing NNI: done in 0.910455 secs using 2392% CPU
Optimizing NNI: done in 0.87698 secs using 2393% CPU
Optimizing NNI: done in 0.866364 secs using 2393% CPU
Optimizing NNI: done in 0.702167 secs using 2393% CPU
Optimizing NNI: done in 1.15005 secs using 2393% CPU
Optimizing NNI: done in 0.905426 secs using 2392% CPU
Optimizing NNI: done in 0.854361 secs using 2393% CPU
Optimizing NNI: done in 0.71193 secs using 2393% CPU
Optimizing NNI: done in 0.80522 secs using 2392% CPU
Optimizing NNI: done in 0.891141 secs using 2393% CPU
Optimizing NNI: done in 0.91288 secs using 2392% CPU
Optimizing NNI: done in 0.737982 secs using 2393% CPU
Optimizing NNI: done in 0.83759 secs using 2393% CPU
Optimizing NNI: done in 0.715463 secs using 2392% CPU
Optimizing NNI: done in 1.01198 secs using 2393% CPU
Optimizing NNI: done in 0.878889 secs using 2393% CPU
Optimizing NNI: done in 0.889995 secs using 2393% CPU
Optimizing NNI: done in 1.04422 secs using 2392% CPU
Optimizing NNI: done in 0.849835 secs using 2393% CPU
Optimizing NNI: done in 1.20034 secs using 2392% CPU
Optimizing NNI: done in 0.906803 secs using 2393% CPU
Optimizing NNI: done in 0.851818 secs using 2393% CPU
Optimizing NNI: done in 0.767248 secs using 2393% CPU
Optimizing NNI: done in 0.865276 secs using 2393% CPU
Optimizing NNI: done in 0.884656 secs using 2393% CPU
Optimizing NNI: done in 0.785127 secs using 2392% CPU
Optimizing NNI: done in 0.891005 secs using 2393% CPU
Optimizing NNI: done in 0.878351 secs using 2393% CPU
Optimizing NNI: done in 0.871266 secs using 2392% CPU
Optimizing NNI: done in 0.802541 secs using 2393% CPU
Optimizing NNI: done in 1.27579 secs using 2393% CPU
Optimizing NNI: done in 1.23805 secs using 2393% CPU
Optimizing NNI: done in 0.622769 secs using 2393% CPU
Optimizing NNI: done in 0.701733 secs using 2393% CPU
Optimizing NNI: done in 0.729654 secs using 2393% CPU
Optimizing NNI: done in 0.984828 secs using 2393% CPU
Optimizing NNI: done in 0.859151 secs using 2393% CPU
Optimizing NNI: done in 0.90413 secs using 2392% CPU
Optimizing NNI: done in 0.796469 secs using 2392% CPU
Optimizing NNI: done in 0.716542 secs using 2393% CPU
Optimizing NNI: done in 0.881865 secs using 2392% CPU
Optimizing NNI: done in 1.15649 secs using 2393% CPU
Optimizing NNI: done in 0.726533 secs using 2393% CPU
Optimizing NNI: done in 0.928478 secs using 2393% CPU
Optimizing NNI: done in 1.0001 secs using 2393% CPU
Optimizing NNI: done in 0.906647 secs using 2393% CPU
Optimizing NNI: done in 0.681008 secs using 2392% CPU
Optimizing NNI: done in 0.891008 secs using 2393% CPU
Optimizing NNI: done in 1.15716 secs using 2393% CPU
Optimizing NNI: done in 0.865302 secs using 2393% CPU
Optimizing NNI: done in 0.874661 secs using 2393% CPU
Optimizing NNI: done in 0.891785 secs using 2392% CPU
Optimizing NNI: done in 0.910582 secs using 2392% CPU
Optimizing NNI: done in 0.696049 secs using 2393% CPU
Optimizing NNI: done in 0.877843 secs using 2393% CPU
Optimizing NNI: done in 1.35003 secs using 2393% CPU
Optimizing NNI: done in 0.86543 secs using 2392% CPU
Optimizing NNI: done in 1.02816 secs using 2393% CPU
Optimizing NNI: done in 0.771211 secs using 2393% CPU
Optimizing NNI: done in 0.939434 secs using 2393% CPU
Optimizing NNI: done in 1.06042 secs using 2393% CPU
Optimizing NNI: done in 0.900401 secs using 2393% CPU
Optimizing NNI: done in 0.918956 secs using 2393% CPU
Optimizing NNI: done in 0.991039 secs using 2392% CPU
Optimizing NNI: done in 1.04004 secs using 2393% CPU
Optimizing NNI: done in 0.881961 secs using 2393% CPU
Optimizing NNI: done in 0.784978 secs using 2393% CPU
Optimizing NNI: done in 0.884333 secs using 2393% CPU
Optimizing NNI: done in 0.728035 secs using 2393% CPU
Optimizing NNI: done in 0.812033 secs using 2393% CPU
Optimizing NNI: done in 0.859455 secs using 2393% CPU
Optimizing NNI: done in 0.868709 secs using 2393% CPU
Optimizing NNI: done in 0.889724 secs using 2393% CPU
Optimizing NNI: done in 0.702005 secs using 2392% CPU
Optimizing NNI: done in 1.09202 secs using 2392% CPU
Optimizing NNI: done in 0.890477 secs using 2393% CPU
Optimizing NNI: done in 1.17555 secs using 2392% CPU
Optimizing NNI: done in 0.901944 secs using 2393% CPU
Optimizing NNI: done in 1.04881 secs using 2392% CPU
Optimizing NNI: done in 0.977063 secs using 2393% CPU
Optimizing NNI: done in 1.08077 secs using 2393% CPU
Optimizing NNI: done in 0.937952 secs using 2393% CPU
Optimizing NNI: done in 0.86357 secs using 2392% CPU
Optimizing NNI: done in 0.778659 secs using 2394% CPU
Optimizing NNI: done in 0.902894 secs using 2393% CPU
Optimizing NNI: done in 1.0856 secs using 2393% CPU
Optimizing NNI: done in 1.17927 secs using 2393% CPU
Optimizing NNI: done in 1.00269 secs using 2392% CPU
Optimizing NNI: done in 0.885263 secs using 2392% CPU
Optimizing NNI: done in 1.00989 secs using 2393% CPU
Optimizing NNI: done in 0.722284 secs using 2392% CPU
Optimizing NNI: done in 0.831997 secs using 2392% CPU
Optimizing NNI: done in 1.01341 secs using 2392% CPU
Optimizing NNI: done in 0.73522 secs using 2393% CPU
Optimizing NNI: done in 0.579727 secs using 2393% CPU
Optimizing NNI: done in 0.730121 secs using 2393% CPU
Optimizing NNI: done in 0.815023 secs using 2393% CPU
Optimizing NNI: done in 1.19998 secs using 2393% CPU
2900 samples done
Optimizing NNI: done in 1.12019 secs using 2393% CPU
Optimizing NNI: done in 0.898073 secs using 2393% CPU
Optimizing NNI: done in 1.08631 secs using 2392% CPU
Optimizing NNI: done in 0.948554 secs using 2393% CPU
Optimizing NNI: done in 0.746215 secs using 2393% CPU
Optimizing NNI: done in 1.03644 secs using 2393% CPU
Optimizing NNI: done in 0.76033 secs using 2393% CPU
Optimizing NNI: done in 0.949225 secs using 2393% CPU
Optimizing NNI: done in 0.914561 secs using 2393% CPU
Optimizing NNI: done in 1.27152 secs using 2393% CPU
Optimizing NNI: done in 1.12392 secs using 2393% CPU
Optimizing NNI: done in 0.880788 secs using 2393% CPU
Optimizing NNI: done in 0.941042 secs using 2392% CPU
Optimizing NNI: done in 1.01199 secs using 2392% CPU
Optimizing NNI: done in 0.89798 secs using 2392% CPU
Optimizing NNI: done in 0.937005 secs using 2392% CPU
Optimizing NNI: done in 1.08933 secs using 2393% CPU
Optimizing NNI: done in 0.943834 secs using 2392% CPU
Optimizing NNI: done in 0.959374 secs using 2393% CPU
Optimizing NNI: done in 0.723592 secs using 2393% CPU
Optimizing NNI: done in 0.967589 secs using 2393% CPU
Optimizing NNI: done in 0.810694 secs using 2393% CPU
Optimizing NNI: done in 1.09249 secs using 2392% CPU
Optimizing NNI: done in 0.71852 secs using 2392% CPU
Optimizing NNI: done in 0.860496 secs using 2393% CPU
Optimizing NNI: done in 0.702059 secs using 2394% CPU
Optimizing NNI: done in 1.16068 secs using 2393% CPU
Optimizing NNI: done in 1.00672 secs using 2393% CPU
Optimizing NNI: done in 1.03238 secs using 2393% CPU
Optimizing NNI: done in 0.967552 secs using 2393% CPU
Optimizing NNI: done in 0.808713 secs using 2393% CPU
Optimizing NNI: done in 0.694904 secs using 2393% CPU
Optimizing NNI: done in 0.898499 secs using 2393% CPU
Optimizing NNI: done in 0.75106 secs using 2392% CPU
Optimizing NNI: done in 0.941928 secs using 2393% CPU
Optimizing NNI: done in 1.03351 secs using 2393% CPU
Optimizing NNI: done in 0.940698 secs using 2393% CPU
Optimizing NNI: done in 1.06435 secs using 2393% CPU
Optimizing NNI: done in 1.12692 secs using 2393% CPU
Optimizing NNI: done in 0.737797 secs using 2393% CPU
Optimizing NNI: done in 0.869744 secs using 2393% CPU
Optimizing NNI: done in 1.17592 secs using 2393% CPU
Optimizing NNI: done in 1.03496 secs using 2393% CPU
Optimizing NNI: done in 1.03204 secs using 2393% CPU
Optimizing NNI: done in 1.10097 secs using 2393% CPU
Optimizing NNI: done in 0.924873 secs using 2393% CPU
Optimizing NNI: done in 1.35058 secs using 2393% CPU
Optimizing NNI: done in 0.973327 secs using 2393% CPU
Optimizing NNI: done in 0.875136 secs using 2393% CPU
Optimizing NNI: done in 0.87197 secs using 2393% CPU
Optimizing NNI: done in 0.757859 secs using 2392% CPU
Optimizing NNI: done in 0.95043 secs using 2393% CPU
Optimizing NNI: done in 0.916567 secs using 2392% CPU
Optimizing NNI: done in 0.773454 secs using 2393% CPU
Optimizing NNI: done in 1.01301 secs using 2393% CPU
Optimizing NNI: done in 1.02819 secs using 2393% CPU
Optimizing NNI: done in 0.850739 secs using 2393% CPU
Optimizing NNI: done in 1.15543 secs using 2393% CPU
Optimizing NNI: done in 1.03024 secs using 2393% CPU
Optimizing NNI: done in 0.75072 secs using 2392% CPU
Optimizing NNI: done in 0.8949 secs using 2393% CPU
Optimizing NNI: done in 1.07217 secs using 2393% CPU
Optimizing NNI: done in 0.72227 secs using 2393% CPU
Optimizing NNI: done in 1.19042 secs using 2393% CPU
Optimizing NNI: done in 1.10643 secs using 2393% CPU
Optimizing NNI: done in 0.91683 secs using 2393% CPU
Optimizing NNI: done in 0.861847 secs using 2392% CPU
Optimizing NNI: done in 0.951341 secs using 2393% CPU
Optimizing NNI: done in 1.00339 secs using 2393% CPU
Optimizing NNI: done in 0.90009 secs using 2393% CPU
Optimizing NNI: done in 0.878087 secs using 2393% CPU
Optimizing NNI: done in 0.773581 secs using 2393% CPU
Optimizing NNI: done in 0.887506 secs using 2393% CPU
Optimizing NNI: done in 1.1209 secs using 2393% CPU
Optimizing NNI: done in 0.744292 secs using 2394% CPU
Optimizing NNI: done in 1.03993 secs using 2393% CPU
Optimizing NNI: done in 0.972314 secs using 2393% CPU
Optimizing NNI: done in 1.02483 secs using 2392% CPU
Optimizing NNI: done in 0.804569 secs using 2393% CPU
Optimizing NNI: done in 0.890533 secs using 2393% CPU
Optimizing NNI: done in 1.0329 secs using 2393% CPU
Optimizing NNI: done in 0.890523 secs using 2392% CPU
Optimizing NNI: done in 0.940364 secs using 2392% CPU
Optimizing NNI: done in 0.953266 secs using 2393% CPU
Optimizing NNI: done in 0.723943 secs using 2393% CPU
Optimizing NNI: done in 1.13218 secs using 2392% CPU
Optimizing NNI: done in 1.03666 secs using 2394% CPU
Optimizing NNI: done in 0.745069 secs using 2391% CPU
Optimizing NNI: done in 0.791051 secs using 2393% CPU
Optimizing NNI: done in 0.831409 secs using 2393% CPU
Optimizing NNI: done in 1.01218 secs using 2393% CPU
Optimizing NNI: done in 1.02021 secs using 2393% CPU
Optimizing NNI: done in 0.970399 secs using 2394% CPU
Optimizing NNI: done in 0.970183 secs using 2393% CPU
Optimizing NNI: done in 0.734244 secs using 2393% CPU
Optimizing NNI: done in 0.673312 secs using 2393% CPU
Optimizing NNI: done in 0.901839 secs using 2393% CPU
Optimizing NNI: done in 0.861036 secs using 2393% CPU
Optimizing NNI: done in 0.755676 secs using 2393% CPU
Optimizing NNI: done in 0.916797 secs using 2394% CPU
3000 samples done
Optimizing NNI: done in 1.05242 secs using 2393% CPU
Optimizing NNI: done in 0.910975 secs using 2393% CPU
Optimizing NNI: done in 1.06868 secs using 2391% CPU
Optimizing NNI: done in 0.912191 secs using 2393% CPU
Optimizing NNI: done in 0.963581 secs using 2393% CPU
Optimizing NNI: done in 0.984299 secs using 2393% CPU
Optimizing NNI: done in 1.07316 secs using 2393% CPU
Optimizing NNI: done in 1.10019 secs using 2393% CPU
Optimizing NNI: done in 0.857981 secs using 2393% CPU
Optimizing NNI: done in 0.744157 secs using 2393% CPU
Optimizing NNI: done in 0.718491 secs using 2394% CPU
Optimizing NNI: done in 0.937252 secs using 2393% CPU
Optimizing NNI: done in 1.05485 secs using 2392% CPU
Optimizing NNI: done in 0.884617 secs using 2393% CPU
Optimizing NNI: done in 1.07961 secs using 2393% CPU
Optimizing NNI: done in 0.766922 secs using 2393% CPU
Optimizing NNI: done in 0.928963 secs using 2392% CPU
Optimizing NNI: done in 1.01072 secs using 2393% CPU
Optimizing NNI: done in 0.840369 secs using 2393% CPU
Optimizing NNI: done in 1.00871 secs using 2393% CPU
Optimizing NNI: done in 0.929152 secs using 2393% CPU
Optimizing NNI: done in 0.950268 secs using 2393% CPU
Optimizing NNI: done in 0.918921 secs using 2392% CPU
Optimizing NNI: done in 0.730743 secs using 2392% CPU
Optimizing NNI: done in 0.907542 secs using 2393% CPU
Optimizing NNI: done in 0.699267 secs using 2393% CPU
Optimizing NNI: done in 1.0268 secs using 2393% CPU
Optimizing NNI: done in 0.936657 secs using 2393% CPU
Optimizing NNI: done in 0.877656 secs using 2393% CPU
Optimizing NNI: done in 1.00713 secs using 2392% CPU
Optimizing NNI: done in 1.15283 secs using 2393% CPU
Optimizing NNI: done in 0.865419 secs using 2393% CPU
Optimizing NNI: done in 0.871144 secs using 2393% CPU
Optimizing NNI: done in 0.897535 secs using 2393% CPU
Optimizing NNI: done in 0.792716 secs using 2393% CPU
Optimizing NNI: done in 0.854398 secs using 2393% CPU
Optimizing NNI: done in 0.957412 secs using 2393% CPU
Optimizing NNI: done in 1.05768 secs using 2393% CPU
Optimizing NNI: done in 0.648471 secs using 2393% CPU
Optimizing NNI: done in 0.95065 secs using 2393% CPU
Optimizing NNI: done in 0.732594 secs using 2393% CPU
Optimizing NNI: done in 1.1188 secs using 2393% CPU
Optimizing NNI: done in 1.0471 secs using 2393% CPU
Optimizing NNI: done in 1.10171 secs using 2393% CPU
Optimizing NNI: done in 1.24177 secs using 2393% CPU
Optimizing NNI: done in 0.866719 secs using 2393% CPU
Optimizing NNI: done in 1.18093 secs using 2393% CPU
Optimizing NNI: done in 0.865895 secs using 2392% CPU
Optimizing NNI: done in 1.26609 secs using 2393% CPU
Optimizing NNI: done in 0.881833 secs using 2393% CPU
Optimizing NNI: done in 0.923213 secs using 2393% CPU
Optimizing NNI: done in 1.13116 secs using 2393% CPU
Optimizing NNI: done in 1.03295 secs using 2392% CPU
Optimizing NNI: done in 0.87378 secs using 2393% CPU
Optimizing NNI: done in 1.05253 secs using 2393% CPU
Optimizing NNI: done in 1.04315 secs using 2393% CPU
Optimizing NNI: done in 0.753025 secs using 2392% CPU
Optimizing NNI: done in 1.12581 secs using 2393% CPU
Optimizing NNI: done in 0.880111 secs using 2393% CPU
Optimizing NNI: done in 1.15347 secs using 2393% CPU
Optimizing NNI: done in 0.719712 secs using 2393% CPU
Optimizing NNI: done in 1.16157 secs using 2393% CPU
Optimizing NNI: done in 0.923928 secs using 2392% CPU
Optimizing NNI: done in 1.08243 secs using 2392% CPU
Optimizing NNI: done in 1.04447 secs using 2393% CPU
Optimizing NNI: done in 1.05158 secs using 2393% CPU
Optimizing NNI: done in 1.08308 secs using 2392% CPU
Optimizing NNI: done in 0.756801 secs using 2393% CPU
Optimizing NNI: done in 0.902085 secs using 2393% CPU
Optimizing NNI: done in 0.847636 secs using 2393% CPU
Optimizing NNI: done in 0.983922 secs using 2393% CPU
Optimizing NNI: done in 1.01601 secs using 2393% CPU
Optimizing NNI: done in 0.732731 secs using 2393% CPU
Optimizing NNI: done in 1.04503 secs using 2393% CPU
Optimizing NNI: done in 0.851696 secs using 2393% CPU
Optimizing NNI: done in 0.893752 secs using 2393% CPU
Optimizing NNI: done in 0.947508 secs using 2393% CPU
Optimizing NNI: done in 1.07204 secs using 2393% CPU
Optimizing NNI: done in 0.765241 secs using 2393% CPU
Optimizing NNI: done in 0.898671 secs using 2393% CPU
Optimizing NNI: done in 0.883384 secs using 2393% CPU
Optimizing NNI: done in 0.68342 secs using 2391% CPU
Optimizing NNI: done in 1.26799 secs using 2393% CPU
Optimizing NNI: done in 0.753508 secs using 2392% CPU
Optimizing NNI: done in 0.906953 secs using 2393% CPU
Optimizing NNI: done in 0.895446 secs using 2393% CPU
Optimizing NNI: done in 1.03293 secs using 2393% CPU
Optimizing NNI: done in 1.04187 secs using 2393% CPU
Optimizing NNI: done in 0.833574 secs using 2393% CPU
Optimizing NNI: done in 0.759459 secs using 2394% CPU
Optimizing NNI: done in 0.897214 secs using 2394% CPU
Optimizing NNI: done in 0.949262 secs using 2393% CPU
Optimizing NNI: done in 0.763614 secs using 2393% CPU
Optimizing NNI: done in 0.855609 secs using 2393% CPU
Optimizing NNI: done in 0.876431 secs using 2393% CPU
Optimizing NNI: done in 1.07434 secs using 2393% CPU
Optimizing NNI: done in 0.71284 secs using 2393% CPU
Optimizing NNI: done in 0.896027 secs using 2393% CPU
Optimizing NNI: done in 0.869181 secs using 2393% CPU
Optimizing NNI: done in 0.83143 secs using 2393% CPU
3100 samples done
Optimizing NNI: done in 1.15 secs using 2393% CPU
Optimizing NNI: done in 0.988017 secs using 2393% CPU
Optimizing NNI: done in 0.779094 secs using 2393% CPU
Optimizing NNI: done in 0.882855 secs using 2392% CPU
Optimizing NNI: done in 0.879527 secs using 2393% CPU
Optimizing NNI: done in 0.866902 secs using 2393% CPU
Optimizing NNI: done in 0.722898 secs using 2393% CPU
Optimizing NNI: done in 1.04723 secs using 2393% CPU
Optimizing NNI: done in 0.839415 secs using 2393% CPU
Optimizing NNI: done in 0.89692 secs using 2392% CPU
Optimizing NNI: done in 0.701274 secs using 2393% CPU
Optimizing NNI: done in 0.874839 secs using 2393% CPU
Optimizing NNI: done in 1.00776 secs using 2393% CPU
Optimizing NNI: done in 1.34722 secs using 2393% CPU
Optimizing NNI: done in 0.819185 secs using 2393% CPU
Optimizing NNI: done in 1.06869 secs using 2393% CPU
Optimizing NNI: done in 0.894069 secs using 2393% CPU
Optimizing NNI: done in 0.87215 secs using 2394% CPU
Optimizing NNI: done in 0.75263 secs using 2393% CPU
Optimizing NNI: done in 0.850107 secs using 2393% CPU
Optimizing NNI: done in 0.962063 secs using 2393% CPU
Optimizing NNI: done in 0.862302 secs using 2392% CPU
Optimizing NNI: done in 1.03585 secs using 2393% CPU
Optimizing NNI: done in 0.952466 secs using 2393% CPU
Optimizing NNI: done in 0.785776 secs using 2393% CPU
Optimizing NNI: done in 0.735968 secs using 2393% CPU
Optimizing NNI: done in 0.943479 secs using 2393% CPU
Optimizing NNI: done in 1.07643 secs using 2393% CPU
Optimizing NNI: done in 1.12991 secs using 2393% CPU
Optimizing NNI: done in 1.02253 secs using 2393% CPU
Optimizing NNI: done in 0.856514 secs using 2393% CPU
Optimizing NNI: done in 1.18989 secs using 2393% CPU
Optimizing NNI: done in 0.966778 secs using 2393% CPU
Optimizing NNI: done in 1.30663 secs using 2393% CPU
Optimizing NNI: done in 0.778918 secs using 2393% CPU
Optimizing NNI: done in 0.724491 secs using 2392% CPU
Optimizing NNI: done in 0.932159 secs using 2393% CPU
Optimizing NNI: done in 0.926751 secs using 2393% CPU
Optimizing NNI: done in 0.930081 secs using 2393% CPU
Optimizing NNI: done in 1.08734 secs using 2393% CPU
Optimizing NNI: done in 0.886561 secs using 2393% CPU
Optimizing NNI: done in 1.04991 secs using 2392% CPU
Optimizing NNI: done in 1.16087 secs using 2392% CPU
Optimizing NNI: done in 1.07207 secs using 2393% CPU
Optimizing NNI: done in 0.779963 secs using 2392% CPU
Optimizing NNI: done in 0.903131 secs using 2393% CPU
Optimizing NNI: done in 0.973821 secs using 2392% CPU
Optimizing NNI: done in 1.13629 secs using 2393% CPU
Optimizing NNI: done in 0.971921 secs using 2393% CPU
Optimizing NNI: done in 0.895546 secs using 2393% CPU
Optimizing NNI: done in 1.18451 secs using 2393% CPU
Optimizing NNI: done in 0.988723 secs using 2393% CPU
Optimizing NNI: done in 0.700426 secs using 2393% CPU
Optimizing NNI: done in 1.05341 secs using 2392% CPU
Optimizing NNI: done in 0.717888 secs using 2392% CPU
Optimizing NNI: done in 0.863474 secs using 2393% CPU
Optimizing NNI: done in 0.948524 secs using 2392% CPU
Optimizing NNI: done in 1.05303 secs using 2393% CPU
Optimizing NNI: done in 0.899279 secs using 2392% CPU
Optimizing NNI: done in 0.900506 secs using 2392% CPU
Optimizing NNI: done in 0.902731 secs using 2394% CPU
Optimizing NNI: done in 0.874778 secs using 2392% CPU
Optimizing NNI: done in 0.904844 secs using 2392% CPU
Optimizing NNI: done in 0.866932 secs using 2393% CPU
Optimizing NNI: done in 0.885552 secs using 2393% CPU
Optimizing NNI: done in 1.04389 secs using 2393% CPU
Optimizing NNI: done in 0.983822 secs using 2392% CPU
Optimizing NNI: done in 0.853662 secs using 2393% CPU
Optimizing NNI: done in 1.02425 secs using 2393% CPU
Optimizing NNI: done in 0.774957 secs using 2392% CPU
Optimizing NNI: done in 0.919626 secs using 2393% CPU
Optimizing NNI: done in 1.04343 secs using 2393% CPU
Optimizing NNI: done in 0.868453 secs using 2392% CPU
Optimizing NNI: done in 0.945968 secs using 2392% CPU
Optimizing NNI: done in 0.755606 secs using 2393% CPU
Optimizing NNI: done in 0.901336 secs using 2392% CPU
Optimizing NNI: done in 0.739958 secs using 2393% CPU
Optimizing NNI: done in 0.894421 secs using 2393% CPU
Optimizing NNI: done in 0.731373 secs using 2393% CPU
Optimizing NNI: done in 0.956496 secs using 2393% CPU
Optimizing NNI: done in 0.793995 secs using 2393% CPU
Optimizing NNI: done in 0.863865 secs using 2393% CPU
Optimizing NNI: done in 0.899472 secs using 2393% CPU
Optimizing NNI: done in 0.711965 secs using 2393% CPU
Optimizing NNI: done in 0.839542 secs using 2393% CPU
Optimizing NNI: done in 0.741804 secs using 2392% CPU
Optimizing NNI: done in 0.808451 secs using 2393% CPU
Optimizing NNI: done in 1.1774 secs using 2393% CPU
Optimizing NNI: done in 1.02468 secs using 2393% CPU
Optimizing NNI: done in 0.841553 secs using 2393% CPU
Optimizing NNI: done in 0.740083 secs using 2393% CPU
Optimizing NNI: done in 0.881192 secs using 2393% CPU
Optimizing NNI: done in 0.853898 secs using 2392% CPU
Optimizing NNI: done in 1.31611 secs using 2393% CPU
Optimizing NNI: done in 0.905406 secs using 2393% CPU
Optimizing NNI: done in 0.77593 secs using 2393% CPU
Optimizing NNI: done in 0.726418 secs using 2393% CPU
Optimizing NNI: done in 0.944799 secs using 2393% CPU
Optimizing NNI: done in 1.09305 secs using 2392% CPU
Optimizing NNI: done in 0.866093 secs using 2393% CPU
3200 samples done
Optimizing NNI: done in 0.952277 secs using 2394% CPU
Optimizing NNI: done in 1.28474 secs using 2393% CPU
Optimizing NNI: done in 1.0153 secs using 2393% CPU
Optimizing NNI: done in 1.05042 secs using 2393% CPU
Optimizing NNI: done in 0.899302 secs using 2392% CPU
Optimizing NNI: done in 0.863926 secs using 2393% CPU
Optimizing NNI: done in 0.938959 secs using 2393% CPU
Optimizing NNI: done in 0.990822 secs using 2392% CPU
Optimizing NNI: done in 0.997671 secs using 2392% CPU
Optimizing NNI: done in 0.73889 secs using 2393% CPU
Optimizing NNI: done in 1.25242 secs using 2392% CPU
Optimizing NNI: done in 1.31857 secs using 2393% CPU
Optimizing NNI: done in 1.18773 secs using 2393% CPU
Optimizing NNI: done in 0.788142 secs using 2392% CPU
Optimizing NNI: done in 0.757482 secs using 2393% CPU
Optimizing NNI: done in 1.00938 secs using 2393% CPU
Optimizing NNI: done in 1.08912 secs using 2393% CPU
Optimizing NNI: done in 1.05477 secs using 2393% CPU
Optimizing NNI: done in 0.884986 secs using 2392% CPU
Optimizing NNI: done in 0.722637 secs using 2393% CPU
Optimizing NNI: done in 1.15249 secs using 2393% CPU
Optimizing NNI: done in 1.19694 secs using 2393% CPU
Optimizing NNI: done in 0.889822 secs using 2393% CPU
Optimizing NNI: done in 1.32363 secs using 2393% CPU
Optimizing NNI: done in 0.699938 secs using 2393% CPU
Optimizing NNI: done in 0.863585 secs using 2392% CPU
Optimizing NNI: done in 1.08234 secs using 2393% CPU
Optimizing NNI: done in 0.88871 secs using 2393% CPU
Optimizing NNI: done in 1.0432 secs using 2393% CPU
Optimizing NNI: done in 0.971674 secs using 2393% CPU
Optimizing NNI: done in 0.916554 secs using 2393% CPU
Optimizing NNI: done in 0.742572 secs using 2392% CPU
Optimizing NNI: done in 0.94526 secs using 2392% CPU
Optimizing NNI: done in 0.825796 secs using 2393% CPU
Optimizing NNI: done in 0.859565 secs using 2393% CPU
Optimizing NNI: done in 1.07703 secs using 2393% CPU
Optimizing NNI: done in 1.09541 secs using 2393% CPU
Optimizing NNI: done in 1.25713 secs using 2393% CPU
Optimizing NNI: done in 0.904455 secs using 2393% CPU
Optimizing NNI: done in 1.03479 secs using 2393% CPU
Optimizing NNI: done in 0.990649 secs using 2393% CPU
Optimizing NNI: done in 1.00256 secs using 2393% CPU
Optimizing NNI: done in 1.08017 secs using 2393% CPU
Optimizing NNI: done in 0.921511 secs using 2393% CPU
Optimizing NNI: done in 0.941296 secs using 2393% CPU
Optimizing NNI: done in 0.736788 secs using 2393% CPU
Optimizing NNI: done in 0.75983 secs using 2393% CPU
Optimizing NNI: done in 1.05093 secs using 2392% CPU
Optimizing NNI: done in 0.866706 secs using 2392% CPU
Optimizing NNI: done in 0.870169 secs using 2393% CPU
Optimizing NNI: done in 0.873151 secs using 2392% CPU
Optimizing NNI: done in 0.86267 secs using 2393% CPU
Optimizing NNI: done in 0.916161 secs using 2393% CPU
Optimizing NNI: done in 1.04126 secs using 2392% CPU
Optimizing NNI: done in 1.00693 secs using 2393% CPU
Optimizing NNI: done in 0.978259 secs using 2393% CPU
Optimizing NNI: done in 0.720569 secs using 2392% CPU
Optimizing NNI: done in 0.846672 secs using 2393% CPU
Optimizing NNI: done in 0.720977 secs using 2393% CPU
Optimizing NNI: done in 1.07053 secs using 2393% CPU
Optimizing NNI: done in 1.24342 secs using 2392% CPU
Optimizing NNI: done in 0.919606 secs using 2393% CPU
Optimizing NNI: done in 1.4451 secs using 2393% CPU
Optimizing NNI: done in 0.703822 secs using 2393% CPU
Optimizing NNI: done in 0.926106 secs using 2393% CPU
Optimizing NNI: done in 0.737115 secs using 2393% CPU
Optimizing NNI: done in 0.560777 secs using 2393% CPU
Optimizing NNI: done in 0.893437 secs using 2393% CPU
Optimizing NNI: done in 0.885951 secs using 2394% CPU
Optimizing NNI: done in 0.950804 secs using 2394% CPU
Optimizing NNI: done in 0.690978 secs using 2393% CPU
Optimizing NNI: done in 0.743004 secs using 2393% CPU
Optimizing NNI: done in 0.8051 secs using 2393% CPU
Optimizing NNI: done in 0.727055 secs using 2393% CPU
Optimizing NNI: done in 1.0188 secs using 2393% CPU
Optimizing NNI: done in 0.974204 secs using 2393% CPU
Optimizing NNI: done in 0.875395 secs using 2393% CPU
Optimizing NNI: done in 0.857302 secs using 2393% CPU
Optimizing NNI: done in 0.97522 secs using 2393% CPU
Optimizing NNI: done in 0.85237 secs using 2393% CPU
Optimizing NNI: done in 1.01293 secs using 2392% CPU
Optimizing NNI: done in 0.877133 secs using 2393% CPU
Optimizing NNI: done in 0.980852 secs using 2393% CPU
Optimizing NNI: done in 0.864471 secs using 2393% CPU
Optimizing NNI: done in 0.900907 secs using 2393% CPU
Optimizing NNI: done in 0.871674 secs using 2393% CPU
Optimizing NNI: done in 0.715034 secs using 2393% CPU
Optimizing NNI: done in 1.05282 secs using 2393% CPU
Optimizing NNI: done in 1.01181 secs using 2392% CPU
Optimizing NNI: done in 1.00183 secs using 2393% CPU
Optimizing NNI: done in 1.01516 secs using 2392% CPU
Optimizing NNI: done in 1.08297 secs using 2393% CPU
Optimizing NNI: done in 0.897104 secs using 2394% CPU
Optimizing NNI: done in 0.894851 secs using 2393% CPU
Optimizing NNI: done in 1.1067 secs using 2393% CPU
Optimizing NNI: done in 0.867991 secs using 2392% CPU
Optimizing NNI: done in 0.861126 secs using 2393% CPU
Optimizing NNI: done in 1.05045 secs using 2393% CPU
Optimizing NNI: done in 1.05093 secs using 2393% CPU
Optimizing NNI: done in 1.37613 secs using 2393% CPU
3300 samples done
Optimizing NNI: done in 0.9114 secs using 2393% CPU
Optimizing NNI: done in 0.89497 secs using 2393% CPU
Optimizing NNI: done in 0.859949 secs using 2393% CPU
Optimizing NNI: done in 1.19119 secs using 2393% CPU
Optimizing NNI: done in 0.886296 secs using 2393% CPU
Optimizing NNI: done in 0.906653 secs using 2393% CPU
Optimizing NNI: done in 0.810245 secs using 2393% CPU
Optimizing NNI: done in 0.926524 secs using 2393% CPU
Optimizing NNI: done in 0.987055 secs using 2393% CPU
Optimizing NNI: done in 0.897503 secs using 2392% CPU
Optimizing NNI: done in 1.06634 secs using 2392% CPU
Optimizing NNI: done in 0.819812 secs using 2393% CPU
Optimizing NNI: done in 1.21365 secs using 2393% CPU
Optimizing NNI: done in 1.26554 secs using 2393% CPU
Optimizing NNI: done in 0.84242 secs using 2393% CPU
Optimizing NNI: done in 0.992001 secs using 2394% CPU
Optimizing NNI: done in 0.860439 secs using 2393% CPU
Optimizing NNI: done in 0.933262 secs using 2393% CPU
Optimizing NNI: done in 1.01886 secs using 2393% CPU
Optimizing NNI: done in 0.880643 secs using 2392% CPU
Optimizing NNI: done in 1.06706 secs using 2393% CPU
Optimizing NNI: done in 1.16218 secs using 2393% CPU
Optimizing NNI: done in 1.0218 secs using 2393% CPU
Optimizing NNI: done in 0.933697 secs using 2393% CPU
Optimizing NNI: done in 0.922453 secs using 2393% CPU
Optimizing NNI: done in 0.852156 secs using 2392% CPU
Optimizing NNI: done in 0.861307 secs using 2393% CPU
Optimizing NNI: done in 1.06624 secs using 2392% CPU
Optimizing NNI: done in 1.07538 secs using 2393% CPU
Optimizing NNI: done in 1.04316 secs using 2393% CPU
Optimizing NNI: done in 0.735782 secs using 2393% CPU
Optimizing NNI: done in 1.05584 secs using 2393% CPU
Optimizing NNI: done in 0.854451 secs using 2392% CPU
Optimizing NNI: done in 1.30924 secs using 2393% CPU
Optimizing NNI: done in 0.79444 secs using 2393% CPU
Optimizing NNI: done in 0.921348 secs using 2392% CPU
Optimizing NNI: done in 0.581722 secs using 2393% CPU
Optimizing NNI: done in 1.06997 secs using 2393% CPU
Optimizing NNI: done in 0.878195 secs using 2393% CPU
Optimizing NNI: done in 0.814703 secs using 2393% CPU
Optimizing NNI: done in 1.06671 secs using 2393% CPU
Optimizing NNI: done in 0.886169 secs using 2393% CPU
Optimizing NNI: done in 1.15135 secs using 2393% CPU
Optimizing NNI: done in 0.846686 secs using 2393% CPU
Optimizing NNI: done in 1.023 secs using 2393% CPU
Optimizing NNI: done in 1.37226 secs using 2393% CPU
Optimizing NNI: done in 0.882733 secs using 2392% CPU
Optimizing NNI: done in 1.01348 secs using 2393% CPU
Optimizing NNI: done in 0.869053 secs using 2393% CPU
Optimizing NNI: done in 0.892471 secs using 2393% CPU
Optimizing NNI: done in 1.11836 secs using 2393% CPU
Optimizing NNI: done in 0.915367 secs using 2393% CPU
Optimizing NNI: done in 1.05036 secs using 2393% CPU
Optimizing NNI: done in 1.12638 secs using 2393% CPU
Optimizing NNI: done in 0.91967 secs using 2393% CPU
Optimizing NNI: done in 1.0537 secs using 2393% CPU
Optimizing NNI: done in 0.853052 secs using 2393% CPU
Optimizing NNI: done in 1.0674 secs using 2393% CPU
Optimizing NNI: done in 0.894658 secs using 2393% CPU
Optimizing NNI: done in 0.858493 secs using 2393% CPU
Optimizing NNI: done in 1.2122 secs using 2393% CPU
Optimizing NNI: done in 0.919065 secs using 2393% CPU
Optimizing NNI: done in 0.872407 secs using 2394% CPU
Optimizing NNI: done in 0.886077 secs using 2393% CPU
Optimizing NNI: done in 0.922583 secs using 2393% CPU
Optimizing NNI: done in 0.88706 secs using 2393% CPU
Optimizing NNI: done in 1.07008 secs using 2392% CPU
Optimizing NNI: done in 0.9791 secs using 2393% CPU
Optimizing NNI: done in 1.03381 secs using 2394% CPU
Optimizing NNI: done in 0.741138 secs using 2393% CPU
Optimizing NNI: done in 1.15507 secs using 2393% CPU
Optimizing NNI: done in 1.04707 secs using 2393% CPU
Optimizing NNI: done in 0.844089 secs using 2392% CPU
Optimizing NNI: done in 0.750912 secs using 2393% CPU
Optimizing NNI: done in 1.18031 secs using 2393% CPU
Optimizing NNI: done in 0.95981 secs using 2393% CPU
Optimizing NNI: done in 1.03841 secs using 2392% CPU
Optimizing NNI: done in 0.791275 secs using 2393% CPU
Optimizing NNI: done in 0.849989 secs using 2393% CPU
Optimizing NNI: done in 0.723262 secs using 2392% CPU
Optimizing NNI: done in 0.931441 secs using 2393% CPU
Optimizing NNI: done in 1.05777 secs using 2393% CPU
Optimizing NNI: done in 0.880438 secs using 2392% CPU
Optimizing NNI: done in 0.857409 secs using 2393% CPU
Optimizing NNI: done in 0.801398 secs using 2393% CPU
Optimizing NNI: done in 0.837206 secs using 2393% CPU
Optimizing NNI: done in 0.99051 secs using 2393% CPU
Optimizing NNI: done in 1.03579 secs using 2393% CPU
Optimizing NNI: done in 0.942045 secs using 2392% CPU
Optimizing NNI: done in 0.855514 secs using 2393% CPU
Optimizing NNI: done in 0.877054 secs using 2393% CPU
Optimizing NNI: done in 0.740201 secs using 2393% CPU
Optimizing NNI: done in 1.15041 secs using 2393% CPU
Optimizing NNI: done in 0.908403 secs using 2393% CPU
Optimizing NNI: done in 1.00543 secs using 2393% CPU
Optimizing NNI: done in 1.18707 secs using 2393% CPU
Optimizing NNI: done in 0.940725 secs using 2392% CPU
Optimizing NNI: done in 0.785782 secs using 2393% CPU
Optimizing NNI: done in 0.827743 secs using 2393% CPU
Optimizing NNI: done in 0.748648 secs using 2393% CPU
3400 samples done
Optimizing NNI: done in 1.42544 secs using 2393% CPU
Optimizing NNI: done in 0.691735 secs using 2393% CPU
Optimizing NNI: done in 0.867846 secs using 2393% CPU
Optimizing NNI: done in 1.06215 secs using 2393% CPU
Optimizing NNI: done in 0.749708 secs using 2393% CPU
Optimizing NNI: done in 0.764506 secs using 2393% CPU
Optimizing NNI: done in 1.00946 secs using 2393% CPU
Optimizing NNI: done in 1.03407 secs using 2393% CPU
Optimizing NNI: done in 0.879422 secs using 2392% CPU
Optimizing NNI: done in 0.768183 secs using 2393% CPU
Optimizing NNI: done in 0.963075 secs using 2393% CPU
Optimizing NNI: done in 0.854432 secs using 2392% CPU
Optimizing NNI: done in 0.872953 secs using 2393% CPU
Optimizing NNI: done in 0.893531 secs using 2393% CPU
Optimizing NNI: done in 0.914814 secs using 2393% CPU
Optimizing NNI: done in 0.901477 secs using 2393% CPU
Optimizing NNI: done in 1.0401 secs using 2393% CPU
Optimizing NNI: done in 0.888401 secs using 2392% CPU
Optimizing NNI: done in 0.911912 secs using 2393% CPU
Optimizing NNI: done in 1.03054 secs using 2394% CPU
Optimizing NNI: done in 0.833373 secs using 2393% CPU
Optimizing NNI: done in 0.906995 secs using 2393% CPU
Optimizing NNI: done in 0.893329 secs using 2394% CPU
Optimizing NNI: done in 0.774363 secs using 2393% CPU
Optimizing NNI: done in 1.00661 secs using 2392% CPU
Optimizing NNI: done in 1.23428 secs using 2392% CPU
Optimizing NNI: done in 0.939843 secs using 2393% CPU
Optimizing NNI: done in 1.06127 secs using 2393% CPU
Optimizing NNI: done in 0.886612 secs using 2393% CPU
Optimizing NNI: done in 0.870701 secs using 2393% CPU
Optimizing NNI: done in 0.720928 secs using 2393% CPU
Optimizing NNI: done in 1.02318 secs using 2393% CPU
Optimizing NNI: done in 0.89021 secs using 2393% CPU
Optimizing NNI: done in 0.930929 secs using 2393% CPU
Optimizing NNI: done in 0.90564 secs using 2393% CPU
Optimizing NNI: done in 0.88689 secs using 2393% CPU
Optimizing NNI: done in 0.860389 secs using 2393% CPU
Optimizing NNI: done in 0.828297 secs using 2393% CPU
Optimizing NNI: done in 0.925884 secs using 2393% CPU
Optimizing NNI: done in 1.08714 secs using 2393% CPU
Optimizing NNI: done in 0.917521 secs using 2393% CPU
Optimizing NNI: done in 0.945022 secs using 2393% CPU
Optimizing NNI: done in 1.06825 secs using 2393% CPU
Optimizing NNI: done in 0.895036 secs using 2392% CPU
Optimizing NNI: done in 0.854816 secs using 2392% CPU
Optimizing NNI: done in 0.86971 secs using 2394% CPU
Optimizing NNI: done in 0.831645 secs using 2393% CPU
Optimizing NNI: done in 1.02447 secs using 2394% CPU
Optimizing NNI: done in 1.01086 secs using 2393% CPU
Optimizing NNI: done in 1.03892 secs using 2393% CPU
Optimizing NNI: done in 0.918113 secs using 2393% CPU
Optimizing NNI: done in 0.909787 secs using 2393% CPU
Optimizing NNI: done in 0.962907 secs using 2393% CPU
Optimizing NNI: done in 0.862712 secs using 2393% CPU
Optimizing NNI: done in 0.908213 secs using 2394% CPU
Optimizing NNI: done in 0.686462 secs using 2393% CPU
Optimizing NNI: done in 1.04906 secs using 2393% CPU
Optimizing NNI: done in 0.864422 secs using 2393% CPU
Optimizing NNI: done in 0.686359 secs using 2393% CPU
Optimizing NNI: done in 1.08513 secs using 2393% CPU
Optimizing NNI: done in 0.832046 secs using 2392% CPU
Optimizing NNI: done in 1.17967 secs using 2393% CPU
Optimizing NNI: done in 0.882911 secs using 2392% CPU
Optimizing NNI: done in 1.11585 secs using 2393% CPU
Optimizing NNI: done in 0.766208 secs using 2393% CPU
Optimizing NNI: done in 0.900736 secs using 2394% CPU
Optimizing NNI: done in 0.936484 secs using 2392% CPU
Optimizing NNI: done in 0.747916 secs using 2392% CPU
Optimizing NNI: done in 1.17987 secs using 2393% CPU
Optimizing NNI: done in 0.891443 secs using 2393% CPU
Optimizing NNI: done in 1.02293 secs using 2393% CPU
Optimizing NNI: done in 0.910273 secs using 2393% CPU
Optimizing NNI: done in 1.01207 secs using 2393% CPU
Optimizing NNI: done in 0.675274 secs using 2393% CPU
Optimizing NNI: done in 1.03842 secs using 2392% CPU
Optimizing NNI: done in 0.916031 secs using 2393% CPU
Optimizing NNI: done in 0.720766 secs using 2393% CPU
Optimizing NNI: done in 0.731663 secs using 2392% CPU
Optimizing NNI: done in 0.894397 secs using 2393% CPU
Optimizing NNI: done in 1.02219 secs using 2393% CPU
Optimizing NNI: done in 0.734021 secs using 2393% CPU
Optimizing NNI: done in 0.83116 secs using 2393% CPU
Optimizing NNI: done in 0.905244 secs using 2393% CPU
Optimizing NNI: done in 0.798705 secs using 2392% CPU
Optimizing NNI: done in 0.932712 secs using 2393% CPU
Optimizing NNI: done in 0.719782 secs using 2393% CPU
Optimizing NNI: done in 0.832526 secs using 2393% CPU
Optimizing NNI: done in 0.820477 secs using 2393% CPU
Optimizing NNI: done in 0.924134 secs using 2393% CPU
Optimizing NNI: done in 1.01799 secs using 2393% CPU
Optimizing NNI: done in 0.725842 secs using 2393% CPU
Optimizing NNI: done in 1.13019 secs using 2393% CPU
Optimizing NNI: done in 0.765198 secs using 2393% CPU
Optimizing NNI: done in 0.946994 secs using 2392% CPU
Optimizing NNI: done in 0.933032 secs using 2393% CPU
Optimizing NNI: done in 0.858845 secs using 2393% CPU
Optimizing NNI: done in 1.01816 secs using 2393% CPU
Optimizing NNI: done in 1.29538 secs using 2393% CPU
Optimizing NNI: done in 0.720254 secs using 2394% CPU
Optimizing NNI: done in 0.909074 secs using 2393% CPU
3500 samples done
Optimizing NNI: done in 0.773081 secs using 2393% CPU
Optimizing NNI: done in 0.992451 secs using 2393% CPU
Optimizing NNI: done in 0.882011 secs using 2393% CPU
Optimizing NNI: done in 0.769848 secs using 2393% CPU
Optimizing NNI: done in 0.873252 secs using 2392% CPU
Optimizing NNI: done in 0.901474 secs using 2393% CPU
Optimizing NNI: done in 1.20311 secs using 2393% CPU
Optimizing NNI: done in 0.899222 secs using 2393% CPU
Optimizing NNI: done in 0.720728 secs using 2393% CPU
Optimizing NNI: done in 1.07422 secs using 2393% CPU
Optimizing NNI: done in 0.984935 secs using 2393% CPU
Optimizing NNI: done in 0.784235 secs using 2393% CPU
Optimizing NNI: done in 0.929965 secs using 2391% CPU
Optimizing NNI: done in 0.867583 secs using 2393% CPU
Optimizing NNI: done in 1.11768 secs using 2393% CPU
Optimizing NNI: done in 1.03265 secs using 2393% CPU
Optimizing NNI: done in 0.724295 secs using 2393% CPU
Optimizing NNI: done in 0.931924 secs using 2393% CPU
Optimizing NNI: done in 0.784246 secs using 2393% CPU
Optimizing NNI: done in 1.06269 secs using 2393% CPU
Optimizing NNI: done in 0.752302 secs using 2392% CPU
Optimizing NNI: done in 0.773939 secs using 2393% CPU
Optimizing NNI: done in 0.86662 secs using 2393% CPU
Optimizing NNI: done in 1.06656 secs using 2393% CPU
Optimizing NNI: done in 0.756386 secs using 2393% CPU
Optimizing NNI: done in 0.986471 secs using 2393% CPU
Optimizing NNI: done in 1.116 secs using 2392% CPU
Optimizing NNI: done in 0.842395 secs using 2393% CPU
Optimizing NNI: done in 1.00363 secs using 2393% CPU
Optimizing NNI: done in 0.930149 secs using 2393% CPU
Optimizing NNI: done in 0.909683 secs using 2393% CPU
Optimizing NNI: done in 0.885951 secs using 2393% CPU
Optimizing NNI: done in 0.743651 secs using 2393% CPU
Optimizing NNI: done in 1.17199 secs using 2392% CPU
Optimizing NNI: done in 0.935352 secs using 2392% CPU
Optimizing NNI: done in 0.746637 secs using 2392% CPU
Optimizing NNI: done in 0.954298 secs using 2393% CPU
Optimizing NNI: done in 0.737393 secs using 2393% CPU
Optimizing NNI: done in 0.869441 secs using 2392% CPU
Optimizing NNI: done in 1.11753 secs using 2393% CPU
Optimizing NNI: done in 1.03187 secs using 2393% CPU
Optimizing NNI: done in 0.903961 secs using 2393% CPU
Optimizing NNI: done in 0.710518 secs using 2392% CPU
Optimizing NNI: done in 1.01294 secs using 2393% CPU
Optimizing NNI: done in 0.907094 secs using 2393% CPU
Optimizing NNI: done in 0.943566 secs using 2393% CPU
Optimizing NNI: done in 0.761919 secs using 2393% CPU
Optimizing NNI: done in 0.833141 secs using 2393% CPU
Optimizing NNI: done in 0.742212 secs using 2392% CPU
Optimizing NNI: done in 1.02435 secs using 2393% CPU
Optimizing NNI: done in 0.893237 secs using 2393% CPU
Optimizing NNI: done in 1.18269 secs using 2393% CPU
Optimizing NNI: done in 0.850398 secs using 2393% CPU
Optimizing NNI: done in 0.842626 secs using 2393% CPU
Optimizing NNI: done in 0.90473 secs using 2393% CPU
Optimizing NNI: done in 0.998911 secs using 2392% CPU
Optimizing NNI: done in 0.850899 secs using 2393% CPU
Optimizing NNI: done in 0.810376 secs using 2393% CPU
Optimizing NNI: done in 0.901388 secs using 2393% CPU
Optimizing NNI: done in 0.790081 secs using 2392% CPU
Optimizing NNI: done in 0.917232 secs using 2393% CPU
Optimizing NNI: done in 1.06546 secs using 2393% CPU
Optimizing NNI: done in 0.847361 secs using 2393% CPU
Optimizing NNI: done in 0.904418 secs using 2393% CPU
Optimizing NNI: done in 1.19122 secs using 2393% CPU
Optimizing NNI: done in 1.07823 secs using 2393% CPU
Optimizing NNI: done in 0.878191 secs using 2393% CPU
Optimizing NNI: done in 1.01251 secs using 2393% CPU
Optimizing NNI: done in 1.2447 secs using 2393% CPU
Optimizing NNI: done in 0.725878 secs using 2393% CPU
Optimizing NNI: done in 0.889234 secs using 2392% CPU
Optimizing NNI: done in 0.869727 secs using 2393% CPU
Optimizing NNI: done in 1.06887 secs using 2393% CPU
Optimizing NNI: done in 1.47807 secs using 2393% CPU
Optimizing NNI: done in 0.754778 secs using 2393% CPU
Optimizing NNI: done in 1.33009 secs using 2393% CPU
Optimizing NNI: done in 0.735116 secs using 2392% CPU
Optimizing NNI: done in 1.3766 secs using 2393% CPU
Optimizing NNI: done in 1.00068 secs using 2393% CPU
Optimizing NNI: done in 0.788185 secs using 2393% CPU
Optimizing NNI: done in 1.07915 secs using 2393% CPU
Optimizing NNI: done in 0.818915 secs using 2392% CPU
Optimizing NNI: done in 0.732428 secs using 2392% CPU
Optimizing NNI: done in 0.986933 secs using 2393% CPU
Optimizing NNI: done in 0.758172 secs using 2392% CPU
Optimizing NNI: done in 0.715175 secs using 2393% CPU
Optimizing NNI: done in 0.868598 secs using 2393% CPU
Optimizing NNI: done in 0.709845 secs using 2393% CPU
Optimizing NNI: done in 1.14336 secs using 2392% CPU
Optimizing NNI: done in 1.05038 secs using 2393% CPU
Optimizing NNI: done in 0.707537 secs using 2392% CPU
Optimizing NNI: done in 1.04918 secs using 2392% CPU
Optimizing NNI: done in 0.771437 secs using 2393% CPU
Optimizing NNI: done in 0.982118 secs using 2393% CPU
Optimizing NNI: done in 0.877508 secs using 2393% CPU
Optimizing NNI: done in 0.970066 secs using 2393% CPU
Optimizing NNI: done in 0.880442 secs using 2393% CPU
Optimizing NNI: done in 0.786502 secs using 2393% CPU
Optimizing NNI: done in 0.999312 secs using 2393% CPU
Optimizing NNI: done in 0.981161 secs using 2393% CPU
3600 samples done
Optimizing NNI: done in 0.755352 secs using 2393% CPU
Optimizing NNI: done in 0.787464 secs using 2393% CPU
Optimizing NNI: done in 0.848537 secs using 2393% CPU
Optimizing NNI: done in 0.88005 secs using 2393% CPU
Optimizing NNI: done in 1.16693 secs using 2393% CPU
Optimizing NNI: done in 0.729229 secs using 2393% CPU
Optimizing NNI: done in 0.919455 secs using 2392% CPU
Optimizing NNI: done in 0.874925 secs using 2393% CPU
Optimizing NNI: done in 0.865385 secs using 2393% CPU
Optimizing NNI: done in 1.20831 secs using 2392% CPU
Optimizing NNI: done in 0.790677 secs using 2394% CPU
Optimizing NNI: done in 0.911482 secs using 2393% CPU
Optimizing NNI: done in 0.876003 secs using 2393% CPU
Optimizing NNI: done in 0.735177 secs using 2393% CPU
Optimizing NNI: done in 1.20206 secs using 2393% CPU
Optimizing NNI: done in 1.19893 secs using 2392% CPU
Optimizing NNI: done in 0.763171 secs using 2393% CPU
Optimizing NNI: done in 0.874648 secs using 2393% CPU
Optimizing NNI: done in 1.09017 secs using 2392% CPU
Optimizing NNI: done in 0.725928 secs using 2393% CPU
Optimizing NNI: done in 0.876927 secs using 2393% CPU
Optimizing NNI: done in 1.05298 secs using 2393% CPU
Optimizing NNI: done in 0.742867 secs using 2392% CPU
Optimizing NNI: done in 1.09366 secs using 2393% CPU
Optimizing NNI: done in 0.875381 secs using 2392% CPU
Optimizing NNI: done in 0.896439 secs using 2393% CPU
Optimizing NNI: done in 0.88877 secs using 2393% CPU
Optimizing NNI: done in 0.968099 secs using 2393% CPU
Optimizing NNI: done in 0.921934 secs using 2393% CPU
Optimizing NNI: done in 0.867358 secs using 2393% CPU
Optimizing NNI: done in 0.913034 secs using 2393% CPU
Optimizing NNI: done in 0.878675 secs using 2393% CPU
Optimizing NNI: done in 0.90676 secs using 2393% CPU
Optimizing NNI: done in 0.862482 secs using 2392% CPU
Optimizing NNI: done in 0.869203 secs using 2393% CPU
Optimizing NNI: done in 0.887092 secs using 2393% CPU
Optimizing NNI: done in 0.733575 secs using 2393% CPU
Optimizing NNI: done in 0.836336 secs using 2393% CPU
Optimizing NNI: done in 0.881462 secs using 2393% CPU
Optimizing NNI: done in 0.710829 secs using 2393% CPU
Optimizing NNI: done in 0.916243 secs using 2393% CPU
Optimizing NNI: done in 0.95193 secs using 2392% CPU
Optimizing NNI: done in 0.780694 secs using 2393% CPU
Optimizing NNI: done in 0.894837 secs using 2393% CPU
Optimizing NNI: done in 0.745357 secs using 2393% CPU
Optimizing NNI: done in 0.90084 secs using 2393% CPU
Optimizing NNI: done in 0.946112 secs using 2393% CPU
Optimizing NNI: done in 0.901346 secs using 2392% CPU
Optimizing NNI: done in 0.995972 secs using 2393% CPU
Optimizing NNI: done in 0.697553 secs using 2393% CPU
Optimizing NNI: done in 1.09451 secs using 2393% CPU
Optimizing NNI: done in 0.74025 secs using 2393% CPU
Optimizing NNI: done in 1.07231 secs using 2393% CPU
Optimizing NNI: done in 0.996893 secs using 2393% CPU
Optimizing NNI: done in 0.90705 secs using 2393% CPU
Optimizing NNI: done in 0.805208 secs using 2392% CPU
Optimizing NNI: done in 1.04109 secs using 2393% CPU
Optimizing NNI: done in 1.29065 secs using 2393% CPU
Optimizing NNI: done in 0.892992 secs using 2393% CPU
Optimizing NNI: done in 0.971613 secs using 2394% CPU
Optimizing NNI: done in 0.840892 secs using 2393% CPU
Optimizing NNI: done in 0.918177 secs using 2393% CPU
Optimizing NNI: done in 0.833458 secs using 2393% CPU
Optimizing NNI: done in 0.975028 secs using 2393% CPU
Optimizing NNI: done in 0.876102 secs using 2393% CPU
Optimizing NNI: done in 0.884912 secs using 2393% CPU
Optimizing NNI: done in 1.09666 secs using 2393% CPU
Optimizing NNI: done in 0.917071 secs using 2392% CPU
Optimizing NNI: done in 0.892844 secs using 2393% CPU
Optimizing NNI: done in 0.709296 secs using 2393% CPU
Optimizing NNI: done in 0.93662 secs using 2392% CPU
Optimizing NNI: done in 0.721786 secs using 2393% CPU
Optimizing NNI: done in 1.04302 secs using 2393% CPU
Optimizing NNI: done in 0.736405 secs using 2393% CPU
Optimizing NNI: done in 0.855574 secs using 2393% CPU
Optimizing NNI: done in 1.03918 secs using 2393% CPU
Optimizing NNI: done in 0.777353 secs using 2392% CPU
Optimizing NNI: done in 1.19231 secs using 2393% CPU
Optimizing NNI: done in 0.887495 secs using 2393% CPU
Optimizing NNI: done in 1.05348 secs using 2392% CPU
Optimizing NNI: done in 0.87174 secs using 2392% CPU
Optimizing NNI: done in 0.743285 secs using 2393% CPU
Optimizing NNI: done in 0.725401 secs using 2393% CPU
Optimizing NNI: done in 0.707039 secs using 2392% CPU
Optimizing NNI: done in 0.847804 secs using 2393% CPU
Optimizing NNI: done in 0.902301 secs using 2392% CPU
Optimizing NNI: done in 1.16521 secs using 2393% CPU
Optimizing NNI: done in 1.09294 secs using 2393% CPU
Optimizing NNI: done in 0.941741 secs using 2393% CPU
Optimizing NNI: done in 0.893735 secs using 2393% CPU
Optimizing NNI: done in 0.979451 secs using 2392% CPU
Optimizing NNI: done in 0.760942 secs using 2393% CPU
Optimizing NNI: done in 0.820115 secs using 2392% CPU
Optimizing NNI: done in 0.891345 secs using 2393% CPU
Optimizing NNI: done in 0.876065 secs using 2393% CPU
Optimizing NNI: done in 1.05453 secs using 2392% CPU
Optimizing NNI: done in 0.853169 secs using 2393% CPU
Optimizing NNI: done in 0.738721 secs using 2393% CPU
Optimizing NNI: done in 0.939736 secs using 2392% CPU
Optimizing NNI: done in 0.928804 secs using 2392% CPU
3700 samples done
Optimizing NNI: done in 1.03888 secs using 2393% CPU
Optimizing NNI: done in 1.18434 secs using 2393% CPU
Optimizing NNI: done in 0.993269 secs using 2393% CPU
Optimizing NNI: done in 1.04028 secs using 2393% CPU
Optimizing NNI: done in 0.844261 secs using 2393% CPU
Optimizing NNI: done in 0.742771 secs using 2392% CPU
Optimizing NNI: done in 0.925027 secs using 2393% CPU
Optimizing NNI: done in 0.980497 secs using 2393% CPU
Optimizing NNI: done in 1.12082 secs using 2393% CPU
Optimizing NNI: done in 0.878795 secs using 2393% CPU
Optimizing NNI: done in 0.865623 secs using 2392% CPU
Optimizing NNI: done in 0.751481 secs using 2393% CPU
Optimizing NNI: done in 0.724029 secs using 2393% CPU
Optimizing NNI: done in 1.03475 secs using 2393% CPU
Optimizing NNI: done in 0.865146 secs using 2393% CPU
Optimizing NNI: done in 1.07165 secs using 2393% CPU
Optimizing NNI: done in 0.793336 secs using 2392% CPU
Optimizing NNI: done in 1.07893 secs using 2392% CPU
Optimizing NNI: done in 0.87369 secs using 2393% CPU
Optimizing NNI: done in 0.899934 secs using 2393% CPU
Optimizing NNI: done in 0.910189 secs using 2394% CPU
Optimizing NNI: done in 0.700795 secs using 2393% CPU
Optimizing NNI: done in 1.08362 secs using 2392% CPU
Optimizing NNI: done in 0.880463 secs using 2393% CPU
Optimizing NNI: done in 1.08637 secs using 2392% CPU
Optimizing NNI: done in 0.967527 secs using 2393% CPU
Optimizing NNI: done in 1.25906 secs using 2394% CPU
Optimizing NNI: done in 0.981293 secs using 2393% CPU
Optimizing NNI: done in 0.921367 secs using 2392% CPU
Optimizing NNI: done in 1.06693 secs using 2392% CPU
Optimizing NNI: done in 0.965474 secs using 2393% CPU
Optimizing NNI: done in 0.746887 secs using 2393% CPU
Optimizing NNI: done in 0.947895 secs using 2393% CPU
Optimizing NNI: done in 1.0243 secs using 2393% CPU
Optimizing NNI: done in 1.02802 secs using 2392% CPU
Optimizing NNI: done in 0.778927 secs using 2393% CPU
Optimizing NNI: done in 0.901481 secs using 2393% CPU
Optimizing NNI: done in 1.01488 secs using 2393% CPU
Optimizing NNI: done in 1.14915 secs using 2393% CPU
Optimizing NNI: done in 0.880783 secs using 2393% CPU
Optimizing NNI: done in 1.15096 secs using 2393% CPU
Optimizing NNI: done in 0.921836 secs using 2392% CPU
Optimizing NNI: done in 1.10945 secs using 2393% CPU
Optimizing NNI: done in 0.878841 secs using 2392% CPU
Optimizing NNI: done in 0.834268 secs using 2392% CPU
Optimizing NNI: done in 0.906726 secs using 2393% CPU
Optimizing NNI: done in 0.748399 secs using 2393% CPU
Optimizing NNI: done in 1.11036 secs using 2393% CPU
Optimizing NNI: done in 0.902188 secs using 2392% CPU
Optimizing NNI: done in 0.902025 secs using 2393% CPU
Optimizing NNI: done in 0.888557 secs using 2393% CPU
Optimizing NNI: done in 0.86876 secs using 2393% CPU
Optimizing NNI: done in 0.930098 secs using 2393% CPU
Optimizing NNI: done in 0.788082 secs using 2393% CPU
Optimizing NNI: done in 1.15385 secs using 2393% CPU
Optimizing NNI: done in 1.11214 secs using 2393% CPU
Optimizing NNI: done in 0.941161 secs using 2393% CPU
Optimizing NNI: done in 0.907307 secs using 2393% CPU
Optimizing NNI: done in 0.996611 secs using 2393% CPU
Optimizing NNI: done in 1.1883 secs using 2394% CPU
Optimizing NNI: done in 1.02022 secs using 2393% CPU
Optimizing NNI: done in 0.867074 secs using 2393% CPU
Optimizing NNI: done in 0.852166 secs using 2393% CPU
Optimizing NNI: done in 1.02283 secs using 2393% CPU
Optimizing NNI: done in 1.06986 secs using 2393% CPU
Optimizing NNI: done in 0.67459 secs using 2393% CPU
Optimizing NNI: done in 0.83373 secs using 2393% CPU
Optimizing NNI: done in 0.761366 secs using 2393% CPU
Optimizing NNI: done in 0.929658 secs using 2392% CPU
Optimizing NNI: done in 0.913599 secs using 2393% CPU
Optimizing NNI: done in 1.00647 secs using 2393% CPU
Optimizing NNI: done in 0.854961 secs using 2393% CPU
Optimizing NNI: done in 0.886576 secs using 2392% CPU
Optimizing NNI: done in 0.892288 secs using 2393% CPU
Optimizing NNI: done in 0.925628 secs using 2393% CPU
Optimizing NNI: done in 0.891912 secs using 2394% CPU
Optimizing NNI: done in 0.93313 secs using 2393% CPU
Optimizing NNI: done in 0.878453 secs using 2392% CPU
Optimizing NNI: done in 0.780718 secs using 2393% CPU
Optimizing NNI: done in 1.02251 secs using 2394% CPU
Optimizing NNI: done in 0.712093 secs using 2393% CPU
Optimizing NNI: done in 1.00874 secs using 2393% CPU
Optimizing NNI: done in 1.09702 secs using 2393% CPU
Optimizing NNI: done in 0.874899 secs using 2392% CPU
Optimizing NNI: done in 0.989317 secs using 2392% CPU
Optimizing NNI: done in 0.957237 secs using 2393% CPU
Optimizing NNI: done in 1.02031 secs using 2392% CPU
Optimizing NNI: done in 0.960432 secs using 2393% CPU
Optimizing NNI: done in 1.00671 secs using 2393% CPU
Optimizing NNI: done in 0.8863 secs using 2393% CPU
Optimizing NNI: done in 0.732509 secs using 2393% CPU
Optimizing NNI: done in 0.728831 secs using 2394% CPU
Optimizing NNI: done in 0.855467 secs using 2393% CPU
Optimizing NNI: done in 0.971755 secs using 2392% CPU
Optimizing NNI: done in 0.91462 secs using 2393% CPU
Optimizing NNI: done in 1.03981 secs using 2392% CPU
Optimizing NNI: done in 0.8999 secs using 2393% CPU
Optimizing NNI: done in 0.698596 secs using 2393% CPU
Optimizing NNI: done in 0.872654 secs using 2393% CPU
Optimizing NNI: done in 0.772839 secs using 2393% CPU
3800 samples done
Optimizing NNI: done in 0.918456 secs using 2393% CPU
Optimizing NNI: done in 0.723908 secs using 2393% CPU
Optimizing NNI: done in 1.21041 secs using 2393% CPU
Optimizing NNI: done in 0.8791 secs using 2392% CPU
Optimizing NNI: done in 1.02058 secs using 2393% CPU
Optimizing NNI: done in 0.889003 secs using 2392% CPU
Optimizing NNI: done in 0.903842 secs using 2394% CPU
Optimizing NNI: done in 1.02201 secs using 2393% CPU
Optimizing NNI: done in 0.842515 secs using 2393% CPU
Optimizing NNI: done in 1.07008 secs using 2393% CPU
Optimizing NNI: done in 1.11015 secs using 2393% CPU
Optimizing NNI: done in 0.806268 secs using 2394% CPU
Optimizing NNI: done in 0.922572 secs using 2392% CPU
Optimizing NNI: done in 1.12485 secs using 2393% CPU
Optimizing NNI: done in 0.726008 secs using 2393% CPU
Optimizing NNI: done in 0.780745 secs using 2393% CPU
Optimizing NNI: done in 0.881534 secs using 2392% CPU
Optimizing NNI: done in 0.754837 secs using 2393% CPU
Optimizing NNI: done in 0.730798 secs using 2393% CPU
Optimizing NNI: done in 0.893892 secs using 2393% CPU
Optimizing NNI: done in 0.971896 secs using 2394% CPU
Optimizing NNI: done in 0.733501 secs using 2393% CPU
Optimizing NNI: done in 1.0195 secs using 2393% CPU
Optimizing NNI: done in 0.895058 secs using 2394% CPU
Optimizing NNI: done in 0.937574 secs using 2393% CPU
Optimizing NNI: done in 1.18188 secs using 2393% CPU
Optimizing NNI: done in 0.911532 secs using 2393% CPU
Optimizing NNI: done in 0.753937 secs using 2393% CPU
Optimizing NNI: done in 0.937908 secs using 2393% CPU
Optimizing NNI: done in 0.990527 secs using 2393% CPU
Optimizing NNI: done in 1.06059 secs using 2393% CPU
Optimizing NNI: done in 0.925223 secs using 2393% CPU
Optimizing NNI: done in 0.751194 secs using 2392% CPU
Optimizing NNI: done in 0.718764 secs using 2393% CPU
Optimizing NNI: done in 1.01862 secs using 2393% CPU
Optimizing NNI: done in 0.918033 secs using 2393% CPU
Optimizing NNI: done in 1.14864 secs using 2393% CPU
Optimizing NNI: done in 1.20572 secs using 2393% CPU
Optimizing NNI: done in 1.08711 secs using 2393% CPU
Optimizing NNI: done in 0.925423 secs using 2393% CPU
Optimizing NNI: done in 1.02349 secs using 2393% CPU
Optimizing NNI: done in 0.902333 secs using 2393% CPU
Optimizing NNI: done in 1.40074 secs using 2392% CPU
Optimizing NNI: done in 0.915845 secs using 2392% CPU
Optimizing NNI: done in 0.942326 secs using 2393% CPU
Optimizing NNI: done in 1.12236 secs using 2393% CPU
Optimizing NNI: done in 1.07219 secs using 2393% CPU
Optimizing NNI: done in 1.00175 secs using 2393% CPU
Optimizing NNI: done in 0.740998 secs using 2393% CPU
Optimizing NNI: done in 1.03704 secs using 2393% CPU
Optimizing NNI: done in 1.1712 secs using 2393% CPU
Optimizing NNI: done in 0.900375 secs using 2394% CPU
Optimizing NNI: done in 0.730947 secs using 2392% CPU
Optimizing NNI: done in 1.07808 secs using 2393% CPU
Optimizing NNI: done in 0.968349 secs using 2393% CPU
Optimizing NNI: done in 0.78162 secs using 2392% CPU
Optimizing NNI: done in 0.928429 secs using 2393% CPU
Optimizing NNI: done in 0.918171 secs using 2393% CPU
Optimizing NNI: done in 0.911314 secs using 2393% CPU
Optimizing NNI: done in 0.920703 secs using 2392% CPU
Optimizing NNI: done in 0.859339 secs using 2393% CPU
Optimizing NNI: done in 0.776339 secs using 2393% CPU
Optimizing NNI: done in 0.836393 secs using 2393% CPU
Optimizing NNI: done in 0.729909 secs using 2393% CPU
Optimizing NNI: done in 1.13927 secs using 2394% CPU
Optimizing NNI: done in 0.760403 secs using 2393% CPU
Optimizing NNI: done in 0.899158 secs using 2393% CPU
Optimizing NNI: done in 0.743021 secs using 2393% CPU
Optimizing NNI: done in 0.890376 secs using 2393% CPU
Optimizing NNI: done in 0.888531 secs using 2393% CPU
Optimizing NNI: done in 0.978306 secs using 2393% CPU
Optimizing NNI: done in 0.717497 secs using 2393% CPU
Optimizing NNI: done in 0.86022 secs using 2393% CPU
Optimizing NNI: done in 0.99551 secs using 2393% CPU
Optimizing NNI: done in 0.915786 secs using 2393% CPU
Optimizing NNI: done in 0.908066 secs using 2393% CPU
Optimizing NNI: done in 0.932107 secs using 2393% CPU
Optimizing NNI: done in 0.750658 secs using 2393% CPU
Optimizing NNI: done in 0.89958 secs using 2393% CPU
Optimizing NNI: done in 0.890848 secs using 2392% CPU
Optimizing NNI: done in 0.852245 secs using 2393% CPU
Optimizing NNI: done in 0.585625 secs using 2393% CPU
Optimizing NNI: done in 1.47996 secs using 2392% CPU
Optimizing NNI: done in 0.881554 secs using 2393% CPU
Optimizing NNI: done in 1.09686 secs using 2393% CPU
Optimizing NNI: done in 0.765386 secs using 2393% CPU
Optimizing NNI: done in 0.867634 secs using 2393% CPU
Optimizing NNI: done in 0.748031 secs using 2393% CPU
Optimizing NNI: done in 0.753508 secs using 2393% CPU
Optimizing NNI: done in 1.0505 secs using 2393% CPU
Optimizing NNI: done in 0.82712 secs using 2393% CPU
Optimizing NNI: done in 0.995895 secs using 2393% CPU
Optimizing NNI: done in 0.860824 secs using 2393% CPU
Optimizing NNI: done in 0.866896 secs using 2393% CPU
Optimizing NNI: done in 1.27361 secs using 2392% CPU
Optimizing NNI: done in 0.924518 secs using 2393% CPU
Optimizing NNI: done in 1.16069 secs using 2393% CPU
Optimizing NNI: done in 0.734568 secs using 2393% CPU
Optimizing NNI: done in 0.905276 secs using 2393% CPU
Optimizing NNI: done in 1.09512 secs using 2393% CPU
3900 samples done
Optimizing NNI: done in 1.02361 secs using 2393% CPU
Optimizing NNI: done in 0.902062 secs using 2393% CPU
Optimizing NNI: done in 0.72396 secs using 2393% CPU
Optimizing NNI: done in 0.936377 secs using 2393% CPU
Optimizing NNI: done in 1.12829 secs using 2393% CPU
Optimizing NNI: done in 0.711979 secs using 2394% CPU
Optimizing NNI: done in 1.48821 secs using 2393% CPU
Optimizing NNI: done in 0.937559 secs using 2393% CPU
Optimizing NNI: done in 0.877523 secs using 2393% CPU
Optimizing NNI: done in 0.884135 secs using 2393% CPU
Optimizing NNI: done in 1.00808 secs using 2393% CPU
Optimizing NNI: done in 0.940192 secs using 2393% CPU
Optimizing NNI: done in 0.934479 secs using 2393% CPU
Optimizing NNI: done in 1.07456 secs using 2393% CPU
Optimizing NNI: done in 1.08766 secs using 2393% CPU
Optimizing NNI: done in 0.820681 secs using 2393% CPU
Optimizing NNI: done in 1.01855 secs using 2393% CPU
Optimizing NNI: done in 0.924294 secs using 2393% CPU
Optimizing NNI: done in 0.881552 secs using 2393% CPU
Optimizing NNI: done in 0.975979 secs using 2392% CPU
Optimizing NNI: done in 1.29239 secs using 2393% CPU
Optimizing NNI: done in 1.1974 secs using 2393% CPU
Optimizing NNI: done in 1.05909 secs using 2393% CPU
Optimizing NNI: done in 0.862325 secs using 2392% CPU
Optimizing NNI: done in 1.01522 secs using 2393% CPU
Optimizing NNI: done in 0.903284 secs using 2393% CPU
Optimizing NNI: done in 0.754377 secs using 2393% CPU
Optimizing NNI: done in 0.90425 secs using 2393% CPU
Optimizing NNI: done in 1.02277 secs using 2393% CPU
Optimizing NNI: done in 0.908211 secs using 2393% CPU
Optimizing NNI: done in 1.01384 secs using 2393% CPU
Optimizing NNI: done in 0.878433 secs using 2393% CPU
Optimizing NNI: done in 0.762192 secs using 2393% CPU
Optimizing NNI: done in 0.714847 secs using 2393% CPU
Optimizing NNI: done in 1.10055 secs using 2393% CPU
Optimizing NNI: done in 0.832883 secs using 2393% CPU
Optimizing NNI: done in 0.728655 secs using 2393% CPU
Optimizing NNI: done in 0.942339 secs using 2393% CPU
Optimizing NNI: done in 0.779465 secs using 2392% CPU
Optimizing NNI: done in 1.02489 secs using 2393% CPU
Optimizing NNI: done in 1.10297 secs using 2393% CPU
Optimizing NNI: done in 0.982912 secs using 2393% CPU
Optimizing NNI: done in 0.910543 secs using 2393% CPU
Optimizing NNI: done in 0.881436 secs using 2393% CPU
Optimizing NNI: done in 0.916533 secs using 2393% CPU
Optimizing NNI: done in 1.02943 secs using 2393% CPU
Optimizing NNI: done in 0.893205 secs using 2393% CPU
Optimizing NNI: done in 0.889209 secs using 2393% CPU
Optimizing NNI: done in 1.07554 secs using 2394% CPU
Optimizing NNI: done in 0.868498 secs using 2393% CPU
Optimizing NNI: done in 0.88607 secs using 2393% CPU
Optimizing NNI: done in 1.39077 secs using 2393% CPU
Optimizing NNI: done in 1.15004 secs using 2393% CPU
Optimizing NNI: done in 0.960695 secs using 2392% CPU
Optimizing NNI: done in 0.737888 secs using 2393% CPU
Optimizing NNI: done in 0.936268 secs using 2393% CPU
Optimizing NNI: done in 0.725397 secs using 2393% CPU
Optimizing NNI: done in 1.1135 secs using 2392% CPU
Optimizing NNI: done in 1.00604 secs using 2394% CPU
Optimizing NNI: done in 0.716342 secs using 2393% CPU
Optimizing NNI: done in 0.75626 secs using 2392% CPU
Optimizing NNI: done in 0.718335 secs using 2392% CPU
Optimizing NNI: done in 1.04015 secs using 2393% CPU
Optimizing NNI: done in 0.882028 secs using 2393% CPU
Optimizing NNI: done in 0.948074 secs using 2393% CPU
Optimizing NNI: done in 0.962129 secs using 2393% CPU
Optimizing NNI: done in 0.93502 secs using 2393% CPU
Optimizing NNI: done in 0.867816 secs using 2393% CPU
Optimizing NNI: done in 0.899797 secs using 2393% CPU
Optimizing NNI: done in 0.900746 secs using 2393% CPU
Optimizing NNI: done in 1.06487 secs using 2394% CPU
Optimizing NNI: done in 0.862279 secs using 2392% CPU
Optimizing NNI: done in 0.896863 secs using 2393% CPU
Optimizing NNI: done in 0.882361 secs using 2393% CPU
Optimizing NNI: done in 0.752263 secs using 2393% CPU
Optimizing NNI: done in 0.873438 secs using 2393% CPU
Optimizing NNI: done in 0.714692 secs using 2393% CPU
Optimizing NNI: done in 0.852304 secs using 2392% CPU
Optimizing NNI: done in 0.910253 secs using 2393% CPU
Optimizing NNI: done in 0.80377 secs using 2392% CPU
Optimizing NNI: done in 1.02226 secs using 2393% CPU
Optimizing NNI: done in 0.827198 secs using 2392% CPU
Optimizing NNI: done in 1.03777 secs using 2393% CPU
Optimizing NNI: done in 0.925058 secs using 2392% CPU
Optimizing NNI: done in 0.848473 secs using 2393% CPU
Optimizing NNI: done in 0.886171 secs using 2393% CPU
Optimizing NNI: done in 0.87413 secs using 2393% CPU
Optimizing NNI: done in 1.0606 secs using 2393% CPU
Optimizing NNI: done in 0.719482 secs using 2392% CPU
Optimizing NNI: done in 0.940549 secs using 2393% CPU
Optimizing NNI: done in 0.885388 secs using 2393% CPU
Optimizing NNI: done in 0.747478 secs using 2393% CPU
Optimizing NNI: done in 0.729313 secs using 2393% CPU
Optimizing NNI: done in 0.93164 secs using 2393% CPU
Optimizing NNI: done in 1.0331 secs using 2394% CPU
Optimizing NNI: done in 0.925035 secs using 2393% CPU
Optimizing NNI: done in 0.741851 secs using 2393% CPU
Optimizing NNI: done in 1.0482 secs using 2393% CPU
Optimizing NNI: done in 1.06383 secs using 2392% CPU
Optimizing NNI: done in 0.707999 secs using 2393% CPU
4000 samples done
Optimizing NNI: done in 0.826416 secs using 2393% CPU
Optimizing NNI: done in 0.906608 secs using 2394% CPU
Optimizing NNI: done in 1.19046 secs using 2394% CPU
Optimizing NNI: done in 1.0326 secs using 2393% CPU
Optimizing NNI: done in 1.11905 secs using 2393% CPU
Optimizing NNI: done in 0.860475 secs using 2394% CPU
Optimizing NNI: done in 0.907239 secs using 2393% CPU
Optimizing NNI: done in 0.883799 secs using 2393% CPU
Optimizing NNI: done in 0.761962 secs using 2393% CPU
Optimizing NNI: done in 0.948096 secs using 2393% CPU
Optimizing NNI: done in 1.17326 secs using 2393% CPU
Optimizing NNI: done in 0.77449 secs using 2393% CPU
Optimizing NNI: done in 1.08822 secs using 2392% CPU
Optimizing NNI: done in 0.749809 secs using 2393% CPU
Optimizing NNI: done in 0.959543 secs using 2393% CPU
Optimizing NNI: done in 1.04962 secs using 2393% CPU
Optimizing NNI: done in 0.740393 secs using 2393% CPU
Optimizing NNI: done in 0.89938 secs using 2392% CPU
Optimizing NNI: done in 1.14798 secs using 2393% CPU
Optimizing NNI: done in 0.821697 secs using 2392% CPU
Optimizing NNI: done in 0.761754 secs using 2393% CPU
Optimizing NNI: done in 1.10002 secs using 2393% CPU
Optimizing NNI: done in 0.857472 secs using 2392% CPU
Optimizing NNI: done in 0.744042 secs using 2393% CPU
Optimizing NNI: done in 1.05371 secs using 2393% CPU
Optimizing NNI: done in 0.92564 secs using 2393% CPU
Optimizing NNI: done in 0.88705 secs using 2393% CPU
Optimizing NNI: done in 1.04437 secs using 2393% CPU
Optimizing NNI: done in 1.03074 secs using 2393% CPU
Optimizing NNI: done in 0.919807 secs using 2392% CPU
Optimizing NNI: done in 0.69139 secs using 2393% CPU
Optimizing NNI: done in 0.885365 secs using 2392% CPU
Optimizing NNI: done in 0.765251 secs using 2393% CPU
Optimizing NNI: done in 1.00734 secs using 2393% CPU
Optimizing NNI: done in 0.806274 secs using 2393% CPU
Optimizing NNI: done in 0.740868 secs using 2393% CPU
Optimizing NNI: done in 1.14232 secs using 2393% CPU
Optimizing NNI: done in 1.06568 secs using 2393% CPU
Optimizing NNI: done in 0.845704 secs using 2393% CPU
Optimizing NNI: done in 0.740966 secs using 2393% CPU
Optimizing NNI: done in 0.920401 secs using 2393% CPU
Optimizing NNI: done in 0.883209 secs using 2393% CPU
Optimizing NNI: done in 0.912346 secs using 2393% CPU
Optimizing NNI: done in 0.898271 secs using 2393% CPU
Optimizing NNI: done in 0.713684 secs using 2393% CPU
Optimizing NNI: done in 0.764971 secs using 2392% CPU
Optimizing NNI: done in 1.05318 secs using 2394% CPU
Optimizing NNI: done in 0.701606 secs using 2393% CPU
Optimizing NNI: done in 0.764334 secs using 2393% CPU
Optimizing NNI: done in 0.76479 secs using 2392% CPU
Optimizing NNI: done in 1.06528 secs using 2393% CPU
Optimizing NNI: done in 0.876635 secs using 2393% CPU
Optimizing NNI: done in 0.979481 secs using 2392% CPU
Optimizing NNI: done in 0.928045 secs using 2392% CPU
Optimizing NNI: done in 0.750798 secs using 2392% CPU
Optimizing NNI: done in 1.15512 secs using 2394% CPU
Optimizing NNI: done in 0.897811 secs using 2392% CPU
Optimizing NNI: done in 0.943422 secs using 2393% CPU
Optimizing NNI: done in 1.00603 secs using 2393% CPU
Optimizing NNI: done in 0.73993 secs using 2393% CPU
Optimizing NNI: done in 0.700366 secs using 2393% CPU
Optimizing NNI: done in 0.922896 secs using 2393% CPU
Optimizing NNI: done in 1.04072 secs using 2393% CPU
Optimizing NNI: done in 0.836194 secs using 2393% CPU
Optimizing NNI: done in 0.879253 secs using 2393% CPU
Optimizing NNI: done in 0.577821 secs using 2393% CPU
Optimizing NNI: done in 1.01255 secs using 2393% CPU
Optimizing NNI: done in 0.916773 secs using 2394% CPU
Optimizing NNI: done in 1.20013 secs using 2393% CPU
Optimizing NNI: done in 0.899228 secs using 2393% CPU
Optimizing NNI: done in 0.925243 secs using 2393% CPU
Optimizing NNI: done in 0.96483 secs using 2393% CPU
Optimizing NNI: done in 1.20991 secs using 2393% CPU
Optimizing NNI: done in 0.877597 secs using 2393% CPU
Optimizing NNI: done in 0.88222 secs using 2393% CPU
Optimizing NNI: done in 0.760734 secs using 2393% CPU
Optimizing NNI: done in 0.881867 secs using 2393% CPU
Optimizing NNI: done in 0.823503 secs using 2393% CPU
Optimizing NNI: done in 0.93749 secs using 2393% CPU
Optimizing NNI: done in 0.959755 secs using 2393% CPU
Optimizing NNI: done in 0.839177 secs using 2393% CPU
Optimizing NNI: done in 0.767112 secs using 2393% CPU
Optimizing NNI: done in 0.979989 secs using 2394% CPU
Optimizing NNI: done in 1.038 secs using 2393% CPU
Optimizing NNI: done in 1.24156 secs using 2393% CPU
Optimizing NNI: done in 0.869306 secs using 2393% CPU
Optimizing NNI: done in 1.05149 secs using 2393% CPU
Optimizing NNI: done in 1.12385 secs using 2393% CPU
Optimizing NNI: done in 0.71377 secs using 2392% CPU
Optimizing NNI: done in 0.850675 secs using 2393% CPU
Optimizing NNI: done in 0.91365 secs using 2393% CPU
Optimizing NNI: done in 0.690005 secs using 2393% CPU
Optimizing NNI: done in 0.871761 secs using 2393% CPU
Optimizing NNI: done in 0.992107 secs using 2393% CPU
Optimizing NNI: done in 0.872894 secs using 2393% CPU
Optimizing NNI: done in 0.87178 secs using 2392% CPU
Optimizing NNI: done in 0.810436 secs using 2393% CPU
Optimizing NNI: done in 1.05744 secs using 2393% CPU
Optimizing NNI: done in 0.867383 secs using 2392% CPU
Optimizing NNI: done in 1.05541 secs using 2393% CPU
4100 samples done
Optimizing NNI: done in 0.904008 secs using 2393% CPU
Optimizing NNI: done in 1.04766 secs using 2393% CPU
Optimizing NNI: done in 0.875203 secs using 2393% CPU
Optimizing NNI: done in 1.0341 secs using 2393% CPU
Optimizing NNI: done in 0.919488 secs using 2393% CPU
Optimizing NNI: done in 0.934917 secs using 2393% CPU
Optimizing NNI: done in 0.852903 secs using 2393% CPU
Optimizing NNI: done in 0.803858 secs using 2393% CPU
Optimizing NNI: done in 0.903409 secs using 2393% CPU
Optimizing NNI: done in 0.938456 secs using 2393% CPU
Optimizing NNI: done in 1.24314 secs using 2393% CPU
Optimizing NNI: done in 0.981958 secs using 2393% CPU
Optimizing NNI: done in 0.576138 secs using 2393% CPU
Optimizing NNI: done in 0.703237 secs using 2392% CPU
Optimizing NNI: done in 0.688236 secs using 2393% CPU
Optimizing NNI: done in 0.782251 secs using 2392% CPU
Optimizing NNI: done in 1.04283 secs using 2392% CPU
Optimizing NNI: done in 0.86468 secs using 2393% CPU
Optimizing NNI: done in 0.943739 secs using 2392% CPU
Optimizing NNI: done in 0.84999 secs using 2392% CPU
Optimizing NNI: done in 1.02083 secs using 2393% CPU
Optimizing NNI: done in 0.733513 secs using 2393% CPU
Optimizing NNI: done in 1.04494 secs using 2393% CPU
Optimizing NNI: done in 0.869286 secs using 2393% CPU
Optimizing NNI: done in 0.887222 secs using 2393% CPU
Optimizing NNI: done in 0.912049 secs using 2393% CPU
Optimizing NNI: done in 0.691725 secs using 2394% CPU
Optimizing NNI: done in 0.860895 secs using 2393% CPU
Optimizing NNI: done in 1.38359 secs using 2392% CPU
Optimizing NNI: done in 1.02827 secs using 2393% CPU
Optimizing NNI: done in 0.984149 secs using 2393% CPU
Optimizing NNI: done in 0.910103 secs using 2392% CPU
Optimizing NNI: done in 0.897269 secs using 2393% CPU
Optimizing NNI: done in 0.890089 secs using 2393% CPU
Optimizing NNI: done in 0.743134 secs using 2392% CPU
Optimizing NNI: done in 0.878654 secs using 2392% CPU
Optimizing NNI: done in 0.924797 secs using 2393% CPU
Optimizing NNI: done in 0.924622 secs using 2392% CPU
Optimizing NNI: done in 0.900059 secs using 2393% CPU
Optimizing NNI: done in 0.731648 secs using 2393% CPU
Optimizing NNI: done in 1.11543 secs using 2393% CPU
Optimizing NNI: done in 0.928046 secs using 2393% CPU
Optimizing NNI: done in 0.831928 secs using 2394% CPU
Optimizing NNI: done in 0.870427 secs using 2393% CPU
Optimizing NNI: done in 1.25735 secs using 2393% CPU
Optimizing NNI: done in 0.901804 secs using 2393% CPU
Optimizing NNI: done in 1.2015 secs using 2393% CPU
Optimizing NNI: done in 0.988494 secs using 2393% CPU
Optimizing NNI: done in 0.909196 secs using 2393% CPU
Optimizing NNI: done in 0.942899 secs using 2393% CPU
Optimizing NNI: done in 0.857554 secs using 2392% CPU
Optimizing NNI: done in 0.886361 secs using 2392% CPU
Optimizing NNI: done in 0.756257 secs using 2393% CPU
Optimizing NNI: done in 1.0289 secs using 2392% CPU
Optimizing NNI: done in 0.783161 secs using 2393% CPU
Optimizing NNI: done in 1.04908 secs using 2393% CPU
Optimizing NNI: done in 0.882575 secs using 2393% CPU
Optimizing NNI: done in 0.977433 secs using 2393% CPU
Optimizing NNI: done in 1.08289 secs using 2392% CPU
Optimizing NNI: done in 0.937734 secs using 2393% CPU
Optimizing NNI: done in 0.72123 secs using 2393% CPU
Optimizing NNI: done in 0.795911 secs using 2393% CPU
Optimizing NNI: done in 0.911752 secs using 2393% CPU
Optimizing NNI: done in 0.78289 secs using 2393% CPU
Optimizing NNI: done in 0.90563 secs using 2393% CPU
Optimizing NNI: done in 1.22987 secs using 2393% CPU
Optimizing NNI: done in 0.914858 secs using 2394% CPU
Optimizing NNI: done in 1.1008 secs using 2393% CPU
Optimizing NNI: done in 1.20385 secs using 2393% CPU
Optimizing NNI: done in 0.914484 secs using 2393% CPU
Optimizing NNI: done in 1.28679 secs using 2393% CPU
Optimizing NNI: done in 0.898864 secs using 2392% CPU
Optimizing NNI: done in 0.76191 secs using 2393% CPU
Optimizing NNI: done in 0.792622 secs using 2393% CPU
Optimizing NNI: done in 1.00985 secs using 2392% CPU
Optimizing NNI: done in 1.14513 secs using 2393% CPU
Optimizing NNI: done in 1.17928 secs using 2394% CPU
Optimizing NNI: done in 0.733378 secs using 2392% CPU
Optimizing NNI: done in 0.883223 secs using 2393% CPU
Optimizing NNI: done in 0.759512 secs using 2392% CPU
Optimizing NNI: done in 0.95238 secs using 2393% CPU
Optimizing NNI: done in 0.951543 secs using 2393% CPU
Optimizing NNI: done in 0.738547 secs using 2393% CPU
Optimizing NNI: done in 0.881865 secs using 2393% CPU
Optimizing NNI: done in 1.00985 secs using 2393% CPU
Optimizing NNI: done in 0.932682 secs using 2393% CPU
Optimizing NNI: done in 0.800641 secs using 2393% CPU
Optimizing NNI: done in 0.890167 secs using 2393% CPU
Optimizing NNI: done in 0.707557 secs using 2393% CPU
Optimizing NNI: done in 1.20629 secs using 2393% CPU
Optimizing NNI: done in 0.932626 secs using 2393% CPU
Optimizing NNI: done in 0.745151 secs using 2393% CPU
Optimizing NNI: done in 0.778517 secs using 2393% CPU
Optimizing NNI: done in 0.75285 secs using 2393% CPU
Optimizing NNI: done in 0.744175 secs using 2393% CPU
Optimizing NNI: done in 0.786116 secs using 2393% CPU
Optimizing NNI: done in 0.761268 secs using 2392% CPU
Optimizing NNI: done in 0.98865 secs using 2393% CPU
Optimizing NNI: done in 0.966626 secs using 2393% CPU
Optimizing NNI: done in 0.737198 secs using 2393% CPU
4200 samples done
Optimizing NNI: done in 0.780527 secs using 2393% CPU
Optimizing NNI: done in 0.762299 secs using 2393% CPU
Optimizing NNI: done in 0.767876 secs using 2393% CPU
Optimizing NNI: done in 0.527908 secs using 2393% CPU
Optimizing NNI: done in 0.938112 secs using 2393% CPU
Optimizing NNI: done in 0.695851 secs using 2393% CPU
Optimizing NNI: done in 0.985955 secs using 2393% CPU
Optimizing NNI: done in 0.963025 secs using 2393% CPU
Optimizing NNI: done in 1.24572 secs using 2393% CPU
Optimizing NNI: done in 1.03279 secs using 2393% CPU
Optimizing NNI: done in 1.07134 secs using 2393% CPU
Optimizing NNI: done in 1.05808 secs using 2393% CPU
Optimizing NNI: done in 1.09316 secs using 2393% CPU
Optimizing NNI: done in 1.19558 secs using 2393% CPU
Optimizing NNI: done in 0.890294 secs using 2393% CPU
Optimizing NNI: done in 0.888475 secs using 2393% CPU
Optimizing NNI: done in 0.76041 secs using 2393% CPU
Optimizing NNI: done in 1.08854 secs using 2393% CPU
Optimizing NNI: done in 0.906215 secs using 2393% CPU
Optimizing NNI: done in 1.16553 secs using 2393% CPU
Optimizing NNI: done in 0.826879 secs using 2392% CPU
Optimizing NNI: done in 0.709062 secs using 2393% CPU
Optimizing NNI: done in 1.18499 secs using 2393% CPU
Optimizing NNI: done in 1.52598 secs using 2393% CPU
Optimizing NNI: done in 1.04372 secs using 2392% CPU
Optimizing NNI: done in 1.00824 secs using 2394% CPU
Optimizing NNI: done in 0.911865 secs using 2393% CPU
Optimizing NNI: done in 0.841251 secs using 2394% CPU
Optimizing NNI: done in 0.754929 secs using 2393% CPU
Optimizing NNI: done in 0.793453 secs using 2393% CPU
Optimizing NNI: done in 1.36114 secs using 2393% CPU
Optimizing NNI: done in 0.868942 secs using 2393% CPU
Optimizing NNI: done in 0.950949 secs using 2393% CPU
Optimizing NNI: done in 0.916641 secs using 2393% CPU
Optimizing NNI: done in 1.09608 secs using 2393% CPU
Optimizing NNI: done in 1.05731 secs using 2392% CPU
Optimizing NNI: done in 0.940548 secs using 2393% CPU
Optimizing NNI: done in 0.752688 secs using 2393% CPU
Optimizing NNI: done in 0.8171 secs using 2393% CPU
Optimizing NNI: done in 0.891241 secs using 2393% CPU
Optimizing NNI: done in 0.905279 secs using 2393% CPU
Optimizing NNI: done in 0.82581 secs using 2393% CPU
Optimizing NNI: done in 1.08714 secs using 2393% CPU
Optimizing NNI: done in 0.936084 secs using 2393% CPU
Optimizing NNI: done in 0.869787 secs using 2393% CPU
Optimizing NNI: done in 0.790819 secs using 2393% CPU
Optimizing NNI: done in 0.868562 secs using 2393% CPU
Optimizing NNI: done in 0.957952 secs using 2393% CPU
Optimizing NNI: done in 1.03677 secs using 2392% CPU
Optimizing NNI: done in 0.818224 secs using 2393% CPU
Optimizing NNI: done in 1.00414 secs using 2393% CPU
Optimizing NNI: done in 0.739249 secs using 2393% CPU
Optimizing NNI: done in 0.758081 secs using 2392% CPU
Optimizing NNI: done in 0.870525 secs using 2393% CPU
Optimizing NNI: done in 0.775387 secs using 2393% CPU
Optimizing NNI: done in 0.965119 secs using 2392% CPU
Optimizing NNI: done in 1.05226 secs using 2393% CPU
Optimizing NNI: done in 0.955642 secs using 2393% CPU
Optimizing NNI: done in 1.05632 secs using 2393% CPU
Optimizing NNI: done in 0.908275 secs using 2393% CPU
Optimizing NNI: done in 0.949434 secs using 2393% CPU
Optimizing NNI: done in 1.10824 secs using 2393% CPU
Optimizing NNI: done in 0.728276 secs using 2393% CPU
Optimizing NNI: done in 0.752289 secs using 2393% CPU
Optimizing NNI: done in 0.880635 secs using 2393% CPU
Optimizing NNI: done in 0.736609 secs using 2393% CPU
Optimizing NNI: done in 0.855263 secs using 2393% CPU
Optimizing NNI: done in 0.950405 secs using 2393% CPU
Optimizing NNI: done in 0.717356 secs using 2392% CPU
Optimizing NNI: done in 1.0472 secs using 2393% CPU
Optimizing NNI: done in 1.07776 secs using 2393% CPU
Optimizing NNI: done in 0.861794 secs using 2393% CPU
Optimizing NNI: done in 1.14721 secs using 2392% CPU
Optimizing NNI: done in 1.38426 secs using 2394% CPU
Optimizing NNI: done in 0.882307 secs using 2393% CPU
Optimizing NNI: done in 1.13005 secs using 2392% CPU
Optimizing NNI: done in 0.714823 secs using 2393% CPU
Optimizing NNI: done in 1.01906 secs using 2393% CPU
Optimizing NNI: done in 0.738586 secs using 2393% CPU
Optimizing NNI: done in 1.06133 secs using 2393% CPU
Optimizing NNI: done in 0.976333 secs using 2393% CPU
Optimizing NNI: done in 0.887549 secs using 2392% CPU
Optimizing NNI: done in 1.16572 secs using 2393% CPU
Optimizing NNI: done in 0.732639 secs using 2393% CPU
Optimizing NNI: done in 1.35243 secs using 2393% CPU
Optimizing NNI: done in 1.10401 secs using 2393% CPU
Optimizing NNI: done in 0.883753 secs using 2393% CPU
Optimizing NNI: done in 1.06112 secs using 2393% CPU
Optimizing NNI: done in 1.18827 secs using 2393% CPU
Optimizing NNI: done in 0.742711 secs using 2393% CPU
Optimizing NNI: done in 0.742689 secs using 2393% CPU
Optimizing NNI: done in 0.843151 secs using 2393% CPU
Optimizing NNI: done in 0.898421 secs using 2393% CPU
Optimizing NNI: done in 1.02948 secs using 2393% CPU
Optimizing NNI: done in 0.735731 secs using 2393% CPU
Optimizing NNI: done in 0.902481 secs using 2392% CPU
Optimizing NNI: done in 0.737829 secs using 2392% CPU
Optimizing NNI: done in 0.838489 secs using 2393% CPU
Optimizing NNI: done in 0.80473 secs using 2393% CPU
Optimizing NNI: done in 0.923373 secs using 2393% CPU
4300 samples done
Optimizing NNI: done in 0.776212 secs using 2392% CPU
Optimizing NNI: done in 1.01041 secs using 2393% CPU
Optimizing NNI: done in 1.00268 secs using 2393% CPU
Optimizing NNI: done in 1.06761 secs using 2393% CPU
Optimizing NNI: done in 0.900738 secs using 2392% CPU
Optimizing NNI: done in 0.909684 secs using 2393% CPU
Optimizing NNI: done in 0.91811 secs using 2393% CPU
Optimizing NNI: done in 0.834554 secs using 2393% CPU
Optimizing NNI: done in 1.11434 secs using 2393% CPU
Optimizing NNI: done in 1.02328 secs using 2392% CPU
Optimizing NNI: done in 1.09294 secs using 2393% CPU
Optimizing NNI: done in 0.884568 secs using 2393% CPU
Optimizing NNI: done in 0.786173 secs using 2393% CPU
Optimizing NNI: done in 0.684329 secs using 2394% CPU
Optimizing NNI: done in 1.25221 secs using 2393% CPU
Optimizing NNI: done in 0.794016 secs using 2393% CPU
Optimizing NNI: done in 0.938661 secs using 2393% CPU
Optimizing NNI: done in 0.941593 secs using 2393% CPU
Optimizing NNI: done in 1.06293 secs using 2393% CPU
Optimizing NNI: done in 0.765523 secs using 2393% CPU
Optimizing NNI: done in 1.11128 secs using 2393% CPU
Optimizing NNI: done in 1.13354 secs using 2393% CPU
Optimizing NNI: done in 1.1083 secs using 2393% CPU
Optimizing NNI: done in 0.98886 secs using 2394% CPU
Optimizing NNI: done in 1.09154 secs using 2394% CPU
Optimizing NNI: done in 0.754109 secs using 2393% CPU
Optimizing NNI: done in 0.909112 secs using 2394% CPU
Optimizing NNI: done in 0.735238 secs using 2393% CPU
Optimizing NNI: done in 0.728787 secs using 2393% CPU
Optimizing NNI: done in 0.762545 secs using 2392% CPU
Optimizing NNI: done in 0.724927 secs using 2393% CPU
Optimizing NNI: done in 0.880748 secs using 2392% CPU
Optimizing NNI: done in 0.758 secs using 2393% CPU
Optimizing NNI: done in 0.760035 secs using 2393% CPU
Optimizing NNI: done in 0.975253 secs using 2393% CPU
Optimizing NNI: done in 1.03433 secs using 2392% CPU
Optimizing NNI: done in 0.840993 secs using 2392% CPU
Optimizing NNI: done in 0.914895 secs using 2393% CPU
Optimizing NNI: done in 0.708316 secs using 2393% CPU
Optimizing NNI: done in 0.966133 secs using 2393% CPU
Optimizing NNI: done in 0.829289 secs using 2393% CPU
Optimizing NNI: done in 0.834612 secs using 2393% CPU
Optimizing NNI: done in 1.26219 secs using 2392% CPU
Optimizing NNI: done in 1.1152 secs using 2392% CPU
Optimizing NNI: done in 0.951184 secs using 2393% CPU
Optimizing NNI: done in 0.739125 secs using 2393% CPU
Optimizing NNI: done in 0.805343 secs using 2393% CPU
Optimizing NNI: done in 0.866891 secs using 2392% CPU
Optimizing NNI: done in 0.906255 secs using 2393% CPU
Optimizing NNI: done in 0.734213 secs using 2394% CPU
Optimizing NNI: done in 0.891863 secs using 2393% CPU
Optimizing NNI: done in 1.01756 secs using 2392% CPU
Optimizing NNI: done in 0.892888 secs using 2392% CPU
Optimizing NNI: done in 0.913172 secs using 2393% CPU
Optimizing NNI: done in 0.906169 secs using 2393% CPU
Optimizing NNI: done in 0.857579 secs using 2393% CPU
Optimizing NNI: done in 0.903285 secs using 2393% CPU
Optimizing NNI: done in 0.843299 secs using 2393% CPU
Optimizing NNI: done in 1.05489 secs using 2393% CPU
Optimizing NNI: done in 0.971043 secs using 2392% CPU
Optimizing NNI: done in 0.745082 secs using 2393% CPU
Optimizing NNI: done in 0.715211 secs using 2393% CPU
Optimizing NNI: done in 0.888565 secs using 2392% CPU
Optimizing NNI: done in 0.868173 secs using 2393% CPU
Optimizing NNI: done in 1.05248 secs using 2393% CPU
Optimizing NNI: done in 0.731951 secs using 2393% CPU
Optimizing NNI: done in 1.03791 secs using 2393% CPU
Optimizing NNI: done in 1.08178 secs using 2393% CPU
Optimizing NNI: done in 1.06665 secs using 2393% CPU
Optimizing NNI: done in 0.763792 secs using 2392% CPU
Optimizing NNI: done in 0.56918 secs using 2392% CPU
Optimizing NNI: done in 1.02069 secs using 2393% CPU
Optimizing NNI: done in 1.07019 secs using 2393% CPU
Optimizing NNI: done in 1.18678 secs using 2393% CPU
Optimizing NNI: done in 0.913168 secs using 2393% CPU
Optimizing NNI: done in 1.04171 secs using 2393% CPU
Optimizing NNI: done in 0.971976 secs using 2393% CPU
Optimizing NNI: done in 0.899806 secs using 2393% CPU
Optimizing NNI: done in 0.718744 secs using 2393% CPU
Optimizing NNI: done in 0.862081 secs using 2394% CPU
Optimizing NNI: done in 0.899809 secs using 2393% CPU
Optimizing NNI: done in 0.94554 secs using 2393% CPU
Optimizing NNI: done in 0.679981 secs using 2393% CPU
Optimizing NNI: done in 0.810312 secs using 2393% CPU
Optimizing NNI: done in 1.04351 secs using 2393% CPU
Optimizing NNI: done in 1.13949 secs using 2393% CPU
Optimizing NNI: done in 0.886098 secs using 2393% CPU
Optimizing NNI: done in 0.855056 secs using 2393% CPU
Optimizing NNI: done in 0.876553 secs using 2393% CPU
Optimizing NNI: done in 0.777433 secs using 2393% CPU
Optimizing NNI: done in 0.875163 secs using 2393% CPU
Optimizing NNI: done in 1.00358 secs using 2393% CPU
Optimizing NNI: done in 1.03648 secs using 2393% CPU
Optimizing NNI: done in 0.738941 secs using 2393% CPU
Optimizing NNI: done in 1.34227 secs using 2393% CPU
Optimizing NNI: done in 0.721602 secs using 2394% CPU
Optimizing NNI: done in 0.831222 secs using 2392% CPU
Optimizing NNI: done in 0.931815 secs using 2393% CPU
Optimizing NNI: done in 0.862639 secs using 2393% CPU
Optimizing NNI: done in 0.972118 secs using 2393% CPU
4400 samples done
Optimizing NNI: done in 0.887161 secs using 2393% CPU
Optimizing NNI: done in 0.727573 secs using 2393% CPU
Optimizing NNI: done in 0.908866 secs using 2393% CPU
Optimizing NNI: done in 0.757897 secs using 2392% CPU
Optimizing NNI: done in 0.822413 secs using 2393% CPU
Optimizing NNI: done in 0.882873 secs using 2393% CPU
Optimizing NNI: done in 0.698582 secs using 2393% CPU
Optimizing NNI: done in 0.966863 secs using 2393% CPU
Optimizing NNI: done in 0.884539 secs using 2393% CPU
Optimizing NNI: done in 0.915188 secs using 2393% CPU
Optimizing NNI: done in 0.880589 secs using 2393% CPU
Optimizing NNI: done in 1.19661 secs using 2393% CPU
Optimizing NNI: done in 0.797726 secs using 2393% CPU
Optimizing NNI: done in 0.740165 secs using 2393% CPU
Optimizing NNI: done in 0.959846 secs using 2394% CPU
Optimizing NNI: done in 1.13263 secs using 2393% CPU
Optimizing NNI: done in 1.0256 secs using 2393% CPU
Optimizing NNI: done in 0.932664 secs using 2393% CPU
Optimizing NNI: done in 1.11163 secs using 2393% CPU
Optimizing NNI: done in 0.857007 secs using 2393% CPU
Optimizing NNI: done in 0.878152 secs using 2393% CPU
Optimizing NNI: done in 1.10448 secs using 2393% CPU
Optimizing NNI: done in 0.862786 secs using 2393% CPU
Optimizing NNI: done in 0.930979 secs using 2393% CPU
Optimizing NNI: done in 0.895397 secs using 2393% CPU
Optimizing NNI: done in 0.744391 secs using 2392% CPU
Optimizing NNI: done in 1.03987 secs using 2393% CPU
Optimizing NNI: done in 1.13955 secs using 2392% CPU
Optimizing NNI: done in 1.03785 secs using 2393% CPU
Optimizing NNI: done in 1.02584 secs using 2392% CPU
Optimizing NNI: done in 0.991953 secs using 2392% CPU
Optimizing NNI: done in 0.904625 secs using 2393% CPU
Optimizing NNI: done in 0.967497 secs using 2394% CPU
Optimizing NNI: done in 0.880241 secs using 2392% CPU
Optimizing NNI: done in 1.13451 secs using 2393% CPU
Optimizing NNI: done in 0.845916 secs using 2393% CPU
Optimizing NNI: done in 0.796824 secs using 2393% CPU
Optimizing NNI: done in 0.712814 secs using 2393% CPU
Optimizing NNI: done in 1.05907 secs using 2393% CPU
Optimizing NNI: done in 0.930428 secs using 2393% CPU
Optimizing NNI: done in 1.12661 secs using 2393% CPU
Optimizing NNI: done in 1.11712 secs using 2393% CPU
Optimizing NNI: done in 0.757744 secs using 2393% CPU
Optimizing NNI: done in 0.880034 secs using 2393% CPU
Optimizing NNI: done in 0.896007 secs using 2393% CPU
Optimizing NNI: done in 0.923573 secs using 2393% CPU
Optimizing NNI: done in 0.752512 secs using 2393% CPU
Optimizing NNI: done in 1.01769 secs using 2393% CPU
Optimizing NNI: done in 0.857506 secs using 2393% CPU
Optimizing NNI: done in 1.22948 secs using 2393% CPU
Optimizing NNI: done in 0.893872 secs using 2393% CPU
Optimizing NNI: done in 1.03998 secs using 2393% CPU
Optimizing NNI: done in 1.02685 secs using 2393% CPU
Optimizing NNI: done in 0.772186 secs using 2392% CPU
Optimizing NNI: done in 0.718687 secs using 2392% CPU
Optimizing NNI: done in 0.895359 secs using 2393% CPU
Optimizing NNI: done in 0.815782 secs using 2393% CPU
Optimizing NNI: done in 0.931898 secs using 2393% CPU
Optimizing NNI: done in 1.04261 secs using 2393% CPU
Optimizing NNI: done in 1.03202 secs using 2393% CPU
Optimizing NNI: done in 0.875253 secs using 2393% CPU
Optimizing NNI: done in 0.859286 secs using 2393% CPU
Optimizing NNI: done in 0.909566 secs using 2393% CPU
Optimizing NNI: done in 1.00379 secs using 2393% CPU
Optimizing NNI: done in 0.871284 secs using 2393% CPU
Optimizing NNI: done in 0.921104 secs using 2393% CPU
Optimizing NNI: done in 1.13927 secs using 2393% CPU
Optimizing NNI: done in 0.912045 secs using 2393% CPU
Optimizing NNI: done in 0.763232 secs using 2393% CPU
Optimizing NNI: done in 0.752897 secs using 2393% CPU
Optimizing NNI: done in 1.29699 secs using 2393% CPU
Optimizing NNI: done in 0.854437 secs using 2393% CPU
Optimizing NNI: done in 0.973877 secs using 2392% CPU
Optimizing NNI: done in 1.24057 secs using 2393% CPU
Optimizing NNI: done in 1.01657 secs using 2394% CPU
Optimizing NNI: done in 1.16187 secs using 2393% CPU
Optimizing NNI: done in 0.928335 secs using 2393% CPU
Optimizing NNI: done in 0.889004 secs using 2393% CPU
Optimizing NNI: done in 0.888054 secs using 2392% CPU
Optimizing NNI: done in 0.875129 secs using 2392% CPU
Optimizing NNI: done in 1.00143 secs using 2393% CPU
Optimizing NNI: done in 0.759562 secs using 2392% CPU
Optimizing NNI: done in 1.35885 secs using 2392% CPU
Optimizing NNI: done in 0.920294 secs using 2393% CPU
Optimizing NNI: done in 0.71704 secs using 2392% CPU
Optimizing NNI: done in 1.04063 secs using 2393% CPU
Optimizing NNI: done in 0.735785 secs using 2393% CPU
Optimizing NNI: done in 0.963607 secs using 2393% CPU
Optimizing NNI: done in 0.735126 secs using 2392% CPU
Optimizing NNI: done in 1.05051 secs using 2393% CPU
Optimizing NNI: done in 0.681429 secs using 2393% CPU
Optimizing NNI: done in 0.684807 secs using 2392% CPU
Optimizing NNI: done in 1.17408 secs using 2393% CPU
Optimizing NNI: done in 0.921714 secs using 2393% CPU
Optimizing NNI: done in 0.9824 secs using 2393% CPU
Optimizing NNI: done in 0.90766 secs using 2393% CPU
Optimizing NNI: done in 0.867268 secs using 2392% CPU
Optimizing NNI: done in 1.05664 secs using 2393% CPU
Optimizing NNI: done in 0.886474 secs using 2393% CPU
Optimizing NNI: done in 1.19687 secs using 2393% CPU
4500 samples done
Optimizing NNI: done in 1.16595 secs using 2393% CPU
Optimizing NNI: done in 1.03894 secs using 2393% CPU
Optimizing NNI: done in 0.7465 secs using 2393% CPU
Optimizing NNI: done in 0.723292 secs using 2392% CPU
Optimizing NNI: done in 1.10477 secs using 2393% CPU
Optimizing NNI: done in 1.10207 secs using 2393% CPU
Optimizing NNI: done in 0.677849 secs using 2392% CPU
Optimizing NNI: done in 1.12582 secs using 2392% CPU
Optimizing NNI: done in 0.692329 secs using 2393% CPU
Optimizing NNI: done in 0.97136 secs using 2393% CPU
Optimizing NNI: done in 1.02972 secs using 2393% CPU
Optimizing NNI: done in 0.853736 secs using 2392% CPU
Optimizing NNI: done in 0.710469 secs using 2393% CPU
Optimizing NNI: done in 0.894113 secs using 2393% CPU
Optimizing NNI: done in 1.12998 secs using 2393% CPU
Optimizing NNI: done in 0.932983 secs using 2393% CPU
Optimizing NNI: done in 0.770314 secs using 2393% CPU
Optimizing NNI: done in 0.892138 secs using 2392% CPU
Optimizing NNI: done in 0.67858 secs using 2393% CPU
Optimizing NNI: done in 0.955406 secs using 2393% CPU
Optimizing NNI: done in 0.887315 secs using 2393% CPU
Optimizing NNI: done in 0.857764 secs using 2393% CPU
Optimizing NNI: done in 0.7034 secs using 2393% CPU
Optimizing NNI: done in 0.983991 secs using 2393% CPU
Optimizing NNI: done in 0.871325 secs using 2393% CPU
Optimizing NNI: done in 0.935847 secs using 2392% CPU
Optimizing NNI: done in 1.30277 secs using 2393% CPU
Optimizing NNI: done in 0.801365 secs using 2392% CPU
Optimizing NNI: done in 1.03263 secs using 2393% CPU
Optimizing NNI: done in 0.877833 secs using 2393% CPU
Optimizing NNI: done in 1.02488 secs using 2392% CPU
Optimizing NNI: done in 0.924642 secs using 2392% CPU
Optimizing NNI: done in 0.856341 secs using 2392% CPU
Optimizing NNI: done in 0.882726 secs using 2393% CPU
Optimizing NNI: done in 0.96883 secs using 2393% CPU
Optimizing NNI: done in 0.767766 secs using 2393% CPU
Optimizing NNI: done in 0.766339 secs using 2393% CPU
Optimizing NNI: done in 0.889557 secs using 2393% CPU
Optimizing NNI: done in 0.854113 secs using 2394% CPU
Optimizing NNI: done in 1.08158 secs using 2392% CPU
Optimizing NNI: done in 1.04072 secs using 2393% CPU
Optimizing NNI: done in 0.885118 secs using 2392% CPU
Optimizing NNI: done in 0.922665 secs using 2393% CPU
Optimizing NNI: done in 0.852571 secs using 2393% CPU
Optimizing NNI: done in 1.22542 secs using 2393% CPU
Optimizing NNI: done in 1.02205 secs using 2393% CPU
Optimizing NNI: done in 1.04147 secs using 2393% CPU
Optimizing NNI: done in 1.09118 secs using 2393% CPU
Optimizing NNI: done in 0.75476 secs using 2393% CPU
Optimizing NNI: done in 0.917917 secs using 2393% CPU
Optimizing NNI: done in 1.02934 secs using 2392% CPU
Optimizing NNI: done in 0.688517 secs using 2393% CPU
Optimizing NNI: done in 0.833541 secs using 2393% CPU
Optimizing NNI: done in 0.851469 secs using 2393% CPU
Optimizing NNI: done in 0.658497 secs using 2393% CPU
Optimizing NNI: done in 1.06501 secs using 2392% CPU
Optimizing NNI: done in 0.901083 secs using 2393% CPU
Optimizing NNI: done in 0.865184 secs using 2393% CPU
Optimizing NNI: done in 1.17265 secs using 2393% CPU
Optimizing NNI: done in 0.850382 secs using 2393% CPU
Optimizing NNI: done in 0.832008 secs using 2393% CPU
Optimizing NNI: done in 0.727472 secs using 2393% CPU
Optimizing NNI: done in 0.860297 secs using 2394% CPU
Optimizing NNI: done in 1.11592 secs using 2393% CPU
Optimizing NNI: done in 0.783715 secs using 2393% CPU
Optimizing NNI: done in 0.780002 secs using 2393% CPU
Optimizing NNI: done in 1.14354 secs using 2393% CPU
Optimizing NNI: done in 0.956923 secs using 2394% CPU
Optimizing NNI: done in 0.978746 secs using 2393% CPU
Optimizing NNI: done in 0.742975 secs using 2393% CPU
Optimizing NNI: done in 0.833582 secs using 2393% CPU
Optimizing NNI: done in 0.79805 secs using 2392% CPU
Optimizing NNI: done in 1.00949 secs using 2393% CPU
Optimizing NNI: done in 1.01103 secs using 2393% CPU
Optimizing NNI: done in 0.864235 secs using 2393% CPU
Optimizing NNI: done in 1.02206 secs using 2392% CPU
Optimizing NNI: done in 0.757736 secs using 2393% CPU
Optimizing NNI: done in 1.15294 secs using 2393% CPU
Optimizing NNI: done in 0.857981 secs using 2394% CPU
Optimizing NNI: done in 0.713164 secs using 2393% CPU
Optimizing NNI: done in 0.698478 secs using 2393% CPU
Optimizing NNI: done in 0.80586 secs using 2393% CPU
Optimizing NNI: done in 1.21499 secs using 2393% CPU
Optimizing NNI: done in 0.974895 secs using 2393% CPU
Optimizing NNI: done in 0.871948 secs using 2392% CPU
Optimizing NNI: done in 0.746033 secs using 2393% CPU
Optimizing NNI: done in 0.893375 secs using 2393% CPU
Optimizing NNI: done in 0.929957 secs using 2393% CPU
Optimizing NNI: done in 1.08805 secs using 2393% CPU
Optimizing NNI: done in 0.946039 secs using 2393% CPU
Optimizing NNI: done in 0.721496 secs using 2392% CPU
Optimizing NNI: done in 1.16479 secs using 2393% CPU
Optimizing NNI: done in 0.91829 secs using 2393% CPU
Optimizing NNI: done in 0.724142 secs using 2393% CPU
Optimizing NNI: done in 0.751139 secs using 2393% CPU
Optimizing NNI: done in 0.904173 secs using 2393% CPU
Optimizing NNI: done in 1.0842 secs using 2393% CPU
Optimizing NNI: done in 0.680054 secs using 2393% CPU
Optimizing NNI: done in 1.07499 secs using 2393% CPU
Optimizing NNI: done in 1.0247 secs using 2393% CPU
4600 samples done
Optimizing NNI: done in 0.868551 secs using 2393% CPU
Optimizing NNI: done in 0.821511 secs using 2393% CPU
Optimizing NNI: done in 0.930725 secs using 2393% CPU
Optimizing NNI: done in 0.778345 secs using 2392% CPU
Optimizing NNI: done in 1.49276 secs using 2393% CPU
Optimizing NNI: done in 1.10521 secs using 2393% CPU
Optimizing NNI: done in 1.51053 secs using 2393% CPU
Optimizing NNI: done in 1.01267 secs using 2393% CPU
Optimizing NNI: done in 1.05264 secs using 2393% CPU
Optimizing NNI: done in 0.780067 secs using 2393% CPU
Optimizing NNI: done in 1.02562 secs using 2393% CPU
Optimizing NNI: done in 0.854787 secs using 2393% CPU
Optimizing NNI: done in 0.740307 secs using 2392% CPU
Optimizing NNI: done in 0.900964 secs using 2393% CPU
Optimizing NNI: done in 0.761685 secs using 2393% CPU
Optimizing NNI: done in 0.709329 secs using 2393% CPU
Optimizing NNI: done in 0.892907 secs using 2393% CPU
Optimizing NNI: done in 1.05389 secs using 2393% CPU
Optimizing NNI: done in 0.91773 secs using 2393% CPU
Optimizing NNI: done in 0.920653 secs using 2393% CPU
Optimizing NNI: done in 0.917677 secs using 2393% CPU
Optimizing NNI: done in 1.13185 secs using 2393% CPU
Optimizing NNI: done in 0.865673 secs using 2393% CPU
Optimizing NNI: done in 0.883934 secs using 2392% CPU
Optimizing NNI: done in 0.719012 secs using 2393% CPU
Optimizing NNI: done in 1.09323 secs using 2392% CPU
Optimizing NNI: done in 0.85443 secs using 2394% CPU
Optimizing NNI: done in 1.12994 secs using 2393% CPU
Optimizing NNI: done in 1.23522 secs using 2393% CPU
Optimizing NNI: done in 1.03535 secs using 2392% CPU
Optimizing NNI: done in 1.22713 secs using 2393% CPU
Optimizing NNI: done in 1.17637 secs using 2392% CPU
Optimizing NNI: done in 0.774918 secs using 2393% CPU
Optimizing NNI: done in 0.850383 secs using 2393% CPU
Optimizing NNI: done in 0.915267 secs using 2393% CPU
Optimizing NNI: done in 0.568371 secs using 2392% CPU
Optimizing NNI: done in 0.856087 secs using 2393% CPU
Optimizing NNI: done in 0.875318 secs using 2393% CPU
Optimizing NNI: done in 0.835037 secs using 2392% CPU
Optimizing NNI: done in 0.862184 secs using 2392% CPU
Optimizing NNI: done in 0.993141 secs using 2392% CPU
Optimizing NNI: done in 0.950957 secs using 2392% CPU
Optimizing NNI: done in 0.887287 secs using 2392% CPU
Optimizing NNI: done in 0.734016 secs using 2393% CPU
Optimizing NNI: done in 0.904534 secs using 2392% CPU
Optimizing NNI: done in 0.842894 secs using 2393% CPU
Optimizing NNI: done in 0.72844 secs using 2392% CPU
Optimizing NNI: done in 0.748273 secs using 2393% CPU
Optimizing NNI: done in 1.08375 secs using 2393% CPU
Optimizing NNI: done in 0.737881 secs using 2393% CPU
Optimizing NNI: done in 1.19183 secs using 2393% CPU
Optimizing NNI: done in 0.997685 secs using 2393% CPU
Optimizing NNI: done in 0.890087 secs using 2393% CPU
Optimizing NNI: done in 1.28082 secs using 2393% CPU
Optimizing NNI: done in 0.90586 secs using 2394% CPU
Optimizing NNI: done in 0.877158 secs using 2393% CPU
Optimizing NNI: done in 1.27582 secs using 2393% CPU
Optimizing NNI: done in 0.99243 secs using 2393% CPU
Optimizing NNI: done in 0.923015 secs using 2393% CPU
Optimizing NNI: done in 0.898592 secs using 2393% CPU
Optimizing NNI: done in 1.00563 secs using 2393% CPU
Optimizing NNI: done in 1.09096 secs using 2392% CPU
Optimizing NNI: done in 0.95063 secs using 2393% CPU
Optimizing NNI: done in 0.728928 secs using 2393% CPU
Optimizing NNI: done in 0.91462 secs using 2393% CPU
Optimizing NNI: done in 0.895653 secs using 2393% CPU
Optimizing NNI: done in 1.03248 secs using 2393% CPU
Optimizing NNI: done in 1.14048 secs using 2393% CPU
Optimizing NNI: done in 1.06001 secs using 2393% CPU
Optimizing NNI: done in 1.34062 secs using 2393% CPU
Optimizing NNI: done in 0.751733 secs using 2393% CPU
Optimizing NNI: done in 1.33341 secs using 2392% CPU
Optimizing NNI: done in 1.03792 secs using 2393% CPU
Optimizing NNI: done in 0.827484 secs using 2393% CPU
Optimizing NNI: done in 1.12801 secs using 2393% CPU
Optimizing NNI: done in 0.761777 secs using 2393% CPU
Optimizing NNI: done in 0.898474 secs using 2392% CPU
Optimizing NNI: done in 0.741956 secs using 2393% CPU
Optimizing NNI: done in 1.09774 secs using 2392% CPU
Optimizing NNI: done in 0.957334 secs using 2393% CPU
Optimizing NNI: done in 0.760686 secs using 2393% CPU
Optimizing NNI: done in 0.885962 secs using 2393% CPU
Optimizing NNI: done in 1.01247 secs using 2393% CPU
Optimizing NNI: done in 0.96774 secs using 2393% CPU
Optimizing NNI: done in 0.945072 secs using 2393% CPU
Optimizing NNI: done in 0.861548 secs using 2394% CPU
Optimizing NNI: done in 0.876832 secs using 2394% CPU
Optimizing NNI: done in 0.905486 secs using 2393% CPU
Optimizing NNI: done in 1.08107 secs using 2393% CPU
Optimizing NNI: done in 0.978866 secs using 2393% CPU
Optimizing NNI: done in 0.902428 secs using 2393% CPU
Optimizing NNI: done in 1.26048 secs using 2393% CPU
Optimizing NNI: done in 0.773013 secs using 2393% CPU
Optimizing NNI: done in 1.04437 secs using 2393% CPU
Optimizing NNI: done in 0.814709 secs using 2393% CPU
Optimizing NNI: done in 0.987988 secs using 2393% CPU
Optimizing NNI: done in 0.914985 secs using 2394% CPU
Optimizing NNI: done in 0.731185 secs using 2393% CPU
Optimizing NNI: done in 1.03229 secs using 2393% CPU
Optimizing NNI: done in 1.05319 secs using 2393% CPU
4700 samples done
Optimizing NNI: done in 1.19284 secs using 2394% CPU
Optimizing NNI: done in 0.877924 secs using 2393% CPU
Optimizing NNI: done in 1.05124 secs using 2393% CPU
Optimizing NNI: done in 0.841879 secs using 2393% CPU
Optimizing NNI: done in 0.911283 secs using 2393% CPU
Optimizing NNI: done in 0.964473 secs using 2392% CPU
Optimizing NNI: done in 1.01732 secs using 2393% CPU
Optimizing NNI: done in 0.768867 secs using 2393% CPU
Optimizing NNI: done in 0.87411 secs using 2393% CPU
Optimizing NNI: done in 1.07821 secs using 2393% CPU
Optimizing NNI: done in 1.02031 secs using 2393% CPU
Optimizing NNI: done in 0.997225 secs using 2393% CPU
Optimizing NNI: done in 0.898227 secs using 2393% CPU
Optimizing NNI: done in 0.888363 secs using 2393% CPU
Optimizing NNI: done in 0.883811 secs using 2392% CPU
Optimizing NNI: done in 0.873189 secs using 2392% CPU
Optimizing NNI: done in 0.905704 secs using 2394% CPU
Optimizing NNI: done in 0.749315 secs using 2393% CPU
Optimizing NNI: done in 0.885817 secs using 2392% CPU
Optimizing NNI: done in 1.44608 secs using 2393% CPU
Optimizing NNI: done in 0.753382 secs using 2393% CPU
Optimizing NNI: done in 0.902739 secs using 2393% CPU
Optimizing NNI: done in 0.938689 secs using 2393% CPU
Optimizing NNI: done in 1.3938 secs using 2393% CPU
Optimizing NNI: done in 1.04789 secs using 2393% CPU
Optimizing NNI: done in 0.803838 secs using 2392% CPU
Optimizing NNI: done in 1.04937 secs using 2394% CPU
Optimizing NNI: done in 0.995967 secs using 2393% CPU
Optimizing NNI: done in 0.899559 secs using 2393% CPU
Optimizing NNI: done in 1.04121 secs using 2393% CPU
Optimizing NNI: done in 0.738251 secs using 2392% CPU
Optimizing NNI: done in 0.926365 secs using 2393% CPU
Optimizing NNI: done in 0.889875 secs using 2393% CPU
Optimizing NNI: done in 1.05916 secs using 2393% CPU
Optimizing NNI: done in 0.754526 secs using 2393% CPU
Optimizing NNI: done in 1.0445 secs using 2393% CPU
Optimizing NNI: done in 0.695463 secs using 2392% CPU
Optimizing NNI: done in 0.930958 secs using 2392% CPU
Optimizing NNI: done in 0.736041 secs using 2393% CPU
Optimizing NNI: done in 1.19883 secs using 2392% CPU
Optimizing NNI: done in 0.70634 secs using 2393% CPU
Optimizing NNI: done in 1.05012 secs using 2393% CPU
Optimizing NNI: done in 0.883534 secs using 2392% CPU
Optimizing NNI: done in 0.897545 secs using 2393% CPU
Optimizing NNI: done in 0.892085 secs using 2393% CPU
Optimizing NNI: done in 0.939193 secs using 2393% CPU
Optimizing NNI: done in 0.883849 secs using 2393% CPU
Optimizing NNI: done in 1.18828 secs using 2393% CPU
Optimizing NNI: done in 0.845751 secs using 2393% CPU
Optimizing NNI: done in 0.707108 secs using 2393% CPU
Optimizing NNI: done in 0.745582 secs using 2392% CPU
Optimizing NNI: done in 0.922776 secs using 2393% CPU
Optimizing NNI: done in 0.886084 secs using 2392% CPU
Optimizing NNI: done in 0.743301 secs using 2393% CPU
Optimizing NNI: done in 0.735565 secs using 2393% CPU
Optimizing NNI: done in 1.12122 secs using 2393% CPU
Optimizing NNI: done in 0.845995 secs using 2393% CPU
Optimizing NNI: done in 1.36098 secs using 2393% CPU
Optimizing NNI: done in 0.899121 secs using 2393% CPU
Optimizing NNI: done in 0.906041 secs using 2393% CPU
Optimizing NNI: done in 0.87611 secs using 2393% CPU
Optimizing NNI: done in 0.963867 secs using 2393% CPU
Optimizing NNI: done in 0.904169 secs using 2393% CPU
Optimizing NNI: done in 0.879844 secs using 2393% CPU
Optimizing NNI: done in 0.909035 secs using 2393% CPU
Optimizing NNI: done in 1.25771 secs using 2393% CPU
Optimizing NNI: done in 0.812189 secs using 2393% CPU
Optimizing NNI: done in 0.746592 secs using 2393% CPU
Optimizing NNI: done in 0.76847 secs using 2393% CPU
Optimizing NNI: done in 0.787714 secs using 2392% CPU
Optimizing NNI: done in 0.770576 secs using 2393% CPU
Optimizing NNI: done in 0.711602 secs using 2393% CPU
Optimizing NNI: done in 1.26338 secs using 2392% CPU
Optimizing NNI: done in 0.694618 secs using 2393% CPU
Optimizing NNI: done in 0.892941 secs using 2393% CPU
Optimizing NNI: done in 0.926665 secs using 2393% CPU
Optimizing NNI: done in 0.97132 secs using 2393% CPU
Optimizing NNI: done in 0.895351 secs using 2393% CPU
Optimizing NNI: done in 1.18824 secs using 2393% CPU
Optimizing NNI: done in 0.902713 secs using 2393% CPU
Optimizing NNI: done in 0.719605 secs using 2393% CPU
Optimizing NNI: done in 0.914806 secs using 2393% CPU
Optimizing NNI: done in 1.01217 secs using 2393% CPU
Optimizing NNI: done in 0.820113 secs using 2393% CPU
Optimizing NNI: done in 1.02879 secs using 2393% CPU
Optimizing NNI: done in 1.00919 secs using 2393% CPU
Optimizing NNI: done in 0.567473 secs using 2393% CPU
Optimizing NNI: done in 0.745413 secs using 2392% CPU
Optimizing NNI: done in 0.863112 secs using 2393% CPU
Optimizing NNI: done in 1.18847 secs using 2393% CPU
Optimizing NNI: done in 0.88559 secs using 2392% CPU
Optimizing NNI: done in 0.953611 secs using 2393% CPU
Optimizing NNI: done in 0.779776 secs using 2393% CPU
Optimizing NNI: done in 1.07104 secs using 2393% CPU
Optimizing NNI: done in 0.768674 secs using 2392% CPU
Optimizing NNI: done in 0.820287 secs using 2393% CPU
Optimizing NNI: done in 0.763023 secs using 2393% CPU
Optimizing NNI: done in 0.855366 secs using 2393% CPU
Optimizing NNI: done in 0.758809 secs using 2392% CPU
Optimizing NNI: done in 1.05235 secs using 2393% CPU
4800 samples done
Optimizing NNI: done in 1.43413 secs using 2393% CPU
Optimizing NNI: done in 1.09856 secs using 2393% CPU
Optimizing NNI: done in 0.965501 secs using 2393% CPU
Optimizing NNI: done in 0.740948 secs using 2393% CPU
Optimizing NNI: done in 0.733878 secs using 2392% CPU
Optimizing NNI: done in 0.866056 secs using 2393% CPU
Optimizing NNI: done in 1.11892 secs using 2393% CPU
Optimizing NNI: done in 0.797074 secs using 2392% CPU
Optimizing NNI: done in 1.01845 secs using 2393% CPU
Optimizing NNI: done in 0.999447 secs using 2393% CPU
Optimizing NNI: done in 0.897124 secs using 2393% CPU
Optimizing NNI: done in 0.949395 secs using 2393% CPU
Optimizing NNI: done in 0.8929 secs using 2393% CPU
Optimizing NNI: done in 1.35963 secs using 2393% CPU
Optimizing NNI: done in 0.73504 secs using 2393% CPU
Optimizing NNI: done in 0.955105 secs using 2393% CPU
Optimizing NNI: done in 0.964312 secs using 2393% CPU
Optimizing NNI: done in 0.957334 secs using 2393% CPU
Optimizing NNI: done in 0.958609 secs using 2393% CPU
Optimizing NNI: done in 1.02964 secs using 2392% CPU
Optimizing NNI: done in 0.657358 secs using 2393% CPU
Optimizing NNI: done in 0.963499 secs using 2393% CPU
Optimizing NNI: done in 0.919051 secs using 2394% CPU
Optimizing NNI: done in 0.734067 secs using 2393% CPU
Optimizing NNI: done in 0.869062 secs using 2393% CPU
Optimizing NNI: done in 0.892268 secs using 2393% CPU
Optimizing NNI: done in 0.731726 secs using 2392% CPU
Optimizing NNI: done in 1.07947 secs using 2393% CPU
Optimizing NNI: done in 0.725159 secs using 2393% CPU
Optimizing NNI: done in 1.08409 secs using 2393% CPU
Optimizing NNI: done in 1.04039 secs using 2393% CPU
Optimizing NNI: done in 0.871421 secs using 2393% CPU
Optimizing NNI: done in 1.00378 secs using 2393% CPU
Optimizing NNI: done in 0.787004 secs using 2393% CPU
Optimizing NNI: done in 0.911149 secs using 2393% CPU
Optimizing NNI: done in 1.40787 secs using 2393% CPU
Optimizing NNI: done in 0.900628 secs using 2393% CPU
Optimizing NNI: done in 0.778056 secs using 2393% CPU
Optimizing NNI: done in 0.941044 secs using 2393% CPU
Optimizing NNI: done in 0.697615 secs using 2392% CPU
Optimizing NNI: done in 0.746058 secs using 2393% CPU
Optimizing NNI: done in 0.888205 secs using 2393% CPU
Optimizing NNI: done in 1.10374 secs using 2393% CPU
Optimizing NNI: done in 1.05381 secs using 2393% CPU
Optimizing NNI: done in 0.88214 secs using 2393% CPU
Optimizing NNI: done in 0.891132 secs using 2393% CPU
Optimizing NNI: done in 0.743618 secs using 2394% CPU
Optimizing NNI: done in 1.21844 secs using 2393% CPU
Optimizing NNI: done in 0.718603 secs using 2393% CPU
Optimizing NNI: done in 0.870326 secs using 2393% CPU
Optimizing NNI: done in 0.904254 secs using 2393% CPU
Optimizing NNI: done in 0.899343 secs using 2393% CPU
Optimizing NNI: done in 0.93967 secs using 2393% CPU
Optimizing NNI: done in 0.773908 secs using 2393% CPU
Optimizing NNI: done in 1.08338 secs using 2393% CPU
Optimizing NNI: done in 1.02832 secs using 2393% CPU
Optimizing NNI: done in 1.05683 secs using 2392% CPU
Optimizing NNI: done in 0.941634 secs using 2393% CPU
Optimizing NNI: done in 0.984456 secs using 2393% CPU
Optimizing NNI: done in 1.19643 secs using 2393% CPU
Optimizing NNI: done in 0.888432 secs using 2393% CPU
Optimizing NNI: done in 1.00007 secs using 2393% CPU
Optimizing NNI: done in 0.862256 secs using 2393% CPU
Optimizing NNI: done in 1.15371 secs using 2393% CPU
Optimizing NNI: done in 0.794064 secs using 2392% CPU
Optimizing NNI: done in 0.812605 secs using 2393% CPU
Optimizing NNI: done in 0.990108 secs using 2393% CPU
Optimizing NNI: done in 0.754828 secs using 2392% CPU
Optimizing NNI: done in 1.02119 secs using 2392% CPU
Optimizing NNI: done in 0.996238 secs using 2393% CPU
Optimizing NNI: done in 0.927593 secs using 2392% CPU
Optimizing NNI: done in 0.926636 secs using 2393% CPU
Optimizing NNI: done in 0.972988 secs using 2392% CPU
Optimizing NNI: done in 1.05916 secs using 2393% CPU
Optimizing NNI: done in 0.84158 secs using 2393% CPU
Optimizing NNI: done in 1.1817 secs using 2393% CPU
Optimizing NNI: done in 0.862354 secs using 2393% CPU
Optimizing NNI: done in 0.938799 secs using 2393% CPU
Optimizing NNI: done in 0.938093 secs using 2392% CPU
Optimizing NNI: done in 0.901618 secs using 2393% CPU
Optimizing NNI: done in 0.857156 secs using 2393% CPU
Optimizing NNI: done in 0.718213 secs using 2394% CPU
Optimizing NNI: done in 0.86983 secs using 2393% CPU
Optimizing NNI: done in 0.70543 secs using 2393% CPU
Optimizing NNI: done in 0.725139 secs using 2393% CPU
Optimizing NNI: done in 0.876497 secs using 2394% CPU
Optimizing NNI: done in 1.02114 secs using 2392% CPU
Optimizing NNI: done in 1.02494 secs using 2393% CPU
Optimizing NNI: done in 0.88876 secs using 2392% CPU
Optimizing NNI: done in 0.789772 secs using 2393% CPU
Optimizing NNI: done in 1.27138 secs using 2393% CPU
Optimizing NNI: done in 1.10101 secs using 2393% CPU
Optimizing NNI: done in 0.912024 secs using 2393% CPU
Optimizing NNI: done in 1.18667 secs using 2393% CPU
Optimizing NNI: done in 0.858214 secs using 2394% CPU
Optimizing NNI: done in 0.995089 secs using 2392% CPU
Optimizing NNI: done in 0.909325 secs using 2393% CPU
Optimizing NNI: done in 0.754968 secs using 2393% CPU
Optimizing NNI: done in 0.818283 secs using 2393% CPU
Optimizing NNI: done in 1.07682 secs using 2393% CPU
4900 samples done
Optimizing NNI: done in 0.820377 secs using 2393% CPU
Optimizing NNI: done in 1.31798 secs using 2393% CPU
Optimizing NNI: done in 0.893716 secs using 2392% CPU
Optimizing NNI: done in 0.931705 secs using 2393% CPU
Optimizing NNI: done in 0.854453 secs using 2393% CPU
Optimizing NNI: done in 1.06184 secs using 2393% CPU
Optimizing NNI: done in 0.938332 secs using 2393% CPU
Optimizing NNI: done in 0.874713 secs using 2393% CPU
Optimizing NNI: done in 0.899746 secs using 2392% CPU
Optimizing NNI: done in 0.863632 secs using 2392% CPU
Optimizing NNI: done in 1.30826 secs using 2393% CPU
Optimizing NNI: done in 0.816956 secs using 2392% CPU
Optimizing NNI: done in 0.944007 secs using 2393% CPU
Optimizing NNI: done in 1.1191 secs using 2393% CPU
Optimizing NNI: done in 0.726259 secs using 2392% CPU
Optimizing NNI: done in 0.914989 secs using 2393% CPU
Optimizing NNI: done in 0.7309 secs using 2393% CPU
Optimizing NNI: done in 0.888299 secs using 2392% CPU
Optimizing NNI: done in 0.942354 secs using 2393% CPU
Optimizing NNI: done in 0.901284 secs using 2393% CPU
Optimizing NNI: done in 0.864902 secs using 2392% CPU
Optimizing NNI: done in 0.521857 secs using 2393% CPU
Optimizing NNI: done in 1.21841 secs using 2393% CPU
Optimizing NNI: done in 0.937499 secs using 2392% CPU
Optimizing NNI: done in 0.841695 secs using 2393% CPU
Optimizing NNI: done in 0.867619 secs using 2393% CPU
Optimizing NNI: done in 0.884623 secs using 2393% CPU
Optimizing NNI: done in 1.17997 secs using 2393% CPU
Optimizing NNI: done in 0.828351 secs using 2393% CPU
Optimizing NNI: done in 0.938244 secs using 2393% CPU
Optimizing NNI: done in 0.734826 secs using 2393% CPU
Optimizing NNI: done in 0.711531 secs using 2393% CPU
Optimizing NNI: done in 1.01384 secs using 2393% CPU
Optimizing NNI: done in 0.854399 secs using 2393% CPU
Optimizing NNI: done in 0.876828 secs using 2393% CPU
Optimizing NNI: done in 0.905599 secs using 2393% CPU
Optimizing NNI: done in 0.913852 secs using 2393% CPU
Optimizing NNI: done in 1.01909 secs using 2393% CPU
Optimizing NNI: done in 0.911167 secs using 2392% CPU
Optimizing NNI: done in 1.16176 secs using 2393% CPU
Optimizing NNI: done in 0.899497 secs using 2393% CPU
Optimizing NNI: done in 0.907238 secs using 2392% CPU
Optimizing NNI: done in 0.895278 secs using 2393% CPU
Optimizing NNI: done in 0.875013 secs using 2393% CPU
Optimizing NNI: done in 0.975483 secs using 2393% CPU
Optimizing NNI: done in 1.24784 secs using 2393% CPU
Optimizing NNI: done in 0.925344 secs using 2393% CPU
Optimizing NNI: done in 0.776966 secs using 2393% CPU
Optimizing NNI: done in 1.19262 secs using 2393% CPU
Optimizing NNI: done in 0.758049 secs using 2393% CPU
Optimizing NNI: done in 1.00343 secs using 2392% CPU
Optimizing NNI: done in 0.895488 secs using 2393% CPU
Optimizing NNI: done in 1.23683 secs using 2393% CPU
Optimizing NNI: done in 0.888636 secs using 2393% CPU
Optimizing NNI: done in 0.739377 secs using 2393% CPU
Optimizing NNI: done in 0.870358 secs using 2393% CPU
Optimizing NNI: done in 0.747553 secs using 2393% CPU
Optimizing NNI: done in 1.05938 secs using 2393% CPU
Optimizing NNI: done in 0.90028 secs using 2393% CPU
Optimizing NNI: done in 0.909414 secs using 2393% CPU
Optimizing NNI: done in 0.718719 secs using 2393% CPU
Optimizing NNI: done in 0.877249 secs using 2393% CPU
Optimizing NNI: done in 0.888502 secs using 2393% CPU
Optimizing NNI: done in 1.00067 secs using 2393% CPU
Optimizing NNI: done in 0.912917 secs using 2393% CPU
Optimizing NNI: done in 0.931476 secs using 2393% CPU
Optimizing NNI: done in 0.891445 secs using 2393% CPU
Optimizing NNI: done in 0.892196 secs using 2392% CPU
Optimizing NNI: done in 0.926411 secs using 2393% CPU
Optimizing NNI: done in 0.855026 secs using 2393% CPU
Optimizing NNI: done in 1.09706 secs using 2393% CPU
Optimizing NNI: done in 0.789897 secs using 2393% CPU
Optimizing NNI: done in 0.757368 secs using 2393% CPU
Optimizing NNI: done in 0.880098 secs using 2392% CPU
Optimizing NNI: done in 0.730252 secs using 2394% CPU
Optimizing NNI: done in 1.03004 secs using 2393% CPU
Optimizing NNI: done in 0.848009 secs using 2393% CPU
Optimizing NNI: done in 0.767194 secs using 2393% CPU
Optimizing NNI: done in 1.03513 secs using 2393% CPU
Optimizing NNI: done in 1.0281 secs using 2393% CPU
Optimizing NNI: done in 0.902118 secs using 2392% CPU
Optimizing NNI: done in 0.866832 secs using 2393% CPU
Optimizing NNI: done in 0.868606 secs using 2393% CPU
Optimizing NNI: done in 0.782032 secs using 2393% CPU
Optimizing NNI: done in 0.862307 secs using 2393% CPU
Optimizing NNI: done in 0.985898 secs using 2393% CPU
Optimizing NNI: done in 0.745689 secs using 2393% CPU
Optimizing NNI: done in 0.742306 secs using 2393% CPU
Optimizing NNI: done in 0.731742 secs using 2392% CPU
Optimizing NNI: done in 0.825418 secs using 2394% CPU
Optimizing NNI: done in 0.841403 secs using 2393% CPU
Optimizing NNI: done in 0.882179 secs using 2393% CPU
Optimizing NNI: done in 1.05138 secs using 2393% CPU
Optimizing NNI: done in 0.876512 secs using 2393% CPU
Optimizing NNI: done in 0.760187 secs using 2392% CPU
Optimizing NNI: done in 0.937931 secs using 2393% CPU
Optimizing NNI: done in 0.884223 secs using 2393% CPU
Optimizing NNI: done in 0.873136 secs using 2393% CPU
Optimizing NNI: done in 1.1251 secs using 2393% CPU
Optimizing NNI: done in 0.678713 secs using 2392% CPU
5000 samples done
Optimizing NNI: done in 0.903535 secs using 2393% CPU
Optimizing NNI: done in 1.04802 secs using 2392% CPU
Optimizing NNI: done in 0.712769 secs using 2394% CPU
Optimizing NNI: done in 1.19988 secs using 2393% CPU
Optimizing NNI: done in 0.893394 secs using 2393% CPU
Optimizing NNI: done in 1.01063 secs using 2393% CPU
Optimizing NNI: done in 0.724151 secs using 2393% CPU
Optimizing NNI: done in 0.758479 secs using 2392% CPU
Optimizing NNI: done in 0.698621 secs using 2393% CPU
Optimizing NNI: done in 0.867765 secs using 2393% CPU
Optimizing NNI: done in 0.868697 secs using 2392% CPU
Optimizing NNI: done in 0.849626 secs using 2392% CPU
Optimizing NNI: done in 1.00221 secs using 2394% CPU
Optimizing NNI: done in 1.1528 secs using 2393% CPU
Optimizing NNI: done in 0.903854 secs using 2393% CPU
Optimizing NNI: done in 0.908517 secs using 2393% CPU
Optimizing NNI: done in 0.998123 secs using 2392% CPU
Optimizing NNI: done in 0.695689 secs using 2394% CPU
Optimizing NNI: done in 0.890912 secs using 2393% CPU
Optimizing NNI: done in 1.1083 secs using 2393% CPU
Optimizing NNI: done in 0.992297 secs using 2392% CPU
Optimizing NNI: done in 0.703683 secs using 2393% CPU
Optimizing NNI: done in 0.580262 secs using 2393% CPU
Optimizing NNI: done in 1.04692 secs using 2393% CPU
Optimizing NNI: done in 1.04111 secs using 2393% CPU
Optimizing NNI: done in 0.97763 secs using 2393% CPU
Optimizing NNI: done in 0.737361 secs using 2392% CPU
Optimizing NNI: done in 0.874952 secs using 2393% CPU
Optimizing NNI: done in 0.754362 secs using 2393% CPU
Optimizing NNI: done in 0.802791 secs using 2393% CPU
Optimizing NNI: done in 0.799729 secs using 2392% CPU
Optimizing NNI: done in 1.03933 secs using 2393% CPU
Optimizing NNI: done in 0.754269 secs using 2394% CPU
Optimizing NNI: done in 0.995261 secs using 2393% CPU
Optimizing NNI: done in 1.09389 secs using 2393% CPU
Optimizing NNI: done in 1.36875 secs using 2393% CPU
Optimizing NNI: done in 1.05095 secs using 2393% CPU
Optimizing NNI: done in 0.891538 secs using 2393% CPU
Optimizing NNI: done in 0.86463 secs using 2392% CPU
Optimizing NNI: done in 0.734762 secs using 2393% CPU
Optimizing NNI: done in 0.772783 secs using 2393% CPU
Optimizing NNI: done in 0.985625 secs using 2392% CPU
Optimizing NNI: done in 1.18278 secs using 2393% CPU
Optimizing NNI: done in 0.725237 secs using 2393% CPU
Optimizing NNI: done in 0.896868 secs using 2393% CPU
Optimizing NNI: done in 1.02983 secs using 2393% CPU
Optimizing NNI: done in 0.873163 secs using 2393% CPU
Optimizing NNI: done in 0.889516 secs using 2393% CPU
Optimizing NNI: done in 1.16646 secs using 2393% CPU
Optimizing NNI: done in 0.715708 secs using 2393% CPU
Optimizing NNI: done in 0.917371 secs using 2393% CPU
Optimizing NNI: done in 0.900469 secs using 2393% CPU
Optimizing NNI: done in 0.851293 secs using 2392% CPU
Optimizing NNI: done in 0.880274 secs using 2393% CPU
Optimizing NNI: done in 0.801152 secs using 2393% CPU
Optimizing NNI: done in 1.0571 secs using 2392% CPU
Optimizing NNI: done in 1.03385 secs using 2393% CPU
Optimizing NNI: done in 0.858414 secs using 2393% CPU
Optimizing NNI: done in 0.709119 secs using 2393% CPU
Optimizing NNI: done in 1.12278 secs using 2392% CPU
Optimizing NNI: done in 0.956052 secs using 2393% CPU
Optimizing NNI: done in 1.23686 secs using 2393% CPU
Optimizing NNI: done in 0.931198 secs using 2393% CPU
Optimizing NNI: done in 0.932828 secs using 2393% CPU
Optimizing NNI: done in 0.935111 secs using 2393% CPU
Optimizing NNI: done in 0.896957 secs using 2393% CPU
Optimizing NNI: done in 0.804102 secs using 2393% CPU
Optimizing NNI: done in 0.744962 secs using 2393% CPU
Optimizing NNI: done in 1.05844 secs using 2393% CPU
Optimizing NNI: done in 1.03114 secs using 2393% CPU
Optimizing NNI: done in 1.13678 secs using 2393% CPU
Optimizing NNI: done in 0.962435 secs using 2393% CPU
Optimizing NNI: done in 1.39586 secs using 2393% CPU
Optimizing NNI: done in 0.788423 secs using 2393% CPU
Optimizing NNI: done in 0.896747 secs using 2393% CPU
Optimizing NNI: done in 0.780013 secs using 2392% CPU
Optimizing NNI: done in 0.873518 secs using 2393% CPU
Optimizing NNI: done in 0.720331 secs using 2392% CPU
Optimizing NNI: done in 0.875567 secs using 2393% CPU
Optimizing NNI: done in 1.13991 secs using 2393% CPU
Optimizing NNI: done in 1.27844 secs using 2393% CPU
Optimizing NNI: done in 1.21426 secs using 2393% CPU
Optimizing NNI: done in 0.919649 secs using 2393% CPU
Optimizing NNI: done in 1.03467 secs using 2393% CPU
Optimizing NNI: done in 0.734913 secs using 2393% CPU
Optimizing NNI: done in 0.739353 secs using 2392% CPU
Optimizing NNI: done in 0.570667 secs using 2393% CPU
Optimizing NNI: done in 0.933808 secs using 2393% CPU
Optimizing NNI: done in 0.891842 secs using 2393% CPU
Optimizing NNI: done in 0.889533 secs using 2393% CPU
Optimizing NNI: done in 0.894846 secs using 2393% CPU
Optimizing NNI: done in 0.855546 secs using 2393% CPU
Optimizing NNI: done in 0.710243 secs using 2393% CPU
Optimizing NNI: done in 0.933605 secs using 2393% CPU
Optimizing NNI: done in 0.886155 secs using 2393% CPU
Optimizing NNI: done in 0.892887 secs using 2392% CPU
Optimizing NNI: done in 0.857761 secs using 2393% CPU
Optimizing NNI: done in 0.883066 secs using 2393% CPU
Optimizing NNI: done in 1.0199 secs using 2393% CPU
Optimizing NNI: done in 0.905363 secs using 2394% CPU
5100 samples done
Optimizing NNI: done in 0.913082 secs using 2393% CPU
Optimizing NNI: done in 0.868251 secs using 2393% CPU
Optimizing NNI: done in 0.723887 secs using 2392% CPU
Optimizing NNI: done in 1.05428 secs using 2393% CPU
Optimizing NNI: done in 0.727126 secs using 2393% CPU
Optimizing NNI: done in 1.01462 secs using 2392% CPU
Optimizing NNI: done in 0.734564 secs using 2393% CPU
Optimizing NNI: done in 0.928022 secs using 2393% CPU
Optimizing NNI: done in 0.824015 secs using 2393% CPU
Optimizing NNI: done in 1.05064 secs using 2393% CPU
Optimizing NNI: done in 0.871986 secs using 2393% CPU
Optimizing NNI: done in 1.19843 secs using 2393% CPU
Optimizing NNI: done in 0.896693 secs using 2392% CPU
Optimizing NNI: done in 0.861396 secs using 2393% CPU
Optimizing NNI: done in 0.815527 secs using 2394% CPU
Optimizing NNI: done in 0.912822 secs using 2393% CPU
Optimizing NNI: done in 0.68665 secs using 2393% CPU
Optimizing NNI: done in 0.885252 secs using 2392% CPU
Optimizing NNI: done in 0.725028 secs using 2393% CPU
Optimizing NNI: done in 0.792044 secs using 2393% CPU
Optimizing NNI: done in 0.843607 secs using 2393% CPU
Optimizing NNI: done in 1.03529 secs using 2393% CPU
Optimizing NNI: done in 0.690693 secs using 2393% CPU
Optimizing NNI: done in 0.663229 secs using 2393% CPU
Optimizing NNI: done in 1.06498 secs using 2394% CPU
Optimizing NNI: done in 0.914003 secs using 2393% CPU
Optimizing NNI: done in 1.24391 secs using 2393% CPU
Optimizing NNI: done in 0.837469 secs using 2392% CPU
Optimizing NNI: done in 0.968613 secs using 2393% CPU
Optimizing NNI: done in 1.12648 secs using 2393% CPU
Optimizing NNI: done in 1.16506 secs using 2393% CPU
Optimizing NNI: done in 1.05854 secs using 2393% CPU
Optimizing NNI: done in 0.744989 secs using 2393% CPU
Optimizing NNI: done in 0.885216 secs using 2393% CPU
Optimizing NNI: done in 1.01529 secs using 2393% CPU
Optimizing NNI: done in 1.29544 secs using 2393% CPU
Optimizing NNI: done in 1.14721 secs using 2393% CPU
Optimizing NNI: done in 1.00626 secs using 2393% CPU
Optimizing NNI: done in 1.11702 secs using 2393% CPU
Optimizing NNI: done in 1.04397 secs using 2393% CPU
Optimizing NNI: done in 0.796937 secs using 2393% CPU
Optimizing NNI: done in 0.879998 secs using 2393% CPU
Optimizing NNI: done in 0.859049 secs using 2393% CPU
Optimizing NNI: done in 1.20159 secs using 2393% CPU
Optimizing NNI: done in 0.913012 secs using 2393% CPU
Optimizing NNI: done in 0.909536 secs using 2393% CPU
Optimizing NNI: done in 0.916329 secs using 2392% CPU
Optimizing NNI: done in 0.918708 secs using 2393% CPU
Optimizing NNI: done in 1.56626 secs using 2393% CPU
Optimizing NNI: done in 1.01068 secs using 2392% CPU
Optimizing NNI: done in 0.934889 secs using 2394% CPU
Optimizing NNI: done in 0.875467 secs using 2393% CPU
Optimizing NNI: done in 0.854518 secs using 2393% CPU
Optimizing NNI: done in 0.760709 secs using 2393% CPU
Optimizing NNI: done in 0.928141 secs using 2393% CPU
Optimizing NNI: done in 0.751425 secs using 2393% CPU
Optimizing NNI: done in 1.03382 secs using 2393% CPU
Optimizing NNI: done in 1.01192 secs using 2393% CPU
Optimizing NNI: done in 1.03837 secs using 2393% CPU
Optimizing NNI: done in 0.78775 secs using 2392% CPU
Optimizing NNI: done in 0.974565 secs using 2392% CPU
Optimizing NNI: done in 0.884282 secs using 2393% CPU
Optimizing NNI: done in 0.864453 secs using 2393% CPU
Optimizing NNI: done in 0.812115 secs using 2393% CPU
Optimizing NNI: done in 0.769573 secs using 2392% CPU
Optimizing NNI: done in 1.06545 secs using 2393% CPU
Optimizing NNI: done in 0.862478 secs using 2393% CPU
Optimizing NNI: done in 1.3075 secs using 2393% CPU
Optimizing NNI: done in 0.789972 secs using 2393% CPU
Optimizing NNI: done in 1.09334 secs using 2393% CPU
Optimizing NNI: done in 0.762874 secs using 2392% CPU
Optimizing NNI: done in 0.874599 secs using 2393% CPU
Optimizing NNI: done in 0.856897 secs using 2393% CPU
Optimizing NNI: done in 0.856257 secs using 2394% CPU
Optimizing NNI: done in 0.905197 secs using 2393% CPU
Optimizing NNI: done in 0.843631 secs using 2393% CPU
Optimizing NNI: done in 0.974487 secs using 2393% CPU
Optimizing NNI: done in 0.734271 secs using 2393% CPU
Optimizing NNI: done in 0.867744 secs using 2393% CPU
Optimizing NNI: done in 1.10798 secs using 2393% CPU
Optimizing NNI: done in 0.863504 secs using 2393% CPU
Optimizing NNI: done in 0.777467 secs using 2393% CPU
Optimizing NNI: done in 0.884922 secs using 2394% CPU
Optimizing NNI: done in 0.662159 secs using 2393% CPU
Optimizing NNI: done in 1.2575 secs using 2393% CPU
Optimizing NNI: done in 0.868665 secs using 2394% CPU
Optimizing NNI: done in 0.897877 secs using 2393% CPU
Optimizing NNI: done in 0.725332 secs using 2393% CPU
Optimizing NNI: done in 0.895026 secs using 2393% CPU
Optimizing NNI: done in 1.07683 secs using 2392% CPU
Optimizing NNI: done in 0.965028 secs using 2394% CPU
Optimizing NNI: done in 0.812152 secs using 2393% CPU
Optimizing NNI: done in 0.772565 secs using 2393% CPU
Optimizing NNI: done in 1.01199 secs using 2393% CPU
Optimizing NNI: done in 0.723044 secs using 2393% CPU
Optimizing NNI: done in 1.04695 secs using 2392% CPU
Optimizing NNI: done in 0.889141 secs using 2393% CPU
Optimizing NNI: done in 0.922943 secs using 2393% CPU
Optimizing NNI: done in 0.766364 secs using 2393% CPU
Optimizing NNI: done in 0.85997 secs using 2393% CPU
5200 samples done
Optimizing NNI: done in 0.873298 secs using 2392% CPU
Optimizing NNI: done in 0.881989 secs using 2394% CPU
Optimizing NNI: done in 0.884706 secs using 2393% CPU
Optimizing NNI: done in 0.787577 secs using 2393% CPU
Optimizing NNI: done in 1.09085 secs using 2394% CPU
Optimizing NNI: done in 0.731102 secs using 2393% CPU
Optimizing NNI: done in 0.714604 secs using 2393% CPU
Optimizing NNI: done in 0.91622 secs using 2393% CPU
Optimizing NNI: done in 0.771752 secs using 2393% CPU
Optimizing NNI: done in 0.888377 secs using 2393% CPU
Optimizing NNI: done in 0.825816 secs using 2393% CPU
Optimizing NNI: done in 1.21695 secs using 2393% CPU
Optimizing NNI: done in 1.39212 secs using 2393% CPU
Optimizing NNI: done in 1.02816 secs using 2394% CPU
Optimizing NNI: done in 0.90557 secs using 2393% CPU
Optimizing NNI: done in 0.695748 secs using 2393% CPU
Optimizing NNI: done in 0.870913 secs using 2393% CPU
Optimizing NNI: done in 0.949104 secs using 2392% CPU
Optimizing NNI: done in 0.860711 secs using 2393% CPU
Optimizing NNI: done in 1.02559 secs using 2392% CPU
Optimizing NNI: done in 0.884939 secs using 2393% CPU
Optimizing NNI: done in 1.07934 secs using 2393% CPU
Optimizing NNI: done in 0.92436 secs using 2393% CPU
Optimizing NNI: done in 0.99773 secs using 2393% CPU
Optimizing NNI: done in 1.09491 secs using 2392% CPU
Optimizing NNI: done in 0.932633 secs using 2393% CPU
Optimizing NNI: done in 0.831118 secs using 2393% CPU
Optimizing NNI: done in 0.891149 secs using 2393% CPU
Optimizing NNI: done in 0.711948 secs using 2392% CPU
Optimizing NNI: done in 0.882483 secs using 2393% CPU
Optimizing NNI: done in 0.904541 secs using 2393% CPU
Optimizing NNI: done in 1.03802 secs using 2394% CPU
Optimizing NNI: done in 0.98276 secs using 2393% CPU
Optimizing NNI: done in 1.88235 secs using 2393% CPU
Optimizing NNI: done in 1.14876 secs using 2393% CPU
Optimizing NNI: done in 0.903871 secs using 2393% CPU
Optimizing NNI: done in 0.720947 secs using 2392% CPU
Optimizing NNI: done in 0.882731 secs using 2393% CPU
Optimizing NNI: done in 0.889775 secs using 2393% CPU
Optimizing NNI: done in 1.25372 secs using 2393% CPU
Optimizing NNI: done in 0.934085 secs using 2393% CPU
Optimizing NNI: done in 0.876798 secs using 2393% CPU
Optimizing NNI: done in 0.861175 secs using 2392% CPU
Optimizing NNI: done in 0.875838 secs using 2393% CPU
Optimizing NNI: done in 1.09519 secs using 2393% CPU
Optimizing NNI: done in 1.01918 secs using 2393% CPU
Optimizing NNI: done in 0.694299 secs using 2393% CPU
Optimizing NNI: done in 0.879516 secs using 2392% CPU
Optimizing NNI: done in 0.681678 secs using 2393% CPU
Optimizing NNI: done in 1.2979 secs using 2393% CPU
Optimizing NNI: done in 1.10474 secs using 2393% CPU
Optimizing NNI: done in 1.00682 secs using 2393% CPU
Optimizing NNI: done in 0.875281 secs using 2393% CPU
Optimizing NNI: done in 1.09071 secs using 2393% CPU
Optimizing NNI: done in 0.855843 secs using 2393% CPU
Optimizing NNI: done in 0.774213 secs using 2393% CPU
Optimizing NNI: done in 0.72217 secs using 2393% CPU
Optimizing NNI: done in 0.895615 secs using 2393% CPU
Optimizing NNI: done in 0.920243 secs using 2393% CPU
Optimizing NNI: done in 1.01676 secs using 2393% CPU
Optimizing NNI: done in 0.8451 secs using 2393% CPU
Optimizing NNI: done in 0.687715 secs using 2393% CPU
Optimizing NNI: done in 0.892903 secs using 2393% CPU
Optimizing NNI: done in 1.02861 secs using 2393% CPU
Optimizing NNI: done in 0.865911 secs using 2393% CPU
Optimizing NNI: done in 0.867631 secs using 2393% CPU
Optimizing NNI: done in 0.887966 secs using 2393% CPU
Optimizing NNI: done in 1.04871 secs using 2393% CPU
Optimizing NNI: done in 0.892432 secs using 2392% CPU
Optimizing NNI: done in 0.584083 secs using 2392% CPU
Optimizing NNI: done in 1.04684 secs using 2393% CPU
Optimizing NNI: done in 1.3076 secs using 2393% CPU
Optimizing NNI: done in 1.05202 secs using 2393% CPU
Optimizing NNI: done in 0.909509 secs using 2394% CPU
Optimizing NNI: done in 0.745707 secs using 2392% CPU
Optimizing NNI: done in 0.867097 secs using 2392% CPU
Optimizing NNI: done in 0.952806 secs using 2393% CPU
Optimizing NNI: done in 0.531381 secs using 2393% CPU
Optimizing NNI: done in 0.836986 secs using 2392% CPU
Optimizing NNI: done in 0.970165 secs using 2393% CPU
Optimizing NNI: done in 1.02352 secs using 2393% CPU
Optimizing NNI: done in 0.950859 secs using 2392% CPU
Optimizing NNI: done in 1.01247 secs using 2393% CPU
Optimizing NNI: done in 0.924091 secs using 2393% CPU
Optimizing NNI: done in 0.758534 secs using 2393% CPU
Optimizing NNI: done in 1.04924 secs using 2394% CPU
Optimizing NNI: done in 1.13442 secs using 2393% CPU
Optimizing NNI: done in 0.753966 secs using 2393% CPU
Optimizing NNI: done in 1.09311 secs using 2393% CPU
Optimizing NNI: done in 0.78516 secs using 2392% CPU
Optimizing NNI: done in 1.17553 secs using 2394% CPU
Optimizing NNI: done in 0.986413 secs using 2393% CPU
Optimizing NNI: done in 1.02795 secs using 2393% CPU
Optimizing NNI: done in 0.730357 secs using 2393% CPU
Optimizing NNI: done in 0.852911 secs using 2393% CPU
Optimizing NNI: done in 1.12956 secs using 2393% CPU
Optimizing NNI: done in 0.752225 secs using 2393% CPU
Optimizing NNI: done in 0.990091 secs using 2392% CPU
Optimizing NNI: done in 0.716028 secs using 2393% CPU
Optimizing NNI: done in 0.876551 secs using 2393% CPU
5300 samples done
Optimizing NNI: done in 0.949186 secs using 2393% CPU
Optimizing NNI: done in 0.773669 secs using 2392% CPU
Optimizing NNI: done in 0.99785 secs using 2392% CPU
Optimizing NNI: done in 0.866096 secs using 2391% CPU
Optimizing NNI: done in 0.759114 secs using 2393% CPU
Optimizing NNI: done in 0.744763 secs using 2393% CPU
Optimizing NNI: done in 0.748267 secs using 2393% CPU
Optimizing NNI: done in 1.16515 secs using 2392% CPU
Optimizing NNI: done in 0.894995 secs using 2393% CPU
Optimizing NNI: done in 0.908645 secs using 2393% CPU
Optimizing NNI: done in 0.705991 secs using 2393% CPU
Optimizing NNI: done in 0.881336 secs using 2393% CPU
Optimizing NNI: done in 1.0088 secs using 2393% CPU
Optimizing NNI: done in 1.04194 secs using 2393% CPU
Optimizing NNI: done in 1.25924 secs using 2393% CPU
Optimizing NNI: done in 0.876559 secs using 2393% CPU
Optimizing NNI: done in 0.933186 secs using 2393% CPU
Optimizing NNI: done in 1.00187 secs using 2393% CPU
Optimizing NNI: done in 1.06816 secs using 2393% CPU
Optimizing NNI: done in 1.06692 secs using 2393% CPU
Optimizing NNI: done in 0.740157 secs using 2393% CPU
Optimizing NNI: done in 0.889669 secs using 2393% CPU
Optimizing NNI: done in 1.34217 secs using 2393% CPU
Optimizing NNI: done in 0.896398 secs using 2393% CPU
Optimizing NNI: done in 0.702294 secs using 2393% CPU
Optimizing NNI: done in 0.912456 secs using 2392% CPU
Optimizing NNI: done in 1.08234 secs using 2393% CPU
Optimizing NNI: done in 0.836955 secs using 2393% CPU
Optimizing NNI: done in 0.766287 secs using 2394% CPU
Optimizing NNI: done in 1.06785 secs using 2392% CPU
Optimizing NNI: done in 0.844926 secs using 2393% CPU
Optimizing NNI: done in 0.691316 secs using 2393% CPU
Optimizing NNI: done in 0.87884 secs using 2392% CPU
Optimizing NNI: done in 0.772816 secs using 2393% CPU
Optimizing NNI: done in 0.669185 secs using 2393% CPU
Optimizing NNI: done in 0.757176 secs using 2393% CPU
Optimizing NNI: done in 0.944513 secs using 2393% CPU
Optimizing NNI: done in 0.864475 secs using 2393% CPU
Optimizing NNI: done in 1.18565 secs using 2394% CPU
Optimizing NNI: done in 0.716681 secs using 2393% CPU
Optimizing NNI: done in 0.935188 secs using 2393% CPU
Optimizing NNI: done in 0.895483 secs using 2392% CPU
Optimizing NNI: done in 0.918764 secs using 2392% CPU
Optimizing NNI: done in 0.7142 secs using 2393% CPU
Optimizing NNI: done in 0.945551 secs using 2393% CPU
Optimizing NNI: done in 0.895993 secs using 2393% CPU
Optimizing NNI: done in 0.925551 secs using 2393% CPU
Optimizing NNI: done in 0.931252 secs using 2393% CPU
Optimizing NNI: done in 0.748424 secs using 2393% CPU
Optimizing NNI: done in 1.05783 secs using 2393% CPU
Optimizing NNI: done in 0.751004 secs using 2393% CPU
Optimizing NNI: done in 1.3282 secs using 2393% CPU
Optimizing NNI: done in 1.09352 secs using 2394% CPU
Optimizing NNI: done in 0.850452 secs using 2393% CPU
Optimizing NNI: done in 0.755668 secs using 2393% CPU
Optimizing NNI: done in 0.723663 secs using 2393% CPU
Optimizing NNI: done in 0.964964 secs using 2393% CPU
Optimizing NNI: done in 0.897561 secs using 2393% CPU
Optimizing NNI: done in 1.22552 secs using 2393% CPU
Optimizing NNI: done in 0.93337 secs using 2393% CPU
Optimizing NNI: done in 0.838755 secs using 2393% CPU
Optimizing NNI: done in 0.883424 secs using 2393% CPU
Optimizing NNI: done in 1.02023 secs using 2394% CPU
Optimizing NNI: done in 0.716999 secs using 2393% CPU
Optimizing NNI: done in 0.770392 secs using 2393% CPU
Optimizing NNI: done in 1.04258 secs using 2394% CPU
Optimizing NNI: done in 0.911967 secs using 2393% CPU
Optimizing NNI: done in 1.11094 secs using 2393% CPU
Optimizing NNI: done in 1.01134 secs using 2393% CPU
Optimizing NNI: done in 1.00195 secs using 2393% CPU
Optimizing NNI: done in 0.881535 secs using 2393% CPU
Optimizing NNI: done in 0.921509 secs using 2393% CPU
Optimizing NNI: done in 0.873729 secs using 2393% CPU
Optimizing NNI: done in 1.01375 secs using 2393% CPU
Optimizing NNI: done in 0.88302 secs using 2392% CPU
Optimizing NNI: done in 1.37356 secs using 2393% CPU
Optimizing NNI: done in 0.883234 secs using 2393% CPU
Optimizing NNI: done in 1.11401 secs using 2392% CPU
Optimizing NNI: done in 0.748771 secs using 2393% CPU
Optimizing NNI: done in 1.09735 secs using 2393% CPU
Optimizing NNI: done in 0.771481 secs using 2393% CPU
Optimizing NNI: done in 0.725308 secs using 2393% CPU
Optimizing NNI: done in 0.889495 secs using 2393% CPU
Optimizing NNI: done in 1.10865 secs using 2392% CPU
Optimizing NNI: done in 0.844052 secs using 2392% CPU
Optimizing NNI: done in 1.0735 secs using 2393% CPU
Optimizing NNI: done in 0.904417 secs using 2393% CPU
Optimizing NNI: done in 0.911877 secs using 2393% CPU
Optimizing NNI: done in 0.875726 secs using 2393% CPU
Optimizing NNI: done in 0.939018 secs using 2393% CPU
Optimizing NNI: done in 0.88149 secs using 2392% CPU
Optimizing NNI: done in 0.910318 secs using 2393% CPU
Optimizing NNI: done in 0.894404 secs using 2393% CPU
Optimizing NNI: done in 0.938107 secs using 2393% CPU
Optimizing NNI: done in 0.68292 secs using 2393% CPU
Optimizing NNI: done in 0.881993 secs using 2394% CPU
Optimizing NNI: done in 0.866815 secs using 2392% CPU
Optimizing NNI: done in 1.55322 secs using 2393% CPU
Optimizing NNI: done in 1.06719 secs using 2393% CPU
Optimizing NNI: done in 0.78805 secs using 2393% CPU
5400 samples done
Optimizing NNI: done in 1.00435 secs using 2393% CPU
Optimizing NNI: done in 0.851688 secs using 2394% CPU
Optimizing NNI: done in 1.21654 secs using 2393% CPU
Optimizing NNI: done in 1.16523 secs using 2392% CPU
Optimizing NNI: done in 1.18545 secs using 2393% CPU
Optimizing NNI: done in 1.05659 secs using 2393% CPU
Optimizing NNI: done in 0.911082 secs using 2393% CPU
Optimizing NNI: done in 0.976575 secs using 2392% CPU
Optimizing NNI: done in 0.931111 secs using 2393% CPU
Optimizing NNI: done in 0.71077 secs using 2393% CPU
Optimizing NNI: done in 1.08531 secs using 2393% CPU
Optimizing NNI: done in 0.904016 secs using 2393% CPU
Optimizing NNI: done in 0.891544 secs using 2393% CPU
Optimizing NNI: done in 0.72557 secs using 2393% CPU
Optimizing NNI: done in 0.928023 secs using 2393% CPU
Optimizing NNI: done in 0.889362 secs using 2393% CPU
Optimizing NNI: done in 0.931494 secs using 2393% CPU
Optimizing NNI: done in 1.06271 secs using 2393% CPU
Optimizing NNI: done in 0.896172 secs using 2393% CPU
Optimizing NNI: done in 0.949939 secs using 2393% CPU
Optimizing NNI: done in 0.947535 secs using 2393% CPU
Optimizing NNI: done in 0.742461 secs using 2392% CPU
Optimizing NNI: done in 0.850036 secs using 2393% CPU
Optimizing NNI: done in 0.897323 secs using 2393% CPU
Optimizing NNI: done in 0.984296 secs using 2393% CPU
Optimizing NNI: done in 0.84087 secs using 2393% CPU
Optimizing NNI: done in 0.676388 secs using 2393% CPU
Optimizing NNI: done in 0.948767 secs using 2392% CPU
Optimizing NNI: done in 0.864053 secs using 2394% CPU
Optimizing NNI: done in 0.867601 secs using 2392% CPU
Optimizing NNI: done in 1.02188 secs using 2393% CPU
Optimizing NNI: done in 1.10832 secs using 2393% CPU
Optimizing NNI: done in 0.845819 secs using 2393% CPU
Optimizing NNI: done in 0.922008 secs using 2393% CPU
Optimizing NNI: done in 0.853798 secs using 2393% CPU
Optimizing NNI: done in 0.963638 secs using 2393% CPU
Optimizing NNI: done in 0.923729 secs using 2393% CPU
Optimizing NNI: done in 0.879887 secs using 2393% CPU
Optimizing NNI: done in 0.743261 secs using 2393% CPU
Optimizing NNI: done in 1.00524 secs using 2393% CPU
Optimizing NNI: done in 1.03206 secs using 2393% CPU
Optimizing NNI: done in 0.959374 secs using 2393% CPU
Optimizing NNI: done in 1.02525 secs using 2393% CPU
Optimizing NNI: done in 0.848989 secs using 2393% CPU
Optimizing NNI: done in 0.995489 secs using 2393% CPU
Optimizing NNI: done in 0.91715 secs using 2393% CPU
Optimizing NNI: done in 0.93159 secs using 2393% CPU
Optimizing NNI: done in 0.899899 secs using 2393% CPU
Optimizing NNI: done in 0.83701 secs using 2393% CPU
Optimizing NNI: done in 0.947514 secs using 2393% CPU
Optimizing NNI: done in 1.0068 secs using 2393% CPU
Optimizing NNI: done in 1.16613 secs using 2393% CPU
Optimizing NNI: done in 0.720133 secs using 2393% CPU
Optimizing NNI: done in 0.898795 secs using 2393% CPU
Optimizing NNI: done in 1.04816 secs using 2393% CPU
Optimizing NNI: done in 1.01551 secs using 2393% CPU
Optimizing NNI: done in 1.05255 secs using 2393% CPU
Optimizing NNI: done in 0.882021 secs using 2393% CPU
Optimizing NNI: done in 0.965312 secs using 2393% CPU
Optimizing NNI: done in 0.861785 secs using 2393% CPU
Optimizing NNI: done in 0.871237 secs using 2393% CPU
Optimizing NNI: done in 0.880271 secs using 2393% CPU
Optimizing NNI: done in 0.747201 secs using 2393% CPU
Optimizing NNI: done in 1.0016 secs using 2393% CPU
Optimizing NNI: done in 1.08759 secs using 2393% CPU
Optimizing NNI: done in 1.13282 secs using 2393% CPU
Optimizing NNI: done in 1.06864 secs using 2393% CPU
Optimizing NNI: done in 0.95522 secs using 2393% CPU
Optimizing NNI: done in 0.834852 secs using 2393% CPU
Optimizing NNI: done in 0.669615 secs using 2393% CPU
Optimizing NNI: done in 1.06029 secs using 2393% CPU
Optimizing NNI: done in 0.92248 secs using 2393% CPU
Optimizing NNI: done in 0.856941 secs using 2393% CPU
Optimizing NNI: done in 0.737885 secs using 2393% CPU
Optimizing NNI: done in 0.916801 secs using 2393% CPU
Optimizing NNI: done in 0.75872 secs using 2393% CPU
Optimizing NNI: done in 0.751113 secs using 2393% CPU
Optimizing NNI: done in 0.736944 secs using 2393% CPU
Optimizing NNI: done in 0.909382 secs using 2393% CPU
Optimizing NNI: done in 0.690603 secs using 2393% CPU
Optimizing NNI: done in 1.01394 secs using 2393% CPU
Optimizing NNI: done in 1.10248 secs using 2393% CPU
Optimizing NNI: done in 1.06796 secs using 2393% CPU
Optimizing NNI: done in 0.901911 secs using 2393% CPU
Optimizing NNI: done in 0.843669 secs using 2393% CPU
Optimizing NNI: done in 0.852496 secs using 2393% CPU
Optimizing NNI: done in 0.923297 secs using 2392% CPU
Optimizing NNI: done in 0.800167 secs using 2393% CPU
Optimizing NNI: done in 0.749842 secs using 2393% CPU
Optimizing NNI: done in 0.80464 secs using 2393% CPU
Optimizing NNI: done in 1.20347 secs using 2393% CPU
Optimizing NNI: done in 0.780102 secs using 2393% CPU
Optimizing NNI: done in 0.924561 secs using 2393% CPU
Optimizing NNI: done in 0.913 secs using 2393% CPU
Optimizing NNI: done in 1.01546 secs using 2393% CPU
Optimizing NNI: done in 0.876419 secs using 2393% CPU
Optimizing NNI: done in 1.54187 secs using 2393% CPU
Optimizing NNI: done in 0.919647 secs using 2393% CPU
Optimizing NNI: done in 1.04072 secs using 2393% CPU
Optimizing NNI: done in 0.918574 secs using 2393% CPU
5500 samples done
Optimizing NNI: done in 0.965518 secs using 2393% CPU
Optimizing NNI: done in 0.901951 secs using 2393% CPU
Optimizing NNI: done in 0.703503 secs using 2393% CPU
Optimizing NNI: done in 0.909361 secs using 2394% CPU
Optimizing NNI: done in 1.02376 secs using 2393% CPU
Optimizing NNI: done in 1.06883 secs using 2393% CPU
Optimizing NNI: done in 0.722344 secs using 2394% CPU
Optimizing NNI: done in 0.91498 secs using 2393% CPU
Optimizing NNI: done in 1.07408 secs using 2393% CPU
Optimizing NNI: done in 0.781958 secs using 2393% CPU
Optimizing NNI: done in 0.938437 secs using 2393% CPU
Optimizing NNI: done in 1.03967 secs using 2393% CPU
Optimizing NNI: done in 1.13437 secs using 2393% CPU
Optimizing NNI: done in 0.897178 secs using 2393% CPU
Optimizing NNI: done in 0.929378 secs using 2393% CPU
Optimizing NNI: done in 0.913943 secs using 2393% CPU
Optimizing NNI: done in 0.789372 secs using 2393% CPU
Optimizing NNI: done in 0.973647 secs using 2392% CPU
Optimizing NNI: done in 1.02955 secs using 2393% CPU
Optimizing NNI: done in 1.11649 secs using 2393% CPU
Optimizing NNI: done in 0.735652 secs using 2393% CPU
Optimizing NNI: done in 0.845668 secs using 2393% CPU
Optimizing NNI: done in 0.891681 secs using 2393% CPU
Optimizing NNI: done in 0.721716 secs using 2393% CPU
Optimizing NNI: done in 0.707271 secs using 2394% CPU
Optimizing NNI: done in 0.864422 secs using 2393% CPU
Optimizing NNI: done in 0.662446 secs using 2393% CPU
Optimizing NNI: done in 0.992829 secs using 2393% CPU
Optimizing NNI: done in 1.20195 secs using 2393% CPU
Optimizing NNI: done in 0.852436 secs using 2393% CPU
Optimizing NNI: done in 0.990072 secs using 2393% CPU
Optimizing NNI: done in 1.06164 secs using 2393% CPU
Optimizing NNI: done in 1.08332 secs using 2393% CPU
Optimizing NNI: done in 0.692506 secs using 2393% CPU
Optimizing NNI: done in 1.16101 secs using 2393% CPU
Optimizing NNI: done in 0.777204 secs using 2393% CPU
Optimizing NNI: done in 0.821554 secs using 2392% CPU
Optimizing NNI: done in 1.03954 secs using 2393% CPU
Optimizing NNI: done in 0.909642 secs using 2393% CPU
Optimizing NNI: done in 0.759706 secs using 2393% CPU
Optimizing NNI: done in 0.858105 secs using 2393% CPU
Optimizing NNI: done in 0.869908 secs using 2393% CPU
Optimizing NNI: done in 0.965231 secs using 2393% CPU
Optimizing NNI: done in 1.0367 secs using 2393% CPU
Optimizing NNI: done in 1.04162 secs using 2393% CPU
Optimizing NNI: done in 0.760322 secs using 2393% CPU
Optimizing NNI: done in 1.01905 secs using 2393% CPU
Optimizing NNI: done in 1.13756 secs using 2393% CPU
Optimizing NNI: done in 0.755665 secs using 2393% CPU
Optimizing NNI: done in 0.91475 secs using 2393% CPU
Optimizing NNI: done in 0.673956 secs using 2392% CPU
Optimizing NNI: done in 1.30214 secs using 2393% CPU
Optimizing NNI: done in 0.86992 secs using 2393% CPU
Optimizing NNI: done in 0.777271 secs using 2393% CPU
Optimizing NNI: done in 0.896592 secs using 2393% CPU
Optimizing NNI: done in 0.843374 secs using 2393% CPU
Optimizing NNI: done in 1.20989 secs using 2392% CPU
Optimizing NNI: done in 0.792087 secs using 2393% CPU
Optimizing NNI: done in 0.750185 secs using 2392% CPU
Optimizing NNI: done in 0.875572 secs using 2393% CPU
Optimizing NNI: done in 0.75164 secs using 2393% CPU
Optimizing NNI: done in 0.766488 secs using 2392% CPU
Optimizing NNI: done in 1.0017 secs using 2393% CPU
Optimizing NNI: done in 0.879555 secs using 2393% CPU
Optimizing NNI: done in 1.03523 secs using 2393% CPU
Optimizing NNI: done in 0.628538 secs using 2393% CPU
Optimizing NNI: done in 0.717575 secs using 2393% CPU
Optimizing NNI: done in 0.907327 secs using 2393% CPU
Optimizing NNI: done in 0.923289 secs using 2393% CPU
Optimizing NNI: done in 0.762014 secs using 2393% CPU
Optimizing NNI: done in 0.882452 secs using 2393% CPU
Optimizing NNI: done in 0.896771 secs using 2393% CPU
Optimizing NNI: done in 0.913759 secs using 2393% CPU
Optimizing NNI: done in 0.856372 secs using 2393% CPU
Optimizing NNI: done in 0.70752 secs using 2393% CPU
Optimizing NNI: done in 0.787002 secs using 2392% CPU
Optimizing NNI: done in 0.879296 secs using 2392% CPU
Optimizing NNI: done in 0.90279 secs using 2393% CPU
Optimizing NNI: done in 0.713234 secs using 2393% CPU
Optimizing NNI: done in 0.880384 secs using 2393% CPU
Optimizing NNI: done in 0.871237 secs using 2393% CPU
Optimizing NNI: done in 0.828364 secs using 2392% CPU
Optimizing NNI: done in 1.08842 secs using 2393% CPU
Optimizing NNI: done in 0.721109 secs using 2393% CPU
Optimizing NNI: done in 1.27831 secs using 2393% CPU
Optimizing NNI: done in 0.982932 secs using 2393% CPU
Optimizing NNI: done in 0.885149 secs using 2393% CPU
Optimizing NNI: done in 1.03109 secs using 2393% CPU
Optimizing NNI: done in 0.837101 secs using 2393% CPU
Optimizing NNI: done in 0.72373 secs using 2393% CPU
Optimizing NNI: done in 1.00269 secs using 2393% CPU
Optimizing NNI: done in 1.03012 secs using 2393% CPU
Optimizing NNI: done in 0.933203 secs using 2393% CPU
Optimizing NNI: done in 0.894502 secs using 2393% CPU
Optimizing NNI: done in 0.900246 secs using 2393% CPU
Optimizing NNI: done in 0.749853 secs using 2394% CPU
Optimizing NNI: done in 0.84975 secs using 2393% CPU
Optimizing NNI: done in 1.00052 secs using 2393% CPU
Optimizing NNI: done in 0.884273 secs using 2393% CPU
Optimizing NNI: done in 0.901607 secs using 2393% CPU
5600 samples done
Optimizing NNI: done in 0.859333 secs using 2393% CPU
Optimizing NNI: done in 0.860721 secs using 2394% CPU
Optimizing NNI: done in 1.03019 secs using 2393% CPU
Optimizing NNI: done in 1.00122 secs using 2393% CPU
Optimizing NNI: done in 0.862482 secs using 2393% CPU
Optimizing NNI: done in 0.855022 secs using 2393% CPU
Optimizing NNI: done in 0.720489 secs using 2393% CPU
Optimizing NNI: done in 0.889045 secs using 2392% CPU
Optimizing NNI: done in 1.15063 secs using 2393% CPU
Optimizing NNI: done in 0.964749 secs using 2393% CPU
Optimizing NNI: done in 0.835955 secs using 2393% CPU
Optimizing NNI: done in 1.08442 secs using 2393% CPU
Optimizing NNI: done in 0.734598 secs using 2393% CPU
Optimizing NNI: done in 0.832926 secs using 2393% CPU
Optimizing NNI: done in 1.30634 secs using 2393% CPU
Optimizing NNI: done in 0.999097 secs using 2393% CPU
Optimizing NNI: done in 1.10194 secs using 2392% CPU
Optimizing NNI: done in 0.853804 secs using 2393% CPU
Optimizing NNI: done in 1.11739 secs using 2393% CPU
Optimizing NNI: done in 0.92666 secs using 2393% CPU
Optimizing NNI: done in 1.08048 secs using 2393% CPU
Optimizing NNI: done in 0.877037 secs using 2393% CPU
Optimizing NNI: done in 0.869885 secs using 2394% CPU
Optimizing NNI: done in 0.735568 secs using 2394% CPU
Optimizing NNI: done in 1.134 secs using 2393% CPU
Optimizing NNI: done in 1.0207 secs using 2393% CPU
Optimizing NNI: done in 0.889185 secs using 2393% CPU
Optimizing NNI: done in 0.744764 secs using 2393% CPU
Optimizing NNI: done in 0.801893 secs using 2393% CPU
Optimizing NNI: done in 0.919018 secs using 2392% CPU
Optimizing NNI: done in 0.795838 secs using 2393% CPU
Optimizing NNI: done in 1.01959 secs using 2392% CPU
Optimizing NNI: done in 0.868119 secs using 2393% CPU
Optimizing NNI: done in 0.906897 secs using 2393% CPU
Optimizing NNI: done in 0.896738 secs using 2392% CPU
Optimizing NNI: done in 0.909474 secs using 2394% CPU
Optimizing NNI: done in 1.05593 secs using 2393% CPU
Optimizing NNI: done in 0.869884 secs using 2393% CPU
Optimizing NNI: done in 0.704894 secs using 2393% CPU
Optimizing NNI: done in 0.963168 secs using 2393% CPU
Optimizing NNI: done in 0.88911 secs using 2392% CPU
Optimizing NNI: done in 0.717221 secs using 2394% CPU
Optimizing NNI: done in 0.74302 secs using 2393% CPU
Optimizing NNI: done in 0.75087 secs using 2392% CPU
Optimizing NNI: done in 0.998088 secs using 2393% CPU
Optimizing NNI: done in 0.812463 secs using 2393% CPU
Optimizing NNI: done in 0.842244 secs using 2393% CPU
Optimizing NNI: done in 0.913816 secs using 2392% CPU
Optimizing NNI: done in 0.912519 secs using 2393% CPU
Optimizing NNI: done in 0.958381 secs using 2392% CPU
Optimizing NNI: done in 0.975978 secs using 2393% CPU
Optimizing NNI: done in 1.15676 secs using 2392% CPU
Optimizing NNI: done in 0.865813 secs using 2393% CPU
Optimizing NNI: done in 1.06964 secs using 2392% CPU
Optimizing NNI: done in 0.896352 secs using 2392% CPU
Optimizing NNI: done in 0.850835 secs using 2393% CPU
Optimizing NNI: done in 0.694983 secs using 2393% CPU
Optimizing NNI: done in 0.859894 secs using 2393% CPU
Optimizing NNI: done in 1.0639 secs using 2393% CPU
Optimizing NNI: done in 0.899916 secs using 2393% CPU
Optimizing NNI: done in 0.778028 secs using 2393% CPU
Optimizing NNI: done in 0.862729 secs using 2393% CPU
Optimizing NNI: done in 0.84909 secs using 2393% CPU
Optimizing NNI: done in 1.00536 secs using 2393% CPU
Optimizing NNI: done in 0.90291 secs using 2393% CPU
Optimizing NNI: done in 0.774538 secs using 2393% CPU
Optimizing NNI: done in 0.946927 secs using 2393% CPU
Optimizing NNI: done in 1.18205 secs using 2393% CPU
Optimizing NNI: done in 1.11811 secs using 2393% CPU
Optimizing NNI: done in 1.00061 secs using 2393% CPU
Optimizing NNI: done in 0.980933 secs using 2392% CPU
Optimizing NNI: done in 0.804745 secs using 2394% CPU
Optimizing NNI: done in 1.09621 secs using 2393% CPU
Optimizing NNI: done in 0.917337 secs using 2393% CPU
Optimizing NNI: done in 1.17144 secs using 2393% CPU
Optimizing NNI: done in 0.948384 secs using 2393% CPU
Optimizing NNI: done in 0.758032 secs using 2393% CPU
Optimizing NNI: done in 0.895919 secs using 2393% CPU
Optimizing NNI: done in 1.13307 secs using 2393% CPU
Optimizing NNI: done in 0.987946 secs using 2393% CPU
Optimizing NNI: done in 0.933077 secs using 2393% CPU
Optimizing NNI: done in 0.732718 secs using 2393% CPU
Optimizing NNI: done in 0.652288 secs using 2393% CPU
Optimizing NNI: done in 1.01507 secs using 2393% CPU
Optimizing NNI: done in 0.858629 secs using 2393% CPU
Optimizing NNI: done in 1.20456 secs using 2394% CPU
Optimizing NNI: done in 0.861717 secs using 2393% CPU
Optimizing NNI: done in 0.838992 secs using 2393% CPU
Optimizing NNI: done in 0.895167 secs using 2393% CPU
Optimizing NNI: done in 0.896995 secs using 2393% CPU
Optimizing NNI: done in 1.02278 secs using 2393% CPU
Optimizing NNI: done in 1.03919 secs using 2394% CPU
Optimizing NNI: done in 1.21555 secs using 2393% CPU
Optimizing NNI: done in 0.814504 secs using 2394% CPU
Optimizing NNI: done in 0.8827 secs using 2393% CPU
Optimizing NNI: done in 0.920502 secs using 2393% CPU
Optimizing NNI: done in 0.863678 secs using 2393% CPU
Optimizing NNI: done in 0.851801 secs using 2393% CPU
Optimizing NNI: done in 0.776658 secs using 2393% CPU
Optimizing NNI: done in 0.718686 secs using 2394% CPU
5700 samples done
Optimizing NNI: done in 0.758311 secs using 2393% CPU
Optimizing NNI: done in 0.884127 secs using 2393% CPU
Optimizing NNI: done in 0.878969 secs using 2393% CPU
Optimizing NNI: done in 1.17601 secs using 2393% CPU
Optimizing NNI: done in 1.04576 secs using 2393% CPU
Optimizing NNI: done in 0.7263 secs using 2392% CPU
Optimizing NNI: done in 0.704041 secs using 2393% CPU
Optimizing NNI: done in 0.849985 secs using 2392% CPU
Optimizing NNI: done in 0.876863 secs using 2394% CPU
Optimizing NNI: done in 0.723303 secs using 2393% CPU
Optimizing NNI: done in 1.05486 secs using 2393% CPU
Optimizing NNI: done in 0.913595 secs using 2393% CPU
Optimizing NNI: done in 1.08341 secs using 2394% CPU
Optimizing NNI: done in 0.9479 secs using 2393% CPU
Optimizing NNI: done in 1.02452 secs using 2393% CPU
Optimizing NNI: done in 0.952369 secs using 2393% CPU
Optimizing NNI: done in 0.761691 secs using 2393% CPU
Optimizing NNI: done in 0.811554 secs using 2392% CPU
Optimizing NNI: done in 0.873822 secs using 2393% CPU
Optimizing NNI: done in 1.13394 secs using 2393% CPU
Optimizing NNI: done in 1.02656 secs using 2393% CPU
Optimizing NNI: done in 0.937271 secs using 2393% CPU
Optimizing NNI: done in 1.08711 secs using 2393% CPU
Optimizing NNI: done in 0.727964 secs using 2392% CPU
Optimizing NNI: done in 0.886324 secs using 2392% CPU
Optimizing NNI: done in 0.853268 secs using 2393% CPU
Optimizing NNI: done in 0.899384 secs using 2393% CPU
Optimizing NNI: done in 0.585027 secs using 2393% CPU
Optimizing NNI: done in 1.04355 secs using 2393% CPU
Optimizing NNI: done in 1.14424 secs using 2393% CPU
Optimizing NNI: done in 0.704688 secs using 2393% CPU
Optimizing NNI: done in 0.872715 secs using 2393% CPU
Optimizing NNI: done in 0.71383 secs using 2393% CPU
Optimizing NNI: done in 0.934482 secs using 2394% CPU
Optimizing NNI: done in 0.862206 secs using 2393% CPU
Optimizing NNI: done in 1.122 secs using 2393% CPU
Optimizing NNI: done in 1.00591 secs using 2393% CPU
Optimizing NNI: done in 1.22815 secs using 2392% CPU
Optimizing NNI: done in 0.983972 secs using 2393% CPU
Optimizing NNI: done in 1.0607 secs using 2393% CPU
Optimizing NNI: done in 0.794993 secs using 2392% CPU
Optimizing NNI: done in 0.765785 secs using 2392% CPU
Optimizing NNI: done in 0.891201 secs using 2393% CPU
Optimizing NNI: done in 0.933323 secs using 2393% CPU
Optimizing NNI: done in 0.932951 secs using 2393% CPU
Optimizing NNI: done in 0.824418 secs using 2392% CPU
Optimizing NNI: done in 0.725676 secs using 2393% CPU
Optimizing NNI: done in 0.90823 secs using 2393% CPU
Optimizing NNI: done in 1.06051 secs using 2393% CPU
Optimizing NNI: done in 0.885981 secs using 2393% CPU
Optimizing NNI: done in 0.903613 secs using 2393% CPU
Optimizing NNI: done in 0.73775 secs using 2393% CPU
Optimizing NNI: done in 0.722369 secs using 2393% CPU
Optimizing NNI: done in 0.809296 secs using 2394% CPU
Optimizing NNI: done in 0.786027 secs using 2393% CPU
Optimizing NNI: done in 0.835203 secs using 2393% CPU
Optimizing NNI: done in 1.57336 secs using 2393% CPU
Optimizing NNI: done in 0.895046 secs using 2393% CPU
Optimizing NNI: done in 0.729987 secs using 2393% CPU
Optimizing NNI: done in 0.703249 secs using 2393% CPU
Optimizing NNI: done in 1.01845 secs using 2393% CPU
Optimizing NNI: done in 0.738357 secs using 2393% CPU
Optimizing NNI: done in 0.763055 secs using 2393% CPU
Optimizing NNI: done in 0.996533 secs using 2392% CPU
Optimizing NNI: done in 1.00465 secs using 2393% CPU
Optimizing NNI: done in 0.84532 secs using 2393% CPU
Optimizing NNI: done in 0.954591 secs using 2393% CPU
Optimizing NNI: done in 0.847551 secs using 2393% CPU
Optimizing NNI: done in 0.702212 secs using 2393% CPU
Optimizing NNI: done in 0.838919 secs using 2392% CPU
Optimizing NNI: done in 1.21523 secs using 2393% CPU
Optimizing NNI: done in 0.708137 secs using 2393% CPU
Optimizing NNI: done in 1.02134 secs using 2393% CPU
Optimizing NNI: done in 1.00805 secs using 2392% CPU
Optimizing NNI: done in 0.94805 secs using 2392% CPU
Optimizing NNI: done in 0.742047 secs using 2393% CPU
Optimizing NNI: done in 0.83705 secs using 2392% CPU
Optimizing NNI: done in 1.1785 secs using 2393% CPU
Optimizing NNI: done in 0.870532 secs using 2393% CPU
Optimizing NNI: done in 1.11386 secs using 2393% CPU
Optimizing NNI: done in 0.721826 secs using 2393% CPU
Optimizing NNI: done in 0.769327 secs using 2393% CPU
Optimizing NNI: done in 0.834097 secs using 2393% CPU
Optimizing NNI: done in 0.820439 secs using 2393% CPU
Optimizing NNI: done in 0.949383 secs using 2393% CPU
Optimizing NNI: done in 0.911485 secs using 2394% CPU
Optimizing NNI: done in 0.737578 secs using 2393% CPU
Optimizing NNI: done in 0.774715 secs using 2393% CPU
Optimizing NNI: done in 0.92982 secs using 2393% CPU
Optimizing NNI: done in 1.06066 secs using 2393% CPU
Optimizing NNI: done in 0.852873 secs using 2392% CPU
Optimizing NNI: done in 0.766094 secs using 2393% CPU
Optimizing NNI: done in 1.023 secs using 2393% CPU
Optimizing NNI: done in 0.8789 secs using 2393% CPU
Optimizing NNI: done in 0.874027 secs using 2393% CPU
Optimizing NNI: done in 0.747138 secs using 2393% CPU
Optimizing NNI: done in 0.96912 secs using 2393% CPU
Optimizing NNI: done in 0.764628 secs using 2394% CPU
Optimizing NNI: done in 0.894714 secs using 2392% CPU
Optimizing NNI: done in 1.17065 secs using 2392% CPU
5800 samples done
Optimizing NNI: done in 0.739952 secs using 2392% CPU
Optimizing NNI: done in 0.832674 secs using 2393% CPU
Optimizing NNI: done in 0.769414 secs using 2392% CPU
Optimizing NNI: done in 0.708142 secs using 2394% CPU
Optimizing NNI: done in 1.00865 secs using 2393% CPU
Optimizing NNI: done in 1.02216 secs using 2393% CPU
Optimizing NNI: done in 0.735127 secs using 2393% CPU
Optimizing NNI: done in 0.904505 secs using 2393% CPU
Optimizing NNI: done in 0.732302 secs using 2394% CPU
Optimizing NNI: done in 0.972013 secs using 2393% CPU
Optimizing NNI: done in 0.856045 secs using 2393% CPU
Optimizing NNI: done in 0.700513 secs using 2393% CPU
Optimizing NNI: done in 0.762389 secs using 2393% CPU
Optimizing NNI: done in 0.984105 secs using 2393% CPU
Optimizing NNI: done in 0.732152 secs using 2393% CPU
Optimizing NNI: done in 1.07503 secs using 2393% CPU
Optimizing NNI: done in 1.01868 secs using 2393% CPU
Optimizing NNI: done in 0.946117 secs using 2392% CPU
Optimizing NNI: done in 0.977872 secs using 2393% CPU
Optimizing NNI: done in 0.865451 secs using 2393% CPU
Optimizing NNI: done in 0.897353 secs using 2393% CPU
Optimizing NNI: done in 0.785711 secs using 2393% CPU
Optimizing NNI: done in 0.727953 secs using 2393% CPU
Optimizing NNI: done in 0.845043 secs using 2393% CPU
Optimizing NNI: done in 1.13561 secs using 2393% CPU
Optimizing NNI: done in 0.891364 secs using 2393% CPU
Optimizing NNI: done in 1.06122 secs using 2393% CPU
Optimizing NNI: done in 0.754664 secs using 2393% CPU
Optimizing NNI: done in 0.773742 secs using 2393% CPU
Optimizing NNI: done in 1.061 secs using 2392% CPU
Optimizing NNI: done in 0.856116 secs using 2393% CPU
Optimizing NNI: done in 0.726676 secs using 2394% CPU
Optimizing NNI: done in 0.747678 secs using 2393% CPU
Optimizing NNI: done in 1.07139 secs using 2393% CPU
Optimizing NNI: done in 1.22467 secs using 2393% CPU
Optimizing NNI: done in 1.02507 secs using 2393% CPU
Optimizing NNI: done in 1.0256 secs using 2393% CPU
Optimizing NNI: done in 0.941516 secs using 2393% CPU
Optimizing NNI: done in 0.89904 secs using 2393% CPU
Optimizing NNI: done in 0.962181 secs using 2393% CPU
Optimizing NNI: done in 1.17035 secs using 2393% CPU
Optimizing NNI: done in 1.07205 secs using 2393% CPU
Optimizing NNI: done in 1.07276 secs using 2392% CPU
Optimizing NNI: done in 0.843814 secs using 2393% CPU
Optimizing NNI: done in 1.14933 secs using 2393% CPU
Optimizing NNI: done in 1.10267 secs using 2393% CPU
Optimizing NNI: done in 0.887696 secs using 2393% CPU
Optimizing NNI: done in 1.04972 secs using 2393% CPU
Optimizing NNI: done in 0.938153 secs using 2393% CPU
Optimizing NNI: done in 0.803383 secs using 2392% CPU
Optimizing NNI: done in 0.752866 secs using 2392% CPU
Optimizing NNI: done in 0.862359 secs using 2393% CPU
Optimizing NNI: done in 1.21282 secs using 2393% CPU
Optimizing NNI: done in 0.780499 secs using 2393% CPU
Optimizing NNI: done in 0.780094 secs using 2393% CPU
Optimizing NNI: done in 1.06785 secs using 2393% CPU
Optimizing NNI: done in 0.92817 secs using 2393% CPU
Optimizing NNI: done in 0.924798 secs using 2393% CPU
Optimizing NNI: done in 0.881008 secs using 2394% CPU
Optimizing NNI: done in 0.87322 secs using 2393% CPU
Optimizing NNI: done in 0.981505 secs using 2393% CPU
Optimizing NNI: done in 0.741972 secs using 2394% CPU
Optimizing NNI: done in 0.964313 secs using 2393% CPU
Optimizing NNI: done in 0.894444 secs using 2393% CPU
Optimizing NNI: done in 0.846476 secs using 2393% CPU
Optimizing NNI: done in 0.791819 secs using 2394% CPU
Optimizing NNI: done in 0.816068 secs using 2392% CPU
Optimizing NNI: done in 0.728536 secs using 2392% CPU
Optimizing NNI: done in 0.736929 secs using 2393% CPU
Optimizing NNI: done in 0.763664 secs using 2393% CPU
Optimizing NNI: done in 0.875213 secs using 2393% CPU
Optimizing NNI: done in 0.923858 secs using 2393% CPU
Optimizing NNI: done in 0.75137 secs using 2392% CPU
Optimizing NNI: done in 0.674493 secs using 2393% CPU
Optimizing NNI: done in 0.730982 secs using 2393% CPU
Optimizing NNI: done in 0.726173 secs using 2393% CPU
Optimizing NNI: done in 0.940656 secs using 2393% CPU
Optimizing NNI: done in 0.835489 secs using 2392% CPU
Optimizing NNI: done in 0.733069 secs using 2393% CPU
Optimizing NNI: done in 1.06697 secs using 2393% CPU
Optimizing NNI: done in 0.73931 secs using 2393% CPU
Optimizing NNI: done in 0.880125 secs using 2393% CPU
Optimizing NNI: done in 1.01415 secs using 2392% CPU
Optimizing NNI: done in 1.08397 secs using 2393% CPU
Optimizing NNI: done in 0.90587 secs using 2393% CPU
Optimizing NNI: done in 0.935849 secs using 2393% CPU
Optimizing NNI: done in 1.15109 secs using 2393% CPU
Optimizing NNI: done in 0.729735 secs using 2393% CPU
Optimizing NNI: done in 1.0648 secs using 2393% CPU
Optimizing NNI: done in 1.07572 secs using 2393% CPU
Optimizing NNI: done in 0.903718 secs using 2392% CPU
Optimizing NNI: done in 0.99696 secs using 2393% CPU
Optimizing NNI: done in 1.21559 secs using 2393% CPU
Optimizing NNI: done in 0.948114 secs using 2393% CPU
Optimizing NNI: done in 1.00356 secs using 2393% CPU
Optimizing NNI: done in 0.925183 secs using 2393% CPU
Optimizing NNI: done in 1.58817 secs using 2393% CPU
Optimizing NNI: done in 0.798274 secs using 2393% CPU
Optimizing NNI: done in 1.32479 secs using 2393% CPU
Optimizing NNI: done in 0.918616 secs using 2393% CPU
5900 samples done
Optimizing NNI: done in 0.933081 secs using 2393% CPU
Optimizing NNI: done in 0.740205 secs using 2393% CPU
Optimizing NNI: done in 1.01177 secs using 2393% CPU
Optimizing NNI: done in 0.812111 secs using 2393% CPU
Optimizing NNI: done in 1.09098 secs using 2393% CPU
Optimizing NNI: done in 0.702539 secs using 2393% CPU
Optimizing NNI: done in 0.713876 secs using 2394% CPU
Optimizing NNI: done in 0.892064 secs using 2393% CPU
Optimizing NNI: done in 1.00801 secs using 2392% CPU
Optimizing NNI: done in 1.03221 secs using 2393% CPU
Optimizing NNI: done in 0.93491 secs using 2394% CPU
Optimizing NNI: done in 0.863033 secs using 2393% CPU
Optimizing NNI: done in 1.02427 secs using 2393% CPU
Optimizing NNI: done in 0.912446 secs using 2393% CPU
Optimizing NNI: done in 0.70108 secs using 2393% CPU
Optimizing NNI: done in 1.01085 secs using 2393% CPU
Optimizing NNI: done in 0.935013 secs using 2392% CPU
Optimizing NNI: done in 1.12897 secs using 2393% CPU
Optimizing NNI: done in 0.936256 secs using 2392% CPU
Optimizing NNI: done in 0.947486 secs using 2393% CPU
Optimizing NNI: done in 0.898654 secs using 2393% CPU
Optimizing NNI: done in 0.889882 secs using 2392% CPU
Optimizing NNI: done in 0.709129 secs using 2393% CPU
Optimizing NNI: done in 0.909602 secs using 2394% CPU
Optimizing NNI: done in 0.894742 secs using 2393% CPU
Optimizing NNI: done in 0.76947 secs using 2393% CPU
Optimizing NNI: done in 0.73473 secs using 2393% CPU
Optimizing NNI: done in 0.802669 secs using 2393% CPU
Optimizing NNI: done in 0.879731 secs using 2394% CPU
Optimizing NNI: done in 0.750324 secs using 2392% CPU
Optimizing NNI: done in 0.891115 secs using 2392% CPU
Optimizing NNI: done in 1.59103 secs using 2393% CPU
Optimizing NNI: done in 0.857462 secs using 2393% CPU
Optimizing NNI: done in 1.07595 secs using 2393% CPU
Optimizing NNI: done in 1.00294 secs using 2393% CPU
Optimizing NNI: done in 0.93914 secs using 2393% CPU
Optimizing NNI: done in 0.744179 secs using 2393% CPU
Optimizing NNI: done in 0.693958 secs using 2393% CPU
Optimizing NNI: done in 0.820458 secs using 2393% CPU
Optimizing NNI: done in 0.882664 secs using 2392% CPU
Optimizing NNI: done in 1.15628 secs using 2393% CPU
Optimizing NNI: done in 1.17206 secs using 2393% CPU
Optimizing NNI: done in 0.849213 secs using 2393% CPU
Optimizing NNI: done in 1.36589 secs using 2393% CPU
Optimizing NNI: done in 0.890362 secs using 2393% CPU
Optimizing NNI: done in 0.952209 secs using 2393% CPU
Optimizing NNI: done in 1.0148 secs using 2393% CPU
Optimizing NNI: done in 0.873776 secs using 2393% CPU
Optimizing NNI: done in 1.33848 secs using 2393% CPU
Optimizing NNI: done in 0.931891 secs using 2393% CPU
Optimizing NNI: done in 0.740661 secs using 2393% CPU
Optimizing NNI: done in 0.720598 secs using 2393% CPU
Optimizing NNI: done in 0.92641 secs using 2392% CPU
Optimizing NNI: done in 0.84408 secs using 2393% CPU
Optimizing NNI: done in 0.978171 secs using 2393% CPU
Optimizing NNI: done in 0.778322 secs using 2393% CPU
Optimizing NNI: done in 1.08131 secs using 2393% CPU
Optimizing NNI: done in 1.14989 secs using 2394% CPU
Optimizing NNI: done in 0.731993 secs using 2393% CPU
Optimizing NNI: done in 0.747338 secs using 2393% CPU
Optimizing NNI: done in 1.18799 secs using 2393% CPU
Optimizing NNI: done in 0.752449 secs using 2393% CPU
Optimizing NNI: done in 0.756276 secs using 2393% CPU
Optimizing NNI: done in 0.686969 secs using 2393% CPU
Optimizing NNI: done in 0.711549 secs using 2393% CPU
Optimizing NNI: done in 0.950438 secs using 2393% CPU
Optimizing NNI: done in 0.928922 secs using 2393% CPU
Optimizing NNI: done in 1.05874 secs using 2393% CPU
Optimizing NNI: done in 0.856178 secs using 2393% CPU
Optimizing NNI: done in 0.938497 secs using 2394% CPU
Optimizing NNI: done in 0.827847 secs using 2394% CPU
Optimizing NNI: done in 0.947052 secs using 2393% CPU
Optimizing NNI: done in 1.06224 secs using 2393% CPU
Optimizing NNI: done in 0.773274 secs using 2393% CPU
Optimizing NNI: done in 0.929834 secs using 2393% CPU
Optimizing NNI: done in 0.920237 secs using 2393% CPU
Optimizing NNI: done in 0.855633 secs using 2393% CPU
Optimizing NNI: done in 0.906667 secs using 2393% CPU
Optimizing NNI: done in 0.913682 secs using 2392% CPU
Optimizing NNI: done in 0.716761 secs using 2393% CPU
Optimizing NNI: done in 1.27847 secs using 2393% CPU
Optimizing NNI: done in 0.855401 secs using 2393% CPU
Optimizing NNI: done in 0.825254 secs using 2394% CPU
Optimizing NNI: done in 0.859224 secs using 2393% CPU
Optimizing NNI: done in 0.89126 secs using 2393% CPU
Optimizing NNI: done in 0.899063 secs using 2393% CPU
Optimizing NNI: done in 0.777746 secs using 2393% CPU
Optimizing NNI: done in 0.913851 secs using 2394% CPU
Optimizing NNI: done in 0.904172 secs using 2393% CPU
Optimizing NNI: done in 0.872393 secs using 2393% CPU
Optimizing NNI: done in 0.874821 secs using 2393% CPU
Optimizing NNI: done in 1.05853 secs using 2393% CPU
Optimizing NNI: done in 0.893462 secs using 2392% CPU
Optimizing NNI: done in 1.01972 secs using 2393% CPU
Optimizing NNI: done in 1.32465 secs using 2393% CPU
Optimizing NNI: done in 0.843022 secs using 2394% CPU
Optimizing NNI: done in 0.765835 secs using 2393% CPU
Optimizing NNI: done in 1.4152 secs using 2393% CPU
Optimizing NNI: done in 0.834223 secs using 2392% CPU
Optimizing NNI: done in 1.24881 secs using 2393% CPU
6000 samples done
Optimizing NNI: done in 0.901282 secs using 2393% CPU
Optimizing NNI: done in 1.06821 secs using 2393% CPU
Optimizing NNI: done in 1.11806 secs using 2393% CPU
Optimizing NNI: done in 0.880387 secs using 2393% CPU
Optimizing NNI: done in 0.745857 secs using 2392% CPU
Optimizing NNI: done in 0.863622 secs using 2393% CPU
Optimizing NNI: done in 0.921366 secs using 2392% CPU
Optimizing NNI: done in 0.917306 secs using 2393% CPU
Optimizing NNI: done in 0.892541 secs using 2393% CPU
Optimizing NNI: done in 0.918535 secs using 2393% CPU
Optimizing NNI: done in 1.007 secs using 2393% CPU
Optimizing NNI: done in 0.946331 secs using 2393% CPU
Optimizing NNI: done in 0.7404 secs using 2393% CPU
Optimizing NNI: done in 1.04324 secs using 2393% CPU
Optimizing NNI: done in 1.00711 secs using 2394% CPU
Optimizing NNI: done in 1.10512 secs using 2393% CPU
Optimizing NNI: done in 0.751231 secs using 2393% CPU
Optimizing NNI: done in 1.02262 secs using 2393% CPU
[truncated: 216,059 more chars]
