# Supplementary material for: In silico analysis of crustacean hyperglycemic hormone family G protein-coupled receptor candidates
Source: Front Endocrinol (Lausanne). 2024 Jan 9;14:1322800. doi: 10.3389/fendo.2023.1322800 (PMC10828670; doi:10.3389/fendo.2023.1322800)
Supplement: Supplementary Data Sheet 1 — G. lateralis ESG transcriptome data set. [file DataSheet_1.zip › Supplementary Data/SuppData4/CFRC_all/CHHr.all.mldist]

308
AcastyEVm001896t2             0.0000000 3.3197866 3.0151895 3.9374039 3.4080819 2.2746298 3.9226253 4.0320076 3.0577884 3.4908491 3.8366316 3.3729420 0.2134106 4.0765505 4.2141665 2.9426126 4.4458445 3.0549795 3.5711976 4.4584439 4.2952674 3.2570243 3.8716615 3.6617870 3.6114839 0.4537118 0.9031028 4.1810330 3.3882435 2.6674065 3.3152202 5.4092215 3.3945210 5.2951954 0.6830801 0.8043196 3.1059613 2.9472923 2.6396988 4.0984666 3.5613565 0.7172158 0.7050273 2.9178082 4.6015589 0.6174989 2.9062904 4.0267063 2.8239727 2.9831793 0.6407732 4.2444464 3.4725544 0.7546430 3.1997025 4.1280304 3.8996522 1.1002859 3.9933658 3.2689961 3.0967496 0.7765994 3.5639489 3.6277965 0.6481138 2.6147243 2.8641025 3.7686614 4.8738673 4.1910107 4.3394814 3.9582084 4.1559510 3.7610773 3.7051592 4.5064926 4.2942495 3.4828611 4.4316107 3.5758330 3.7742370 4.3466701 3.0928418 3.5174709 3.8307000 7.6814938 2.0365753 3.1166424 0.9354567 3.6558339 0.6476104 5.3363684 4.8356187 6.1648223 7.1452303 6.7916814 6.0693712 5.4161369 1.1222797 5.5562537 0.6663779 2.9413756 3.3287991 2.9445061 4.2686202 0.9188881 0.8975591 0.5711392 0.4633580 3.1166424 3.5976137 4.1195409 3.6406303 4.7987216 3.9612941 3.8181027 3.2498879 2.9142917 3.5512698 2.7867173 3.0667127 3.0244805 0.3993332 1.1242552 0.7054929 0.2393509 3.2136420 2.8932612 3.7935487 3.3813355 0.6610138 0.8051462 3.5697863 0.1547653 3.8087511 0.7072831 3.4143287 3.8486806 4.8295040 2.2723954 0.7446096 3.8596889 0.4879520 4.0199294 3.9943352 4.6377235 4.2669286 4.7454897 3.4144933 4.2690478 3.9113333 4.0900258 3.5962443 3.4111982 3.1923991 3.7028991 0.6872439 3.7502890 3.2073151 3.3695089 0.6025830 0.5466203 3.5666817 3.2048533 0.6897723 3.3598637 3.2100377 0.7132405 3.0368480 3.7485239 3.4288013 3.4360545 3.3169960 4.8486197 2.4097642 4.1411242 3.7079158 3.1136397 0.7509933 0.7221947 2.4042459 3.3242518 3.3603982 3.3607610 0.6624847 3.5329924 2.7724108 0.1390400 1.2524700 3.9046852 3.0378059 4.1717407 2.4799823 4.0408055 3.1753816 3.5711976 3.5242831 3.4998397 3.5553063 3.7183714 3.7289833 3.6035689 3.6280759 3.7025413 3.7514702 3.5527822 3.6823394 3.8420242 3.7366406 3.8610402 3.7710347 3.5929925 3.7658591 3.6442165 3.7703623 3.4815160 3.6784982 3.5084976 3.7420936 3.5376074 3.5240282 3.7787712 3.7805185 3.7623785 3.9615496 3.5908342 3.6435232 3.7526318 3.3838041 3.7656935 3.8326764 3.7682415 4.0422157 4.0094504 3.8435000 3.5501613 3.9464217 3.9830582 3.6797569 3.5081601 3.7780082 3.7527400 3.9947718 3.4358910 3.7671194 3.2100371 3.7635547 3.5795261 3.6935788 3.5699445 3.5493072 3.9800681 4.0074340 3.8927623 3.3968699 3.4737148 3.4919577 3.5508325 3.1173754 4.6975557 4.5645952 4.0242469 4.6522172 3.0014055 3.5117835 3.3897501 3.4036405 3.4869588 3.5562523 4.0543855 3.9906213 3.5255800 3.5114876 3.4670987 4.0413930 3.5662102 3.5074466 3.4399738 3.5801551 3.5713348 3.5822769 5.2181379 3.3873718 3.5673628 3.3711189 2.8291391 3.3943864 3.2943655 3.3283672 3.4875510 3.4188896 3.9898916 3.5462978 3.3673306 4.0340316 1.0184219 2.3711906 0.7639852 3.4649667 3.9667696 0.6521221 3.1325342 3.6277965 2.5918798 0.7522858 4.5976667 3.7254694 1.0367960 
AlpvirEVm002467t1             3.3197866 0.0000000 0.0121770 1.5464298 1.5749068 3.6965095 5.2087106 4.0222753 1.5074964 5.4504954 4.8727857 1.5167280 3.1243064 4.0443357 4.2870019 1.4071286 4.2689426 1.5323082 5.5942992 4.2718500 3.9154524 1.7373828 4.0536703 3.8922070 4.7274421 2.7567751 3.0058965 4.2180628 0.3825583 0.3971147 0.8984354 4.8410120 0.6269044 5.0389901 3.3383659 3.1309604 1.6498015 1.4321461 4.2326244 4.2136957 0.9504508 3.3990964 2.7978530 1.3891372 4.2424303 3.1509958 1.3449300 3.9787670 1.3846060 1.5633702 3.2868757 4.4521211 4.9496032 3.3842320 1.5885617 4.1807656 3.8618173 3.7769977 4.0594193 0.7273063 1.6362734 3.0205310 4.6146478 5.1797587 3.3586295 0.3204363 4.3473086 0.7784376 4.5056851 2.1502967 2.2674637 4.1082531 4.2044184 1.7682149 1.9317421 4.5712028 4.0511431 1.6571581 2.4503779 1.7716585 1.6268512 5.0706611 0.7123146 1.5273061 0.9065488 4.9258227 0.1559321 1.6301306 3.2603456 4.8228425 3.3755043 5.3970468 4.3476032 5.8649678 6.0256886 5.7111204 6.7767172 6.4415305 3.3634049 4.1879921 3.5430952 1.4932952 1.5810478 0.6723050 4.0359855 3.3227824 3.2897668 3.1801814 2.9818431 1.6301306 4.2838638 4.7340403 4.0836883 4.8668306 4.3227242 1.8422128 1.0549442 1.2223999 4.6349676 4.3301082 4.1615047 0.1231500 2.6908577 3.5211047 3.4334941 2.5396925 1.6011908 1.4061930 5.1841428 4.9898738 3.5127737 3.3304958 1.6308994 2.9512203 5.2655094 3.4957524 1.5620683 1.0273789 4.1149943 4.0017430 3.2267696 4.9414520 3.5216554 3.7669845 1.8143952 5.2063247 4.3266632 4.5422230 1.8608060 1.9173356 4.0457187 5.0267202 1.7734911 1.2855687 1.5976991 5.1628384 3.5380798 4.9198865 4.2193055 0.1969986 3.0465537 3.3933392 4.9798996 4.4064451 3.2644271 1.4490854 4.7004081 3.4041024 1.2638886 4.6159322 4.9498948 1.1322038 0.5355090 3.9267144 4.2429876 3.6293400 3.8510616 1.6439377 2.8815050 3.5011633 4.2338497 0.2071541 1.4953904 1.4983570 3.4859710 4.3273425 1.2504722 3.0640952 3.6812983 4.9218612 1.6419960 4.2366503 0.3346725 3.9147242 1.5379360 5.5942992 5.8307477 5.7443621 5.7390687 5.8990189 5.4872988 5.2930982 5.4881354 5.5366089 5.0480612 5.3679440 5.6035480 5.9439869 5.8001480 5.8671710 5.4554970 5.5934655 5.3955168 5.5384091 5.2080788 5.6145484 5.8373994 5.5432849 5.0810023 5.6755643 5.5296076 5.2157609 5.7385112 5.1057976 5.4538188 5.7559487 5.6379779 5.5683179 5.7785436 6.0946167 5.1458976 5.6486415 5.4069671 5.1998021 5.9641867 5.6963673 5.3531650 4.8675205 5.4200913 5.2502648 4.8313234 5.2248810 4.7392338 4.9151233 5.1355667 5.4346840 5.1744574 4.8849685 4.8684618 5.1900880 5.2307888 5.6242986 5.3257993 5.9925393 5.0631976 4.8160771 4.8160771 4.8997342 5.3698334 4.9133905 5.6734192 4.8372419 6.0132660 5.5945134 6.0148099 4.0858135 4.2339869 4.2483062 4.6254654 4.5996124 4.5190462 4.1074158 4.0951609 4.1242923 4.6843962 4.6143266 4.3094244 4.2623538 4.6367899 4.9923347 4.8510160 6.5731273 4.3728860 4.6518939 4.3728860 4.3708456 4.0096804 4.4632688 3.9656525 4.2700450 4.1909751 4.7158997 5.4691279 4.1572715 4.7445928 3.2897871 3.7990960 3.5501644 4.6803095 5.7136641 2.7928157 4.1841497 5.1797587 3.8654944 3.6006379 5.9535106 5.2127362 3.0546915 
AlpvirEVm002467t5             3.0151895 0.0121770 0.0000000 1.2774906 1.3962772 3.0729861 5.0781311 3.8252688 1.2757822 4.8991976 4.7682959 1.3543875 2.5640409 3.8953322 4.0358223 1.3344271 3.9203384 1.3469408 4.6090835 4.2465985 3.8291167 1.4231176 3.5859929 3.8439954 4.0687816 2.7679269 2.7811657 3.8406287 0.3795328 0.3968590 0.7619383 4.1564680 0.3914044 4.4899691 2.9214613 2.7300411 1.4486258 1.1836659 3.6608669 3.8035373 0.7349032 2.9850708 2.5680863 1.1411350 3.6927426 2.6709635 1.1475140 3.8728156 1.2010085 1.4253272 2.8812869 3.8724614 4.2858264 3.1170626 1.4264122 4.0480160 3.4390165 3.4283581 3.7900660 0.7268811 1.4493575 2.5180006 4.2445297 4.6156308 3.0114271 0.3274103 4.2302372 0.7854959 4.1652280 2.0600506 2.3168347 3.9588465 3.9596623 1.6590002 1.5486658 4.4738948 3.7418782 1.5826266 2.4370601 1.7609589 1.5800968 5.0743535 0.3279387 1.2022673 0.7202614 4.9883796 0.1555985 1.4664340 2.8227706 4.3062929 3.0602612 4.9454541 3.8336646 5.8066209 6.4854156 5.6286574 7.4412224 5.9751454 3.0533906 4.1604375 3.0715383 1.3204718 1.2766921 0.3594664 4.0203854 2.8661986 2.8345490 2.7277293 2.5036432 1.4664340 3.9491700 4.2502011 3.6724129 4.7859322 4.0362995 1.6470294 0.9809493 1.2155118 3.9912824 3.8448180 3.6214157 0.1333725 2.7023933 3.1568434 3.0729246 2.5004218 1.3609695 1.2032343 4.6525539 4.4623406 3.0155378 2.9576279 1.4750065 2.3854955 4.4319890 3.2107614 1.4080036 0.8370471 4.1397290 3.6072372 2.7934103 4.6006770 2.9786589 3.7040056 1.4613045 4.5825843 3.9736805 4.0959589 1.5568725 1.8306389 3.9821528 4.7137582 1.5512087 1.2469198 1.4598729 5.1635383 3.0942201 4.9457583 4.1299468 0.1105406 3.0563124 2.9682058 4.5416445 3.8803570 2.9139619 1.2676434 4.1868878 3.1175005 1.0968880 4.4779848 4.6064078 0.8854386 0.3469386 3.7188257 3.4881535 3.6862127 3.9153211 1.4634451 2.6090042 3.0927077 4.0224476 0.1207508 1.1752083 1.4027754 3.1644422 3.9862650 1.2658944 2.6392190 3.2672470 4.3227351 1.4032653 3.7229897 0.3248260 3.8365531 1.4762654 4.6090835 5.0917862 4.9486510 4.9597859 5.2438475 4.7504803 4.7825565 4.9496596 4.6956564 4.4697713 4.7290903 4.9007887 5.3414011 5.1300780 5.2763842 4.9147388 5.0083031 4.8272051 4.8421516 4.3502572 4.7667182 5.1285718 4.7777669 4.3826645 4.8975797 4.7426763 4.6471024 4.8049583 4.2846074 4.5859072 5.0140832 4.9827603 4.9459339 4.8833137 5.3788184 4.5859072 4.8592325 4.6850042 4.6749879 5.3764058 4.9500302 4.7188369 4.3973976 4.6912903 5.0695465 4.6600390 4.4002182 4.6471024 4.7777669 4.8972847 4.6521073 4.8972847 4.7880071 4.7111053 4.6268404 4.4363722 4.5028950 4.7948617 5.0235682 5.0049251 4.6268404 4.6268404 4.8033517 4.5446874 4.8338426 5.1843806 4.8520318 6.0008793 3.9371900 4.2071036 3.9488742 3.9488742 3.9488742 3.9361686 4.0960536 4.0960536 3.7616278 3.8400754 3.6784282 4.2617683 4.2675920 3.8128813 3.7661830 4.2836176 4.7369474 4.5369485 6.5731273 3.9795479 4.3076623 3.9795479 4.0795228 3.8128813 4.2258843 3.7661830 3.7800214 3.9645250 4.4520296 5.3918813 3.7253412 4.5025166 2.9328915 3.3652448 3.1499171 4.2197116 5.0444272 2.5527988 3.6913373 4.6156308 3.3138387 3.1141206 5.2227739 4.8149425 2.8041454 
AlpvirEVm002835t1             3.9374039 1.5464298 1.2774906 0.0000000 1.8240084 4.3063523 4.6263683 3.9896676 1.6094751 4.6448030 4.6301691 1.8094235 3.5525116 4.6099773 4.3637580 1.6881294 4.1547156 1.5581213 4.8472048 4.5110412 4.3043718 1.9388623 4.3674955 4.5181661 4.1210159 3.5327507 3.7091763 5.0284537 1.3428705 1.1493255 1.5405281 4.9151379 1.7876750 5.2043364 3.7528410 3.6891587 1.7939241 1.6387519 4.9386867 4.6280580 1.8033579 3.7877707 3.2877424 1.6401652 5.0039271 3.4168045 1.5841922 4.6952198 1.6240485 1.7250939 3.6553984 4.6588212 4.5422926 3.5540811 1.7988648 4.3163578 4.2017551 4.1216011 4.6700526 1.2760678 1.7798692 3.3970377 4.3367474 4.5159970 3.7789069 1.1978040 3.8179122 1.5852735 4.3780647 2.2989760 2.3508001 4.9175127 4.0605368 2.1632763 1.8660168 4.2059952 4.3293992 2.1663269 2.0576100 1.9925278 1.6247471 4.1820017 1.3539852 1.9435811 1.6782179 5.8657424 0.8203442 1.8253063 3.8767148 4.3903775 3.7098085 5.4686286 4.5483958 6.4324553 5.6986856 8.3512826 6.1707517 5.9254294 3.2353086 5.2447947 3.9317622 1.6714731 0.5923660 1.5475467 4.9210731 3.8212867 3.8212867 3.7899756 3.3794418 1.8253063 3.9294627 4.4349083 4.4007144 4.7847063 3.6453410 2.0167394 1.1898975 1.2629748 4.1412614 4.6000454 4.1660321 1.3913778 3.1357204 3.7777551 3.6476450 2.8750363 1.8555487 1.6151690 4.8641585 4.2630654 3.9069061 3.8822126 1.8098762 3.5605432 4.0306147 3.7510426 1.8340666 1.7866612 4.7722291 4.4567897 3.8108398 4.9819861 3.5748228 4.0960181 1.6756938 4.4773683 4.1290997 4.3296471 1.7952958 1.8863914 4.2799400 4.5418168 2.0630355 1.6554988 1.7722624 4.8419539 3.9536541 4.6303185 4.6621542 1.5901108 3.5576232 3.5252573 5.4644820 4.2668623 4.3784784 1.5769336 4.6631733 3.7704348 1.5658617 4.8748383 4.7661629 1.6310109 1.5928249 4.7928320 4.4167904 4.3014294 4.3404075 1.8314896 3.4101117 3.7961323 4.5487446 1.6162096 0.2562342 1.8062844 3.8481866 3.8908808 1.3056941 3.4294857 4.1176225 5.4368768 1.9632738 4.7573321 0.9648847 4.5845377 0.5162547 4.8472048 5.1450156 5.0934631 5.0515563 5.3816014 5.3756822 4.7583756 5.2707549 5.2003090 5.1482449 5.5626066 5.6668957 5.8990699 4.8589069 5.9471991 5.7010320 5.0520067 5.1884570 5.6269533 5.0252417 5.1389804 4.8938168 5.0291742 5.1918466 5.1584413 5.1390486 5.6510109 5.9987057 5.1190986 5.4288777 5.5006725 4.9256528 5.1271878 4.9521312 5.0554336 5.4722122 5.6724319 5.6560112 5.3790614 5.8670299 5.4846644 5.2952482 5.2804944 5.3580214 4.9745560 5.2534415 4.9542781 5.3797956 4.9660888 5.0019811 5.0334523 5.0022525 5.4825484 5.1412123 5.0947276 5.2857397 5.6047660 5.8527319 5.2632700 5.1443702 4.9096941 4.9553366 4.7054606 4.9605910 5.7948847 5.6154881 5.7094978 5.6041375 4.3155952 4.9389841 4.6760950 4.4594383 4.5255299 4.3963564 4.9549455 5.0716845 4.7440881 4.5793449 4.6683631 4.6189926 5.1431586 4.9654561 4.8917401 5.1017993 5.2503035 5.1017993 6.5875947 4.8593177 5.1455583 4.8593177 5.1593813 4.6962219 4.5444063 4.6270962 4.9160843 4.0724050 4.6512376 5.2805730 4.6529504 4.5928205 3.7098814 4.3132350 3.7396426 4.3670159 4.6742492 3.0451265 3.8037760 4.5159970 4.8310352 3.7468851 5.7123487 4.7761207 3.4626063 
AlpvirEVm003253t1             3.4080819 1.5749068 1.3962772 1.8240084 0.0000000 4.2818177 4.9427714 3.7228608 1.0256525 4.3520826 4.3398337 0.1753340 3.1619846 4.3607763 4.1436198 0.8189138 4.6383926 0.9360392 5.5875846 4.8707402 4.3672262 1.1741191 4.4928299 3.1953881 4.5865291 3.1428901 3.2317377 3.8442408 1.4313585 0.9830184 1.5278429 5.2092845 1.6227362 4.9516619 3.3060222 3.1726405 0.4331437 0.4192773 4.6656888 3.9275050 1.6388849 3.2555491 3.1803268 0.4441938 4.5806258 3.2037086 0.4471534 4.1202975 0.4549305 0.5509113 3.4197222 4.3923035 4.4242589 3.3292237 0.2953249 4.5348463 4.1020172 3.5275078 4.6423720 1.3704357 0.4338116 3.1790187 4.2384401 4.4276038 3.2588046 1.3186200 4.7358832 1.8460599 4.7892229 1.4931932 1.9794288 3.8595517 4.2022797 1.9416703 1.7336293 4.6972760 4.5360245 1.7266097 2.2038469 1.9589024 1.7571127 4.6725594 1.2897850 0.4876062 1.6304513 5.8533525 0.7964677 0.4310711 3.3395722 4.4607892 3.1844092 4.7225489 4.2448541 5.7756330 6.0849331 7.0439921 6.2975591 6.0994749 3.1107962 4.6757602 3.3786571 0.3310520 1.7398485 1.5398537 4.6193837 3.2660674 3.2490193 3.2432996 3.0564196 0.4310711 3.8476712 4.8954652 4.3766473 4.4780021 3.5869078 1.9328907 1.2327735 0.7622465 4.0761896 4.3970387 4.1454884 1.5693870 2.6577301 3.5373133 3.1714923 2.8448386 0.1736011 0.4040339 4.3393232 4.4176260 3.3231677 3.2558294 0.5544781 3.6125047 4.1521964 3.2803979 0.3773030 1.7863918 4.3805744 3.7503454 3.1563797 4.6353380 3.2804668 4.2224212 1.7723619 4.2909558 3.9251335 3.9053518 1.9739212 2.0417860 4.1500712 4.8415103 1.1476913 1.7290803 0.3130758 4.8222423 3.1950611 5.0920469 4.7610387 1.5686895 3.1490160 3.2580515 4.8366588 4.2773004 3.3830208 0.4017840 4.6813917 3.2670196 0.3780168 4.0331606 3.7154708 1.6188317 1.5398073 4.3536853 4.0877104 4.1608885 4.2115309 0.4221406 2.9612713 3.2408355 3.7729369 1.6162610 1.6540437 0.3820301 3.1758961 4.2140019 0.1358420 3.1250480 3.6819532 5.0632894 0.6231498 4.6402954 1.0310123 4.2698144 1.5575726 5.5875846 6.1709402 6.1628747 6.2417728 6.7852398 6.1244343 5.9471234 6.3009944 5.3761501 5.2653819 5.7844787 6.0874426 6.5042319 5.9898605 6.5293781 6.5732703 6.0225934 6.5157004 6.1355011 5.1997680 5.5907152 5.8099568 5.8433354 5.5922904 5.7026811 5.8550954 6.2505108 6.6721793 5.2243147 6.3676222 6.2815406 5.6840685 5.7569818 6.3706039 6.2142762 6.0068886 5.9945634 5.9540029 5.8942771 6.4700867 6.2165106 6.0595888 6.3764818 6.7292191 5.4857205 5.1632751 5.0327171 5.8980090 5.1143619 5.6170839 5.9825355 5.6172097 5.7509590 5.5131001 6.0968101 5.7740613 5.6156788 5.6085886 6.4483642 5.3757054 5.4605857 5.5096103 5.8057275 6.2879556 5.5879945 6.1556160 5.4275560 6.3519669 5.3969697 6.3414120 4.7541905 5.0793215 5.1056374 4.8075278 4.9666423 4.9974182 4.8714256 4.9275912 4.8502686 5.1893813 4.7942182 5.0340190 4.9728815 4.7969330 5.0844249 4.7969330 5.6609197 4.4307459 4.7903421 4.4307459 4.6671029 4.8849142 4.9671440 4.8252086 4.9844068 5.2313598 5.0829484 4.7971709 4.8545326 5.1229081 3.3245265 4.1525829 3.3828224 4.5059188 5.0188295 2.9356885 3.7690222 4.4310625 4.7529538 3.2239105 5.5348418 4.4139886 3.0867049 
AlpvirEVm007808t1             2.2746298 3.6965095 3.0729861 4.3063523 4.2818177 0.0000000 3.7625761 4.0921563 3.6921511 3.8224861 3.3842303 4.2600457 2.1587594 3.7137185 4.2080419 3.5658360 4.2331289 4.1918461 3.9112936 4.2377900 3.8219432 4.4463445 4.1947081 4.0233559 3.6021971 2.4065654 2.3286974 4.4190668 4.2117788 3.5352100 3.7916027 3.6866430 4.2692324 3.7841009 2.2142734 2.4941129 4.2833441 4.4279744 1.1629076 4.5906551 3.7766428 2.4664154 2.2824791 4.5339929 3.8254102 2.3668428 4.1762617 4.4247507 4.1752953 4.2204675 2.3793438 3.5022027 3.4243727 2.3188866 4.1512460 3.0308879 4.3196995 2.5204744 4.7241084 3.0089863 4.2975081 2.4825838 3.1816709 4.2260635 2.2027628 3.1337967 3.2849155 3.1106372 4.1645373 3.9667255 3.4007294 4.3096933 3.9698194 3.3908839 3.7874797 4.6421354 4.5861306 3.6971480 3.9764053 3.3274605 3.6503131 3.9395827 3.6957785 4.3289066 3.8355432 6.0179394 2.7547420 4.3854193 2.4742501 3.3705383 2.2048514 5.9083927 5.4837116 5.0133810 4.6551847 5.5842194 5.7692821 6.7469009 2.7126810 3.7776339 2.2758832 4.1155652 3.7128932 4.1310904 3.4342417 2.4283450 2.4283450 2.3103823 2.2575895 4.3854193 4.0486463 3.1431152 3.9014886 4.0315834 3.8188474 3.4936330 3.7052495 3.1971810 4.1803111 3.1822033 3.3351357 3.5193899 2.3275172 2.4403079 2.2700334 1.8169114 4.2471943 4.1440307 3.3726676 3.6799942 2.2481159 2.4378294 4.2234167 2.2919951 3.3306225 2.1831299 4.6805053 3.9416618 4.8547724 0.3695907 2.2270986 3.4791239 2.1707068 4.2520525 4.1554163 5.3314203 4.2688130 4.1986331 3.9168835 3.6634852 4.0777318 3.9587821 3.9261580 4.2198736 4.0571819 4.1841164 2.4345695 3.8485908 3.7355483 3.8747680 1.9202469 2.2466263 3.1579801 3.3835490 2.2834165 4.4352864 3.8986018 2.2484542 4.5450361 3.5554522 3.5520977 3.6652040 3.8356613 3.6450459 1.0071893 3.8649083 2.9152882 4.3639474 2.2420363 2.2363305 0.3542517 3.8923097 4.0604767 4.7725692 2.2934307 3.3667539 3.5408750 2.2363251 2.1173803 3.8649617 4.0018286 3.7100346 3.1785848 3.8274557 3.4588399 3.9112936 3.6897951 3.7571926 3.7275922 3.7987666 3.5426379 3.8550706 3.8541073 4.0812948 3.4761384 3.5391676 3.5537062 4.0478988 3.9351386 4.1869840 3.5657369 4.1535259 3.7791863 3.4355934 3.8431234 3.8327300 3.9453864 3.8955917 3.6145163 4.1173493 3.9107124 3.5704903 4.1333196 3.7956107 4.0010535 3.6177958 4.2768483 4.2151842 3.8742835 4.0283235 3.7238789 3.9462732 3.8663864 3.7867425 4.1103593 3.5965143 3.8669782 3.7853856 4.0884544 3.5375855 3.6003239 3.8426220 3.2715541 3.3035470 3.6294055 3.4452748 3.6278408 3.1001168 3.3427162 3.9071966 3.5692951 4.1672937 3.7767200 4.4111175 3.4588021 3.5223046 3.6184392 3.1703880 3.5412190 3.6028006 3.7645182 3.3805692 4.2649354 3.9698233 4.3567143 3.3139162 3.4105356 3.5002587 3.5993982 3.9119382 3.8407544 4.2357335 3.3007606 4.4697423 3.4324793 3.2881950 3.2107408 3.1948748 3.3568190 3.3338971 3.3568190 5.3359929 3.3843688 3.3624219 3.3624219 3.2248015 3.1012520 3.3237096 3.0858477 3.2079037 3.5018112 3.0811554 3.5173509 3.0730006 3.1218781 2.3976357 1.1202745 2.2667716 3.1819778 4.3503328 2.2650775 3.1802956 4.2260635 1.0147485 2.1968955 5.5661389 4.1335914 2.2297266 
AmpampEVm003717t3             3.9226253 5.2087106 5.0781311 4.6263683 4.9427714 3.7625761 0.0000000 5.0298594 4.1830484 2.9997100 3.1006670 5.0454389 3.6315269 5.1204262 5.1852336 4.4014488 4.5198248 4.2648501 3.4049447 4.9578653 4.9749803 4.1738238 4.9234497 4.1019119 2.6787858 3.6311696 3.8395031 4.8912774 5.5821254 4.9716766 5.9648216 4.9805252 4.8925300 4.9638226 3.5912343 3.7652766 4.7346992 4.6101729 4.3830192 4.8215362 5.7075177 3.5453507 3.7660731 4.6636115 4.9408776 3.1670272 4.5232624 4.9980494 4.5198486 4.9466364 3.3515115 4.8042952 2.8160698 3.4556548 4.9400657 4.6706512 4.3877659 3.6367689 5.0314345 5.7044867 4.6590158 3.1442989 2.6405042 2.9610117 3.7059081 4.5530964 2.6144732 5.1817717 2.9840111 4.8108039 5.6695622 5.0531537 5.1626372 4.4036288 5.0047221 5.1064630 4.2921013 5.7279790 6.4229009 5.0948781 5.0820722 2.7134441 5.2855290 4.6956290 5.9875830 5.7644507 3.4429207 4.8500327 3.5873169 2.6608253 3.6420582 5.1704024 4.9701180 5.2570815 5.5876235 6.1508069 5.7453810 5.7173909 4.0875777 5.0259353 3.9038436 4.7833937 4.3185617 4.1142018 4.4760334 3.5664418 3.5664418 3.5406273 3.1711842 4.8500327 4.8118791 4.9619169 4.6746973 5.6286330 4.6103397 5.5106397 5.2344603 4.2792132 4.8977596 2.4386306 2.6082801 5.6135351 4.0361899 3.4711669 3.5584251 3.1947746 5.0252558 4.6846606 2.7548668 2.9284103 3.7386546 3.7366668 4.7386605 3.4295804 2.8122684 3.8636169 5.3013997 5.8043881 5.1035167 4.1440845 3.8052392 3.1843660 3.7028243 4.4362964 5.4622517 4.5859549 4.4520509 4.7081597 4.9021008 5.2198238 4.7086589 5.0100273 4.9675251 6.6432691 4.8962725 2.9129166 3.7026466 3.0856739 3.0987718 4.9886737 3.8020720 3.6847638 2.8822169 2.6705106 4.0228112 5.0964099 2.7282294 3.8584386 4.8542123 3.0377988 3.1805964 5.6289245 5.1916582 4.4262637 4.2566169 4.2680621 4.6932803 4.9953234 3.8457515 3.6400278 4.2502067 5.2102443 3.7446800 5.4110701 3.6704397 2.6966669 4.7187606 3.5396554 3.8181925 4.7158336 4.8735207 5.0880853 4.5247112 5.2042327 4.5362571 3.4049447 3.4759943 3.4214047 3.4862879 3.7875722 3.7835724 3.4644064 3.4845213 3.4973515 3.4896145 3.7476315 3.7927895 3.4751459 3.5779190 3.5093363 3.6493771 3.7161081 3.5974968 3.8550365 3.4543546 3.4925339 3.5067677 3.6172754 3.8263236 3.5670487 3.6238126 3.7614572 3.7286288 3.3935535 3.6768496 3.5694662 3.6681872 3.6301032 3.5680979 3.6750800 3.5898430 3.8477508 3.6369778 3.7099881 3.4383840 3.6443584 3.7963583 3.7889393 4.0763374 3.6559180 3.6494299 3.4613397 3.8075591 3.5365668 3.3434598 3.5611988 3.3439095 3.8808929 3.7830610 3.9214452 4.0050956 3.7526475 3.7623394 3.6120681 3.5245177 3.9578134 4.0182879 3.7256831 3.5864796 4.3346291 4.3132581 4.9205525 4.0526555 3.2920905 2.9726180 3.2857013 3.2726039 3.3058315 3.0861553 3.4507306 3.5088046 3.0333019 3.1225391 3.0211940 3.1992107 2.7738749 3.5236153 3.5122964 2.7900256 3.0385295 2.9521497 3.9552581 2.6927657 2.8095555 2.6892276 2.8261906 3.4064507 3.4221257 3.3954821 3.5026412 3.1243096 3.1994579 3.1340764 3.1924007 3.3085030 3.9637267 4.5234046 3.6277905 2.8181079 3.0572704 3.1050202 2.4018090 2.9610117 4.3730507 3.6620383 3.9922660 3.1199847 3.8625147 
AmpampEVm009554t1             4.0320076 4.0222753 3.8252688 3.9896676 3.7228608 4.0921563 5.0298594 0.0000000 3.9115109 5.7218403 6.2056624 3.4927872 3.9967028 1.6384182 0.8920839 4.0379522 3.3038053 3.9018615 6.8966895 1.5250358 1.3357997 3.7383223 1.4765872 2.0537213 5.2189343 4.4233569 3.4939306 1.7727239 4.5190014 4.0745933 3.8494088 1.8623281 4.1397228 1.9339530 3.8343751 3.5577011 3.6093019 3.6093019 4.4663391 1.7392614 3.7449999 3.6016313 3.6171726 3.6152726 1.9990192 3.5748470 3.4353096 1.7665409 3.4353096 3.4375777 3.8962782 1.8942250 5.4639495 3.9586561 3.8709118 1.6767530 1.9660029 3.9377019 1.9188607 3.7928620 3.5720389 3.8723101 5.1812983 5.5689787 3.8078021 4.3349537 5.1602502 4.3780277 5.4561436 3.8089206 4.7998151 1.8042901 1.0664130 4.1499069 3.9428475 1.4789716 1.4904092 4.1057966 4.8004558 3.5435466 3.6759757 5.9999079 3.8853161 3.3023983 3.9323311 2.1660458 2.8309291 3.5618955 3.7178841 5.3428240 3.8367983 4.5860980 4.0861813 5.2388874 4.9849023 6.4391988 6.5809145 5.8535383 4.0382697 1.9603787 3.9377185 3.8602148 3.8497925 3.9729421 1.6998684 3.7178841 3.7178841 3.9330566 3.8117095 3.5618955 0.6998727 1.8648904 1.4355040 1.0116081 0.8620062 4.5097228 3.8785230 3.6500737 1.2385514 4.8695973 5.4304430 4.0146916 4.2996050 3.6695453 3.8954818 3.8596487 3.7623867 3.5713620 4.6556456 5.8609262 3.9251633 4.2819940 3.8742097 3.7687149 4.3578123 4.0131718 3.9706417 3.7888710 1.8366985 4.3565900 4.1952100 4.6377166 4.1533862 1.7494869 3.8291398 2.3167378 2.0478495 1.0620787 3.4473099 5.0527813 0.9898986 1.2164938 3.7077919 4.2762304 3.9051156 5.4269657 4.1066937 6.4104980 6.6419392 3.9052845 4.1686051 4.2969622 4.8836817 5.4304430 3.8038001 3.8271633 4.8525755 4.0211276 3.9233640 5.1637409 5.3438701 3.7133274 4.5323917 1.7662648 4.7583900 1.6696642 1.9084893 3.5565058 3.4900430 4.1005459 4.1828104 3.9335995 3.6929811 3.9740000 3.9819108 5.0942266 3.3134854 3.9113933 3.8543641 1.9663259 3.9480296 1.8103047 3.9970111 1.7703459 3.6204967 6.8966895 6.1512142 6.1961610 6.2213661 6.1206415 6.0794957 5.9012518 6.6726474 5.8270876 5.5656096 6.1467642 6.3080623 5.9225114 6.6007041 5.8879362 6.6733751 6.8594547 5.7551543 6.2340735 5.9511024 7.1910799 6.3149077 6.6848033 6.0457062 6.7102729 6.7536881 6.3922100 7.1056559 5.8995359 6.3711343 6.1134160 6.5199138 6.2793626 6.0849743 6.4145060 6.1630969 6.7465195 6.6290255 6.3225782 5.9167791 5.9335425 6.2390096 6.6651446 6.7613114 5.7958410 5.8901147 5.9814639 6.3191670 6.4750877 5.9607486 6.0794957 5.9607808 6.1272402 6.1867308 6.6868723 5.6679420 6.4532244 6.3108131 5.6778378 7.6050587 6.4456424 6.4456424 6.3191670 6.8466043 7.4191511 7.1547636 8.6598727 7.5621046 5.0064731 7.0575729 5.1798398 5.2680289 5.3983983 5.1091302 5.5323381 5.4803568 5.6315698 5.3889930 5.2580454 6.4886186 5.8229606 5.5834127 5.4837556 5.8049535 5.8388060 5.8049535 8.9999987 5.9486648 5.9486648 5.9486648 4.8870304 5.4505739 5.7395323 5.3536876 5.5006086 5.1448608 4.8146101 5.1118469 5.3835094 4.8062266 3.4602734 4.1567471 4.1313185 5.5696022 6.0758739 3.8258963 5.1648006 5.5689787 3.9533152 4.1001958 6.8653601 5.4584431 3.4900430 
AmpampEVm009838t2             3.0577884 1.5074964 1.2757822 1.6094751 1.0256525 3.6921511 4.1830484 3.9115109 0.0000000 3.8577809 4.4988958 0.9754822 3.0319842 3.8986637 4.0037869 0.8957613 4.3408542 0.9338731 6.3520569 3.8933987 4.1485869 1.2981169 3.9946023 3.7469943 3.2939085 3.2333393 2.7830094 3.4325495 1.3448583 1.2645222 1.3028331 4.2978026 1.5568375 4.7058617 3.1468732 3.0467978 0.9153184 0.9153184 3.7175705 3.3724440 1.3675283 3.1999053 2.9536429 0.9174959 4.1542092 3.1551730 1.0650564 4.0073951 1.0560046 1.0645661 3.0940606 4.4153896 3.5863265 2.9494759 0.9745234 4.0496681 3.6225427 3.0808021 4.0155618 1.1850825 0.9105850 3.0171898 3.9326441 3.7436456 2.9797292 1.3024469 3.7607990 1.2977633 3.7326230 1.3253264 1.6813910 3.5724464 3.7474410 1.7776528 1.7429401 3.8535071 4.0249120 1.8134957 2.0264536 1.7820961 1.6062514 3.8960598 1.3135305 1.0940410 1.3561621 5.1332739 0.9875191 0.9122509 3.0560361 4.1115808 3.0919552 5.4775156 4.4648176 6.9815763 5.7027017 6.7287089 6.6551043 6.1252177 2.7833049 4.6516467 2.9284741 0.9686366 1.6435420 1.4227645 4.0731609 3.0560361 3.0560361 3.1517138 3.0919552 0.9122509 3.6670541 3.9526143 3.3818511 4.1117036 2.9045898 1.7831957 1.2246759 0.9169229 3.5031110 4.5060548 3.8080051 1.4281563 2.8823623 3.1703284 3.0095482 2.8133886 0.9726613 1.0070236 4.2524458 3.7980943 2.9392269 3.0737558 0.9686366 2.8596575 4.0742931 2.8510301 1.0320820 1.3283582 3.8317924 3.5621327 2.6357929 4.1692938 2.9803355 3.7571535 1.4481645 3.7895367 3.5246450 3.3645157 1.5448546 1.8023172 4.0524908 3.8400561 1.0403183 1.4123871 1.0376377 4.1429920 3.0085318 4.0654361 5.0185278 1.4956405 2.8297218 2.9524410 4.2923918 3.8080051 3.2140533 1.0660437 3.9067457 2.8439759 1.0488370 3.5956105 3.5806591 1.3594403 1.4992796 3.7922077 4.0240798 3.5837517 3.3951945 0.9072529 2.8027846 3.2471138 3.5004386 1.4958084 1.4974450 1.0811293 2.7922586 3.4913149 0.8882242 3.0666273 3.2414965 4.2829022 1.1778528 3.9538139 1.2348406 3.9146219 1.5014675 6.3520569 6.4866037 6.2589806 6.4799912 7.5929661 6.3195266 5.9897477 6.2041529 6.4295877 6.2810545 5.6774212 5.8014362 6.5309910 6.1750619 6.6359420 5.8579335 6.8963943 7.0983916 5.9695577 5.9281585 6.2347273 6.0712432 5.8890225 5.6838305 5.8056034 5.9054729 6.7974847 6.3883752 5.8995021 6.4790033 6.2308977 5.8901554 6.0023944 6.2712656 6.1530775 6.2951586 6.0891509 6.2176965 6.0549361 6.5294951 6.0345853 6.7357298 6.3758038 6.5295816 5.9314247 5.9267994 6.0115131 6.2315643 5.5531087 6.0537202 6.3195266 6.0537155 5.5245597 5.7409382 6.0852302 5.4776464 6.4755326 6.1025640 6.0722259 5.9168924 5.5002830 5.5002830 6.2315643 6.6110664 6.6446918 7.2818711 7.1849013 8.0304777 5.6076604 6.8085828 4.3816091 4.3332318 4.3905676 4.5890122 4.4984860 4.5988398 4.4023214 4.4320828 4.2927043 5.0803610 4.3251035 4.9563603 4.9273760 4.4435333 4.3980107 4.4435333 8.5357512 4.3980107 4.3980107 4.3980107 4.3598342 4.8208107 5.1084928 4.7927030 4.8811086 4.7163861 4.8958531 4.5883103 4.6008798 4.9285869 2.9979478 3.4949494 3.2062488 4.1623835 4.0239414 2.9306459 3.9295106 3.7436456 3.4197151 3.2324468 5.0214717 3.6398971 2.8027846 
AnajapEVm001784t1             3.4908491 5.4504954 4.8991976 4.6448030 4.3520826 3.8224861 2.9997100 5.7218403 3.8577809 0.0000000 1.1200601 4.3095971 3.2343728 4.1278004 5.0439715 3.8720571 4.3108795 4.2840712 3.2814692 4.7146934 5.2044693 3.7984548 5.1455462 4.5289738 1.1319814 3.3164957 3.4844182 4.7683230 4.8652839 3.9079927 5.1459996 5.8543296 4.0843306 5.5946623 3.2008066 3.4854013 4.3858555 4.1482830 4.0562686 4.8766535 5.4513144 3.1974734 3.1267592 4.3960679 4.9304574 3.2904666 4.0380810 4.8652137 3.9257064 4.3700475 3.4642671 4.7454627 0.9799932 3.6447658 3.9938331 4.2565841 4.1376654 3.8204079 5.0607397 4.5439398 4.2179846 3.2677790 0.9404636 0.3696338 3.1997047 3.6498999 1.1335505 5.1391358 1.7352383 5.0079433 6.0443211 5.2246468 5.5055070 4.3894482 4.7652559 5.6789064 4.6602107 4.7923625 4.9747659 4.4815429 5.9384706 1.9276462 4.2962485 4.2176108 5.1403943 7.3503788 2.8388500 4.3654879 3.8537896 0.9874987 3.2462383 5.6931796 5.1213544 6.2065078 6.8969752 7.0527102 8.3440556 6.7756292 3.5884902 5.5487922 3.5839877 3.6692087 4.4483928 4.0517759 4.6677396 3.7295852 3.7280338 3.0597671 2.6450440 4.3654879 4.8402846 4.3268882 4.9519108 5.3652774 4.9929906 4.8443399 4.1932787 3.7439098 4.9260763 1.0010342 1.0776906 5.0051896 2.9708724 3.7598634 3.2532255 2.7247889 4.3383646 3.8647866 1.1170882 0.9425536 3.4656514 3.8019465 4.0444927 3.2264752 1.5700830 3.7233354 4.2705865 5.1480022 5.3367688 3.5577049 3.7385143 1.2455941 3.2277744 5.3719901 4.7338561 5.0179738 5.8670220 5.3172832 4.0757332 3.9693716 4.6086739 5.6552542 4.4735612 5.2292492 4.0859107 1.1429321 3.3806033 1.1403385 1.3463471 4.9840957 3.2677435 3.4247938 1.3320371 1.0561405 3.4182374 4.2727399 0.9114092 3.6122958 4.1689716 1.7779849 1.6572099 4.2752884 4.4216566 4.6392668 3.6723195 4.4791374 3.8220342 4.5641759 3.5216732 3.2415507 3.5770431 5.0136264 3.5088794 4.1966780 3.5960927 1.0083757 3.5262889 3.1167828 3.2250422 4.4728838 3.8787324 4.6262961 3.8628115 5.4074101 3.9557547 3.2814692 3.2789722 3.3353349 3.3550824 3.5382051 3.4077092 3.5354106 3.4190627 3.5534984 3.5205122 3.4020544 3.3662108 3.3530974 3.6581469 3.3806169 3.3968909 3.3861520 3.3299257 3.4788978 3.6868282 3.3990230 3.4920667 3.5934609 3.1927364 3.5729917 3.5326792 3.2691100 3.4467561 3.6828352 3.3422579 3.3080637 3.5283771 3.5827628 3.3656609 3.5696515 3.1648192 3.7403885 3.7987362 3.6703932 3.3475538 3.2642782 3.3866308 3.3612655 3.6353648 3.2510160 3.4304930 3.5524586 3.2992481 3.4012763 3.4175393 3.1825260 3.4108045 3.3322639 3.6191734 3.5441308 3.3970732 3.6696641 3.7317485 3.8829669 3.6211961 3.5052232 3.5367640 3.0715905 3.0575784 3.4478232 4.0702448 4.0974998 3.5732579 3.4961210 3.2803949 2.7121061 2.6918185 2.7513863 2.8844127 2.9418386 2.9948340 3.4012487 3.2879090 3.3361875 3.7231101 2.9977939 2.8816875 2.8420410 3.0328002 3.1372142 3.1130431 3.4129028 2.9070221 2.9818774 2.9070221 2.5898150 2.8365424 2.8070733 2.7971497 2.8649484 2.6273879 2.9664337 3.2782116 2.7335429 2.9892276 3.6168484 4.2739770 3.2868232 0.9628799 0.3097476 3.1101518 0.7632497 0.3682595 3.5948923 3.2125831 0.6280440 0.2740708 3.6535126 
AnajapEVm002991t1             3.8366316 4.8727857 4.7682959 4.6301691 4.3398337 3.3842303 3.1006670 6.2056624 4.4988958 1.1200601 0.0000000 4.3962346 3.3250353 4.4935356 5.0742018 4.2550866 4.2597239 4.5259609 3.6546705 4.7677065 5.6776033 3.5472465 5.8540958 4.5800056 0.8951985 3.7656493 4.0488650 4.6103231 4.4713001 4.1078772 4.9811886 5.6057049 4.3932211 5.6509365 3.7078054 3.9915706 4.3764856 4.0360549 3.9400351 4.7397327 4.9916682 3.7078054 3.4588010 4.1172304 5.2796119 3.5055394 4.0807618 4.7621367 3.8931577 4.2579677 3.5431118 5.0312462 0.7453111 4.0127272 3.9980261 4.7876784 4.9348644 3.8433687 5.4144909 4.8700867 4.3094321 3.4091263 0.5186838 1.0392383 3.8927537 3.5782062 1.0300284 5.1443455 1.8684466 4.7706316 5.7936923 5.4901832 5.3603843 4.4466809 4.9487066 5.3944662 5.1303810 4.8346745 4.5656054 4.8495550 7.5924737 1.5876978 4.3820225 4.4396225 4.8352889 6.3687576 3.5373141 4.4211379 4.2408434 0.4838386 3.8832786 6.2314976 5.8976919 6.7404600 7.1586663 6.9342246 8.9999984 7.3945231 3.7186810 4.8309185 4.0843721 3.8460808 4.3131037 3.9886296 4.5368369 4.0383372 3.9923125 3.5789304 3.1983315 4.4211379 5.1900490 5.6629592 5.3885648 4.8817295 5.6170961 5.3201331 4.2725630 4.2911414 4.9130165 0.9067878 0.8325934 4.8553916 3.4655138 3.9285393 3.8510332 3.2740542 4.3199232 3.7181491 0.8487456 0.8756247 4.1183283 4.0759503 4.5425367 3.2182700 1.4624128 3.8658492 4.3403103 5.0976603 4.9172540 3.5643189 3.8511664 0.9598982 3.5522212 5.2272636 5.1426624 4.6454793 5.7485271 5.1615195 4.2955631 5.1151946 4.7017131 5.6836607 4.6837951 4.5708070 4.2293904 0.9841551 4.1339232 1.1220652 0.9901934 4.7836717 3.8100767 3.5712491 1.1716761 0.8047367 3.5851187 4.2017386 0.5729514 3.8508018 4.1125739 2.0163890 1.8070088 4.6081659 4.8795623 4.5051643 3.5292449 4.5153480 5.0585447 4.3305640 4.1135311 3.7078857 4.0490823 4.8246533 3.9812783 4.3040663 3.7855381 0.9014820 4.0494484 3.3974662 3.3801148 4.9225066 3.8469413 5.0952163 4.1160083 5.4201755 4.8065502 3.6546705 3.4950351 3.6017983 3.5991319 3.7912410 3.5147746 3.5322525 3.5124373 3.6852730 3.6279487 3.5451335 3.6012447 3.4562673 3.5532656 3.4697420 3.7760462 3.7678645 3.7733913 3.6300825 3.6439403 3.5724114 3.5720453 3.5559706 3.5716368 3.5217417 3.4643035 3.8130041 3.5429416 3.6579133 3.6643971 3.6446834 3.5149454 3.5947909 3.4988145 3.7676629 3.6643971 3.8313114 4.2778743 4.0152546 3.4369941 3.6362168 3.7693359 3.6794403 3.8997742 3.6918790 3.7217084 3.5094148 3.8130041 3.5559706 3.8320118 3.2398013 3.8320118 3.5986311 3.9260567 4.0119118 3.8111203 3.5894953 4.0241804 4.3437219 3.5217417 4.0018090 4.0119118 3.4586779 3.5575980 3.8185118 4.1885953 4.1386481 4.1794744 3.4048939 2.8768934 2.6082670 2.6082670 2.6082670 2.7272826 3.0629642 3.0629642 3.3891319 3.1614932 3.0618392 3.3289955 3.3394916 2.9876772 2.9379382 3.3422488 3.4055573 3.4441112 3.8191149 3.0551265 3.3031977 3.0551265 2.5047173 2.9876772 2.5815084 2.9379382 2.9666200 2.7063759 2.7876156 3.0752833 2.7283081 2.8492756 4.1808700 4.3185306 3.7550108 0.3931592 1.0132465 3.5459375 0.5087346 1.0392383 3.7445014 3.7087168 1.2734465 1.0201002 4.2447263 
Battex_EVm002872t1            3.3729420 1.5167280 1.3543875 1.8094235 0.1753340 4.2600457 5.0454389 3.4927872 0.9754822 4.3095971 4.3962346 0.0000000 3.0352152 4.2882345 3.9643583 0.7865606 4.6029581 0.9475952 5.5246030 5.0626905 4.3888061 1.1173426 4.0895929 3.2752346 4.6339761 3.0348772 3.1691051 4.1547345 1.4271380 1.0035744 1.4757260 5.4298328 1.5139217 5.2894095 3.1304823 3.2327656 0.4122570 0.3744186 4.7616526 4.1393255 1.5374264 3.2548571 3.0338340 0.4281741 4.6449173 2.9798624 0.4065762 4.5167177 0.4142644 0.5327009 3.1270421 4.4964090 4.1957311 3.2464152 0.2865436 4.5630594 4.5703448 3.4170811 4.8875152 1.3637830 0.4106072 3.0714727 4.4232169 4.1800723 3.2197384 1.2999487 4.5719286 1.7915450 4.7281444 1.4893082 2.0807155 3.9537770 4.2293600 1.9649726 1.7541399 4.7451446 4.4627755 1.7665332 2.1495719 1.9819199 1.7007018 4.6328068 1.1998848 0.4828171 1.5514758 6.4879336 0.7919274 0.4024396 3.3740946 4.5721110 3.2096022 4.6193853 4.3356605 6.0831634 6.3472427 6.7007368 6.5391004 5.8913570 3.1624889 4.8016615 3.2500544 0.3124553 1.7522220 1.4536758 4.6238942 3.2616913 3.2441857 3.2164297 2.9592643 0.4024396 3.6125646 4.9725502 4.2100068 4.5179984 3.6272198 1.8960147 1.2647641 0.7485439 4.0325006 4.2962787 4.2763786 1.4935409 2.6825260 3.5166043 3.1096441 2.8017888 0.1916635 0.3768645 4.2707929 4.3218053 3.2531213 3.0760002 0.5816344 3.4364572 4.2843091 3.2977758 0.3501735 1.7249120 4.6078756 3.5430765 3.1008289 4.4997926 3.2569223 4.3173650 1.8438960 3.9830460 3.8141924 3.7130478 1.9064691 2.0744646 4.2698280 4.8102858 1.1338107 1.6829284 0.2797632 4.7769243 3.0967560 4.9686956 4.7947940 1.4856457 3.1789123 3.2955827 4.7582594 4.3877976 3.2754013 0.3545802 4.5139233 3.2930428 0.3195993 4.0997182 3.6662961 1.5921293 1.4813571 4.4183844 4.2486503 4.3160011 4.3816486 0.4167505 2.8917227 3.1450858 3.8625236 1.5449310 1.6500846 0.3509216 3.1789495 4.0854484 0.1196840 3.0054280 3.6882309 4.6721560 0.5859606 4.6084478 1.0247069 4.2886101 1.5391618 5.5246030 5.9253495 5.9617658 5.9340387 6.1585623 6.0926626 5.8238869 6.1930293 5.4238901 5.3583205 5.7982798 6.0766402 6.4196305 5.8566330 6.4443733 6.3686728 6.0572256 6.0587886 6.0494225 5.2746834 5.5835503 5.8750450 5.7139443 5.4298855 5.6064708 5.7221115 6.1335904 6.3965472 5.2385490 6.1355342 6.1840256 5.5235071 5.6309508 6.1440681 5.9465702 5.9463894 5.8002238 5.9935804 5.7641984 6.3857997 6.1089217 6.2235116 6.0529290 6.1912700 5.5509381 5.2581484 5.1142809 5.9011577 5.2600415 5.2745520 5.9317374 5.2747673 5.8318901 5.6797724 6.0392618 5.8000018 5.6508372 5.7752363 6.1775821 5.5846331 5.5296947 5.5692727 5.7454700 6.0334976 5.6691927 5.8850399 5.6481004 6.3431259 5.3426161 6.2157687 4.6645664 4.8272983 4.8331744 4.7837226 4.7045130 4.7414041 4.6440920 4.8482678 4.6546139 5.1486906 4.8395482 4.9322461 4.8736082 4.8335553 5.0904219 4.8335553 5.9352024 4.3976094 4.8315669 4.3976094 4.6880781 4.7366096 4.9497903 4.6801410 4.8846434 5.1453375 5.1076589 4.7307322 4.8256409 5.1712445 3.2737385 3.9647882 3.1931447 4.5894408 4.9806322 2.8202007 3.8744772 4.1800723 4.6280592 3.1471814 5.1649252 4.5137972 3.0373442 
Battex_EVm003745t1            0.2134106 3.1243064 2.5640409 3.5525116 3.1619846 2.1587594 3.6315269 3.9967028 3.0319842 3.2343728 3.3250353 3.0352152 0.0000000 3.3985476 3.6777438 2.9327805 4.0873683 2.9748777 2.9743483 3.8816445 3.9582513 3.2916979 3.6657110 3.4618821 3.1713247 0.4316423 0.6831696 3.8831764 2.8497293 2.6488572 2.7263159 4.3741019 3.0531789 4.5535204 0.5346212 0.7293904 3.0677226 3.0880562 2.2878375 3.9211032 2.8975152 0.5652003 0.6423574 3.0939100 4.3216919 0.6257626 3.0696842 3.9898256 2.9765076 2.9068276 0.7002352 4.3185195 3.2267169 0.5594300 2.9171089 3.7456533 3.7050770 0.8192148 3.6834379 2.5414924 3.0175244 0.7872102 2.9987270 3.1266927 0.4934337 2.6992099 2.7603323 2.6924937 4.2661774 3.3712016 3.4421832 3.4542522 3.8838658 3.2740617 3.4020294 4.0061902 3.6956652 3.4177476 3.7649527 3.4781662 3.9409641 3.0845918 3.2399227 3.4600103 3.0675811 5.0235178 2.1218750 3.0988317 0.7181028 3.1449215 0.4667843 4.8449682 4.7125834 5.5205013 7.3579882 5.7772337 6.6080728 5.0720871 0.7309810 4.7348192 0.4988554 2.9397043 3.2662148 2.9586194 3.8621499 0.7132420 0.7166893 0.4696157 0.4627610 3.0988317 3.5980102 4.0355240 3.3926014 4.1775494 3.4376357 3.3049628 3.3550608 2.9183431 3.4275537 2.7589047 2.8784904 2.7438818 0.4078466 0.7643258 0.5327966 0.2376519 3.0020235 2.9865527 3.5168806 2.8940687 0.5043100 0.5212551 3.2021361 0.2115477 3.0839374 0.5273663 3.2220924 3.1022941 4.1714872 1.8314520 0.4817193 3.4748071 0.4578292 3.6233675 3.5407316 4.3096039 3.5855144 4.2147253 2.9177017 3.8183642 3.8449157 3.6467206 3.2147031 3.0011472 2.9618683 3.1722290 0.4906504 2.9737692 3.1913375 3.1330009 0.2838257 0.5324834 2.8039195 2.8784904 0.5378722 3.4190557 3.1220480 0.5593169 3.2352505 3.3692960 3.1730364 2.8058780 2.9900605 4.2274311 2.2731135 3.5486224 3.5502012 3.0478143 0.6971558 0.5726985 1.9882133 3.2343865 3.3319585 3.1994766 0.4975028 3.2311387 2.7994944 0.1914118 1.0669315 3.6378682 3.0655174 3.9034155 2.4601864 3.9394892 2.9376247 2.9743483 3.0034061 3.0428546 3.0282355 3.2229714 3.1650572 3.1402239 3.2008900 3.2176058 3.1651636 3.1169797 3.2575433 3.4384178 3.1802763 3.4766724 3.0511244 3.1363023 3.2108565 3.1620155 3.1262273 3.1509341 3.0902122 3.0871158 3.2353523 3.1370761 3.1316304 3.1568368 3.2277916 3.1676559 3.4245597 3.0949865 3.1309609 3.1535852 3.0581695 3.2420075 3.2889154 3.0804549 3.5836732 3.4693626 3.4402983 3.0523922 3.2412295 3.4324546 3.2129193 2.9750036 3.2337538 3.1820721 3.3099830 3.1364588 3.3684302 3.1260302 3.3649036 3.0621855 2.9896797 3.0255070 3.0715009 3.2909846 3.4453642 3.2756569 3.0667243 2.9582886 2.9582886 3.2862846 3.0003438 3.9338523 3.9373185 3.4122059 3.4122944 3.0957356 3.3851195 2.9383510 3.0159068 3.1080184 3.0243408 3.5685510 3.5549209 3.1155124 3.2133572 3.0139066 3.4597408 3.0772604 2.9454340 2.9073135 3.0881696 3.0473612 3.0881696 4.2617430 3.1172578 3.0920447 3.1128508 2.6165364 2.8239222 2.8961995 2.7864976 2.9267989 2.9629902 3.1821360 3.0023511 2.8340172 3.2420131 0.7264424 2.0094009 0.5778189 3.0020063 3.7076877 0.6501011 3.0494506 3.1266927 2.3763861 0.5889227 4.4712843 3.3638049 0.6971558 
BlagerEVm003549t1             4.0765505 4.0443357 3.8953322 4.6099773 4.3607763 3.7137185 5.1204262 1.6384182 3.8986637 4.1278004 4.4935356 4.2882345 3.3985476 0.0000000 2.0590007 4.2686187 2.4641745 3.8285359 5.2907899 1.8720978 1.8707383 3.3676575 1.9296020 2.2031627 4.0280851 3.8383700 4.1173664 2.1878596 4.7689929 4.2080618 4.1906471 1.5980385 4.4770702 1.7604168 3.6087564 3.9374744 4.0462153 4.0687020 4.1644111 2.2480365 4.3461734 3.7407065 3.6242769 4.1757614 1.3226610 3.4204150 4.4854938 1.9171119 4.3426796 4.3242255 3.7561642 1.2301056 4.0941754 3.9395405 4.3124608 1.0973193 1.1664717 4.4782513 2.2196866 4.2765525 4.0280571 3.6192889 4.0381401 4.2460259 3.4620415 3.8806165 3.3675401 5.1603171 4.0092830 4.9975204 4.7743164 2.6090781 2.0001368 4.4957675 4.4650473 2.1364270 1.9592082 3.9858546 5.0777328 3.8689686 3.5451798 3.6377965 3.6988943 4.6153310 4.2052068 2.0732770 2.9712557 4.1170847 4.1038586 3.8248601 3.5279713 5.0519030 3.3635140 5.3562786 5.8474957 6.4441169 6.4312498 4.7870906 4.0911713 1.5764904 3.9362367 4.2219382 4.1374214 3.6625996 1.1068912 3.8656542 3.8611061 3.3099101 2.8928794 4.1170847 1.5162827 0.9483320 1.8740343 2.4184981 1.9403466 4.3887665 3.6490849 3.6254045 1.6174103 3.5899682 4.0563088 4.1537526 3.4509070 4.1386872 3.4891921 3.0144316 4.1354533 4.2444445 3.7536748 4.0930448 3.9576928 4.5028360 4.5349183 3.2411846 3.9852887 3.9471396 4.4926737 4.7337903 2.3892711 3.9455259 3.9566916 4.0967861 3.6304404 2.2485186 4.5622604 2.6098832 2.5464985 2.0279871 4.1366251 5.2068080 1.5565666 2.0998477 4.3852524 4.0622571 4.3591005 3.7807545 3.7694984 4.6482447 4.3405901 3.9898738 4.2038450 3.8042673 3.9464314 3.9977013 4.1366829 4.2203675 3.7357569 3.9977791 4.3869872 4.5811959 4.5946984 4.4179243 4.0179724 1.5354377 3.7872569 2.1404334 1.1942568 4.0625474 3.8990280 3.6853735 4.0929728 4.0392633 3.4341154 4.4675701 3.8336067 3.8593121 3.4142183 3.3321908 4.0725767 1.3346852 4.3450238 1.4772871 3.8855440 0.9699020 3.9828144 5.2907899 4.9654717 5.0892960 4.9846027 4.8106671 5.0294825 4.9292918 5.1098173 4.8462881 5.1893989 5.3579721 5.5705943 5.0700985 5.1686127 5.1375502 5.4092328 5.3929892 4.8323823 5.4232411 4.8180878 5.4471610 5.2336036 5.3197732 5.4504298 5.1963875 5.2496692 5.6952257 5.7211176 4.7913097 5.6717108 4.9165607 5.4864302 5.3469894 5.1677711 5.0318915 5.5838673 5.6000779 5.2115984 5.3718855 5.1195748 4.9259836 5.0364950 5.2041522 5.2249322 4.8935596 4.8488707 4.9940183 5.6201102 5.1132704 4.7743165 5.2419843 4.7746159 5.1739552 5.0120673 5.2072430 5.4105625 5.3726130 5.1283742 5.7547657 5.2551790 5.0106229 5.0060712 5.7942575 6.4059835 5.8753893 5.0253253 5.5506489 5.3342700 4.5146370 6.5517805 4.6050021 4.7001078 4.7256580 5.0961130 4.5502047 4.5341250 4.5894331 5.3583526 4.1918212 5.5175319 5.0960606 5.3626052 5.3201263 5.0297594 5.5536481 5.1830583 5.6278084 4.9131551 5.1080989 4.9131551 4.6653232 5.2866318 4.8854096 5.2446493 5.3501751 4.4922802 5.2130255 5.1198191 4.8997278 5.2470946 4.1651998 4.1573890 3.7624665 4.1138238 4.2395272 3.3912032 3.6074938 4.2460259 3.9192104 3.7344432 5.1127656 4.0036629 4.2785018 
BlagerEVm005313t1             4.2141665 4.2870019 4.0358223 4.3637580 4.1436198 4.2080419 5.1852336 0.8920839 4.0037869 5.0439715 5.0742018 3.9643583 3.6777438 2.0590007 0.0000000 3.9550606 3.0095105 3.5837206 5.6230681 1.5842868 1.3820579 4.3291043 1.4792181 2.0539934 4.5678894 4.1819610 4.0681030 2.1519357 4.5118778 4.5482044 4.3521865 1.9878309 4.0775423 2.1012937 4.1448174 4.1746746 4.2351228 4.1570398 4.3455487 2.1602010 4.4506610 4.1186628 3.7859800 4.2510426 1.7550850 3.6346390 4.1655905 1.8346256 4.1724518 4.0253197 3.9219872 1.7132075 5.3721338 3.8938130 4.1414170 1.7875271 2.0771999 4.2365592 2.1124120 4.3322353 4.2276275 3.7317940 4.5611864 4.9452630 4.1811734 4.0840661 4.1464391 5.3064873 4.9985103 4.6403990 4.3042107 2.2056243 1.4177170 4.2054765 3.9784199 1.6075739 1.5632040 4.0799525 5.3052583 3.5323740 3.4013629 4.8682888 4.2505512 4.1695143 4.5395122 2.6153961 2.6064611 4.2439504 4.3463412 4.2333872 4.2662955 5.4963610 3.9653412 5.3588357 5.4817665 7.1418600 6.2815204 5.4678544 4.4929545 2.2739783 3.8807920 4.0378050 3.7808820 3.8515380 1.7694776 4.2276871 4.2276871 3.7833957 3.7972009 4.2439504 0.8075294 1.7334847 1.4934842 1.3774473 1.3958765 4.4862268 3.5843684 3.6908521 1.1362181 4.1579303 4.6066211 4.3429430 3.8693110 4.2747308 4.3465001 3.6775338 4.0755804 3.8379662 4.4001586 4.9131805 3.9536671 3.9354992 4.4076964 3.5668845 4.3164674 4.1719415 4.4498663 4.7524258 2.0961815 4.4887491 4.1845855 4.5543362 4.2868590 2.0491709 3.8539128 2.4984610 2.2891794 1.5481934 3.6377480 4.4516069 1.0140840 1.4576762 3.9663451 4.1682710 4.0903932 4.8109262 3.9990879 5.0887893 4.5164729 4.0857391 4.3776472 3.7537310 4.3460127 4.6197356 3.8592074 4.1009780 4.6254325 4.1482119 4.2532595 5.1937136 4.9772600 3.7217407 4.1970173 1.9710007 4.3325700 1.8352661 1.8233967 4.3006765 3.9212296 4.0868764 4.0712514 4.1786283 3.7437433 4.3368471 4.0837645 4.7341271 3.8233068 3.8634276 3.8377541 2.0378223 4.2089103 1.9542636 4.0237395 1.6316839 3.8689305 5.6230681 5.3839422 5.5028561 5.4501828 5.3948158 5.8475100 5.4866550 5.4799803 5.3940253 5.9078000 5.5329025 5.8115905 5.8568917 5.3662693 5.8041050 5.8788498 5.9225657 5.5854212 5.7108642 5.4056588 5.8301262 5.4229279 5.6530681 5.1552640 5.4670151 5.5298595 5.6240027 5.7792199 5.3575352 5.8317469 5.3474713 5.7385639 5.7050739 5.4574441 6.0429433 5.8089454 5.9813687 6.0703458 5.2754442 5.7116121 5.2292633 5.4450167 5.6673784 5.8666716 5.2062943 5.5771035 5.4992731 5.8779402 5.6020485 5.5201622 5.3018666 5.5073347 5.9363740 5.8300332 5.7185296 5.1566531 5.9060582 5.1621414 5.9301962 5.9538449 5.6080899 5.6762050 6.0775928 6.0759829 6.7654724 7.1092752 6.5116269 6.2350748 4.4199026 5.3137365 5.0246873 5.1258470 5.2475977 4.9747923 5.4124152 5.4124152 5.2703613 5.3851891 5.1112899 5.6202060 5.8080083 5.3946222 5.3015761 5.8901868 5.7538377 5.9525097 7.1358461 5.4957111 5.8208600 5.4957111 4.6699042 5.3946222 5.2035737 5.3015761 5.3342782 4.9372333 4.6551945 5.0979596 5.1710972 4.7471539 4.0899226 4.0572775 4.1549308 4.9546526 5.5681495 3.5952717 3.9287944 4.9452630 4.5603734 4.0741736 5.7887249 5.1090779 4.1565711 
BlagerEVm006711t1             2.9426126 1.4071286 1.3344271 1.6881294 0.8189138 3.5658360 4.4014488 4.0379522 0.8957613 3.8720571 4.2550866 0.7865606 2.9327805 4.2686187 3.9550606 0.0000000 4.2776975 0.6245065 5.8366328 4.6795058 4.1655592 1.0438927 3.9281749 3.6534030 4.0330965 2.9281262 2.7003974 4.2399343 1.2717058 1.1185557 1.4078791 4.5743056 1.3703787 4.9250599 3.1181844 2.9026107 0.8164813 0.6721507 4.5969737 4.1304451 1.4410761 3.0078126 2.6516369 0.6804737 4.7178534 2.6605696 0.6417822 4.1560265 0.6578064 0.8698842 2.5939153 4.1937029 3.6074086 2.9594332 0.7601572 4.2928429 4.3925355 3.4361749 4.3542759 1.3434529 0.8508716 2.6429397 3.9167308 3.6283193 2.9392179 1.1837280 4.1666327 1.6454557 4.8921194 1.3175203 2.2460047 3.9341458 3.8863542 1.7244524 1.8455170 4.0244130 3.9983825 1.7454280 2.0299753 2.2093251 1.8182988 4.0347829 1.0811997 0.7552197 1.4321703 6.1747987 0.7528882 0.8343220 2.9594972 3.7834862 3.0204340 4.3015217 3.9073303 7.0869093 5.8790234 6.4049485 7.3687584 5.9306843 2.8208994 4.7467531 2.9916755 0.6398070 1.5979783 1.2500198 3.9920698 2.8315229 2.8315229 3.0846490 2.8782404 0.8343220 3.9101750 5.0404998 3.7384285 4.5086492 3.6007494 1.8839202 1.1828692 0.6703699 4.1432481 4.3693834 3.6535592 1.4705960 2.5614900 2.9427159 3.0419233 2.6804547 0.7671278 0.6343213 3.8870283 4.0431906 3.0431253 2.9700998 0.8755313 3.1493947 4.4375463 2.8157602 0.7929542 1.6631284 5.0045907 3.3728672 2.7961844 4.0660092 3.1368083 4.3664888 1.6163890 4.0913645 3.8570475 3.9691824 1.6876950 2.0617316 3.8964293 4.5583753 1.1246791 1.7150160 0.7468164 3.9196016 2.8687854 4.2548431 4.1290126 1.3487161 2.7508652 2.8056622 4.8586274 3.6475025 3.0612963 0.6782603 3.9306771 2.7635110 0.6567992 3.8709062 3.7049999 1.5003261 1.3929475 3.9435484 3.8803729 4.4264462 3.7232495 0.8394944 2.7847908 3.1673909 3.3607152 1.3908771 1.4503689 0.8296786 2.7616907 3.9344575 0.5929482 2.8463488 3.4392219 3.8420361 0.8137134 4.2401885 0.9352988 4.3070468 1.4578218 5.8366328 5.6126828 5.6349178 5.5864073 5.9810482 5.7968539 5.3786812 5.5683462 5.5656530 5.4021183 5.5751588 5.7845582 5.9972513 5.4070425 6.0356925 5.5615810 5.8478018 5.6982994 5.8005450 5.2044019 5.5238883 5.2294458 5.8202176 5.2026118 5.7300977 5.9066132 6.0410723 6.3448093 5.2410461 5.9883477 5.5770927 5.2711581 5.3129780 5.6575033 5.4561877 5.6569610 5.9698230 6.3555226 5.8383952 5.9300079 5.5680730 5.9111484 6.0059037 6.0626677 5.1424709 5.3384462 5.0025920 5.8298418 5.1754215 5.3915571 5.7114199 5.3917551 5.2462888 5.4688171 5.4848406 5.8635298 5.1585351 5.5006196 5.9544377 5.4351322 5.2040829 5.2630784 5.6036008 6.0341990 5.9071895 5.8390278 5.9185090 5.6206391 5.6098108 5.4178682 4.6785230 4.6401651 4.7760301 4.4162522 4.7078089 4.7751229 5.1199118 5.0655736 4.7649137 5.3429367 5.1115091 5.1057501 5.0401206 5.2289398 5.4018617 5.2289398 5.7598271 4.9321825 5.1475736 4.9321825 4.3288848 4.9769192 4.9983217 4.9127528 5.0036256 4.7909372 5.2862380 4.5155468 4.9107138 5.3906489 2.6869502 4.3774989 3.1535151 4.0135718 4.5676546 2.5766083 3.6246773 3.6319773 4.2985282 3.1871612 4.3550859 3.9744128 2.7962470 
Bommo_BNGR_A2                 4.4458445 4.2689426 3.9203384 4.1547156 4.6383926 4.2331289 4.5198248 3.3038053 4.3408542 4.3108795 4.2597239 4.6029581 4.0873683 2.4641745 3.0095105 4.2776975 0.0000000 4.3579929 4.9432605 3.0987726 3.2145955 4.1774424 3.3157745 2.8279010 4.1776575 5.2058229 4.2002192 2.9673805 4.8491558 4.5950138 3.9344310 2.5518229 4.3260349 2.6412035 4.5605193 4.5632386 4.6738768 4.5598893 3.9447013 2.9187696 3.8464412 4.5010853 4.4944152 4.7190927 2.6836797 4.0211041 4.8012620 3.0460272 4.4358719 4.7619620 4.2103724 2.3321721 4.2051850 4.2591431 4.6057596 2.4951898 2.5405047 4.4010177 3.1531479 3.5436757 4.5967760 4.3637592 3.9519556 3.8231068 4.1460595 4.5712620 3.6912554 4.6098363 3.6907697 3.7434500 4.4723435 2.7399865 3.1517639 3.8437131 4.2365004 3.3585716 3.2214117 5.0319459 4.5912700 4.0468056 4.3313640 2.7918521 3.7577157 5.0977669 3.9911089 2.8629461 3.2289986 4.6272759 4.4174823 3.5540822 4.2901085 5.5869176 4.0512562 6.0222723 6.7224255 5.8666403 7.6820513 4.9850528 4.3433667 2.8985843 4.0557100 4.5799998 3.4694911 4.2734865 2.5395535 4.2912724 4.2912724 4.2581828 4.1850231 4.6272759 3.0114422 2.6657043 2.9400184 2.7534537 2.5540988 3.8624768 4.2701499 4.0290291 2.7878056 3.9764261 4.0543859 4.3579906 4.6994890 4.3060256 4.2767107 4.0086837 4.8382243 4.4916468 3.7731591 3.7012273 4.0290919 4.2376684 4.9490826 4.2498974 3.9505360 4.2974337 4.5966739 4.2062897 3.4447760 3.6837326 4.2120666 4.1134869 4.7129569 2.8823516 3.9437099 3.2222666 2.6514850 2.7709322 4.4263256 4.1125745 2.5517441 2.9734935 4.5140450 4.7997105 4.6175174 4.4340494 4.4089187 3.7474732 4.3082531 4.1087273 4.1252960 4.3916926 4.2052772 4.0688377 4.6900756 4.5806885 4.1869298 4.2050762 4.3407344 4.0168492 4.0813489 3.7683991 4.3001782 2.3391976 4.6151237 2.8248482 2.3962309 4.5886245 4.0896756 4.1995990 3.7124533 4.2397876 3.5324015 4.5529091 4.0708747 4.0838067 4.7045172 4.2652369 4.6895318 2.8733284 4.2068045 2.7145773 4.0951648 3.1559181 3.9405327 4.9432605 4.9692563 5.0232424 4.9831623 5.2033408 5.0610232 4.8866219 5.1913628 5.4867990 5.0641380 5.1601818 5.0265644 5.3442215 4.9278773 5.2901118 5.4131648 5.3710922 5.1969092 5.0985926 5.4810140 5.6468790 4.8932242 5.5357231 5.1918110 5.5600911 5.6864812 5.1450032 5.5601022 5.4208995 5.5468592 5.5761261 5.0091281 5.0376160 4.8396824 4.9169475 5.5037977 5.2949056 5.3739621 5.0334087 5.3820632 5.6476969 5.0491660 5.1841181 5.9069279 4.8833833 5.5919979 5.5709334 5.0606765 5.2271305 5.3055430 4.9995974 5.2920969 5.0066237 5.3417131 5.5576588 5.0636496 6.1096224 5.1903200 5.3618162 5.9561001 5.5014794 5.4702078 5.0749510 5.0828480 5.3689610 7.0006558 6.3265693 5.3291891 5.2679995 5.3550743 4.8693303 4.9329155 5.0811971 5.0961236 4.4709234 4.4565567 4.5132216 4.1010297 4.2816391 4.6976147 5.0154853 4.8378839 4.7520410 5.0801764 5.0334916 5.0801764 4.5247649 5.1254304 5.0334916 5.1254304 4.7599350 4.8665459 5.1083253 4.7780922 4.7918285 5.1439972 5.0304086 4.6331733 4.6916584 5.0311417 4.1371416 4.1753965 4.1763575 3.8306823 4.4260093 4.3104367 4.0031278 3.8231068 4.6993704 4.1769780 5.2748040 4.1746659 4.1264513 
Bommo_BNGR_A24                3.0549795 1.5323082 1.3469408 1.5581213 0.9360392 4.1918461 4.2648501 3.9018615 0.9338731 4.2840712 4.5259609 0.9475952 2.9748777 3.8285359 3.5837206 0.6245065 4.3579929 0.0000000 5.4190912 4.4181312 3.9024732 1.0844107 3.7255212 4.0935562 4.2906118 2.6604971 2.6420912 3.7999424 1.2881764 1.1256089 1.3377750 4.6583546 1.4364708 4.6247746 3.0001415 2.8052341 0.8868075 0.8352845 4.3025311 3.7440962 1.4038367 2.9338241 2.7636679 0.8050774 4.5158430 2.7975741 0.8674565 3.7491329 0.8910658 0.9337945 2.7923219 4.0783058 3.8075775 2.8060888 0.9605496 4.4326070 4.5485624 3.0846344 3.7619649 1.1561151 0.9081990 2.6723618 3.9430796 3.9887848 2.9480986 1.1937221 4.0672304 1.3674591 4.5064880 1.1267199 2.0321560 3.5140936 3.7489725 1.7807623 1.8948501 4.1273064 3.4322441 1.6964863 2.2249995 1.9041718 1.7958911 3.6882023 1.3393019 0.9158005 1.3687276 5.5623992 0.8614999 0.9120180 2.7355536 4.1869648 2.9499813 4.3729171 4.4277617 6.0908627 5.3970868 6.7953098 6.1090993 5.9546353 2.9946510 4.8356690 3.0506933 0.8883878 1.5783661 1.4613837 4.2180792 2.7359154 2.7359154 3.0897611 2.9530657 0.9120180 3.7809784 5.2023819 3.7287422 4.0597930 3.2058726 1.8589399 1.0778254 0.7693040 3.7190160 4.3575633 4.0974715 1.4536033 2.6070886 2.7863423 3.0215110 2.7047098 0.9718396 0.8487068 4.3452051 3.7630751 3.1260953 2.9633076 0.9615503 3.1387513 3.9957492 2.9775598 1.0394484 1.5566477 4.4377858 3.9182356 2.8606908 4.3455356 2.9677715 3.8108266 1.4243386 4.1255819 3.5962295 3.6360805 1.5139189 1.9754257 3.8511202 3.9326514 1.0629440 1.6031644 0.9628291 4.1882595 2.9610048 3.9964015 4.5822522 1.5068896 2.8373334 2.9810403 4.5280648 4.0199904 3.1147266 0.8475665 4.0867242 2.9240486 0.9039635 4.0655588 4.1958496 1.4959821 1.3945755 4.2488922 4.0603426 3.8953477 3.9627573 0.8998586 2.6086689 3.0817332 3.7148444 1.5145276 1.4733314 1.0245376 3.0781012 3.6471252 0.7281990 2.9073993 3.2674989 4.3021198 1.0083005 4.3873197 1.0610557 4.4306153 1.4603817 5.4190912 5.2036190 5.4686365 5.4156837 5.6244014 5.3970089 5.0074460 5.1035775 5.2124930 5.2993769 5.2325158 5.4851225 5.4805342 5.3735643 5.4701546 5.3681095 5.5898479 5.5871215 5.7575854 5.1013836 5.7617449 5.2476706 5.7671934 4.9080843 5.7834373 5.8435717 5.8694397 6.1996813 5.0821959 5.8685300 5.9616089 4.9999961 4.9336213 5.3692189 5.4782936 5.5086587 5.8344793 4.8950655 5.3727396 5.4193098 5.8760809 5.4948872 5.3713592 5.6765733 4.9417431 5.1041409 5.1362072 5.6131269 5.1818034 5.1916123 5.4700189 5.1918647 5.3344559 5.4396479 5.1974033 5.2271191 5.6015185 5.4629877 5.5239258 5.4982500 4.8115437 4.8115437 5.5162838 5.8372360 6.2253505 6.5107326 6.4778989 5.8623362 5.1281433 5.7337167 4.1385810 4.2047081 4.1897803 4.0161083 4.3800963 4.3394131 4.4705817 4.4799715 4.3123700 4.8226235 4.7674250 4.9187184 4.8534119 4.8739794 5.1067537 4.8739794 6.9931323 4.7348836 4.8047039 4.7348836 4.5192546 4.8096779 5.0481743 4.7453368 4.8814800 4.7579433 4.8745631 4.5987799 4.5774921 4.8406706 2.7493216 3.8910551 3.0476423 4.2500185 4.7319290 2.6397268 3.7503854 3.9926607 4.7236481 3.0268580 5.2349793 4.1118680 2.6086689 
Bommo_BNGR_A34                3.5711976 5.5942992 4.6090835 4.8472048 5.5875846 3.9112936 3.4049447 6.8966895 6.3520569 3.2814692 3.6546705 5.5246030 2.9743483 5.2907899 5.6230681 5.8366328 4.9432605 5.4190912 0.0000000 6.1368445 7.1517322 5.3781762 7.6154865 4.6328845 3.4135678 3.0573234 3.8911673 5.1907475 4.8963324 4.8870081 5.9003102 5.8536768 5.6447309 6.0599584 3.5140567 3.9236957 5.3818545 5.2746219 4.1967882 5.1615241 5.8642526 3.7626146 3.6672841 5.4985551 5.9750246 3.2195791 5.9724198 5.4730324 5.5338909 5.5589082 3.6898923 5.2817866 3.5613844 3.7395921 5.5760418 4.9629356 4.8287005 4.1432588 5.5125187 5.1237921 5.4120538 3.4706231 3.5000509 3.5273644 3.6576057 3.9038885 2.9022356 4.9784799 3.5789645 5.8456329 6.5863616 5.7253798 5.5657397 5.5368525 5.1051639 5.8705683 6.1320647 5.6311630 5.4279914 5.1675736 6.6142744 3.7116793 5.4244339 6.2160267 5.9800925 5.6900231 4.0663691 5.4194288 3.8635268 3.4423880 3.6808625 7.6121618 5.4900948 5.8976089 8.5370722 7.1909738 8.9999980 6.5323969 4.0458979 6.1944122 3.5922400 5.2742039 4.8425744 4.9459765 5.7520715 3.7748516 3.7748516 3.4013922 3.0449593 5.4194288 5.8406218 6.7259585 5.4489480 6.1287334 6.1096118 5.5654057 5.4282175 4.8099647 6.6808051 3.0058643 3.6361341 4.6406296 2.6321962 3.8477225 3.6991594 2.8116206 5.2489094 5.8442205 3.4665787 3.3905175 3.5413331 3.6547836 5.5493974 3.1895370 3.7192639 3.7304975 5.9004769 5.7358552 5.8258395 3.8489046 3.4413756 3.8614818 3.4350988 5.4994139 5.5639065 5.9752412 5.2678009 5.5968803 4.7022887 5.8131213 5.5655919 5.7740132 5.7260586 6.0911521 5.6319353 3.9322076 3.6472461 3.7180969 3.8030438 5.3360344 3.2904500 3.2971981 3.6355916 3.7542136 3.6488520 5.4606050 3.6561133 3.7460918 5.5688659 3.7897042 3.6792761 5.2306045 5.6166500 5.6401980 3.5310261 5.2830218 5.9005210 5.4750609 3.8518920 3.5546734 3.9819062 5.5582569 4.4937589 5.7411097 3.6986154 3.8908388 5.3636393 3.0636536 3.8779063 5.3325013 5.1188912 5.4537534 4.5306653 6.5228137 5.3188677 0.0000010 0.4652142 0.4735551 0.4531118 0.5238622 0.5000015 0.5169694 0.4936155 0.5665952 0.4830457 0.5450810 0.5561484 0.4930089 0.5010738 0.4934279 0.5330589 0.5675740 0.4866900 0.5525439 0.5470744 0.5452632 0.4588442 0.6051191 0.4999321 0.6155219 0.6236503 0.5290216 0.5663762 0.5609214 0.6009916 0.4777009 0.5641568 0.5707602 0.5478813 0.5507363 0.5344304 0.5987827 0.6139434 0.6320047 0.4940703 0.4821773 0.5342150 0.5514949 0.6586829 0.4331601 0.5258554 0.5441170 0.5060972 0.5331343 0.7634727 0.5635841 0.7641233 0.5138128 0.5113478 0.6182858 0.5691037 0.6560612 0.7632875 0.7628826 0.5422460 0.6015495 0.6112062 0.4831479 0.5464015 0.5504929 0.8113400 0.6314278 0.4814251 0.6346480 0.5793745 1.8124475 1.9226826 1.8894611 2.0094994 2.0430987 2.0375234 2.1281771 2.1023857 2.0297561 2.0263174 2.0040010 2.2899159 2.2954082 2.0389144 2.0733425 2.0389144 0.4764885 1.8993335 2.0245851 1.8993335 2.0209389 2.2047991 2.0065981 2.2101724 2.3179057 1.9712356 2.1275055 2.0655828 2.2068816 2.1408003 3.8873276 4.2993742 3.6083085 3.4808827 3.5516861 3.4186737 3.0792257 3.5273644 4.0518855 3.4999534 4.2552058 3.4491572 3.9489063 
CalfinEVm005618t1             4.4584439 4.2718500 4.2465985 4.5110412 4.8707402 4.2377900 4.9578653 1.5250358 3.8933987 4.7146934 4.7677065 5.0626905 3.8816445 1.8720978 1.5842868 4.6795058 3.0987726 4.4181312 6.1368445 0.0000000 0.6214946 4.6214105 0.6368067 2.1749901 4.8308548 4.4959814 4.2603099 2.1112045 4.7646567 5.0008400 4.5386506 2.4088928 4.3009931 2.4147115 4.0574050 4.2054393 4.6869190 4.8323033 4.8954603 2.0455911 4.6124387 4.1582216 3.9236580 4.9488094 2.0766737 3.8398090 5.0868928 2.0176333 4.9508702 4.8134125 3.8484391 1.9322616 4.3076288 4.0929655 4.7098500 2.1272508 2.2071712 4.1525751 2.1133312 4.4950892 4.7945197 3.9768428 4.3320098 4.7309646 4.0287099 4.2807078 4.4570537 4.4572281 5.1759169 4.9153996 4.8042196 2.0312729 1.2501218 4.5437871 4.5892914 1.1246751 1.0424364 4.9944997 4.7235075 4.1092707 4.3111369 4.4769106 4.3815396 4.8183405 4.6801397 3.4101679 3.1050591 4.7596565 4.1886504 4.0821455 4.1369107 5.2741744 4.0590499 5.4735325 5.7341411 6.7667140 7.3177893 6.9232495 4.3789872 2.7202545 4.2124129 4.8211053 4.3349982 4.0833162 2.0626721 4.1511938 4.1511938 3.9851518 3.9584183 4.7596565 1.4215435 2.4810731 1.8866236 1.2491574 1.5797255 5.2099150 4.7022180 4.2300891 1.0498651 4.3141732 4.8891932 4.3545536 4.1709807 4.2795963 4.0879299 3.9966156 4.9124221 4.8233281 4.4204495 4.3994102 4.1955685 4.4992327 5.1796175 3.9472736 4.3140329 4.2416997 5.0112090 4.9396914 2.3638397 4.7354029 4.5323045 5.3329408 4.4247731 2.1029658 5.0490189 2.3307204 2.5499788 1.5268912 4.3483814 4.7889791 1.2064935 1.2731227 4.4255847 4.4872835 4.8702025 5.2082053 4.2499438 5.6249493 6.1222826 4.0651567 4.7835151 4.0614607 4.9482003 4.8950452 4.4202855 4.8251952 4.7096180 4.2512825 5.0361710 5.0905281 5.1926966 4.2321867 4.2714903 2.2798795 4.6450337 2.0895941 2.1754020 4.7556387 4.2092705 4.1169589 4.5414701 4.1667914 4.4349179 4.9077116 4.4134142 4.4109846 4.3879318 4.0964435 3.9502075 2.0754532 4.6502625 2.0622603 4.9681760 2.3611330 4.8419347 6.1368445 5.6725190 5.9604070 5.8148115 6.3943961 6.0960618 5.8577187 5.9403786 6.1888648 6.5374074 6.3065665 6.4299123 5.8699248 6.0081022 5.9259261 6.2814478 6.3459172 6.5097644 6.6210190 5.8395959 6.6707682 5.9831873 6.6003102 6.2403661 6.5904970 6.6529503 6.1015357 6.2333574 5.8335728 5.9465861 6.2581999 5.9734233 6.0933918 5.7624756 6.2647309 5.9239165 5.7038681 6.6449177 6.0416378 5.8562658 6.1566703 6.2392511 6.2801007 6.1378620 5.7672415 6.1181485 5.9103301 6.1697107 6.4049431 6.0831647 5.9944876 6.0831647 6.7902401 5.7414168 5.9705200 5.8402829 6.0824282 6.2051493 6.3861919 6.7510503 6.1443455 6.1443455 6.0008350 6.4075830 6.9774893 7.4083777 7.2676263 6.9918414 5.0649281 6.2728941 5.7879758 5.7104032 5.9051348 5.6252577 5.5353589 5.5353589 5.1159170 5.5351109 5.1419870 6.0001619 6.0367745 5.3052056 5.2699398 5.9308124 6.0336781 5.9308124 7.2039718 5.7179949 6.0544678 5.7179949 5.4957101 5.3052056 6.0284593 5.2699398 5.3159334 4.8532014 5.6777150 6.2135333 5.1988813 5.5093425 4.2391035 4.3511921 4.2036532 4.5486128 5.1142899 3.9089133 3.9241375 4.7309646 4.6413669 4.1067025 5.9013594 4.7282288 4.2087280 
CalfinEVm006945t3             4.2952674 3.9154524 3.8291167 4.3043718 4.3672262 3.8219432 4.9749803 1.3357997 4.1485869 5.2044693 5.6776033 4.3888061 3.9582513 1.8707383 1.3820579 4.1655592 3.2145955 3.9024732 7.1517322 0.6214946 0.0000000 4.1183482 0.0196689 2.4706913 4.8210616 4.7546019 4.0924724 2.1142256 3.8487627 4.2858444 4.1507795 2.3678189 3.7565957 2.4775115 3.8606514 4.0749345 4.3950257 4.5116898 4.7189298 2.1014964 4.1059924 3.9789578 4.1501525 4.7217418 2.2986204 4.2135049 4.8008664 1.8568305 4.5126513 4.4052089 4.1904749 2.2914231 4.8200392 3.9883850 4.1494655 2.0917924 2.4004534 4.3187249 2.1037212 3.7409870 4.4729130 4.0461436 4.7143833 4.9462636 4.1788406 4.0791052 4.6807716 4.1293142 5.1826444 4.3252155 4.3592466 2.0114952 1.0545161 4.3622930 4.1571765 0.7250858 0.5418140 4.5555924 3.9997857 3.5763414 4.0894534 3.6297260 4.6302041 4.7576284 4.1030154 3.0474380 2.6853768 4.3712210 4.1244822 4.7929892 4.1378412 4.9881617 4.1929974 5.8933546 5.6655459 6.3840815 6.2974182 6.5823493 4.2916539 2.8015080 4.2026451 4.1487059 4.2223959 4.1205057 2.5044130 4.1244822 4.1244822 3.9675095 4.0133297 4.3712210 1.2487502 2.3104287 1.5921545 1.0733004 1.3298591 4.4995754 3.9616607 3.6137349 0.8853580 5.0705652 5.1686414 3.7782816 4.1717568 4.1318536 4.1617633 3.9501753 4.3074333 4.4710930 4.8298671 4.5484693 4.1738203 4.0013138 4.4231836 3.9531858 4.2935885 4.2843300 4.4953938 4.0554407 2.1903806 4.1120564 4.2944475 4.7728580 4.5284159 1.8908006 3.8428328 2.2115297 2.3274872 1.2979466 3.9167633 4.1252826 1.1140024 0.8789456 3.8960269 4.6021818 4.2866701 5.2430341 4.1323367 5.5759912 5.7609288 3.7774080 4.5833253 3.9882792 5.1559420 5.1686414 4.1531309 4.5167584 5.0368440 4.3394765 4.6156675 5.5310198 5.7378469 3.8505765 3.8692778 2.3412904 4.5547965 1.8946526 2.2389111 4.3623621 4.0370107 3.9016227 3.9777361 3.8012106 4.1591990 4.3857339 4.1868654 4.6266193 4.0131872 4.1893218 3.6050462 1.9890278 4.1039592 2.1240215 4.0052706 2.4517031 4.4306995 7.1517322 6.5231833 6.7059753 6.7065476 6.7152723 6.9871003 6.7443580 7.0463234 6.4202868 7.0849100 7.1111765 7.1992508 6.8702705 6.6670456 6.8427369 6.7936116 7.1672461 6.9130348 7.3612341 6.2504488 6.7649735 6.6482222 6.6317186 6.4705894 6.5957911 6.7172825 7.6941718 7.2202282 6.2915866 7.4379130 6.4975655 6.2531251 6.3715256 7.1575122 7.0681376 7.4379130 6.8869859 6.6417060 7.1603561 6.7924657 6.3230560 6.4741366 6.6218342 6.3346763 6.4430055 6.1562898 6.3364365 7.3340149 6.3219375 5.8440115 6.9410698 5.7810993 7.1733565 6.5423856 6.1383821 6.6471096 6.2853137 6.3094326 6.1372512 6.6968976 6.2184570 6.2184570 7.3340149 8.2414058 8.9999989 7.0066369 8.2732815 7.3340390 5.5294306 7.2428664 5.1565192 5.1565192 5.1565192 5.1716023 5.0765258 5.0765258 4.8944355 5.3588253 4.8589181 6.0277562 5.2652689 5.3722874 5.2925158 5.1659887 5.2659647 5.1659887 8.7466309 5.3550365 5.2659647 5.3550365 4.4135617 5.3722874 5.4327353 5.2925158 5.3065853 5.7581130 5.2742895 5.0372148 5.1619983 5.3413430 4.0775153 4.4837720 3.9269933 5.4197941 5.2257506 4.0461436 4.7567351 4.9462636 4.7486354 3.8914435 5.7332746 4.9794339 4.1074240 
CalfinEVm007568t1             3.2570243 1.7373828 1.4231176 1.9388623 1.1741191 4.4463445 4.1738238 3.7383223 1.2981169 3.7984548 3.5472465 1.1173426 3.2916979 3.3676575 4.3291043 1.0438927 4.1774424 1.0844107 5.3781762 4.6214105 4.1183482 0.0000000 3.9326287 3.7119838 3.9623438 3.4403962 3.1443108 3.3934292 1.4018495 1.4033980 1.5801342 4.3447848 1.7121077 3.9525721 3.2663285 3.4154533 1.1753284 1.1753284 4.1659997 3.4170428 1.7846011 3.4666017 3.1666768 1.1726027 4.3428632 3.3761181 1.3254877 3.9358575 1.3260015 1.3056245 3.3924291 4.3215818 3.4606974 3.3130391 1.0692779 4.0931835 3.5382269 3.0316022 4.1600041 1.3033363 1.1263210 3.4437247 3.2032077 3.7974380 3.2741707 1.4823382 3.8484755 1.4570764 4.1252256 0.4503466 2.0495596 3.8497760 3.8900393 1.9876197 1.9278686 4.1600195 3.7955501 1.8135516 2.4741060 1.8270772 2.0470035 3.5033400 1.6663281 1.5335037 1.6968915 4.3593155 1.2068654 1.1694255 3.4172619 3.4173080 3.3112447 5.1303133 4.1125959 5.9208427 6.0338476 7.1246337 6.2211485 8.3611528 3.1620804 4.1455004 3.2678186 1.1074368 1.9980594 1.8482929 4.0485717 3.4172619 3.4172619 3.4094102 3.3628500 1.1694255 3.7247055 4.1603287 4.0079584 3.9091646 3.6138517 1.9563152 1.2926145 0.7002081 4.0704245 3.9492316 3.7523230 1.5183151 2.8316238 3.3708503 3.3632760 3.1114758 1.1711797 1.3976893 3.7983620 3.6202519 3.2733139 3.3368630 1.1158858 3.5798989 3.8119379 3.2164686 1.2362909 1.7498282 3.9054490 3.4553887 3.2690777 3.8749291 3.1900147 3.9264530 1.6485615 3.7602391 3.8675629 3.7992739 1.6639687 2.1796111 3.6633204 3.8777252 0.9069237 1.6412359 1.1408159 4.5766724 3.2150109 4.3399127 4.7005173 1.6561213 2.9493341 3.3110892 3.9651892 3.7523230 3.5494000 1.1040181 3.6699671 3.1582754 1.2415423 3.6864210 3.6961389 1.6550066 1.8128876 3.7456209 3.9805563 3.3269401 3.7631593 1.1919554 3.0397389 3.2425510 3.5178770 1.6282280 1.8261598 1.2025192 3.2021356 3.6173315 0.9023839 3.2981780 3.3284604 4.4257871 1.2256389 3.7704905 1.4013815 3.8406320 1.8661378 5.3781762 5.5550453 5.6061941 5.6758834 6.4731674 5.2133301 5.5902868 6.0974375 5.6515648 5.6832526 5.3692155 5.5598381 6.3297719 5.2916228 6.2719290 5.3385244 6.0074031 6.2731434 5.7174234 5.6980215 5.4036154 5.2220436 5.4144286 5.4183298 5.4387931 5.4124576 5.3795148 5.9068386 5.7600641 5.4976698 5.6453985 5.3471918 5.3224069 5.5334391 5.4298440 5.2840506 5.3975375 5.4853570 5.3611728 6.2591279 5.5502174 5.5772247 5.8394200 4.9918110 5.0708170 5.1056311 5.7817237 4.9788284 5.1067924 5.7216358 5.2133301 5.7217667 4.8486526 4.8062853 4.8528077 5.1776205 5.8530298 5.3078648 5.3317911 5.4339071 4.6955643 4.6955643 4.9788284 5.3419397 5.5537983 7.1806767 6.1362830 5.8090175 5.6149764 6.7958391 4.0501062 4.1502535 4.1129886 4.3930251 3.3237123 3.3746657 4.5152734 4.0449281 4.0205719 4.4162597 4.4311670 4.2813508 4.1993888 4.3640980 4.3512212 4.3640980 6.6762393 4.3512212 4.3512212 4.3512212 4.1814599 4.3505067 4.2684753 4.2631324 4.2306141 4.3959160 4.3872726 4.3593596 3.9861329 4.4022743 3.2177470 3.7417905 3.3024246 3.6743345 4.4011789 3.1171354 3.3288092 3.7974380 4.3679203 3.2082772 5.2401937 3.8460592 3.0397389 
CalfinEVm008407t1             3.8716615 4.0536703 3.5859929 4.3674955 4.4928299 4.1947081 4.9234497 1.4765872 3.9946023 5.1455462 5.8540958 4.0895929 3.6657110 1.9296020 1.4792181 3.9281749 3.3157745 3.7255212 7.6154865 0.6368067 0.0196689 3.9326287 0.0000000 2.6169189 4.7148540 4.3940494 3.7336013 2.1808501 3.8783473 3.7060965 3.8822918 2.2220871 3.7651861 2.4260330 3.4715966 3.5487562 4.3110598 4.3110598 4.7259158 2.2461939 3.8813707 3.4620042 3.8664603 4.3219856 2.2739313 3.9785289 4.2193904 1.9112975 4.2193904 4.3285907 4.1105018 2.4078171 4.7630763 3.7653373 4.1017352 2.1740590 2.4763858 4.0243992 2.1843753 3.5248343 4.4102080 3.8038271 4.6662684 4.8308499 3.6246278 3.8970092 4.7509709 3.9402444 5.1013778 3.7690836 3.8777133 2.0134986 1.2936810 4.2423357 3.9896347 0.8854481 0.5765891 4.3952665 3.3327884 3.0842953 4.0581254 3.0378155 4.4641046 4.8911980 4.0317553 2.8257196 2.7029765 4.2964709 3.8200512 4.6958697 3.5958664 4.7975543 3.9304517 5.5621723 5.4611030 6.2270363 6.4440169 6.6314806 4.0365083 2.7016854 3.6907601 3.8600054 3.9401568 4.1791786 2.5351479 3.8200512 3.8200512 3.5465176 3.6241036 4.2964709 1.3179432 2.1451783 1.9411213 1.2103785 1.3916891 4.0757766 3.8353748 3.2472193 1.0170577 5.0157720 4.9236809 3.5918007 3.8085696 3.8444886 3.6541533 3.4914546 4.3313267 4.4072211 4.5368258 4.5549378 3.7243631 3.7631046 3.8746123 3.8929310 4.6469692 3.9085848 4.4416725 4.0719651 2.3363421 3.9942624 4.0798261 4.7536735 4.2602942 2.0436179 3.7486643 2.3540053 2.3419053 1.4734142 3.9047979 3.9103420 1.1453363 1.0070427 3.6951910 4.0862991 4.2836544 5.8138820 3.7985429 5.9943303 5.9647528 3.8359815 3.8664951 3.7179923 4.8361157 4.9236809 3.6743228 4.1574673 5.2046362 3.8989353 4.4862370 5.0790394 5.0666754 3.5901477 4.0631119 2.3285622 4.5375691 1.9591275 2.1783272 4.3017733 3.6114612 3.4767878 3.9258195 3.9082940 4.0179975 4.2029165 3.7507921 4.7630632 3.6840560 3.8440723 3.1811960 2.1598426 4.1962471 2.2853507 3.5869604 2.3283211 4.4506609 7.6154865 6.7682670 7.1386352 7.0427638 6.5964749 7.0868269 7.1206543 7.4994856 6.3887873 7.1143549 6.7932168 7.0318899 6.9167773 6.8314445 6.8833521 6.6432532 7.3378707 7.0360628 7.2170947 6.1729205 7.1872935 6.8171973 7.0121491 6.2160929 6.8195292 7.4224176 7.4010463 7.0865817 6.2045694 7.6118830 6.5576795 6.3714561 6.4394522 7.6302645 6.9967180 7.3345024 7.3024387 6.4023920 7.0773099 6.8241792 6.3498622 6.0928589 6.8656795 6.7771362 6.4473553 6.1400419 6.2740347 7.0602384 6.4326520 5.4726157 7.0868269 5.4056108 7.0015495 6.7307788 6.3075341 6.3781413 6.3847174 5.7004821 6.1011432 6.9339991 6.3514151 6.3514151 7.0602384 7.6664326 8.9999988 6.9889798 8.9999989 7.2335983 5.3438186 6.8424584 5.0663176 5.0770882 5.3398770 5.4283495 4.8013460 4.8013460 5.3018761 5.1255492 4.9658927 5.7333556 5.1881701 5.1236948 5.0372850 5.0547524 5.1890893 5.0547524 8.9999986 5.2142392 5.2142392 5.2142392 4.1720795 5.1236948 5.2450448 5.0372850 5.0523524 5.9054030 4.9576604 5.3542435 5.0070084 5.0496557 3.6171601 4.0482028 3.5713488 5.0938067 5.6931777 3.6766872 4.5767092 4.9661428 4.7333530 3.4847663 5.9901578 4.9474361 3.6114612 
CalfinEVm012346t1             3.6617870 3.8922070 3.8439954 4.5181661 3.1953881 4.0233559 4.1019119 2.0537213 3.7469943 4.5289738 4.5800056 3.2752346 3.4618821 2.2031627 2.0539934 3.6534030 2.8279010 4.0935562 4.6328845 2.1749901 2.4706913 3.7119838 2.6169189 0.0000000 4.4253535 4.0774500 3.8890276 1.8818360 4.0325436 3.9564389 3.7646482 2.2265297 3.8183174 2.2104447 3.4819185 4.0018032 3.1891947 3.2731339 4.0226872 1.8662714 3.6362986 3.4819185 4.1497663 3.4167765 2.2632373 3.8497539 3.3039417 1.8103419 3.0701295 3.0490431 3.9315339 2.1717207 4.2772634 3.6496477 3.3607597 2.1529491 2.1671808 4.0819959 1.9239089 3.8166804 3.0393500 3.8998435 4.1225206 4.3555892 3.5986249 4.1264192 4.1230606 4.0760401 5.3295334 4.0280362 4.2112619 0.7185116 1.8583165 4.1895900 3.5231554 2.0962859 2.2566260 4.2142341 4.0418337 3.5361879 4.2394267 4.1038983 3.9014995 3.4494995 3.7836691 2.3387819 2.0172027 3.1831143 3.8071938 4.1308526 3.6390514 4.2914921 4.5896474 7.5286449 5.1333148 5.7593241 6.8131636 4.8948893 3.7960634 2.2259092 3.7009315 3.4503470 4.0484859 3.8456538 2.1543326 3.7643252 3.7643252 3.4685227 3.5183881 3.1831143 1.8106802 2.5861046 1.6896527 2.2373500 1.7426804 4.8942784 4.5728977 3.6034639 1.8125814 4.6525014 4.5677740 3.9829134 3.4906936 3.7677269 3.6967850 3.3511622 3.3177280 3.1176449 4.1550589 3.9614173 3.6819978 3.9325767 3.7211199 3.5195474 5.1038223 4.0977816 3.3317197 3.6895335 1.8557312 3.4612843 3.8094022 4.3171807 4.1569823 1.9043315 3.8816114 1.5163043 1.2373240 1.7160263 3.5015947 4.8976239 1.9132222 2.0733921 3.5761951 4.1312819 3.2492642 4.5531762 3.5983974 4.4531629 4.7100908 3.7371764 3.5898712 3.6742385 5.4127374 4.7324244 3.6268886 3.4321855 4.2508186 4.2189903 3.4187880 4.5973024 4.6088716 3.9358765 3.9252608 2.0160778 3.9247705 1.7897532 2.0050292 3.1680653 3.9302177 3.3326189 3.5478897 3.8764729 3.8064350 3.2609722 3.8673000 5.0279036 3.2551736 3.6826447 3.2970865 1.9123320 3.0461880 2.0868472 3.9544283 1.9689415 5.1073914 4.6328845 4.7805638 4.7695340 4.8086100 4.9038299 4.9872028 4.9420493 4.7180971 5.0808220 5.3264569 4.6558793 4.9236445 4.9318582 4.7928254 4.9948835 5.0032751 5.2981777 5.0541512 4.7891164 4.8506927 4.5445659 4.8314587 4.5622644 4.9262571 4.5627541 4.5184896 5.0782997 4.8706792 4.8012809 5.1702885 5.4307695 4.7010973 4.6687229 5.1419804 4.8014228 5.1702885 4.8366771 5.2161250 5.2006087 4.9587064 5.2962960 5.1189011 5.0737809 5.7218205 4.9270086 5.0274039 4.8378226 5.0782997 4.5622644 5.8313292 4.9884615 5.8313292 4.7583229 5.0283742 5.7827552 4.0643329 4.9449301 5.3798607 5.3679146 4.6568093 5.7235327 5.7827552 5.2801666 6.1261397 5.6087760 5.8875340 5.4460632 5.3765456 4.7275431 6.1869282 4.5522058 4.5522058 4.5522058 5.0493191 4.5347838 4.5347838 4.1583145 5.3108169 4.0398864 5.3703574 4.8746346 4.8905073 4.8236941 4.8119310 4.8309184 4.8119310 5.7970307 4.7980593 4.8309184 4.7980593 4.5006285 4.8905073 4.7465543 4.8236941 4.8236941 5.7299408 5.3452208 4.4715142 4.7282335 5.4590919 3.8997207 4.1821131 3.3515324 4.3783513 5.0100885 3.9341098 3.8426659 4.3555892 4.9949846 3.3337504 4.5302201 4.4348236 3.9608477 
CallaeEVm001292t1             3.6114839 4.7274421 4.0687816 4.1210159 4.5865291 3.6021971 2.6787858 5.2189343 3.2939085 1.1319814 0.8951985 4.6339761 3.1713247 4.0280851 4.5678894 4.0330965 4.1776575 4.2906118 3.4135678 4.8308548 4.8210616 3.9623438 4.7148540 4.4253535 0.0000000 3.4868037 3.5340398 4.0037458 4.4812965 3.4643242 4.7095182 5.4305926 4.2541308 5.7566466 3.4778509 3.6823914 4.3830815 4.0001780 3.7147455 4.1431425 4.9674638 3.4757944 2.9734689 4.0413172 4.6723550 3.2625143 4.0516417 4.2150411 3.9433179 4.5070425 3.3863677 4.4732223 0.7971350 3.8917197 4.0367180 4.1491433 4.3032269 4.0185336 4.5167701 4.4106605 4.1745961 3.1048569 0.7596405 1.1672834 3.4040766 3.0380899 1.0013620 4.8154318 1.5218744 5.2899359 5.1863587 4.8312617 4.7470496 4.2964999 4.6397706 4.8634505 4.3900060 4.5411415 4.7286387 4.3728576 5.5681372 1.5777161 4.3993196 4.5402955 4.9161175 6.6287363 2.6781091 4.3115370 4.1416371 0.7965179 3.4766201 6.2965458 5.7852526 6.6689464 7.5505017 7.3871331 7.6816439 6.2336332 3.9734715 5.1043019 3.8062520 3.7748298 4.0587129 3.5248837 4.4875228 3.9693073 3.9693073 3.1513539 2.7881871 4.3115370 4.3846002 5.1367971 5.0832015 5.0512115 4.2742960 4.5300165 3.9129158 3.6390392 5.4954839 0.9775159 0.8267250 4.0706656 3.3452030 4.1329152 3.4474030 2.7813767 4.3151424 3.6725256 0.9408610 1.0356506 3.7550149 4.3044809 4.4150881 3.2596336 1.5019393 3.7318091 4.8136177 5.3441479 4.8058490 3.6862896 3.6825051 0.9608927 3.2681746 4.9125437 5.2317670 4.6572234 5.6367385 4.9578200 4.2795233 4.4280543 4.3592481 5.1864803 4.4966468 4.6226009 4.2690997 0.8063135 3.9570324 1.2212309 1.0463465 4.4053092 3.5351072 3.4647780 1.1474339 0.8574245 3.6517940 4.4253265 0.7476165 3.6901179 4.3998008 1.6184580 1.4870012 4.5206954 4.5754879 4.1682098 3.5923149 3.7811559 4.3544186 4.3819153 3.5270353 3.5501262 4.1648772 4.4711545 3.6297067 4.8416218 3.6217917 1.0334689 3.5210739 3.2437594 3.3164165 4.4367139 3.9948147 4.9602453 3.4118451 5.7689239 3.8514379 3.4135678 3.3771972 3.4220239 3.4560700 3.6183804 3.4071914 3.3948738 3.3684256 3.5699310 3.5142182 3.3823108 3.3494900 3.5710941 3.2675304 3.6200953 3.5554129 3.6013493 3.6698979 3.3251318 3.5929633 3.1682731 3.2273962 3.2050989 3.2931068 3.2501117 3.1050768 3.4917706 3.4936073 3.5849391 3.8531886 3.3801847 3.3703910 3.4405550 3.4674327 3.3007690 3.6297587 3.6661138 3.8545029 3.8161339 3.5955230 3.4180507 3.4025931 3.4345277 3.6202418 3.1502135 3.3651931 3.4889239 3.4145386 2.9681401 3.6413066 3.1233782 3.6559451 3.0669926 3.3937824 3.4284942 3.5532378 3.5939584 3.6008254 3.8355711 3.2310020 3.3260868 3.3124434 2.9738047 3.1130973 4.0394379 4.6149110 4.0138320 3.8526073 3.3059440 3.1060299 2.5294226 2.5514853 2.5980254 2.5039408 2.7577085 2.8036810 3.1284462 2.8374829 3.0256257 3.3178369 2.8010043 2.8030078 2.7544189 2.8379031 2.8823896 2.9379008 3.7949344 2.6349019 2.8029290 2.6349019 2.2402082 2.7685304 2.5625336 2.7200247 2.7886135 2.6002912 2.8001933 2.8340615 2.5722928 2.7875049 3.7337982 4.1159234 3.6047596 0.8276010 1.1413993 3.0353593 0.6869081 1.1672834 3.3335222 3.5391448 1.7070345 1.1253286 3.7001917 
CallaeEVm003830t1             0.4537118 2.7567751 2.7679269 3.5327507 3.1428901 2.4065654 3.6311696 4.4233569 3.2333393 3.3164957 3.7656493 3.0348772 0.4316423 3.8383700 4.1819610 2.9281262 5.2058229 2.6604971 3.0573234 4.4959814 4.7546019 3.4403962 4.3940494 4.0774500 3.4868037 0.0000000 0.7105410 4.0913709 2.7193407 2.6625810 2.8392079 4.4991133 2.7630155 4.6097135 0.4373188 0.6344013 2.8662729 2.7947620 2.0812871 4.0888334 2.8268082 0.4373188 0.6647173 2.7650970 5.2935471 0.2057815 2.9486487 4.1869744 2.9256369 2.8787880 0.1942134 5.4953818 3.3152375 0.5101254 2.8534062 4.2040109 4.4501050 0.5931011 4.0076880 2.8485216 2.8287377 0.6793858 3.4587134 3.1208847 0.4364440 2.5059419 2.9253030 2.5570649 5.0775987 3.2776767 3.8464532 4.2328804 4.3306542 3.6378871 3.8470107 4.3356790 4.0493414 3.8587375 3.7093816 3.7457023 4.1470678 3.2340761 2.8726646 3.2473875 2.8796871 4.8229440 2.3792222 2.8758622 0.6413352 3.5570468 0.4300408 5.9730698 4.7281929 6.1183871 7.9238736 6.4964299 6.9881055 5.8543456 0.7492295 4.3028396 0.4291718 2.8378991 3.3909370 2.7603814 4.2823364 0.6413352 0.6413352 0.3547112 0.3447852 2.8758622 4.0949543 5.3918562 3.6223111 4.2663275 3.7583304 3.3793602 3.3565677 3.1015534 3.8171538 2.5911965 3.0660194 2.6167682 0.4964156 0.6598109 0.4561920 0.3647719 3.0908720 2.7865696 3.0626347 3.7274168 0.4257138 0.4808674 2.9011828 0.4310570 3.1978915 0.3980319 2.8962953 2.8380502 4.0750983 1.9575986 0.4872187 3.2009166 0.6445059 4.1614122 3.3720567 4.3847591 4.5363726 3.8829911 2.6545390 3.9355810 4.1387366 4.4262399 3.1910811 3.0005569 2.9072326 3.0066003 0.3886059 3.3767404 3.2630286 2.6852570 0.3599867 0.5176362 2.8411041 3.0660194 0.4005688 3.0185147 3.0188014 0.4145934 2.8477351 3.5293344 3.6476996 2.6460373 2.8633388 4.8055828 2.0007752 4.3680951 4.6744099 2.8662729 0.6925053 0.4999392 1.8668434 2.8101209 3.6208253 2.9190530 0.3697490 3.3361077 3.2323482 0.4697624 1.2020242 4.4133206 2.8112742 4.6301136 2.7583351 4.6374107 4.4056644 3.0573234 2.9953142 3.0764702 3.0667686 3.1005902 2.9373297 2.9431704 3.0462770 3.1481624 3.1451627 3.1494461 3.2841162 3.1903782 3.1342060 3.2035562 2.8656447 3.0834066 3.0683931 3.1760935 3.1213296 3.1824420 3.1219981 3.1969951 3.2938104 3.1732337 3.1985418 3.0993779 2.9199833 3.1010503 3.1068109 3.2612229 3.1813022 3.2159356 3.1475352 3.2913241 3.1068109 3.0223518 3.3261184 3.3305412 3.1905867 3.2015845 3.4049884 3.1167406 3.1181014 3.0235561 3.1648266 3.0779073 3.0993779 3.1969951 3.1775271 2.8728576 3.1775271 3.1445731 2.8868552 3.1617690 3.1417150 3.0779073 3.2980852 3.2007138 3.1732337 3.1617690 3.1617690 3.0787633 2.8876033 3.5341176 3.3785740 3.4247475 3.2869225 3.2095813 2.9856404 3.2787369 3.2787369 3.2787369 2.9722217 3.6664721 3.6664721 3.4067364 3.3558156 3.1520665 3.8095075 3.3619446 3.1762437 3.1154999 3.3388433 3.3574217 3.3388433 3.6895384 3.4494716 3.3574217 3.4494716 3.1231440 3.1762437 3.1781991 3.1154999 3.1454757 3.7252380 3.0939970 3.4743689 3.1501378 3.1837147 0.7101072 1.8904799 0.4969820 3.6434193 3.8057404 0.7272728 3.2663106 3.1208847 2.3102518 0.5065668 3.4715705 3.4882372 0.6925053 
CalsaE_EVm005262t1            0.9031028 3.0058965 2.7811657 3.7091763 3.2317377 2.3286974 3.8395031 3.4939306 2.7830094 3.4844182 4.0488650 3.1691051 0.6831696 4.1173664 4.0681030 2.7003974 4.2002192 2.6420912 3.8911673 4.2603099 4.0924724 3.1443108 3.7336013 3.8890276 3.5340398 0.7105410 0.0000000 4.1419706 2.8976856 2.4043919 3.2076820 4.3244795 2.9737978 5.0684597 0.6102738 0.2616977 3.0527984 2.8399459 2.5153567 4.0448580 3.2065409 0.5505687 0.2640077 2.8657133 4.1287126 0.6482506 2.6467698 3.9011291 2.6205054 2.8814116 0.6297793 4.1097912 3.3230583 0.9054274 3.0537782 4.0464250 3.9460345 1.0987094 4.0747457 3.0978540 3.0404158 0.3292623 3.5015713 3.4345911 0.6054773 2.1445822 2.9335335 3.3339407 4.6891130 3.9591424 3.9066918 4.1612176 4.4836841 3.2827028 3.5054946 4.4616948 3.8691299 3.5918242 3.8781612 3.8121439 3.6974210 4.2517980 2.5634959 2.8369053 3.2912267 4.9704435 1.9885247 3.0739847 0.3358305 3.5293327 0.6019683 5.2010367 4.0624230 5.1733487 5.7828821 6.1433179 7.1006236 4.3132698 1.1574433 4.7969329 0.8259362 2.7886688 3.2729617 2.5308123 3.6241500 0.3450160 0.3186277 0.5238811 0.3858857 3.0739847 3.7245991 4.3063193 3.5964134 4.6732509 3.9444370 3.4532588 2.9109035 2.6342423 3.2363203 2.8470485 3.2501626 2.8762782 0.6872803 0.4423885 0.6301243 0.5319513 3.1022286 2.6686819 3.4060993 3.5975147 0.8368369 0.8197415 3.2036548 0.6482033 3.4723433 0.7971078 3.1432071 3.5701442 4.4823583 2.3617844 0.9616649 4.0639307 0.8153492 3.7724550 3.3814559 4.9124245 4.3676057 4.8127589 3.1972708 3.9219406 3.6630801 4.1725914 3.3163373 3.3564315 3.1343881 3.9219616 0.8152159 4.3541359 3.8100607 3.0530620 0.7796429 0.7379147 3.7041935 3.4657733 0.9418541 2.9666800 3.2897482 0.8258148 2.9551370 3.8924392 3.5227585 3.2733752 2.8449874 4.0076030 2.4305614 3.6764168 3.6711026 3.1045992 0.1121472 0.6497930 2.5330863 3.1047597 3.0651594 3.1672367 0.8139260 3.5280311 2.5759263 0.6501106 1.4152923 3.6684547 3.0426991 3.9387359 2.1959972 4.1992441 2.8525905 3.8911673 3.6453393 3.6804094 3.6713001 3.8005599 3.7332314 3.6313107 3.7817699 3.6673762 3.9097169 3.5953718 3.7890087 3.8241708 3.8699507 3.8578639 3.8028349 3.9006125 3.8617025 3.7134036 3.8212814 3.6308486 3.9360824 3.6017320 3.7948397 3.6211943 3.6159344 4.0641504 3.5728072 3.7891755 3.9838199 3.7502488 3.8411916 3.9050307 3.8048030 3.8895830 3.9358716 3.9317544 4.2663848 4.1437845 3.8193123 3.7200611 3.8607930 3.7894946 3.8491252 3.6324638 3.6759194 3.7050700 4.0626756 3.5994283 3.8828219 3.4432465 3.8789391 3.7551794 3.7012597 3.7757678 3.6135201 3.6883302 4.0116784 3.9918210 3.6321463 3.5174683 3.5787463 3.5922823 3.4582672 4.6321902 4.7633992 4.1109755 4.8672402 2.8473251 4.0677899 3.3832260 3.3493468 3.3493468 3.1792700 4.0724952 4.1012762 3.4694141 3.9621704 3.2516729 4.0093421 3.0450522 3.2960051 3.2664687 3.0510642 3.1783307 3.0746934 5.6191550 2.8905323 3.0075433 2.8905323 2.9882331 3.3003707 3.3266429 3.2703785 3.2741857 3.3480564 3.4843458 3.5225521 3.3081332 3.5172324 0.1022275 2.2589410 0.6459879 3.7005443 3.8700358 0.3364989 3.0856958 3.4345911 2.5762755 0.6614143 4.7575017 3.6247757 0.1427101 
CalsaE_EVm007399t1            4.1810330 4.2180628 3.8406287 5.0284537 3.8442408 4.4190668 4.8912774 1.7727239 3.4325495 4.7683230 4.6103231 4.1547345 3.8831764 2.1878596 2.1519357 4.2399343 2.9673805 3.7999424 5.1907475 2.1112045 2.1142256 3.3934292 2.1808501 1.8818360 4.0037458 4.0913709 4.1419706 0.0000000 4.8520390 4.5222035 4.5239576 2.3689722 4.2053417 2.5966188 3.7894419 4.0710938 4.2289714 3.8956654 3.7740806 0.0906313 4.4157332 3.8990660 4.0479627 3.9710198 2.4319454 3.6746385 4.1065926 0.4262989 3.9435116 4.2733392 4.0515062 2.4805298 4.5978410 4.0374360 3.8944872 2.1554859 2.6225854 4.3692463 0.4470058 4.1642496 4.0496007 3.9346862 3.9904008 4.7911526 3.7671199 4.0765014 4.3583779 4.8346143 4.8748720 4.6804400 4.5676356 1.7751101 1.8601550 5.0128119 3.6521800 2.3578312 2.1263599 4.9988726 4.5694759 3.9599141 4.3640494 4.4438696 3.7908371 3.8357868 4.4133408 2.7133782 2.8793179 4.0521713 4.1768879 4.0773746 3.7962996 6.0796626 4.3837771 6.2916998 7.2765169 7.3480908 8.1398817 5.1593344 4.3787754 2.4683310 3.9213329 4.0499297 4.5427967 4.1963471 2.1040797 4.1257255 4.1257255 3.3788152 3.3953932 4.0521713 1.7778410 2.5775145 2.0819052 2.2541957 1.8547827 5.2696047 3.9554469 3.7033820 2.0699438 4.1331504 3.9527330 4.2601984 4.0263122 4.2009767 3.9097068 3.2549599 4.1003008 3.8336512 4.2822012 4.5588851 3.8453424 4.5395926 4.0596682 3.8177898 4.6249399 4.4124893 4.3051266 4.5561527 0.4309811 3.8573042 4.1838345 4.2522408 3.8907366 0.6718557 4.4372717 2.5109653 1.9643691 1.9602221 4.1075818 4.6891633 1.7189941 2.0666780 3.9963678 4.7259668 4.2056069 4.6125180 4.1840255 5.4429392 4.6559294 4.1563029 3.8500642 4.2465118 4.5270739 4.0998194 4.0188002 3.9557400 4.1394765 4.5383652 3.9936369 4.9740863 5.0567084 4.5541461 4.3145195 2.2044030 4.1249289 0.4126694 2.0428204 4.0267105 4.1634643 3.9442427 4.1918135 4.2470765 4.3774070 4.3692405 4.0246860 4.2140789 3.5241590 3.8340562 3.9486673 2.4954863 3.7159096 2.4541947 3.7033247 2.4453206 4.5125333 5.1907475 5.2333306 5.2846262 5.2496888 4.9954070 5.1754850 5.0721630 5.0624716 5.5198938 4.5265498 4.5291810 4.8758010 5.1592308 5.2301090 5.0866257 5.0319443 5.6097031 5.1049712 4.6819239 5.3847400 5.2659247 5.2531385 5.1387129 4.9560631 5.1345372 5.2290135 5.4991705 6.0031113 5.3631838 5.8484275 5.2902748 5.1016121 5.1747103 5.0719833 5.4369944 5.3132269 4.9263629 5.6584499 4.9391463 5.1727714 5.2357719 5.6020090 4.9433687 5.8228051 5.3173222 5.2967653 5.2975765 5.5612573 4.9751836 4.9909467 5.0831399 5.0000305 4.5961417 4.9151335 5.7105653 4.4045718 5.6505278 4.8317301 5.0459422 5.4009070 5.5095824 5.5409335 5.5391758 6.2428155 5.8357878 5.4557294 5.8082045 5.4139441 4.7705251 6.3364691 5.2020462 5.2339831 5.2387636 5.1079912 5.5904938 5.6693500 4.6720867 5.1604809 4.6662712 5.7833179 5.5479828 5.9203202 5.7357822 5.6583073 5.6639422 5.7185213 5.1915453 5.5135715 5.6043246 5.5135715 4.5024041 5.8986432 5.3235903 5.7123664 5.8249292 5.2897069 5.2410384 4.4758325 5.4684494 5.1472960 4.2410529 3.8462770 4.0108492 4.2898566 5.0721584 3.8466030 3.7259270 4.7911526 3.8101289 3.9495558 5.7724569 4.5545427 4.2988400 
CalsaE_EVm008513t1            3.3882435 0.3825583 0.3795328 1.3428705 1.4313585 4.2117788 5.5821254 4.5190014 1.3448583 4.8652839 4.4713001 1.4271380 2.8497293 4.7689929 4.5118778 1.2717058 4.8491558 1.2881764 4.8963324 4.7646567 3.8487627 1.4018495 3.8783473 4.0325436 4.4812965 2.7193407 2.8976856 4.8520390 0.0000000 0.4234001 0.7209105 4.7999014 0.0735349 5.4649967 3.2784482 2.8735491 1.4972086 1.1735704 4.4029485 4.8533161 0.7034784 3.2784482 2.6706530 1.1231297 4.8653851 2.8690289 1.1284933 4.8670254 1.1771538 1.4816420 3.0581811 5.7389248 4.3971441 3.2131094 1.4908152 4.9174120 4.2423531 3.6726074 4.8649793 0.6973513 1.4836369 2.5256531 4.5977807 4.5963083 3.4821262 0.3592041 4.6059378 0.7408859 4.7462921 2.1706333 2.1172637 3.9316728 4.2698689 1.8435995 1.7810467 4.4363190 3.9507766 1.6501432 2.1336880 1.9210595 1.6973234 5.1087033 0.3479451 1.2378199 0.7167619 4.6298478 0.0731958 1.5070368 2.8953665 4.5978236 3.4969573 4.9270400 4.3626772 5.7337600 6.5231638 6.1536959 6.3272000 6.6360241 3.2195335 4.4928781 3.4599569 1.3722541 1.3577615 0.3964324 4.6180403 2.9034681 2.9034681 3.1712475 2.9018731 1.5070368 4.4425627 5.3804909 4.1253666 4.9341516 4.1259810 1.6922991 1.0145429 1.3063846 4.6958364 4.4960830 4.0437480 0.3083660 2.6467202 3.0666441 3.5115769 2.8815137 1.4373977 1.1687136 4.6661200 4.7561734 3.3895171 3.1536015 1.4501706 2.8588588 4.7126501 3.3468325 1.4835912 0.7783392 4.4171522 3.7983726 3.0559030 4.3277211 3.3622873 4.3442418 1.5254747 4.8831604 4.3586948 4.5372644 1.5138825 1.6990315 4.4206268 4.9772957 1.6285590 1.2913957 1.5021113 4.6293251 3.3555867 4.7794322 4.2912987 0.3652660 3.3515860 3.0995501 4.9599012 4.1260544 3.1125016 1.2758649 4.1431485 3.2082373 1.1383822 5.0458583 5.1774802 0.8501399 0.3867683 4.3640526 4.2403665 4.2925431 4.3833855 1.4791459 2.7533149 3.4005200 4.1327811 0.3235187 1.2136324 1.4759996 3.2846383 4.1191831 1.2746474 2.8595886 3.7278112 5.0363586 1.4901966 4.1669742 0.3266223 4.1865581 1.5058162 4.8963324 5.6253495 5.3861346 5.3769000 6.1583403 5.2281164 5.0660543 5.4328657 5.0169179 4.8113088 5.2464917 5.5522245 5.6781981 5.1585128 5.6208820 5.1268882 5.0109254 5.4155562 5.3769816 4.7781458 5.2325149 5.1453977 5.2571475 4.7438128 5.2994741 5.2736435 4.8652053 5.1743179 4.7634145 4.8896489 5.4030110 4.7878593 4.8223322 5.1626192 5.6347930 4.8896489 5.2095787 5.1650696 5.0967046 5.6586069 5.3305074 5.1373766 4.7608514 5.2449525 5.6168487 4.9742139 4.6091977 4.8652053 5.2571475 5.6550969 5.1910403 5.6550969 5.4454974 5.0964840 5.2588043 4.9792500 4.6091977 5.0735239 5.7506153 5.2994741 5.2588043 5.2588043 5.2036626 4.7824160 4.7751246 5.4202508 4.7397533 5.7445093 4.5881601 4.2650941 3.9865929 3.9865929 3.9865929 3.7177577 4.2374678 4.2374678 4.3266556 4.2940635 4.0373924 4.2572061 4.4037655 4.1107289 4.0538123 4.4370810 4.9776269 4.5345852 6.2367238 4.3901029 4.4502258 4.3901029 3.9936162 4.1107289 4.2266785 4.0538123 4.0712732 4.2639535 4.7256444 5.5259549 4.0049245 4.7858071 3.0418328 4.0274918 3.4685027 4.3207222 5.4067458 2.5642863 4.2557073 4.5963083 4.0068731 3.4266756 4.9401711 4.8842127 2.9126985 
CalsaE_EVm014834t1            2.6674065 0.3971147 0.3968590 1.1493255 0.9830184 3.5352100 4.9716766 4.0745933 1.2645222 3.9079927 4.1078772 1.0035744 2.6488572 4.2080618 4.5482044 1.1185557 4.5950138 1.1256089 4.8870081 5.0008400 4.2858444 1.4033980 3.7060965 3.9564389 3.4643242 2.6625810 2.4043919 4.5222035 0.4234001 0.0000000 0.0794335 4.4931659 0.4488483 4.2441481 2.7097983 2.4455640 0.9629913 0.9629913 3.9561733 4.5215793 0.0801058 2.7097983 2.4573979 0.9629913 4.2130894 2.5666965 1.0101715 4.9802878 1.0144602 1.0144602 2.6219223 4.3506414 3.4605504 2.5540866 1.0116204 5.1713659 4.1284138 2.7890962 5.1386577 0.1009186 0.9342576 2.4565065 3.7910300 3.7432006 2.7603327 0.3483070 4.1344473 0.3499942 3.9738606 1.3982099 2.0335195 4.0922138 3.6457017 1.7092857 1.5491590 4.1264979 3.9428031 1.6872598 1.9631777 1.9378806 2.1153733 4.2137054 0.1856708 0.9568761 0.0899398 5.1347454 0.4845866 0.9629913 2.5403759 3.8752093 2.7471796 4.5986567 4.3632932 6.7239434 7.3819882 7.0180344 7.7217989 8.0232529 2.5480539 4.0984768 2.7046592 0.9707316 1.0384491 0.5252051 4.7135454 2.5403759 2.5403759 2.7838261 2.7471796 0.9629913 3.9538928 4.7520860 3.7617281 4.0311937 4.1144435 1.3313284 1.0556054 1.0847600 3.7935861 3.9890156 3.4505943 0.4063799 2.3772332 2.5660263 2.7022003 2.6014621 0.9800384 1.0462790 3.9289553 3.9279915 2.6970941 2.6668222 0.9707316 2.5732576 3.5621075 2.5639865 1.0211854 0.1710127 4.5847840 3.3826840 2.4352635 3.4493839 2.8924632 4.6163510 0.9871573 4.6235804 4.4811255 4.3334084 1.2430796 1.5893066 3.9904245 4.1538810 1.0985381 1.1909718 1.0132814 3.9083433 2.7120598 4.3493533 3.8245566 0.3872797 2.5551656 2.5315587 3.9547842 3.4505943 2.7855328 1.1226254 3.6608179 2.4716262 1.0231253 4.5066100 4.3771302 0.2844217 0.3723213 3.7643997 3.4619209 4.1681368 4.0179362 0.9629913 2.4111812 2.8249697 3.4266379 0.4011517 1.2739329 1.0114015 2.6581177 3.7150250 1.0654321 2.6821676 2.6808363 4.8856228 1.1039612 4.1232727 0.2984118 3.9189233 1.6616672 4.8870081 5.9153663 5.8129725 5.8047603 6.0535867 5.3116239 5.0378084 5.2753888 5.4729262 5.4297069 5.7924944 5.9286060 5.9523684 5.4221804 5.9085957 5.6576820 5.5349565 5.7835468 5.9276584 5.2268980 5.2009299 5.4285072 5.2105642 4.8880840 5.1718948 5.3152285 5.2593239 5.3132525 5.2056098 5.2788934 5.8558045 5.6346587 5.4757778 5.6428826 5.5519446 5.2788934 5.3803215 5.0369694 5.1289339 6.0104504 5.7593700 5.6955823 4.8932192 5.4993098 5.9053198 5.4729262 5.1863271 5.2593239 5.2105642 5.6604976 5.3116239 5.6604976 5.8319949 5.4489261 5.5467858 5.0098414 5.1863271 5.2039600 5.5921349 5.1718948 5.5467858 5.5467858 5.2593239 5.0426042 5.1447321 5.7318873 5.9387828 6.3847198 4.6832713 5.2606435 3.8294812 3.8294812 3.8294812 3.5227123 3.9897391 3.9897391 3.7974145 3.5074616 3.5544063 4.2072190 4.7586553 3.9704842 3.8996602 4.8086399 4.8287590 4.8086399 8.3374111 4.8287590 4.8287590 4.8287590 4.4455278 3.9704842 4.2273201 3.8996602 3.9206509 4.0888346 4.3920295 5.0153285 3.8363244 4.4622288 2.4834287 3.5676420 2.8168453 3.5753532 3.9887805 2.4565065 3.7910300 3.7432006 3.5207227 2.7936648 3.8339178 3.7684327 2.4111812 
Canbo1_EVm002531t1            3.3152202 0.8984354 0.7619383 1.5405281 1.5278429 3.7916027 5.9648216 3.8494088 1.3028331 5.1459996 4.9811886 1.4757260 2.7263159 4.1906471 4.3521865 1.4078791 3.9344310 1.3377750 5.9003102 4.5386506 4.1507795 1.5801342 3.8822918 3.7646482 4.7095182 2.8392079 3.2076820 4.5239576 0.7209105 0.0794335 0.0000000 4.7105953 0.8726128 5.0195202 3.0856199 2.9961832 1.5369152 1.3053655 4.4430198 4.4393395 0.1933110 3.1849988 2.7076614 1.3311780 3.9839439 2.7371404 1.2786315 4.2641918 1.3638349 1.5990996 2.7805936 3.8472286 4.5553882 3.1988941 1.5506802 4.6873182 3.7840304 3.5319421 4.2591578 0.2356394 1.5513863 2.6128834 4.6108338 4.7519191 3.1395673 0.3721638 3.7339336 1.2444693 4.6608319 2.4598965 2.5053958 4.5631459 3.9078474 1.7213845 1.8443228 4.2103825 4.0354744 1.7749500 2.6750157 1.8286164 1.4663303 4.1269510 0.2976758 1.2990781 0.2414588 5.4976481 0.2307077 1.5888553 3.3170340 4.4438022 3.2092634 5.3290931 4.0107009 5.8413918 5.9744232 6.6088706 8.2212955 5.8259431 3.1379260 4.7174593 3.2659253 1.3897642 1.2876720 0.7523576 4.1379985 3.4784964 3.3784813 3.0149133 2.7731432 1.5888553 3.9116132 4.3938983 3.9022107 4.8452155 4.4067543 1.9385947 1.0520830 1.1455928 3.9676476 4.0543263 3.8679470 0.6466915 2.5759907 3.7354520 3.1794343 2.4740648 1.4121638 1.3234104 4.8440072 5.1364231 3.2779693 3.3624843 1.5882864 2.6910312 4.7299971 3.1455027 1.6011884 0.7136459 5.0584878 4.4641063 2.8930014 4.7285773 3.2625833 4.2353461 1.6499948 5.6379177 4.7085192 4.6219015 1.9166645 1.9382097 3.9761896 4.2686494 1.6564639 1.4051081 1.5474293 4.7405668 3.1110295 6.2312309 4.1950164 0.8021227 3.0723087 2.7881029 4.4950727 4.4862531 3.1035997 1.4231537 4.2856196 3.1104843 1.2529539 4.6616026 4.4065319 0.8629014 0.8464183 4.2484200 4.0897031 3.9931815 3.6964952 1.5272149 2.6549706 3.2389650 4.5831908 0.7408447 1.3031441 1.5594440 3.2127197 4.3584902 1.1421230 2.7792587 3.4743501 4.9185539 1.4575291 4.4508505 0.2031508 3.9026780 1.3528973 5.9003102 6.2896481 6.0654449 6.0679581 6.2447085 5.8455746 5.7401107 5.9549189 5.7925604 5.5917230 5.9676648 6.1434601 6.1469116 6.1205618 6.1233281 6.3446996 5.9367513 5.8394834 6.0989028 5.6249543 5.9538959 5.9447116 5.9583391 5.1139829 6.0304689 6.0612550 5.7262002 5.9486884 5.5869225 5.3532319 5.6714252 6.2523786 6.2259918 6.0201687 6.4093230 5.2795437 5.7125844 5.8086852 5.5313206 6.1338170 5.6117087 6.0951294 5.2631437 6.1947500 5.5813727 5.2358130 5.3965934 5.2170944 5.4155406 6.0000785 5.4006489 6.0000928 5.7108648 5.3801993 6.1871740 5.5896191 5.9219244 6.3183829 6.0069846 5.8762841 5.3033441 5.4071951 4.9934408 5.1171313 5.7120011 6.6609222 6.6992812 7.2343625 4.9435347 6.1266588 4.1538200 4.4996169 4.5480659 3.8615575 4.4833500 4.4579175 4.3843756 4.1473759 4.0991337 4.5628039 4.8916975 4.0924312 4.1059212 4.9173587 5.0202145 5.2070310 8.0922981 4.9619815 4.8644390 4.9619815 4.6471000 3.7809921 4.1347551 3.7950314 4.0575862 4.3056556 4.4814814 5.1183507 4.0588054 4.5144463 3.4544796 4.0281190 3.2652446 4.4692961 5.1731038 2.5766529 3.8754426 4.7161966 4.2771602 3.2235261 5.7133395 4.7993496 3.1991338 
Canbo1_EVm004256t1            5.4092215 4.8410120 4.1564680 4.9151379 5.2092845 3.6866430 4.9805252 1.8623281 4.2978026 5.8543296 5.6057049 5.4298328 4.3741019 1.5980385 1.9878309 4.5743056 2.5518229 4.6583546 5.8536768 2.4088928 2.3678189 4.3447848 2.2220871 2.2265297 5.4305926 4.4991133 4.3244795 2.3689722 4.7999014 4.4931659 4.7105953 0.0000000 4.6820901 0.3616983 4.4086681 4.6751768 5.1810740 4.8503976 4.5960666 2.4111001 4.8300388 4.2979490 4.5718166 4.7103716 0.5760201 4.0999786 5.2531288 2.5269289 5.1033824 5.2871693 4.3066677 0.5037906 4.6154662 5.0862914 5.5191726 1.3628168 1.7233241 5.1251838 2.6611720 4.7120219 5.0925822 4.6556171 4.8931756 6.0461896 4.5997412 4.4869099 3.9452230 4.9845915 4.4643756 5.6609531 4.5371715 2.3711647 2.4660971 4.4665022 4.4964292 2.8122212 2.2819363 4.3296226 4.0903107 3.7750560 4.2815945 3.5370972 4.4748379 4.8290315 5.1892324 0.0987031 3.1892835 5.2015855 4.5444055 4.4925556 4.6639083 4.4466643 3.6788711 5.1524703 4.4901378 5.5588629 6.1028968 5.2955157 4.2879758 0.5617672 4.8094344 4.7827726 4.4957237 4.6100975 0.9993396 4.6141909 4.5981375 4.0544069 4.1165469 5.2015855 1.7904174 1.3281162 2.3467498 2.3476059 2.0913606 5.0264132 4.0862949 4.1355838 1.8483789 4.4540623 4.7603742 4.1647528 4.5101448 4.6033707 4.5704845 3.8970745 5.5750403 4.7333837 4.5064729 4.9839183 4.6563532 5.1167034 5.5564320 4.7344706 4.5876518 4.8492195 5.6167805 5.3297983 2.6912488 4.2014906 4.6372319 5.2311816 4.3406869 2.6221086 4.3703668 2.9327925 2.3351740 2.3101542 4.0690876 5.0299882 1.8649700 2.1116316 4.9396068 4.4340824 5.7153416 5.4179258 4.7533790 5.5540722 5.6320932 4.3583239 4.6671074 4.4828729 4.9313639 5.0797832 4.9428366 5.0775159 4.9973224 4.8109959 5.3341276 4.9380280 5.0509729 4.9154212 4.9242462 0.6900653 4.8029157 2.3589345 0.9469802 5.1967017 4.6478121 4.4846177 4.0506807 4.5567341 4.5628178 5.5452056 4.6373312 5.4440835 3.9780916 4.4636945 4.4207280 1.3323497 5.0439038 1.1767182 3.9080097 0.7374017 4.1102158 5.8536768 5.3901044 5.6534362 5.4331040 5.2050337 5.3789995 5.9049695 5.7851471 5.9739339 6.1763748 5.2056724 5.3721274 5.6766146 5.9248059 5.7092363 5.6528882 6.3444033 5.3032165 5.4496351 5.9976480 6.1648608 5.8172012 6.3699505 5.5590611 6.4258550 6.3154491 5.6070758 6.3934952 5.9387607 5.7332409 5.8135756 6.1665138 6.4273142 5.7013381 5.7979827 5.4022989 6.1319822 6.3113584 6.2996329 5.7092305 5.6906195 5.9879798 5.7169609 6.6420823 5.1910729 5.6763336 5.9832506 5.6205259 5.7459998 5.3927887 5.2769401 5.3907647 5.3099175 5.5903203 6.1502221 4.9756711 6.6722720 5.5691782 6.4706239 6.5775940 5.7589526 5.8397214 5.3909442 6.3490483 6.4033167 6.2801363 6.9505444 5.5161154 5.1620324 7.2241446 5.6431197 5.6853344 5.6958269 5.7923076 5.7819054 5.8644636 5.8339358 6.2473077 5.7585119 6.0461224 5.9657664 4.7816381 4.8151747 5.9362219 6.0829646 6.0208063 6.1853926 5.7260240 6.1053616 5.7143967 5.2336701 4.9129910 6.0760422 4.9485446 4.8386041 5.6195588 5.0949244 5.5001519 5.1380344 5.3160409 4.3330893 4.7266576 4.4976150 4.8015644 6.4057549 4.5934231 4.1305169 6.0461896 4.3539726 4.5652905 6.6040382 5.5924688 4.6622563 
CarmaC_EVm004831t1            3.3945210 0.6269044 0.3914044 1.7876750 1.6227362 4.2692324 4.8925300 4.1397228 1.5568375 4.0843306 4.3932211 1.5139217 3.0531789 4.4770702 4.0775423 1.3703787 4.3260349 1.4364708 5.6447309 4.3009931 3.7565957 1.7121077 3.7651861 3.8183174 4.2541308 2.7630155 2.9737978 4.2053417 0.0735349 0.4488483 0.8726128 4.6820901 0.0000000 5.2842071 3.3249684 3.3218123 1.6486677 1.4025321 4.1515881 4.2279177 0.9570061 3.5503921 2.7013804 1.3793218 4.6239698 2.9595975 1.2685778 4.1957145 1.2959252 1.5156477 3.0825039 4.5038512 4.2177115 3.3251981 1.5600449 4.2508845 3.9747262 3.5154430 4.3700502 0.6640428 1.6441877 3.0434012 3.8690208 4.1162369 3.3347369 0.3452904 4.1677649 0.7453563 4.3617810 2.0499746 2.0209610 3.9044842 3.7931568 1.6752384 1.9330416 4.3679196 3.6542891 1.6845716 2.1172180 1.7429579 1.5992095 4.8691623 0.7322718 1.3903211 0.8978371 4.4511414 0.0909387 1.6505943 3.2732666 4.0521650 3.3033375 5.1784318 4.5670940 5.7639856 5.6573248 6.5120433 6.0200648 6.3396191 3.3130481 4.2996922 3.5376252 1.4097434 1.6710280 0.7432760 4.2731049 3.3153887 3.3153887 3.1318837 2.9461969 1.6505943 4.0319450 4.9139749 4.0689147 4.5563200 3.8493140 1.8154274 1.0266538 1.1860422 4.2037227 4.1995632 3.8238287 0.3070917 2.7367727 3.3549304 3.3902177 2.6985100 1.5222269 1.3278951 4.2420291 4.2889898 3.4731497 3.3787271 1.4881331 3.0412846 4.7150433 3.4415527 1.5215207 0.9733693 4.3123937 3.9405923 3.1959614 4.2056017 3.4516644 3.8578032 1.8075036 4.8653431 4.2572311 4.3983118 1.7117149 1.7323786 3.9695886 4.4598115 1.7284130 1.2871093 1.5763755 4.3946207 3.5574952 4.4986213 4.1781892 0.5776307 3.0833383 3.3394259 4.4919747 3.8855384 3.1359827 1.3729834 3.8986479 3.3754217 1.2307294 4.3751437 4.4323508 1.0479708 0.5235345 4.4121000 4.4056497 3.6972605 3.7721831 1.6339942 2.8859714 3.3758176 4.2138782 0.5426619 1.5775069 1.4956908 3.3743704 3.7653518 1.1574309 3.0127975 3.6382118 4.8065291 1.6183260 4.2610113 0.3219166 4.0929279 1.4150255 5.6447309 5.6805808 5.4879443 5.5380960 5.8353148 5.6942078 5.5832293 5.7107847 5.1946599 4.7792485 5.4939633 5.7777334 5.9121488 5.6018163 5.8643225 5.3197051 5.5935394 5.1203771 5.6520011 5.1036474 5.7830659 5.4651960 6.0545093 4.8152205 6.1261108 6.1228961 5.1257833 5.5219822 5.0747229 5.2870607 5.6345655 5.2241738 5.2433061 5.3183606 5.9699744 5.0537532 5.6157990 5.5871797 5.4353944 5.9098053 5.5292574 5.4616971 5.0786431 5.3815951 5.1100515 4.7832880 4.9253973 4.6859828 5.1372362 5.3385304 5.5888070 5.3414084 5.0980479 5.0484137 5.2768913 5.3224611 5.1876685 5.8664642 5.9668926 5.3673676 4.7956132 4.7956132 4.8426924 5.1154281 5.0543351 5.9888786 4.9969929 5.9431152 4.9363772 4.7684789 3.9290147 4.3385436 4.2848494 4.6148276 4.5804661 4.5059274 4.4103818 4.3236116 4.3384317 4.3019141 4.7500049 4.4668777 4.4172461 4.8270757 5.1685476 4.9027832 6.4002305 4.6517452 4.7786213 4.6517452 4.2070836 4.1110033 4.2604929 4.0655653 4.4256740 4.1597185 4.5509398 5.4241923 4.1665305 4.5945959 3.2416576 3.8722855 3.4273039 4.0273710 4.5068476 2.6509410 3.6916474 4.1162369 3.8729280 3.4569288 5.4238919 4.1237207 3.0215918 
CarmaC_EVm005066t1            5.2951954 5.0389901 4.4899691 5.2043364 4.9516619 3.7841009 4.9638226 1.9339530 4.7058617 5.5946623 5.6509365 5.2894095 4.5535204 1.7604168 2.1012937 4.9250599 2.6412035 4.6247746 6.0599584 2.4147115 2.4775115 3.9525721 2.4260330 2.2104447 5.7566466 4.6097135 5.0684597 2.5966188 5.4649967 4.2441481 5.0195202 0.3616983 5.2842071 0.0000000 4.4150973 4.9929323 5.1983954 5.0152894 4.6118703 2.5744627 4.8237820 4.3679549 4.8383931 4.7692857 0.5444248 4.1385791 5.1912416 2.6317021 5.0923023 5.1933396 4.4923314 0.4539366 4.8528424 4.7983546 5.0458043 1.4287864 1.6506516 5.0805419 2.8508571 4.6363667 4.9747129 4.9181279 4.9459427 5.4588071 4.6851300 4.3068487 4.0365786 5.4329281 4.9522144 5.3869192 4.8323176 2.4183723 2.4700432 4.6710434 4.4482597 2.8163386 2.3763506 4.2603229 4.6557866 3.8743243 4.0239512 3.9330915 4.2431700 5.0193082 5.2314574 0.6113717 3.0510241 5.1631722 5.2341694 4.5565754 4.7257714 4.6694754 3.8057219 5.0180983 4.2882485 5.6717613 5.5122448 5.3325272 4.3322170 0.5773682 5.2176623 4.5796014 4.6226628 4.5169072 1.0641481 4.9948213 5.0295205 4.2691745 4.2741970 5.1631722 1.9030001 1.4012435 2.2802085 2.3092868 2.1774840 5.0154171 4.0149252 4.0533023 1.8412875 4.5796245 4.7212551 4.4704387 4.7727426 5.0489467 4.8056790 4.1657780 5.3106656 4.8416185 4.4549002 5.2230677 5.0941779 5.3387448 5.0308156 4.6844196 4.1917270 4.8790949 5.3869387 5.4103388 2.9737813 4.4768621 5.0353587 4.6248261 4.4618579 2.6576412 4.5377562 3.2181145 2.5914912 2.4915141 4.3371956 5.4530910 1.9183969 2.1891066 4.8549711 4.8550974 5.1375161 5.3233261 4.7510880 5.7209393 5.7078168 4.6061358 4.9691409 4.8324075 4.9946473 5.0422696 4.6904120 4.7508249 4.8717134 4.7365844 5.2319856 5.3833552 5.3026999 4.9250138 5.0344711 0.6030305 4.7781821 2.4757951 1.0411226 5.2016462 5.1271277 4.2411087 4.2574136 4.6746830 4.4615976 5.1084779 4.8629323 4.7944677 3.9036018 4.4218671 4.1976123 1.3797540 4.8506869 1.1822684 3.7968558 0.8097846 4.2506579 6.0599584 5.2139367 5.6331766 5.4840130 5.3738509 5.3530288 5.7370947 5.6484561 5.9643984 6.0343489 5.1990869 5.3404116 5.9198210 5.8185693 5.8955455 5.8872116 5.8921972 5.5704189 5.4605361 6.0212361 6.2706843 5.6656646 6.4864990 5.5754673 6.5193297 6.4503220 5.2868199 6.0750651 5.9555652 5.3705903 5.4682594 5.9933542 5.9704725 6.0255485 5.7529835 5.1968401 6.5884620 6.1353444 5.6778048 5.9528381 5.3587148 5.9286095 5.4108440 6.4685597 5.1572762 5.5240459 6.0810605 5.1040470 5.8100260 5.6742038 5.1863173 5.6721238 5.1087885 5.8698098 5.8164286 5.1680500 6.6071035 5.3322351 6.3921205 6.4997236 5.4400875 5.5119850 5.0320646 5.9622818 6.0518566 6.3070583 7.0996726 5.5812207 5.3007736 6.7437284 5.6489397 5.6521368 5.6653040 5.8224624 5.9026467 5.7908819 6.0591036 6.5895633 5.2813438 6.6356438 5.7852893 5.0938115 5.1314176 5.7323562 5.9098491 5.7768187 5.8313058 5.9727209 5.8958150 5.9604152 5.4070420 5.1832106 5.7294306 5.2225463 5.1514700 5.4812318 5.0810841 5.3859849 5.2654248 5.2319160 5.1817456 4.9282813 4.3846711 4.9932891 6.0400732 4.9291878 4.1514488 5.4588071 4.8943205 4.3097067 6.0117686 5.5583707 5.6961819 
CarmaC_EVm005617t1            0.6830801 3.3383659 2.9214613 3.7528410 3.3060222 2.2142734 3.5912343 3.8343751 3.1468732 3.2008066 3.7078054 3.1304823 0.5346212 3.6087564 4.1448174 3.1181844 4.5605193 3.0001415 3.5140567 4.0574050 3.8606514 3.2663285 3.4715966 3.4819185 3.4778509 0.4373188 0.6102738 3.7894419 3.2784482 2.7097983 3.0856199 4.4086681 3.3249684 4.4150973 0.0000000 0.5144408 3.0376327 3.0155252 2.2833014 3.8098477 3.2252472 0.0756541 0.4955879 3.0338656 4.1239187 0.5050802 2.9913539 3.6215698 2.9112330 3.0390850 0.5294846 4.1493723 3.4794108 0.6805045 3.0242090 3.9430719 4.0418468 0.8954000 3.7176580 2.8564557 3.0115720 0.5267788 3.3244979 3.2161683 0.2196292 2.4921224 2.6971757 3.5429331 4.4804303 4.1720736 4.3307914 3.6197578 4.1065518 3.6104920 3.6461583 4.2962497 4.1363407 3.6656485 4.4076994 3.6061051 3.9411106 3.8316548 2.9813094 3.2121819 3.2679598 5.6994243 2.0819368 3.0881888 0.6244545 3.4617787 0.1802458 5.3221182 4.1875144 4.7750978 5.9379320 5.8270083 5.9956580 4.8638239 1.0111790 4.4018661 0.6739280 2.8304760 3.4556426 2.8025771 3.6550883 0.6082315 0.5785676 0.2266326 0.1506921 3.0881888 3.4960740 3.8076448 3.4050624 4.7466265 3.7211269 3.6058386 3.2377935 2.8928456 3.1843810 2.8192319 3.1715606 2.9201169 0.4738173 0.7059695 0.2242301 0.3274649 3.1369271 2.8896791 3.4682838 3.4163972 0.7011557 0.7585140 3.2242490 0.4995908 3.8209814 0.6300994 3.1991629 3.6007173 4.2901781 2.3109890 0.8062905 3.6460328 0.7347303 3.8214747 3.9402220 4.3927366 4.1779849 4.2498341 3.3797634 4.1340544 3.7369026 4.1982608 3.5735007 3.2036241 3.1032382 3.5411516 0.6609906 3.8162278 3.2496934 3.2694742 0.6398447 0.5454979 3.2915737 3.2227664 0.8031156 3.2326389 3.1320017 0.6657765 2.9854954 3.8196083 3.5544682 3.3077509 3.0335939 4.0568162 2.2418162 3.6704451 3.5296486 3.1259862 0.5925737 0.1222973 2.3223740 3.1724048 3.2852601 3.1576296 0.5689621 3.3532540 2.8896964 0.4802374 1.2379659 3.8475378 3.0064879 3.7471867 2.4058696 3.7615811 2.9847501 3.5140567 3.5902228 3.6376664 3.5793835 3.6498978 3.5931705 3.7196339 3.8039561 3.7746603 3.5654582 3.5197146 3.7969244 3.7453813 3.7175394 3.7769742 3.3707512 3.5087680 3.8004083 3.7632958 3.7355060 3.3403352 3.6933742 3.2975368 3.5468350 3.3438547 3.2842347 3.8358392 3.6267341 3.7235353 3.6966509 3.5762415 3.7907501 3.9254697 3.7343396 3.8028030 3.7258032 3.6584492 4.0769909 3.8671387 3.7408872 3.5724851 3.7067942 3.7865236 3.6633686 3.6685179 3.7444013 3.7832244 3.8535186 3.3276252 3.7840142 3.1055551 3.7803534 3.6651670 3.5558484 3.6379850 3.6950222 3.7126861 3.7534668 3.7044091 3.3619907 3.5119455 3.5560260 3.3830154 3.1867987 4.4885742 4.6323112 4.3034438 4.7178504 3.0152611 3.5213839 3.1519803 3.1588594 3.1681762 3.2868416 4.0546511 4.0725133 3.4003111 3.3372134 3.3073084 4.0586423 3.2177761 3.5062089 3.4382686 3.2341154 3.2727698 3.2237785 4.9438677 3.0188550 3.2010356 3.0188550 2.8011673 3.4332953 3.3297419 3.3661451 3.4837472 3.3197963 3.5154010 3.3085381 3.3252766 3.6222686 0.6768218 2.0923352 0.1378500 3.6869720 3.7708943 0.4785238 2.9165347 3.2161683 2.3062291 0.1304538 4.2661200 3.4622353 0.6789233 
CarmaC_EVm005844t1            0.8043196 3.1309604 2.7300411 3.6891587 3.1726405 2.4941129 3.7652766 3.5577011 3.0467978 3.4854013 3.9915706 3.2327656 0.7293904 3.9374744 4.1746746 2.9026107 4.5632386 2.8052341 3.9236957 4.2054393 4.0749345 3.4154533 3.5487562 4.0018032 3.6823914 0.6344013 0.2616977 4.0710938 2.8735491 2.4455640 2.9961832 4.6751768 3.3218123 4.9929323 0.5144408 0.0000000 3.2291684 3.1146656 2.6090563 3.8328591 3.1564426 0.3032873 0.2206822 3.0894452 4.7039697 0.7225635 2.9982554 3.9153479 2.9366581 3.0696640 0.7134853 4.2554156 3.4778241 0.8462529 3.0993747 3.9830145 4.1832553 1.0507668 4.0592358 2.5785314 3.1022789 0.4542521 3.5086170 3.4369899 0.4874783 2.2738445 2.9940534 2.8821497 4.5397409 3.8386709 3.9891112 4.1359108 4.5706896 3.3650546 3.8302591 4.6343356 3.7570967 3.6803854 4.1851041 4.0871940 3.9197138 4.1371997 2.8733998 3.0952577 3.1143444 6.0279174 2.1060024 3.1696276 0.4166459 3.7227110 0.4945228 4.7460466 3.9301217 4.6968802 6.0527497 5.7379681 6.4442535 4.6998942 1.1251041 4.8061861 0.7054407 2.9711135 3.4017410 2.9209905 3.7310703 0.3972850 0.3990583 0.5900492 0.4578663 3.1696276 3.5585109 4.1703022 3.5744912 4.3528076 3.8501572 3.7578184 3.2475333 2.8423160 3.1648526 2.9720762 3.3934809 2.7724442 0.6480407 0.4507587 0.5402354 0.5052953 3.1391276 2.8691251 3.6780142 3.9232086 0.6982351 0.7842142 3.3878370 0.6882260 3.5057988 0.6881607 3.3072321 3.4419714 4.4279745 2.3597699 0.8739163 3.9719534 0.9042058 3.7175338 3.6596862 4.9869660 4.3141064 4.5811726 3.1129477 3.9547865 3.6888355 4.2397300 3.4149417 3.3516673 3.1016183 3.6401794 0.7554466 4.4049712 3.5542253 3.0867021 0.6581029 0.7936609 3.5856600 3.4431043 0.8631051 3.2352133 3.2742432 0.7370029 3.2666874 3.8737910 3.6322907 3.1034968 3.0433435 4.2906121 2.4330911 3.6765070 3.9126601 3.2501832 0.2449019 0.5709423 2.4991951 3.2751375 3.1699097 3.2779151 0.7182521 3.5652576 2.7242206 0.6649294 1.3233744 3.9701932 3.1413701 4.3510527 2.3244748 4.2950315 2.9021324 3.9236957 3.8737161 3.8887136 3.8549247 3.7109631 3.7585559 3.8707016 4.0398708 3.7382582 3.8215199 3.7688218 4.0123495 3.7866749 3.9711719 3.8196425 3.7731744 3.8936868 3.7081105 3.9218131 3.8293301 3.5834331 3.8229296 3.7045928 3.8548079 3.7540779 3.7370780 3.8676601 3.6554642 3.8282264 4.1507196 3.6745933 3.8301240 3.9031697 3.7032063 4.0324308 3.8022864 3.8363944 4.2931332 4.1199163 3.7819516 3.6328513 3.7470626 4.0551330 4.0460748 3.5826472 3.6487629 3.7547365 3.8749078 3.4844760 3.8342400 3.4469782 3.8305014 3.7878631 3.4990997 3.8780571 3.8207156 3.9085724 3.9606872 4.2661553 3.4957971 3.6603662 3.6603662 3.4729495 3.3439466 4.3947824 4.6406531 4.0521639 4.8129252 3.0661248 3.8216936 3.7326247 3.7136220 3.8501829 3.7205108 4.0514553 4.0924989 3.3783227 3.5481628 3.2274292 3.8098905 3.4808198 3.6424384 3.6073672 3.4598265 3.6289328 3.4598265 5.4646701 3.4377132 3.5314956 3.4325796 3.1973510 3.4730441 3.3732284 3.4392129 3.6167979 3.4813179 3.6344469 3.4890306 3.5336919 3.7017701 0.2907449 2.3079420 0.5905794 3.7381239 4.0120845 0.3108404 3.2858194 3.4948705 2.5045654 0.5932161 4.9840504 3.6430572 0.2840335 
CarmaC_EVm006949t1            3.1059613 1.6498015 1.4486258 1.7939241 0.4331437 4.2833441 4.7346992 3.6093019 0.9153184 4.3858555 4.3764856 0.4122570 3.0677226 4.0462153 4.2351228 0.8164813 4.6738768 0.8868075 5.3818545 4.6869190 4.3950257 1.1753284 4.3110598 3.1891947 4.3830815 2.8662729 3.0527984 4.2289714 1.4972086 0.9629913 1.5369152 5.1810740 1.6486677 5.1983954 3.0376327 3.2291684 0.0000000 0.0219056 4.2889660 4.1291562 1.6403641 3.1438714 3.0127926 0.1091122 4.8114153 2.7438191 0.3088037 4.5119557 0.3154033 0.3582793 2.9079246 4.3621962 4.2032603 3.1904252 0.3227929 4.8082259 4.2817433 3.1849942 4.8744797 1.3874600 0.0875707 3.0199810 4.3388481 4.3621726 3.0390065 1.3200192 4.0820585 1.7689489 4.8150272 1.4823834 2.1826914 3.9497053 4.2294909 1.9190175 1.6954246 4.4197173 4.7637930 1.6928087 1.9478478 2.0010309 1.7237562 4.2118844 1.1898865 0.3789166 1.6677007 6.1510033 0.7483152 0.0771266 3.2024470 4.6087710 3.0056801 4.7190349 4.5419215 6.6004664 5.9301600 6.6244815 5.9624858 6.0158872 2.9353335 4.8703166 3.0966550 0.3278203 1.7813139 1.4616874 4.5247256 3.2293489 3.1934908 3.0449716 2.9282766 0.0771266 3.6471218 4.8379975 4.4159819 4.6166595 3.5052002 1.8426979 1.1821869 0.7389262 4.3338876 4.4492375 3.9844383 1.5995122 2.6122076 3.4772881 2.9297086 2.7075344 0.4437983 0.2863859 4.1185421 4.1642330 3.0978929 3.0798302 0.5752098 3.2918785 4.1770557 3.0098936 0.3923795 1.7927982 4.7759001 3.7026272 3.0797600 4.1639583 3.1888998 4.4870692 1.6384367 4.0974540 3.5245788 3.7346004 1.7456514 2.1162694 4.3007855 4.7459936 1.1474404 1.6839806 0.3633672 4.4760262 3.1299241 4.6913469 4.8130762 1.5732095 2.8054866 3.0809431 4.6397707 4.0597905 3.2198539 0.4456500 4.4277927 2.9720744 0.3762807 3.7854131 3.7131725 1.6651888 1.5282889 4.3162479 4.1719513 4.4274115 4.2512177 0.0691649 2.8574831 3.0212465 3.6440574 1.6153375 1.6216024 0.4088664 3.1103217 4.2921108 0.2797190 2.9817094 3.4052969 4.8136830 0.6619582 4.4478152 1.0633930 4.1150370 1.4819067 5.3818545 5.5453035 5.4648513 5.5265474 6.2022002 5.4081490 5.2838164 5.6013163 5.5428196 5.1571654 5.4487336 5.7249617 5.7812202 5.3137758 5.8306599 5.3745577 5.4469480 6.1557457 5.8706505 5.4146356 5.0733328 5.0910322 5.0906263 5.0724999 5.0299875 5.0489543 6.0709900 5.9564214 5.4450610 5.9601219 5.7152703 4.9689898 5.0060009 5.5380151 5.3241461 5.7744417 5.4164150 5.8380268 5.4431025 5.7792792 5.6138081 5.9647873 5.5261847 5.9395964 4.9862544 5.0473780 5.2503163 5.6970210 4.6907682 5.4514400 5.3900503 5.4516158 5.4069270 5.0458368 5.4877107 5.4364747 5.6120826 5.6740626 6.0544995 4.9849364 5.1090248 5.1843052 5.7562265 6.0512341 5.4811360 5.5113494 5.1599337 5.9995374 5.6303549 6.0996518 4.5324432 4.6808256 4.6579403 5.0267454 4.8424100 4.8326639 4.6777025 5.0049773 4.7196499 4.8880015 4.8253763 5.2039677 5.1349026 4.8524291 5.1017605 4.8524291 5.4392381 4.4715053 4.8112923 4.4715053 4.5596105 5.0167845 4.9439416 4.9505153 5.1335081 5.3061875 5.1575856 5.0077547 4.8052626 5.2708487 3.1852165 3.8584348 3.0586454 4.5553977 5.1060638 2.8147326 4.0302863 4.3621726 4.4144840 3.0012859 5.2285407 4.5647852 2.9432125 
CarmaC_EVm006949t2            2.9472923 1.4321461 1.1836659 1.6387519 0.4192773 4.4279744 4.6101729 3.6093019 0.9153184 4.1482830 4.0360549 0.3744186 3.0880562 4.0687020 4.1570398 0.6721507 4.5598893 0.8352845 5.2746219 4.8323033 4.5116898 1.1753284 4.3110598 3.2731339 4.0001780 2.7947620 2.8399459 3.8956654 1.1735704 0.9629913 1.3053655 4.8503976 1.4025321 5.0152894 3.0155252 3.1146656 0.0219056 0.0000000 3.9890710 3.8013480 1.4022339 3.1360061 2.9603229 0.0657150 4.7231159 2.7536004 0.3088037 4.3233360 0.2923194 0.3294779 2.8417631 4.3621962 3.8836045 3.1157424 0.3133416 4.7291246 4.2817433 3.0361717 4.5410222 1.0796345 0.1008174 3.0404605 3.9565120 4.1150081 2.9815115 1.3020095 4.2066348 1.3207374 4.3801388 1.0548277 1.8264308 3.9456850 4.0959099 1.6196336 1.5229118 4.3275668 4.6205853 1.6003787 1.7883408 1.8585318 1.7237562 4.2970056 1.1898865 0.3789166 1.4028718 5.7750154 0.7483152 0.0870570 3.1029730 4.2080255 2.9529939 4.6313537 4.6284197 6.7349259 5.9535808 7.1694548 6.0174816 6.1625763 2.7828622 4.9935388 3.0506983 0.3235178 1.7115853 1.4846381 4.5589053 3.1029730 3.1029730 2.9889379 2.9282766 0.0870570 3.6471218 4.8379975 4.1688127 4.2262823 3.5227328 1.6702038 1.2213016 0.7103072 4.3338876 4.5978824 3.8036291 1.2702070 2.6035376 3.2680633 2.8914776 2.7019587 0.3932122 0.3073712 3.9596031 3.8944596 3.0424752 3.0033172 0.3399071 3.2918785 4.1392373 2.9175072 0.3784530 1.3625597 4.4677468 3.5579359 2.9653379 3.8045183 3.0671209 4.2173589 1.3902050 3.8385863 3.3952281 3.7979872 1.5176715 1.7525014 4.4198221 4.4675273 0.8561886 1.5508706 0.3270336 4.1539489 3.1844284 4.1272241 4.5799594 1.3551146 2.6005369 3.0424152 4.5888203 3.8036291 3.1407263 0.4320650 4.2461753 2.8998945 0.3412135 3.9407328 3.8506447 1.3004047 1.3510774 4.4577698 4.0729901 4.0756904 4.3097852 0.0927743 2.7435354 3.0185586 3.4363171 1.3940374 1.6216024 0.3870526 2.9413480 4.2754535 0.2499978 3.0070903 3.2981916 4.8294014 0.6053588 4.4448147 1.0633930 4.1150370 1.4819067 5.2746219 5.4525061 5.3668965 5.4360535 6.2480373 5.0814033 5.1437783 5.4732776 5.5386557 5.0477481 5.1855399 5.4067712 5.6555309 5.2215243 5.7269235 5.1674654 5.4007916 6.1325341 5.5663939 5.4531695 5.0471430 4.9772452 5.0351026 4.9980662 5.0085962 4.9830082 5.8787518 5.6714907 5.4879576 5.7953987 5.6137091 4.9418953 4.8954271 5.3585675 5.1494487 5.5969145 5.4066219 5.7017317 5.5196063 5.6532495 5.5028869 5.7988495 5.4644715 5.9403039 4.8615391 5.0008758 5.2647984 5.4642785 4.5890104 5.2769732 5.1774545 5.2772187 5.0538645 4.9551189 5.4825749 5.0703951 5.6281330 5.7416869 5.9641953 4.9517907 5.1405756 5.1405756 5.4642785 6.0581493 5.3110281 5.2753502 5.0399462 5.8623451 5.6303549 6.0996518 4.2429914 4.4019004 4.3771655 4.8403229 4.6766922 4.6661924 4.3586319 4.5486282 4.2586481 4.5684815 4.6143321 4.8695079 4.8031893 4.6407515 4.6003402 4.6407515 5.3972011 4.5825318 4.6003402 4.5825318 4.3787782 4.6739536 4.5729589 4.6105868 4.8003574 4.8361921 4.7161611 4.9488140 4.5085536 4.8080853 2.9849657 3.5434824 3.0566272 4.2833989 4.7739059 2.8338843 4.0798701 4.1150081 4.2244716 2.9957796 5.0091961 4.3171024 2.7435354 
CarmaC_EVm006998t1            2.6396988 4.2326244 3.6608669 4.9386867 4.6656888 1.1629076 4.3830192 4.4663391 3.7175705 4.0562686 3.9400351 4.7616526 2.2878375 4.1644111 4.3455487 4.5969737 3.9447013 4.3025311 4.1967882 4.8954603 4.7189298 4.1659997 4.7259158 4.0226872 3.7147455 2.0812871 2.5153567 3.7740806 4.4029485 3.9561733 4.4430198 4.5960666 4.1515881 4.6118703 2.2833014 2.6090563 4.2889660 3.9890710 0.0000000 3.8134521 4.4237703 2.4530043 2.3084926 4.1109311 4.2157970 2.1725212 4.4064557 3.5856183 4.2055286 4.3826631 2.2256292 4.3396953 4.2254627 2.5638646 4.4410387 3.5698983 4.4724040 2.7854291 3.5426231 3.9019233 4.2623245 2.2849961 3.7809679 3.8355494 2.4411049 4.0656033 3.5648545 4.6093966 4.8230114 4.4063195 4.4237378 4.7030671 4.2643506 4.8032843 4.5831838 5.5468787 5.2240124 4.5067995 4.0652019 3.7632611 4.5693207 4.5662110 4.4713538 4.7056664 4.5666714 6.1975951 3.2726383 4.3357079 2.4468591 3.6670524 2.4223290 6.2512125 4.8726699 6.0495146 6.2481748 6.5592612 7.1590663 6.2661134 2.5169305 4.9262050 2.4677183 4.2434307 4.5355087 4.2223162 3.5017030 2.4635449 2.4635449 2.3878701 1.9921855 4.3357079 4.1440925 4.2708226 3.8213456 4.7844010 4.1230024 5.5474624 4.0727540 4.0563609 4.5600368 3.5492451 3.7165302 4.0161433 2.0803862 2.5639327 2.4232730 1.8145693 4.7378455 4.1918548 3.6443387 4.0589970 2.4977652 2.6395048 4.7798626 2.4895832 3.9726569 2.5316433 4.8160448 4.9492724 3.9638768 1.2811654 2.4129592 3.6267035 2.3900751 3.9943981 5.1062332 4.9142663 4.6138901 4.4015906 4.5778375 5.2912207 4.4924149 4.2567701 4.5801745 4.4889293 4.4205435 4.1561718 2.6160635 4.8214642 4.0821520 4.0489460 2.1886886 2.3787502 3.9232914 3.7769801 2.6467898 4.4071401 4.3516769 2.6356033 4.2898590 4.1045803 3.9351800 4.3386698 4.5303542 4.1361781 0.9726276 3.3242145 3.9115343 4.3582106 2.5516841 2.3683800 1.3811671 4.0843035 4.5995588 4.8665284 2.5967687 4.1591151 3.8932911 2.2399565 2.6290394 4.0092445 4.5805744 4.3349928 3.9076888 4.4006264 4.0022637 4.1967882 4.3235657 4.3467678 4.3283663 4.5392852 4.1944272 4.1016261 4.2056014 4.4588094 4.1248647 4.2570696 4.3614856 4.5719624 4.4239925 4.6413400 4.3814885 4.7304112 4.4779647 4.3922978 4.5364498 4.3385323 4.3486292 4.2900161 4.4025128 4.3232805 4.3291668 4.6090580 4.8229089 4.4951212 4.5864422 4.3672680 4.6935660 4.7401321 4.1679849 4.6434064 4.4513808 4.3750286 4.7366276 4.4822251 4.6506356 4.3279129 4.5317398 4.0213262 4.3473234 4.1693493 4.2279932 4.4741640 4.5496578 4.0252900 4.1228902 4.2669684 4.0940440 4.3755534 4.1583816 4.1818482 4.4887677 4.7422899 4.9215751 4.4877336 4.2155581 4.1105825 4.1026836 4.3250380 4.4192844 4.7977683 4.9968205 4.3137588 3.8961438 4.2798598 4.8766823 3.9991805 4.0128100 4.0070407 4.2903004 4.6650561 4.6770424 4.4566392 4.3678289 4.4116285 4.2144548 3.3134489 3.8745028 3.8250470 3.3718778 3.5866616 3.4236431 4.0915996 3.2677597 3.3522318 3.2677597 3.6152965 3.8172828 4.0168555 3.7681003 3.8718026 3.8948990 3.9216703 4.2001998 3.7972947 3.8756516 2.5362448 0.2535691 2.4305940 3.8773563 4.4220624 2.2256829 3.3494240 3.8355494 0.2809125 2.3503927 4.6413132 3.9998899 2.6094752 
CarmaC_EVm008233t1            4.0984666 4.2136957 3.8035373 4.6280580 3.9275050 4.5906551 4.8215362 1.7392614 3.3724440 4.8766535 4.7397327 4.1393255 3.9211032 2.2480365 2.1602010 4.1304451 2.9187696 3.7440962 5.1615241 2.0455911 2.1014964 3.4170428 2.2461939 1.8662714 4.1431425 4.0888334 4.0448580 0.0906313 4.8533161 4.5215793 4.4393395 2.4111001 4.2279177 2.5744627 3.8098477 3.8328591 4.1291562 3.8013480 3.8134521 0.0000000 4.3425022 3.7291284 3.9489573 3.9537718 2.5071425 3.5726724 4.0497075 0.4686159 3.9632263 4.1217233 3.9432453 2.4742729 4.6219009 3.9195955 3.8136358 2.1809361 2.4984035 4.4394239 0.4565396 4.0520789 3.8874571 3.8203826 4.0636991 4.8207258 3.8199313 4.0632797 4.3882133 4.7289232 4.9205254 4.6005989 4.4225750 1.8319094 1.8635347 5.0125881 3.5566176 2.3167964 2.1725587 4.9717525 4.3150573 3.7902804 4.1145286 4.4631137 3.6333400 3.8121442 4.4075304 2.6727144 3.0130664 4.0040441 4.0580892 4.1264779 3.8026658 5.7934949 4.0738299 6.2664388 7.0074626 7.0418513 8.4311426 5.3582052 4.4498778 2.5774725 3.7671411 3.9574253 4.3793688 4.1593365 2.2045486 4.0006578 4.0006578 3.4184454 3.3717668 4.0040441 1.7641621 2.5502634 2.0551777 2.2241458 1.8305614 5.3027709 3.8236783 3.6853236 2.1093615 4.2728764 4.0934389 4.2023736 4.0761765 4.1938262 3.8406142 3.2725092 4.1486193 3.7519854 4.3299516 4.5361229 3.7013706 4.4505226 3.9645866 3.7577872 4.7038049 4.2913774 4.2727111 4.4267710 0.4213030 3.9611374 4.0671289 4.3864756 3.8282782 0.6442807 4.3470660 2.4903367 1.9406483 1.9755455 4.0054588 4.6591190 1.7058618 2.0744804 3.9502902 4.5440840 4.1409069 4.6852835 3.9986916 5.6079765 4.8433412 4.2100580 3.8289957 4.1614869 4.5689356 4.2171477 3.7679151 3.9603336 4.1939468 4.4638427 3.9453086 5.0451858 4.9901307 4.4200446 4.4247835 2.3225749 4.1039609 0.4048727 2.0348165 4.0034007 4.0494950 3.9535569 4.1507694 4.3036226 4.1059334 4.2484080 4.0881213 4.1831993 3.6059957 3.8561669 3.9518185 2.4404619 3.6150071 2.4493574 3.6101462 2.4798739 4.3532657 5.1615241 5.3747091 5.4208811 5.3929010 4.8909286 5.2603788 5.0766779 5.0779954 5.4539380 4.4064604 4.5342441 4.8800650 5.0190369 5.1755966 4.9496716 5.1561837 5.6306485 5.0335886 4.6793532 5.2185814 5.1781125 5.1127242 5.1732751 4.9001653 5.2367264 5.2637104 5.4076368 5.9483279 5.1979447 5.7506347 5.2469237 5.1352546 5.1548559 5.0745394 5.4236196 5.1836570 4.7473804 5.7935621 4.8979974 5.0318244 5.1888303 5.6958646 4.8420468 5.7329722 5.3665125 5.3230939 5.2138604 5.4475898 4.9404907 5.0345896 5.1725364 5.0437239 4.6539840 4.8847555 5.5419795 4.4529007 5.4330772 5.2629425 4.9957496 5.3946177 5.4285366 5.4600238 5.4214082 6.1084815 5.7969165 5.6350478 5.6921255 5.1621876 4.7640506 6.2112285 5.2265979 5.2139560 5.3835191 5.1428524 5.6539402 5.7336261 4.5797937 5.2538014 4.6246336 5.8059375 5.4445968 5.8258280 5.6468338 5.5854938 5.5924121 5.6454837 5.0104722 5.4410524 5.5332714 5.4410524 4.5858802 5.7850804 5.3402498 5.6055050 5.7335893 5.1943774 4.9558407 4.4292833 5.3944533 4.8685832 4.0845837 3.9258478 4.0187409 4.2167053 5.0226386 3.7576979 3.8599005 4.8207258 3.8700182 3.9744926 5.9773900 4.5970730 4.1641226 
CarmaY_EVm002994t1            3.5613565 0.9504508 0.7349032 1.8033579 1.6388849 3.7766428 5.7075177 3.7449999 1.3675283 5.4513144 4.9916682 1.5374264 2.8975152 4.3461734 4.4506610 1.4410761 3.8464412 1.4038367 5.8642526 4.6124387 4.1059924 1.7846011 3.8813707 3.6362986 4.9674638 2.8268082 3.2065409 4.4157332 0.7034784 0.0801058 0.1933110 4.8300388 0.9570061 4.8237820 3.2252472 3.1564426 1.6403641 1.4022339 4.4237703 4.3425022 0.0000000 3.3681767 2.7926657 1.4235849 4.2532676 3.0387018 1.3856754 4.1938250 1.4422822 1.7035277 3.0846252 4.0561142 4.7487701 3.2188019 1.6266252 4.5827187 3.7854764 3.6926320 4.2414955 0.2961698 1.6381491 2.7977373 4.6359496 5.0158247 3.2367129 0.3779589 3.7282727 1.1610666 4.4511920 2.4682511 2.5500818 4.5990280 3.9754872 1.8435207 1.9608908 4.2110532 3.8979744 1.7514729 2.7214631 1.8477606 1.4768909 4.1750854 0.3512212 1.4058095 0.3046709 5.2014346 0.2409354 1.6860936 3.4508217 4.5736328 3.2833631 5.2159968 4.0292687 5.7592241 5.6877110 6.2075958 8.0432934 5.8557047 3.1127234 4.4536048 3.3501262 1.4709338 1.4694670 0.7559596 4.1162631 3.6008346 3.5328726 3.1442537 2.8611279 1.6860936 3.9894978 4.6740703 4.1416822 4.8194675 4.3473885 1.9783845 1.0481761 1.1344589 4.0570578 4.1344769 4.0253679 0.6513512 2.5601580 3.8359977 3.2930653 2.4962207 1.4139502 1.4412100 4.7839306 5.3291819 3.3590720 3.5025673 1.6808817 3.0405043 4.8194392 3.4158973 1.6911654 0.7745000 4.8362991 4.3380565 3.2047100 4.6185309 3.4966517 4.2963967 1.8112712 5.6381925 4.6627184 4.9805413 1.9355920 2.0176319 3.7813303 4.4128198 1.6589218 1.4282947 1.6263751 4.6826535 3.2982279 6.0709062 4.2623174 0.8628648 2.9997341 3.0018006 4.5923615 4.6382436 3.3181710 1.5033598 4.6182066 3.4314761 1.3516140 4.6858124 4.5102930 0.8848340 0.9104028 4.0872424 4.1169419 3.9062514 3.5600715 1.6223758 2.7523933 3.3480358 4.3323313 0.8043358 1.5006920 1.6426626 3.4151208 4.3926325 1.1483887 3.0631451 3.4873775 5.4166602 1.6121340 4.4984234 0.2022243 3.8025653 1.3544547 5.8642526 6.0731210 6.0497706 5.8792773 6.0939108 5.6802411 5.6280534 5.8411747 5.6514889 5.2873931 5.9550790 6.1596296 6.0609202 6.0506314 6.0386817 6.2583280 5.7926004 5.8062978 6.0717248 5.4387768 6.0176570 5.9335762 5.9913096 5.1630802 6.0374757 6.1379734 5.7185484 5.9531430 5.3977845 5.4566289 5.5450810 6.4626627 6.4373088 5.8659424 6.4902573 5.1987136 5.8704516 5.8446754 5.5691532 6.1009127 5.4867398 6.0280623 5.2775363 6.1315425 5.6439994 5.3085833 5.3735083 5.3240872 5.3407929 5.9098728 5.2257680 5.9099154 5.6949493 5.3769897 6.0756116 5.6231407 6.0293319 6.1171487 6.3279411 5.7839165 5.3034198 5.4127596 5.0926851 5.1568845 5.8778026 6.6488956 6.6674056 7.1156256 4.6861128 5.9989214 4.2655435 4.7752849 4.8446616 4.0644992 4.6677480 4.6427541 4.5138852 4.2891541 4.1575353 4.6258005 5.2873235 4.1974901 4.2109179 5.3143898 5.2883449 5.6456872 8.1445570 5.1429735 5.2823905 5.1429735 4.7780141 3.9295143 4.2116659 3.9436016 4.1613576 4.3465346 4.7278917 4.9774575 4.0959306 4.7589925 3.3462643 4.1268631 3.3206276 4.3460981 5.4368444 2.5354553 3.9215874 5.0260435 4.1336596 3.3112059 6.2603263 5.0234681 3.1506881 
CarmaY_EVm004164t2            0.7172158 3.3990964 2.9850708 3.7877707 3.2555491 2.4664154 3.5453507 3.6016313 3.1999053 3.1974734 3.7078054 3.2548571 0.5652003 3.7407065 4.1186628 3.0078126 4.5010853 2.9338241 3.7626146 4.1582216 3.9789578 3.4666017 3.4620042 3.4819185 3.4757944 0.4373188 0.5505687 3.8990660 3.2784482 2.7097983 3.1849988 4.2979490 3.5503921 4.3679549 0.0756541 0.3032873 3.1438714 3.1360061 2.4530043 3.7291284 3.3681767 0.0000000 0.4105986 3.1302675 4.4250846 0.5810685 3.0066611 3.7217893 2.9261906 3.0423168 0.5929901 3.9976211 3.5527942 0.7423207 3.1374569 3.9825090 4.1499478 0.9606632 3.9205262 2.9010661 3.0760699 0.5859867 3.2902061 3.2389044 0.2537260 2.4921224 2.6971757 3.5429331 4.4190434 4.2262447 4.3607991 3.7749317 4.1904275 3.5054507 3.6991114 4.4127728 4.0996297 3.7652789 4.4076994 3.6789378 3.9687572 3.8316548 3.0595687 3.2767821 3.3693869 5.6994243 2.1575359 3.1555297 0.6263310 3.5187708 0.2133643 5.0501682 3.9607611 4.8751905 6.1384686 6.0001706 6.0055099 5.0601339 1.0736782 4.4018661 0.6825562 2.9197213 3.4561626 2.9081218 3.6636613 0.6102374 0.5846464 0.3264635 0.2060642 3.1555297 3.5426731 3.7913110 3.3944114 4.5853053 3.7707378 3.6038134 3.2711620 2.8892593 3.1617132 2.8349090 3.1777869 2.9201169 0.4738173 0.7043225 0.2585195 0.3412875 3.1490152 2.8779276 3.5840429 3.4788311 0.7055932 0.8026064 3.3180016 0.5443019 3.7089443 0.6369974 3.4657288 3.7247782 4.2901781 2.4100802 0.8268842 3.6592852 0.8027609 3.8087965 3.8408144 4.7321660 4.3777182 4.4196695 3.3150055 4.0639060 3.7361858 4.2060798 3.4894330 3.2036241 3.1500393 3.5849418 0.6611228 3.8162278 3.2496934 3.3217413 0.6398447 0.5872025 3.2867444 3.2277073 0.8106565 3.2995685 3.0515309 0.6775846 3.3001103 3.7760204 3.5048911 3.2985555 3.2069366 4.1590521 2.4433016 3.6703645 3.5249548 3.2032095 0.5255513 0.1841145 2.4497571 3.3006543 3.2030376 3.4058249 0.6051616 3.4743643 2.8862364 0.5226125 1.2036710 3.7842222 3.0829220 3.8842889 2.4472369 3.7615811 2.9821475 3.7626146 3.8861095 3.9476844 3.8902478 3.8307536 3.6747424 4.0474529 4.1347596 3.9213197 3.6580855 3.6648590 3.8632975 3.9277512 3.9635096 3.9608291 3.5639936 3.7280451 3.8896704 3.8476540 3.9229279 3.4477282 3.8027331 3.5780590 3.6828952 3.6166668 3.6024889 3.9101051 3.7709796 3.9410694 4.2332769 3.6884742 4.0239044 4.1742891 3.8536161 4.1103335 3.9067094 3.8530799 4.3635636 3.9325133 3.9228973 3.6858195 3.8704147 4.0322613 3.9142360 3.6685960 3.8063947 3.9069053 3.8924146 3.3547370 3.9266964 3.1923191 3.9229548 3.6858456 3.6224761 3.7978814 3.7753422 3.9806810 4.0433018 3.9211094 3.3619907 3.5423194 3.5865794 3.4221100 3.3008355 4.4885742 4.6298700 4.3034438 4.7178504 3.3244909 3.8258628 3.3365468 3.3433151 3.4637920 3.6759338 4.0333181 4.0464226 3.3740854 3.3482426 3.2915828 3.9639713 3.2388376 3.6152242 3.5454451 3.2456512 3.2823084 3.2355000 4.9438677 3.1134201 3.2827958 3.1090249 3.0052102 3.4617299 3.4347348 3.3937794 3.5921319 3.4161215 3.6563203 3.3754948 3.4260058 3.7659965 0.6315442 2.1781097 0.1983880 3.6219562 3.8161968 0.4412332 2.9355163 3.2942477 2.4507084 0.1902430 4.5409171 3.4218504 0.6155087 
Cb_CHHR2                      0.7050273 2.7978530 2.5680863 3.2877424 3.1803268 2.2824791 3.7660731 3.6171726 2.9536429 3.1267592 3.4588010 3.0338340 0.6423574 3.6242769 3.7859800 2.6516369 4.4944152 2.7636679 3.6672841 3.9236580 4.1501525 3.1666768 3.8664603 4.1497663 2.9734689 0.6647173 0.2640077 4.0479627 2.6706530 2.4573979 2.7076614 4.5718166 2.7013804 4.8383931 0.4955879 0.2206822 3.0127926 2.9603229 2.3084926 3.9489573 2.7926657 0.4105986 0.0000000 2.9579871 4.1399627 0.5858109 2.8520223 3.9131860 2.8020692 2.9487127 0.6631720 4.1465955 2.9750093 0.7991364 2.9414052 3.7395540 3.8874173 0.9777623 3.9471387 2.4775007 2.9497687 0.2848138 3.1721874 3.0519287 0.5072804 2.2932853 2.9306976 2.4034442 4.2213152 3.5042222 3.5430990 4.2475876 3.9188163 3.2167385 3.5879451 4.4318162 3.9672722 3.4784734 4.2667903 3.9092647 3.5313158 3.8224712 2.6126547 2.9369737 2.8241758 5.4323468 2.0940512 3.0215451 0.3004527 3.3680968 0.4621760 5.0741278 4.2165028 5.0199371 6.4596000 5.3627788 6.1013066 4.8412486 0.9760770 4.5788896 0.6984549 2.9028309 3.0335373 2.5875198 3.5868171 0.2880601 0.2880601 0.3909908 0.3647905 3.0215451 3.6979626 4.3909582 3.3698125 3.9849410 3.6897421 3.3916998 3.1026716 2.6085405 3.1994640 2.9106622 3.1623577 2.6086805 0.7086724 0.3125190 0.5197689 0.5168629 3.0578493 2.8073225 3.0135125 3.2856964 0.6964895 0.6816151 3.0738783 0.6085514 3.0063269 0.6295915 3.0639812 2.8853048 4.4992681 2.1264664 0.7052689 3.2897763 0.7757209 3.8424419 3.3004897 4.4516498 3.8906131 3.9729803 2.7685106 3.8503948 3.7349296 3.8773572 2.9585770 3.0247877 3.0016008 3.0933586 0.6847506 3.5052091 3.6512039 2.7365203 0.5909923 0.7487535 3.1312796 3.1450271 0.7697402 3.0232533 2.8456437 0.6570994 2.9655938 3.4590783 3.3905161 2.7145497 2.6465054 4.0560033 2.3023783 3.5962357 3.6256504 3.0797707 0.2814720 0.5751601 2.1194869 2.8834555 3.0376978 3.0553195 0.6366182 3.1928707 2.5964378 0.5910163 1.2909557 3.3508152 2.9690545 3.9039653 2.2889133 4.2496643 2.8117862 3.6672841 3.5340641 3.5905343 3.5578671 3.4863887 3.5895693 3.4858525 3.6352453 3.3766975 3.5600896 3.5280395 3.6378654 3.5874836 3.8357123 3.6221815 3.4404869 3.6878638 3.4369206 3.5542509 3.4782049 3.4164423 3.8147919 3.4671485 3.5899093 3.4987871 3.4911252 3.6246636 3.5218397 3.4455011 3.6506929 3.4785823 3.6266101 3.6413183 3.5049773 3.9012613 3.6249250 3.6772848 4.1934115 4.0398666 3.5826967 3.4454958 3.6216416 3.6302887 3.6302198 3.4532114 3.3046702 3.4130843 3.5263236 3.3983309 3.5270381 3.4357009 3.5232019 3.4524049 3.5655038 3.5864088 3.3899448 3.4574743 3.8934227 3.7094626 3.4401010 3.3274837 3.3693958 3.3733653 3.3154804 4.2261919 4.4739788 4.0091347 4.2639465 2.8367943 4.0445444 3.3884751 3.3625952 3.3625952 3.0608955 3.8082678 3.8418342 3.3223992 3.2327013 3.0680030 3.4684252 3.3103989 3.2496989 3.2171649 3.3186688 3.2920054 3.3186688 4.9160294 3.1787643 3.2917439 3.1787643 2.8409939 3.1781733 3.1930214 3.1460160 3.2256152 3.1429918 3.4134722 3.4027520 3.1310406 3.4399473 0.3158970 2.0063703 0.5578714 3.3793126 3.5245724 0.2765400 3.1408056 3.0519287 2.3345419 0.5924031 4.1974584 3.2572219 0.2980257 
Cb_CHHR3                      2.9178082 1.3891372 1.1411350 1.6401652 0.4441938 4.5339929 4.6636115 3.6152726 0.9174959 4.3960679 4.1172304 0.4281741 3.0939100 4.1757614 4.2510426 0.6804737 4.7190927 0.8050774 5.4985551 4.9488094 4.7217418 1.1726027 4.3219856 3.4167765 4.0413172 2.7650970 2.8657133 3.9710198 1.1231297 0.9629913 1.3311780 4.7103716 1.3793218 4.7692857 3.0338656 3.0894452 0.1091122 0.0657150 4.1109311 3.9537718 1.4235849 3.1302675 2.9579871 0.0000000 4.6455691 2.7475550 0.3163481 4.5028170 0.3127748 0.3557319 2.8221376 4.4453268 3.9364301 3.1580072 0.3456721 5.0129690 4.3883980 3.0136515 4.5582213 1.1180539 0.1109148 3.0141833 4.0317366 4.2417449 2.9918497 1.2787753 4.2352395 1.3645071 4.4657926 1.0653456 1.8169609 3.8510691 4.1780214 1.5507217 1.4776672 4.5288966 4.7989432 1.5489568 1.8099755 1.7779733 1.7332037 4.4332229 1.1998816 0.3668652 1.4304609 5.6182198 0.7464184 0.1055918 3.1114811 4.2297779 2.9844557 4.7037249 4.8712976 6.7030137 6.0882658 7.7891370 6.4351128 6.5842281 2.8215174 4.9110872 3.1049527 0.3119842 1.6322457 1.4667829 4.5478374 3.1181340 3.1196978 3.0463368 2.9727997 0.1055918 3.6407881 4.9460842 4.3530366 4.3760768 3.6667181 1.6183204 1.0895832 0.6971036 4.3408303 4.6421822 3.7838501 1.2277206 2.5959442 3.3300581 2.9211218 2.7066731 0.3702693 0.2981336 4.2322519 3.8116400 3.1069781 3.0815342 0.3302649 3.4471863 4.1952896 2.8345097 0.4120620 1.4037265 4.5986520 3.7806283 3.0431847 3.8944164 3.1365991 4.3248491 1.3788696 3.9955534 3.4874456 3.9856867 1.5374826 1.7718610 4.5893127 4.5931512 0.8933020 1.4622768 0.3434363 4.2363597 3.1117991 4.7396296 4.8484381 1.3218261 2.5717928 3.0119646 4.5529290 3.7838501 3.1046887 0.4193936 4.3954475 2.8177669 0.3642132 4.0567790 3.8778763 1.2766810 1.3168682 4.3637277 4.2912529 4.1538187 4.2924427 0.0779630 2.7092317 3.0982697 3.6477527 1.3615298 1.6150115 0.4254007 2.9083138 4.4834626 0.2374287 3.0655010 3.1828558 5.0336631 0.6203184 4.5237098 1.0621322 4.1198225 1.4821771 5.4985551 5.8528011 5.8000288 5.8331023 6.6281669 5.3804070 5.5006799 5.8857034 5.7769656 5.3030129 5.3769949 5.6212110 5.9995561 5.5076640 6.0813126 5.2835522 5.6270505 6.4873192 5.7920612 5.5835080 5.3551219 5.1935154 5.1735873 5.2083360 5.1018139 5.1010776 6.0624946 5.7931470 5.6345828 5.8863458 5.7230595 5.1297038 5.0605371 5.6069243 5.3167410 5.7704311 5.7442700 5.7380072 5.3761059 5.9975228 5.6044317 5.9445309 5.6617201 6.3935055 5.0330964 5.1637219 5.3915474 5.6347958 4.7867476 5.5924010 5.3804070 5.5925610 5.2022693 5.2392586 5.7690582 5.2753709 5.9010005 5.6380255 6.1214482 5.2323201 5.3760273 5.3760273 5.6347958 6.1082416 5.5352468 5.5862525 5.6342323 6.5490424 5.6868869 6.1431026 4.2736209 4.4887386 4.4700788 4.8379137 4.7630319 4.6357983 4.4669532 4.5290451 4.3573082 4.5454444 4.6956913 5.0108068 4.9368817 4.7217508 4.6774234 4.7217508 6.0318269 4.6774234 4.6774234 4.6774234 4.3674899 4.8899021 4.6245735 4.8172688 4.9339300 4.9939337 4.8465642 4.8585722 4.7165144 4.9002760 3.0248669 3.4621072 3.1691469 4.2387605 5.0526074 2.8253232 4.1404362 4.2417449 3.9539946 3.0739438 5.1445833 4.4924937 2.7804402 
ChequaEVm007057t1             4.6015589 4.2424303 3.6927426 5.0039271 4.5806258 3.8254102 4.9408776 1.9990192 4.1542092 4.9304574 5.2796119 4.6449173 4.3216919 1.3226610 1.7550850 4.7178534 2.6836797 4.5158430 5.9750246 2.0766737 2.2986204 4.3428632 2.2739313 2.2632373 4.6723550 5.2935471 4.1287126 2.4319454 4.8653851 4.2130894 3.9839439 0.5760201 4.6239698 0.5444248 4.1239187 4.7039697 4.8114153 4.7231159 4.2157970 2.5071425 4.2532676 4.4250846 4.1399627 4.6455691 0.0000000 4.2679940 5.0160412 2.6874396 4.9938792 5.1393808 4.4288732 0.4873831 5.0551119 4.2773392 4.5876688 1.3964149 1.5644024 4.1519715 2.6668169 3.6701319 4.4826779 4.6376130 4.0367113 5.3323443 4.1054156 3.8158508 4.0528295 3.7242708 4.1349153 5.0386133 4.3896237 2.2365412 2.1941006 4.1672533 4.5776978 2.6277425 2.0648450 3.7876376 3.9938540 3.4403903 4.2535250 3.7321481 4.2507969 5.0033696 4.3340261 0.5422316 3.4353665 4.7619533 4.0337547 4.3128320 4.0675200 4.8526198 3.9482002 4.6054601 5.1530639 6.0306472 5.6711716 4.8767753 4.1053442 0.2972653 4.1986050 4.0118223 4.7459905 4.2979378 1.0098815 4.0554350 4.0554350 4.0476462 4.1326717 4.7619533 1.8554710 1.3100301 2.2601315 1.9793199 1.8218439 4.5803411 3.8235729 3.9449467 1.7343132 4.7091305 4.4581120 4.0193058 4.3662700 4.3581161 4.1912302 4.0076381 4.8034814 4.8766958 4.3533361 4.7357040 4.1655025 4.1451849 4.1239129 4.6676573 4.2726038 4.3909876 5.1251889 4.4210898 3.2394406 3.7474958 4.4577239 5.0274471 5.0437897 2.6004007 4.2245256 2.4862273 2.0918010 2.1077952 3.4475075 4.9247236 1.8412887 2.0018068 3.9755024 3.7512086 4.8638526 5.5076761 4.4904514 5.9049481 6.7448655 4.0687679 4.1602267 4.7434756 4.5383151 4.4581120 4.3833093 4.7149998 4.4451139 4.5388104 4.9693703 4.4582310 4.7910965 4.1529996 4.3567562 0.3717365 4.7487518 2.2402183 0.9042504 4.8858460 4.2084279 4.3014691 3.6601226 4.3278018 4.9493819 4.9474065 4.4489542 4.5988771 3.9617256 4.4868613 4.3457127 1.3691187 4.6209668 1.0041794 3.9724626 0.6851533 4.4035920 5.9750246 5.9596599 6.6067958 6.2502187 6.0687296 5.6563664 6.1238494 6.6712950 6.3808805 5.9632952 5.8941472 5.8410709 6.1243537 6.5398441 6.2272193 6.4020846 6.8422554 5.8629997 5.8427630 5.9015690 6.8658357 6.1381895 6.2135852 5.9122996 6.3315776 6.3032658 5.8289642 6.4817884 6.1214334 6.1968841 5.9240610 6.6831840 6.4456707 6.3685932 6.4541100 5.7021861 6.6952456 7.1674493 6.7855843 6.1418375 5.7799212 6.1843747 5.9692812 7.7366813 6.1912791 5.8899753 6.2849282 5.5833009 5.9612853 5.6273912 5.6563664 5.5597904 5.7245360 6.0460517 6.5608722 5.5273850 7.0317980 5.7569241 7.5348432 7.3539826 6.1950415 6.1950415 5.5833009 5.7420048 7.9997301 6.9936262 8.9999985 8.9999983 5.5004625 6.7051439 4.8224300 5.0070085 4.9314704 5.5691479 5.8735843 5.8152629 6.8657413 6.5124166 6.2344854 6.2058662 6.1156158 5.1069322 5.1284780 6.0361254 6.2041662 6.0361254 8.9999981 6.3546125 6.3377520 6.3377520 5.6399050 4.9258448 5.3533790 4.9466524 5.1322148 5.2371774 5.3986051 5.2341286 5.2339758 5.5391551 3.9867532 4.2031862 4.4025084 4.9087409 5.4509084 4.1441671 4.0131986 5.3323443 4.3504274 4.2444676 6.2276305 4.8728240 4.2084279 
Cliant_EVm003928t1            0.6174989 3.1509958 2.6709635 3.4168045 3.2037086 2.3668428 3.1670272 3.5748470 3.1551730 3.2904666 3.5055394 2.9798624 0.6257626 3.4204150 3.6346390 2.6605696 4.0211041 2.7975741 3.2195791 3.8398090 4.2135049 3.3761181 3.9785289 3.8497539 3.2625143 0.2057815 0.6482506 3.6746385 2.8690289 2.5666965 2.7371404 4.0999786 2.9595975 4.1385791 0.5050802 0.7225635 2.7438191 2.7536004 2.1725212 3.5726724 3.0387018 0.5810685 0.5858109 2.7475550 4.2679940 0.0000000 2.9152413 4.0452868 2.8936105 2.8244589 0.1233526 4.1046043 3.1465830 0.6560170 2.7963267 3.7010257 3.9690340 0.7104019 3.8066659 2.4683036 2.7357599 0.8325121 3.0547943 3.1069430 0.4776611 2.6698032 2.9683097 2.6739585 4.1914120 3.2857504 3.4450606 3.9165185 3.7400225 3.1308048 3.4960615 3.7888332 3.6690390 3.5069794 3.4323181 3.4232114 3.6285889 3.3600531 3.0555545 3.1044318 3.0272271 4.9012915 2.2842834 2.8051200 0.7099527 3.1103996 0.4443257 4.9223994 4.0714366 4.9819300 5.9770899 5.2908475 6.4244545 4.7460347 0.8511601 4.3585107 0.5683454 2.7298891 3.0958419 2.8701197 3.8462388 0.7056071 0.7112960 0.4376896 0.4505379 2.8051200 3.8441480 4.4842307 3.4330647 4.1596870 3.1401039 3.1767082 3.0780190 2.6089114 3.4004309 2.8045813 2.8955544 2.7029288 0.5357098 0.7561179 0.4877017 0.3622595 2.9806309 2.7697994 3.4767674 3.2247252 0.5460648 0.6946949 2.8118854 0.6561355 3.2657355 0.5528875 2.8193087 2.9943408 4.1029637 1.8916637 0.6474141 3.3590667 0.7411086 3.6070356 3.4217126 4.1839741 3.8931218 4.0233781 2.6966013 3.8305593 3.7767084 3.8973762 2.9374124 2.7983604 2.7423765 2.9432326 0.5801612 3.2099939 3.1805822 3.1582245 0.3880125 0.6428389 2.7987289 2.8955544 0.5895603 3.1640449 3.1562111 0.5490701 2.8322130 3.2743519 3.2522716 2.7685163 3.1014832 4.1398463 2.3729398 3.4278031 3.7540525 2.7508123 0.6629070 0.5559860 1.8921232 3.2800522 3.5468109 2.7882882 0.5263633 3.1010888 2.6850776 0.6075942 1.1170623 4.1893160 2.9713491 3.9735190 2.4322906 4.1387488 3.1924594 3.2195791 3.0212994 3.0276611 3.0186511 3.1416527 3.0573308 3.1922729 3.2284865 2.9698313 3.0240448 2.9824166 3.0918257 3.1637366 3.2927894 3.1595962 2.9857656 3.1493417 3.0755943 3.0148284 3.0230931 3.1282535 3.1390166 3.2420587 3.2280791 3.2054340 3.2282834 2.9966270 3.0044536 3.0002560 3.2360280 3.1008919 3.2915811 3.3406437 3.0062119 3.3481524 3.0713150 3.1744810 3.3932758 3.4645979 3.1658751 3.0676272 3.2827264 3.2180068 3.1226669 2.8294628 2.9374189 3.0299443 3.0117832 3.0780654 3.1910799 3.0698766 3.1875644 2.9361842 2.9651164 2.9917979 2.9496848 3.2660598 3.2838447 3.2308321 3.0145483 2.8715268 2.8715268 3.0117832 2.9326616 3.5867385 3.8138145 3.6226007 3.1969461 2.8579642 3.3849183 3.0264393 3.2911939 3.3424763 3.3508794 3.6363899 3.5941281 3.2185054 3.3930275 3.1470825 3.4751653 3.2778759 3.0042570 2.9622184 3.2830607 3.2796054 3.2830607 3.5125162 3.2975948 3.2936678 3.2927623 2.8839075 2.9042732 3.1170763 2.8633497 2.9839834 3.2119132 2.9799199 3.1875848 2.8875294 3.0291409 0.6747908 2.0369421 0.5587234 3.1464039 3.5837345 0.6250483 3.0524123 3.0961914 2.2682535 0.6025168 4.2880130 3.3769938 0.6629070 
Cliant_EVm005325t1            2.9062904 1.3449300 1.1475140 1.5841922 0.4471534 4.1762617 4.5232624 3.4353096 1.0650564 4.0380810 4.0807618 0.4065762 3.0696842 4.4854938 4.1655905 0.6417822 4.8012620 0.8674565 5.9724198 5.0868928 4.8008664 1.3254877 4.2193904 3.3039417 4.0516417 2.9486487 2.6467698 4.1065926 1.1284933 1.0101715 1.2786315 5.2531288 1.2685778 5.1912416 2.9913539 2.9982554 0.3088037 0.3088037 4.4064557 4.0497075 1.3856754 3.0066611 2.8520223 0.3163481 5.0160412 2.9152413 0.0000000 4.3074793 0.0085146 0.0231744 3.0158646 4.5949479 3.8638380 2.9792064 0.3533887 4.8313589 3.9573026 3.0514457 4.5721428 1.0302789 0.2972457 2.8530418 3.8572907 3.7669559 2.8141951 1.3226888 4.6013848 1.3356855 4.4514760 1.0945360 1.6611105 3.8595349 4.1042631 1.5664419 1.6540680 4.4770985 4.5689990 1.5806176 1.6984104 1.7533648 1.7265079 4.6353678 1.2840931 0.2676885 1.3265539 6.4304757 0.7891586 0.2945054 3.0864774 4.0512534 2.7977249 4.4437366 4.5913255 6.3041808 5.7853429 6.9562819 6.8040307 6.7740142 2.7955174 5.5652187 3.0152977 0.3571638 1.7099316 1.4827127 4.8452459 3.0864774 3.0864774 2.8236662 2.7977249 0.2945054 3.5692012 4.5412434 4.1320807 4.3699748 3.5359974 1.6480329 1.2104818 0.7660108 4.2007971 4.2316668 3.9931382 1.2631339 2.6660041 3.2296571 2.8665269 2.6588597 0.4097246 0.2153525 4.0461423 4.1981860 2.9765166 2.9700253 0.3519403 3.2514212 4.4268743 2.9191918 0.4491828 1.3981555 4.6403190 3.5192619 3.0165393 4.1635996 3.1053728 4.2923597 1.3660140 4.1882165 3.5321459 3.9253420 1.4497152 1.6730804 4.5049827 4.2997851 0.8943078 1.4586868 0.3357678 4.3812712 3.0645422 4.2368854 4.7636840 1.2841778 2.6269345 3.1342189 4.1648122 3.9931382 3.0194357 0.4597870 4.1909532 2.8720078 0.4495246 4.3348737 3.9713299 1.3121478 1.3221560 4.5318734 4.2594708 4.1370483 4.3534298 0.3147982 2.6687138 2.9271861 3.5107149 1.3292429 1.6436370 0.4567451 2.9017282 4.0339172 0.2261846 3.0725194 3.2223754 4.7551459 0.6681868 4.5885529 1.0876607 4.3152279 1.4967398 5.9724198 6.2375994 6.1791759 6.2199726 7.1834564 6.1795064 6.0433188 6.3258766 5.8032027 5.5292019 5.7237847 5.8999120 6.1783555 6.0067966 6.3089500 6.2923656 6.1736445 6.9176835 6.0305293 5.7787865 5.8685979 5.8850302 5.9675426 5.5447506 5.9570145 6.0062740 6.4794902 6.4701010 5.8376369 6.3333939 6.3330904 5.5205596 5.5349828 6.2002414 5.6076093 6.2233076 6.1935164 6.5028404 6.1063117 6.1764175 6.2386164 6.0984774 6.2989832 7.2631272 5.3963352 5.6593981 5.5107848 5.9288524 5.0485611 5.6487758 6.1795064 5.6489254 5.2889385 5.6432522 6.7061496 5.5905835 5.8333338 5.9487267 6.8997640 5.7124565 5.8539248 5.8539248 5.9288524 6.5685637 6.0273929 6.2159435 5.8504834 7.8033246 5.3141946 6.2294190 4.2220864 4.1864319 4.2635154 4.9411964 5.0807819 5.1040817 4.9766181 4.3330981 4.4222262 4.6908951 4.6701896 5.2646673 5.1807507 4.7396116 4.6936774 4.7396116 6.8359209 4.6936774 4.6936774 4.6936774 4.3132434 5.1478132 4.5768977 5.0652082 5.1777809 4.9842237 4.8445622 4.7825922 4.7890306 4.9655018 2.8589400 3.6622946 3.0243897 4.1909035 5.0380151 2.6756482 3.9145622 3.7669559 3.9676843 2.9491724 5.4321637 4.3696983 2.6687138 
Clitri_EVm003408t1            4.0267063 3.9787670 3.8728156 4.6952198 4.1202975 4.4247507 4.9980494 1.7665409 4.0073951 4.8652137 4.7621367 4.5167177 3.9898256 1.9171119 1.8346256 4.1560265 3.0460272 3.7491329 5.4730324 2.0176333 1.8568305 3.9358575 1.9112975 1.8103419 4.2150411 4.1869744 3.9011291 0.4262989 4.8670254 4.9802878 4.2641918 2.5269289 4.1957145 2.6317021 3.6215698 3.9153479 4.5119557 4.3233360 3.5856183 0.4686159 4.1938250 3.7217893 3.9131860 4.5028170 2.6874396 4.0452868 4.3074793 0.0000000 4.1495102 4.2394394 4.1158504 2.7762923 4.4522586 3.6947427 4.2088883 2.1269815 2.4774586 3.9252290 0.3252382 4.1825877 4.4608370 4.0314505 4.1758343 4.9532920 3.7915913 4.2544419 4.4115719 4.5973463 5.0400375 4.4052116 4.4167846 1.6598388 1.6940294 4.6622327 3.9304200 2.2665266 1.8924865 4.4653556 4.7037176 4.1976915 4.8828077 3.9701056 4.2245629 4.3494865 4.2017689 2.4957949 2.9910518 4.4476816 4.1801678 4.1166393 3.7056902 5.0163858 4.2343405 5.4432768 6.4212507 7.0113074 7.6838359 5.0921842 4.0289785 2.6182947 3.8858095 4.1592033 4.6129720 4.3378467 2.0153191 4.1801678 4.1801678 3.5341344 3.5291093 4.4476816 1.6331076 2.5175255 1.9768046 1.8431485 1.6390854 4.9879311 4.2009331 3.8576465 2.1101035 4.1495944 4.3590754 4.3107875 3.9253255 4.0930200 3.7135855 3.2885328 4.4083473 4.1566193 4.0254396 4.4894998 3.8485658 4.0929103 4.3821743 4.1632530 4.7066437 4.0581650 4.7605568 4.2804562 0.3388900 3.7473244 3.8658819 4.1166396 4.2449119 0.5310883 4.5286065 2.1260015 1.7673306 1.7794036 3.6899306 4.8363195 1.6059456 1.8739028 4.0900655 4.6687440 4.4030876 4.7868367 3.9650054 5.0664807 5.0012641 3.9410227 3.5887511 4.0085520 4.2407645 4.3978229 3.8694419 4.2478921 4.3927814 4.2296442 4.3896479 4.7271276 4.9202077 4.4440680 4.2498943 2.3599672 3.9108383 0.3805453 2.3356007 4.4868681 3.9186523 3.6149161 4.0403409 3.9928877 4.4833931 4.5854191 3.9471136 4.1238032 3.9943857 4.0052175 3.5123024 2.2746522 3.9736799 2.4587241 3.9801124 2.3941512 4.9035519 5.4730324 5.0737314 5.2307778 5.1543753 5.1053696 4.8240833 4.8200394 4.9170858 5.2825241 4.5001151 4.4621864 4.7078598 5.2439635 5.3068316 5.1064748 5.1505579 5.4297101 5.1004136 4.6652500 5.2835744 5.0275537 5.2473526 5.0584455 4.8329405 5.1098828 5.0715984 5.5148281 5.7015633 5.1907541 5.5554109 5.2321993 5.2211354 5.2995995 4.9621867 5.3683276 5.2559428 4.9179413 5.4249928 5.0618720 5.2560683 5.1150424 5.4006955 5.0816401 5.7363192 5.0192332 5.0385813 5.0223041 5.3276538 4.6927670 4.5440175 4.8419377 4.5618005 4.5716887 4.5711616 5.5998184 4.0767584 5.5184888 4.9770474 5.0712937 5.1396338 5.3387150 5.3387150 5.3385748 6.5236451 5.5720215 4.9225937 5.1768496 5.1194904 4.8239521 6.3955762 4.7242388 4.7884468 4.8573180 4.9521019 5.7076505 5.7002966 4.6734811 4.9243012 4.2632847 6.1409845 5.2637126 6.0031314 5.9072594 5.3139393 5.2409446 5.4103866 5.0923004 5.3237437 5.3371681 5.3220880 4.4023501 5.6886180 5.1975747 5.5987375 5.9221314 4.9426844 5.3246174 4.3534301 5.6855362 5.2500410 3.9065045 3.4985800 3.6171983 4.2850217 5.0484925 3.8514727 4.1389217 4.9532920 3.5174728 3.6214540 5.1819607 4.7024066 3.9026898 
Clitri_EVm003709t1            2.8239727 1.3846060 1.2010085 1.6240485 0.4549305 4.1752953 4.5198486 3.4353096 1.0560046 3.9257064 3.8931577 0.4142644 2.9765076 4.3426796 4.1724518 0.6578064 4.4358719 0.8910658 5.5338909 4.9508702 4.5126513 1.3260015 4.2193904 3.0701295 3.9433179 2.9256369 2.6205054 3.9435116 1.1771538 1.0144602 1.3638349 5.1033824 1.2959252 5.0923023 2.9112330 2.9366581 0.3154033 0.2923194 4.2055286 3.9632263 1.4422822 2.9261906 2.8020692 0.3127748 4.9938792 2.8936105 0.0085146 4.1495102 0.0000000 0.0620713 2.9928011 4.5930848 3.7727835 2.9013727 0.3503057 4.5630891 4.0521317 2.9762600 4.4492752 1.1078019 0.3097088 2.8226615 3.7443923 3.6889301 2.7621375 1.3511170 4.4380281 1.3627052 4.3723366 1.1380794 1.8011857 3.9278784 4.1115742 1.5915463 1.6880152 4.3550910 4.3839671 1.6460459 1.7240925 1.9042050 1.7265079 4.3322914 1.2899544 0.2628209 1.3780834 5.8244716 0.7891586 0.3154936 3.0236321 3.9185956 2.7471695 4.3623137 4.4086704 6.3882522 5.8263157 6.9398362 6.4829807 6.2851896 2.7495737 5.4387594 2.9412737 0.3602853 1.7565247 1.5332986 4.7625897 3.0236321 3.0236321 2.7984409 2.7317073 0.3154936 3.6232240 4.8710696 3.9550243 4.2847953 3.4654605 1.7418152 1.2980001 0.7404492 4.1890450 4.1420353 3.8768603 1.3136556 2.6145439 3.1711820 2.8086072 2.6374661 0.4064907 0.2163551 3.8985868 4.0997579 2.8959490 2.8578045 0.3576065 3.2514212 4.3156738 2.8622456 0.4389809 1.4601875 4.4270328 3.3409863 2.9483293 3.8492215 3.0462993 4.1844526 1.4304203 4.0129098 3.4789048 3.8231459 1.5195745 1.7609377 4.4138501 4.2112805 0.9054408 1.6056203 0.3345164 4.1439324 2.9648319 4.0016476 4.3823400 1.3259514 2.5887652 3.0361705 4.1597145 3.8768603 2.9427680 0.4558259 4.1331751 2.8500642 0.4219757 4.1302509 3.8759578 1.3840196 1.3618529 4.5389342 3.9997742 4.0287981 4.3833302 0.3325210 2.6402927 2.8321941 3.3615370 1.3702971 1.6507615 0.4455582 2.8500940 3.9708277 0.2638296 2.9362339 3.2199897 4.6797575 0.6309877 4.4938779 1.0824489 4.3152279 1.4967398 5.5338909 5.7565102 5.6995487 5.7301158 6.4944650 5.6241720 5.5754354 5.8102250 5.4496566 5.1020748 5.4000553 5.5478664 5.7664516 5.5392153 5.8723862 5.7564557 5.7301044 6.2923293 5.6635210 5.3668032 5.4628458 5.4006418 5.5735697 5.1412203 5.5908005 5.6220397 5.9768194 6.1177897 5.3998554 5.7991064 5.8295636 5.0981203 5.1920270 5.7265080 5.3394348 5.6984138 5.7454279 6.1102477 5.9314517 5.7642522 5.7497219 5.6750485 5.8037406 6.4616468 5.0287203 5.2182070 5.1271618 5.4932814 4.7760601 5.3318175 5.6597013 5.3320486 4.9836002 5.2461783 6.0277472 5.2527275 5.4366952 5.5884509 6.3497296 5.2786397 5.3203602 5.3203602 5.4932814 6.5846440 5.2977346 5.6164071 5.0249347 5.9309886 5.3520296 6.2059159 4.2232343 4.2548128 4.3260828 4.8507415 4.8128444 4.8318331 4.6998656 4.2671977 4.2448328 4.7069221 4.7038316 5.0589175 4.9883671 4.7395529 4.6980820 4.7395529 5.1033485 4.6801699 4.6980820 4.6801699 4.2504121 4.9130520 4.6370438 4.8444422 4.9856180 4.8989422 4.7830541 4.8875029 4.5849317 4.9064089 2.8101926 3.7115778 2.9172181 4.0863836 4.7311215 2.6607231 3.7992796 3.6889301 4.1464138 2.8515141 5.1159800 4.2201042 2.6402927 
Clivit_EVm002093t3            2.9831793 1.5633702 1.4253272 1.7250939 0.5509113 4.2204675 4.9466364 3.4375777 1.0645661 4.3700475 4.2579677 0.5327009 2.9068276 4.3242255 4.0253197 0.8698842 4.7619620 0.9337945 5.5589082 4.8134125 4.4052089 1.3056245 4.3285907 3.0490431 4.5070425 2.8787880 2.8814116 4.2733392 1.4816420 1.0144602 1.5990996 5.2871693 1.5156477 5.1933396 3.0390850 3.0696640 0.3582793 0.3294779 4.3826631 4.1217233 1.7035277 3.0423168 2.9487127 0.3557319 5.1393808 2.8244589 0.0231744 4.2394394 0.0620713 0.0000000 2.9421964 4.5320609 4.2384435 3.0134306 0.4690966 4.7307433 3.8784773 3.1986194 4.6707898 1.4181182 0.3539522 2.8334156 4.2743063 4.1051685 2.8827386 1.3327639 4.3653081 1.8439422 4.8027531 1.5484027 2.0899978 3.8619665 4.3020420 1.8527132 1.9288529 4.5132694 4.5620458 1.7224993 2.0337262 2.0464143 1.7265079 4.3105008 1.3069613 0.2628008 1.6493112 5.5912846 0.7891586 0.3478567 3.1594173 4.4603700 2.8620092 4.5502633 4.3342150 6.0505568 5.9889247 6.6241317 6.5957189 6.0727187 2.8878146 4.9882604 3.0094119 0.4181178 1.7751854 1.5007391 4.7404141 3.1286811 3.1111118 2.8517095 2.7239585 0.3478567 3.6232240 4.8710696 4.0227445 4.5793165 3.4805483 1.9676756 1.2439734 0.7754102 4.2661138 4.0362653 4.0798887 1.5817887 2.5685969 3.4194668 2.8993803 2.5765197 0.4897639 0.1980160 4.0901999 4.3920874 3.0027827 2.8999179 0.6453992 3.2250381 4.4205421 3.0085064 0.5466545 1.8970557 4.4681840 3.6323426 3.0394518 4.3708826 3.0906585 4.3411907 1.6897386 4.0507034 3.6068318 3.7355801 1.8035909 2.0952087 4.3116568 4.5370251 1.2269517 1.7727848 0.4729273 4.6783479 2.9822019 4.7313346 4.6639669 1.4961730 2.8519736 3.0131599 4.3726322 4.1420371 3.0270089 0.4810347 4.3485843 2.9775801 0.4712584 4.0674817 3.8063866 1.7102385 1.5157650 4.2710846 4.0719745 4.1291231 4.2412245 0.3663901 2.7711481 3.0188090 3.7678643 1.5422962 1.6129277 0.5491301 3.0417298 4.2602860 0.2999184 2.8808396 3.4037887 4.5022542 0.7413670 4.5008868 1.0824489 4.3152279 1.4967398 5.5589082 5.7756425 5.7226246 5.7430096 6.2609795 5.9052685 5.6911819 5.9006940 5.4599569 5.2188987 5.6415659 5.8585440 5.8208996 5.6603654 5.9000857 6.0460768 5.7126129 6.1377666 5.9305529 5.3994237 5.3601173 5.5588882 5.4924688 5.1691025 5.4520572 5.5275680 6.1963838 6.2990517 5.4394894 6.0054213 5.9091853 5.1350718 5.3067326 5.7007249 5.4676882 5.9192519 5.6592188 6.2936840 5.8526356 5.8189764 5.8367707 5.8129795 5.8738299 6.3708490 5.1134842 5.3801689 5.2018136 5.7794849 4.8359651 5.3359402 5.9702264 5.3361465 5.3537690 5.2784848 5.9325040 5.6078156 5.5282509 5.7816540 6.2366336 5.2390546 5.3226442 5.3666253 5.8402902 6.6230231 5.6045693 5.5452265 5.0481636 6.0260063 5.1989905 6.1209961 4.7012608 4.6667026 4.7408525 4.8694642 5.0935583 5.1132354 5.0283557 4.8204923 4.6873608 5.1059961 4.7512035 5.2150350 5.1458777 4.8118595 5.0963720 4.8118595 5.3921442 4.4002608 4.7715930 4.4002608 4.6127353 5.1193226 4.9709424 5.0510270 5.1444910 5.4853241 5.2058291 4.9498381 4.7433304 5.3485728 3.0417375 3.8613882 3.1092067 4.4820660 5.4325317 2.6693234 3.8315350 4.1051685 4.3609699 3.0369835 5.7028639 4.7173058 2.8881245 
Clivit_EVm002377t1            0.6407732 3.2868757 2.8812869 3.6553984 3.4197222 2.3793438 3.3515115 3.8962782 3.0940606 3.4642671 3.5431118 3.1270421 0.7002352 3.7561642 3.9219872 2.5939153 4.2103724 2.7923219 3.6898923 3.8484391 4.1904749 3.3924291 4.1105018 3.9315339 3.3863677 0.1942134 0.6297793 4.0515062 3.0581811 2.6219223 2.7805936 4.3066677 3.0825039 4.4923314 0.5294846 0.7134853 2.9079246 2.8417631 2.2256292 3.9432453 3.0846252 0.5929901 0.6631720 2.8221376 4.4288732 0.1233526 3.0158646 4.1158504 2.9928011 2.9421964 0.0000000 4.5607974 3.4074365 0.6818885 2.9108108 3.7522640 3.8986893 0.7145447 3.9962757 2.5836985 2.8794681 0.8682872 3.2031903 3.2034270 0.4978344 2.6681373 3.0522042 2.9624413 4.2788701 3.4614102 3.9731588 4.0071583 3.9933919 3.4260356 3.6596411 3.9534934 3.7445498 3.5938425 3.6118920 3.4263822 3.7532157 3.6219141 2.9461033 3.2218099 3.0531292 5.1665553 2.2471133 2.9367378 0.6933110 3.2293812 0.4767787 5.1966714 4.0734627 5.4572918 5.7141067 5.1183594 6.2561524 4.4539459 0.8888848 4.6293899 0.6018510 2.8731284 3.2981017 2.8376220 3.9864413 0.6939034 0.6944698 0.4705074 0.4564882 2.9367378 4.0181599 4.6489657 3.3696204 4.5377627 3.4603374 3.3418078 3.0366504 2.6553375 3.4509613 2.8411453 2.8883417 2.8306446 0.5676890 0.8002801 0.5063247 0.3862816 3.1673104 2.8481132 3.6076903 3.3989971 0.6008312 0.7340728 2.9582451 0.6545791 3.3896177 0.5531508 3.0359000 3.1063176 4.4800891 2.0126304 0.7105721 3.5068469 0.7818012 3.8241368 3.7759272 4.0967605 4.1743541 4.3640416 3.0278382 4.1569023 3.7504917 4.2584087 3.3072722 2.9990292 2.8700909 3.1234559 0.5810033 3.2663531 3.1046464 3.2589951 0.4295541 0.7096596 2.9187073 2.8883417 0.6335250 3.1816533 3.2142825 0.5704959 2.9693186 3.4752387 3.4768094 2.8619289 3.2027618 4.4390479 2.3777412 3.7665715 3.9054590 2.9117148 0.6531564 0.5868716 2.0994806 3.3004320 3.6093014 3.0399528 0.5603910 3.2285737 2.8263953 0.6386012 1.1733367 4.3954470 3.0791980 4.3569497 2.4440622 4.2816213 3.2776077 3.6898923 3.3875690 3.3723643 3.3572228 3.5805111 3.4869801 3.5166341 3.5435873 3.3317715 3.4232971 3.3166838 3.4823796 3.4972145 3.8253417 3.4605077 3.3784166 3.4898938 3.4332042 3.4075586 3.4163763 3.2899334 3.6395594 3.3997690 3.6098060 3.3634248 3.3780313 3.4068792 3.2699610 3.3926892 3.6202931 3.4471917 3.7480624 3.7969460 3.2931428 3.7027169 3.4377067 3.4261544 3.8529659 3.8514681 3.4990295 3.4160351 3.6711994 3.6937573 3.5330021 3.2218905 3.3639020 3.3857367 3.3942462 3.2550922 3.5639396 3.3130371 3.5602802 3.3334377 3.2943421 3.3897170 3.4070817 3.6130791 3.5656381 3.5480971 3.1482609 3.2614581 3.2614581 3.1830963 2.9899608 3.9286667 4.2666069 3.9295549 3.8855152 2.9631517 3.5134526 3.2821466 3.5770018 3.5716891 3.5577852 3.8526122 3.8246351 3.3964794 3.6944193 3.1905404 3.6491791 3.4313485 3.0696462 3.0210173 3.4306609 3.4283728 3.4306609 4.2224162 3.4179010 3.4472264 3.4128858 3.0636376 2.9718641 3.0902152 2.9245486 3.0501149 3.3526421 3.1861336 3.2898425 2.9919790 3.2363495 0.6891540 2.0932368 0.5841564 3.2698650 3.7878153 0.6670762 3.1341358 3.2162020 2.3182922 0.6145841 4.2208167 3.4416503 0.6865273 
Clivit_EVm006045t1            4.2444464 4.4521211 3.8724614 4.6588212 4.3923035 3.5022027 4.8042952 1.8942250 4.4153896 4.7454627 5.0312462 4.4964090 4.3185195 1.2301056 1.7132075 4.1937029 2.3321721 4.0783058 5.2817866 1.9322616 2.2914231 4.3215818 2.4078171 2.1717207 4.4732223 5.4953818 4.1097912 2.4805298 5.7389248 4.3506414 3.8472286 0.5037906 4.5038512 0.4539366 4.1493723 4.2554156 4.3621962 4.3621962 4.3396953 2.4742729 4.0561142 3.9976211 4.1465955 4.4453268 0.4873831 4.1046043 4.5949479 2.7762923 4.5930848 4.5320609 4.5607974 0.0000000 4.4245555 4.3292310 4.5073069 1.2354856 1.4128263 4.1766910 2.7261062 3.5907285 4.2776790 3.8467844 3.7480210 5.0943636 4.2039737 3.9318387 4.0441996 3.9587543 4.1544855 4.5853294 4.7449016 2.2296523 2.2166075 4.2888313 3.9693934 2.3266869 2.0345350 3.8478743 4.2504475 3.3907412 4.3915437 3.1273796 4.0110035 4.5125876 3.9892635 0.4821568 3.2797653 4.2263115 3.9524097 3.8698132 4.1456075 4.6905071 3.5618950 4.2065352 4.4598291 5.4040029 5.8174694 4.6585812 3.8980470 0.2762142 4.2494718 4.2882211 4.5287977 4.4066262 1.0027593 3.9524097 3.9524097 4.1087403 4.1456075 4.2263115 1.7869466 1.1088771 2.1065457 1.8603004 1.7655431 4.7180891 3.9475976 3.6438265 1.7662485 4.4661610 4.3432655 4.3168441 4.6662916 4.1690379 4.2206609 4.2482977 4.7436116 4.4769695 4.1786276 4.3811122 4.0491260 4.3332843 4.3082429 4.3052231 3.7138836 4.4118578 5.0639157 4.0766377 3.7176415 3.9608828 4.0595653 5.1955556 4.4581072 2.7034968 4.1067820 2.4706921 2.0261940 2.0647163 3.1874881 4.4952124 1.8128219 1.9152716 4.1274740 3.6102526 4.8628216 5.3591740 4.2918388 5.3700986 5.9969913 4.4581061 4.4165062 4.0457779 4.1321722 4.3432655 4.2152888 4.6095913 4.2137429 4.7313719 5.0937417 4.5357207 4.7706752 3.7774313 4.4092938 0.4358332 4.4316805 2.4124548 0.8629613 4.4021045 4.1291753 4.0803112 3.5657794 4.6977890 4.2962777 5.0932005 4.4410648 4.2482170 4.1154138 4.1249764 4.3683333 1.3501562 4.1840351 0.9889317 3.6473266 0.8573512 4.3990318 5.2817866 5.4918475 5.6575356 5.5348216 4.9947109 5.3790361 5.6643486 5.8666287 5.9375734 5.7985426 5.2919350 5.4529584 5.7951657 6.0037752 5.9928659 5.8967882 6.1143095 5.2281110 5.5406743 5.9576977 6.3342809 5.8876537 6.5181416 5.2651944 6.7366366 6.6184940 5.5002695 6.3750488 5.9897636 5.7511867 5.3178407 5.8543028 5.7109536 5.9647464 5.6328460 5.2090491 6.0075682 6.8312007 6.0201604 5.8539291 5.1445159 5.7624428 5.4083247 6.1444232 5.4025973 5.2726884 6.0800540 5.1985383 5.6978643 5.4465122 5.3790361 5.4433990 5.2371309 5.5934090 6.0494843 5.2333337 6.4897158 5.6559778 6.6804910 7.1299672 5.6728086 5.6728086 5.1985383 5.6834456 7.0485219 6.4985111 8.6909781 7.7632958 5.3980952 6.5634297 5.2090424 5.2741255 5.3668353 5.5365802 5.5444203 5.2705664 6.0637257 5.7921884 5.5081238 5.8691623 5.8456194 5.1013875 5.1569072 5.7456199 5.9223367 5.7456199 8.9999988 6.0158677 5.9978409 5.9978409 5.5971465 4.8626059 5.6477181 4.9163166 5.1294122 5.1869899 4.8724006 4.8719002 5.2712005 5.0087718 4.2211124 4.4608744 4.1954918 4.4270778 4.8399353 4.0180871 3.8585383 5.0943636 4.5166664 4.0803112 6.0396203 4.5930927 4.1291753 
Cq_CHHR1                      3.4725544 4.9496032 4.2858264 4.5422926 4.4242589 3.4243727 2.8160698 5.4639495 3.5863265 0.9799932 0.7453111 4.1957311 3.2267169 4.0941754 5.3721338 3.6074086 4.2051850 3.8075775 3.5613844 4.3076288 4.8200392 3.4606974 4.7630763 4.2772634 0.7971350 3.3152375 3.3230583 4.5978410 4.3971441 3.4605504 4.5553882 4.6154662 4.2177115 4.8528424 3.4794108 3.4778241 4.2032603 3.8836045 4.2254627 4.6219009 4.7487701 3.5527942 2.9750093 3.9364301 5.0551119 3.1465830 3.8638380 4.4522586 3.7727835 4.2384435 3.4074365 4.4245555 0.0000000 3.6576635 4.0184908 4.4864248 4.3032066 3.7799324 4.7301957 4.0006392 4.0240612 3.1600015 0.7342386 0.9341115 3.1021647 3.1038568 0.9956456 4.6118127 1.5144783 4.4986554 4.6884258 5.0876551 4.9699262 4.4784143 4.5169980 4.6781691 3.9087308 4.6884201 4.7461290 4.4241471 5.5297641 1.5846858 4.0715072 4.1581181 4.7436244 4.9403925 2.4615037 4.1728264 3.8956533 0.7166911 3.2521093 5.8629044 5.5432476 5.9699350 7.5424946 6.4054502 8.9587088 6.4219616 3.7963764 4.9443764 3.6195359 3.8180972 4.3844211 3.9091394 4.2508653 3.7790637 3.7790637 3.0571027 2.7766918 4.1728264 4.4748437 4.6453871 5.0040491 4.7504934 4.8770041 4.5671578 4.0483215 3.5350831 5.1866337 0.8195287 0.7780140 4.6138367 3.1311975 3.8195504 3.1726153 2.7653829 4.2113310 3.8154342 0.8568982 0.7093011 3.4443096 3.6979006 4.2773944 3.3124328 1.3130492 3.4301935 4.4322579 4.7800575 4.7489889 3.7514223 3.7399767 0.9046796 3.1441014 5.0342875 4.8606424 4.6515155 5.5218480 5.2104652 4.2100774 4.9161098 4.3346471 4.9438604 4.4038863 5.1527410 4.1988461 0.4746249 3.4807895 0.7701637 0.8741628 4.5230131 3.3387183 3.6988316 1.0434266 0.7493815 3.6975999 4.0838876 0.5793670 3.4129813 4.1709894 1.6555803 1.4635441 4.1741111 4.7966995 3.7610785 3.6824194 4.0893499 4.0713230 4.2240077 3.3769623 3.3570395 3.9879345 4.6765988 4.2145461 4.4481420 3.3570466 0.8345363 3.1445913 3.2171782 3.4658879 4.5787893 3.9011847 4.4767143 3.2717147 5.6256161 4.1778035 3.5613844 3.2317529 3.2879206 3.2607936 3.4772743 3.4394112 3.5800194 3.4458816 3.5820012 3.5353126 3.4562438 3.4032499 3.6275749 3.4861938 3.6635202 3.4200098 3.4252170 3.3784625 3.4070041 3.6490807 3.3542325 3.3458575 3.4325562 3.1798657 3.4383179 3.3177071 3.2402340 3.4864818 3.6205240 3.4707255 3.3083381 3.3271333 3.4807995 3.4713894 3.5063009 3.2349570 3.7134406 3.9278907 3.8227633 3.6365867 3.3204637 3.4278703 3.4596284 3.7422756 3.0808832 3.4032622 3.6633515 3.2210987 3.1551037 3.6049390 3.1857050 3.5979149 3.0947203 3.3645725 3.4747808 3.5239202 3.6997680 3.6365881 3.8443948 3.3192030 3.3865737 3.4015476 2.8324520 2.7644300 3.4614144 4.1556819 3.6498289 3.6112456 3.5748223 3.0936145 2.5225834 2.6303249 2.6266577 2.8636506 2.9658774 2.9902671 2.9665622 2.9234041 2.9013666 3.0787829 3.0897777 2.9262066 2.8868154 3.1095492 3.2064324 3.1848799 3.4805261 3.0620125 3.1117036 3.0620125 2.4996898 2.9387764 2.6112226 2.8985089 2.9095671 2.5400178 2.7015832 3.0824946 2.6933674 2.7445002 3.4110875 4.7817673 3.4889230 0.7242617 0.9460414 3.0297115 0.6839238 0.9341115 3.6059934 3.3659996 1.5076814 0.9217883 3.4911633 
Cq_CHHR2                      0.7546430 3.3842320 3.1170626 3.5540811 3.3292237 2.3188866 3.4556548 3.9586561 2.9494759 3.6447658 4.0127272 3.2464152 0.5594300 3.9395405 3.8938130 2.9594332 4.2591431 2.8060888 3.7395921 4.0929655 3.9883850 3.3130391 3.7653373 3.6496477 3.8917197 0.5101254 0.9054274 4.0374360 3.2131094 2.5540866 3.1988941 5.0862914 3.3251981 4.7983546 0.6805045 0.8462529 3.1904252 3.1157424 2.5638646 3.9195955 3.2188019 0.7423207 0.7991364 3.1580072 4.2773392 0.6560170 2.9792064 3.6947427 2.9013727 3.0134306 0.6818885 4.3292310 3.6576635 0.0000000 3.1015200 4.1238571 3.4844908 1.1570324 4.1489607 2.8997926 3.1077836 0.8781222 3.9322471 3.7321554 0.6781407 2.6094740 2.8385414 3.6110169 4.8468347 4.1860865 3.7807693 3.9833495 4.4619898 3.5656212 3.8458633 4.2516338 3.9549436 3.5069165 4.3580074 3.6822228 3.8655032 3.9425099 3.0213936 3.3140532 3.2545549 7.0160768 1.9965861 3.1913110 0.9572843 3.7870367 0.6736484 4.9599664 4.3059297 5.5972037 6.8317429 5.7000379 6.8499968 5.1092278 1.0215098 4.6095096 0.6639733 2.9336102 3.3001165 2.7993257 4.0662944 0.9686659 0.9263841 0.6757029 0.5345702 3.1913110 3.5453359 3.9442668 3.6167055 4.6322420 3.9326351 3.7362865 3.2547727 2.7108900 3.5478348 3.0246403 3.2600926 3.1602276 0.5189036 1.1412978 0.7054373 0.3801432 3.2889567 2.9322104 3.7393945 3.7358900 0.6649650 0.8303588 3.4215732 0.6567380 3.8142863 0.6173791 3.3481843 3.8568074 4.6135841 2.3777326 0.8929838 3.7609774 0.7436601 3.8949081 3.9836146 4.8695029 4.5064283 4.4770359 3.3184030 3.9510124 3.9531111 4.5665667 3.2958358 3.3349407 3.1797699 3.7467963 0.5634159 3.9211021 3.3455558 3.3104650 0.6573177 0.6936987 3.6172963 3.3153995 0.7925026 3.3334206 3.4944715 0.6565903 3.1500753 3.8588304 3.5929804 3.3922598 3.2525404 3.9902663 2.4516243 3.7625631 3.7357255 3.2277922 0.8183350 0.6906511 2.4315274 3.3560924 3.0980864 3.2592843 0.5649041 3.4833518 2.7350563 0.5742512 1.3332230 4.3356681 3.1239667 3.9309540 2.3412568 3.9235094 2.9330663 3.7395921 3.4355946 3.4327317 3.4063156 3.8277668 3.7168134 3.5220121 3.6013181 3.7600110 3.7293888 3.5365157 3.6659309 3.7827540 3.5310465 3.8206086 3.6375270 3.6027973 3.8486097 3.5900142 3.8527917 3.3845140 3.4049271 3.6378860 3.6476833 3.5783901 3.6741854 3.8658005 3.9120449 3.8155483 4.1760732 3.5140013 3.7598351 3.7138949 3.3811944 3.8282753 3.8702684 3.7735627 4.0261271 3.9099527 3.7842631 3.4732905 3.7534076 3.8529713 3.7100865 3.2296719 3.6701032 3.7719143 3.9765835 3.4070396 3.7629049 3.3071315 3.7556422 3.5006388 3.6158668 3.4087398 3.7450378 4.0983905 3.8787476 3.9736526 3.4018524 3.5129305 3.5002329 3.5571284 3.3650489 4.7701053 4.3589623 4.1913133 4.6278336 3.3518576 3.2189874 3.3166850 3.3847383 3.4662981 3.5984540 4.1051511 4.1289033 3.6740559 4.0616454 3.4085116 3.9368801 3.4840519 3.5387361 3.4812883 3.4959229 3.5589570 3.4883516 5.2659475 3.3142406 3.4963278 3.3279400 3.0733732 3.4553033 3.3564028 3.3988799 3.5159803 3.5957723 3.7319582 3.5627240 3.3979785 3.7999171 1.0499058 2.2967424 0.7062806 3.6600445 4.0809214 0.6970911 3.3046445 3.8296832 2.4949770 0.7000386 4.7077446 3.8527123 1.0011513 
Cq_CHHR3                      3.1997025 1.5885617 1.4264122 1.7988648 0.2953249 4.1512460 4.9400657 3.8709118 0.9745234 3.9938331 3.9980261 0.2865436 2.9171089 4.3124608 4.1414170 0.7601572 4.6057596 0.9605496 5.5760418 4.7098500 4.1494655 1.0692779 4.1017352 3.3607597 4.0367180 2.8534062 3.0537782 3.8944872 1.4908152 1.0116204 1.5506802 5.5191726 1.5600449 5.0458043 3.0242090 3.0993747 0.3227929 0.3133416 4.4410387 3.8136358 1.6266252 3.1374569 2.9414052 0.3456721 4.5876688 2.7963267 0.3533887 4.2088883 0.3503057 0.4690966 2.9108108 4.5073069 4.0184908 3.1015200 0.0000000 4.9904338 4.5749066 3.1875854 4.5736480 1.4196294 0.3259867 2.9599951 3.9758298 3.9764907 3.1157619 1.2285850 4.1484290 1.7454210 4.7323443 1.4749972 2.1193338 3.9397574 4.4772543 1.9021672 1.6527208 4.3198209 4.4397503 1.8272250 2.0681887 1.9850304 1.7833484 4.2582148 1.1914064 0.4011777 1.5693098 6.6759488 0.7549608 0.3259972 3.3119687 3.9157186 3.0429637 4.5006332 4.2048315 6.1784872 6.6193020 6.5016416 6.4795893 6.1132041 2.9660859 4.9833560 3.1041359 0.1563364 1.8344253 1.4153771 4.7863856 3.2311943 3.2133705 3.1161111 2.9046643 0.3259972 3.7786349 5.3830104 4.3106968 4.5337584 3.5773664 1.7885518 1.2544094 0.7347234 4.5003145 4.0553905 3.8079254 1.5951579 2.5768945 3.4296051 2.9938051 2.7566767 0.3122891 0.3250545 4.0781507 3.9095428 3.1386982 3.0622694 0.3519445 3.4392304 4.2362402 2.9534863 0.2138546 1.8016905 4.6031962 3.7073644 3.0285617 3.9924313 3.0489953 4.3952359 1.6850333 3.8691427 3.8731142 3.7343038 1.8444357 2.0305284 4.2687291 4.6556734 1.1148371 1.7300190 0.1231832 4.3321502 3.0976375 4.3714502 4.3171407 1.5083005 2.9384644 3.0999594 4.5037303 3.8855120 2.9671142 0.3125010 4.3827997 2.9451686 0.2189464 3.9157899 3.6466768 1.6053015 1.5410044 4.3749752 4.0041173 4.1413208 4.3613669 0.3361099 2.8153803 3.0008872 3.7006535 1.5632314 1.6310707 0.2082279 2.9460566 3.9219432 0.1985438 2.9832651 3.3602156 4.9222469 0.5919508 4.7651903 1.0555739 4.4893703 1.5056053 5.5760418 5.8523904 5.8137478 5.8631162 6.5874342 6.0608522 5.6284466 6.0142297 5.4493910 5.1216122 5.7606973 5.9886924 6.3182837 5.8365984 6.3240735 6.2076646 5.8263965 6.3595306 6.0362561 5.3058107 5.4435606 5.8186539 5.3451388 5.2058973 5.2711521 5.3160299 6.2409685 6.4758048 5.3618569 5.8374304 6.3547145 5.6499596 5.5954957 5.8867085 6.0193210 5.8906246 5.7886064 6.3325012 5.8815980 6.2467879 6.2829089 5.8553345 6.0429088 5.7508452 5.2235582 5.2282100 5.2834642 5.6634627 4.8361215 5.4120921 6.0425395 5.4122769 5.4383192 5.2928506 5.5236306 5.7855389 5.7394341 5.7581309 6.2193789 5.0792139 5.1210496 5.1339675 5.6483228 6.2440891 5.3284095 5.7767643 5.0683823 6.0107416 5.6597716 6.6585242 4.6163671 4.7928743 4.7988298 4.9137638 4.9417309 5.0896120 4.8895458 5.0043362 4.7108059 5.2704935 4.4756447 4.7174051 4.6613255 4.4946225 4.7923310 4.4946225 5.1143237 4.1891087 4.4596059 4.1891087 4.4858388 4.6207390 4.9749915 4.5655751 4.6597498 5.1361240 4.9676524 4.6955291 4.5344931 4.9957819 3.1272297 3.9126218 3.0475771 4.0632681 4.4831111 2.7549727 3.6297784 3.9764907 4.4119891 3.0188132 4.9394995 4.1481656 2.9630201 
DromelEVm004854t1             4.1280304 4.1807656 4.0480160 4.3163578 4.5348463 3.0308879 4.6706512 1.6767530 4.0496681 4.2565841 4.7876784 4.5630594 3.7456533 1.0973193 1.7875271 4.2928429 2.4951898 4.4326070 4.9629356 2.1272508 2.0917924 4.0931835 2.1740590 2.1529491 4.1491433 4.2040109 4.0464250 2.1554859 4.9174120 5.1713659 4.6873182 1.3628168 4.2508845 1.4287864 3.9430719 3.9830145 4.8082259 4.7291246 3.5698983 2.1809361 4.5827187 3.9825090 3.7395540 5.0129690 1.3964149 3.7010257 4.8313589 2.1269815 4.5630891 4.7307433 3.7522640 1.2354856 4.4864248 4.1238571 4.9904338 0.0000000 1.1488745 4.7678560 2.3587477 4.5059661 4.8276149 3.9004281 4.2817115 4.3464665 4.0081066 4.5076611 4.2197035 4.9768155 3.8845111 4.8561677 4.2818165 2.3435694 1.7570639 4.0202211 3.8937279 2.0587934 1.9744909 4.4140820 5.0954824 3.5493959 3.9313019 3.6321978 4.4372203 4.9562204 4.7487610 1.7766524 3.5773273 4.8318629 3.9463419 4.0654882 4.0419104 4.6081939 3.8225226 5.8732478 5.6869580 6.1198318 7.1678440 4.9685800 4.4739911 1.5190067 4.0465566 5.0078721 4.2125346 4.4054204 1.2585679 3.8523636 3.8523636 4.0544146 3.7651838 4.8318629 1.5317231 1.0560029 1.8242454 1.6658476 1.7072011 5.7908472 4.1091554 3.9779733 1.5751644 4.1077260 4.0524399 4.3864421 4.0186604 3.8324079 4.0980828 3.6071171 4.4952996 4.5539844 3.6641282 4.3336859 4.0317806 4.1583332 5.3740142 3.8261891 4.0771245 4.1845351 4.9353456 4.9562374 2.6882700 3.3463643 4.2651269 3.8952785 4.3786726 2.3014716 4.4040562 2.7380857 2.0817568 1.9157123 4.1151049 5.1327047 1.5890356 1.7436999 4.3819905 4.2159489 5.0763903 4.5721780 4.0692349 4.3151293 4.2282100 4.2514536 4.1978034 3.9593490 4.1873293 4.0346651 3.7003383 4.8846599 4.0364534 4.4481063 4.6886989 4.7261461 4.8048520 4.3315177 4.1477559 1.4426818 3.8902355 2.3312885 1.2283827 4.8775150 3.8558591 4.1395397 3.4479150 4.3442066 3.6888189 4.9978968 4.1924568 4.5889636 4.0647462 3.8854425 3.7582461 1.2733165 5.0152597 1.2213262 4.3944353 1.1365087 4.8733847 4.9629356 5.1867968 5.0138258 4.9289575 4.4643379 4.9831453 4.8109046 4.7771824 4.6165977 5.0493449 4.9981302 5.2521758 5.1027402 5.0749645 5.2246883 5.2729237 5.3740795 4.6283136 4.9556309 4.3921055 5.2509449 5.1277873 5.1020942 4.9203246 5.1905695 5.2862827 5.3054435 5.0369083 4.4386478 5.4942340 5.1560218 5.2447594 5.0813995 5.2194971 5.1535541 5.4872199 5.3538703 5.1335913 5.1788829 5.1379160 5.0905473 5.2863715 4.8673113 5.3452525 4.9187478 4.7219853 4.6455701 5.3083567 5.0817231 5.2126580 4.8374320 5.2129172 4.8567452 5.0654637 5.1773345 4.8131591 4.7889581 4.4746739 5.8634701 5.4629387 4.9904487 5.0937467 5.4926013 6.1621258 6.2457485 5.3231960 5.3679680 4.9860205 4.7362918 6.1813567 4.8686267 4.8063961 4.9180542 5.0198230 4.4540452 4.4540452 4.4631742 4.8110080 4.3490588 4.7930839 5.5940909 4.7951061 4.8809555 5.4718012 5.2982295 5.4718012 4.8199490 5.1913744 5.5770671 5.1913744 4.6085281 4.7951061 5.1916427 4.8809555 4.8398249 5.0143680 4.8807375 4.8369310 4.7440073 5.1068997 4.0995841 3.6116293 4.1744679 4.5710303 4.6651034 3.8166864 4.1599813 4.3464665 3.7198386 4.2070245 5.1174130 4.2379455 4.1303851 
DromelEVm007404t1             3.8996522 3.8618173 3.4390165 4.2017551 4.1020172 4.3196995 4.3877659 1.9660029 3.6225427 4.1376654 4.9348644 4.5703448 3.7050770 1.1664717 2.0771999 4.3925355 2.5405047 4.5485624 4.8287005 2.2071712 2.4004534 3.5382269 2.4763858 2.1671808 4.3032269 4.4501050 3.9460345 2.6225854 4.2423531 4.1284138 3.7840304 1.7233241 3.9747262 1.6506516 4.0418468 4.1832553 4.2817433 4.2817433 4.4724040 2.4984035 3.7854764 4.1499478 3.8874173 4.3883980 1.5644024 3.9690340 3.9573026 2.4774586 4.0521317 3.8784773 3.8986893 1.4128263 4.3032066 3.4844908 4.5749066 1.1488745 0.0000000 4.2244489 2.5763806 3.4110873 4.2497646 4.0474576 3.8129015 4.0738365 4.1179140 3.4008581 3.9261254 3.4944713 4.1884189 4.1611283 3.9040371 2.1767371 2.2424547 4.4221411 4.4013523 2.6850181 2.4842501 4.1446597 4.8159142 4.6597008 3.6220985 4.0017672 4.0694349 4.1396937 3.8904925 2.1231266 2.7698318 4.2309952 4.0331773 3.8972180 3.8969784 4.4915403 3.4959111 4.0289507 5.5527521 6.5199869 6.1010653 4.8786629 4.3624858 1.3764164 3.8017616 4.4725272 4.4409035 3.6603882 1.5785215 3.9872217 3.9872217 3.8748135 3.8309071 4.2309952 2.0766129 1.0937103 2.1008964 1.9000999 2.0168726 5.0943875 4.2406045 3.8059218 2.0518995 4.1234599 4.4459847 3.4187630 3.6715995 4.0558579 4.0418346 3.3645168 4.5978251 4.4515975 3.8876760 4.0568681 3.5571551 4.4585462 4.3864669 3.6879984 4.0661463 3.8675950 4.7505357 4.0522159 2.8356139 3.4851474 4.0318422 4.2021497 4.2561021 2.1612602 3.6088566 2.6067853 2.0396673 2.3619624 3.1972273 4.7924611 1.8263984 2.2243743 4.3106994 4.0597948 4.5899898 4.2090083 3.9815842 3.9552249 4.8941081 3.8165886 3.7391090 4.2855104 4.0212753 4.4147127 3.5167990 4.9824801 3.9880672 4.0311549 4.6890903 3.9685397 3.8606547 3.4864092 3.8410350 1.5330710 4.5908779 2.4105650 1.4863493 4.5422896 3.7715412 4.2526955 3.5699717 3.9134888 4.1963580 4.7161930 3.8296637 3.9701391 3.9847544 3.7589182 3.9563984 1.7073374 4.3587553 1.6014661 3.6958566 1.2038080 4.2504261 4.8287005 4.4356906 4.3299465 4.4976070 4.8771675 4.4647025 4.2078525 4.4546026 4.2651147 5.3504170 4.6804666 4.5700678 4.5233233 4.7413183 4.6556527 4.8071690 4.7579304 4.7056223 4.6020697 4.2693244 4.6378828 4.6327497 4.2148253 4.3381878 4.3408916 4.3447710 4.8085837 4.8345714 4.3001080 4.8816942 4.4949300 4.8624171 4.8782986 4.5695168 4.7774019 4.7034912 5.0310147 5.4869588 5.6250409 4.5629931 4.4488388 4.5957487 4.6235341 4.7217672 4.2436842 4.5526428 4.2174349 4.7112644 4.1890856 5.4779436 4.4426878 5.4781961 4.2935856 4.3532907 4.3880126 4.0368005 4.8667264 5.0732306 6.3664501 4.8433428 4.1011983 4.1011983 4.7237631 5.1517300 5.8127622 5.7272527 5.4604756 5.4463125 3.9962682 5.2394396 4.7078207 4.8495625 4.8326771 5.0916954 4.5680918 4.5883731 5.3178954 5.5490102 5.0289428 5.8607013 5.3265097 4.6591555 4.6787034 5.1946132 5.3314003 5.1946132 8.0050873 5.3056288 5.2717771 5.3095417 5.1572144 4.4048555 4.7221431 4.4232042 4.7210758 4.4512693 4.5742248 5.4416964 4.4949146 4.4956203 3.9946022 4.2064646 4.2707138 4.5175851 4.1900198 4.2132690 3.7046201 4.0738365 4.3249735 4.1926266 6.3226178 3.8865385 3.7593745 
Emetal_EVm001268t1            1.1002859 3.7769977 3.4283581 4.1216011 3.5275078 2.5204744 3.6367689 3.9377019 3.0808021 3.8204079 3.8433687 3.4170811 0.8192148 4.4782513 4.2365592 3.4361749 4.4010177 3.0846344 4.1432588 4.1525751 4.3187249 3.0316022 4.0243992 4.0819959 4.0185336 0.5931011 1.0987094 4.3692463 3.6726074 2.7890962 3.5319421 5.1251838 3.5154430 5.0805419 0.8954000 1.0507668 3.1849942 3.0361717 2.7854291 4.4394239 3.6926320 0.9606632 0.9777623 3.0136515 4.1519715 0.7104019 3.0514457 3.9252290 2.9762600 3.1986194 0.7145447 4.1766910 3.7799324 1.1570324 3.1875854 4.7678560 4.2244489 0.0000000 4.3335789 3.2620007 3.0888272 1.0320862 3.9512960 3.7668981 0.8770959 2.6187782 2.6028910 3.7495242 4.7083122 4.6789718 4.5776960 4.4316801 4.1960377 3.5868667 3.8938446 3.9320994 3.8734454 3.6058944 4.3454276 3.7367174 3.9782144 3.2746673 3.2942843 3.0324499 3.6377493 6.3227964 2.2932851 3.2107347 1.1974705 4.0343705 0.8809051 5.4057961 4.2948707 4.7507679 5.9382793 5.7703324 6.0229988 5.2650447 1.4730001 5.1470600 1.0686295 2.9788103 3.5462156 3.1626966 4.5731128 1.2113576 1.1832522 0.7775996 0.6248745 3.2107347 3.7635594 4.6254826 3.7771949 4.5843894 4.0257032 3.9108659 3.3352375 2.8932961 3.4582825 2.8013195 3.2440879 3.3335419 0.7102324 1.4076408 0.9037019 0.5754637 3.4689204 2.9338885 3.9357101 4.0396066 1.0936296 1.1840658 3.5425948 0.9310030 4.0314069 1.0407050 3.3544886 3.8232462 4.9170471 2.9104927 1.1956214 3.8863866 1.0714940 4.4517154 4.2591252 4.7162315 4.7596808 4.3494797 3.7461641 4.8497016 3.8741506 4.1698489 3.3371532 3.5160519 3.2078486 3.8634735 1.1750260 4.1072497 3.3656795 3.7747090 0.9249837 0.9436935 3.6385214 3.4455310 1.1984446 3.1292820 3.4872815 1.0713047 3.0746952 4.0858400 3.8307085 3.6016729 3.6178582 4.6118004 2.6365324 4.2833463 4.1030422 3.1992352 1.0130350 0.9268969 2.9073871 3.7929838 3.3378225 3.3108269 1.0200504 3.8324307 2.8061790 0.8731845 1.4649219 4.4638417 3.3341038 4.9974640 2.5563731 4.2182085 3.1854333 4.1432588 3.8786780 3.8692145 3.9056818 3.8895647 3.9284355 3.9855223 4.0387315 3.9685231 4.0232754 3.8980439 4.0089025 3.9990745 3.9877775 4.0149759 3.7816261 3.7816313 3.8232175 3.9394971 3.9774390 3.9007027 3.7837060 3.8933457 3.8085146 3.8899424 3.8567888 4.1181356 3.9640793 3.9746342 4.1967902 3.7514668 3.9850357 4.1274317 3.7141125 4.0144148 4.1010778 4.2366189 4.0971705 4.1763197 4.0087670 3.7485749 4.0361803 4.0457843 3.8776321 3.8876358 3.9456837 3.9669993 4.1662404 3.8775162 4.1847632 3.6635320 4.1836340 3.9234744 4.0030981 3.7065638 4.0537661 4.3536984 3.9088828 3.8572022 3.7248521 3.6330914 3.7201286 3.5884508 3.3783901 4.6989430 4.9340676 4.6131700 4.5101603 3.4621650 3.8080243 3.7403823 3.8241672 3.8960697 3.7208990 4.0203639 4.0064677 3.4704186 3.8415404 3.6628511 4.0443537 3.5039261 4.0023488 3.9524343 3.5173440 3.7198178 3.6146101 4.7120640 3.4786818 3.5104926 3.4789849 3.0920405 3.8440871 3.6399207 3.7958104 3.9748532 3.6835917 3.6632897 3.6290820 3.6913969 3.5231660 1.1737070 2.7040567 0.8988099 3.8513175 4.3925440 0.8657355 3.3314576 3.7668981 2.5347231 0.9276568 4.7129857 3.8493435 1.1769509 
Emetal_EVm002332t1            3.9933658 4.0594193 3.7900660 4.6700526 4.6423720 4.7241084 5.0314345 1.9188607 4.0155618 5.0607397 5.4144909 4.8875152 3.6834379 2.2196866 2.1124120 4.3542759 3.1531479 3.7619649 5.5125187 2.1133312 2.1037212 4.1600041 2.1843753 1.9239089 4.5167701 4.0076880 4.0747457 0.4470058 4.8649793 5.1386577 4.2591578 2.6611720 4.3700502 2.8508571 3.7176580 4.0592358 4.8744797 4.5410222 3.5426231 0.4565396 4.2414955 3.9205262 3.9471387 4.5582213 2.6668169 3.8066659 4.5721428 0.3252382 4.4492752 4.6707898 3.9962757 2.7261062 4.7301957 4.1489607 4.5736480 2.3587477 2.5763806 4.3335789 0.0000000 4.0393036 4.6625234 4.3870001 4.4589020 5.0957846 3.7501276 4.3485422 4.1064196 4.9337130 5.0534023 4.2954494 4.8978998 1.8345774 1.9016848 4.5412983 4.1049832 2.4035356 2.2976325 4.9076656 4.6975035 4.2093525 4.7960627 3.9148269 4.0193014 4.3965171 4.3045764 2.8245742 2.9436520 4.7160941 4.2428357 4.4396014 3.6784329 5.7430646 3.9265712 5.8478872 6.3550404 6.9761847 8.2169398 5.0550803 4.5721948 2.5201152 3.9388487 4.3961653 4.2705974 4.2999720 2.0647135 4.1663907 4.2014023 3.3272675 3.5225253 4.7160941 1.8482549 2.7114962 2.0193251 2.3104026 1.8721569 5.3498849 3.9380874 3.8748497 2.2603437 3.8939274 4.4113363 4.0790933 3.7901983 4.4958507 3.8606540 3.2045367 4.9222849 4.4510295 4.2821052 4.8171375 3.9015913 4.4082042 4.4932485 3.8042973 4.5820280 4.4506831 4.8390255 4.5705806 0.4506244 3.9174143 4.1905488 4.2575612 4.0588204 0.6286190 4.2948452 2.3213321 1.9736119 2.1781269 4.4968265 4.8583042 1.7784559 2.1374366 4.2392668 4.5570300 4.6413926 4.7883053 4.3194333 5.2368582 4.6623414 4.2160811 3.6765291 3.9513720 4.0332760 4.4745546 3.8120397 4.4080296 4.4683556 4.6371950 4.5667160 5.2817458 5.1439819 4.1027562 4.7162163 2.4057140 3.8410887 0.4279210 2.2413245 4.7003636 4.0463333 3.6925297 4.4658452 4.2491992 4.5592741 4.8152719 4.3769065 4.1636100 3.9579881 3.7502243 3.9544165 2.4493167 4.1304177 2.5259369 3.9632481 2.5126821 4.4254920 5.5125187 5.5406220 5.6127221 5.5777137 5.3242862 5.2492348 5.2041643 5.1254452 5.5688482 5.0598268 5.0077728 5.3562520 5.7163915 5.5497459 5.6704151 5.4078810 5.7925388 5.4125984 5.2708873 5.4925435 5.4957939 5.4131358 5.4294574 4.8784101 5.4515839 5.4904126 5.9595820 5.9540314 5.4766773 5.6540641 5.5631732 5.4160095 5.5524136 5.5880297 5.6565988 5.5590955 5.4307315 6.2055661 5.2008166 5.7332588 5.4335747 5.5541041 4.9747428 5.5327082 5.3570505 5.4418136 5.4881609 5.8618495 5.1438445 4.9439013 5.1669407 4.9442315 4.9667393 5.0096518 5.2970641 4.7135549 5.6150406 5.5168220 5.0597258 5.7296331 5.1407974 5.1876069 5.8745619 6.4757160 6.2195752 4.9957417 5.9780649 5.3526243 4.6747064 6.7237687 4.7240900 4.8528203 5.0196741 5.0216294 5.8977824 5.9527291 4.8422992 4.9025759 4.7756050 6.1911017 5.6621181 5.4425805 5.3023986 5.7384858 5.6501176 5.9526577 5.1213330 5.6578363 5.7366672 5.6549763 4.6438335 5.3519991 5.3342523 5.2114225 5.3899715 5.3609849 5.3766128 4.2737436 4.8294461 5.3264194 4.1605291 3.4882304 3.7361938 4.7899481 5.4364188 3.9766400 4.2342102 5.0957846 3.8274333 3.8013000 5.5271011 4.7911719 4.2335855 
Erisi1_EVm003906t1            3.2689961 0.7273063 0.7268811 1.2760678 1.3704357 3.0089863 5.7044867 3.7928620 1.1850825 4.5439398 4.8700867 1.3637830 2.5414924 4.2765525 4.3322353 1.3434529 3.5436757 1.1561151 5.1237921 4.4950892 3.7409870 1.3033363 3.5248343 3.8166804 4.4106605 2.8485216 3.0978540 4.1642496 0.6973513 0.1009186 0.2356394 4.7120219 0.6640428 4.6363667 2.8564557 2.5785314 1.3874600 1.0796345 3.9019233 4.0520789 0.2961698 2.9010661 2.4775007 1.1180539 3.6701319 2.4683036 1.0302789 4.1825877 1.1078019 1.4181182 2.5836985 3.5907285 4.0006392 2.8997926 1.4196294 4.5059661 3.4110873 3.2620007 4.0393036 0.0000000 1.3860150 2.2384692 4.1342849 4.3770543 2.9272987 0.3707575 3.7599790 1.1586103 4.2704110 2.4046609 2.4973895 4.1546834 3.6280703 1.6761780 1.7023056 4.1146064 3.7193561 1.6251005 2.8421948 1.8051705 1.4352760 4.2295578 0.0532831 1.0138571 0.1036891 6.3050181 0.2418989 1.4372293 3.0166918 4.0917068 3.0866633 5.1632468 3.5780795 5.9232324 6.0559118 6.0745972 8.5808074 5.4803589 3.0321575 4.9824056 3.1295896 1.1994264 1.0888498 0.4142220 4.2277906 3.1709454 3.0096770 2.6802039 2.4030746 1.4372293 3.6598866 4.1097119 3.6329086 4.5758005 4.4447565 1.7733014 0.9932630 1.1479626 3.5208728 3.7377944 3.4714480 0.6339270 2.5104962 3.4029913 3.0647368 2.4104763 1.1626670 1.0771467 4.2829413 4.7384963 3.1180020 3.2488812 1.4376245 2.3792936 4.2667015 3.0005153 1.3902490 0.6028538 4.9806686 4.0434269 2.7460921 4.5945958 2.9946447 4.0470365 1.3962408 5.0041963 4.3625216 4.3345494 1.7500744 1.8442264 3.6818376 4.1530588 1.5650611 1.3425367 1.4180703 4.5443008 3.0023678 6.0058965 4.1618268 0.6452791 3.1865186 2.4585689 4.3746444 3.9382505 2.9022306 1.1882039 3.9082057 2.9827947 1.0528864 4.4009363 4.4431533 0.7381578 0.6608331 4.1428993 3.5033258 3.9300725 3.7291552 1.3924741 2.4005578 2.9752742 4.4630400 0.5818503 0.9822727 1.3891589 3.0058558 4.2495873 1.1120127 2.5464967 3.0989684 4.4198040 1.2942969 4.1254653 0.2001772 4.0179921 1.2636254 5.1237921 5.5938908 5.3728395 5.4282509 5.4400290 5.1870239 5.1509935 5.1361637 5.1207397 4.8997814 5.3600226 5.4406853 5.5158011 5.5001927 5.4926794 5.4309748 5.0569283 5.2239778 5.4540188 5.0305949 5.2586126 5.5044082 5.2492483 4.4666823 5.3411163 5.3308959 4.9735630 5.0713886 5.0125099 4.7567593 5.1423013 5.4215396 5.4697350 5.2940776 5.6635755 4.7567593 5.0985606 5.1885246 5.0956988 5.5034804 5.0799291 5.3855697 4.7081493 4.9581288 5.4106239 5.0810463 4.8446267 4.9735630 5.2492483 5.2635840 4.8221797 5.2635840 5.3942933 5.1892318 5.0338723 4.7918342 4.9745417 5.2850978 5.3821029 5.7738535 4.9856333 5.0338723 4.8923949 4.4331279 5.3777163 5.8533605 6.6375038 6.9869390 3.9241122 4.6324111 3.8096963 3.8096963 3.8096963 3.8286479 4.2045706 4.2045706 4.1301221 4.0355283 3.9285673 3.9833605 4.4076148 3.8524881 3.8678687 4.5031951 4.7267436 4.7056817 7.7295447 4.3874271 4.4392441 4.3874271 4.4155668 3.8524881 3.8094918 3.8678687 3.8221797 4.0287581 4.4983774 5.2214204 3.8274937 4.5200784 3.1823228 3.9927013 3.0246331 3.8611785 4.7893708 2.2713895 3.4351139 4.3417856 3.8732133 2.9555430 5.0690478 4.3724217 3.0182730 
Erisi1_EVm005547t1            3.0967496 1.6362734 1.4493575 1.7798692 0.4338116 4.2975081 4.6590158 3.5720389 0.9105850 4.2179846 4.3094321 0.4106072 3.0175244 4.0280571 4.2276275 0.8508716 4.5967760 0.9081990 5.4120538 4.7945197 4.4729130 1.1263210 4.4102080 3.0393500 4.1745961 2.8287377 3.0404158 4.0496007 1.4836369 0.9342576 1.5513863 5.0925822 1.6441877 4.9747129 3.0115720 3.1022789 0.0875707 0.1008174 4.2623245 3.8874571 1.6381491 3.0760699 2.9497687 0.1109148 4.4826779 2.7357599 0.2972457 4.4608370 0.3097088 0.3539522 2.8794681 4.2776790 4.0240612 3.1077836 0.3259867 4.8276149 4.2497646 3.0888272 4.6625234 1.3860150 0.0000000 2.9045955 4.1531303 4.0842580 2.9970936 1.3040728 4.0027079 1.8380078 4.7478264 1.4642156 2.2435429 3.9249050 4.2933468 1.9189190 1.6714267 4.5137574 4.8556037 1.6910658 1.9625551 2.0276812 1.6828764 4.2258277 1.1677459 0.3400055 1.6198151 6.1561985 0.7234867 0.0373788 3.1192956 4.2171352 2.9665108 4.7151702 4.4632571 6.3970764 5.9649597 6.5685310 6.1289656 5.9701229 2.8850948 4.8936644 3.0517684 0.3360977 1.7048366 1.4434485 4.5621007 3.1640994 3.1285489 2.9751163 2.8472572 0.0373788 3.7033291 4.8994651 4.3855762 4.6701966 3.5335415 1.8918374 1.1988601 0.7441964 4.3676134 4.2045633 3.8264479 1.6141824 2.5569502 3.4690340 2.9080122 2.6676603 0.4422679 0.2825926 4.0645904 4.0845337 3.0542980 3.0094805 0.5583417 3.3031524 3.9362934 2.9316858 0.3884772 1.7552971 4.8148775 3.7261656 3.0619983 4.1151834 3.1273839 4.3444282 1.7189369 4.2244782 3.6666475 3.6570066 1.8055351 2.1529654 4.3064794 4.7980047 1.1526135 1.7074904 0.3612550 4.3695045 3.1174472 4.6495925 4.7953189 1.5637355 2.8195179 3.1021961 4.4100261 3.8989694 3.1647618 0.4282252 4.2346503 2.8955338 0.3710153 3.6669699 3.5876713 1.6766925 1.5382140 4.2136036 3.9963484 4.2937405 4.3040251 0.0835279 2.8000213 2.9868550 3.6834794 1.6127718 1.6059542 0.4030095 3.0349792 4.0956053 0.2753276 2.9725174 3.3285161 4.6725288 0.6524291 4.4520218 1.0468104 4.1517193 1.4813611 5.4120538 5.5236046 5.4831163 5.5172527 6.0324098 5.2952996 5.2645077 5.5305548 5.6508820 5.0648376 5.3429390 5.6100298 5.7004104 5.3642618 5.7485409 5.3929367 5.3964208 5.9870190 5.7494545 5.4878049 4.9761049 5.1195245 5.0026684 4.9887390 4.9216551 4.9624360 5.9759702 5.8916967 5.5194337 5.8920771 5.6291055 4.9569528 4.9897471 5.4736112 5.3578942 5.6734936 5.2163894 5.8410646 5.4245865 5.6984095 5.5174187 5.9355674 5.4500477 6.0164969 5.0243121 5.0854850 5.3229453 5.6104203 4.5708795 5.2603933 5.2860402 5.2606192 5.2777534 5.0391139 5.5435809 5.4096995 5.5654138 5.5745091 6.0016577 4.8820940 5.1539014 5.2251092 5.6639209 6.0138972 5.3931648 5.4780557 5.0923586 5.9834571 5.8820987 5.8974785 4.4380111 4.5448927 4.5886569 4.8951814 4.6485036 4.7488065 4.7085337 4.7348069 4.6047941 4.8726565 4.7276500 5.1217549 5.0546179 4.7593194 5.0421890 4.7593194 5.3898685 4.4222939 4.7192719 4.4222939 4.4767985 5.0173922 5.0709666 4.9513188 5.0531917 5.2260918 5.0998399 4.8970190 4.8242804 5.2110179 3.1436330 3.8980651 3.0236141 4.2414432 4.8039896 2.7263358 3.7189638 4.0842580 4.3375764 2.9671859 5.0157378 4.2978346 2.9232681 
Erisi1_EVm006110t1            0.7765994 3.0205310 2.5180006 3.3970377 3.1790187 2.4825838 3.1442989 3.8723101 3.0171898 3.2677790 3.4091263 3.0714727 0.7872102 3.6192889 3.7317940 2.6429397 4.3637592 2.6723618 3.4706231 3.9768428 4.0461436 3.4437247 3.8038271 3.8998435 3.1048569 0.6793858 0.3292623 3.9346862 2.5256531 2.4565065 2.6128834 4.6556171 3.0434012 4.9181279 0.5267788 0.4542521 3.0199810 3.0404605 2.2849961 3.8203826 2.7977373 0.5859867 0.2848138 3.0141833 4.6376130 0.8325121 2.8530418 4.0314505 2.8226615 2.8334156 0.8682872 3.8467844 3.1600015 0.8781222 2.9599951 3.9004281 4.0474576 1.0320862 4.3870001 2.2384692 2.9045955 0.0000000 2.9203521 3.2430630 0.5122591 2.1691325 2.9423017 2.1726409 4.2106361 3.1062741 3.4459411 4.0774257 4.0918530 2.9462913 3.5401250 4.3293247 3.9897739 3.3836186 3.8930758 3.7496311 3.6383122 3.3624763 2.7556272 2.9785391 2.7665148 6.7398201 2.0565406 2.9987486 0.2628173 3.1526092 0.5217392 4.6668804 4.2990859 4.8207577 6.6876184 5.6603997 6.6279636 4.9413413 0.9562571 4.7685841 0.7770083 2.8679232 3.3892701 2.6367024 3.8483934 0.2675995 0.2676506 0.6293043 0.5786366 2.9987486 3.9272405 4.3155165 3.6434121 3.7198058 3.5819724 3.1615319 3.1800841 2.6792834 3.2821844 2.8796925 3.1845911 2.5252899 0.6518498 0.2716640 0.4988732 0.5420578 2.9679535 2.8295323 3.1370211 3.3733422 0.7658079 0.7845848 2.9811225 0.9032339 3.1898421 0.7237970 3.1407807 2.8734649 4.3126143 2.1473571 0.8649460 3.2149396 0.8438757 3.6612190 3.4137606 4.6264341 4.1526024 4.5921860 2.6617531 3.5244870 3.7317251 3.7810894 2.9177809 2.9293245 2.8936390 3.0414434 0.8063155 3.2512103 3.3805354 3.0289698 0.5183465 0.7607975 2.8611018 3.1845911 0.8031421 3.2654184 3.1078751 0.7588966 3.1084673 3.6819493 3.5748109 2.6687921 2.8841253 4.2037817 2.7211034 3.5722700 3.8295144 2.9687944 0.3354324 0.5902583 2.1747115 3.1583766 3.4313259 3.1328467 0.7072081 3.1002425 2.5730785 0.7811014 1.2646113 4.0548712 3.0767427 4.3168235 2.1724869 4.2670230 2.5928921 3.4706231 3.4999672 3.5689873 3.5659472 3.6763637 3.7157874 3.5065152 3.6430122 3.3440157 3.4506757 3.4847179 3.5491589 3.4515584 3.6728785 3.4859116 3.4693589 3.7710858 3.6008256 3.5522202 3.3739520 3.3975715 3.4745908 3.6466710 3.4596173 3.5953939 3.6392394 3.5183519 3.5496603 3.3487533 3.8325998 3.3424092 3.6427170 3.7012189 3.4717925 3.7764927 3.4071836 3.7667497 4.0367808 4.0374479 3.4469502 3.3246906 3.2742754 3.6384202 3.7853412 3.2703174 3.2356897 3.2671448 3.5380137 3.2876829 3.6412179 3.7395359 3.6370574 3.4440580 3.4025507 3.5160813 3.3894033 3.4326897 3.7731758 3.8602164 3.3495331 3.3584665 3.3584665 3.5380137 3.3427079 4.1214872 4.7980275 3.6372774 4.1234592 3.0999553 3.9238108 3.0475124 3.2436197 3.2750997 3.4209076 3.7312692 3.7766232 3.2199539 3.2696308 3.1116838 3.6058659 3.4261646 3.0657259 3.0034064 3.4215626 3.4196150 3.4215626 4.8665664 3.4026945 3.4116874 3.4029268 3.0141646 3.0124790 2.9112698 2.9500563 3.0317822 2.9350527 3.1887965 3.2184199 2.9434809 3.2147879 0.3601408 2.1264389 0.5983556 3.2995102 3.6936383 0.0000010 3.0922192 3.2783890 2.3409345 0.6164836 4.5500464 3.4563467 0.3354324 
Es_CHHR1A                     3.5639489 4.6146478 4.2445297 4.3367474 4.2384401 3.1816709 2.6405042 5.1812983 3.9326441 0.9404636 0.5186838 4.4232169 2.9987270 4.0381401 4.5611864 3.9167308 3.9519556 3.9430796 3.5000509 4.3320098 4.7143833 3.2032077 4.6662684 4.1225206 0.7596405 3.4587134 3.5015713 3.9904008 4.5977807 3.7910300 4.6108338 4.8931756 3.8690208 4.9459427 3.3244979 3.5086170 4.3388481 3.9565120 3.7809679 4.0636991 4.6359496 3.2902061 3.1721874 4.0317366 4.0367113 3.0547943 3.8572907 4.1758343 3.7443923 4.2743063 3.2031903 3.7480210 0.7342386 3.9322471 3.9758298 4.2817115 3.8129015 3.9512960 4.4589020 4.1342849 4.1531303 2.9203521 0.0000000 0.9159853 3.3106695 3.2095730 1.0068122 4.6710752 1.7653716 4.4436111 5.3068730 4.5429190 4.9081725 4.0186386 4.5769984 4.7764751 4.2800715 4.5153935 5.1178994 4.4544806 5.8162433 1.7014533 4.4084183 4.2022855 4.5695542 6.2529474 2.8190878 4.2366783 3.8280951 0.2344868 3.3003728 5.9588113 5.1564285 5.7280700 5.2805083 6.6048456 8.1087901 6.1816196 3.7070692 4.7461120 3.9094957 3.7023635 3.9587239 3.9141969 4.1625040 3.6325060 3.6468939 2.8182937 2.6240839 4.2366783 4.1530534 4.2615326 4.8486525 4.4841255 4.8428257 4.7725790 3.8990065 3.4245050 4.3055645 0.9544503 0.8500311 4.3025977 3.2769625 3.7554932 3.2779735 2.9703660 4.1404774 3.7795762 0.7501334 0.7687605 3.8541283 3.8051443 4.4192697 2.9208749 1.3904490 3.8961381 4.4347989 4.6459335 4.5081497 3.6194042 3.6314399 0.9164189 3.1834222 4.5202484 4.5611040 4.3433703 5.1708508 4.8003847 4.5619507 4.4901010 4.0275833 4.8406553 4.0940283 5.3358116 4.3072596 0.9382787 3.7627022 0.9538354 1.0445166 4.2513818 3.5144080 3.2466606 1.1771407 0.8154696 3.2947407 4.1191355 0.5917255 3.7597566 4.1241648 1.7654158 1.5765748 4.4167725 4.1548450 3.9636676 3.3128539 3.8059000 3.7429816 4.4036129 3.4059804 3.4197379 3.8404140 4.3470587 3.3899974 4.4514816 3.7584707 0.8608702 3.4139790 3.0440146 3.4220177 4.4074781 3.9623226 4.3539649 3.6382920 5.1541236 3.8590775 3.5000509 3.2324275 3.3150446 3.3088617 3.5948644 3.3079397 3.3621419 3.2522169 3.6968253 3.6235567 3.2823431 3.3362519 3.5755707 3.4480303 3.5694289 3.4165167 3.5936115 3.5434577 3.3508750 3.6288001 3.3764761 3.4511628 3.3719825 3.4429107 3.3815454 3.2524032 3.5703732 3.2968445 3.5845583 3.4967191 3.3779686 3.4239476 3.4658560 3.3635213 3.5343934 3.4761369 3.4234372 3.9864986 3.8850344 3.5824153 3.3696795 3.5639441 3.4145444 3.6457899 3.4296641 3.7144949 3.5275637 3.6436897 3.3389649 3.6406402 3.0301981 3.6369930 3.2752517 3.3887780 3.6782266 3.5653016 3.5756416 3.9642125 3.7980608 3.5348159 3.6305925 3.6106778 3.3154777 3.2723560 3.9095839 4.8529824 4.1600373 3.9174766 3.3386255 2.9751789 2.6855418 2.6829216 2.6829216 2.7781372 2.8362112 2.8728616 3.4824988 3.0816862 3.1881806 3.3311143 2.7798825 2.9113983 2.8710628 2.7786741 2.9843324 2.8565051 3.9893010 2.6864249 2.7577486 2.6864249 2.5550025 2.9343102 2.8998189 2.8935187 2.8943605 2.7050413 2.9181056 3.1964201 2.6673948 2.9933437 3.6869597 4.1856468 3.4627820 0.4762542 0.8743247 3.0231758 0.0426469 0.9159853 3.2734788 3.4314023 1.3787266 0.8610532 3.5795528 
Es_CHHR1B                     3.6277965 5.1797587 4.6156308 4.5159970 4.4276038 4.2260635 2.9610117 5.5689787 3.7436456 0.3696338 1.0392383 4.1800723 3.1266927 4.2460259 4.9452630 3.6283193 3.8231068 3.9887848 3.5273644 4.7309646 4.9462636 3.7974380 4.8308499 4.3555892 1.1672834 3.1208847 3.4345911 4.7911526 4.5963083 3.7432006 4.7519191 6.0461896 4.1162369 5.4588071 3.2161683 3.4369899 4.3621726 4.1150081 3.8355494 4.8207258 5.0158247 3.2389044 3.0519287 4.2417449 5.3323443 3.1069430 3.7669559 4.9532920 3.6889301 4.1051685 3.2034270 5.0943636 0.9341115 3.7321554 3.9764907 4.3464665 4.0738365 3.7668981 5.0957846 4.3770543 4.0842580 3.2430630 0.9159853 0.0000000 3.1749243 3.3533424 1.0174160 4.8473970 1.7189348 4.5691477 5.8493344 4.9378305 5.5043717 4.1847472 4.8142163 5.3221297 4.3455579 4.6630939 4.8847515 4.3990937 5.5889424 1.5985830 4.0005390 4.2065897 4.9915816 7.3257569 2.4509707 4.2390187 3.8926255 0.9882894 3.1813452 5.6445994 4.7931565 5.5263711 6.2836975 6.6439393 7.9492828 6.7677380 3.6750838 5.2975884 3.7126848 3.7362729 4.1820376 3.8077747 4.6730609 3.7605663 3.7799201 2.9795120 2.5529912 4.2390187 4.5834538 4.5064793 4.8188629 5.3639296 5.4022723 4.6114608 4.0319911 3.4816064 4.9590420 0.9870228 1.0516268 5.0465044 2.9656595 3.6882459 3.1961044 2.6826507 4.3274416 3.6292515 1.0989054 0.8440507 3.6927942 3.8493787 4.2858571 3.1381281 1.5272409 3.7545867 4.2466945 5.2309089 5.2749450 3.6506424 3.7367696 1.1263480 3.3735097 5.3182214 4.7530387 5.0683263 5.4082413 5.3143562 4.1396238 4.2524964 4.5736416 5.3397637 4.2372523 4.7932915 3.9360791 0.9821044 3.4936308 1.0217992 1.2488590 4.9236496 3.1991284 3.4320709 1.2497971 1.0469351 3.5308098 4.1650691 0.8854189 3.6600082 4.0125913 1.8636623 1.6795073 4.2330825 4.4816568 4.7835883 3.6951214 4.4726066 4.0580201 4.4369208 3.3584323 3.1515116 3.9538087 4.9716607 3.4539389 4.2699197 3.8068068 0.9199117 3.3403113 3.0321799 3.2647463 4.6381998 3.9043328 4.7354202 3.5588460 5.4476350 3.9394855 3.5273644 3.4307284 3.5046068 3.4792905 3.8060582 3.5130425 3.6891843 3.6669855 3.6952588 3.5962438 3.4564126 3.4663242 3.4720307 3.6831956 3.4817505 3.5882445 3.4207699 3.6357255 3.5266818 3.7616461 3.6047006 3.5290502 3.7074993 3.3285791 3.6689440 3.6057315 3.4916662 3.4897787 3.7558921 3.4400218 3.3342141 3.6304045 3.6244499 3.4779030 3.7926062 3.2672325 3.8063115 4.0404665 3.7748850 3.4664127 3.2903465 3.4466108 3.5846814 3.8248375 3.3690432 3.5805041 3.5716941 3.5667885 3.5247898 3.7204020 3.2523313 3.7358247 3.3462118 3.6591939 3.7349992 3.6620060 3.6789600 4.1119107 3.9615300 3.7275470 3.6503713 3.6813935 3.2678780 3.1459427 3.6326413 4.5281885 4.0262841 3.9371258 3.4201473 3.2290385 2.6244431 2.5565491 2.6421763 2.8988694 2.7921234 2.8325136 3.2703400 3.2726923 3.1752615 3.5306574 3.0574928 2.8939664 2.8542204 3.1062361 3.1922842 3.1659652 3.8307903 3.0063443 3.0607931 3.0063443 2.5570358 2.8419393 2.8620924 2.8025337 2.8771828 2.5471190 2.8936840 3.2750505 2.6281418 2.9383614 3.4966198 4.2021540 3.2389755 0.8896539 0.4095314 3.0527980 0.7653258 0.0019603 3.4476404 3.1385167 0.7782497 0.3755723 3.5422746 
Es_CHHR2                      0.6481138 3.3586295 3.0114271 3.7789069 3.2588046 2.2027628 3.7059081 3.8078021 2.9797292 3.1997047 3.8927537 3.2197384 0.4934337 3.4620415 4.1811734 2.9392179 4.1460595 2.9480986 3.6576057 4.0287099 4.1788406 3.2741707 3.6246278 3.5986249 3.4040766 0.4364440 0.6054773 3.7671199 3.4821262 2.7603327 3.1395673 4.5997412 3.3347369 4.6851300 0.2196292 0.4874783 3.0390065 2.9815115 2.4411049 3.8199313 3.2367129 0.2537260 0.5072804 2.9918497 4.1054156 0.4776611 2.8141951 3.7915913 2.7621375 2.8827386 0.4978344 4.2039737 3.1021647 0.6781407 3.1157619 4.0081066 4.1179140 0.8770959 3.7501276 2.9272987 2.9970936 0.5122591 3.3106695 3.1749243 0.0000000 2.4983674 2.6179458 3.5040943 4.4624366 4.1370495 4.2263276 3.7455048 4.1014920 3.6294790 3.6829005 4.3924919 4.2539204 3.8195971 4.3933343 3.5741607 3.9678368 3.9922176 2.8134041 3.1046310 3.3405491 6.1458794 2.1276736 3.0496877 0.6065110 3.4474510 0.0898312 5.2690125 4.3831624 5.0153475 6.1892188 5.6765679 6.5783457 4.7453534 1.0182721 4.7472720 0.6198201 2.9223136 3.2925205 2.6727725 3.6648021 0.6068071 0.5696922 0.1399686 0.0855816 3.0496877 3.5615388 4.2134595 3.5694517 4.7887584 3.9322363 3.7725466 3.1813282 2.8458443 3.2592333 2.7539414 3.0305480 3.0477615 0.5046551 0.7498967 0.1285060 0.2865447 3.1297282 2.7906627 3.3153662 3.2975837 0.6497842 0.7583079 3.4087747 0.4854227 3.6662269 0.6173820 3.2721742 3.8696256 4.4181845 2.3376631 0.8234843 3.5497374 0.6965123 3.9192543 3.8178697 4.4732427 4.2606630 4.1190908 3.3973329 4.3075264 3.8071237 4.2020650 3.5852892 3.2726705 3.1847178 3.5809030 0.6295756 3.9445107 3.1871010 3.2551122 0.5765790 0.6005050 3.2956291 3.1089904 0.7608991 3.2450157 3.1622846 0.6518379 3.0838779 3.6409408 3.4446040 3.4436456 3.1373622 4.1395906 2.3422758 3.8143718 3.4775095 3.1154846 0.5620644 0.2674146 2.3831571 3.1855980 3.0881997 3.2896083 0.5610167 3.4087644 2.7998447 0.4583514 1.3454836 3.7912668 3.1463865 3.6480252 2.3914421 3.8308804 2.9786347 3.6576057 3.6234271 3.6901673 3.6707333 3.6550522 3.7223430 3.6847204 3.7721067 3.7262005 3.6987406 3.5963147 3.7398570 3.8864234 3.7164745 3.9055643 3.4985224 3.6068680 3.7642884 3.6672910 3.7825300 3.5468804 3.6924631 3.5576757 3.6580460 3.5623277 3.5245732 3.8714562 3.6357322 3.7702211 3.8932819 3.5633765 3.8713908 3.9760614 3.6932252 3.7358702 3.8178397 3.7860732 4.0737948 3.8158667 3.8814964 3.5224729 3.7833744 3.7002590 3.5698334 3.6604477 3.6687721 3.8012418 3.8781161 3.5004988 3.7942570 3.1924129 3.7905162 3.5428439 3.5742982 3.5901953 3.6340060 3.6141166 3.7532446 3.9046272 3.5549563 3.4163541 3.4601468 3.4488425 3.3247239 4.5642777 4.5069767 4.2974976 4.5769228 2.9825728 3.7514733 3.3179440 3.3148933 3.3168065 3.2800014 4.2571931 4.3015926 3.4068613 3.6054015 3.3588324 4.1449596 3.2201250 3.5324347 3.4636865 3.2366981 3.3459055 3.2262007 4.7458107 3.0152740 3.2031556 3.0152740 2.7682305 3.4905501 3.3271388 3.4216340 3.5094443 3.3981284 3.6303169 3.4052344 3.2830063 3.7203851 0.6783078 2.0978208 0.2820637 3.4974299 3.8703854 0.4746468 2.7877740 3.1749243 2.3110069 0.2920488 4.4355698 3.4530475 0.6727321 
EulcruEVm004876t1             2.6147243 0.3204363 0.3274103 1.1978040 1.3186200 3.1337967 4.5530964 4.3349537 1.3024469 3.6498999 3.5782062 1.2999487 2.6992099 3.8806165 4.0840661 1.1837280 4.5712620 1.1937221 3.9038885 4.2807078 4.0791052 1.4823382 3.8970092 4.1264192 3.0380899 2.5059419 2.1445822 4.0765014 0.3592041 0.3483070 0.3721638 4.4869099 0.3452904 4.3068487 2.4921224 2.2738445 1.3200192 1.3020095 4.0656033 4.0632797 0.3779589 2.4921224 2.2932853 1.2787753 3.8158508 2.6698032 1.3226888 4.2544419 1.3511170 1.3327639 2.6681373 3.9318387 3.1038568 2.6094740 1.2285850 4.5076611 3.4008581 2.6187782 4.3485422 0.3707575 1.3040728 2.1691325 3.2095730 3.3533424 2.4983674 0.0000000 3.4575372 0.0041477 3.8737435 1.6432474 2.0309213 3.7192812 4.0820007 1.4902728 1.6403701 4.2479102 4.2475004 1.7271520 2.1126285 1.8378140 2.1116519 4.1475779 0.3995470 1.4428135 0.3730365 5.3489520 0.2772115 1.3315762 2.2611023 3.3270102 2.4394156 4.0831884 3.8635226 5.0568046 6.5064316 5.8515073 7.7488926 6.0378379 2.6655555 3.8064963 2.6404337 1.2358573 1.2281766 0.2780712 4.0175514 2.2611023 2.2611023 2.3490679 2.3404077 1.3315762 4.2328990 4.9311831 3.3021432 4.0953317 3.7935180 1.2309987 1.0612262 1.1703019 3.7362455 3.4293318 3.1230939 0.3197599 2.6556824 2.1894477 2.4264938 2.5635146 1.3376614 1.3247520 3.3298122 3.6257089 2.6462976 2.6825343 1.2673019 2.5541322 4.0104711 2.4707247 1.2595288 0.4110637 4.0719249 3.6387099 2.5214484 3.1097513 2.7980598 3.9984859 0.9716976 4.0784822 4.1852171 3.8807622 1.4194669 1.3348370 4.1253253 4.1002002 1.2809240 1.2071214 1.3088876 3.5780265 2.7136602 3.5092510 3.4240204 0.3190849 2.5664022 2.4880875 3.3839025 3.1230939 2.6070299 1.4441510 3.0518455 2.3974438 1.2015514 3.8220780 3.9170771 0.5468928 0.3000360 3.7362661 3.8543056 3.9092448 3.9657454 1.3200192 2.1380056 2.6263866 3.5230671 0.3195099 1.4276691 1.2410749 2.5756280 3.0753470 1.4570807 2.8181126 2.9015844 4.5415616 1.2714235 3.9814161 0.3567654 4.1670775 1.7738885 3.9038885 4.9390829 4.8025049 4.9126493 5.2203851 4.6197659 4.5462891 4.5955118 4.3469048 4.4372924 4.8068356 4.9554476 5.0086090 4.6963222 5.0322583 4.8993935 4.6629842 4.6469725 4.8546265 4.1069659 4.6174938 4.7030297 4.6449075 4.3763688 4.7652031 4.6944147 4.5909401 4.2461270 4.0199365 4.6131755 4.8465552 4.6414702 4.7691139 4.6282718 5.0505117 4.6131755 4.6065472 4.3410196 4.4636012 4.9601346 4.6969292 4.8094651 4.2640952 4.1843649 4.9463635 4.2963722 4.0151504 4.5909401 4.6449075 4.7810997 4.7462604 4.7810997 4.8577506 4.6825675 4.2411381 4.3681418 4.0151504 4.6821025 5.3183489 4.7652031 4.2411381 4.2411381 4.5909401 4.2693337 4.7877990 4.7220698 4.7918602 5.1804935 4.1518434 3.9425314 3.5594450 3.5594450 3.5594450 3.1960884 3.3391547 3.3391547 3.2503591 3.3519997 3.2068778 3.7518843 4.2019450 3.9944100 3.9444151 4.2423596 4.2601418 4.2423596 5.7881317 4.2525340 4.2601418 4.2525340 3.8757031 3.9944100 3.8113922 3.9444151 3.9444151 3.8284228 4.1267560 5.1965438 3.7777220 4.1752640 2.1735747 3.6437994 2.6681791 3.1468368 3.4574640 2.2050450 3.2673654 3.3533424 3.6534516 2.6530778 3.4846872 3.4867926 2.1380056 
EulmesEVm002388t1             2.8641025 4.3473086 4.2302372 3.8179122 4.7358832 3.2849155 2.6144732 5.1602502 3.7607990 1.1335505 1.0300284 4.5719286 2.7603323 3.3675401 4.1464391 4.1666327 3.6912554 4.0672304 2.9022356 4.4570537 4.6807716 3.8484755 4.7509709 4.1230606 1.0013620 2.9253030 2.9335335 4.3583779 4.6059378 4.1344473 3.7339336 3.9452230 4.1677649 4.0365786 2.6971757 2.9940534 4.0820585 4.2066348 3.5648545 4.3882133 3.7282727 2.6971757 2.9306976 4.2352395 4.0528295 2.9683097 4.6013848 4.4115719 4.4380281 4.3653081 3.0522042 4.0441996 0.9956456 2.8385414 4.1484290 4.2197035 3.9261254 2.6028910 4.1064196 3.7599790 4.0027079 2.9423017 1.0068122 1.0174160 2.6179458 3.4575372 0.0000000 3.4542528 1.4041992 4.2764345 5.0082130 4.9819847 4.4206660 4.3681355 4.4232038 4.3215014 4.1066497 5.2803541 4.6501481 4.9733209 6.2198288 0.0854148 4.0923567 4.7891196 3.7610681 3.7753883 3.4287176 4.0905105 2.9492634 0.9891647 2.6773936 6.2799899 5.5539146 5.2221480 7.1720755 5.5835116 7.9800528 5.9804664 3.1215470 3.8404579 2.8467750 4.2773658 3.7609902 3.4865069 3.9406912 2.9492634 2.9492634 2.4798380 2.5032368 4.0905105 4.5469077 4.8539381 4.1427506 4.2951757 4.0628241 4.3361458 4.5087613 3.8652069 4.8802952 0.9359449 1.0359510 4.2355013 2.6756056 2.9027448 2.6243275 2.6208637 4.8821045 4.0886281 1.0550928 0.9619354 2.8802583 2.7880693 4.5887233 2.7988336 1.2161014 2.8604922 4.3752364 3.8438984 4.1786361 3.3050936 2.6863892 1.1215972 2.9633614 4.4771185 4.5181125 4.3168208 4.4718840 4.1453273 4.0381379 4.5852881 4.6312749 4.6144354 4.0312308 4.3690109 4.3495033 1.1467455 3.0040956 1.0956235 1.2846959 4.3086920 2.7070895 2.4737202 0.9600171 1.0359510 2.8251304 4.6396352 0.9301999 2.8150516 4.5391053 1.3943035 1.3417249 3.4887844 4.0249603 3.6750945 3.3161496 4.0502204 4.2933994 4.0820585 2.8683028 2.8122166 3.3218188 4.2331030 3.3772289 4.3976039 2.7968547 0.8598979 4.4100143 2.7545871 3.0517407 3.9540166 4.1508352 4.1798756 3.8340529 4.3314966 4.2626804 2.9022356 3.0072765 3.1329759 3.0901014 3.1065051 3.1478874 2.8053757 2.8837947 3.3449486 3.3859990 3.0306509 3.0937242 3.2123095 3.1890304 3.2326199 3.0067220 3.2142908 3.1251502 3.1329546 3.2065479 3.1700936 3.1697290 3.1715103 3.0069345 3.1767219 3.1661757 3.2027875 2.9548758 3.2065313 3.1562564 3.1695872 3.0439578 3.1796251 3.0704769 3.3987790 3.1562564 3.2533709 3.3870975 3.4190662 3.2049926 3.1109796 3.1831050 3.1267786 3.3735679 3.1436394 3.3617845 3.1588198 3.2027875 3.1715103 3.2746258 3.0748361 3.2746258 3.1007454 3.3323248 3.3332206 3.1158023 3.1588198 3.5142961 3.1569406 3.1767219 3.3332206 3.3332206 3.2027875 3.2832306 3.3614214 3.2800203 3.4933946 3.1945031 3.5997992 2.9866139 2.3521469 2.3521469 2.3521469 2.0798182 2.3203962 2.3203962 2.5908813 2.3091797 2.3911893 2.6959657 2.6039516 2.4751357 2.4350234 2.6450267 2.6264748 2.6450267 3.4884302 2.6312448 2.6264748 2.6312448 2.2865976 2.4751357 2.2977964 2.4350234 2.4551242 2.4971063 2.2976407 2.3495173 2.3992328 2.3426352 3.0242191 3.8520449 2.7410374 1.0226690 1.0700241 3.0542450 0.9986460 1.0174160 3.4461538 2.7847935 1.5358230 1.1352998 2.8683028 
EulvioEVm000539t1             3.7686614 0.7784376 0.7854959 1.5852735 1.8460599 3.1106372 5.1817717 4.3780277 1.2977633 5.1391358 5.1443455 1.7915450 2.6924937 5.1603171 5.3064873 1.6454557 4.6098363 1.3674591 4.9784799 4.4572281 4.1293142 1.4570764 3.9402444 4.0760401 4.8154318 2.5570649 3.3339407 4.8346143 0.7408859 0.3499942 1.2444693 4.9845915 0.7453563 5.4329281 3.5429331 2.8821497 1.7689489 1.3207374 4.6093966 4.7289232 1.1610666 3.5429331 2.4034442 1.3645071 3.7242708 2.6739585 1.3356855 4.5973463 1.3627052 1.8439422 2.9624413 3.9587543 4.6118127 3.6110169 1.7454210 4.9768155 3.4944713 3.7495242 4.9337130 1.1586103 1.8380078 2.1726409 4.6710752 4.8473970 3.5040943 0.0041477 3.4542528 0.0000000 4.5584578 2.9684999 3.3737386 5.0038592 4.8779796 2.1643061 2.1928415 4.6823980 4.5311691 2.0086531 3.0706357 2.1562326 2.1016327 4.7162849 0.4024918 1.4629183 1.1946611 6.0915825 0.2772115 1.8714042 3.3156705 4.7352725 3.6071705 5.4431834 3.9519024 5.5284026 6.3710512 6.9169799 7.4476689 6.3670173 4.1178105 4.5180140 3.7719177 1.5687801 1.4900429 0.2851654 4.4804984 3.2831345 3.2602575 2.7516772 2.3445389 1.8714042 4.2713306 4.9364089 3.5090644 5.5602237 4.5150623 1.9886541 1.0579088 1.2149837 3.7936281 3.4126711 3.7077814 0.6336769 2.7548775 3.6620105 3.5931380 2.5675454 1.7913196 1.3365129 4.7597733 5.1723881 3.7870623 3.6817465 1.8371782 2.5605145 5.6347889 3.7660447 1.7956684 1.3715779 4.7220676 4.7106933 3.4931746 4.3776085 3.1401318 4.9128369 1.7196316 5.5735310 5.4953437 4.9823337 1.9669058 2.4503252 4.3434592 5.1374532 1.7388796 1.5249323 1.8248886 5.1158322 3.8080993 5.0251350 3.9674123 0.6923007 3.8669409 2.9804508 4.7940816 4.2538272 3.4530192 1.4563497 4.4205915 3.7083161 1.2083495 5.1130406 4.9288811 1.4400629 0.6535774 4.5737181 4.2204537 4.5031034 4.2326691 1.8174774 2.5986274 3.6847673 4.8776959 0.5958721 1.4236217 1.7767645 3.7633492 4.2066324 1.5231044 2.8225170 3.6983682 5.0339698 1.7989966 4.6118271 0.3584234 4.1982767 1.7672153 4.9784799 6.0872179 5.9674546 6.0758929 6.2944811 5.7071580 5.6284348 5.6817903 5.3390063 5.0666172 5.7185939 5.8805857 6.0692650 5.7847455 6.0119232 6.1616093 5.8666533 5.6448441 5.7286508 5.0447194 5.7791514 5.7905803 5.8087700 5.3557762 5.9094453 5.7524991 5.3091637 5.0029556 4.9464415 5.2722220 5.7131399 6.1017951 6.0842644 5.4701324 6.5763968 5.2722220 5.3722588 5.2538348 5.3760485 6.0186583 5.5621595 5.7138942 5.2512489 5.3015166 6.2833113 5.2892360 4.9872091 5.3091637 5.8087700 5.4894641 4.8822488 5.4894641 5.7326117 5.5314019 5.2924536 5.5861281 5.3712743 5.5530365 6.0975900 5.9094453 5.1490556 5.2924536 4.8230577 4.3284436 5.4412968 5.4296626 5.8972830 6.8467788 4.1518434 3.8998010 4.3814348 4.3814348 4.3814348 4.0413816 4.2450221 4.2450221 4.0299636 4.2187406 4.2093810 4.2629895 4.6562421 4.8581988 4.9005329 4.6984226 5.3223996 4.9387084 7.1596360 4.3162455 4.6854326 4.3162455 4.4786648 4.8581988 4.8749065 4.9005329 4.8033321 4.2529798 5.6499158 6.5502288 4.7561526 5.7073129 3.8330455 4.3002795 3.8093256 4.5387962 5.1058506 2.2085829 3.4382648 4.8473970 4.3677328 3.7129035 4.8919493 4.8946937 3.7361740 
EupsupEVm004822t1             4.8738673 4.5056851 4.1652280 4.3780647 4.7892229 4.1645373 2.9840111 5.4561436 3.7326230 1.7352383 1.8684466 4.7281444 4.2661774 4.0092830 4.9985103 4.8921194 3.6907697 4.5064880 3.5789645 5.1759169 5.1826444 4.1252256 5.1013778 5.3295334 1.5218744 5.0775987 4.6891130 4.8748720 4.7462921 3.9738606 4.6608319 4.4643756 4.3617810 4.9522144 4.4804303 4.5397409 4.8150272 4.3801388 4.8230114 4.9205254 4.4511920 4.4190434 4.2213152 4.4657926 4.1349153 4.1914120 4.4514760 5.0400375 4.3723366 4.8027531 4.2788701 4.1544855 1.5144783 4.8468347 4.7323443 3.8845111 4.1884189 4.7083122 5.0534023 4.2704110 4.7478264 4.2106361 1.7653716 1.7189348 4.4624366 3.8737435 1.4041992 4.5584578 0.0000000 4.9278261 5.3811453 5.3546735 5.0920115 4.3228202 4.9789572 5.6455651 4.6800499 5.3793817 5.6032923 4.7989480 5.5693036 1.7309596 4.4427311 4.1797202 4.7525292 4.5043988 3.0545088 4.8940789 5.0226245 1.6278568 4.4683728 6.2623882 6.3519469 7.6667830 6.5585136 7.4956982 6.5606572 6.3027509 4.8710938 4.9154327 4.7346267 4.6159163 4.1410900 4.1082367 4.4591880 4.9288531 4.9288531 4.0726637 3.7295063 4.8940789 4.3454985 4.8845834 4.8200154 4.7169572 4.7959014 4.9131475 4.4027863 4.3710183 4.6826835 1.3588718 1.5512042 4.4539586 4.3572099 4.9859319 4.3081020 4.0843320 5.0137750 4.4411226 1.7384429 1.5065805 4.5570977 4.9340950 4.9692066 3.7167414 1.7664046 4.7461855 5.0037733 4.8869859 5.5994906 4.6428766 4.5291039 1.9994563 4.2623422 4.8699975 4.7860002 4.8931729 4.7921892 4.4628613 4.5189317 5.3537075 4.8723894 4.8463205 5.4703596 5.6308661 4.9790821 1.9204704 4.5766957 1.9628349 2.0060393 4.3492253 4.9634198 4.2669070 1.6583102 1.6409801 4.3000777 5.0343563 1.5423041 4.7185929 4.7904754 2.1095788 1.9678112 4.6384602 4.4629172 3.9304640 4.9747460 4.5209160 4.6557550 4.9232805 4.2720446 4.6899925 4.8579767 4.4414113 3.3772734 5.0255979 4.8448016 1.4655706 4.0063520 4.4821131 3.7821042 4.4758950 5.2047562 4.8157348 3.7261493 6.0555981 3.6221965 3.5789645 3.4582421 3.4746635 3.5077496 3.5847539 3.3178894 3.4248755 3.5102010 3.6202112 3.7691569 3.4561573 3.3528983 3.5635550 3.2215660 3.6066056 3.5519149 3.2803780 3.5349778 3.3280566 3.7617316 3.3244853 3.2632962 3.3314905 3.3293931 3.3249873 3.2595689 3.5011303 3.4910991 3.6969168 3.6498420 3.6409257 3.2387657 3.3296112 3.3820072 3.3817449 3.5633021 3.7059116 3.8435347 3.8608759 3.5536820 3.7591276 3.4301808 3.4632713 3.8234048 3.4736943 3.6473777 3.5750907 3.5642233 3.2755191 3.5973091 3.3529150 3.5730612 3.2165705 3.5584310 3.7865736 3.4059085 3.7848669 3.8571767 4.0915454 3.3875275 3.6508038 3.6461726 3.4169390 3.4863881 3.8363113 4.1259851 4.0361786 4.1150103 3.2382200 3.4988559 2.7454595 2.7472313 2.7712651 2.8841666 3.2082907 3.2439299 3.0672126 3.3753366 2.8772220 3.1791269 3.4602892 3.0819184 3.1122189 3.5114051 3.5157301 3.5114051 4.1213812 3.2616029 3.4802907 3.2616029 2.8157006 3.0637601 2.8312074 3.0943750 3.0964362 2.6733817 3.1040048 2.8760196 2.8742119 3.1881717 4.8295204 5.4741792 4.8279869 1.7019873 1.5808903 4.1944989 1.3828267 1.7189348 5.0504381 4.7068956 2.4956478 1.6822850 4.5235826 
EuraffEVm002959t1             4.1910107 2.1502967 2.0600506 2.2989760 1.4931932 3.9667255 4.8108039 3.8089206 1.3253264 5.0079433 4.7706316 1.4893082 3.3712016 4.9975204 4.6403990 1.3175203 3.7434500 1.1267199 5.8456329 4.9153996 4.3252155 0.4503466 3.7690836 4.0280362 5.2899359 3.2776767 3.9591424 4.6804400 2.1706333 1.3982099 2.4598965 5.6609531 2.0499746 5.3869192 4.1720736 3.8386709 1.4823834 1.0548277 4.4063195 4.6005989 2.4682511 4.2262447 3.5042222 1.0653456 5.0386133 3.2857504 1.0945360 4.4052116 1.1380794 1.5484027 3.4614102 4.5853294 4.4986554 4.1860865 1.4749972 4.8561677 4.1611283 4.6789718 4.2954494 2.4046609 1.4642156 3.1062741 4.4436111 4.5691477 4.1370495 1.6432474 4.2764345 2.9684999 4.9278261 0.0000000 3.1786897 4.0860964 4.7007932 2.0712979 1.9010964 4.2950235 4.5418848 2.2699248 2.7682928 2.0077931 1.9570567 4.4032925 1.4452629 1.3663347 2.4958510 7.4697081 1.2214289 1.4826776 4.1382693 4.3841118 4.2517715 4.9672063 4.4394430 6.9897592 5.5663952 7.9074897 7.6465132 7.1676121 3.8322724 5.5769953 4.1441628 1.2831227 1.9022769 1.6812204 4.6807024 4.1294407 4.0348680 3.8386703 3.4296072 1.4826776 3.9962664 5.3844200 4.2073591 5.6755488 4.1996704 2.5673919 1.4761630 0.7641725 4.1570664 4.3416061 4.5675608 2.2241526 3.1992081 4.0253607 4.2476202 3.1506035 1.2572950 1.1192054 4.9208228 4.4821324 4.1134357 4.1061609 1.5913885 3.5557898 4.6441909 3.8704745 1.5228086 2.7581045 5.0094570 4.5515443 4.0426986 4.6012535 3.5074645 4.3080100 2.4152828 4.1067020 4.6216913 4.5014361 2.3377990 2.9658396 4.2183318 5.0097834 1.2468092 1.9723295 1.4566211 5.2025743 4.0809039 6.3271785 4.9686237 2.0871204 4.1835716 3.7103247 4.9761161 4.5436558 4.3058663 1.0561944 4.4013934 3.9623861 1.1004110 4.8452783 4.5427419 2.4892103 2.1116430 4.9749263 3.9207391 4.4766812 4.9669936 1.4736561 3.3593581 4.1192212 4.6192711 2.0564701 1.5339149 1.4921783 4.0480728 4.6000230 1.0889869 3.3616097 4.2312230 4.5311657 1.4910428 4.5164236 1.3474186 4.1655745 1.8813796 5.8456329 6.0463576 6.3898959 6.3230001 6.7774891 6.5423838 6.1536763 6.3140858 6.4777382 6.2499210 6.6781948 6.6124537 6.9832384 6.0682629 6.9256562 6.0670784 6.6549598 6.4272765 6.9186346 6.1588924 7.0759640 6.0957475 7.1570672 6.2939765 7.1529188 7.1045162 6.4994520 6.5371781 6.2212944 6.3245036 6.4284569 5.8545992 5.8841812 6.0996131 6.3602462 6.3000822 6.7167955 6.5296963 6.3308987 6.9270476 6.3209685 6.5072892 6.5599768 6.0792255 6.1786964 6.4558775 6.3967057 6.0904815 6.8113216 5.9758799 6.4022326 5.9758999 6.4353953 6.2133779 6.3340509 6.3331786 6.7154328 7.0002286 6.4930086 7.1625311 5.8648812 5.9272429 5.5486612 6.0490220 6.3892291 6.8106022 6.6622809 5.9630644 5.9355964 7.6935180 4.8478216 4.7773993 4.7773993 4.9389078 4.5814841 4.6560121 5.2773315 5.2161645 4.8546296 5.2707045 5.0560380 5.2367006 5.1398416 5.1012797 5.1952338 5.2486754 6.7257694 4.8915540 5.0447186 4.8915540 4.9086965 5.2571598 5.3510007 5.1576913 5.1876261 5.4920484 5.5570022 5.2037265 4.9176798 5.7248583 3.9554392 4.4069079 4.0827053 4.6651728 5.3591749 3.1139745 3.8520578 4.5691477 4.8894341 4.0946049 5.9394765 4.9858177 3.9596832 
EuraffEVm004785t1             4.3394814 2.2674637 2.3168347 2.3508001 1.9794288 3.4007294 5.6695622 4.7998151 1.6813910 6.0443211 5.7936923 2.0807155 3.4421832 4.7743164 4.3042107 2.2460047 4.4723435 2.0321560 6.5863616 4.8042196 4.3592466 2.0495596 3.8777133 4.2112619 5.1863587 3.8464532 3.9066918 4.5676356 2.1172637 2.0335195 2.5053958 4.5371715 2.0209610 4.8323176 4.3307914 3.9891112 2.1826914 1.8264308 4.4237378 4.4225750 2.5500818 4.3607991 3.5430990 1.8169609 4.3896237 3.4450606 1.6611105 4.4167846 1.8011857 2.0899978 3.9731588 4.7449016 4.6884258 3.7807693 2.1193338 4.2818165 3.9040371 4.5776960 4.8978998 2.4973895 2.2435429 3.4459411 5.3068730 5.8493344 4.2263276 2.0309213 5.0082130 3.3737386 5.3811453 3.1786897 0.0000000 4.6741144 4.1900361 2.3916650 2.0357218 4.2056381 4.1512505 1.7911526 2.6832708 2.2211117 0.5009003 4.2178683 1.6468664 1.8933047 2.4588086 5.1938217 1.2288099 2.2482740 4.2001779 5.4595135 4.3459266 5.9554575 4.8117177 5.8811571 5.1955031 7.0523185 5.2066095 6.1513913 3.9540730 4.9286460 3.9612766 1.9721941 2.4283370 1.7195169 4.5442441 4.2935397 4.1677986 3.8446586 3.4546067 2.2482740 4.0953477 4.8099496 3.7816010 4.5233789 3.9353980 2.3299367 1.5245990 1.6987760 3.7529395 5.2420893 5.0697082 2.4824276 3.3118791 4.4216635 4.4055050 3.4479295 1.9698902 1.7065794 5.0443755 5.1033467 3.9206978 4.0299933 2.1854295 3.4620093 5.7810826 3.9733180 2.1491538 2.7124600 5.3040712 4.3940555 3.8657335 6.4453870 3.6097806 4.9710875 2.2531623 4.6675996 4.7117602 3.8563448 2.3247383 2.2235165 3.8896034 4.2493811 2.2740841 2.1375658 2.1150203 5.2173595 4.0600688 6.1348656 5.7021192 2.2441880 4.0250633 3.5579963 5.7359215 5.2263008 4.0453933 1.8497563 5.2215239 4.0434634 1.7823531 5.4802924 5.3701033 2.5006305 2.1760242 4.4624970 3.7018233 4.9000023 4.5576913 2.1944838 3.6554369 4.1552133 3.8549621 2.1500976 2.0145170 2.1421783 3.9135086 4.9087610 1.7367674 3.3319175 4.0751292 4.6284926 2.3685304 4.3707088 1.6346691 4.9139620 2.1775088 6.5863616 7.1542818 7.1768745 7.0910003 6.8957679 7.0780232 6.4458669 6.5229599 6.9670344 6.3717446 6.9626626 7.3543245 7.1771165 6.1208489 7.2436153 7.4125211 6.5863021 6.7331891 7.3706976 6.7705899 6.7416187 6.3186281 6.4908064 6.7365302 6.7637188 6.7128213 6.1026641 5.6765394 6.8882348 6.1957309 6.7930775 6.4633307 6.4931330 6.6136013 6.5398762 6.1940716 6.9897234 7.4777245 6.4548689 7.1484423 6.8348312 6.5848641 6.2271103 6.8315286 7.3526112 6.9218326 6.9520451 6.0210587 6.5575810 7.2069594 6.9215943 7.2069594 7.2634731 6.6790943 6.7158429 6.6084690 7.3401213 6.5709173 7.5394964 7.1593280 6.6525094 6.6513085 5.9773225 5.8962747 6.5692885 8.1755680 7.1490473 6.4518834 5.7243673 7.0312367 5.5714740 5.5170144 5.5956013 5.4668449 5.5052192 5.5052192 5.5424221 6.2379025 5.3616670 5.7751314 5.4236876 5.8342382 5.7373416 5.4121166 5.7090952 5.5093568 7.2044129 5.0990542 5.3814863 5.0990542 5.1598528 5.8342382 5.9206159 5.7373416 5.7849473 6.1673912 6.0883072 5.7510177 5.5950498 6.1256246 3.9819333 4.3799189 4.2321305 5.1680638 6.4483668 3.3602002 4.7186119 5.8493344 4.7655422 4.1685614 6.5797150 5.9072427 4.1099616 
EuraffEVm007388t1             3.9582084 4.1082531 3.9588465 4.9175127 3.8595517 4.3096933 5.0531537 1.8042901 3.5724464 5.2246468 5.4901832 3.9537770 3.4542522 2.6090781 2.2056243 3.9341458 2.7399865 3.5140936 5.7253798 2.0312729 2.0114952 3.8497760 2.0134986 0.7185116 4.8312617 4.2328804 4.1612176 1.7751101 3.9316728 4.0922138 4.5631459 2.3711647 3.9044842 2.4183723 3.6197578 4.1359108 3.9497053 3.9456850 4.7030671 1.8319094 4.5990280 3.7749317 4.2475876 3.8510691 2.2365412 3.9165185 3.8595349 1.6598388 3.9278784 3.8619665 4.0071583 2.2296523 5.0876551 3.9833495 3.9397574 2.3435694 2.1767371 4.4316801 1.8345774 4.1546834 3.9249050 4.0774257 4.5429190 4.9378305 3.7455048 3.7192812 4.9819847 5.0038592 5.3546735 4.0860964 4.6741144 0.0000000 1.9923685 4.3664566 3.6792112 2.2300999 2.1735094 3.9953927 4.5251119 3.5475238 3.6858017 4.2269208 4.3665930 3.7571703 4.4819711 3.0174246 2.3401850 3.9236673 4.0410106 4.8202129 3.6867121 5.0566489 4.7221448 6.4267371 5.2161235 6.1324857 6.5735849 5.2575022 3.9242212 2.5874114 4.1705525 4.0502312 4.4924612 4.0870969 2.2804913 3.9044587 3.9211604 3.4604203 3.4538640 3.9236673 1.6000844 2.2183994 1.7889784 2.2493838 1.9850442 4.5495929 4.3535100 3.3554728 1.8165367 4.4706627 4.8167938 3.7357981 3.4543019 4.4188351 3.7193104 3.3345887 4.1255310 3.7159584 5.0354442 5.0768813 4.1090110 4.2323621 4.0054347 3.5117268 5.1670093 4.1460482 4.1305376 4.7199105 1.8312071 4.5354559 3.9650571 5.4482826 4.3591063 1.7431647 4.4066918 1.9656120 1.3839940 2.1080336 3.8496314 4.7461264 1.8137330 2.1781488 3.9493258 4.3950589 4.0841735 5.5167373 3.9740801 5.6522856 5.4390588 3.9757598 3.8322133 3.9025217 5.0601753 4.9972878 4.1261111 3.9318014 4.9380587 4.3020961 4.1085746 4.7889795 4.6874480 4.1034112 4.0675302 2.3479393 4.4863829 1.7198280 2.2278584 3.8321851 4.0160045 3.7143810 4.4283247 3.9464996 4.1884275 4.0131461 4.0822140 5.0563874 3.3557217 3.5600955 4.3611185 2.3473652 3.4527181 2.3848437 3.8280147 2.0165008 3.8446140 5.7253798 5.1782660 5.4232860 5.2229081 5.6668736 5.3103067 5.4469312 5.5973218 5.0298217 5.2892152 5.4071449 5.8655826 5.1618793 5.3519734 5.1338462 5.3910683 5.6672556 5.4962566 5.6068102 5.0121249 5.8164533 5.3431390 5.5140812 5.5443825 5.4213035 5.3920107 5.5025296 6.1667002 4.9485819 5.7984609 5.6130660 5.2775286 5.3041698 5.5201432 5.5585759 5.6612611 5.7205257 5.4085865 5.4378543 5.1890725 5.4910980 5.6570044 5.2379342 5.9281126 5.2679413 5.1392301 5.1033599 5.6713330 5.5044566 4.8374231 5.3195642 4.8627449 5.6050737 5.6242023 5.6735413 5.3892839 6.1056106 5.5853009 5.8584125 5.9467772 5.6111184 5.6147580 5.7581391 5.6759293 6.0686795 5.4469588 6.1119388 4.9460949 4.6569175 6.3589274 4.2669800 4.2381480 4.2898253 5.1069784 4.7098264 4.6924038 4.4763191 5.6248887 4.5931079 5.3865771 5.2128388 4.6118911 4.5267927 5.3341050 5.3312800 5.4140092 5.4471890 5.1506438 5.3500283 5.1931700 5.1978125 4.7467912 5.2659933 4.6557558 4.5787079 5.1931823 5.8372282 4.6127634 4.8092973 5.6971129 4.2178763 4.6308336 3.7342726 5.1267712 5.5035544 3.9146516 3.9448432 4.9378305 4.5598022 3.7192689 5.7136377 5.0304996 4.3402769 
EuraffEVm007811t1             4.1559510 4.2044184 3.9596623 4.0605368 4.2022797 3.9698194 5.1626372 1.0664130 3.7474410 5.5055070 5.3603843 4.2293600 3.8838658 2.0001368 1.4177170 3.8863542 3.1517639 3.7489725 5.5657397 1.2501218 1.0545161 3.8900393 1.2936810 1.8583165 4.7470496 4.3306542 4.4836841 1.8601550 4.2698689 3.6457017 3.9078474 2.4660971 3.7931568 2.4700432 4.1065518 4.5706896 4.2294909 4.0959099 4.2643506 1.8635347 3.9754872 4.1904275 3.9188163 4.1780214 2.1941006 3.7400225 4.1042631 1.6940294 4.1115742 4.3020420 3.9933919 2.2166075 4.9699262 4.4619898 4.4772543 1.7570639 2.2424547 4.1960377 1.9016848 3.6280703 4.2933468 4.0918530 4.9081725 5.5043717 4.1014920 4.0820007 4.4206660 4.8779796 5.0920115 4.7007932 4.1900361 1.9923685 0.0000000 4.3025499 4.1259746 1.5347850 1.2502837 4.2857236 4.6055674 3.6216566 3.2266002 4.7975661 3.3474378 3.8121036 3.9604472 3.1501879 2.3826158 4.2928357 4.5943502 4.4820031 4.1336116 5.2605899 4.1404544 5.4999004 5.6407046 8.1687516 7.3867574 5.6155460 4.0886627 2.5336056 3.9935235 4.0691739 4.1388656 3.9994367 1.9749253 4.5890680 4.5890680 3.9584413 3.7481361 4.2928357 0.9498917 1.9760129 1.5413027 1.0734005 1.2450973 4.6384927 3.5004385 3.7658512 0.8985665 4.0207645 4.5799131 4.3093100 3.5763850 4.7039530 4.2298948 3.4647862 3.8464472 4.0202336 4.8288035 4.7790951 4.0711497 4.3320869 4.7300178 3.5483993 4.6655243 4.4314832 4.5455342 4.1863482 1.7411775 4.1475784 4.2437571 4.9365970 4.5463301 1.8338051 3.9267262 2.2566953 2.0722295 1.4999170 3.7657707 4.2579357 0.7266912 1.1376740 4.2499225 3.7592335 4.3978003 4.7376152 4.1383078 5.5630971 5.0193726 3.8656542 4.3013073 3.7501505 4.8611119 4.8682813 4.5956584 3.9242283 4.8471036 4.4369451 4.0490829 4.7155269 4.9054612 3.6295902 4.0147087 2.1732403 4.2543853 1.6625314 1.8871556 4.2541024 4.3874910 4.0551821 4.0040136 3.9639962 3.7064843 4.5013778 4.3217484 4.9589789 3.1692363 3.8796114 3.6668054 2.0890476 4.0960964 2.1532338 3.4960725 2.0068679 3.9197951 5.5657397 5.6517149 6.0631377 5.8489701 6.1099755 5.5841816 5.3423957 5.5148746 5.7743114 6.2291047 5.6570504 5.8062012 6.0894162 5.9161465 6.1534469 6.1263086 6.1759259 6.1881455 5.6995936 5.6638613 5.9849899 5.9136322 5.8816880 5.8364358 5.7531086 5.9448590 6.3516436 6.3326299 5.6079139 6.7599634 5.6204243 5.9667583 6.0849538 5.8124145 6.4304755 6.4772373 6.5104042 5.9004056 6.0331695 6.1237409 5.4805331 6.0068752 6.0953681 6.4874722 5.6487177 6.1034233 5.5966447 6.7277923 5.7119088 5.8043526 5.4299442 5.7670983 5.8689795 6.0352200 6.1834388 5.2743264 6.2961646 5.9857243 5.6599912 5.8035651 6.1220772 6.1220772 6.6710813 6.7963850 8.4255085 7.8435173 6.3010104 5.6517305 5.2633879 6.3150815 5.5609068 5.6923349 5.7517784 5.4990566 5.7077383 5.7077383 5.4069733 5.2522659 5.1315846 6.9872882 5.4667972 5.8184634 5.7385893 5.3525694 5.3794118 5.2866573 6.4138391 5.1133775 5.4331796 5.1133775 4.9864821 5.8184634 6.0847641 5.7385893 5.7528971 5.0692243 4.9600962 4.9956637 5.7233129 4.9063646 4.3539072 3.7808753 4.2282000 5.1067772 6.0669684 3.9679104 3.9529672 5.5043717 4.0851003 4.0308627 6.0066228 5.4332064 4.5552152 
EuraffEVm008440t1             3.7610773 1.7682149 1.6590002 2.1632763 1.9416703 3.3908839 4.4036288 4.1499069 1.7776528 4.3894482 4.4466809 1.9649726 3.2740617 4.4957675 4.2054765 1.7244524 3.8437131 1.7807623 5.5368525 4.5437871 4.3622930 1.9876197 4.2423357 4.1895900 4.2964999 3.6378871 3.2827028 5.0128119 1.8435995 1.7092857 1.7213845 4.4665022 1.6752384 4.6710434 3.6104920 3.3650546 1.9190175 1.6196336 4.8032843 5.0125881 1.8435207 3.5054507 3.2167385 1.5507217 4.1672533 3.1308048 1.5664419 4.6622327 1.5915463 1.8527132 3.4260356 4.2888313 4.4784143 3.5656212 1.9021672 4.0202211 4.4221411 3.5868667 4.5412983 1.6761780 1.9189190 2.9462913 4.0186386 4.1847472 3.6294790 1.4902728 4.3681355 2.1643061 4.3228202 2.0712979 2.3916650 4.3664566 4.3025499 0.0000000 1.2349841 4.4352526 4.1790060 1.3057415 1.9066962 1.4604659 1.9535574 4.8280408 1.7261299 1.7816314 1.7808795 5.7709788 1.0497065 1.9005002 3.6742442 3.9615873 3.6748395 4.8760787 4.2996836 6.0200278 6.9820156 6.9902519 7.8083091 6.0749579 3.6593027 5.0857424 3.7975625 1.7666522 2.0815577 1.4781878 3.9902872 3.6253323 3.6623708 3.5070343 3.3136119 1.9005002 4.1004372 4.3246606 4.1339898 3.8997439 4.3167865 1.9545934 1.3189464 1.6281508 3.9546323 4.2600525 4.4541975 1.7513490 3.0679105 3.6004189 3.6085814 3.1429777 1.9511059 1.5921186 4.9938147 4.3842081 3.7620111 3.6052307 1.9361304 3.7523201 4.8464548 3.5945720 2.0089606 2.1388040 5.4549315 4.2264285 3.2764961 5.0945544 3.3962355 4.6986003 1.7641551 4.4548873 4.4234413 4.3975875 1.7909895 1.8979154 3.9833277 4.3458996 1.9594387 1.6194942 1.9909929 5.6139261 3.4800581 5.8755454 5.3658717 1.6940292 3.5137947 3.3793247 4.3595897 4.4759310 3.6089182 1.6687369 3.9777144 3.4571415 1.6673795 4.7647630 4.8311244 1.6864986 1.6429636 4.1175726 4.1667852 4.7075121 4.1097389 1.9126412 3.1466244 3.8240419 4.3162844 1.6824305 1.8141656 1.9706407 3.5545380 3.8480984 1.7335540 3.3532952 3.7439189 4.3724467 1.9990262 4.2650144 1.3383050 5.2661361 1.9803259 5.5368525 5.9155306 5.9711278 6.0830505 6.4857959 6.0755684 5.7259754 5.8413625 5.9947936 5.3057262 5.9282794 6.2893028 5.7226659 5.9634989 5.7392300 6.0801543 6.0969768 6.2246859 6.2747460 5.6005861 6.4822901 5.9172860 6.2916925 5.7997683 6.2813126 6.2580612 6.1497366 6.2015241 5.6677673 6.2897771 5.8162222 5.9761758 6.2923319 5.6907587 6.6593196 5.9178373 5.5790824 6.5158108 6.7042426 5.6615846 5.7705032 5.9776585 6.0980636 5.7097203 5.7211327 5.6767373 5.4776603 6.0461132 6.1585167 5.8284841 5.9381351 5.8313114 6.1466555 5.6081861 5.3780576 5.8293605 5.8152665 6.7785322 6.7819155 6.9287969 5.3044407 5.3044407 5.8303035 5.9954875 6.6930131 7.4579045 6.7398578 8.0220741 4.8810838 5.5954757 5.3192496 5.2924103 5.3545320 5.1956781 5.0591686 5.0888157 5.3562250 5.0300298 4.7427105 4.8691791 5.4286596 5.6563841 5.6307311 5.3989476 5.4962808 5.4801621 8.0795221 5.1557018 5.3308513 5.1557018 4.3462206 5.5608746 4.8923107 5.5355459 5.6532416 5.1663587 5.0927112 5.7162270 5.2764390 5.1545179 3.5361918 4.7903025 3.8317336 3.9486095 4.5685831 2.8981927 3.7381015 4.1847472 4.8593712 3.8026947 5.1072826 4.2303584 3.3638374 
EuraffEVm008477t1             3.7051592 1.9317421 1.5486658 1.8660168 1.7336293 3.7874797 5.0047221 3.9428475 1.7429401 4.7652559 4.9487066 1.7541399 3.4020294 4.4650473 3.9784199 1.8455170 4.2365004 1.8948501 5.1051639 4.5892914 4.1571765 1.9278686 3.9896347 3.5231554 4.6397706 3.8470107 3.5054946 3.6521800 1.7810467 1.5491590 1.8443228 4.4964292 1.9330416 4.4482597 3.6461583 3.8302591 1.6954246 1.5229118 4.5831838 3.5566176 1.9608908 3.6991114 3.5879451 1.4776672 4.5776978 3.4960615 1.6540680 3.9304200 1.6880152 1.9288529 3.6596411 3.9693934 4.5169980 3.8458633 1.6527208 3.8937279 4.4013523 3.8938446 4.1049832 1.7023056 1.6714267 3.5401250 4.5769984 4.8142163 3.6829005 1.6403701 4.4232038 2.1928415 4.9789572 1.9010964 2.0357218 3.6792112 4.1259746 1.2349841 0.0000000 4.1666988 4.1521276 1.2287714 1.7730735 1.1439934 1.7589041 4.6742491 1.7629790 1.6977343 1.9626001 5.4289628 1.1991327 1.6838965 4.0835265 4.6829540 3.7275387 5.5737267 5.1676124 6.7641454 7.8310134 8.0786751 7.3420967 5.9793252 3.7648487 5.1450267 4.0873529 1.6308983 1.7659061 1.8398102 4.0647733 3.9715541 3.9715541 3.6391470 3.3862045 1.6838965 3.9492190 4.7703721 4.6578144 4.4278847 4.1015783 1.6077781 1.1835308 1.2972514 4.0615115 4.7030745 4.7698292 1.8385980 3.3604161 3.9017618 3.6413659 3.3160259 1.8157871 1.6258138 5.0613451 4.3383247 3.9856174 4.3030649 1.7477784 3.5839793 4.5090270 3.8474841 1.8158809 2.0971685 4.1619721 3.7107533 3.8814752 5.3781763 3.7242265 3.8416734 1.7993881 4.1873076 3.8796527 4.3027121 1.4945545 1.7430371 4.3176389 5.0260042 1.8198083 1.3126836 1.8384607 5.2363269 4.1309939 6.2042519 5.7905586 1.8615954 3.9590671 3.7002197 4.8986591 4.7233529 3.8191624 1.5574804 4.5772625 3.8062046 1.6357229 4.4499016 4.2498228 2.0772183 1.8023930 4.2313981 4.5832383 3.8607089 4.0513024 1.6926411 3.4200349 3.7772334 3.6849617 1.8642851 1.7277960 1.7798758 3.6862594 4.6870799 1.3052663 3.4033271 3.5582639 5.0079478 1.7645365 4.5937990 1.2727717 4.3310687 1.7344261 5.1051639 5.1779033 5.0861089 5.2350106 5.3060962 4.9636798 4.9218596 4.7870071 5.3566419 5.4087951 4.8931732 4.9609012 5.5040864 5.4348043 5.5295450 4.9856750 5.2442805 5.1642904 5.0987433 5.0229351 5.5913200 5.3571380 5.4639571 5.3447184 5.5219775 5.3748793 5.0222242 5.5505937 5.1252661 5.3774266 5.3381229 5.2988666 5.5241209 5.4150354 5.7836099 5.2818440 5.3734568 5.8828882 5.6653062 5.5019236 5.2332910 5.8402397 5.1287225 5.0700355 5.3393744 5.3528376 5.0536066 5.2722797 5.3220383 4.9050978 5.2819436 4.8992428 5.2044038 5.2717529 4.6648810 4.3650450 5.6239894 5.5685590 6.3040273 6.2560048 4.6734518 4.6819710 5.4312221 5.1089843 6.2293631 6.2499611 6.2626904 5.3677132 4.7084011 5.9506700 4.6942684 4.7905728 4.9031553 5.0853775 4.7641961 4.8076573 5.0284399 4.5674369 4.5646014 5.3077888 5.0083968 6.0414533 5.9573937 4.9640573 5.3239685 4.9640573 5.5030464 5.2741165 4.9713954 5.2741165 4.9717775 5.7884029 4.7964908 5.7083914 5.9808363 5.2830031 4.7664793 5.1448449 5.5436910 4.8030926 3.5589045 4.4411837 3.7890979 4.5364012 5.3158355 3.3813636 4.3178598 4.8142163 4.5114018 3.7776087 6.1085209 4.7885630 3.5045352 
EuraffEVm008522t1             4.5064926 4.5712028 4.4738948 4.2059952 4.6972760 4.6421354 5.1064630 1.4789716 3.8535071 5.6789064 5.3944662 4.7451446 4.0061902 2.1364270 1.6075739 4.0244130 3.3585716 4.1273064 5.8705683 1.1246751 0.7250858 4.1600195 0.8854481 2.0962859 4.8634505 4.3356790 4.4616948 2.3578312 4.4363190 4.1264979 4.2103825 2.8122212 4.3679196 2.8163386 4.2962497 4.6343356 4.4197173 4.3275668 5.5468787 2.3167964 4.2110532 4.4127728 4.4318162 4.5288966 2.6277425 3.7888332 4.4770985 2.2665266 4.3550910 4.5132694 3.9534934 2.3266869 4.6781691 4.2516338 4.3198209 2.0587934 2.6850181 3.9320994 2.4035356 4.1146064 4.5137574 4.3293247 4.7764751 5.3221297 4.3924919 4.2479102 4.3215014 4.6823980 5.6455651 4.2950235 4.2056381 2.2300999 1.5347850 4.4352526 4.1666988 0.0000000 0.7576304 4.4541089 3.7953424 4.0425453 3.5878323 4.0038478 4.3416489 4.6050185 4.3493991 3.1380684 2.9340602 4.4329644 4.5940216 4.7978182 4.3884143 5.2953372 4.5554406 5.7815789 5.8931867 6.9788647 7.5537587 5.5048725 4.2548329 2.4790833 4.4943866 4.0904169 4.4869630 4.4201244 2.3332993 4.5661217 4.5661217 4.5630853 4.4326521 4.4329644 1.4680083 2.3524929 2.0364637 1.5031349 1.6543349 4.6119352 3.6108878 3.4919178 1.2688104 4.3806742 4.7609360 4.7231362 3.7396171 4.5232087 4.5254559 3.6811531 4.4708325 4.4785974 4.7647542 4.8285961 4.6215491 4.3214930 4.7620143 4.3375638 4.6132982 4.5599780 4.7039340 4.2552377 2.2057546 4.4266814 4.4584629 4.9925596 4.7272209 2.1825389 3.9882450 2.6371487 2.3325653 2.0651697 3.4990033 4.4583891 1.0828130 1.3180834 3.9198076 3.9217222 4.5000762 4.8666133 4.6922397 5.5453483 4.7108143 4.4657450 4.6140828 4.4436735 5.1098452 4.8568898 4.9668945 4.3229610 4.8322231 4.6168344 4.6579411 5.6177755 5.5262215 4.2070465 4.7516248 2.7018259 4.8497094 2.0739222 2.0467076 4.5067940 4.4539355 4.5707156 4.6989414 4.4519431 4.0602037 4.5079886 4.3682817 4.1923229 3.8475894 4.0796440 4.4445334 2.4453864 4.2649272 2.4928388 4.0070217 2.1517432 4.4384412 5.8705683 5.3335173 5.4087196 5.2866358 5.8394518 5.9936826 5.1991748 5.6711979 5.2971900 5.6571004 5.4636833 5.5410933 6.0676925 5.5549671 6.0745748 5.9489310 6.3552637 5.5616128 5.6301505 5.1119073 5.9962903 5.7106698 5.7199086 5.5962546 5.8534743 5.7378418 5.6850330 6.4969470 5.1466354 5.8738199 5.3465787 5.6429151 5.5626140 5.7851487 6.1306686 5.7915290 5.9061769 6.2554849 5.8140079 6.0846755 5.2266355 5.7332210 6.0301222 5.9135065 5.1136263 5.3875820 5.5237221 5.3331309 5.4907109 5.1508510 5.9548731 5.1078996 5.5821863 5.5516493 5.9097449 5.1922076 6.2225933 6.1289528 6.0296936 5.8430224 5.6470416 5.6470416 5.1184069 6.4547146 5.8251339 5.7400580 6.7306287 5.4875531 5.2090775 7.6277874 5.1645577 5.2585801 5.2179541 5.5463857 6.2105456 6.4041731 5.9462480 6.4515588 5.7392279 6.5430702 5.7316190 5.9675311 5.8616896 5.6894632 5.9409665 5.6985842 5.8906901 5.6991589 5.7912092 5.6991589 5.0621251 5.8288348 5.6889783 5.7252489 5.8993121 5.6186450 5.1451918 4.9104190 5.7363356 5.3134468 4.4877245 5.2631602 4.5476412 5.2018757 6.5265067 4.0772827 4.4413881 5.3221297 4.7793994 4.5193719 6.8578669 5.6411799 4.5056515 
EuraffEVm009214t1             4.2942495 4.0511431 3.7418782 4.3293992 4.5360245 4.5861306 4.2921013 1.4904092 4.0249120 4.6602107 5.1303810 4.4627755 3.6956652 1.9592082 1.5632040 3.9983825 3.2214117 3.4322441 6.1320647 1.0424364 0.5418140 3.7955501 0.5765891 2.2566260 4.3900060 4.0493414 3.8691299 2.1263599 3.9507766 3.9428031 4.0354744 2.2819363 3.6542891 2.3763506 4.1363407 3.7570967 4.7637930 4.6205853 5.2240124 2.1725587 3.8979744 4.0996297 3.9672722 4.7989432 2.0648450 3.6690390 4.5689990 1.8924865 4.3839671 4.5620458 3.7445498 2.0345350 3.9087308 3.9549436 4.4397503 1.9744909 2.4842501 3.8734454 2.2976325 3.7193561 4.8556037 3.9897739 4.2800715 4.3455579 4.2539204 4.2475004 4.1066497 4.5311691 4.6800499 4.5418848 4.1512505 2.1735094 1.2502837 4.1790060 4.1521276 0.7576304 0.0000000 4.0146088 3.8456597 3.5892409 3.4677347 3.2879812 3.7450474 4.4010000 3.9729055 2.7227007 2.3604610 4.8075045 4.0787836 4.0228582 4.2415175 5.0015713 3.9953285 5.4437311 6.1461799 6.8643938 6.0309676 5.7374666 4.5615912 2.5113808 4.1785415 4.1832219 4.1550620 4.2438327 2.2976923 4.0649251 4.0649251 3.7458862 3.7827358 4.8075045 1.3407267 2.3453347 1.8439344 1.3154108 1.5666541 4.5320360 3.5446093 3.4970768 1.1026285 4.5850083 4.1977112 3.8221735 3.6314075 3.9669435 4.4175071 3.5080820 4.2895474 4.4759649 4.2921486 4.1317576 4.1850622 4.3047888 4.5859128 3.4983099 4.0558484 4.4396875 4.9516954 3.9565476 2.2339653 4.2839269 4.0891359 4.8824757 4.2791124 2.1689328 3.6468937 2.2828936 2.3378912 1.7135977 3.8705282 3.9396451 0.9882618 1.1900951 4.1617815 4.2890660 4.5304548 4.0701188 4.0212832 5.0926852 4.5890148 4.0343891 4.3899585 4.1641496 4.9895324 4.2865782 4.3722076 4.0009582 4.4656376 4.6733067 4.6423360 5.0252046 5.1184951 3.8481789 4.2232317 2.2512472 4.2898495 1.9603704 2.0793668 4.7606014 3.7198321 4.1917698 4.3560369 4.0989024 4.3464270 4.7474172 4.4145479 4.3262907 3.8444179 3.8630387 4.1545607 2.2129655 4.2399627 2.4041952 3.8153311 2.1605630 4.7069382 6.1320647 5.4979092 5.6652651 5.5034651 5.7391123 6.0104364 5.6536982 6.1104988 5.9229660 5.7327225 5.6847041 5.5503327 6.2329324 5.5770498 6.0928700 5.9686347 6.1047744 5.8594668 5.6941078 5.8109868 5.7242587 5.6058861 5.7408988 5.2169474 5.6270781 5.7974053 5.4037616 6.0041102 5.8318170 5.3989039 5.0731451 5.7117039 5.7834190 5.7463789 6.2474678 5.4481866 5.6498041 6.3728667 6.0299438 6.2020829 4.9537948 5.7367081 5.8475613 6.1054031 5.1107751 5.5580864 6.0859336 5.0538601 5.2781688 4.6520719 5.6101246 4.6862672 5.3771352 5.3077282 5.9045553 5.0153964 6.5910012 5.5810361 5.2240444 5.5686659 5.5577000 5.6843921 4.8848950 5.5656487 6.0794017 5.6460487 6.7509608 5.9299024 5.5941434 6.3018857 4.7892477 4.8601822 4.9032078 5.1692784 5.1602874 5.1602874 5.3048166 4.9248546 5.3780283 5.8965813 5.6021082 5.1252054 5.0393247 5.5129338 5.4574133 5.5129338 6.4988895 5.2220213 5.6232296 5.2220213 4.3824238 5.1252054 4.7535195 5.0393247 5.0729214 5.4394519 4.7151146 4.7793387 5.1476331 4.8444485 4.0177424 4.7513334 4.1783451 4.3709618 5.0223674 3.9978675 3.8686531 4.3455579 5.4135143 4.1801288 5.6125684 4.6571459 3.9667670 
EuraffEVm010270t1             3.4828611 1.6571581 1.5826266 2.1663269 1.7266097 3.6971480 5.7279790 4.1057966 1.8134957 4.7923625 4.8346745 1.7665332 3.4177476 3.9858546 4.0799525 1.7454280 5.0319459 1.6964863 5.6311630 4.9944997 4.5555924 1.8135516 4.3952665 4.2142341 4.5411415 3.8587375 3.5918242 4.9988726 1.6501432 1.6872598 1.7749500 4.3296226 1.6845716 4.2603229 3.6656485 3.6803854 1.6928087 1.6003787 4.5067995 4.9717525 1.7514729 3.7652789 3.4784734 1.5489568 3.7876376 3.5069794 1.5806176 4.4653556 1.6460459 1.7224993 3.5938425 3.8478743 4.6884201 3.5069165 1.8272250 4.4140820 4.1446597 3.6058944 4.9076656 1.6251005 1.6910658 3.3836186 4.5153935 4.6630939 3.8195971 1.7271520 5.2803541 2.0086531 5.3793817 2.2699248 1.7911526 3.9953927 4.2857236 1.3057415 1.2287714 4.4541089 4.0146088 0.0000000 1.6226764 1.4254232 1.5583708 5.1289403 1.7285663 1.7499870 1.7503806 6.1253419 1.1112348 1.7059189 3.6317951 4.5799514 3.7557845 5.3187325 4.2423966 7.2013788 7.8737045 6.5832301 5.9819123 5.7256472 3.5185478 4.9083370 3.7366308 1.7653105 2.0442561 1.5657298 3.8121548 3.5097205 3.5247605 3.7223092 3.7029039 1.7059189 4.0513933 4.2260743 4.4511148 4.2833293 4.2127304 1.6182867 1.2444922 1.5601699 4.2371400 5.2494983 4.9425288 1.7177526 3.2159637 3.5488132 3.7135425 3.5012431 1.7481539 1.6831961 4.9961379 4.4393414 3.6786608 3.4583134 1.7952174 3.8199710 4.6479224 3.4888652 1.9396612 1.8127181 5.5085605 3.9131311 3.4149365 5.1166676 3.7116726 4.8213786 1.5833780 4.1804838 3.7108960 3.9601092 1.5006220 1.5993648 3.9143370 4.4832341 1.9025281 1.3882534 1.8930029 5.2077131 3.6206633 5.8502244 5.8039622 1.5916250 3.5867417 3.4909034 4.7670767 4.7358095 3.7355340 1.6952106 4.3348335 3.3431304 1.8511861 4.7164071 4.8533309 1.7294230 1.6226415 4.0840444 4.5832518 4.7960173 3.8695971 1.6986071 3.5190830 3.8200743 3.6718730 1.6051649 2.0573891 1.9040499 3.5845972 4.5855073 1.5129644 3.4691181 3.9525615 4.3308811 1.8845698 4.5103925 1.4123828 4.4738867 2.1374504 5.6311630 5.5190674 5.5672482 5.5290280 5.8549194 5.2657732 5.2937692 5.6430700 5.6417941 5.5328328 5.3220684 5.5927536 5.6454426 5.7621906 5.6117018 5.2859806 5.7371957 5.4067107 5.6793304 5.3566323 5.6996411 5.7641669 5.6257393 5.9589825 5.6847459 5.6231823 5.5845790 5.7647277 5.4169077 5.5932594 5.1640173 5.7069471 5.7894933 5.8100283 6.0098427 5.4976548 5.7209565 5.6027549 5.7850266 5.5829735 5.0788204 5.9043197 5.6930796 5.6957286 5.5310961 5.6091247 5.3792221 5.6521537 5.7672332 5.1769726 5.3801557 5.2169226 5.7543105 5.6551033 5.6349942 5.0233140 5.8715491 5.9900362 6.2087500 6.2859793 5.5740471 5.5496567 5.8846613 6.0106702 6.1666579 6.2372627 5.8912784 6.3775469 4.8076951 5.2007248 5.2080567 5.2053847 5.2779970 4.6424952 5.1019555 5.1019555 5.1718322 5.1966895 4.8314253 5.3501363 5.4067665 5.0542926 5.0904927 5.3833868 5.3263334 5.3833868 6.7225592 5.3089216 5.3907629 5.3089216 4.7262282 5.0542926 5.0577943 5.0904927 5.1133149 5.2015097 5.3160488 6.2003539 5.2969332 5.3691711 3.5883369 4.1545196 3.8349252 4.3706499 4.9397999 3.3319018 4.5278897 4.6630939 4.5598915 3.8203385 5.8452706 4.6163326 3.5857360 
EuraffEVm010444t1             4.4316107 2.4503779 2.4370601 2.0576100 2.2038469 3.9764053 6.4229009 4.8004558 2.0264536 4.9747659 4.5656054 2.1495719 3.7649527 5.0777328 5.3052583 2.0299753 4.5912700 2.2249995 5.4279914 4.7235075 3.9997857 2.4741060 3.3327884 4.0418337 4.7286387 3.7093816 3.8781612 4.5694759 2.1336880 1.9631777 2.6750157 4.0903107 2.1172180 4.6557866 4.4076994 4.1851041 1.9478478 1.7883408 4.0652019 4.3150573 2.7214631 4.4076994 4.2667903 1.8099755 3.9938540 3.4323181 1.6984104 4.7037176 1.7240925 2.0337262 3.6118920 4.2504475 4.7461290 4.3580074 2.0681887 5.0954824 4.8159142 4.3454276 4.6975035 2.8421948 1.9625551 3.8930758 5.1178994 4.8847515 4.3933343 2.1126285 4.6501481 3.0706357 5.6032923 2.7682928 2.6832708 4.5251119 4.6055674 1.9066962 1.7730735 3.7953424 3.8456597 1.6226764 0.0000000 1.3086409 2.1859021 4.5578169 2.4226214 2.0919149 2.6851362 4.7429770 1.6726507 1.9848643 4.4666195 4.8342021 4.4286071 4.8975804 5.3380595 8.7825321 6.8843371 7.0832258 7.6830099 5.3489071 3.8991917 4.4207685 4.3165776 1.9081832 2.0315351 2.1984478 4.4935696 4.4518756 4.4518756 3.8523052 3.7653855 1.9848643 4.0417328 4.6165131 4.2319305 5.2694374 4.5197477 2.4191541 1.5004443 1.9888163 3.9331551 4.9449412 4.7238231 2.3778642 3.5720368 4.9630001 4.4849074 3.4962365 1.9680779 1.6983689 4.8507116 4.6167276 4.2482258 4.1832404 2.0241791 3.8302071 5.5468494 4.1079857 2.1068161 3.1142665 4.4318930 3.9334792 4.2042064 5.2212269 4.1716575 4.4870400 2.0872517 3.8207434 4.2405279 4.6349979 1.9219236 2.6480481 4.7924652 4.6645677 2.2138113 1.8698078 2.1103392 5.2522322 4.3257955 5.8200254 5.2417726 2.4195688 4.2539713 3.8591971 5.5241076 4.8946930 4.3678254 1.9236734 4.7332241 3.9570850 1.8357678 5.4270365 5.3982248 2.3274633 2.3309064 4.5379596 4.0167187 4.4265612 3.8586865 1.9360209 4.2276442 4.4712784 4.2039840 2.4667826 1.9964713 2.0638525 4.2280045 5.0186029 2.0455320 3.8116551 4.2787554 4.5199333 2.1722788 4.3863970 1.9581331 4.4908113 2.5775395 5.4279914 5.7010999 5.8338686 5.8126764 5.7067775 5.5620097 5.3625579 5.4570383 5.6279074 5.3339861 5.2202994 5.5244127 6.2138936 5.6555008 6.1300265 5.5678543 5.8150393 5.4201402 5.5280450 5.2282561 5.6785963 5.6604290 5.7211842 4.9802241 5.6386164 5.7527260 5.1761626 5.5505633 5.2991974 4.8978337 5.7451688 5.8728373 5.7661670 5.7646512 5.8738731 4.8978337 5.5696162 6.2850587 5.5673216 6.1820511 5.6513851 5.7552680 5.2351008 5.1756901 5.8667187 5.5049495 5.3935195 5.1761626 5.7211842 5.2901704 5.6439529 5.2901704 5.5013959 5.2591734 5.1549226 5.0025712 5.5477824 5.8216203 5.8516194 5.5511825 5.0523426 5.1549226 5.2935760 5.6356717 4.8765831 5.7082884 5.5974486 5.5573715 4.6570649 6.1791695 5.0488668 5.0488668 5.0488668 5.0502336 5.2574673 5.2574673 5.7039364 5.5054564 5.5436297 5.0762393 5.8076532 5.0242582 5.0002952 5.8381663 5.4315258 6.1302323 5.6324803 5.2196503 5.7295175 5.2196503 4.7261596 5.0242582 5.3010913 5.0002952 5.0200454 5.7815307 4.8237565 6.3888763 4.7474695 4.8950719 4.2107717 3.7520390 4.5091011 4.7963082 5.5821918 3.9593555 4.5627453 4.8847515 4.3220320 4.4796633 5.3165899 5.0641712 4.7211936 
EuraffEVm012219t1             3.5758330 1.7716585 1.7609589 1.9925278 1.9589024 3.3274605 5.0948781 3.5435466 1.7820961 4.4815429 4.8495550 1.9819199 3.4781662 3.8689686 3.5323740 2.2093251 4.0468056 1.9041718 5.1675736 4.1092707 3.5763414 1.8270772 3.0842953 3.5361879 4.3728576 3.7457023 3.8121439 3.9599141 1.9210595 1.9378806 1.8286164 3.7750560 1.7429579 3.8743243 3.6061051 4.0871940 2.0010309 1.8585318 3.7632611 3.7902804 1.8477606 3.6789378 3.9092647 1.7779733 3.4403903 3.4232114 1.7533648 4.1976915 1.9042050 2.0464143 3.4263822 3.3907412 4.4241471 3.6822228 1.9850304 3.5493959 4.6597008 3.7367174 4.2093525 1.8051705 2.0276812 3.7496311 4.4544806 4.3990937 3.5741607 1.8378140 4.9733209 2.1562326 4.7989480 2.0077931 2.2211117 3.5475238 3.6216566 1.4604659 1.1439934 4.0425453 3.5892409 1.4254232 1.3086409 0.0000000 1.8515960 5.0604848 1.7738127 2.0964547 1.8190783 5.2945186 1.5569833 1.9967598 4.0071974 4.2652204 3.5924509 5.3246156 4.7158576 7.2528174 6.5800910 7.7207472 7.5071091 7.0964282 3.6283481 4.4053499 3.6198809 1.8399514 1.9293030 1.8605120 3.7123384 3.9241565 3.9214307 3.5736789 3.4351915 1.9967598 3.3808192 3.6142206 3.5092218 3.6538622 3.4307338 1.7444712 1.4257425 1.8149591 3.3492877 5.1152751 4.6413828 1.9235281 3.5406487 3.9702597 3.6069412 3.6316868 1.9727622 1.8050284 4.9636694 4.0401425 3.6017300 3.3214944 1.9935947 3.7328239 4.1563641 3.7378512 2.0126074 1.8867198 5.0886298 3.6812303 3.6402352 5.7813243 3.5518577 4.0427640 1.8097647 3.9675091 3.7157068 3.4948756 1.7460151 1.8574260 3.5820459 3.8349859 2.0753742 1.6468816 2.0335672 5.3951572 3.3615881 5.1120087 5.7196817 1.7447112 3.8129706 3.6944925 5.4034565 4.5911739 3.5497806 1.8212117 4.5205975 3.6215298 1.8057962 4.4962597 4.6707023 1.9008408 1.7538453 3.7573729 4.0318760 4.3112169 3.7089548 1.9926553 3.7295857 3.6772904 3.7961567 1.7785210 1.7951692 1.9677075 3.8134924 4.5622172 1.8628188 3.5323968 3.8733455 4.2472651 2.0021711 4.0092343 1.7620825 4.5761466 2.1575052 5.1675736 5.6382729 5.7805137 5.6389874 5.7840900 5.4954768 5.5606268 5.7742374 5.3570462 5.6558669 5.3150575 5.1459968 5.4989530 5.8009429 5.4827746 5.6485448 5.6771368 5.5860025 5.2480538 4.9584963 5.9060500 5.8350018 5.8587344 5.1883450 5.8760878 5.9075427 5.2177720 5.3406196 5.0291808 5.2660188 5.6351840 5.3919685 5.6043529 5.5568652 6.1584078 5.1943638 5.4768158 5.6012531 5.5481910 5.4821803 5.5196053 5.7728268 5.5777884 5.4704106 5.5455402 5.2347385 5.0018311 5.3219411 5.7386558 4.9685155 5.6872778 4.9685155 5.3163372 5.7132581 5.4711953 4.6663038 5.2563432 5.5999027 5.6687623 6.4610219 5.6579776 5.6145600 5.5457977 5.7911671 6.1646369 6.1331439 5.8615629 6.1556648 5.3431629 5.8482870 4.9766393 5.0079897 5.1140194 5.2195103 5.6021321 5.6021321 5.1319583 4.7933169 5.1149601 5.4146714 5.4077567 5.8309394 5.7425296 5.4057476 5.5215689 5.4057476 5.2409330 5.0333887 5.3281711 5.0333887 4.7319631 5.8309394 4.8519290 5.7425296 5.7687352 4.5452912 4.7012770 4.6569653 5.8049519 4.7765137 3.8239513 3.7115718 3.8056126 4.5026311 5.0138125 3.7136155 4.2095054 4.3990937 3.9259947 3.6622613 5.6529846 4.5350999 3.8601349 
EuraffEVm018707t2             3.7742370 1.6268512 1.5800968 1.6247471 1.7571127 3.6503131 5.0820722 3.6759757 1.6062514 5.9384706 7.5924737 1.7007018 3.9409641 3.5451798 3.4013629 1.8182988 4.3313640 1.7958911 6.6142744 4.3111369 4.0894534 2.0470035 4.0581254 4.2394267 5.5681372 4.1470678 3.6974210 4.3640494 1.6973234 2.1153733 1.4663303 4.2815945 1.5992095 4.0239512 3.9411106 3.9197138 1.7237562 1.7237562 4.5693207 4.1145286 1.4768909 3.9687572 3.5313158 1.7332037 4.2535250 3.6285889 1.7265079 4.8828077 1.7265079 1.7265079 3.7532157 4.3915437 5.5297641 3.8655032 1.7833484 3.9313019 3.6220985 3.9782144 4.7960627 1.4352760 1.6828764 3.6383122 5.8162433 5.5889424 3.9678368 2.1116519 6.2198288 2.1016327 5.5693036 1.9570567 0.5009003 3.6858017 3.2266002 1.9535574 1.7589041 3.5878323 3.4677347 1.5583708 2.1859021 1.8515960 0.0000000 4.6061878 1.5281680 1.7519896 1.4712395 5.7282671 1.0578677 1.7137176 3.6020929 5.7479752 3.9160358 5.1632022 4.3892701 4.7689474 5.3966260 7.1897191 5.4795035 6.1625793 3.5849721 5.7108201 3.7692497 1.7761672 1.7757139 1.6900210 4.5713875 3.6020929 3.6020929 4.0637837 3.9160358 1.7137176 3.6701352 3.7908858 3.2523247 3.4342868 3.4645240 1.9024500 1.3236350 1.6145779 3.7965074 5.1764428 5.5294599 1.9456475 4.0650835 3.7997873 3.9087993 3.9732095 1.7500828 1.6847928 5.5761715 5.5389576 3.7473254 3.7388977 1.7761672 3.8201486 4.9183117 3.8741076 1.6312528 1.5091679 5.7130277 3.4146268 3.9402168 7.6703388 4.1225779 4.5988225 1.3228585 3.6735315 3.3764977 3.3221256 1.5351272 1.7706647 3.6895365 3.9763295 1.7103499 1.3759744 1.7959772 8.7002919 3.7799143 6.5767454 8.9999982 1.5875804 3.8169052 4.0291518 5.0284629 5.5294599 4.0225226 1.7797318 5.6339532 3.8797801 1.6312528 5.6411683 5.4947874 1.4046056 1.5771513 4.2269161 3.7451531 4.8609012 4.1098599 1.7251964 3.7682234 3.8591608 3.3810088 1.6172823 1.7034108 1.6360317 3.7726101 5.3596615 1.7611577 3.8496802 4.0592631 4.6720794 1.8748917 4.2479567 1.4579769 5.4177767 1.8748734 6.6142744 5.8788954 5.8130911 5.8765247 6.3076865 6.7112043 5.5531858 6.1287785 6.2944684 6.1195530 6.2380384 6.3222844 6.6790922 5.5602861 6.7051068 6.1200739 6.1973239 6.2512269 6.2557770 5.9434048 7.1023525 5.6489132 6.7460539 5.9601675 6.8599246 6.7649484 5.5801214 5.5581319 5.9455597 5.6061430 5.7930174 6.0579248 5.8168182 6.3472211 6.0902831 5.6390634 5.7159943 5.8973300 5.1489091 6.6358528 5.5956206 5.7424753 5.8984886 5.8130731 5.9976939 6.2166795 5.9873632 5.6570833 6.9358011 6.0273985 6.7112043 6.0273985 6.6049443 6.4750609 5.7517946 5.0915014 6.0185826 6.0375825 6.3879344 8.1600613 5.6706455 5.6706455 5.6570833 5.6096892 7.4050416 8.4182452 8.9999989 6.7265787 5.3645607 6.7886246 4.3704467 4.2801105 4.4173111 5.2380633 4.7160426 4.7160426 5.2578182 4.4926713 5.1331827 4.9205034 5.1550861 4.4320953 4.3438956 5.1500213 5.0002189 5.1500213 8.9999987 5.0002189 5.0002189 5.0002189 4.4268551 4.4320953 4.7235057 4.3438956 4.3698286 4.6915698 4.3211308 4.7495387 4.4965413 4.3921030 3.6393651 3.8017680 3.9721932 5.8650221 5.5730795 3.5493991 5.6500434 5.5889424 4.7842839 3.8591608 7.4374377 6.0945032 3.7682234 
GarderEVm002392t1             4.3466701 5.0706611 5.0743535 4.1820017 4.6725594 3.9395827 2.7134441 5.9999079 3.8960598 1.9276462 1.5876978 4.6328068 3.0845918 3.6377965 4.8682888 4.0347829 2.7918521 3.6882023 3.7116793 4.4769106 3.6297260 3.5033400 3.0378155 4.1038983 1.5777161 3.2340761 4.2517980 4.4438696 5.1087033 4.2137054 4.1269510 3.5370972 4.8691623 3.9330915 3.8316548 4.1371997 4.2118844 4.2970056 4.5662110 4.4631137 4.1750854 3.8316548 3.8224712 4.4332229 3.7321481 3.3600531 4.6353678 3.9701056 4.3322914 4.3105008 3.6219141 3.1273796 1.5846858 3.9425099 4.2582148 3.6321978 4.0017672 3.2746673 3.9148269 4.2295578 4.2258277 3.3624763 1.7014533 1.5985830 3.9922176 4.1475779 0.0854148 4.7162849 1.7309596 4.4032925 4.2178683 4.2269208 4.7975661 4.8280408 4.6742491 4.0038478 3.2879812 5.1289403 4.5578169 5.0604848 4.6061878 0.0000000 5.8319247 6.3921314 4.2084407 3.4966746 0.0000010 4.2258277 4.2684164 1.4844649 3.8150004 4.5133856 5.0534114 5.4048767 6.1487534 5.0769531 7.4554579 5.0403867 3.3879209 3.7641573 3.9447033 4.1447729 3.9829503 3.8119250 4.2328355 4.1121418 4.1121418 3.0948243 2.7186641 4.2258277 4.6527161 5.2621979 3.9726614 4.5398255 4.4141215 5.3867943 4.8974877 3.8777073 4.5888268 0.9985152 1.7367636 5.0452410 3.0334184 3.9985869 3.6021024 2.9032931 4.6330232 4.0188415 1.8588835 1.3745736 3.9357392 3.9536041 4.7670135 4.7257750 1.7519584 3.8306878 4.4771728 4.9306119 4.0216589 3.9334958 3.2987238 1.7201688 3.7957915 4.1349014 5.3642655 4.5765320 4.6329848 4.1477555 5.1754858 6.2633602 3.9682137 5.1782856 4.2128745 5.2016626 4.5565643 1.5220506 3.9557697 1.6376595 1.5271376 5.2366493 3.6477406 2.9634375 1.4373236 1.7217108 4.0345428 4.7235768 1.5548901 3.7920176 4.7402784 2.1106027 1.8870238 4.4135950 4.8094560 3.4863485 3.2728751 4.4083561 4.0153228 4.2118844 4.4501668 4.0198134 4.1653757 5.0729515 3.1188238 4.4589071 3.7774606 1.2077597 4.0102266 3.3169522 3.7829197 3.5679531 4.5479870 4.8792098 4.2479214 3.7993470 4.1624887 3.7116793 3.9789651 4.0671123 4.0671123 3.8106878 3.7718975 3.6491151 3.5440554 3.9024953 4.0562091 3.5566312 3.6321942 3.7545996 3.8710661 3.6728948 3.5979033 3.8300147 3.9524918 3.6985494 3.8092397 3.7987463 3.8710661 3.7967708 3.7834730 3.7661307 3.7461375 3.8816690 3.6836396 3.8089925 3.9526762 3.8239561 3.7029826 3.9227323 3.8121641 4.2805295 3.9526762 4.3369365 4.3661940 4.8128753 3.7410433 3.8239561 3.7794244 3.7008574 4.2995504 4.0556959 3.9322360 3.7493764 3.8816690 3.7967708 3.8693352 3.3678970 3.8693352 3.6985494 4.3733367 4.2818511 3.8922950 3.7493764 4.5632816 3.9358051 3.7661307 4.2818511 4.2818511 3.3643035 3.6266438 3.9526762 3.8693352 3.9404096 3.8067807 7.2582810 1.8988029 2.5485223 2.5485223 2.5485223 2.3544405 2.3600538 2.3600538 2.7056264 2.5605618 2.6204827 2.8761851 2.6306343 3.1133177 3.1133177 2.6306343 3.0041205 2.6306343 4.0140568 2.3530306 2.6306343 2.3530306 2.3536668 3.1133177 2.8139638 3.1133177 3.1133177 2.9878922 2.7624502 2.5022548 2.9385567 2.8254822 4.3725198 4.7348332 3.8413055 1.6595977 1.9305584 3.6509017 1.4082574 1.5985830 4.1169773 3.9561384 1.8222053 1.8222053 4.4738905 
Gasfor_EVm005239t1            3.0928418 0.7123146 0.3279387 1.3539852 1.2897850 3.6957785 5.2855290 3.8853161 1.3135305 4.2962485 4.3820225 1.1998848 3.2399227 3.6988943 4.2505512 1.0811997 3.7577157 1.3393019 5.4244339 4.3815396 4.6302041 1.6663281 4.4641046 3.9014995 4.3993196 2.8726646 2.5634959 3.7908371 0.3479451 0.1856708 0.2976758 4.4748379 0.7322718 4.2431700 2.9813094 2.8733998 1.1898865 1.1898865 4.4713538 3.6333400 0.3512212 3.0595687 2.6126547 1.1998816 4.2507969 3.0555545 1.2840931 4.2245629 1.2899544 1.3069613 2.9461033 4.0110035 4.0715072 3.0213936 1.1914064 4.4372203 4.0694349 3.2942843 4.0193014 0.0532831 1.1677459 2.7556272 4.4084183 4.0005390 2.8134041 0.3995470 4.0923567 0.4024918 4.4427311 1.4452629 1.6468664 4.3665930 3.3474378 1.7261299 1.7629790 4.3416489 3.7450474 1.7285663 2.4226214 1.7738127 1.5281680 5.8319247 0.0000000 1.2836337 0.2768703 7.0829777 0.2770422 1.2361986 2.9451538 4.3199140 2.8970179 4.7274618 4.2013623 5.5720755 5.9443201 5.8637729 6.5088921 6.0988759 3.1079826 4.1736164 3.0824536 1.1252016 1.1324440 0.8012664 4.1819233 2.9964338 2.9964338 2.8870724 2.8955178 1.2361986 3.7946660 4.1136951 4.1664108 3.8507248 4.0532526 1.6345173 1.0358436 0.9710256 4.3859680 4.5729092 4.1974373 0.3545634 2.4867475 2.9797590 2.9593917 2.3759275 1.2458473 1.2967639 4.5841911 4.0679787 3.0505322 3.3040734 1.1268649 2.9369569 3.7636235 2.9915032 1.1941823 0.3498625 4.4561741 3.5172812 2.7862465 4.2479944 3.4874037 3.8476472 1.4294620 4.5412978 3.9510674 4.1826724 1.5231690 1.5812376 3.7110047 4.2443563 1.3268498 1.1893504 1.1520614 4.4990846 3.2269579 4.8934736 5.2156571 0.6953107 2.3003113 3.1317928 4.5210177 4.1974373 2.9770148 1.2767629 4.2641646 2.9339883 1.1314991 4.6423691 4.5673630 0.4584070 0.6763459 3.7670619 3.9550819 3.4617442 3.3185439 1.2064123 2.5555471 2.9756660 3.4009368 0.7047423 1.2703761 1.1706374 2.9845932 3.9495854 0.9349206 3.0230680 3.3900732 4.8735120 1.2293435 4.4367378 0.2002292 4.2657670 1.3901872 5.4244339 5.2824279 5.4021154 5.2148473 5.9819036 5.2068353 4.8114384 4.9706275 5.1076343 4.9720990 4.9373312 4.9569835 5.4572317 5.0297500 5.2988868 5.2488528 5.4637259 5.6151404 4.9568452 5.1266338 5.8269633 5.0785789 6.2465577 4.8847217 6.3773883 6.3329538 4.8492182 5.6227075 5.0935998 4.8769607 5.1802812 5.3362579 5.2502619 5.4245857 5.1313952 4.4419783 5.1639656 5.7168342 4.8358328 5.4315988 5.0995762 5.3091016 4.8990331 5.9345938 4.7644583 4.5679834 5.0645534 4.3628119 4.7874832 5.3278247 5.2068353 5.3281240 4.5143679 4.6668203 5.8208275 4.2301952 6.1637799 5.2716207 6.1155572 5.2639028 4.7226267 4.7226267 4.3628119 5.0638773 4.8025575 6.8905879 6.2510047 8.9999987 4.6584706 6.3279764 3.8778052 4.7002270 4.7957359 4.9953788 5.0110983 4.9026776 4.5922926 3.8919624 4.1591806 4.9057321 5.0782514 4.3959844 4.3242731 5.2231737 5.1763416 5.2231737 8.9999981 5.1300476 5.1300476 5.1300476 5.0399093 3.9414300 3.8805523 3.8761240 4.3359817 4.3395607 4.3104537 4.6002331 4.0016933 4.3858546 2.7628388 3.7177205 3.0240454 4.3275367 4.1301810 2.5740408 4.4388373 4.0005390 4.2739558 3.0479367 5.6648361 4.1217989 2.5555471 
Gasfor_EVm006346t1            3.5174709 1.5273061 1.2022673 1.9435811 0.4876062 4.3289066 4.6956290 3.3023983 1.0940410 4.2176108 4.4396225 0.4828171 3.4600103 4.6153310 4.1695143 0.7552197 5.0977669 0.9158005 6.2160267 4.8183405 4.7576284 1.5335037 4.8911980 3.4494995 4.5402955 3.2473875 2.8369053 3.8357868 1.2378199 0.9568761 1.2990781 4.8290315 1.3903211 5.0193082 3.2121819 3.0952577 0.3789166 0.3789166 4.7056664 3.8121442 1.4058095 3.2767821 2.9369737 0.3668652 5.0033696 3.1044318 0.2676885 4.3494865 0.2628209 0.2628008 3.2218099 4.5125876 4.1581181 3.3140532 0.4011777 4.9562204 4.1396937 3.0324499 4.3965171 1.0138571 0.3400055 2.9785391 4.2022855 4.2065897 3.1046310 1.4428135 4.7891196 1.4629183 4.1797202 1.3663347 1.8933047 3.7571703 3.8121036 1.7816314 1.6977343 4.6050185 4.4010000 1.7499870 2.0919149 2.0964547 1.7519896 6.3921314 1.2836337 0.0000000 1.3793999 6.2666818 0.8148607 0.3374121 3.0148956 4.4625674 3.0306332 4.2459613 4.4494645 6.0669329 6.6250788 7.1302715 6.4298629 6.6937847 3.0402777 5.2682706 3.3879310 0.3867718 1.9530918 1.5360598 4.8968599 3.0148956 3.0148956 3.0623267 3.0306332 0.3374121 3.7370351 4.2141421 4.3301497 3.9364175 3.8007973 1.7449144 1.3997257 0.8397824 4.0751591 4.4345824 3.8239853 1.3357186 2.9772408 3.1868994 2.9926336 2.9536048 0.4557751 0.2036804 4.5133556 4.2733787 3.3473576 3.2677594 0.3901386 3.5003306 4.0963409 3.2611690 0.5199097 1.4751754 4.8664725 4.0121550 3.3460254 4.3098971 3.3810127 4.4733228 1.6200020 4.0474642 3.3932432 4.1091357 1.5797231 1.9211517 4.2490034 3.9937445 1.0250806 1.6658786 0.4172352 4.7144335 3.4480189 4.9255284 5.5069701 1.4107377 2.9348385 3.4608320 4.6450249 3.8239853 3.2119290 0.5684119 4.5221414 3.2177615 0.4833812 4.3263044 3.9994013 1.2730569 1.4482338 4.0841872 4.5685690 3.8818341 3.9085031 0.3906741 2.8177684 3.1650731 3.5794357 1.4670768 1.9078529 0.4843477 3.3047472 3.8643180 0.1931570 3.5274065 3.2184563 4.8089650 0.7153873 4.4155070 1.0350246 5.0750572 1.5412803 6.2160267 6.0240125 5.8561437 5.9011834 6.4519600 5.8147337 5.7241295 6.1447810 6.1078424 5.5793589 5.4610970 5.7279197 6.0504096 6.2225152 6.0570297 5.7280043 6.4106813 6.2282144 5.7297176 6.1647989 6.4856372 6.0236866 6.2879093 5.4036840 6.2461638 6.2450900 6.6326007 7.1674505 6.0761403 6.8891034 6.4250697 5.5649960 5.4691390 6.2390837 6.1768719 6.3728423 6.4951744 6.0974689 5.9316309 5.9630185 6.2120105 6.2660830 5.8993322 7.1229700 5.3952528 5.7425683 5.7736859 6.4595471 5.5318234 5.8935414 5.8147337 5.8936149 5.4823174 5.8733509 7.1651593 5.2237243 6.1050087 5.6403138 7.1128699 6.4659827 6.2150500 6.2150500 6.4595471 6.9406339 7.0018718 7.2221015 8.4430320 8.7552827 5.5390469 6.3474487 4.3442434 4.6577142 4.7976200 5.1344425 5.2000595 5.0195722 4.8619192 4.7402946 4.6486490 4.5183604 4.8507575 4.7151161 4.6299629 4.8940836 4.7918423 4.8940836 8.9999988 4.8332290 4.8332290 4.8332290 4.2953380 4.5691294 4.6947442 4.4851631 4.6260194 4.7403772 4.2273006 4.4790783 4.0869851 4.3409488 3.0614155 3.7966156 3.2455733 4.5407994 4.4868899 2.7303283 4.3591298 4.2065897 4.5083616 3.1947042 5.9323528 4.3814437 2.8177684 
GeclatEVm002823t1             3.8307000 0.9065488 0.7202614 1.6782179 1.6304513 3.8355432 5.9875830 3.9323311 1.3561621 5.1403943 4.8352889 1.5514758 3.0675811 4.2052068 4.5395122 1.4321703 3.9911089 1.3687276 5.9800925 4.6801397 4.1030154 1.6968915 4.0317553 3.7836691 4.9161175 2.8796871 3.2912267 4.4133408 0.7167619 0.0899398 0.2414588 5.1892324 0.8978371 5.2314574 3.2679598 3.1143444 1.6677007 1.4028718 4.5666714 4.4075304 0.3046709 3.3693869 2.8241758 1.4304609 4.3340261 3.0272271 1.3265539 4.2017689 1.3780834 1.6493112 3.0531292 3.9892635 4.7436244 3.2545549 1.5693098 4.7487610 3.8904925 3.6377493 4.3045764 0.1036891 1.6198151 2.7665148 4.5695542 4.9915816 3.3405491 0.3730365 3.7610681 1.1946611 4.7525292 2.4958510 2.4588086 4.4819711 3.9604472 1.7808795 1.9626001 4.3493991 3.9729055 1.7503806 2.6851362 1.8190783 1.4712395 4.2084407 0.2768703 1.3793999 0.0000000 6.3545358 0.2419909 1.6991954 3.5251112 4.5300223 3.4092192 5.1973217 4.1098641 5.9511826 5.9668289 6.9348977 7.8338290 5.7704557 3.3796691 4.5901165 3.5694750 1.3990294 1.3378529 0.7771590 4.3095626 3.7221043 3.5626882 3.1980103 2.8944539 1.6991954 4.0439899 4.5967628 4.0657411 4.9059194 4.4347763 1.9610973 1.0231638 1.1148023 4.3019251 4.1198139 3.9944014 0.6355837 2.5755598 3.8799168 3.4617177 2.4681562 1.3713519 1.3886600 4.8251569 5.2133614 3.5686726 3.7499352 1.6108876 3.1100188 4.7881957 3.4500249 1.6164648 0.6946841 4.8355700 4.6002224 3.1123160 4.5008529 3.5717024 4.2081403 1.6783241 5.6478379 4.5489871 4.9418093 1.9140152 2.0015265 3.9311480 4.4911393 1.7073694 1.3262097 1.5562855 4.6234286 3.3918813 6.2464316 4.2947250 0.7911937 3.2056530 2.9608012 4.6570419 4.4186308 3.2286749 1.4380729 4.5179770 3.4339488 1.2658547 4.5905531 4.6512496 0.8619594 0.8736622 4.3565198 4.3773783 3.8374204 3.7998770 1.6319921 2.7330878 3.4031655 4.8010200 0.7550201 1.4445519 1.5776768 3.3866063 4.5827462 1.1033073 3.0421309 3.4031373 5.2912776 1.5899201 4.6024592 0.1956603 3.8997136 1.3193107 5.9800925 5.9793286 5.9480362 5.7798950 6.1889262 5.6157181 5.6708181 5.7410956 5.5248593 5.2823819 5.9777981 6.2012675 6.0400763 5.8658954 6.0178332 6.1321687 5.6277552 5.8712052 6.1353868 5.4162822 6.0555961 5.8420375 6.0737601 5.1723083 6.0794413 6.1306437 5.4301573 5.7576853 5.3572981 5.2403168 5.5442140 6.1052084 6.0949361 5.7060839 6.2878014 4.9425619 5.7918868 5.8720028 5.5600478 6.0278022 5.4864345 5.7091247 5.3276522 5.8278447 5.5421422 5.0720750 5.2808108 5.0217597 5.2767675 5.7210175 5.2602315 5.7211182 5.5892716 5.2312375 5.9754029 5.6521940 6.1619227 5.8197379 6.6081625 5.6971624 5.1791719 5.2164377 4.9368741 5.1637816 5.3868670 6.6106945 6.3799456 7.0334451 4.8235890 5.7912560 4.1522896 4.5830146 4.6787053 3.9484171 4.9628695 4.8534887 4.5739832 4.3237353 4.3175061 4.7491241 5.1696461 4.2010814 4.1938484 5.1957659 5.3524719 5.3479964 7.9029042 5.2659248 5.1309917 5.2659248 4.5808900 3.9265702 4.1616686 3.9206483 4.1646365 4.2409844 4.5463612 5.1617327 4.0955442 4.5759087 3.5183166 4.2096875 3.3689771 4.3439686 5.2746883 2.5263616 3.9649997 4.9548028 4.3892326 3.3293808 5.9650239 4.8789101 3.2613874 
GeclatEVm011081t1             7.6814938 4.9258227 4.9883796 5.8657424 5.8533525 6.0179394 5.7644507 2.1660458 5.1332739 7.3503788 6.3687576 6.4879336 5.0235178 2.0732770 2.6153961 6.1747987 2.8629461 5.5623992 5.6900231 3.4101679 3.0474380 4.3593155 2.8257196 2.3387819 6.6287363 4.8229440 4.9704435 2.7133782 4.6298478 5.1347454 5.4976481 0.0987031 4.4511414 0.6113717 5.6994243 6.0279174 6.1510033 5.7750154 6.1975951 2.6727144 5.2014346 5.6994243 5.4323468 5.6182198 0.5422316 4.9012915 6.4304757 2.4957949 5.8244716 5.5912846 5.1665553 0.4821568 4.9403925 7.0160768 6.6759488 1.7766524 2.1231266 6.3227964 2.8245742 6.3050181 6.1561985 6.7398201 6.2529474 7.3257569 6.1458794 5.3489520 3.7753883 6.0915825 4.5043988 7.4697081 5.1938217 3.0174246 3.1501879 5.7709788 5.4289628 3.1380684 2.7227007 6.1253419 4.7429770 5.2945186 5.7282671 3.4966746 7.0829777 6.2666818 6.3545358 0.0000000 0.0000010 6.2557992 5.5243527 5.2689629 6.3142955 5.0358159 4.3256042 7.4740133 4.5737212 5.5995721 6.9115317 5.9950382 5.9448380 0.8087185 6.5611313 5.8624184 5.1854386 4.5250426 1.3427841 5.7353784 5.6909538 5.0003247 4.7562523 6.2557992 2.3215861 2.6969073 2.7961721 3.5769206 2.8859822 6.9787115 5.7442571 6.4018733 2.5383628 4.6268911 5.1398332 4.6516599 5.5165495 5.5538465 6.2619978 4.8269457 6.6189102 5.3585648 5.0838771 5.6303134 6.4656687 6.4925532 8.1926379 8.9999984 6.2434619 6.9870559 6.2527814 6.3770451 2.5451426 4.5898117 6.3043582 6.1058772 4.6737821 2.7111373 6.0328544 3.3816469 2.9814035 2.8128384 5.9032145 6.5677754 2.4899022 2.5064896 6.4039440 5.9831719 7.0664923 5.9027571 6.4404547 5.7008987 4.9518708 4.6029976 6.1584896 5.7648734 6.0267337 5.8000775 7.0252407 6.0496457 5.2618925 6.6207582 5.7037245 5.5257336 5.9573409 6.4623503 5.1153072 0.7802677 5.7150957 2.8071398 1.3869811 6.1865599 5.7621563 5.8791816 5.2320818 4.6288012 4.2694936 6.4439889 6.2247105 5.8966244 5.0321369 5.2556082 4.9324706 1.3641911 6.3380871 1.3449912 4.8038425 0.8699410 6.5760424 5.6900231 5.3271276 5.4356079 5.4356079 5.3580650 5.0462523 6.2220886 5.7992020 6.3662067 6.5963218 5.2669938 5.3140791 5.5832666 5.1716478 5.5915775 5.7218817 6.2002576 5.7702617 5.3611100 6.3893388 6.0901515 5.1716478 6.1635573 5.2788477 6.1840669 5.9292306 6.0238717 5.4397402 6.3697844 5.9641565 6.1654541 5.7356788 6.0283034 5.7178611 5.2275269 5.9641565 6.0209797 5.6289951 6.1825559 5.7116275 6.1654541 6.3853701 5.4444449 5.6779463 5.3610201 6.2496563 6.7232453 6.0238717 6.1635573 5.6164717 4.8952779 5.6164717 5.3611100 6.0877131 5.7207101 5.1548272 6.9559172 5.7969966 5.4958147 6.1840669 5.5703749 5.7207101 5.5576266 7.2198048 5.9641565 5.6164717 6.0225459 5.5566727 4.9508331 6.4554795 7.3623943 7.3623943 7.3623943 6.3264695 5.7834084 5.7834084 5.9488747 5.9241645 6.0359205 6.2118927 7.0550121 6.2435085 6.2435085 7.0550121 7.2104627 7.3001538 6.1611087 5.9296779 7.0550121 5.9296779 5.9025977 6.2435085 7.7504739 6.2435085 6.2435085 8.3195612 5.9739003 5.8972678 6.1608771 6.5774768 5.3892953 5.9288693 5.6192636 5.3065685 8.0458739 6.7398201 4.4644031 7.3257569 6.0734684 5.8866034 6.6498918 6.6498918 5.4703832 
GeclatEVm054054t1             2.0365753 0.1559321 0.1555985 0.8203442 0.7964677 2.7547420 3.4429207 2.8309291 0.9875191 2.8388500 3.5373141 0.7919274 2.1218750 2.9712557 2.6064611 0.7528882 3.2289986 0.8614999 4.0663691 3.1050591 2.6853768 1.2068654 2.7029765 2.0172027 2.6781091 2.3792222 1.9885247 2.8793179 0.0731958 0.4845866 0.2307077 3.1892835 0.0909387 3.0510241 2.0819368 2.1060024 0.7483152 0.7483152 3.2726383 3.0130664 0.2409354 2.1575359 2.0940512 0.7464184 3.4353665 2.2842834 0.7891586 2.9910518 0.7891586 0.7891586 2.2471133 3.2797653 2.4615037 1.9965861 0.7549608 3.5773273 2.7698318 2.2932851 2.9436520 0.2418989 0.7234867 2.0565406 2.8190878 2.4509707 2.1276736 0.2772115 3.4287176 0.2772115 3.0545088 1.2214289 1.2288099 2.3401850 2.3826158 1.0497065 1.1991327 2.9340602 2.3604610 1.1112348 1.6726507 1.5569833 1.0578677 0.0000010 0.2770422 0.8148607 0.2419909 0.0000010 0.0000000 0.7325564 2.1893198 3.1153052 2.1424164 3.7479743 3.2983987 4.0451521 4.6770301 3.9248484 5.4094470 4.8241612 2.1796408 3.9722583 2.2276945 0.7623420 0.9579587 0.2894091 3.3030687 2.1893198 2.1893198 2.1424164 2.1424164 0.7325564 2.6148827 2.8810061 2.4438136 2.5576320 2.6268227 1.0339317 0.8122595 0.9225869 3.1471787 3.3427124 2.6579791 0.1411136 1.9353841 2.1342573 2.0584398 2.0778838 0.8091680 0.7626366 2.9547210 2.6409446 2.2420940 2.1090402 0.7623420 2.1299692 2.9438164 2.2411580 0.7905797 0.2712385 4.0160365 2.6342231 2.2767662 3.1133344 2.5566985 3.1759740 0.5542189 2.7235811 2.5143924 2.7618323 0.8784031 0.8578467 2.7129391 2.8534055 0.9851296 1.0401600 0.7676032 2.9976923 2.0517192 3.3382935 4.5410760 0.1217292 2.0027502 2.1228095 3.3902016 2.6579791 2.1848840 0.8231305 2.4444751 2.2253328 0.7905797 3.1170429 3.1816031 0.3245801 0.1100206 3.0225615 2.6442793 2.9166911 2.7083564 0.7506073 2.0655411 2.1089077 2.5355133 0.1480756 0.8819839 0.7691974 2.0909580 2.5404702 0.7936046 2.0709087 2.2078868 3.1070799 0.9116792 2.9844641 0.2171821 3.3570212 0.9526816 4.0663691 3.3349693 3.1465110 3.2551242 3.7565551 3.2964568 3.1407959 3.4972664 3.4473687 3.4881158 3.2051023 3.3968073 4.0206247 3.2112639 4.0189941 2.9536674 3.3145405 3.6036013 3.1931776 3.7163217 3.7652311 3.1921448 3.7342429 2.7017927 3.7912863 3.7368081 3.6572771 3.8139942 3.7195452 3.6210396 3.6948831 3.3529479 3.3391812 3.2680687 3.6480038 3.6210396 3.5078608 3.7713804 3.2518098 3.9925028 3.5142285 3.4863395 3.4930251 3.4331780 3.2103353 3.4473687 3.6703823 3.6572771 3.7342429 3.4547323 3.2964568 3.4547323 3.2253078 3.5107745 3.3884131 3.2301673 3.6703823 3.8426146 3.4134188 3.8272738 3.3884131 3.3884131 3.6572771 3.6572771 3.1661347 2.9975263 3.4595030 0.0000010 3.3048337 3.2438710 2.8068077 2.8068077 2.8068077 3.2398039 3.0624951 3.0624951 2.9544367 2.8917036 2.5167987 2.7206545 3.1191693 2.8470655 2.7842380 3.1502330 3.1016398 3.1502330 0.0000010 3.1016398 3.1016398 3.1016398 2.6188934 2.8470655 2.7620016 2.7842380 2.8024654 3.0374846 3.0053279 3.4155555 2.7283532 3.0581007 2.0851802 3.2008140 2.1497587 3.0365548 2.8339040 2.0565406 2.8190878 2.4509707 3.1701693 2.1089077 3.9064892 2.7611150 2.0655411 
Gl_CHHR3                      3.1166424 1.6301306 1.4664340 1.8253063 0.4310711 4.3854193 4.8500327 3.5618955 0.9122509 4.3654879 4.4211379 0.4024396 3.0988317 4.1170847 4.2439504 0.8343220 4.6272759 0.9120180 5.4194288 4.7596565 4.3712210 1.1694255 4.2964709 3.1831143 4.3115370 2.8758622 3.0739847 4.0521713 1.5070368 0.9629913 1.5888553 5.2015855 1.6505943 5.1631722 3.0881888 3.1696276 0.0771266 0.0870570 4.3357079 4.0040441 1.6860936 3.1555297 3.0215451 0.1055918 4.7619533 2.8051200 0.2945054 4.4476816 0.3154936 0.3478567 2.9367378 4.2263115 4.1728264 3.1913110 0.3259972 4.8318629 4.2309952 3.2107347 4.7160941 1.4372293 0.0373788 2.9987486 4.2366783 4.2390187 3.0496877 1.3315762 4.0905105 1.8714042 4.8940789 1.4826776 2.2482740 3.9236673 4.2928357 1.9005002 1.6838965 4.4329644 4.8075045 1.7059189 1.9848643 1.9967598 1.7137176 4.2258277 1.2361986 0.3374121 1.6991954 6.2557992 0.7325564 0.0000000 3.1945889 4.4429457 3.0351933 4.7903383 4.4009588 6.3618702 6.0474394 6.7564166 6.2634352 5.9586574 2.9809208 4.9566699 3.1332981 0.3274149 1.7648517 1.4638549 4.5400497 3.2402123 3.2042007 3.0450093 2.9170041 0.0000010 3.6349927 4.9582271 4.3490912 4.6378961 3.5170016 1.9080711 1.1766817 0.7458136 4.3521297 4.3373546 3.9690041 1.6216231 2.6037105 3.4816190 2.9793084 2.7046116 0.4498714 0.2939945 4.0991964 4.2407297 3.1310010 3.0970372 0.5568833 3.4272867 4.0458503 3.0318896 0.3959039 1.8223104 4.7506977 3.7452626 3.1295655 4.2281625 3.1880799 4.3701440 1.6880471 4.1897644 3.6146436 3.7972558 1.8366122 2.1713968 4.3080223 4.8179541 1.1661817 1.7257529 0.3623062 4.4781329 3.1487598 4.7518344 4.8724252 1.5469424 2.8541345 3.0606194 4.5675493 4.0829894 3.2129607 0.4176036 4.4399270 2.9938412 0.3806899 3.7062933 3.6228620 1.7218414 1.5346935 4.3309506 4.1565507 4.3908605 4.3331353 0.0722564 2.8144577 3.0380876 3.7551282 1.5954776 1.6235743 0.4079975 3.1209873 4.1933290 0.2676824 3.0122921 3.3957341 4.8394462 0.6728075 4.5636919 1.0736569 4.1150370 1.4724720 5.4194288 5.6694973 5.6263726 5.6644417 6.1587007 5.4149416 5.3968459 5.7025149 5.6777962 5.0918875 5.4293262 5.7037867 5.8578318 5.4419218 5.9084276 5.4245046 5.5055922 6.0916110 5.8482193 5.4834141 5.0519836 5.1987893 4.9874807 5.0660963 4.8935871 4.9342702 6.0374193 5.9410658 5.5250527 5.9562351 5.7176832 5.0231277 5.0753510 5.5611453 5.4359816 5.7300916 5.2328044 5.8725000 5.5010385 5.8559555 5.6157884 5.9704964 5.5678164 6.0391707 5.0327617 5.1148758 5.3272292 5.6719897 4.6412000 5.2863277 5.3829719 5.2865461 5.3958566 5.0680400 5.5534551 5.4148673 5.6036355 5.5618214 5.9320460 4.9701797 5.1447366 5.2344190 5.6940373 6.0506998 5.4788284 5.4680048 5.1401447 6.0226334 5.8473996 6.0884641 4.4612556 4.6414862 4.6608386 4.9920415 4.7117392 4.7679363 4.6823326 4.8131741 4.6901753 4.8492942 4.8876496 5.1448096 5.0772741 4.9211904 5.1613624 4.9211904 5.4595173 4.5348979 4.8787196 4.5348979 4.4061491 5.0814036 5.0666707 5.0139430 5.0758598 5.3486951 5.1087349 4.9230809 4.8497632 5.2201857 3.1931235 3.9276026 3.0950111 4.4708066 4.9510720 2.7692058 3.9042564 4.2390187 4.4705703 3.0179688 5.1047789 4.4547029 2.9661191 
Gl_CHHRA10                    0.9354567 3.2603456 2.8227706 3.8767148 3.3395722 2.4742501 3.5873169 3.7178841 3.0560361 3.8537896 4.2408434 3.3740946 0.7181028 4.1038586 4.3463412 2.9594972 4.4174823 2.7355536 3.8635268 4.1886504 4.1244822 3.4172619 3.8200512 3.8071938 4.1416371 0.6413352 0.3358305 4.1768879 2.8953665 2.5403759 3.3170340 4.5444055 3.2732666 5.2341694 0.6244545 0.4166459 3.2024470 3.1029730 2.4468591 4.0580892 3.4508217 0.6263310 0.3004527 3.1114811 4.0337547 0.7099527 3.0864774 4.1801678 3.0236321 3.1594173 0.6933110 3.9524097 3.8956533 0.9572843 3.3119687 3.9463419 4.0331773 1.1974705 4.2428357 3.0166918 3.1192956 0.2628173 3.8280951 3.8926255 0.6065110 2.2611023 2.9492634 3.3156705 5.0226245 4.1382693 4.2001779 4.0410106 4.5943502 3.6742442 4.0835265 4.5940216 4.0787836 3.6317951 4.4666195 4.0071974 3.6020929 4.2684164 2.9451538 3.0148956 3.5251112 5.5243527 2.1893198 3.1945889 0.0000000 3.9600811 0.5929980 5.2118916 4.1342248 4.9065394 6.0890532 5.5647387 6.7311114 4.3525915 1.1914357 5.0119222 0.8549297 2.9497522 3.4296129 2.7510079 3.9437531 0.0455674 0.0383250 0.5890146 0.4311844 3.1945889 3.9317314 4.2220075 3.6903150 4.4856791 4.0178792 3.8693242 3.0985897 2.8399250 3.3142570 2.9726979 3.4572753 2.9333754 0.6438924 0.2251019 0.6045228 0.4898399 3.1237715 2.8677632 3.7129880 4.1734447 0.8527875 0.9116226 3.4071976 0.7766240 3.8148521 0.7788900 3.4289523 3.9318443 4.6056331 2.4182868 1.0300773 4.0120062 0.8962554 3.8731565 4.0519489 5.2906614 4.4503853 5.1424176 3.4188672 4.1381339 3.8750504 4.4469236 3.5184156 3.4200360 3.3483735 4.2399267 0.8614957 4.6153292 3.6164819 3.3475983 0.7253869 0.8126005 3.7367716 3.7871088 0.9215191 3.3168617 3.5984693 0.8379791 3.1588886 4.0265740 3.8204459 3.3987463 3.2054514 4.2020923 2.7047678 3.8114682 3.7999996 3.1505883 0.2908445 0.6631252 2.5689965 3.5012448 3.4430532 3.4902027 0.8346360 3.7527085 2.6438588 0.6841395 1.4613363 3.9431298 3.4258797 4.2087640 2.3122642 4.0730824 2.6820553 3.8635268 3.8763152 3.9071353 3.8910208 3.8684673 3.9884300 3.8632711 3.9625686 3.7386494 3.8701298 3.8609887 4.0823933 3.9215117 4.1316588 3.9544032 3.9248232 3.9580200 3.8827261 3.9832541 3.8142306 3.7012211 3.9698464 3.8888124 3.7429443 3.8612001 3.8673695 4.0017753 3.6737257 3.7838442 4.1284645 3.7200762 4.0658135 4.1121673 3.8592283 4.1072034 3.8392860 3.9919054 4.2738683 4.2451693 3.9166891 3.6908396 3.7575917 3.9325609 3.9293958 3.7306712 3.7195843 3.7369437 4.0240861 3.6946557 3.9936018 3.5681348 3.9897824 3.9577458 3.7187764 3.6999105 3.9453622 3.8140827 4.2314579 4.1895651 3.7600000 3.5163373 3.5753279 3.4224379 3.2393141 4.6919485 4.9246450 4.5343750 5.2319312 2.8904055 3.9611565 3.5843042 3.6239023 3.7295550 3.5978411 4.2604191 4.2838478 3.5073455 3.7633918 3.5633238 4.0099193 3.3825695 3.5400516 3.5075522 3.3782855 3.4069370 3.3782855 5.9244050 3.2517824 3.3879644 3.2471664 3.2402178 3.4234283 3.4854679 3.3917776 3.5187812 3.4862635 3.6000216 3.6203565 3.3376459 3.6639252 0.3608552 2.3560966 0.6552177 3.9838083 4.5065595 0.1714779 3.0493634 3.9537671 2.5141641 0.6932734 5.0351865 4.0894788 0.3553163 
Gl_CHHRA12                    3.6558339 4.8228425 4.3062929 4.3903775 4.4607892 3.3705383 2.6608253 5.3428240 4.1115808 0.9874987 0.4838386 4.5721110 3.1449215 3.8248601 4.2333872 3.7834862 3.5540822 4.1869648 3.4423880 4.0821455 4.7929892 3.4173080 4.6958697 4.1308526 0.7965179 3.5570468 3.5293327 4.0773746 4.5978236 3.8752093 4.4438022 4.4925556 4.0521650 4.5565754 3.4617787 3.7227110 4.6087710 4.2080255 3.6670524 4.1264779 4.5736328 3.5187708 3.3680968 4.2297779 4.3128320 3.1103996 4.0512534 4.1166393 3.9185956 4.4603700 3.2293812 3.8698132 0.7166911 3.7870367 3.9157186 4.0654882 3.8972180 4.0343705 4.4396014 4.0917068 4.2171352 3.1526092 0.2344868 0.9882894 3.4474510 3.3270102 0.9891647 4.7352725 1.6278568 4.3841118 5.4595135 4.8202129 4.4820031 3.9615873 4.6829540 4.7978182 4.0228582 4.5799514 4.8342021 4.2652204 5.7479752 1.4844649 4.3199140 4.4625674 4.5300223 5.2689629 3.1153052 4.4429457 3.9600811 0.0000000 3.4635624 5.5833702 4.7406385 6.0746158 5.3064396 5.8402179 7.3224835 5.7996043 3.6647239 4.5201963 3.9841629 3.7581749 3.9722573 3.9233405 4.0118540 3.7908225 3.8115134 3.0504399 2.8257122 4.4429457 4.1321654 4.1594411 4.5583666 4.2155844 4.6655631 4.7596343 3.8703988 3.6362217 4.3471634 0.9151502 0.8870472 4.4454936 3.3923751 3.8508199 3.3841046 3.0468012 4.4607927 4.0159206 0.8098403 0.7816729 3.8715613 4.0139909 4.3366519 3.1487891 1.3373018 3.8580722 4.4423418 4.6094358 4.7171511 3.3970336 3.7505176 0.9499075 3.3518091 4.7367270 4.6749911 4.1540826 5.0563579 4.3899807 4.3901622 4.6820415 3.8214970 4.5624944 4.0772997 5.2657151 4.2381546 0.9027869 3.8172411 0.9562466 1.0901398 4.5191123 3.5316827 3.5451108 1.1466906 0.8590152 3.5168776 4.4918054 0.6173063 3.7343891 4.2793095 1.6298943 1.4873850 4.2549581 4.3471673 3.7595699 3.3130846 3.8910391 3.9829026 4.6111574 3.5706812 3.4949081 3.6272110 4.6434442 3.4974423 4.4264401 3.7569634 0.8818522 3.6975062 3.1243971 3.3287688 4.3560355 3.9694685 4.0703673 3.6083030 5.4686754 4.1102361 3.4423880 3.1225260 3.1893113 3.2060843 3.5690351 3.2242085 3.2857524 3.1551793 3.5602083 3.4783532 3.1938614 3.2418684 3.3751218 3.2523231 3.3394214 3.3450535 3.4959551 3.5881297 3.2222314 3.5965546 3.2389229 3.2348695 3.2716023 3.3324997 3.2137561 3.1616590 3.4292435 3.4858883 3.5684800 3.4907470 3.2705687 3.2405658 3.3913388 3.3126483 3.3595308 3.3780432 3.5068424 3.8845996 4.0144670 3.3811270 3.2559228 3.5383497 3.4955589 3.6187796 3.1512643 3.5197717 3.4520330 3.4608885 3.1707078 3.6020413 3.0304904 3.5948872 3.0713907 3.3888131 3.5396706 3.4393955 3.6094548 3.9906059 3.8081014 3.3060090 3.4647954 3.4483097 3.2574325 3.2924708 3.7875504 4.6777933 3.9439306 3.6148736 3.4755407 3.1213548 2.5434691 2.5873122 2.5965205 2.5678959 2.6842960 2.7228238 3.2530115 2.9619571 3.0202000 3.2651697 2.8662279 2.8337512 2.7955530 2.8994834 3.0480198 2.9720868 3.4884969 2.8017901 2.8507892 2.8017901 2.4744003 2.8134998 2.7968624 2.7750112 2.8176359 2.5201836 2.7857794 2.9945931 2.6120706 2.8256200 3.6949641 4.1567211 3.5877112 0.4793177 0.9356848 3.1768138 0.2636653 0.9882894 3.2671880 3.5066649 1.5208040 0.9283157 3.6233151 
Gl_CHHRA9                     0.6476104 3.3755043 3.0602612 3.7098085 3.1844092 2.2048514 3.6420582 3.8367983 3.0919552 3.2462383 3.8832786 3.2096022 0.4667843 3.5279713 4.2662955 3.0204340 4.2901085 2.9499813 3.6808625 4.1369107 4.1378412 3.3112447 3.5958664 3.6390514 3.4766201 0.4300408 0.6019683 3.7962996 3.4969573 2.7471796 3.2092634 4.6639083 3.3033375 4.7257714 0.1802458 0.4945228 3.0056801 2.9529939 2.4223290 3.8026658 3.2833631 0.2133643 0.4621760 2.9844557 4.0675200 0.4443257 2.7977249 3.7056902 2.7471695 2.8620092 0.4767787 4.1456075 3.2521093 0.6736484 3.0429637 4.0419104 3.8969784 0.8809051 3.6784329 3.0866633 2.9665108 0.5217392 3.3003728 3.1813452 0.0898312 2.4394156 2.6773936 3.6071705 4.4683728 4.2517715 4.3459266 3.6867121 4.1336116 3.6748395 3.7275387 4.3884143 4.2415175 3.7557845 4.4286071 3.5924509 3.9160358 3.8150004 2.8970179 3.0306332 3.4092192 6.3142955 2.1424164 3.0351933 0.5929980 3.4635624 0.0000000 5.1140379 4.3221115 5.0041507 6.0936894 5.9377995 6.2240933 4.7565544 0.9865744 4.6391399 0.6068922 2.8839883 3.3727646 2.6583797 3.6140101 0.5876756 0.5570921 0.0693561 0.0332473 3.0351933 3.5640265 4.0776978 3.5733558 4.7629613 3.8174050 3.6655025 3.2261330 2.8690889 3.2103724 2.7838905 3.1879000 3.0552578 0.4788082 0.7314046 0.0984624 0.2971333 3.1561688 2.7946673 3.4547528 3.3323061 0.6337688 0.7424697 3.2732416 0.4612460 3.8107567 0.5967006 3.0920121 3.8975211 4.5135656 2.3617911 0.8003823 3.7073813 0.6867290 3.8753407 3.7756846 4.4921977 4.2649612 4.4016417 3.3069137 4.2257773 3.8389391 4.1878075 3.4706407 3.2442985 3.1063988 3.6423910 0.6428943 4.1352470 3.3333326 3.2709291 0.5878736 0.5766560 3.3744993 3.2872687 0.7513449 3.2477458 3.1214950 0.6359671 2.9898907 3.7696033 3.4947169 3.5221317 3.1418874 4.0659363 2.2742539 3.7937656 3.5687754 3.1137398 0.5594331 0.2295695 2.3981848 3.1996825 3.2021934 3.1554870 0.5626374 3.3146454 2.8671572 0.4379488 1.3125979 3.8569559 3.0625760 3.7217457 2.4252752 3.8347731 2.9838724 3.6808625 3.6197564 3.6873583 3.6679341 3.6712938 3.7007471 3.7289468 3.8167261 3.7071685 3.7010049 3.6233633 3.8347761 3.8707619 3.7818011 3.9043494 3.5133442 3.6139091 3.7976713 3.7399436 3.7152488 3.5454157 3.8052563 3.5408644 3.7630790 3.5752471 3.5375559 3.9721000 3.6260741 3.7031262 3.9059730 3.7015097 3.9678819 4.0740002 3.6952156 3.7587240 3.8709054 3.8316390 4.1674387 3.9105125 3.8658801 3.6599027 3.8144903 3.8136089 3.5707633 3.7604743 3.6675582 3.7464703 4.0007848 3.4962460 3.7813977 3.1823178 3.7776858 3.6561442 3.6774172 3.6166032 3.6729478 3.6558636 3.7145579 3.8326411 3.5863493 3.4463185 3.4901006 3.5062573 3.3195438 4.7363532 4.5941781 4.3027490 4.8635913 2.9328386 3.5319535 3.2751395 3.2578316 3.2594566 3.2816755 4.1271984 4.1855313 3.3703717 3.5113320 3.3649402 4.0781776 3.1476939 3.4324090 3.3665495 3.1635592 3.2272092 3.1538729 4.9344733 2.9425066 3.1311840 2.9425066 2.7876012 3.3581020 3.3177010 3.2929654 3.4103980 3.2280685 3.5322943 3.4184382 3.2155696 3.6405496 0.6796699 2.0889622 0.2367235 3.5257845 3.8356652 0.4751616 2.8359726 3.1813452 2.3508624 0.2489307 4.5833812 3.5302134 0.6634004 
Gl_GPCRA11_FMRF               5.3363684 5.3970468 4.9454541 5.4686286 4.7225489 5.9083927 5.1704024 4.5860980 5.4775156 5.6931796 6.2314976 4.6193853 4.8449682 5.0519030 5.4963610 4.3015217 5.5869176 4.3729171 7.6121618 5.2741744 4.9881617 5.1303133 4.7975543 4.2914921 6.2965458 5.9730698 5.2010367 6.0796626 4.9270400 4.5986567 5.3290931 4.4466643 5.1784318 4.6694754 5.3221182 4.7460466 4.7190349 4.6313537 6.2512125 5.7934949 5.2159968 5.0501682 5.0741278 4.7037249 4.8526198 4.9223994 4.4437366 5.0163858 4.3623137 4.5502633 5.1966714 4.6905071 5.8629044 4.9599664 4.5006332 4.6081939 4.4915403 5.4057961 5.7430646 5.1632468 4.7151702 4.6668804 5.9588113 5.6445994 5.2690125 4.0831884 6.2799899 5.4431834 6.2623882 4.9672063 5.9554575 5.0566489 5.2605899 4.8760787 5.5737267 5.2953372 5.0015713 5.3187325 4.8975804 5.3246156 5.1632022 4.5133856 4.7274618 4.2459613 5.1973217 5.0358159 3.7479743 4.7903383 5.2118916 5.5833702 5.1140379 0.0000000 2.9213559 5.5705393 4.3334253 4.8857681 5.0002586 3.4568755 5.1978213 4.6066288 5.2682200 4.2545395 4.7650256 4.5508016 4.9277365 5.1592801 5.1592801 5.5440712 5.0896856 4.7903383 4.7283024 4.2487966 4.2559368 5.2422853 4.5706130 6.0024085 4.6878277 4.2637755 4.9816536 5.7940910 5.1595994 5.3731922 5.5750290 5.2572417 5.1598459 5.1057854 4.6647917 4.3178520 6.3562797 5.3692701 5.2915189 6.1836720 4.6288327 5.6255868 6.1887178 5.6071162 4.7524691 5.4705087 7.4760236 5.5792402 5.1723943 6.3662676 5.0276398 5.6076018 5.3734833 5.5517417 4.7159746 4.9127779 5.1880165 6.0749535 4.8025788 5.6522027 4.5529943 6.1503968 4.5281496 6.6750496 5.5114167 7.0443206 6.8460435 5.1535287 5.5940396 5.2329205 6.6615839 5.2668299 5.3272491 4.3066190 6.6844656 5.6870662 4.4084754 6.6692474 6.2970349 5.0897596 5.2370324 4.3983913 5.6885252 5.9098270 4.3522976 4.7188850 5.2124395 5.1779769 5.9047979 5.2643801 4.7403084 4.7341179 5.5380712 5.9199023 4.3485453 4.7607474 5.3006012 4.0811074 4.4198466 4.1176318 4.4245781 4.9533950 5.4628061 7.6121618 7.7123374 7.8565931 7.8235904 7.6623071 8.9999982 7.5141785 7.7856585 7.6788818 7.9191130 8.9999986 8.9999987 7.3918433 8.3274999 7.4657993 8.9999984 8.9999987 7.5445573 8.9999986 7.0869131 8.0493778 8.6676352 7.9674062 6.6624102 7.7922956 8.3372170 8.2486229 8.2341573 7.0785666 8.2348683 7.9250066 8.4674387 8.9999984 7.5391279 8.7705829 7.7750639 8.4755642 8.5923546 8.1465889 7.3571848 7.9250066 7.5282768 8.8022945 8.9832781 8.3607887 8.6680173 7.3552371 8.9999983 8.2713574 8.1366063 7.5105243 8.1357521 8.9999986 8.3289161 8.7048421 8.7513715 8.0330610 8.9999986 8.8404305 8.9999985 8.9670778 8.9999983 8.7288409 8.9999982 8.6196446 8.9999983 8.9807840 8.9561660 7.7474872 8.9999985 6.8555664 6.6844403 6.7119930 7.2240810 5.8486924 5.8339303 7.8763333 7.0702129 6.8400187 7.0956460 7.7371749 8.8553063 8.7323721 7.7447772 7.7782726 7.8111549 7.5197879 7.5793658 7.7080303 7.5793658 6.6638739 8.8048525 7.9278737 8.6813839 8.9280671 7.1024366 7.2662417 6.8294513 7.9679115 7.2911265 4.9354900 5.6707888 5.2768714 5.6972914 6.3441413 4.6166725 5.5864082 5.7193953 6.0000207 5.2728449 6.7016239 5.3523659 5.4186762 
Gl_GPCRA13_Proctolinr         4.8356187 4.3476032 3.8336646 4.5483958 4.2448541 5.4837116 4.9701180 4.0861813 4.4648176 5.1213544 5.8976919 4.3356605 4.7125834 3.3635140 3.9653412 3.9073303 4.0512562 4.4277617 5.4900948 4.0590499 4.1929974 4.1125959 3.9304517 4.5896474 5.7852526 4.7281929 4.0624230 4.3837771 4.3626772 4.3632932 4.0107009 3.6788711 4.5670940 3.8057219 4.1875144 3.9301217 4.5419215 4.6284197 4.8726699 4.0738299 4.0292687 3.9607611 4.2165028 4.8712976 3.9482002 4.0714366 4.5913255 4.2343405 4.4086704 4.3342150 4.0734627 3.5618950 5.5432476 4.3059297 4.2048315 3.8225226 3.4959111 4.2948707 3.9265712 3.5780795 4.4632571 4.2990859 5.1564285 4.7931565 4.3831624 3.8635226 5.5539146 3.9519024 6.3519469 4.4394430 4.8117177 4.7221448 4.1404544 4.2996836 5.1676124 4.5554406 3.9953285 4.2423966 5.3380595 4.7158576 4.3892701 5.0534114 4.2013623 4.4494645 4.1098641 4.3256042 3.2983987 4.4009588 4.1342248 4.7406385 4.3221115 2.9213559 0.0000000 4.0821765 3.4370157 4.2764147 4.2695485 3.1340735 4.4083808 4.7914517 4.4377210 4.0969765 4.2690696 4.2488660 4.1739054 4.1705559 4.1705559 4.4232184 4.0867918 4.4009588 4.1917735 3.6020234 4.1072791 3.6755956 3.8231791 4.8224913 4.2841517 4.2322001 4.0928797 5.1423866 5.1808961 4.1057551 4.6531087 4.1238467 4.5144363 4.2734997 4.4976753 4.5402112 5.4737878 5.5966489 4.3615188 4.3053477 4.5554238 4.6273911 5.1947669 4.6671419 4.6333960 4.1178747 4.9840676 4.3196679 4.1974734 5.9396490 4.5283901 4.0503800 4.6774986 4.6938247 4.4595280 4.4660115 4.2180688 4.7539950 3.5102540 4.2566758 4.6016947 5.5110351 4.0875933 5.6972763 4.3079021 6.1335575 5.3713405 4.1212594 4.2897717 4.2315054 5.5952948 5.1808961 4.5058234 4.9123660 5.5447861 4.7878709 4.7058545 5.4469051 5.9525119 3.8724933 4.1275843 3.6717988 4.9588248 3.9386595 3.7322216 4.4448680 4.1971178 4.1011345 4.0078193 4.1894255 4.6769463 4.6840208 4.6331331 5.7493885 4.4597598 4.4819311 4.1658043 3.7237296 4.2791905 4.4144014 4.0217604 4.3169322 5.1572524 5.4900948 5.3596123 5.4413548 5.3250844 5.3110077 4.8975334 5.5353887 5.3453602 5.5271455 5.6273522 5.0383996 5.1775008 5.2611994 5.3946475 5.2603494 5.0249605 5.9335896 5.4667660 5.0750843 5.5239550 5.4105884 5.3061939 5.3436454 5.1300670 5.3651916 5.2054337 5.8897031 6.1354913 5.5048473 5.8190035 5.5288966 5.4708143 5.5392311 5.3959878 5.8582573 5.5984451 5.3026995 5.6484419 5.9230516 5.2115870 5.4552258 5.6909613 5.0590859 5.7281344 5.0329028 5.5385268 5.4214884 5.9688588 5.1746548 5.6910175 5.1041739 5.6911391 4.9551246 5.3784065 5.3969187 5.5054713 5.3320124 5.6948318 5.5897791 6.0103130 5.4904372 5.4904372 5.9320657 5.8332692 6.0951964 6.1727972 5.8384755 5.1029500 6.1242109 5.6207686 4.8980820 4.7852878 4.9964695 4.8774577 4.7424066 4.7500543 4.7024489 4.9556219 4.3462161 5.3925486 5.5207312 5.0019736 4.9984783 5.6078848 5.5183816 5.6078848 5.8786661 5.6050487 5.4825636 5.6050487 4.3143637 4.8489338 5.0828152 4.8455883 4.9924721 4.9196990 5.5647127 5.3072860 5.1848219 5.4855616 4.0883820 4.9304253 4.1369814 5.1129850 5.5287766 4.3219410 5.1724894 4.7931565 5.1093421 4.1459854 6.4707876 5.1330259 4.1971178 
Gl_GPCRA16_HPR1r              6.1648223 5.8649678 5.8066209 6.4324553 5.7756330 5.0133810 5.2570815 5.2388874 6.9815763 6.2065078 6.7404600 6.0831634 5.5205013 5.3562786 5.3588357 7.0869093 6.0222723 6.0908627 5.8976089 5.4735325 5.8933546 5.9208427 5.5621723 7.5286449 6.6689464 6.1183871 5.1733487 6.2916998 5.7337600 6.7239434 5.8413918 5.1524703 5.7639856 5.0180983 4.7750978 4.6968802 6.6004664 6.7349259 6.0495146 6.2664388 5.7592241 4.8751905 5.0199371 6.7030137 4.6054601 4.9819300 6.3041808 5.4432768 6.3882522 6.0505568 5.4572918 4.2065352 5.9699350 5.5972037 6.1784872 5.8732478 4.0289507 4.7507679 5.8478872 5.9232324 6.3970764 4.8207577 5.7280700 5.5263711 5.0153475 5.0568046 5.2221480 5.5284026 7.6667830 6.9897592 5.8811571 6.4267371 5.4999004 6.0200278 6.7641454 5.7815789 5.4437311 7.2013788 8.7825321 7.2528174 4.7689474 5.4048767 5.5720755 6.0669329 5.9511826 7.4740133 4.0451521 6.3618702 4.9065394 6.0746158 5.0041507 5.5705393 4.0821765 0.0000000 2.5087542 3.2088640 3.7754944 5.3671514 5.2967448 5.4546727 5.4679753 6.2005220 5.8178192 5.5961836 4.9044230 4.7899884 4.7899884 4.9477273 4.7885921 6.3618702 5.6138282 5.6532902 4.9864380 6.3373858 5.2007224 6.0775647 5.6190120 6.0613670 5.3124857 5.8252047 6.6287897 6.3620494 6.0125770 4.7789904 4.9490098 5.1699188 6.3146068 6.6611093 6.1131458 6.1674941 5.4066889 5.2208722 6.1460615 5.5666963 6.0033414 4.9115619 6.1884285 6.1386703 6.8307670 6.2993067 5.1799080 7.1963435 6.0196826 5.5976967 6.6156972 6.0761775 5.3239814 5.8410052 6.8320970 6.7163878 6.2320057 6.0039355 5.6454764 8.1612038 6.2497644 6.3739398 5.4013108 7.1336742 8.2386778 5.7474611 5.7441129 5.4499490 6.1000428 6.4465293 5.2628584 6.5698956 6.2764953 5.1412884 6.1290766 7.0690984 6.9715161 6.2575567 5.8865104 4.7982843 5.6307262 5.9084137 5.2735690 6.3149843 4.9106000 5.3236312 5.5460388 5.9894893 5.4497489 6.1174306 5.2764907 5.7452447 6.5782381 5.3396502 5.2412760 5.1576271 6.6535802 5.9712009 5.9920405 5.1080683 6.0077215 5.8976089 6.0154985 6.1898275 6.2698090 6.1614591 6.0145799 6.0001389 5.9296871 5.6504842 5.9456267 6.2269931 6.4605614 6.3282413 5.9519383 6.4074867 6.0259657 6.2715999 5.9539194 6.2444956 5.4342173 5.7374286 5.9175440 5.8855517 5.4506537 5.9347434 5.9030632 6.7986048 6.6755435 5.5232904 6.7917826 5.9855568 6.2916671 6.3217308 5.9541352 6.1952883 6.8082570 6.1585119 6.0904241 6.6301168 6.3256950 5.9106605 5.8344028 6.0535217 6.6164624 6.6089592 5.6660940 5.4561051 7.1054433 6.0308472 6.6138375 5.9746893 6.6138375 6.6068473 6.1268648 6.6795411 6.4671482 5.5890409 5.8638283 6.6449736 6.4645140 6.8080280 6.8944991 7.6458291 6.4048937 7.7117188 7.8014801 6.8742435 7.3127299 4.8268362 5.9845793 5.8040916 5.6697478 5.6697478 5.4788884 5.8242005 5.9149695 5.1129559 5.2413481 5.3002815 5.8651803 4.8291537 5.2179195 5.1398734 4.7558472 4.7118499 4.7558472 6.7167216 4.8901484 4.7128392 4.8901484 4.8385953 5.1602072 5.4911951 5.0832130 5.1630754 5.2396599 4.8292041 5.4760309 5.0281530 4.6945800 4.9456494 5.3010209 5.2574078 6.1859566 6.0056047 4.8207577 5.9741313 5.5263711 5.8108993 5.3236312 7.9015569 6.4489858 5.1493966 
Gl_GPCRA17_HPR1r              7.1452303 6.0256886 6.4854156 5.6986856 6.0849331 4.6551847 5.5876235 4.9849023 5.7027017 6.8969752 7.1586663 6.3472427 7.3579882 5.8474957 5.4817665 5.8790234 6.7224255 5.3970868 8.5370722 5.7341411 5.6655459 6.0338476 5.4611030 5.1333148 7.5505017 7.9238736 5.7828821 7.2765169 6.5231638 7.3819882 5.9744232 4.4901378 5.6573248 4.2882485 5.9379320 6.0527497 5.9301600 5.9535808 6.2481748 7.0074626 5.6877110 6.1384686 6.4596000 6.0882658 5.1530639 5.9770899 5.7853429 6.4212507 5.8263157 5.9889247 5.7141067 4.4598291 7.5424946 6.8317429 6.6193020 5.6869580 5.5527521 5.9382793 6.3550404 6.0559118 5.9649597 6.6876184 5.2805083 6.2836975 6.1892188 6.5064316 7.1720755 6.3710512 6.5585136 5.5663952 5.1955031 5.2161235 5.6407046 6.9820156 7.8310134 5.8931867 6.1461799 7.8737045 6.8843371 6.5800910 5.3966260 6.1487534 5.9443201 6.6250788 5.9668289 4.5737212 4.6770301 6.0474394 6.0890532 5.3064396 6.0936894 4.3334253 3.4370157 2.5087542 0.0000000 3.1612407 2.3629201 4.5387357 6.6769050 5.7244185 6.4747914 6.2880391 5.3760866 6.6361972 5.5615789 6.0103990 6.0103990 7.0422250 7.1012946 6.0474394 5.8635427 6.9636584 5.1620612 6.0053180 5.0727472 6.0883955 5.0580509 5.5509877 4.9594707 7.3490626 6.4201343 7.0383799 7.9416934 6.3203924 6.1322792 6.8818913 6.1306345 5.9855004 6.4384258 6.4477616 6.5324504 6.0117675 6.2681020 8.6456087 6.4659170 6.2962389 6.4318988 6.2111132 8.9999986 5.6486159 6.5335583 6.7102934 7.0734011 6.3986387 5.9553159 5.9249097 5.1785625 6.0727470 6.9637384 6.5596239 5.8088808 5.6170989 5.3716638 8.7766439 6.6372510 8.2974586 6.4120754 8.1427096 7.0800180 5.8200654 6.7940620 7.2547936 7.5723254 6.4977032 6.3110929 6.1692299 7.3036692 6.2395697 6.1959162 7.5414051 8.0809339 6.2577890 5.3619298 4.7637604 6.0911072 6.9076110 5.1458570 6.0040548 6.0869643 6.0506874 5.3544634 5.9317966 5.6519650 6.4876417 6.6482280 7.0260534 6.3090103 7.7013695 5.0517740 5.0433961 6.2711083 5.6162080 6.1097859 5.9026901 6.3359876 8.5370722 7.3259731 7.5642116 7.6425877 7.9931074 6.8911707 7.5705467 7.0420083 7.1726001 7.5760516 6.6897475 6.8919480 7.6599206 7.9242534 7.7204401 6.6276801 8.3619955 7.7013021 6.9952770 7.0446724 7.3581342 7.9318442 7.3015331 7.5317988 7.4879008 7.5002152 7.4249154 6.6160378 7.1652064 7.2269112 7.7045918 7.8488132 7.9223406 7.4230612 7.8722180 7.2269112 7.4195306 7.8708988 7.1361094 7.6422484 7.7045918 8.5012181 6.8293848 8.1135889 7.6425203 7.1100171 6.7813209 7.5425616 7.2917183 8.2161451 6.6131505 8.2161451 7.0944326 7.1630635 7.9724516 7.1493046 6.7858065 7.1135456 7.2106350 7.9015492 7.8513462 8.0052425 7.9887407 7.6984187 7.7124466 8.9999982 8.1512984 7.3136069 6.0698826 7.7549891 6.6584961 6.6584961 6.6584961 5.8329734 6.0377538 6.0377538 6.8861632 6.6119957 6.4428858 6.9242580 7.4248390 6.2533972 6.2399515 7.4740139 7.3980443 7.4740139 8.4621240 7.2490061 7.3790611 7.2490061 5.4620806 6.2533972 6.5099298 6.2399515 6.2776095 6.5550963 6.4873214 5.9886560 6.1427670 6.7645297 5.8559453 5.6655118 6.0386359 6.7467899 7.5301264 6.6876184 5.2533900 6.2836975 6.0826886 6.0128725 7.8699614 7.0635638 6.0524704 
Gl_GPCRA18_HPR1r              6.7916814 5.7111204 5.6286574 8.3512826 7.0439921 5.5842194 6.1508069 6.4391988 6.7287089 7.0527102 6.9342246 6.7007368 5.7772337 6.4441169 7.1418600 6.4049485 5.8666403 6.7953098 7.1909738 6.7667140 6.3840815 7.1246337 6.2270363 5.7593241 7.3871331 6.4964299 6.1433179 7.3480908 6.1536959 7.0180344 6.6088706 5.5588629 6.5120433 5.6717613 5.8270083 5.7379681 6.6244815 7.1694548 6.5592612 7.0418513 6.2075958 6.0001706 5.3627788 7.7891370 6.0306472 5.2908475 6.9562819 7.0113074 6.9398362 6.6241317 5.1183594 5.4040029 6.4054502 5.7000379 6.5016416 6.1198318 6.5199869 5.7703324 6.9761847 6.0745972 6.5685310 5.6603997 6.6048456 6.6439393 5.6765679 5.8515073 5.5835116 6.9169799 7.4956982 7.9074897 7.0523185 6.1324857 8.1687516 6.9902519 8.0786751 6.9788647 6.8643938 6.5832301 7.0832258 7.7207472 7.1897191 5.0769531 5.8637729 7.1302715 6.9348977 5.5995721 3.9248484 6.7564166 5.5647387 5.8402179 5.9377995 4.8857681 4.2764147 3.2088640 3.1612407 0.0000000 3.9548001 4.4262834 6.5899057 5.7297845 6.2377696 6.5135293 7.2124660 5.9766194 6.0882739 5.2912795 5.2912795 5.6731481 5.3023646 6.7564166 6.5234926 6.7569502 6.2717393 8.1605470 7.2089400 7.6994897 6.5526117 6.3259760 7.1969565 6.7584022 7.4772421 5.7611161 6.6472339 5.4299835 6.0951641 5.3875786 6.6544027 7.2196975 7.0908722 6.8113062 6.3311087 5.1506174 7.3899627 5.8082838 7.4760660 6.1413968 7.6106590 7.0456622 8.9906179 5.8180395 6.3652969 8.0526257 5.9362684 8.2926699 6.8492527 6.1189548 6.6304578 6.7629879 8.1268591 8.1793493 7.0434167 7.7797394 7.1195415 8.9999984 6.6472489 8.2459859 6.2020915 7.0958202 8.9999986 5.9581906 6.8758931 5.9166265 6.4485505 7.0516650 5.6498982 7.4809425 6.7505393 6.3909021 7.8759045 7.3666385 7.0916658 5.9128446 6.5424145 5.8891920 5.7765895 6.8366931 5.8007370 6.6355195 6.0829416 6.0591036 5.4078555 6.2666146 7.4301405 7.7152253 6.4971603 6.3090091 5.9794131 5.9017086 5.7904909 5.8718193 7.0758360 6.4538245 6.4970949 7.3403779 6.3029615 7.1909738 7.8237872 7.9364417 7.9167251 7.0985306 7.7325285 7.4472547 7.3927357 6.9712514 6.6020558 7.1932233 7.5023371 7.4774042 7.8696839 7.5060040 7.1963177 6.7581973 6.7493866 7.3389384 6.6924078 7.3752481 7.5392491 7.3660160 7.4575109 7.4715386 7.5216025 6.4347433 6.9625053 6.6781504 6.6983405 6.8036616 7.8914993 7.8011395 7.6943695 7.7628648 6.3977299 7.1549973 7.2136690 6.8999332 7.4743670 6.8649348 7.3899452 6.6690231 7.5886434 7.7710402 6.9188384 6.6043526 6.4758600 6.9227259 7.1913521 7.6463690 7.1913521 7.0213130 6.3941876 7.6064352 7.1243613 7.2900906 6.6439640 7.3838171 6.9519734 7.4131246 7.5023137 7.4514331 6.7675375 6.4990755 8.0942742 7.8505215 7.5776281 6.2426397 7.9323713 6.6589797 6.9685609 6.7841025 5.7027151 6.2637868 6.2315563 7.4537090 7.1019988 6.7692920 6.3380382 6.3029959 6.2631166 6.2284814 6.3461895 6.8520158 6.4096508 8.5044102 6.0429587 6.3273711 6.0429587 6.1009973 6.1978517 6.0798868 6.1636562 6.2487486 6.8215929 5.7709947 5.8684770 5.9603637 5.8665657 5.8952878 6.1042214 6.1759349 6.3990796 7.7575079 5.6072548 6.5555949 6.6932044 6.2211394 6.2011711 8.9999990 7.1475786 6.1224652 
Gl_GPCRA44_HPR1r              6.0693712 6.7767172 7.4412224 6.1707517 6.2975591 5.7692821 5.7453810 6.5809145 6.6551043 8.3440556 8.9999984 6.5391004 6.6080728 6.4312498 6.2815204 7.3687584 7.6820513 6.1090993 8.9999980 7.3177893 6.2974182 6.2211485 6.4440169 6.8131636 7.6816439 6.9881055 7.1006236 8.1398817 6.3272000 7.7217989 8.2212955 6.1028968 6.0200648 5.5122448 5.9956580 6.4442535 5.9624858 6.0174816 7.1590663 8.4311426 8.0432934 6.0055099 6.1013066 6.4351128 5.6711716 6.4244545 6.8040307 7.6838359 6.4829807 6.5957189 6.2561524 5.8174694 8.9587088 6.8499968 6.4795893 7.1678440 6.1010653 6.0229988 8.2169398 8.5808074 6.1289656 6.6279636 8.1087901 7.9492828 6.5783457 7.7488926 7.9800528 7.4476689 6.5606572 7.6465132 5.2066095 6.5735849 7.3867574 7.8083091 7.3420967 7.5537587 6.0309676 5.9819123 7.6830099 7.5071091 5.4795035 7.4554579 6.5088921 6.4298629 7.8338290 6.9115317 5.4094470 6.2634352 6.7311114 7.3224835 6.2240933 5.0002586 4.2695485 3.7754944 2.3629201 3.9548001 0.0000000 4.2089905 6.8239640 6.2651877 7.3206010 7.0424006 6.1666051 6.3310663 6.1264199 6.1890531 6.3048555 6.8724149 6.5187528 6.2634352 7.2300651 7.6784385 6.5524323 6.4381440 6.6831377 7.4373234 6.3131991 7.3429336 5.7361511 7.7553189 8.8274846 7.3277602 7.9004247 5.9288536 6.2371512 7.4269408 7.0610694 6.6717210 7.3722210 7.2232233 7.2320317 6.6857222 6.8709746 6.9692092 8.9578836 6.6266508 6.7469420 8.4206343 8.9999982 7.2854241 6.5465703 8.2852695 6.6549185 7.4409580 6.1794949 6.7869571 7.2703036 6.3596048 6.8321915 7.2211065 5.6877104 7.8661622 6.3978992 7.6970802 6.6648005 8.9999983 6.6881309 8.3968562 8.9999980 6.9919471 6.6543046 6.8236893 7.6021219 8.4919691 5.8245257 6.1037375 7.7236503 6.5984507 6.6586695 8.5654559 8.9453797 7.1439190 6.6386786 5.2155427 8.5266438 7.9321843 6.2330568 6.0366632 7.3937614 6.0088433 5.8548878 6.9225935 6.3408213 6.5599247 6.3541808 7.1685013 6.3787964 6.6156135 5.5282866 5.3409852 7.1191605 6.0956896 8.0405598 8.2250512 6.6272772 8.9999980 8.3863603 8.9999986 8.7717848 8.9999983 8.6545926 8.7774717 8.9999989 8.2769117 8.2159043 8.9999981 8.8449643 8.9999981 8.9999987 8.9999982 8.9999984 8.9999987 8.9999988 8.8118862 7.6623795 8.9999986 8.9999987 8.9999982 8.1959222 8.9999989 8.9999989 8.5699319 8.8964420 7.6551981 8.6027077 8.6969862 8.6719206 8.4769314 8.9999989 8.9999981 8.6544769 8.9999989 8.3588276 8.9999988 8.9999990 8.7795893 7.6572849 8.7487957 8.9957192 8.9999990 8.9999981 7.8078750 8.9999987 8.9999985 8.9999986 8.1871008 8.9999986 8.9999983 8.9999988 8.9999981 8.8876378 8.7406192 8.7955845 8.9999986 8.9999980 8.9999983 8.9999985 8.9999983 8.1735020 8.9999986 8.9999982 8.9999980 8.9999984 6.0609824 7.3346017 8.5844716 8.7046367 8.9011664 7.7472140 8.0385271 7.8283354 7.6371272 8.0413193 8.9999980 7.4819556 6.8319508 7.5894385 7.5443274 6.9416644 6.9223991 7.2264039 8.9999989 7.2709026 6.8378829 7.2709026 7.9092415 7.5064195 8.5825621 7.4617918 7.5836892 7.6164466 8.1760187 7.8353384 7.4865445 7.8445030 7.0818875 6.9462516 6.0348831 8.1632370 7.2939918 6.5006790 7.5180767 7.9492828 7.7173938 5.9781233 8.9999990 8.2876612 6.9945757 
Gl_GPCRA5_AllatostatinBr      5.4161369 6.4415305 5.9751454 5.9254294 6.0994749 6.7469009 5.7173909 5.8535383 6.1252177 6.7756292 7.3945231 5.8913570 5.0720871 4.7870906 5.4678544 5.9306843 4.9850528 5.9546353 6.5323969 6.9232495 6.5823493 8.3611528 6.6314806 4.8948893 6.2336332 5.8543456 4.3132698 5.1593344 6.6360241 8.0232529 5.8259431 5.2955157 6.3396191 5.3325272 4.8638239 4.6998942 6.0158872 6.1625763 6.2661134 5.3582052 5.8557047 5.0601339 4.8412486 6.5842281 4.8767753 4.7460347 6.7740142 5.0921842 6.2851896 6.0727187 4.4539459 4.6585812 6.4219616 5.1092278 6.1132041 4.9685800 4.8786629 5.2650447 5.0550803 5.4803589 5.9701229 4.9413413 6.1816196 6.7677380 4.7453534 6.0378379 5.9804664 6.3670173 6.3027509 7.1676121 6.1513913 5.2575022 5.6155460 6.0749579 5.9793252 5.5048725 5.7374666 5.7256472 5.3489071 7.0964282 6.1625793 5.0403867 6.0988759 6.6937847 5.7704557 5.9950382 4.8241612 5.9586574 4.3525915 5.7996043 4.7565544 3.4568755 3.1340735 5.3671514 4.5387357 4.4262834 4.2089905 0.0000000 5.2669217 4.7357175 5.3618452 5.6912954 4.9917577 5.5983030 4.9617273 4.2256494 4.2256494 4.9158413 4.7582015 5.9586574 5.7883156 5.7849153 4.6990202 5.7918305 4.4557735 5.5275521 6.2816987 6.5770728 6.1295360 6.5797827 6.5664436 6.3273176 5.5977011 4.5784782 4.7937395 5.6168081 5.9679693 6.2898726 7.1757575 6.5854261 5.3120053 5.3424123 6.4626303 5.3338147 6.7403925 5.1273975 6.4469118 5.8481590 5.9894087 5.9176848 4.8590722 7.7239996 5.4335494 5.9265596 6.0941819 5.1075918 4.7883310 5.0286920 5.9847778 6.0012136 5.7076792 6.6729163 6.8535590 7.1442663 6.3198379 6.5072182 5.3780667 8.0677456 7.6293541 6.2087353 5.3232799 4.6573626 6.6662205 6.5387126 5.9360917 6.1279309 6.6484640 5.0978241 6.7056777 6.3051696 6.7599160 6.0721990 6.3390091 4.3132371 6.2211240 5.3310801 4.2855384 5.9901628 4.2444402 5.0570028 5.7005819 6.6165868 5.4508701 6.6571998 5.1446147 6.1061246 5.4028566 5.3130200 5.8644252 5.0142982 5.5015877 4.8886362 6.9394370 5.2595514 5.1182047 6.5323969 6.7211602 6.8251181 6.5561832 6.0482651 6.2057230 6.4125068 5.7254594 5.8871174 6.6768189 6.4828319 6.4826756 6.9849682 7.3911043 6.7876323 6.2943193 6.4836448 6.0465556 6.4508150 5.9618060 6.5330344 7.3394629 6.7760552 6.2305587 6.8520691 6.8132864 6.2931055 6.4217595 5.8259747 6.6815491 6.1959406 6.8926389 7.1866000 7.3241712 7.3725837 6.1845532 6.6103200 6.4656636 6.7400290 6.9600828 6.1297330 5.6480872 6.4972867 6.7520375 7.4995612 7.0386677 5.6341114 7.0573981 7.0125619 5.9370428 6.1645188 5.9370785 7.2513414 6.6982960 6.6017046 6.2442151 6.4539035 6.0533870 8.0181180 7.9573960 7.0032048 6.9111458 7.5019019 6.7219459 7.4786365 7.1677245 8.7892882 8.2484724 4.9099425 6.5126090 5.9947652 6.0437741 6.1485584 6.0474568 5.7538751 5.7713280 6.1464258 5.9916703 5.3401914 5.7625227 5.7147780 5.9944565 5.9797742 5.7474198 5.6713749 5.7474198 8.9999983 5.4623331 5.6680836 5.4623331 4.9775634 5.9022398 6.2426524 5.8875076 6.0329796 6.2974814 6.4975710 5.3422386 5.6598681 6.5871030 4.1880361 6.1415758 5.0628467 6.1998227 6.7194205 5.0129579 5.9741713 6.7677380 7.4723065 5.1128626 8.5168234 6.3634344 4.2382008 
Glyacu_EVm001806t2            1.1222797 3.3634049 3.0533906 3.2353086 3.1107962 2.7126810 4.0875777 4.0382697 2.7833049 3.5884902 3.7186810 3.1624889 0.7309810 4.0911713 4.4929545 2.8208994 4.3433667 2.9946510 4.0458979 4.3789872 4.2916539 3.1620804 4.0365083 3.7960634 3.9734715 0.7492295 1.1574433 4.3787754 3.2195335 2.5480539 3.1379260 4.2879758 3.3130481 4.3322170 1.0111790 1.1251041 2.9353335 2.7828622 2.5169305 4.4498778 3.1127234 1.0736782 0.9760770 2.8215174 4.1053442 0.8511601 2.7955174 4.0289785 2.7495737 2.8878146 0.8888848 3.8980470 3.7963764 1.0215098 2.9660859 4.4739911 4.3624858 1.4730001 4.5721948 3.0321575 2.8850948 0.9562571 3.7070692 3.6750838 1.0182721 2.6655555 3.1215470 4.1178105 4.8710938 3.8322724 3.9540730 3.9242212 4.0886627 3.6593027 3.7648487 4.2548329 4.5615912 3.5185478 3.8991917 3.6283481 3.5849721 3.3879209 3.1079826 3.0402777 3.3796691 5.9448380 2.1796408 2.9809208 1.1914357 3.6647239 0.9865744 5.1978213 4.4083808 5.2967448 6.6769050 6.5899057 6.8239640 5.2669217 0.0000000 5.2408724 0.9649201 2.8014564 2.9122433 2.9078144 3.9642796 1.2552465 1.2145532 0.7799959 0.6804011 2.9809208 3.7343230 3.9607337 3.6509041 4.8488764 4.1334138 3.7133147 3.0702470 2.8092757 3.2736034 2.9736082 3.2371016 3.0198992 0.4816565 1.4264259 1.0320113 0.5159231 2.9625084 2.6454126 4.1705241 3.5888714 0.9604091 0.9852358 3.2594940 0.7850577 3.9209725 0.9204159 3.1232732 3.6465125 4.9704219 2.5568851 0.8208016 3.9981073 0.9591445 4.0683494 3.6080408 4.6255126 4.2580860 4.5830699 3.0518400 4.1302398 3.9267432 4.1944789 3.2497940 3.1335864 3.0916262 3.8872068 0.9848128 3.9620857 3.5657026 3.4298562 0.8584694 0.5777472 3.7397939 3.3829186 1.0311628 2.9292960 3.4547933 0.9626411 2.8294701 4.0706006 3.9510697 3.3159273 3.3484973 4.2362848 2.7029957 4.1420083 3.8079474 2.9520757 1.0626992 1.0605334 2.6508237 3.4714438 3.0286715 3.0480642 0.8872149 3.5603302 2.6664841 0.7222087 1.4701505 4.7402897 3.0875596 4.3185675 2.3860930 3.9150204 3.0229418 4.0458979 3.9973827 4.0419808 4.0422348 4.0528437 4.0993013 3.9597755 4.1199912 3.7797119 3.9674532 3.9721491 4.1888055 4.0324665 4.2320477 4.0620848 3.9327577 4.1259765 4.0045161 4.1110281 3.8434332 4.0760071 4.0280137 4.1339887 4.0267131 4.1000815 4.1193464 3.9945327 4.0026415 3.8239734 3.9910586 3.9573149 4.1933267 4.3609051 4.2086085 4.1618853 3.7671708 4.4155914 4.4299718 4.2064247 4.0366618 3.9060247 3.8629438 4.0452849 4.5863505 3.9187346 3.7899714 3.9046014 4.2671859 3.9386857 3.9954370 3.6847193 3.9914408 4.1253699 4.1834540 4.2398440 4.0910389 4.1071118 4.2884611 4.2797772 3.8944396 4.1912398 4.2455149 3.7724057 3.5531422 4.6483962 5.1321921 4.7172494 4.5990939 3.4128063 4.0191318 3.3685222 3.4289259 3.4614401 3.5903953 4.2827519 4.2663457 3.9953049 4.1004978 3.7185923 4.3564444 3.7496717 3.6439915 3.6336383 3.7718069 3.7245126 3.7807588 5.1075222 3.5404060 3.7772477 3.5322931 3.4911038 3.5125926 3.2972248 3.5027187 3.6353524 3.5888950 3.5187835 3.3530520 3.6661215 3.5696782 1.3563634 2.3463447 1.0733124 3.8069875 4.0767981 0.7834394 3.3198492 3.6750838 2.6049463 1.0720667 4.6931344 3.6829791 1.3475565 
Glyacu_EVm003214t1            5.5562537 4.1879921 4.1604375 5.2447947 4.6757602 3.7776339 5.0259353 1.9603787 4.6516467 5.5487922 4.8309185 4.8016615 4.7348192 1.5764904 2.2739783 4.7467531 2.8985843 4.8356690 6.1944122 2.7202545 2.8015080 4.1455004 2.7016854 2.2259092 5.1043019 4.3028396 4.7969329 2.4683310 4.4928781 4.0984768 4.7174593 0.5617672 4.2996922 0.5773682 4.4018661 4.8061861 4.8703166 4.9935388 4.9262050 2.5774725 4.4536048 4.4018661 4.5788896 4.9110872 0.2972653 4.3585107 5.5652187 2.6182947 5.4387594 4.9882604 4.6293899 0.2762142 4.9443764 4.6095096 4.9833560 1.5190067 1.3764164 5.1470600 2.5201152 4.9824056 4.8936644 4.7685841 4.7461120 5.2975884 4.7472720 3.8064963 3.8404579 4.5180140 4.9154327 5.5769953 4.9286460 2.5874114 2.5336056 5.0857424 5.1450267 2.4790833 2.5113808 4.9083370 4.4207685 4.4053499 5.7108201 3.7641573 4.1736164 5.2682706 4.5901165 0.8087185 3.9722583 4.9566699 5.0119222 4.5201963 4.6391399 4.6066288 4.7914517 5.4546727 5.7244185 5.7297845 6.2651877 4.7357175 5.2408724 0.0000000 5.2048550 4.6815365 4.6967887 3.9257013 1.0976321 4.8159045 4.7587639 4.8289525 4.4688876 4.9566699 1.9361452 1.4018893 1.8066941 2.5102910 1.9638823 5.0605254 4.4686521 4.5168910 2.1603197 4.4900731 5.1236215 3.7566751 4.7041923 4.9284864 4.8160070 4.4533052 4.7872106 5.0325823 4.2591725 4.9303095 5.2293684 5.2765428 5.6042110 5.9036617 4.8407821 4.9761590 4.8275893 5.0268054 2.7102486 4.8348722 5.0585277 4.4080335 4.8383701 2.4016113 4.4322761 2.8108320 2.6953524 2.1178264 3.7163736 6.0447245 2.1208682 2.3954466 4.6525326 4.0051838 5.1319292 5.0110762 5.1257367 5.0739553 5.1231959 4.0614273 5.3588988 4.4741518 4.9306537 5.3828196 4.5356014 5.3959418 4.4777087 4.8902122 4.9528478 5.8316217 5.5323369 4.8051306 4.1396698 0.4111652 5.0323015 2.5711832 0.9683903 4.8912651 4.5466755 4.5956878 4.6539482 4.2615669 4.1784914 5.0019674 4.5231199 4.9967269 4.1598438 4.7115267 4.4685044 1.0538279 4.5213798 0.9796888 4.1531861 0.7462891 4.8393091 6.1944122 6.0834987 6.4509170 6.4041576 5.9026825 6.3124338 6.7091505 6.5755621 6.7328235 6.8664331 6.3457915 6.5339904 6.5437821 5.9103821 6.6686285 6.9670176 6.5740867 6.1348095 6.6073416 6.6422982 6.8421005 5.9513059 7.0154090 6.3068817 7.0390849 6.6728158 6.9967145 7.1253224 6.6233101 7.1234893 7.1116907 6.5247375 6.5141078 6.5005564 6.2770842 7.1234893 7.2926269 6.9611261 6.5836858 6.6381980 7.0131585 6.7679819 6.3417984 7.2226813 6.4853424 6.6569563 6.9788042 6.9967145 7.0154090 6.4087482 6.0444136 6.4087482 6.5686129 6.9111293 6.9918301 6.5533486 6.9321176 6.1703455 7.2572760 7.0390849 6.8978186 6.9918301 6.7102198 7.7794943 6.6377329 5.8594627 6.5844532 5.6863257 7.7967630 8.9999984 5.7883456 5.7883456 5.7883456 5.8948010 5.7224436 5.7224436 6.4183530 6.7877676 5.9326573 7.3206752 7.2026024 6.1327493 6.0575904 7.3705455 7.1703435 7.4836359 6.5392283 7.1686372 7.4563554 7.1686372 6.0687821 6.1327493 6.5777340 6.0575904 6.2213594 6.3610171 5.9006393 6.1591031 5.7432856 6.1576410 5.1219956 4.8849261 4.6666711 4.4622955 6.0891925 4.7302185 4.2536219 5.2975884 5.2804573 4.5996375 5.9566393 5.5095908 5.1504946 
Ha_CHHR2                      0.6663779 3.5430952 3.0715383 3.9317622 3.3786571 2.2758832 3.9038436 3.9377185 2.9284741 3.5839877 4.0843721 3.2500544 0.4988554 3.9362367 3.8807920 2.9916755 4.0557100 3.0506933 3.5922400 4.2124129 4.2026451 3.2678186 3.6907601 3.7009315 3.8062520 0.4291718 0.8259362 3.9213329 3.4599569 2.7046592 3.2659253 4.8094344 3.5376252 5.2176623 0.6739280 0.7054407 3.0966550 3.0506983 2.4677183 3.7671411 3.3501262 0.6825562 0.6984549 3.1049527 4.1986050 0.5683454 3.0152977 3.8858095 2.9412737 3.0094119 0.6018510 4.2494718 3.6195359 0.6639733 3.1041359 4.0465566 3.8017616 1.0686295 3.9388487 3.1295896 3.0517684 0.7770083 3.9094957 3.7126848 0.6198201 2.6404337 2.8467750 3.7719177 4.7346267 4.1441628 3.9612766 4.1705525 3.9935235 3.7975625 4.0873529 4.4943866 4.1785415 3.7366308 4.3165776 3.6198809 3.7692497 3.9447033 3.0824536 3.3879310 3.5694750 6.5611313 2.2276945 3.1332981 0.8549297 3.9841629 0.6068922 5.2682200 4.4377210 5.4679753 6.4747914 6.2377696 7.3206010 5.3618452 0.9649201 5.2048550 0.0000000 2.8857386 3.3843408 3.1273075 4.1669256 0.8545732 0.8280513 0.5989511 0.4843272 3.1332981 3.3729704 4.0835113 3.8692235 4.5998587 4.0219031 3.5382245 3.2371532 2.7297172 3.1887259 2.9203026 3.2326012 3.0918432 0.3428247 1.0367281 0.6540978 0.2533263 3.1758096 2.9096575 3.9570257 3.7418747 0.0424346 0.5464298 3.5193045 0.5121636 4.0059728 0.5857896 3.1517983 3.9078654 4.1798975 2.2614577 0.7540748 3.8007315 0.6494546 3.9929690 3.8333770 4.5326825 4.1736031 4.3219544 3.3405739 4.2564402 3.7974797 4.2292133 3.4227216 3.4337349 3.0499775 3.6654543 0.5974443 3.9161110 3.4118724 3.5772067 0.5396484 0.5403501 3.6072341 3.2970141 0.6645701 3.3156001 3.5301333 0.6167121 2.9996252 3.6218752 3.5066537 3.5944201 3.4420550 4.4733873 2.4603395 3.7203989 3.7744617 3.1513277 0.7473915 0.6900836 2.3527242 3.6391109 3.5821881 3.1697191 0.5414021 3.6290856 2.7881483 0.4625036 1.2497339 4.1471695 3.1023619 4.4438718 2.4734516 3.8499269 3.0496613 3.5922400 3.7194878 3.7398455 3.7749918 3.7934384 3.7593822 3.8665908 3.8718169 3.7289094 3.7139350 3.6129181 3.7581539 3.8542808 3.7471588 3.8497612 3.6092716 3.8282475 3.8300885 3.6643167 3.7421620 3.5721893 3.6234343 3.7119171 3.6548367 3.7291335 3.7044031 3.6592674 3.5263445 3.7413541 3.8544444 3.5232980 3.9492484 4.0477096 3.5425221 3.8821802 3.6308825 3.9491789 4.2197170 3.9225241 3.8557602 3.5190291 3.7130875 3.5584305 3.8479858 3.5611590 3.5830658 3.6863721 3.7083823 3.4406888 3.7430804 3.4872707 3.7395455 3.5106217 3.5533447 3.5607600 3.7125511 3.8428097 3.7302617 3.9298288 3.4185263 3.4344992 3.4318429 3.3922374 3.1933313 4.1660368 4.3785493 3.7491801 3.9845654 3.3771984 3.7088362 3.5487440 3.5774632 3.6107018 3.5449226 4.0152825 3.9928674 3.5542047 3.7891326 3.3355379 3.9788456 3.4210439 3.7414949 3.6663422 3.4338660 3.5714923 3.4217105 4.3852069 3.3039033 3.4472584 3.2991076 3.1623597 3.6055090 3.1416377 3.5326326 3.7191071 3.6121178 3.9874111 3.5196680 3.4488682 4.0514158 0.8873124 2.2113945 0.7362293 3.6790281 4.1821178 0.6186197 3.3432865 3.7126848 2.4107066 0.7392023 4.6790484 3.8380473 0.9273328 
Ha_CHHR3                      2.9413756 1.4932952 1.3204718 1.6714731 0.3310520 4.1155652 4.7833937 3.8602148 0.9686366 3.6692087 3.8460808 0.3124553 2.9397043 4.2219382 4.0378050 0.6398070 4.5799998 0.8883878 5.2742039 4.8211053 4.1487059 1.1074368 3.8600054 3.4503470 3.7748298 2.8378991 2.7886688 4.0499297 1.3722541 0.9707316 1.3897642 4.7827726 1.4097434 4.5796014 2.8304760 2.9711135 0.3278203 0.3235178 4.2434307 3.9574253 1.4709338 2.9197213 2.9028309 0.3119842 4.0118223 2.7298891 0.3571638 4.1592033 0.3602853 0.4181178 2.8731284 4.2882211 3.8180972 2.9336102 0.1563364 5.0078721 4.4725272 2.9788103 4.3961653 1.1994264 0.3360977 2.8679232 3.7023635 3.7362729 2.9223136 1.2358573 4.2773658 1.5687801 4.6159163 1.2831227 1.9721941 4.0502312 4.0691739 1.7666522 1.6308983 4.0904169 4.1832219 1.7653105 1.9081832 1.8399514 1.7761672 4.1447729 1.1252016 0.3867718 1.3990294 5.8624184 0.7623420 0.3274149 2.9497522 3.7581749 2.8839883 4.2545395 4.0969765 6.2005220 6.2880391 6.5135293 7.0424006 5.6912954 2.8014564 4.6815365 2.8857386 0.0000000 1.6821761 1.3768444 4.5795820 2.9515991 2.9515991 2.9585256 2.9111099 0.3274149 3.7922848 5.0251585 4.1978664 4.1005048 3.4180370 1.7014818 1.2236217 0.7325134 4.1553509 4.1688449 3.5690891 1.4852451 2.4934339 3.1098151 2.8314101 2.7567691 0.3130184 0.3442325 3.8200553 3.6850332 2.9272277 2.8939310 0.0979145 3.3648029 3.9384293 2.7345512 0.2801295 1.4858250 4.6470527 3.5478457 2.9066687 3.6719141 2.9719114 4.4066032 1.5775635 3.7780706 3.6900174 3.5532505 1.7100153 1.8548479 4.2066821 4.3617579 0.8868624 1.6518942 0.1635511 4.0682697 2.9075840 3.8238982 4.2648280 1.4511921 2.7786835 2.9570933 4.4663050 3.5690891 2.7915737 0.3746247 4.0401512 2.7186105 0.2645302 3.7927133 3.6396664 1.3925314 1.3996348 4.3055311 3.8215681 4.2809495 4.1624371 0.3402665 2.6972962 2.7751501 3.6018677 1.4841192 1.5747386 0.2662218 2.8058568 3.9127073 0.2177315 2.9008105 3.0795410 4.7018186 0.5413597 4.5198623 1.0501155 4.3614596 1.5420689 5.2742039 5.4940256 5.4810835 5.5106718 6.0507149 5.5965029 5.3581754 5.7420939 5.2930465 4.9743308 5.3034436 5.5277906 5.9346375 5.5009031 5.9402494 5.6675783 5.6348109 5.9067445 5.6794541 5.1266482 5.2349786 5.5175591 5.2562550 4.8683556 5.1813458 5.2258131 5.7831694 6.1267710 5.1811835 5.8161599 5.8483938 5.1375611 5.1218740 5.6437324 5.5106220 5.7094280 5.3804757 5.8000509 5.6636987 5.8659994 5.7542368 5.4012714 5.5842491 5.5774907 5.0290248 5.1222247 4.9582967 5.5241303 4.7488853 5.1018984 5.5719272 5.1021730 5.3993654 5.1458530 5.3135933 5.2445879 5.3668342 5.7248204 6.0313126 4.9859284 5.0150883 5.0150883 5.6256519 5.8782040 5.2967726 5.4473372 5.2356194 5.8880408 5.5290775 6.3878715 4.3613261 4.4751518 4.4750179 4.7933179 4.7508474 4.7662841 4.4462290 4.7611140 4.4467810 4.7390923 4.3447979 4.7164873 4.6584203 4.3909269 4.3550924 4.3909269 5.3093343 4.0628502 4.3543541 4.0628502 4.3775722 4.7088819 4.8772995 4.6495969 4.6567865 4.9299560 4.8983844 4.7995320 4.3743750 4.9850379 2.8341954 3.8100497 2.8582706 3.8637526 4.1013390 2.7136992 3.5593610 3.7362729 4.4413290 2.7563931 4.6000747 3.7870829 2.7369036 
HomameEVm005739t1             3.3287991 1.5810478 1.2766921 0.5923660 1.7398485 3.7128932 4.3185617 3.8497925 1.6435420 4.4483928 4.3131037 1.7522220 3.2662148 4.1374214 3.7808820 1.5979783 3.4694911 1.5783661 4.8425744 4.3349982 4.2223959 1.9980594 3.9401568 4.0484859 4.0587129 3.3909370 3.2729617 4.5427967 1.3577615 1.0384491 1.2876720 4.4957237 1.6710280 4.6226628 3.4556426 3.4017410 1.7813139 1.7115853 4.5355087 4.3793688 1.4694670 3.4561626 3.0335373 1.6322457 4.7459905 3.0958419 1.7099316 4.6129720 1.7565247 1.7751854 3.2981017 4.5287977 4.3844211 3.3001165 1.8344253 4.2125346 4.4409035 3.5462156 4.2705974 1.0888498 1.7048366 3.3892701 3.9587239 4.1820376 3.2925205 1.2281766 3.7609902 1.4900429 4.1410900 1.9022769 2.4283370 4.4924612 4.1388656 2.0815577 1.7659061 4.4869630 4.1550620 2.0442561 2.0315351 1.9293030 1.7757139 3.9829503 1.1324440 1.9530918 1.3378529 5.1854386 0.9579587 1.7648517 3.4296129 3.9722573 3.3727646 4.7650256 4.2690696 5.8178192 5.3760866 7.2124660 6.1666051 4.9917577 2.9122433 4.6967887 3.3843408 1.6821761 0.0000000 1.3937379 4.1274337 3.4312514 3.4312514 3.4790672 3.1819967 1.7648517 3.6458379 4.5285856 3.8999515 4.3501874 3.8837114 1.8573532 1.1717066 1.2474593 3.8889030 4.1783316 4.2440065 1.4045730 3.0345575 3.3126832 3.3472501 2.9183180 1.8172934 1.6866857 4.4749930 3.7157554 3.3831331 3.5992367 1.8491304 3.1343476 3.7765774 3.3716811 1.8527827 1.4208766 4.3072931 4.1163746 3.2737691 4.1910721 3.2162901 3.6994339 1.5744326 5.0255417 4.2499701 4.6529396 1.8013035 1.7264301 3.7423915 4.2067357 1.8484097 1.6306194 1.7859728 4.2414173 3.5095301 4.0074647 4.6141110 1.6094339 3.2916117 3.2766811 4.4705496 4.2440065 3.7238919 1.7157511 4.3811770 3.3211646 1.6704415 4.7504558 4.4881182 1.4008875 1.5815409 4.5323379 4.0288114 3.9767471 4.0326988 1.7520280 3.2259464 3.4499525 3.9429868 1.6319222 0.4097309 1.7385603 3.4169523 4.1868083 1.3222422 3.1149240 3.4412698 4.7237967 1.9179562 4.4550207 0.9479845 4.3474545 0.5162437 4.8425744 5.1078203 5.0994544 5.0462425 5.2151554 5.4741985 4.9730241 5.2115398 4.5766858 5.0717550 5.3701950 5.2816717 5.5590693 4.9028729 5.5288805 5.3032320 5.1025626 4.8907288 5.3036557 4.4352334 5.1371501 5.0868922 5.4424212 4.8397824 5.4590608 5.4905715 4.9869487 5.4578200 4.5096442 5.3727641 5.2493675 4.5650095 4.8379411 4.7980742 4.8344180 5.1432380 4.9901765 5.5865930 5.1124734 5.5381551 5.2146204 5.3732570 5.1918689 5.0464098 5.1333299 4.6178787 4.5184347 4.8808221 5.1068661 5.2504226 5.3157741 5.2506534 5.3743513 4.8604303 5.0299852 4.9376667 4.9081832 5.9420957 5.3867126 5.4571630 4.8963239 4.8963239 4.6964401 4.8075602 5.5779672 6.0735479 5.9926168 5.7467743 3.8595745 5.4258769 4.1072958 4.1200648 4.1031850 4.0897099 4.5586518 4.6391127 4.4236521 4.2226195 4.3199267 4.1939196 4.7472208 4.7736139 4.7129718 4.7324229 4.7336274 4.7324229 7.0002709 4.7110094 4.7032456 4.7110094 4.2264278 4.6801426 4.2486151 4.6196960 4.7258876 4.0256152 4.6159354 4.8816985 4.3265618 4.5337359 3.3390856 4.0013572 3.4086608 4.0513882 4.6604551 3.0062577 3.6479173 4.1820376 3.9600465 3.4254081 4.9796550 4.5362626 3.2259464 
HyaaztEVm006211t1             2.9445061 0.6723050 0.3594664 1.5475467 1.5398537 4.1310904 4.1142018 3.9729421 1.4227645 4.0517759 3.9886296 1.4536758 2.9586194 3.6625996 3.8515380 1.2500198 4.2734865 1.4613837 4.9459765 4.0833162 4.1205057 1.8482929 4.1791786 3.8456538 3.5248837 2.7603814 2.5308123 4.1963471 0.3964324 0.5252051 0.7523576 4.6100975 0.7432760 4.5169072 2.8025771 2.9209905 1.4616874 1.4846381 4.2223162 4.1593365 0.7559596 2.9081218 2.5875198 1.4667829 4.2979378 2.8701197 1.4827127 4.3378467 1.5332986 1.5007391 2.8376220 4.4066262 3.9091394 2.7993257 1.4153771 4.4054204 3.6603882 3.1626966 4.2999720 0.4142220 1.4434485 2.6367024 3.9141969 3.8077747 2.6727725 0.2780712 3.4865069 0.2851654 4.1082367 1.6812204 1.7195169 4.0870969 3.9994367 1.4781878 1.8398102 4.4201244 4.2438327 1.5657298 2.1984478 1.8605120 1.6900210 3.8119250 0.8012664 1.5360598 0.7771590 4.5250426 0.2894091 1.4638549 2.7510079 3.9233405 2.6583797 4.5508016 4.2488660 5.5961836 6.6361972 5.9766194 6.3310663 5.5983030 2.9078144 3.9257013 3.1273075 1.3768444 1.3937379 0.0000000 4.0430825 2.7412416 2.7412416 2.7583535 2.6963253 1.4638549 4.4619255 4.8333236 4.2399433 4.3492208 3.6620522 1.4635785 1.0776571 1.1925408 4.5315600 3.8752600 3.4311686 0.4188026 2.7263148 2.7524979 2.6866621 2.4409287 1.5702361 1.5120075 4.1125274 3.9592441 3.1245757 3.1229468 1.3926919 2.8640209 4.5381316 3.0168426 1.4285014 0.7834961 4.2329334 4.0208186 2.8398894 3.5362744 3.2385437 3.9316923 1.2715763 4.3276190 3.8143323 3.8668483 1.5988158 1.5692064 4.0294664 4.1861960 1.5929744 1.2889389 1.4392148 3.9248705 2.9853147 3.9823064 3.3501877 0.6730699 2.4600634 2.8648062 3.8974120 3.4311686 3.2117981 1.5757310 3.7360905 2.8933688 1.3998144 3.9840768 4.0938867 0.8214415 0.6769409 3.7502400 3.7026058 3.4419836 3.7109062 1.4795957 2.5619969 2.9467932 3.8892740 0.6910877 1.5268328 1.3922738 2.8846872 3.7241106 1.2704243 2.9437583 3.4565733 4.8179545 1.5864064 4.2778045 0.4024492 4.3493727 1.4705448 4.9459765 5.1666050 5.2729649 5.1535714 5.5251701 5.2613300 4.7675438 5.0417629 5.0392936 4.8797538 5.2971359 5.4189631 5.1417731 5.1520827 5.1349690 5.2527615 5.1381593 5.1190720 5.3031319 4.9840564 5.6047238 5.0053753 5.7712918 4.4924326 5.8031677 5.8390233 5.4668073 5.8076506 4.8785204 5.5125017 5.6202081 5.0548199 5.1473470 4.9943578 5.3639140 5.2968111 5.4838940 5.1863946 5.2976003 5.0953287 5.5532255 5.7577116 4.7598752 5.1972501 4.9845083 4.5837275 4.8112470 5.0829780 5.1314524 5.2784834 5.2613300 5.2787244 5.1034948 5.0700480 5.1181287 5.0109179 5.1108063 5.7141068 5.7180225 5.4087358 4.6861333 4.6861333 5.0829780 5.3376564 5.4464016 5.9282322 5.7452448 6.3773692 4.6976657 5.5947611 4.1726911 4.6071592 4.6597963 4.1990425 3.8844352 3.9012305 4.1126384 3.8296327 3.6519106 4.2167988 4.5488463 4.7746161 4.7143489 4.6346892 4.5404900 4.6346892 6.6167711 4.6146860 4.6146860 4.6146860 4.6389221 4.4620229 4.7948519 4.4044110 4.7245159 4.9782637 4.7682202 5.0357824 4.5348683 4.8586824 2.7222035 3.7807621 2.9762713 3.8120316 4.1147709 2.4950252 3.8864856 3.8077747 3.9105793 2.9136451 4.7536488 3.9205897 2.5619969 
HyaaztEVm008474t1             4.2686202 4.0359855 4.0203854 4.9210731 4.6193837 3.4342417 4.4760334 1.6998684 4.0731609 4.6677396 4.5368369 4.6238942 3.8621499 1.1068912 1.7694776 3.9920698 2.5395535 4.2180792 5.7520715 2.0626721 2.5044130 4.0485717 2.5351479 2.1543326 4.4875228 4.2823364 3.6241500 2.1040797 4.6180403 4.7135454 4.1379985 0.9993396 4.2731049 1.0641481 3.6550883 3.7310703 4.5247256 4.5589053 3.5017030 2.2045486 4.1162631 3.6636613 3.5868171 4.5478374 1.0098815 3.8462388 4.8452459 2.0153191 4.7625897 4.7404141 3.9864413 1.0027593 4.2508653 4.0662944 4.7863856 1.2585679 1.5785215 4.5731128 2.0647135 4.2277906 4.5621007 3.8483934 4.1625040 4.6730609 3.6648021 4.0175514 3.9406912 4.4804984 4.4591880 4.6807024 4.5442441 2.2804913 1.9749253 3.9902872 4.0647733 2.3332993 2.2976923 3.8121548 4.4935696 3.7123384 4.5713875 4.2328355 4.1819233 4.8968599 4.3095626 1.3427841 3.3030687 4.5400497 3.9437531 4.0118540 3.6140101 4.9277365 4.1739054 4.9044230 5.5615789 6.0882739 6.1264199 4.9617273 3.9642796 1.0976321 4.1669256 4.5795820 4.1274337 4.0430825 0.0000000 3.8572622 3.8572622 3.5628694 3.5158859 4.5400497 1.7621575 1.2819863 1.8946330 1.8116589 1.8136046 4.7312950 3.9864743 3.8433138 1.5918024 4.1998027 4.2619198 4.3051976 4.0029044 3.8331902 3.6226988 3.9680449 4.5645442 4.5885460 3.8048865 3.9631960 4.0727785 4.4695481 5.1572439 3.7967131 4.1711847 4.0016209 4.7173398 4.1850075 2.4642026 3.6025208 4.4259336 4.2628518 4.2848931 2.2267108 4.0239420 2.4763154 2.3082436 1.9576306 3.9648770 4.6548642 1.8191009 1.9386528 4.2179760 4.2527878 4.7566880 4.3149867 4.3561536 3.8954471 4.8279485 3.9346280 4.2843712 3.9334716 4.2803735 4.2617051 4.3115787 4.7479948 4.0976756 4.0855293 4.6322383 4.4109973 4.5078117 4.0565502 4.2844149 0.9541000 3.7284729 2.1476678 0.8331474 4.5887392 3.6289745 3.8411362 3.7120335 4.0846584 4.0443472 4.6739316 3.9518744 4.4424287 3.8855980 3.9668569 4.1430772 1.1675963 4.4443308 1.0842234 4.0956301 0.7214840 4.2431533 5.7520715 5.3202915 5.6779757 5.4417969 5.3714909 4.9484300 5.3486052 5.4630094 5.7963816 5.9031653 5.4117482 5.6651611 5.3512692 5.8473964 5.4531123 5.3542680 5.7685337 5.1834271 5.5610505 5.5732146 5.9864139 5.7957464 5.8018461 5.9796015 5.8193740 5.6548894 6.0192226 6.6906870 5.5149272 6.1707292 6.0548770 5.8882607 6.1315227 5.6226314 5.8611794 6.0193983 5.6839635 5.2640752 5.4925384 5.4191223 6.0548770 6.0719564 5.6957190 5.9422684 5.3404621 5.7638221 5.7099428 6.0086945 5.6063402 5.4979781 4.9379180 5.4994866 5.3855542 5.3444486 5.6130899 5.5802164 6.0004792 5.6081320 6.5191500 6.2371308 5.3611948 5.4243241 5.8196195 6.4726412 7.1608458 6.7882112 6.1351195 6.4237579 4.6505814 5.2348984 4.6894199 4.6414929 4.7230750 4.7064717 4.8725574 4.8725574 4.3630319 5.1904097 4.5371802 4.7715664 4.9156701 4.7340664 4.8235368 4.8679326 4.9689110 4.8679326 6.8107722 5.0436164 4.9345928 5.0436164 4.8729981 4.7340664 4.6062740 4.8235368 4.7947643 4.8705909 4.9407401 4.6009952 4.7701552 4.8298906 3.7058970 3.4179906 3.8709594 4.5194766 4.6778471 3.7587532 4.0241522 4.6730609 3.3902991 3.8538061 5.8820950 4.4844662 3.6946229 
LUA10.1_GeclatEVm002817t1     0.9188881 3.3227824 2.8661986 3.8212867 3.2660674 2.4283450 3.5664418 3.7178841 3.0560361 3.7295852 4.0383372 3.2616913 0.7132420 3.8656542 4.2276871 2.8315229 4.2912724 2.7359154 3.7748516 4.1511938 4.1244822 3.4172619 3.8200512 3.7643252 3.9693073 0.6413352 0.3450160 4.1257255 2.9034681 2.5403759 3.4784964 4.6141909 3.3153887 4.9948213 0.6082315 0.3972850 3.2293489 3.1029730 2.4635449 4.0006578 3.6008346 0.6102374 0.2880601 3.1181340 4.0554350 0.7056071 3.0864774 4.1801678 3.0236321 3.1286811 0.6939034 3.9524097 3.7790637 0.9686659 3.2311943 3.8523636 3.9872217 1.2113576 4.1663907 3.1709454 3.1640994 0.2675995 3.6325060 3.7605663 0.6068071 2.2611023 2.9492634 3.2831345 4.9288531 4.1294407 4.2935397 3.9044587 4.5890680 3.6253323 3.9715541 4.5661217 4.0649251 3.5097205 4.4518756 3.9241565 3.6020929 4.1121418 2.9964338 3.0148956 3.7221043 5.7353784 2.1893198 3.2402123 0.0455674 3.7908225 0.5876756 5.1592801 4.1705559 4.7899884 6.0103990 5.2912795 6.1890531 4.2256494 1.2552465 4.8159045 0.8545732 2.9515991 3.4312514 2.7412416 3.8572622 0.0000000 0.0016365 0.5789692 0.4395442 3.2402123 3.9317314 4.1793383 3.6154905 4.4768152 3.9936243 3.6837548 3.0985897 2.8399250 3.3142570 2.9726979 3.5144874 2.8849939 0.6438924 0.1919625 0.6031376 0.4898399 3.0805873 2.8677632 3.6156789 4.0558349 0.8624334 0.9163327 3.5038343 0.7615460 3.7538934 0.7934921 3.3351619 3.9901106 4.5316039 2.3900218 1.0136108 3.8452608 0.8882446 3.7225332 3.8178351 5.1425139 4.2786264 5.0433606 3.4006975 4.0732419 3.8224171 4.3056451 3.4164067 3.3334905 3.2302893 4.0113992 0.8771986 4.3483394 3.6164819 3.3725712 0.7328593 0.8135415 3.6160719 3.7352307 0.9356703 3.3168617 3.4802214 0.8495845 3.1588886 3.9630832 3.7691800 3.4999777 3.2159639 4.0778808 2.6222119 3.7514675 3.6809472 3.1870780 0.2781706 0.6524640 2.4911057 3.5281064 3.4464308 3.3806815 0.8277950 3.6331468 2.6438588 0.6733869 1.4136204 3.8346661 3.3224010 4.0624267 2.3122642 4.0730824 2.6820553 3.7748516 3.7660863 3.7960946 3.7791004 3.7966063 3.8695010 3.7508056 3.8382736 3.7039127 3.7657745 3.7442304 3.9557694 3.8932725 4.0215437 3.9259249 3.7718366 3.8831054 3.8153948 3.8621939 3.7740374 3.5901731 3.8636158 3.7778550 3.7135559 3.7508173 3.7577901 3.8603898 3.5572569 3.7439155 4.0547918 3.6888518 3.9272967 3.9655414 3.7587994 3.9831464 3.7634617 3.9221542 4.1076082 4.1357067 3.8885072 3.6597480 3.6556646 3.8086626 3.8915771 3.6134594 3.6790486 3.6973791 3.8680583 3.5627902 3.9055366 3.5974455 3.9018244 3.8062733 3.5896370 3.6635717 3.8104774 3.8496474 4.1003319 4.1783316 3.6112531 3.4908608 3.5376719 3.4224379 3.2393141 4.5533309 4.7658574 4.3034611 4.8391022 2.8897992 3.9611565 3.5217267 3.5590878 3.6659685 3.6001907 4.2587796 4.2822053 3.4695313 3.7100564 3.4919790 3.9984141 3.3742853 3.4941563 3.4626259 3.3699803 3.4084123 3.3699803 5.3896353 3.2380710 3.3799040 3.2334816 3.1095184 3.3796310 3.3741665 3.3489180 3.4735246 3.4242927 3.5488549 3.6249937 3.2703694 3.6067051 0.4003888 2.3160304 0.6513748 3.9200124 4.3510142 0.1714779 3.0133773 3.8235106 2.4502125 0.6819782 4.8447011 3.9469365 0.3737147 
LUA10.4_c216942_g1_i3|m.49516 0.8975591 3.2897668 2.8345490 3.8212867 3.2490193 2.4283450 3.5664418 3.7178841 3.0560361 3.7280338 3.9923125 3.2441857 0.7166893 3.8611061 4.2276871 2.8315229 4.2912724 2.7359154 3.7748516 4.1511938 4.1244822 3.4172619 3.8200512 3.7643252 3.9693073 0.6413352 0.3186277 4.1257255 2.9034681 2.5403759 3.3784813 4.5981375 3.3153887 5.0295205 0.5785676 0.3990583 3.1934908 3.1029730 2.4635449 4.0006578 3.5328726 0.5846464 0.2880601 3.1196978 4.0554350 0.7112960 3.0864774 4.1801678 3.0236321 3.1111118 0.6944698 3.9524097 3.7790637 0.9263841 3.2133705 3.8523636 3.9872217 1.1832522 4.2014023 3.0096770 3.1285489 0.2676506 3.6468939 3.7799201 0.5696922 2.2611023 2.9492634 3.2602575 4.9288531 4.0348680 4.1677986 3.9211604 4.5890680 3.6623708 3.9715541 4.5661217 4.0649251 3.5247605 4.4518756 3.9214307 3.6020929 4.1121418 2.9964338 3.0148956 3.5626882 5.6909538 2.1893198 3.2042007 0.0383250 3.8115134 0.5570921 5.1592801 4.1705559 4.7899884 6.0103990 5.2912795 6.3048555 4.2256494 1.2145532 4.7587639 0.8280513 2.9515991 3.4312514 2.7412416 3.8572622 0.0016365 0.0000000 0.5843836 0.4396351 3.2042007 3.9317314 4.1793383 3.6154905 4.4768152 3.9936243 3.7047833 3.0985897 2.8399250 3.3142570 2.9726979 3.5144874 2.9010774 0.6438924 0.1903271 0.5699014 0.4898399 3.0805873 2.8677632 3.6156789 4.0597766 0.8258129 0.8906347 3.4837589 0.7693357 3.7622293 0.7609222 3.3170541 3.8846251 4.5316039 2.3900218 0.9952823 3.8452608 0.8945736 3.7225332 3.8051546 5.1425139 4.2786264 5.0433606 3.3461957 4.0340114 3.8224171 4.3064551 3.4164067 3.3604970 3.2125128 4.0113992 0.8357682 4.3664281 3.6164819 3.3725712 0.7062205 0.8082194 3.6160719 3.7352307 0.8932023 3.3168617 3.4802214 0.8161664 3.1588886 3.9630832 3.7691800 3.3676659 3.2387965 4.1081525 2.6226941 3.7514675 3.6758554 3.1515934 0.2781706 0.6186255 2.4911057 3.5281064 3.4464308 3.3622097 0.8017193 3.6331468 2.6438588 0.6789374 1.3950330 3.8346661 3.2947672 4.0624267 2.3122642 4.0730824 2.6820553 3.7748516 3.7660863 3.7960946 3.7791004 3.7966063 3.8695010 3.7508056 3.8382736 3.7039127 3.7657745 3.7442304 3.9557694 3.8932725 4.0215437 3.9259249 3.7718366 3.8831054 3.8153948 3.8621939 3.7740374 3.5901731 3.8636158 3.7778550 3.7135559 3.7508173 3.7577901 3.8603898 3.5572569 3.7439155 4.0547918 3.6888518 3.9272967 3.9655414 3.7587994 3.9831464 3.7634617 3.9221542 4.1076082 4.1357067 3.8885072 3.6597480 3.6556646 3.8086626 3.8915771 3.6134594 3.6790486 3.6973791 3.8680583 3.5627902 3.9055366 3.5974455 3.9018244 3.8062733 3.5896370 3.6635717 3.8104774 3.8496474 4.1003319 4.1783316 3.6112531 3.4908608 3.5376719 3.4224379 3.2393141 4.5533309 4.7658574 4.3034611 4.8391022 2.8897992 3.9611565 3.5217267 3.5590878 3.6659685 3.6012393 4.2587796 4.2822053 3.4695313 3.7100564 3.4919790 3.9984141 3.3752767 3.4335863 3.4024157 3.3709724 3.4094322 3.3709724 5.3896353 3.2390029 3.3808711 3.2344095 3.1095184 3.3184901 3.3741665 3.2881415 3.4131931 3.4242927 3.5136748 3.6249937 3.2199181 3.5720488 0.3499383 2.3160304 0.6219294 3.8845482 4.3460180 0.1714779 3.0493634 3.8424025 2.4502125 0.6513075 4.8372340 3.9443755 0.3278683 
LUA9.1_GeclatEVm004216t2      0.5711392 3.1801814 2.7277293 3.7899756 3.2432996 2.3103823 3.5406273 3.9330566 3.1517138 3.0597671 3.5789304 3.2164297 0.4696157 3.3099101 3.7833957 3.0846490 4.2581828 3.0897611 3.4013922 3.9851518 3.9675095 3.4094102 3.5465176 3.4685227 3.1513539 0.3547112 0.5238811 3.3788152 3.1712475 2.7838261 3.0149133 4.0544069 3.1318837 4.2691745 0.2266326 0.5900492 3.0449716 2.9889379 2.3878701 3.4184454 3.1442537 0.3264635 0.3909908 3.0463368 4.0476462 0.4376896 2.8236662 3.5341344 2.7984409 2.8517095 0.4705074 4.1087403 3.0571027 0.6757029 3.1161111 4.0544146 3.8748135 0.7775996 3.3272675 2.6802039 2.9751163 0.6293043 2.8182937 2.9795120 0.1399686 2.3490679 2.4798380 2.7516772 4.0726637 3.8386703 3.8446586 3.4604203 3.9584413 3.5070343 3.6391470 4.5630853 3.7458862 3.7223092 3.8523052 3.5736789 4.0637837 3.0948243 2.8870724 3.0623267 3.1980103 5.0003247 2.1424164 3.0450093 0.5890146 3.0504399 0.0693561 5.5440712 4.4232184 4.9477273 7.0422250 5.6731481 6.8724149 4.9158413 0.7799959 4.8289525 0.5989511 2.9585256 3.4790672 2.7583535 3.5628694 0.5789692 0.5843836 0.0000000 0.0541543 3.0450093 3.5553001 3.9092245 3.5041044 4.1704354 3.6034965 3.6931741 3.3106301 2.9132338 3.2503614 2.6603469 2.9064603 2.8935189 0.4808065 0.6305760 0.1652012 0.3069701 3.1842224 2.8802124 3.2466719 3.0050084 0.6038701 0.6475195 3.2817935 0.4906390 3.1318320 0.5680884 3.2134427 3.2854227 3.8988557 2.0897645 0.6715011 3.3866542 0.7397864 3.4284853 3.7297109 4.7164651 4.2137814 4.0589685 2.9944061 3.6662015 3.5765085 3.8304207 3.3456512 2.9932981 3.1644777 3.1407511 0.5820377 3.3571887 3.0239723 3.0623468 0.4321941 0.5902338 2.8720738 2.9864371 0.6878196 3.3422709 2.9945472 0.5944636 3.0977178 3.5288487 3.2813976 3.0583337 2.9286314 4.0339681 2.2522909 3.1987061 3.5861833 3.1303194 0.5346923 0.2988047 2.2089142 3.1666633 3.3012874 3.2952398 0.5235314 3.0280003 2.8064270 0.4499253 1.2881218 3.8499854 3.2029545 3.5919305 2.4619287 3.8347731 2.9838724 3.4013922 3.4115299 3.5692343 3.5111319 3.3483563 3.3493614 3.5293395 3.6285814 3.3710419 3.3987411 3.2580007 3.3986927 3.6178225 3.6903519 3.6536130 3.1391227 3.3826318 3.4563708 3.3359743 3.3614903 3.3357316 3.6006152 3.4260562 3.5234480 3.4519545 3.4264778 3.5409376 3.3574375 3.3556801 3.6000253 3.3467975 3.6418766 3.6677810 3.6164855 3.5289747 3.4193003 3.5304271 3.6377667 3.5810520 3.6128564 3.3012309 3.3437741 3.5082263 3.4376339 3.3685253 3.2937270 3.3216840 3.5394986 3.2636133 3.5150424 3.1297975 3.5111356 3.1540340 3.2730832 3.3995566 3.2181112 3.3456859 3.4235920 3.5344301 3.3069198 3.2173075 3.2173075 3.0985946 3.2631550 4.1739160 4.3308342 3.8614930 4.0865375 2.9067212 3.5818127 3.1312784 3.1354033 3.1467120 3.0281680 3.9378769 3.9990994 3.3087755 3.4189057 3.2480833 3.8099760 3.0493256 3.1681112 3.1223771 3.0663607 3.0935210 3.0635416 4.8326195 2.9045266 3.0440436 2.9045266 2.4527564 3.0780520 3.1419499 3.0329328 3.1434387 3.1139454 3.1706066 3.1066254 3.0613543 3.2221378 0.5743153 2.0214215 0.3168556 3.3367007 3.4122966 0.4699563 2.6690656 2.9795120 2.1156748 0.3290546 4.3994598 3.2095774 0.5597231 
LUA9.4_c209770_g2_i1|m.36434  0.4633580 2.9818431 2.5036432 3.3794418 3.0564196 2.2575895 3.1711842 3.8117095 3.0919552 2.6450440 3.1983315 2.9592643 0.4627610 2.8928794 3.7972009 2.8782404 4.1850231 2.9530657 3.0449593 3.9584183 4.0133297 3.3628500 3.6241036 3.5183881 2.7881871 0.3447852 0.3858857 3.3953932 2.9018731 2.7471796 2.7731432 4.1165469 2.9461969 4.2741970 0.1506921 0.4578663 2.9282766 2.9282766 1.9921855 3.3717668 2.8611279 0.2060642 0.3647905 2.9727997 4.1326717 0.4505379 2.7977249 3.5291093 2.7317073 2.7239585 0.4564882 4.1456075 2.7766918 0.5345702 2.9046643 3.7651838 3.8309071 0.6248745 3.5225253 2.4030746 2.8472572 0.5786366 2.6240839 2.5529912 0.0855816 2.3404077 2.5032368 2.3445389 3.7295063 3.4296072 3.4546067 3.4538640 3.7481361 3.3136119 3.3862045 4.4326521 3.7827358 3.7029039 3.7653855 3.4351915 3.9160358 2.7186641 2.8955178 3.0306332 2.8944539 4.7562523 2.1424164 2.9170041 0.4311844 2.8257122 0.0332473 5.0896856 4.0867918 4.7885921 7.1012946 5.3023646 6.5187528 4.7582015 0.6804011 4.4688876 0.4843272 2.9111099 3.1819967 2.6963253 3.5158859 0.4395442 0.4396351 0.0541543 0.0000000 2.9170041 3.5230694 4.0800428 3.3859302 3.7492760 3.2310748 3.3620154 3.2935440 2.8831967 3.2201781 2.6898719 2.6789079 2.6249258 0.4593557 0.4531781 0.0954957 0.2996088 2.9451182 2.8245785 2.9569988 2.7205565 0.4894284 0.4803366 2.9210986 0.5122828 2.9063468 0.4702431 2.9517092 2.9062485 3.9215825 1.8724094 0.5352573 3.0004209 0.6576516 3.3898738 3.4105364 4.4299394 3.8896466 3.7740120 2.7198036 3.5390322 3.6190981 3.6828848 3.1531014 2.7683806 2.9007546 2.7172952 0.4620049 2.8999558 2.9250568 2.9006036 0.2689069 0.5092543 2.6434783 2.6789079 0.5441792 3.2360337 2.7070589 0.4977337 2.9783065 3.1266466 3.0145295 2.7557725 2.8050561 3.8953739 2.3285102 3.2142296 3.5884935 3.0025473 0.4212719 0.2205683 1.8587898 2.9998703 3.1884997 3.0156134 0.4173335 2.8735913 2.8064270 0.4635872 1.0425782 3.7580263 2.9331136 3.5154933 2.4539973 3.8347731 2.9838724 3.0449593 3.0153436 3.1085460 3.1015553 3.1419893 2.9607215 3.1754544 3.2646792 3.1105529 3.0719460 2.9762263 3.1252597 3.3413761 3.2895499 3.3770539 2.7852458 3.0690755 3.2160942 3.0363479 3.1327333 3.0287807 3.2465588 3.0478527 3.2012931 3.0298504 3.0579623 3.1642181 2.9290185 3.1267041 3.1190313 3.0368020 3.2466037 3.2521529 3.1570663 3.1519054 3.0525375 3.1949411 3.4072307 3.2891395 3.3367080 2.9891857 3.0316839 3.2158649 2.9814413 2.9442764 2.9397096 3.1047717 3.1220081 2.9061108 3.2065482 2.9607215 3.2027239 2.8380268 2.9192438 2.9940333 2.9074016 3.0687759 3.1241789 3.1968536 2.8730057 2.8123390 2.8123390 3.1220081 3.2631550 3.5123371 3.7320616 3.3060781 3.2680029 2.9903750 3.5319535 2.7535164 2.7689276 2.8215592 2.8763773 3.4565285 3.5131184 2.9583865 2.9213381 2.8699379 3.3485051 2.8912521 2.8029707 2.7617682 2.9073369 2.8998312 2.9073369 3.9463066 2.8844463 2.8844463 2.8844463 2.4500957 2.7559275 2.7812476 2.7145948 2.7802114 2.8793041 2.7789176 3.1673014 2.6259259 2.8272387 0.4205475 1.6586936 0.2062406 3.0251911 3.0114914 0.4609150 2.6669955 2.5529912 2.1013349 0.2344637 3.9223387 2.8383773 0.4212719 
LUR3_GeclatEVm005146t1        3.1166424 1.6301306 1.4664340 1.8253063 0.4310711 4.3854193 4.8500327 3.5618955 0.9122509 4.3654879 4.4211379 0.4024396 3.0988317 4.1170847 4.2439504 0.8343220 4.6272759 0.9120180 5.4194288 4.7596565 4.3712210 1.1694255 4.2964709 3.1831143 4.3115370 2.8758622 3.0739847 4.0521713 1.5070368 0.9629913 1.5888553 5.2015855 1.6505943 5.1631722 3.0881888 3.1696276 0.0771266 0.0870570 4.3357079 4.0040441 1.6860936 3.1555297 3.0215451 0.1055918 4.7619533 2.8051200 0.2945054 4.4476816 0.3154936 0.3478567 2.9367378 4.2263115 4.1728264 3.1913110 0.3259972 4.8318629 4.2309952 3.2107347 4.7160941 1.4372293 0.0373788 2.9987486 4.2366783 4.2390187 3.0496877 1.3315762 4.0905105 1.8714042 4.8940789 1.4826776 2.2482740 3.9236673 4.2928357 1.9005002 1.6838965 4.4329644 4.8075045 1.7059189 1.9848643 1.9967598 1.7137176 4.2258277 1.2361986 0.3374121 1.6991954 6.2557992 0.7325564 0.0000010 3.1945889 4.4429457 3.0351933 4.7903383 4.4009588 6.3618702 6.0474394 6.7564166 6.2634352 5.9586574 2.9809208 4.9566699 3.1332981 0.3274149 1.7648517 1.4638549 4.5400497 3.2402123 3.2042007 3.0450093 2.9170041 0.0000000 3.6349927 4.9582271 4.3490912 4.6378961 3.5170016 1.9080711 1.1766817 0.7458136 4.3521297 4.3373546 3.9690041 1.6216231 2.6037105 3.4816190 2.9793084 2.7046116 0.4498714 0.2939945 4.0991964 4.2407297 3.1310010 3.0970372 0.5568833 3.4272867 4.0458503 3.0318896 0.3959039 1.8223104 4.7506977 3.7452626 3.1295655 4.2281625 3.1880799 4.3701440 1.6880471 4.1897644 3.6146436 3.7972558 1.8366122 2.1713968 4.3080223 4.8179541 1.1661817 1.7257529 0.3623062 4.4781329 3.1487598 4.7518344 4.8724252 1.5469424 2.8541345 3.0606194 4.5675493 4.0829894 3.2129607 0.4176036 4.4399270 2.9938412 0.3806899 3.7062933 3.6228620 1.7218414 1.5346935 4.3309506 4.1565507 4.3908605 4.3331353 0.0722564 2.8144577 3.0380876 3.7551282 1.5954776 1.6235743 0.4079975 3.1209873 4.1933290 0.2676824 3.0122921 3.3957341 4.8394462 0.6728075 4.5636919 1.0736569 4.1150370 1.4724720 5.4194288 5.6694973 5.6263726 5.6644417 6.1587007 5.4149416 5.3968459 5.7025149 5.6777962 5.0918875 5.4293262 5.7037867 5.8578318 5.4419218 5.9084276 5.4245046 5.5055922 6.0916110 5.8482193 5.4834141 5.0519836 5.1987893 4.9874807 5.0660963 4.8935871 4.9342702 6.0374193 5.9410658 5.5250527 5.9562351 5.7176832 5.0231277 5.0753510 5.5611453 5.4359816 5.7300916 5.2328044 5.8725000 5.5010385 5.8559555 5.6157884 5.9704964 5.5678164 6.0391707 5.0327617 5.1148758 5.3272292 5.6719897 4.6412000 5.2863277 5.3829719 5.2865461 5.3958566 5.0680400 5.5534551 5.4148673 5.6036355 5.5618214 5.9320460 4.9701797 5.1447366 5.2344190 5.6940373 6.0506998 5.4788284 5.4680048 5.1401447 6.0226334 5.8473996 6.0884641 4.4612556 4.6414862 4.6608386 4.9920415 4.7117392 4.7679363 4.6823326 4.8131741 4.6901753 4.8492942 4.8876496 5.1448096 5.0772741 4.9211904 5.1613624 4.9211904 5.4595173 4.5348979 4.8787196 4.5348979 4.4061491 5.0814036 5.0666707 5.0139430 5.0758598 5.3486951 5.1087349 4.9230809 4.8497632 5.2201857 3.1931235 3.9276026 3.0950111 4.4708066 4.9510720 2.7692058 3.9042564 4.2390187 4.4705703 3.0179688 5.1047789 4.4547029 2.9661191 
LasentEVm002833t1             3.5976137 4.2838638 3.9491700 3.9294627 3.8476712 4.0486463 4.8118791 0.6998727 3.6670541 4.8402846 5.1900490 3.6125646 3.5980102 1.5162827 0.8075294 3.9101750 3.0114422 3.7809784 5.8406218 1.4215435 1.2487502 3.7247055 1.3179432 1.8106802 4.3846002 4.0949543 3.7245991 1.7778410 4.4425627 3.9538928 3.9116132 1.7904174 4.0319450 1.9030001 3.4960740 3.5585109 3.6471218 3.6471218 4.1440925 1.7641621 3.9894978 3.5426731 3.6979626 3.6407881 1.8554710 3.8441480 3.5692012 1.6331076 3.6232240 3.6232240 4.0181599 1.7869466 4.4748437 3.5453359 3.7786349 1.5317231 2.0766129 3.7635594 1.8482549 3.6598866 3.7033291 3.9272405 4.1530534 4.5834538 3.5615388 4.2328990 4.5469077 4.2713306 4.3454985 3.9962664 4.0953477 1.6000844 0.9498917 4.1004372 3.9492190 1.4680083 1.3407267 4.0513933 4.0417328 3.3808192 3.6701352 4.6527161 3.7946660 3.7370351 4.0439899 2.3215861 2.6148827 3.6349927 3.9317314 4.1321654 3.5640265 4.7283024 4.1917735 5.6138282 5.8635427 6.5234926 7.2300651 5.7883156 3.7343230 1.9361452 3.3729704 3.7922848 3.6458379 4.4619255 1.7621575 3.9317314 3.9317314 3.5553001 3.5230694 3.6349927 0.0000000 1.8141442 1.1801997 0.7817486 0.7701306 4.1310202 3.6101177 3.6060775 0.9982788 4.2951381 4.5664578 4.2032555 3.8750416 3.7999566 3.5779197 3.6819272 3.7485869 3.7088183 4.2621021 4.8242081 3.4128107 3.5914387 3.7716899 3.5629010 3.8740084 3.7687252 3.9499863 3.9611849 1.7170323 3.9820116 3.8828933 4.2287285 4.1593891 1.8349840 3.7023464 2.0476381 1.6720593 0.7350656 3.4818777 4.4443800 0.7778677 1.0016254 3.9123122 3.7459468 3.9646171 4.7930763 3.7688677 4.9282783 5.5813813 4.1315788 4.0020019 3.7227052 4.2849444 4.5664578 3.3159868 3.7308796 4.5590072 3.7069313 3.9168819 4.6114447 4.5764650 3.8749461 4.3070411 1.7685817 4.0871468 1.6616748 1.8004089 3.6071514 3.6949073 3.6646709 3.6545429 4.1996334 3.4912437 3.8489777 3.6166437 4.5339614 3.2293429 3.6143112 3.5520481 1.7606951 3.8032197 1.5478188 3.8527190 1.6811521 3.2678211 5.8406218 5.8841308 6.0109299 5.9319625 5.9602056 5.6384534 5.8443505 6.2628640 5.6299865 5.9422945 5.5857950 5.8053721 6.0663684 5.6504408 6.1559809 5.6492979 6.3438201 5.4538545 5.7159781 5.4693490 6.3056940 5.6524485 6.2154542 5.8590818 6.0422942 6.1358606 5.7800089 5.5787253 5.4482905 5.6683494 6.1346316 5.5589391 5.6034216 5.6732772 5.5687953 5.6371238 5.5733671 5.9499598 5.4407144 6.1907494 5.9669488 5.5693157 5.9536449 5.9148890 5.6837090 5.6109497 5.4168525 5.6605436 5.9966475 5.4243636 5.6384534 5.4245841 5.6034544 5.6342034 6.1108476 5.1391097 5.5152356 5.1176288 5.6290370 6.6912239 5.9792226 5.9792226 5.6605436 5.9602325 6.5965880 6.1844813 6.4999862 6.4007719 4.8861978 5.8316202 4.7549970 4.6863582 4.7744994 4.8376042 5.0859745 5.0859745 4.7229115 5.0080176 5.0642629 5.9306787 4.6562076 5.3605782 5.2713899 4.5737029 4.6706621 4.5737029 8.6037841 4.6706621 4.6706621 4.6706621 4.3688065 5.3605782 5.2899269 5.2713899 5.2906952 4.5742164 4.7219150 4.7856872 5.0894791 4.6660001 3.6651448 3.8463411 3.6714099 4.6545087 5.1631110 3.7942670 4.0873087 4.5834538 3.7580702 3.6701801 5.5233234 4.4661011 3.6949073 
LasentEVm003349t1             4.1195409 4.7340403 4.2502011 4.4349083 4.8954652 3.1431152 4.9619169 1.8648904 3.9526143 4.3268882 5.6629592 4.9725502 4.0355240 0.9483320 1.7334847 5.0404998 2.6657043 5.2023819 6.7259585 2.4810731 2.3104287 4.1603287 2.1451783 2.5861046 5.1367971 5.3918562 4.3063193 2.5775145 5.3804909 4.7520860 4.3938983 1.3281162 4.9139749 1.4012435 3.8076448 4.1703022 4.8379975 4.8379975 4.2708226 2.5502634 4.6740703 3.7913110 4.3909582 4.9460842 1.3100301 4.4842307 4.5412434 2.5175255 4.8710696 4.8710696 4.6489657 1.1088771 4.6453871 3.9442668 5.3830104 1.0560029 1.0937103 4.6254826 2.7114962 4.1097119 4.8994651 4.3155165 4.2615326 4.5064793 4.2134595 4.9311831 4.8539381 4.9364089 4.8845834 5.3844200 4.8099496 2.2183994 1.9760129 4.3246606 4.7703721 2.3524929 2.3453347 4.2260743 4.6165131 3.6142206 3.7908858 5.2621979 4.1136951 4.2141421 4.5967628 2.6969073 2.8810061 4.9582271 4.2220075 4.1594411 4.0776978 4.2487966 3.6020234 5.6532902 6.9636584 6.7569502 7.6784385 5.7849153 3.9607337 1.4018893 4.0835113 5.0251585 4.5285856 4.8333236 1.2819863 4.1793383 4.1793383 3.9092245 4.0800428 4.9582271 1.8141442 0.0000000 2.0388188 1.8217844 1.8887032 4.5460380 4.6592882 4.2388891 1.6427719 5.1493254 4.9397545 4.4054923 4.5639334 4.1952381 4.1290850 4.2280321 5.1315507 4.8831909 4.3271967 4.6378471 3.9754291 4.2787395 5.0251585 3.7120489 4.5249600 4.0790255 5.4272329 4.7516672 3.0812244 3.8624256 3.8903885 5.5951618 4.6434570 2.5138108 4.4366298 2.4809975 2.0575157 1.9660686 3.8107762 5.2075753 1.7059743 2.0206098 4.5593228 4.5092952 5.2624584 5.7134653 4.0584796 5.1169830 7.2181636 4.4609410 4.3718283 4.0623623 4.9242123 4.9397545 4.0339892 5.2602388 4.3555187 4.2288025 5.4110120 5.0958819 5.1615160 4.0638370 4.5784008 1.3816698 4.2127295 2.6388807 1.2245327 4.9855777 4.1821829 3.8646027 3.5303413 4.6993191 3.6792780 5.4495685 4.1765419 5.3231492 3.9772156 4.2127404 3.9726230 1.6407824 4.4918322 1.2988594 4.2707248 1.1416031 3.8841541 6.7259585 5.7561703 5.7167575 5.7077720 6.0327920 5.9245151 5.6071440 5.9286256 6.0686334 5.9255883 5.1507427 5.1491168 6.2964321 5.8957715 6.3475330 5.7908443 6.0177497 5.6281670 5.1130586 5.8815483 6.2748880 5.7701008 6.1644115 5.5613885 6.1535399 6.4365156 6.1170083 6.9150827 5.8509029 7.0800578 5.4141859 5.7881741 5.8793096 6.3106703 5.6536899 6.4245102 6.1144628 6.3311242 6.1104298 6.3466564 5.2742260 5.6913556 5.7103627 6.3538948 5.1699043 5.7976648 5.7985253 6.2528208 5.8523088 5.6233479 5.9245151 5.6053588 5.0879021 5.0321798 5.8366850 4.4547662 6.1577760 5.6173721 6.1549681 6.9920113 5.6950499 5.6950499 6.2528208 5.8429229 8.5195915 6.7910257 7.6526531 8.9999990 5.0812129 6.7119444 5.4012289 5.3848390 5.5146628 5.1002289 4.9025583 4.8583798 5.0987199 5.7381031 5.0592009 5.3882809 5.3677012 5.1579311 5.2057328 5.2310084 5.3509912 5.2310084 8.9999985 5.3958555 5.3958555 5.3958555 4.4627567 5.0387297 4.8961600 5.0857298 5.2218155 5.2073908 5.1894912 6.0809151 4.9277691 5.1790268 4.5387234 4.3368163 4.1560006 4.8563859 4.7468159 4.2884648 4.1549685 4.5064793 3.7908889 3.9302223 6.7882090 4.4087811 4.1821829 
LepsalEVm006518t1             3.6406303 4.0836883 3.6724129 4.4007144 4.3766473 3.9014886 4.6746973 1.4355040 3.3818511 4.9519108 5.3885648 4.2100068 3.3926014 1.8740343 1.4934842 3.7384285 2.9400184 3.7287422 5.4489480 1.8866236 1.5921545 4.0079584 1.9411213 1.6896527 5.0832015 3.6223111 3.5964134 2.0819052 4.1253666 3.7617281 3.9022107 2.3467498 4.0689147 2.2802085 3.4050624 3.5744912 4.4159819 4.1688127 3.8213456 2.0551777 4.1416822 3.3944114 3.3698125 4.3530366 2.2601315 3.4330647 4.1320807 1.9768046 3.9550243 4.0227445 3.3696204 2.1065457 5.0040491 3.6167055 4.3106968 1.8242454 2.1008964 3.7771949 2.0193251 3.6329086 4.3855762 3.6434121 4.8486525 4.8188629 3.5694517 3.3021432 4.1427506 3.5090644 4.8200154 4.2073591 3.7816010 1.7889784 1.5413027 4.1339898 4.6578144 2.0364637 1.8439344 4.4511148 4.2319305 3.5092218 3.2523247 3.9726614 4.1664108 4.3301497 4.0657411 2.7961721 2.4438136 4.3490912 3.6903150 4.5583666 3.5733558 4.2559368 4.1072791 4.9864380 5.1620612 6.2717393 6.5524323 4.6990202 3.6509041 1.8066941 3.8692235 4.1978664 3.8999515 4.2399433 1.8946330 3.6154905 3.6154905 3.5041044 3.3859302 4.3490912 1.1801997 2.0388188 0.0000000 1.4320285 0.8809985 4.7687843 3.5552103 3.2727863 1.5683938 4.0565509 4.6944810 3.6229036 3.5104181 3.5829834 3.6474765 3.3217018 4.0989151 3.9746702 4.3052595 4.6328648 3.8190693 3.6449513 4.6251642 3.4267362 4.7158975 3.5517400 4.2867888 4.2637341 2.0236963 3.8435584 3.7985893 4.4096413 3.8898394 2.0518811 4.1003729 2.2071150 2.1913593 0.9851228 3.8719306 4.5578330 1.2253864 1.7617535 3.9967867 3.9709179 4.2599243 4.9319596 3.7486224 4.4594916 4.5657059 3.9181069 3.6746850 3.5159438 4.6293457 4.6908401 3.5543733 3.9794860 4.9554229 3.5504878 3.9954983 4.4363133 4.5448794 4.0715380 4.2455560 2.0131776 3.8906481 1.9331369 1.8619719 4.3728149 3.5002878 3.4077058 3.5492707 3.9463536 4.1060206 3.9984299 3.6471876 4.5009208 3.4344164 3.4731223 3.6326667 2.1235910 3.9978915 1.9224430 3.6634022 1.6660903 3.6166370 5.4489480 5.6484560 5.4773701 5.5045855 5.7884993 6.2769515 5.7976327 5.6260639 5.5797837 6.4542408 5.7857708 5.9118775 5.7611451 5.8098026 5.8622429 5.9308051 5.4223434 5.9740656 5.9123370 5.3537610 5.7108846 5.7694428 5.4522837 5.4114781 5.4971137 5.5546318 5.7118560 5.2657728 5.3097215 5.7023123 5.4178550 5.8473316 6.0180111 5.6809769 5.9298762 5.5443842 5.6483870 5.8925274 5.3304690 5.8328815 5.2954455 5.4342945 5.6360116 5.6652711 5.2098519 5.5526797 5.6588360 5.6097830 5.1223789 5.4811217 6.1052706 5.4812933 5.5985110 5.3891422 5.5307969 5.6113845 5.6858160 5.7814947 5.5275673 5.5641333 5.2325414 5.2955807 5.5714303 6.4765519 5.2142076 5.7428525 5.0506669 4.7587658 5.4859854 6.5374435 4.8139750 4.7862257 4.7577740 4.6046860 4.6734950 4.6734950 4.5256550 4.5279854 4.6835503 5.4684392 4.9969349 4.9575832 4.8959528 5.0924774 4.8682633 5.0924774 5.4430138 4.8721661 5.0437525 4.8721661 4.6064602 4.9575832 4.7674765 4.8959528 4.9191756 4.1354524 4.4660164 4.2508994 4.4621284 4.5118334 3.6108724 3.8800401 3.4964268 4.9957931 5.1850883 3.4154908 4.3552567 4.8188629 3.7959809 3.4204335 5.2721960 4.7072412 3.5429906 
LercypEVm001349t1             4.7987216 4.8668306 4.7859322 4.7847063 4.4780021 4.0315834 5.6286330 1.0116081 4.1117036 5.3652774 4.8817295 4.5179984 4.1775494 2.4184981 1.3774473 4.5086492 2.7534537 4.0597930 6.1287334 1.2491574 1.0733004 3.9091646 1.2103785 2.2373500 5.0512115 4.2663275 4.6732509 2.2541957 4.9341516 4.0311937 4.8452155 2.3476059 4.5563200 2.3092868 4.7466265 4.3528076 4.6166595 4.2262823 4.7844010 2.2241458 4.8194675 4.5853053 3.9849410 4.3760768 1.9793199 4.1596870 4.3699748 1.8431485 4.2847953 4.5793165 4.5377627 1.8603004 4.7504934 4.6322420 4.5337584 1.6658476 1.9000999 4.5843894 2.3104026 4.5758005 4.6701966 3.7198058 4.4841255 5.3639296 4.7887584 4.0953317 4.2951757 5.5602237 4.7169572 5.6755488 4.5233789 2.2493838 1.0734005 3.8997439 4.4278847 1.5031349 1.3154108 4.2833293 5.2694374 3.6538622 3.4342868 4.5398255 3.8507248 3.9364175 4.9059194 3.5769206 2.5576320 4.6378961 4.4856791 4.2155844 4.7629613 5.2422853 3.6755956 6.3373858 6.0053180 8.1605470 6.4381440 5.7918305 4.8488764 2.5102910 4.5998587 4.1005048 4.3501874 4.3492208 1.8116589 4.4768152 4.4768152 4.1704354 3.7492760 4.6378961 0.7817486 1.8217844 1.4320285 0.0000000 1.2131177 5.4863213 3.9647520 3.5107976 0.8171977 4.5109613 4.8923036 5.0026724 3.8149576 4.3365185 4.8844516 3.8726005 4.4089879 4.1509290 4.3781189 4.7787413 4.7105937 4.4936280 4.7682116 3.7274784 4.4417503 4.5722027 4.6237610 4.9968328 2.3352750 4.7626330 4.7144734 4.7234473 4.6873203 2.1188057 5.4794634 2.7268410 2.6207439 1.5335019 4.5185625 4.6722262 0.3015650 1.2797751 4.1810002 4.4991329 4.4962332 4.5874569 4.5246374 4.8266447 5.0757647 4.7050617 4.8483821 4.2866745 5.6835096 4.9216011 4.4828913 4.2940407 4.6853252 4.4167151 4.3076037 4.9469029 5.0024412 4.3359582 5.1994498 2.2442769 4.8243222 2.0736921 1.8034815 4.6485168 4.2539004 4.6345259 4.1123009 4.7898031 4.1087431 4.3927461 4.5216932 5.3544350 3.4539257 4.0628712 4.1506899 2.0975960 4.3329755 2.1349796 3.7358092 1.8188849 4.2860923 6.1287334 5.6856079 5.8558167 5.8348268 5.8512409 6.1203771 5.9391955 5.9952101 5.7210340 6.1883768 5.8944945 6.2928586 5.8264450 6.0140573 5.8464975 5.8791768 6.3602156 5.9283401 6.1754955 5.5536646 6.3972952 5.8961501 6.2555722 5.9410153 6.1240272 6.1859766 6.2883492 6.4023813 5.5142569 6.2250569 6.3776299 5.8467850 5.9493649 5.9538052 6.3682919 6.0188219 6.0525304 5.7205170 5.8214683 5.8202244 6.2432896 5.7788189 5.8356264 5.8613663 5.5022551 5.5175763 5.6632890 6.0857773 5.8716169 6.3150603 5.6704484 6.3129038 6.0304710 5.6855914 5.7666418 5.8140184 5.9770057 5.8878806 5.6453382 6.0891245 5.6243106 5.6110705 5.8456749 6.4692831 6.2078624 7.2050665 6.3060348 5.6722595 5.0076354 6.2106823 5.0099435 5.0955699 5.1459767 5.1119747 4.9281805 4.9281805 5.7083429 5.2008731 5.5194915 5.1816688 5.6927861 5.4843043 5.4676920 5.6300622 5.6141652 5.8026238 6.2870338 5.5940559 5.7381049 5.5940559 4.9760795 5.4843043 5.3839780 5.4676920 5.4300235 5.0809147 4.9288259 5.0421003 5.2087700 4.8935931 4.6553222 4.9173207 4.7120062 4.7468020 5.9387056 3.7780461 4.0441500 5.3639296 4.8107572 4.6038463 6.0477386 5.4301276 4.6232850 
LercypEVm003881t1             3.9612941 4.3227242 4.0362995 3.6453410 3.5869078 3.8188474 4.6103397 0.8620062 2.9045898 4.9929906 5.6170961 3.6272198 3.4376357 1.9403466 1.3958765 3.6007494 2.5540988 3.2058726 6.1096118 1.5797255 1.3298591 3.6138517 1.3916891 1.7426804 4.2742960 3.7583304 3.9444370 1.8547827 4.1259810 4.1144435 4.4067543 2.0913606 3.8493140 2.1774840 3.7211269 3.8501572 3.5052002 3.5227328 4.1230024 1.8305614 4.3473885 3.7707378 3.6897421 3.6667181 1.8218439 3.1401039 3.5359974 1.6390854 3.4654605 3.4805483 3.4603374 1.7655431 4.8770041 3.9326351 3.5773664 1.7072011 2.0168726 4.0257032 1.8721569 4.4447565 3.5335415 3.5819724 4.8428257 5.4022723 3.9322363 3.7935180 4.0628241 4.5150623 4.7959014 4.1996704 3.9353980 1.9850442 1.2450973 4.3167865 4.1015783 1.6543349 1.5666541 4.2127304 4.5197477 3.4307338 3.4645240 4.4141215 4.0532526 3.8007973 4.4347763 2.8859822 2.6268227 3.5170016 4.0178792 4.6655631 3.8174050 4.5706130 3.8231791 5.2007224 5.0727472 7.2089400 6.6831377 4.4557735 4.1334138 1.9638823 4.0219031 3.4180370 3.8837114 3.6620522 1.8136046 3.9936243 3.9936243 3.6034965 3.2310748 3.5170016 0.7701306 1.8887032 0.8809985 1.2131177 0.0000000 4.9880617 3.6624105 3.4757222 1.1315684 4.2892989 4.5991524 4.0916123 3.4438903 4.0295947 3.8284561 3.3606666 3.4461851 3.3742461 4.3796742 4.7330966 3.9437216 4.4360550 4.1588374 3.3345603 4.5445700 3.8631276 3.6495252 4.5527569 1.9421836 4.1018959 3.7327094 4.3581392 3.7332994 1.8136732 4.1114912 2.3198202 2.3021425 0.7274022 3.1610894 4.4398367 0.8233856 1.4757900 3.7850527 3.6088365 3.6875266 4.8741044 3.9419013 5.0835327 4.7791888 4.2464573 4.0165648 3.7270888 5.1009923 4.7485805 3.8682950 3.7400140 4.5727075 3.8829943 3.5750014 4.5033578 4.7046652 4.1935011 4.0703569 1.8981580 4.1467501 1.6965289 1.7549356 3.4814313 3.7459308 3.7484938 4.0814059 4.2257359 3.5231928 3.6262871 3.9331121 4.6226476 3.1247630 3.4331121 3.7824678 1.9026848 3.3439104 1.9648337 3.5927765 1.5639919 3.3936304 6.1096118 5.8171721 5.8030743 5.7090044 5.9615948 6.0892270 5.5240018 5.8321248 5.4262986 6.1555771 6.1133792 6.2950500 5.7885527 6.0044993 5.8880966 6.6846162 6.4407646 6.1257490 6.2305592 5.6321642 5.7964492 6.0407694 5.4406415 5.8338024 5.5404384 5.4220186 6.4256191 6.5596372 5.5604179 6.5551862 6.4950944 5.8858688 6.1727647 5.8251410 6.3592593 6.5988295 5.8342190 6.4371292 6.0014115 5.8592164 6.3363620 6.1891965 6.2080318 6.4377890 5.7581123 5.6478403 5.6164634 6.3523298 5.5609243 5.9287120 5.4852041 5.9287488 6.2503482 6.2419823 6.1746219 6.1210560 6.3097223 6.3091500 5.6349198 5.8582347 6.0582327 6.0451176 5.8235128 6.3023206 6.9429987 6.9242582 5.9896393 6.1373841 4.5774042 5.8489634 4.9271745 4.7868410 4.8038868 4.7612000 5.4740220 5.4982709 5.1650629 5.2367073 4.7645040 5.8720381 5.7725375 5.5389841 5.4773700 5.8108080 5.5279225 5.8077588 7.8206101 5.4582860 5.7599394 5.4582860 4.2181707 5.4552121 5.2863947 5.3945164 5.4789138 5.0219086 5.0984626 4.2796894 5.2874731 5.1329976 4.2243573 4.0770217 3.7973508 5.2923332 5.6934817 3.5856543 4.0866963 5.4022723 4.0737238 3.7619620 5.1993834 4.7647057 4.0755603 
LercypEVm004649t1             3.8181027 1.8422128 1.6470294 2.0167394 1.9328907 3.4936330 5.5106397 4.5097228 1.7831957 4.8443399 5.3201331 1.8960147 3.3049628 4.3887665 4.4862268 1.8839202 3.8624768 1.8589399 5.5654057 5.2099150 4.4995754 1.9563152 4.0757766 4.8942784 4.5300165 3.3793602 3.4532588 5.2696047 1.6922991 1.3313284 1.9385947 5.0264132 1.8154274 5.0154171 3.6058386 3.7578184 1.8426979 1.6702038 5.5474624 5.3027709 1.9783845 3.6038134 3.3916998 1.6183204 4.5803411 3.1767082 1.6480329 4.9879311 1.7418152 1.9676756 3.3418078 4.7180891 4.5671578 3.7362865 1.7885518 5.7908472 5.0943875 3.9108659 5.3498849 1.7733014 1.8918374 3.1615319 4.7725790 4.6114608 3.7725466 1.2309987 4.3361458 1.9886541 4.9131475 2.5673919 2.3299367 4.5495929 4.6384927 1.9545934 1.6077781 4.6119352 4.5320360 1.6182867 2.4191541 1.7444712 1.9024500 5.3867943 1.6345173 1.7449144 1.9610973 6.9787115 1.0339317 1.9080711 3.8693242 4.7596343 3.6655025 6.0024085 4.8224913 6.0775647 6.0883955 7.6994897 7.4373234 5.5275521 3.7133147 5.0605254 3.5382245 1.7014818 1.8573532 1.4635785 4.7312950 3.6837548 3.7047833 3.6931741 3.3620154 1.9080711 4.1310202 4.5460380 4.7687843 5.4863213 4.9880617 0.0000000 1.2161657 1.5404624 4.3857106 4.4126946 4.3499145 1.7973435 3.0056137 3.5134595 3.6160596 3.0780770 1.9518461 1.6492397 4.4229570 4.5853351 3.5067220 3.6537175 1.9710951 3.6792220 4.5757306 3.6361217 1.9352185 2.2187434 5.6721862 4.3236950 3.5478193 4.9939917 3.3958988 5.3435107 1.8976251 4.6471299 4.5348537 5.4207275 1.7310361 0.7652639 4.4495828 5.0553575 1.7597732 1.5300482 1.8595374 5.3177188 3.5263139 5.3708289 4.6700911 1.7375867 3.7545564 3.4561727 4.9957566 4.7606297 3.6330892 1.5953128 4.7285259 3.6491594 1.6418864 4.8952074 4.7101925 2.0108520 1.7995442 4.3885298 4.5425039 5.1062659 4.3439039 1.8815285 3.3964512 3.7708622 4.0138289 1.7474228 1.7407667 1.8724511 3.6567485 4.4164001 1.5537073 3.3637699 4.1829609 4.7069004 1.8893887 4.4329768 1.3254594 4.5258185 1.9145873 5.5654057 6.4964910 6.6129377 6.3048722 5.7128027 6.0173913 5.8533893 5.9618866 5.9314896 5.6547832 5.8735056 6.0705608 6.0919872 5.9879273 6.2744710 6.1765837 6.4052330 5.9610690 6.0941183 5.7296045 5.6445397 5.8502435 5.6629814 5.7413494 5.7503222 5.7803406 6.1784762 6.9114474 5.7180021 6.4933101 6.0758349 5.9592301 6.2153977 6.5108762 6.2352730 6.5091915 6.1926431 5.3933813 5.6327710 6.2077625 6.1685717 6.0276635 6.1537436 7.0636931 5.9409051 5.7800082 5.5807993 6.0859188 5.3496241 5.6256518 6.0731381 5.5745772 5.7020670 5.5464657 6.6798187 5.9251775 6.1563855 5.8800890 6.8318935 6.1081708 6.3151281 6.3728589 5.8042120 5.8528058 7.3007360 6.7536288 6.9724502 6.6658614 5.5294275 5.4520260 4.7694246 4.8745077 4.9453989 4.9801809 4.6585098 4.6642559 4.3530215 4.9254809 4.1923615 5.4498662 4.9022429 5.4885417 5.4197922 4.8909791 5.1004648 4.8646836 6.7752472 4.7552239 4.8345212 4.7552239 4.9070049 5.2933879 5.0030742 5.2265585 5.4311055 5.0271451 5.2466114 6.2614327 5.2494269 5.2608576 3.3941546 5.2311643 3.7612653 4.3022294 4.9806744 3.1653096 4.0192658 4.6114608 5.4039549 3.7690256 5.7729199 4.7857662 3.5681491 
LercypEVm008887t2             3.2498879 1.0549442 0.9809493 1.1898975 1.2327735 3.7052495 5.2344603 3.8785230 1.2246759 4.1932787 4.2725630 1.2647641 3.3550608 3.6490849 3.5843684 1.1828692 4.2701499 1.0778254 5.4282175 4.7022180 3.9616607 1.2926145 3.8353748 4.5728977 3.9129158 3.3565677 2.9109035 3.9554469 1.0145429 1.0556054 1.0520830 4.0862949 1.0266538 4.0149252 3.2377935 3.2475333 1.1821869 1.2213016 4.0727540 3.8236783 1.0481761 3.2711620 3.1026716 1.0895832 3.8235729 3.0780190 1.2104818 4.2009331 1.2980001 1.2439734 3.0366504 3.9475976 4.0483215 3.2547727 1.2544094 4.1091554 4.2406045 3.3352375 3.9380874 0.9932630 1.1988601 3.1800841 3.8990065 4.0319911 3.1813282 1.0612262 4.5087613 1.0579088 4.4027863 1.4761630 1.5245990 4.3535100 3.5004385 1.3189464 1.1835308 3.6108878 3.5446093 1.2444922 1.5004443 1.4257425 1.3236350 4.8974877 1.0358436 1.3997257 1.0231638 5.7442571 0.8122595 1.1766817 3.0985897 3.8703988 3.2261330 4.6878277 4.2841517 5.6190120 5.0580509 6.5526117 6.3131991 6.2816987 3.0702470 4.4686521 3.2371532 1.2236217 1.1717066 1.0776571 3.9864743 3.0985897 3.0985897 3.3106301 3.2935440 1.1766817 3.6101177 4.6592882 3.5552103 3.9647520 3.6624105 1.2161657 0.0000000 1.2237843 3.3368425 4.7565174 3.9134808 1.0570618 3.0731963 3.1616990 3.2787374 3.3142806 1.2739876 1.2428970 3.8816168 3.7936607 3.2323804 3.1543674 1.1935318 3.7917584 4.2213474 3.3456487 1.2457670 1.0553486 4.7805746 3.2344536 3.0345240 4.1071905 3.6963270 3.9317885 0.3434992 4.0395254 3.7134396 3.8114515 1.0294910 1.2303972 3.8544906 3.9098678 1.2278824 0.9246705 1.2811128 4.7126772 3.3008863 4.0447900 5.0440937 1.0277166 3.1455144 3.1896294 4.7765818 3.9134808 3.4144318 1.3346436 3.9719984 3.1943239 1.2862312 4.1712502 4.4433512 1.0601514 1.0429157 3.8665896 4.0584655 4.0006755 3.7798620 1.1839793 2.9504158 3.2907460 3.4192403 1.0374438 1.1790416 1.2259240 3.4073965 3.8798088 1.2840328 3.3793906 3.5994374 4.5753106 1.3825744 3.7451871 0.8942782 4.4970020 1.5240215 5.4282175 5.5288743 5.4393099 5.5455712 5.8738147 5.6005235 5.1274425 5.1542761 5.7958890 5.2210486 5.3159235 5.6486312 5.7994938 5.2200774 5.8079889 5.5725685 5.4496125 5.4276453 5.6054391 5.6823061 5.5652159 5.2242600 5.5352877 4.7967622 5.4388087 5.5468854 5.5163764 5.4758323 5.6599684 5.1560252 5.4689277 5.1335832 5.2893413 5.1935247 5.4492522 5.1560252 5.6171808 5.1376260 5.3376409 5.7972263 5.3436264 5.5567154 5.1153956 5.3623487 5.4357800 5.7004410 5.7367679 5.4516354 5.5583118 5.2011059 5.6509291 5.2013951 5.6706514 5.7016102 5.2620388 5.0653227 5.7367679 5.7006084 4.6971372 5.9086853 5.1462051 5.1462051 5.4516354 5.2959483 6.2585267 5.8223461 6.1452184 6.1155328 5.1807352 5.2961146 4.2987229 4.2987229 4.2987229 3.9950197 4.0359192 4.0359192 4.2261874 3.9490513 3.8627818 4.3938370 4.9139725 4.4446073 4.3854980 4.8898750 4.8723186 4.8898750 6.8807423 4.7116353 4.8723186 4.7116353 3.9434193 4.4446073 4.5278007 4.3854980 4.4031929 4.6761400 4.6885928 5.2175279 4.3429389 4.7383163 2.8719844 3.7541621 3.3614583 4.1614633 4.5142258 3.1501878 3.8506259 4.0319911 4.2027074 3.2769736 4.8834886 4.0511723 2.9504158 
LercypEVm009999t2             2.9142917 1.2223999 1.2155118 1.2629748 0.7622465 3.1971810 4.2792132 3.6500737 0.9169229 3.7439098 4.2911414 0.7485439 2.9183431 3.6254045 3.6908521 0.6703699 4.0290291 0.7693040 4.8099647 4.2300891 3.6137349 0.7002081 3.2472193 3.6034639 3.6390392 3.1015534 2.6342423 3.7033820 1.3063846 1.0847600 1.1455928 4.1355838 1.1860422 4.0533023 2.8928456 2.8423160 0.7389262 0.7103072 4.0563609 3.6853236 1.1344589 2.8892593 2.6085405 0.6971036 3.9449467 2.6089114 0.7660108 3.8576465 0.7404492 0.7754102 2.6553375 3.6438265 3.5350831 2.7108900 0.7347234 3.9779733 3.8059218 2.8932961 3.8748497 1.1479626 0.7441964 2.6792834 3.4245050 3.4816064 2.8458443 1.1703019 3.8652069 1.2149837 4.3710183 0.7641725 1.6987760 3.3554728 3.7658512 1.6281508 1.2972514 3.4919178 3.4970768 1.5601699 1.9888163 1.8149591 1.6145779 3.8777073 0.9710256 0.8397824 1.1148023 6.4018733 0.9225869 0.7458136 2.8399250 3.6362217 2.8690889 4.2637755 4.2322001 6.0613670 5.5509877 6.3259760 7.3429336 6.5770728 2.8092757 4.5168910 2.7297172 0.7325134 1.2474593 1.1925408 3.8433138 2.8399250 2.8399250 2.9132338 2.8831967 0.7458136 3.6060775 4.2388891 3.2727863 3.5107976 3.4757222 1.5404624 1.2237843 0.0000000 2.8591775 3.7643145 3.7260178 1.3070559 2.6715526 2.8161857 2.8595654 2.9079430 0.7722781 0.7225423 3.9972441 3.4432099 2.7336483 2.8225365 0.7874962 3.0151686 3.5025185 2.8869743 0.7535078 1.1708812 4.2179531 2.9113485 2.7594071 4.0078683 3.0012045 3.6349929 1.3085119 3.6751792 3.4395797 3.3946690 1.3411026 1.7803639 3.6305582 3.4500584 0.2654549 1.3942365 0.7471530 4.1865637 2.9063326 4.2293791 4.6464527 1.1997043 2.8203411 2.6980651 4.0134554 3.7260178 2.9830011 0.7356422 3.7720238 2.8923898 0.7248218 3.7745264 3.7517054 1.2095424 1.1217627 3.7913705 3.4224548 3.7566658 3.9290863 0.7465617 2.5812274 2.9491354 2.9664016 1.1882413 1.1443953 0.7658711 2.8389267 3.5527977 0.8770508 2.7630416 3.1631888 4.0963148 0.8900962 4.3637342 1.0277625 4.0995285 1.5695930 4.8099647 4.6813668 4.7390629 4.5915961 5.2881928 4.5277901 4.6035744 4.8288355 4.6016600 4.8094207 4.4834363 4.4688029 4.9994372 4.4052901 5.0230311 4.6190940 4.8307742 4.9452439 4.6039880 4.5529289 4.6989142 4.4104362 4.6759194 4.4162097 4.7155917 4.7167230 4.8660455 4.9979255 4.6209720 4.8043974 4.6130592 4.3923572 4.4068570 4.6248604 4.4355411 4.8043974 4.6113019 5.0082600 4.8284794 4.9686064 4.5075937 5.1320737 4.8833823 4.5898943 4.6502516 4.5609508 4.6134367 4.8660455 4.6759194 4.6938498 4.4407350 4.6938498 4.6059124 4.5083116 4.6345441 4.1903699 4.6134367 4.7098334 4.1828833 5.0686876 4.6345441 4.6345441 4.8572248 4.7560253 4.9106732 5.0491867 5.1649742 4.8861360 4.2425390 5.0758115 3.8423794 3.8423794 3.8423794 4.1433346 3.7658647 3.7658647 4.4753863 3.9761176 3.8593625 4.4093041 4.5274571 4.4079873 4.3449088 4.4558142 4.4367500 4.4558142 5.3415744 4.3592694 4.4367500 4.3592694 4.4496439 4.4079873 4.2036021 4.3449088 4.3635351 4.2799961 4.7361573 4.5322411 4.2334346 4.8211629 2.6629379 3.9535490 2.9308430 3.6949746 3.9779640 2.6792834 3.3192422 3.4816064 4.1102923 2.9245759 4.0905577 3.6931364 2.5812274 
LercypEVm012009t2             3.5512698 4.6349676 3.9912824 4.1412614 4.0761896 4.1803111 4.8977596 1.2385514 3.5031110 4.9260763 4.9130165 4.0325006 3.4275537 1.6174103 1.1362181 4.1432481 2.7878056 3.7190160 6.6808051 1.0498651 0.8853580 4.0704245 1.0170577 1.8125814 5.4954839 3.8171538 3.2363203 2.0699438 4.6958364 3.7935861 3.9676476 1.8483789 4.2037227 1.8412875 3.1843810 3.1648526 4.3338876 4.3338876 4.5600368 2.1093615 4.0570578 3.1617132 3.1994640 4.3408303 1.7343132 3.4004309 4.2007971 2.1101035 4.1890450 4.2661138 3.4509613 1.7662485 5.1866337 3.5478348 4.5003145 1.5751644 2.0518995 3.4582825 2.2603437 3.5208728 4.3676134 3.2821844 4.3055645 4.9590420 3.2592333 3.7362455 4.8802952 3.7936281 4.6826835 4.1570664 3.7529395 1.8165367 0.8985665 3.9546323 4.0615115 1.2688104 1.1026285 4.2371400 3.9331551 3.3492877 3.7965074 4.5888268 4.3859680 4.0751591 4.3019251 2.5383628 3.1471787 4.3521297 3.3142570 4.3471634 3.2103724 4.9816536 4.0928797 5.3124857 4.9594707 7.1969565 5.7361511 6.1295360 3.2736034 2.1603197 3.1887259 4.1553509 3.8889030 4.5315600 1.5918024 3.3142570 3.3142570 3.2503614 3.2201781 4.3521297 0.9982788 1.6427719 1.5683938 0.8171977 1.1315684 4.3857106 3.3368425 2.8591775 0.0000000 4.7477954 5.3607837 4.2465180 3.1901620 3.2385486 3.0981239 3.2624066 3.9048599 4.0783207 5.0911187 4.8393352 3.2406483 3.3544838 4.1730994 3.3871250 4.7120083 3.4327421 4.3968241 4.0747148 2.3247589 4.0225635 3.7910997 5.5462365 4.0063899 2.0433851 3.6990302 2.2575314 2.0675298 1.3779689 3.6109401 3.6475287 0.6650359 0.4241780 3.2810514 4.0587350 4.4519513 5.7195265 3.6424036 5.1969022 8.9999988 4.4629700 3.1460762 3.5933868 4.6533436 5.3607837 3.3937647 4.2594876 4.8001225 3.3617391 4.3397047 4.6702394 4.6040339 3.8034464 4.0830701 1.8183655 4.4873887 1.9189078 1.6068848 4.3348012 3.0532493 3.2657493 3.7512504 4.6813664 3.9249304 3.8952963 3.4442507 5.1757980 3.6389481 3.3823261 3.1409367 1.9941122 4.5553988 1.7360706 3.7523277 1.9700025 4.0686589 6.6808051 5.6045021 5.8430654 5.8450169 6.1651243 5.7359698 5.6797927 6.4602983 6.1655309 7.0750877 5.7619581 5.9050885 5.8182431 6.1937687 5.9256150 5.6851921 6.1186991 6.0041847 5.7076433 5.8474755 6.1961311 6.0875938 6.1944573 5.5174898 6.0554716 6.2893717 5.8106880 6.3549109 5.8511596 6.3095801 6.0542130 5.8317668 5.8065176 5.9429111 5.7156851 6.2275091 6.9040666 6.2446638 6.4185601 5.8326471 5.8321441 6.1844149 6.1834409 5.7864039 5.4625313 6.0070253 5.6844622 5.7345756 6.0419772 5.6434084 5.7359698 5.6453737 5.6990105 6.3853044 5.5294264 5.1399794 5.4970006 5.5592497 6.2126370 6.6733442 5.4234951 5.4234951 5.7345756 5.8798104 8.9999980 7.1933298 8.9999988 7.4758838 5.0792670 5.8563622 5.8350171 5.6948985 5.8295402 5.0546182 5.2709257 5.2843689 5.4487541 5.3660285 5.5481089 5.6592869 5.9418312 5.5761161 5.4615619 5.7387083 5.9406021 5.7387083 8.9999984 5.9406021 5.9406021 5.9406021 4.8868884 5.5422049 5.2864319 5.4281027 5.4802202 5.7121851 5.2196821 5.2437979 5.0499484 5.2461280 3.2014900 4.0262215 3.3093973 4.8347616 5.7253448 3.1805643 4.2129755 4.9590420 4.4911749 3.2813602 6.7124405 4.9900603 3.0532493 
Lv_CHHR1A                     2.7867173 4.3301082 3.8448180 4.6000454 4.3970387 3.1822033 2.4386306 4.8695973 4.5060548 1.0010342 0.9067878 4.2962787 2.7589047 3.5899682 4.1579303 4.3693834 3.9764261 4.3575633 3.0058643 4.3141732 5.0705652 3.9492316 5.0157720 4.6525014 0.9775159 2.5911965 2.8470485 4.1331504 4.4960830 3.9890156 4.0543263 4.4540623 4.1995632 4.5796245 2.8192319 2.9720762 4.4492375 4.5978824 3.5492451 4.2728764 4.1344769 2.8349090 2.9106622 4.6421822 4.7091305 2.8045813 4.2316668 4.1495944 4.1420353 4.0362653 2.8411453 4.4661610 0.8195287 3.0246403 4.0553905 4.1077260 4.1234599 2.8013195 3.8939274 3.7377944 4.2045633 2.8796925 0.9544503 0.9870228 2.7539414 3.4293318 0.9359449 3.4126711 1.3588718 4.3416061 5.2420893 4.4706627 4.0207645 4.2600525 4.7030745 4.3806742 4.5850083 5.2494983 4.9449412 5.1152751 5.1764428 0.9985152 4.5729092 4.4345824 4.1198139 4.6268911 3.3427124 4.3373546 2.9726979 0.9151502 2.7838905 5.7940910 5.1423866 5.8252047 7.3490626 6.7584022 7.7553189 6.5797827 2.9736082 4.4900731 2.9203026 4.1688449 4.1783316 3.8752600 4.1998027 2.9726979 2.9726979 2.6603469 2.6898719 4.3373546 4.2951381 5.1493254 4.0565509 4.5109613 4.2892989 4.4126946 4.7565174 3.7643145 4.7477954 0.0000000 0.9036408 4.0502248 2.7423550 3.0697314 2.7168415 2.6540319 4.5967714 4.1674687 1.0444735 0.8959406 2.8325072 2.9375619 4.4631617 3.0042537 1.0267994 2.8743702 4.1167086 4.3031916 4.4906614 3.1600121 2.9191135 1.0777504 2.9352027 4.5487312 4.8962344 4.5803535 4.4531499 4.2642571 4.1596983 4.8120837 4.3893891 4.1556978 4.3097608 5.1508060 4.0542875 0.9909835 2.8679362 1.0499728 1.0601334 4.3301963 2.5770315 2.8807657 0.0727366 0.9036408 2.7448503 4.4829360 0.8076057 2.7542311 4.3238905 1.3750015 1.3587901 4.1377501 4.4650357 3.7145265 3.1800361 3.7592270 4.3101156 4.4087664 2.8944616 2.7821977 3.2506994 4.3105821 4.0631824 4.1587488 2.7719797 0.6214457 3.8338270 2.7931980 3.3284676 4.2848174 4.4180863 4.5612374 3.9208293 5.6880614 4.1455112 3.0058643 2.7916945 2.8463983 2.8498642 2.9793976 2.9201594 2.8255020 2.9077562 2.9368205 3.0002742 2.9767598 2.9966574 2.9839255 2.8928889 2.9838853 3.0607288 3.0506525 2.9860617 2.9930545 3.0020163 2.9590219 2.8003401 2.9897716 3.0180842 2.9651782 2.8750283 2.8277538 2.9714062 2.9388119 2.8678514 3.0175267 2.9157158 2.9720593 2.9116941 2.9574966 2.7571148 2.9883068 3.2058030 3.3812527 2.9642460 2.9986253 2.9416998 3.1465811 3.2406534 2.8623083 2.9366168 2.8351445 2.8613280 2.9708200 2.8630077 2.9031905 2.8644712 2.9103725 2.9600515 3.1584511 3.0644194 2.8576253 3.1109998 3.0912510 3.1535248 3.0327218 3.0327218 2.8613280 2.8273536 3.0318082 3.3662573 3.3653787 2.8186128 3.0967762 3.3258755 2.0451030 2.0498207 2.0489799 2.1339982 2.3446849 2.3706269 2.6472894 2.3257901 2.5710888 3.0544242 2.6573346 2.2953993 2.2657381 2.6758710 2.6489150 2.6758710 2.9250225 2.6411122 2.6489150 2.6411122 2.0417672 2.2444009 2.1131674 2.2148746 2.2806440 2.1828881 2.4043055 2.5088482 2.2316795 2.4492419 2.9993609 3.6790177 2.8678180 0.9866535 0.9200408 2.8274108 1.0092729 0.9870228 3.2640603 2.8013114 1.6872295 0.9650931 2.8944616 
Lv_CHHR1B                     3.0667127 4.1615047 3.6214157 4.1660321 4.1454884 3.3351357 2.6082801 5.4304430 3.8080051 1.0776906 0.8325934 4.2763786 2.8784904 4.0563088 4.6066211 3.6535592 4.0543859 4.0974715 3.6361341 4.8891932 5.1686414 3.7523230 4.9236809 4.5677740 0.8267250 3.0660194 3.2501626 3.9527330 4.0437480 3.4505943 3.8679470 4.7603742 3.8238287 4.7212551 3.1715606 3.3934809 3.9844383 3.8036291 3.7165302 4.0934389 4.0253679 3.1777869 3.1623577 3.7838501 4.4581120 2.8955544 3.9931382 4.3590754 3.8768603 4.0798887 2.8883417 4.3432655 0.7780140 3.2600926 3.8079254 4.0524399 4.4459847 3.2440879 4.4113363 3.4714480 3.8264479 3.1845911 0.8500311 1.0516268 3.0305480 3.1230939 1.0359510 3.7077814 1.5512042 4.5675608 5.0697082 4.8167938 4.5799131 4.4541975 4.7698292 4.7609360 4.1977112 4.9425288 4.7238231 4.6413828 5.5294599 1.7367636 4.1974373 3.8239853 3.9944014 5.1398332 2.6579791 3.9690041 3.4572753 0.8870472 3.1879000 5.1595994 5.1808961 6.6287897 6.4201343 7.4772421 8.8274846 6.5664436 3.2371016 5.1236215 3.2326012 3.5690891 4.2440065 3.4311686 4.2619198 3.5144874 3.5144874 2.9064603 2.6789079 3.9690041 4.5664578 4.9397545 4.6944810 4.8923036 4.5991524 4.3499145 3.9134808 3.7260178 5.3607837 0.9036408 0.0000000 3.8825014 3.0699499 3.4796221 3.1105805 2.4799003 4.1326273 3.6064198 0.8533640 0.9590660 3.1780098 3.3924199 4.1172849 2.7937612 1.1704715 3.2322312 4.1748943 4.1628813 4.8312562 3.5134045 3.1921621 0.9123768 3.1041649 4.6730105 4.5592347 4.8403100 5.1854958 4.4590557 3.9480129 4.5867250 4.5618413 5.2530377 4.4021237 4.7127719 4.0390120 0.9119591 3.2673658 1.0759015 0.0000010 3.9546070 2.8658436 3.1521552 1.1739138 0.0000010 3.3191844 4.1758206 0.6890357 3.1529492 3.9899844 1.5988708 1.4956387 4.0401436 3.9603026 4.1120156 3.3439543 3.9572809 4.0674083 4.0422213 3.3258149 3.1330335 3.7302506 4.0292869 3.4798034 4.1083932 3.2182717 0.8715930 3.4773746 2.8502578 3.4079808 4.5060662 4.0423095 4.9221265 3.1700887 6.1921195 3.7880703 3.6361341 3.1445363 3.1017282 3.1118775 3.3988627 3.3446577 3.2894555 3.3204755 3.2848821 3.4211688 3.4477166 3.3894884 3.3733731 3.1526032 3.3954547 3.4325277 3.4337922 3.3741143 3.4551742 3.2832410 3.2981962 3.0674189 3.3959060 3.1837081 3.4053952 3.3101215 3.3885367 3.4035795 3.2284827 3.3131629 3.3376577 3.1355456 3.2470248 3.0968937 3.1885692 3.1973057 3.4821695 3.5308739 3.5756469 3.3698122 3.3213172 3.4693187 3.3081436 3.3166343 2.9742538 3.1337089 3.2281838 3.3343916 3.2289891 3.4238447 3.1462342 3.4242929 3.2426568 3.2107265 3.1906706 3.5923076 3.2951685 3.5351202 3.4235575 3.3564195 3.0849669 3.0849669 3.1313266 3.1269890 3.5768722 4.0447213 3.6465473 3.3132030 3.0560299 3.0918657 2.5928222 2.5427810 2.5718935 2.4574547 2.8450608 2.8787651 2.6687233 2.9343356 2.7530616 3.2652989 3.0491538 2.6195294 2.5889311 3.0693188 3.1177812 3.0693188 3.6833114 2.7918217 3.0403993 2.7918217 2.3935365 2.6192438 2.3842473 2.5881612 2.6042507 2.5359475 2.4942306 2.7968189 2.4420407 2.5129698 3.2905967 4.0967424 3.2167610 0.8631018 1.0431878 3.1066393 0.7568210 1.0516268 3.2632759 3.1442880 1.7773187 1.0242036 3.3258149 
Lysamb_EVm003701t1            3.0244805 0.1231500 0.1333725 1.3913778 1.5693870 3.5193899 5.6135351 4.0146916 1.4281563 5.0051896 4.8553916 1.4935409 2.7438818 4.1537526 4.3429430 1.4705960 4.3579906 1.4536033 4.6406296 4.3545536 3.7782816 1.5183151 3.5918007 3.9829134 4.0706656 2.6167682 2.8762782 4.2601984 0.3083660 0.4063799 0.6466915 4.1647528 0.3070917 4.4704387 2.9201169 2.7724442 1.5995122 1.2702070 4.0161433 4.2023736 0.6513512 2.9201169 2.6086805 1.2277206 4.0193058 2.7029288 1.2631339 4.3107875 1.3136556 1.5817887 2.8306446 4.3168441 4.6138367 3.1602276 1.5951579 4.3864421 3.4187630 3.3335419 4.0790933 0.6339270 1.6141824 2.5252899 4.3025977 5.0465044 3.0477615 0.3197599 4.2355013 0.6336769 4.4539586 2.2241526 2.4824276 3.7357981 4.3093100 1.7513490 1.8385980 4.7231362 3.8221735 1.7177526 2.3778642 1.9235281 1.9456475 5.0452410 0.3545634 1.3357186 0.6355837 4.6516599 0.1411136 1.6216231 2.9333754 4.4454936 3.0552578 5.3731922 4.1057551 6.3620494 7.0383799 5.7611161 7.3277602 6.3273176 3.0198992 3.7566751 3.0918432 1.4852451 1.4045730 0.4188026 4.3051976 2.8849939 2.9010774 2.8935189 2.6249258 1.6216231 4.2032555 4.4054923 3.6229036 5.0026724 4.0916123 1.7973435 1.0570618 1.3070559 4.2465180 4.0502248 3.8825014 0.0000000 2.5824026 2.9208201 3.0549565 2.6135858 1.5236633 1.3058305 4.7474847 4.5844493 3.0175502 3.0855922 1.5941885 2.6753451 4.6089737 3.2416460 1.5576671 0.7384922 4.0974231 3.9702718 2.9130681 4.5587124 3.1783640 3.9065141 1.3779676 4.6858643 3.9360476 4.1975285 1.6082877 1.8452300 4.2268774 5.0439265 1.7354147 1.3186223 1.6360387 4.9749662 3.1330250 4.5146973 4.2443056 0.0827054 3.0805709 2.9827934 4.8154842 4.1364452 2.9117376 1.3822456 4.2202934 3.0658389 1.1877799 4.9059260 4.8395547 0.7466596 0.2904067 3.8257537 3.8526084 3.8917013 3.8398430 1.6067586 2.7285061 3.1044189 4.1954517 0.1021073 1.3077318 1.5530345 3.1767638 4.2140432 1.3801331 2.8299969 3.5272799 4.6498184 1.4727705 3.8187920 0.3631617 3.6030024 1.6925435 4.6406296 5.7140432 5.4075742 5.4981846 5.8493452 5.3036572 5.1378744 5.3265160 5.0741099 4.7874008 5.3402917 5.5543437 5.7789085 5.3723592 5.6980368 5.4249421 5.0545518 5.3030054 5.4826746 4.8370324 5.0007522 5.3704586 5.0251094 4.9659119 5.0544797 4.9838057 4.9201442 4.9063382 4.8125491 4.9104701 5.4509017 5.1704630 5.2297096 5.3008394 5.6256731 4.9104701 5.1624944 4.8371542 4.8078255 5.8238513 5.3171416 5.1162234 4.5810225 4.8656925 5.3930333 5.0288333 4.7297991 4.9201442 5.0251094 5.3010340 5.3093802 5.3010340 5.4098913 5.0013482 4.8086364 4.9106000 4.8374408 4.9858948 5.5222368 5.0544797 4.8086364 4.8086364 5.2198600 4.8847856 4.9030655 5.2176970 4.8601021 5.9540101 4.4436607 4.7063779 4.1670411 4.1670411 4.1670411 3.8850315 4.2519567 4.2519567 3.9541379 3.9695581 3.8636784 4.5388839 4.4541833 3.8658961 3.8116407 4.4918604 5.0403403 4.7474965 6.6629315 4.1118452 4.5077452 4.1118452 4.0805676 3.8658961 4.2860433 3.8116407 3.8277225 4.2357311 4.5575033 5.8803185 3.7008416 4.5957536 2.9208144 3.6542621 3.1659404 4.3744742 5.1591872 2.5659273 3.7664682 5.0465044 3.6113917 3.1296040 4.9862810 4.8927149 2.8014940 
Lysamb_EVm005427t1            0.3993332 2.6908577 2.7023933 3.1357204 2.6577301 2.3275172 4.0361899 4.2996050 2.8823623 2.9708724 3.4655138 2.6825260 0.4078466 3.4509070 3.8693110 2.5614900 4.6994890 2.6070886 2.6321962 4.1709807 4.1717568 2.8316238 3.8085696 3.4906936 3.3452030 0.4964156 0.6872803 4.0263122 2.6467202 2.3772332 2.5759907 4.5101448 2.7367727 4.7727426 0.4738173 0.6480407 2.6122076 2.6035376 2.0803862 4.0761765 2.5601580 0.4738173 0.7086724 2.5959442 4.3662700 0.5357098 2.6660041 3.9253255 2.6145439 2.5685969 0.5676890 4.6662916 3.1311975 0.5189036 2.5768945 4.0186604 3.6715995 0.7102324 3.7901983 2.5104962 2.5569502 0.6518498 3.2769625 2.9656595 0.5046551 2.6556824 2.6756056 2.7548775 4.3572099 3.1992081 3.3118791 3.4543019 3.5763850 3.0679105 3.3604161 3.7396171 3.6314075 3.2159637 3.5720368 3.5406487 4.0650835 3.0334184 2.4867475 2.9772408 2.5755598 5.5165495 1.9353841 2.6037105 0.6438924 3.3923751 0.4788082 5.5750290 4.6531087 6.0125770 7.9416934 6.6472339 7.9004247 5.5977011 0.4816565 4.7041923 0.3428247 2.4934339 3.0345575 2.7263148 4.0029044 0.6438924 0.6438924 0.4808065 0.4593557 2.6037105 3.8750416 4.5639334 3.5104181 3.8149576 3.4438903 3.0056137 3.0731963 2.6715526 3.1901620 2.7423550 3.0699499 2.5824026 0.0000000 0.7574349 0.5358244 0.3726611 2.6185817 2.5257860 3.2819690 3.1573205 0.3521723 0.3855139 2.6871417 0.4187217 3.3309396 0.3653407 2.5885469 2.5215681 3.7759059 1.9624268 0.3264544 3.4897017 0.6299530 3.9517281 3.0519842 4.4096583 4.1511926 3.5872312 2.3806382 3.6219036 3.7427187 3.7139981 2.6627954 2.6885835 2.6544349 3.0782661 0.4287928 3.0700831 3.4260737 2.6163960 0.3668450 0.2669664 2.8545215 3.0699499 0.4541086 2.7777301 3.0140678 0.3833660 2.6117165 3.6840643 3.6109337 2.4842309 2.6805219 4.4153551 1.9293772 4.1034477 3.9594480 2.6122076 0.7359878 0.5414448 1.9185332 2.7075391 3.0252548 2.6335793 0.3669155 3.2023234 2.8588583 0.3537431 1.0168729 3.9241024 2.3851249 4.4806052 2.3863357 3.8644930 3.5265085 2.6321962 2.7316513 2.7657122 2.7469895 3.0203557 2.8407970 2.9695726 3.0393369 3.0437161 3.2146777 2.8289347 2.9846535 3.2658266 3.0194605 3.2871060 2.7168523 2.8108015 3.1239794 2.9242023 3.0629884 2.9961548 3.0234606 3.0055301 3.0476750 3.0265562 2.9896410 3.1557365 2.8451577 3.0666881 3.1168998 3.0565080 2.9863332 3.0643150 2.8602204 3.0617231 3.1168998 2.9833383 3.1650595 3.4071454 3.2659202 3.0434386 3.0256410 3.0093827 3.0684668 2.7964101 3.0850821 3.0172046 3.1557365 3.0055301 3.0980409 2.8351506 3.0980409 2.8900833 2.9815594 3.1175194 2.8098431 3.0172046 3.2952480 3.1244549 3.0265562 3.1175194 3.1175194 3.1112045 2.9404665 3.4948635 3.2470864 3.3214127 3.4681428 3.0630914 3.2235701 3.0152201 3.0152201 3.0152201 2.8021482 3.3886281 3.3886281 2.9951732 3.3295347 2.6512680 3.4574935 3.4120210 3.0945458 3.0353247 3.3876551 3.4095292 3.3876551 4.0347165 3.3559345 3.4072818 3.3559345 3.1061378 3.0945458 2.9323777 3.0353247 3.0646140 3.5808456 3.1657231 2.8742087 2.9771795 3.2401256 0.7073698 2.0274078 0.5286846 3.2648765 3.1726856 0.6799283 3.2203614 2.9656595 2.5820145 0.5342434 3.3030607 3.1785905 0.7359878 
Minpug_EVm002765t1            1.1242552 3.5211047 3.1568434 3.7777551 3.5373133 2.4403079 3.4711669 3.6695453 3.1703284 3.7598634 3.9285393 3.5166043 0.7643258 4.1386872 4.2747308 2.9427159 4.3060256 2.7863423 3.8477225 4.2795963 4.1318536 3.3708503 3.8444886 3.7677269 4.1329152 0.6598109 0.4423885 4.2009767 3.0666441 2.5660263 3.7354520 4.6033707 3.3549304 5.0489467 0.7059695 0.4507587 3.4772881 3.2680633 2.5639327 4.1938262 3.8359977 0.7043225 0.3125190 3.3300581 4.3581161 0.7561179 3.2296571 4.0930200 3.1711820 3.4194668 0.8002801 4.1690379 3.8195504 1.1412978 3.4296051 3.8324079 4.0558579 1.4076408 4.4958507 3.4029913 3.4690340 0.2716640 3.7554932 3.6882459 0.7498967 2.1894477 2.9027448 3.6620105 4.9859319 4.0253607 4.4216635 4.4188351 4.7039530 3.6004189 3.9017618 4.5232087 3.9669435 3.5488132 4.9630001 3.9702597 3.7997873 3.9985869 2.9797590 3.1868994 3.8799168 5.5538465 2.1342573 3.4816190 0.2251019 3.8508199 0.7314046 5.2572417 4.1238467 4.7789904 6.3203924 5.4299835 5.9288536 4.5784782 1.4264259 4.9284864 1.0367281 3.1098151 3.3126832 2.7524979 3.8331902 0.1919625 0.1903271 0.6305760 0.4531781 3.4816190 3.7999566 4.1952381 3.5829834 4.3365185 4.0295947 3.5134595 3.1616990 2.8161857 3.2385486 3.0697314 3.4796221 2.9208201 0.7574349 0.0000000 0.7457026 0.5381258 3.2934671 3.0631326 3.5706764 3.9560540 1.0383242 1.0699912 3.5764827 0.7598307 3.9672384 1.0202137 3.6589719 4.2936186 4.7811680 2.5944117 1.2224926 3.9579464 0.9432624 3.8071446 4.0615611 5.3778053 4.3786171 4.8317036 3.6606693 4.3586672 3.6575406 4.0385750 3.3884294 3.3896536 3.4708352 3.8892312 1.0537171 4.1363959 3.5002227 3.5682148 1.0067250 0.9290947 3.7593112 3.7000232 1.1118524 3.4157187 3.5189510 1.0718383 3.3204387 4.0080100 3.7532157 3.8075817 3.2035397 4.4485559 2.6256171 3.8779220 3.6160176 3.4467462 0.3348446 0.7628917 2.7150888 3.4804768 3.3354449 3.6057185 1.0188601 3.5822919 2.6937875 0.7217843 1.3873884 3.9451968 3.5707420 3.9178762 2.3157776 4.1015637 2.7531771 3.8477225 4.0080091 4.0320657 4.0289230 3.8849024 3.9245630 3.9300804 3.9253889 3.7287760 3.9056534 3.8098507 3.9956427 3.9333584 4.2826111 3.9662459 3.9073678 4.0134562 3.8993652 3.9507317 3.7845060 3.7194818 4.1645372 3.8975272 3.8249201 3.8819260 3.8801700 3.9822797 3.6869701 3.7442976 4.1810321 3.8050149 4.2219768 4.2651085 3.9280333 4.3470905 3.8853880 4.1310624 4.2034159 4.2942469 3.9285271 3.7699775 3.7250941 3.9353425 4.0282516 3.8493513 3.7157669 3.7584120 3.9610039 3.6748545 3.8649493 3.5660562 3.8612692 3.8795157 3.8163536 3.7923108 3.8633959 3.9494498 4.1677926 4.2348365 3.7747627 3.6041786 3.6544825 3.4833542 3.2907530 4.7000727 4.8290379 4.6022866 4.8630077 2.9768804 3.9692997 3.7297757 3.6721570 3.8446082 3.6371715 4.2120282 4.2157389 3.4519298 3.6774468 3.4659854 3.9567448 3.4010501 3.5872572 3.5716149 3.3907044 3.4041086 3.3907044 5.3600302 3.2165720 3.3798084 3.2120400 3.0900425 3.4959451 3.3353972 3.4806840 3.5663894 3.4430195 3.7480221 3.6197965 3.3677987 3.7686534 0.5334796 2.3964130 0.7481851 4.0285015 4.1341286 0.1916706 3.0854831 3.7710936 2.6334193 0.7979190 4.7239753 3.8237914 0.4940450 
Minpug_EVm004770t1            0.7054929 3.4334941 3.0729246 3.6476450 3.1714923 2.2700334 3.5584251 3.8954818 3.0095482 3.2532255 3.8510332 3.1096441 0.5327966 3.4891921 4.3465001 3.0419233 4.2767107 3.0215110 3.6991594 4.0879299 4.1617633 3.3632760 3.6541533 3.6967850 3.4474030 0.4561920 0.6301243 3.9097068 3.5115769 2.7022003 3.1794343 4.5704845 3.3902177 4.8056790 0.2242301 0.5402354 2.9297086 2.8914776 2.4232730 3.8406142 3.2930653 0.2585195 0.5197689 2.9211218 4.1912302 0.4877017 2.8665269 3.7135855 2.8086072 2.8993803 0.5063247 4.2206609 3.1726153 0.7054373 2.9938051 4.0980828 4.0418346 0.9037019 3.8606540 3.0647368 2.9080122 0.4988732 3.2779735 3.1961044 0.1285060 2.4264938 2.6243275 3.5931380 4.3081020 4.2476202 4.4055050 3.7193104 4.2298948 3.6085814 3.6413659 4.5254559 4.4175071 3.7135425 4.4849074 3.6069412 3.9087993 3.6021024 2.9593917 2.9926336 3.4617177 6.2619978 2.0584398 2.9793084 0.6045228 3.3841046 0.0984624 5.1598459 4.5144363 4.9490098 6.1322792 6.0951641 6.2371512 4.7937395 1.0320113 4.8160070 0.6540978 2.8314101 3.3472501 2.6866621 3.6226988 0.6031376 0.5699014 0.1652012 0.0954957 2.9793084 3.5779197 4.1290850 3.6474765 4.8844516 3.8284561 3.6160596 3.2787374 2.8595654 3.0981239 2.7168415 3.1105805 3.0549565 0.5358244 0.7457026 0.0000000 0.3123651 3.0203374 2.7656328 3.3686137 3.3443477 0.6857935 0.7827629 3.2732351 0.5136148 3.6140884 0.6293647 2.9999992 3.9268188 4.4707427 2.3973187 0.8209294 3.6826474 0.7046988 3.8129906 3.9319205 4.5378891 4.2237044 4.3832998 3.3654366 4.2242484 3.8672989 4.2406092 3.5642799 3.2434221 3.0719856 3.6860940 0.6417405 4.0648618 3.2539828 3.3474426 0.6382978 0.5995712 3.2811200 3.2149546 0.7992348 3.1625811 3.0945935 0.6640723 2.9485523 3.8453569 3.5200946 3.4741276 3.2172570 4.2661917 2.3783219 3.7647722 3.6368163 3.0313884 0.5913150 0.2714549 2.3990579 3.2749645 3.1856816 3.0755360 0.6012514 3.2790858 2.8058314 0.4919926 1.3257799 3.8693798 2.9861414 3.8252775 2.4150460 3.8333952 2.9570122 3.6991594 3.6578341 3.6751725 3.6557099 3.7079928 3.7307684 3.7235282 3.8086660 3.7660942 3.7477790 3.6807463 3.8921761 3.9193318 3.9160890 3.9385974 3.5591550 3.6797924 3.7773798 3.7869905 3.7979457 3.5691064 3.9181486 3.5374190 3.8314864 3.5129965 3.4848387 3.9717575 3.6394883 3.7856962 3.9087186 3.7249957 3.9803444 4.1432426 3.7054106 3.8472663 3.8928377 3.8426884 4.1466184 3.9348502 3.9143489 3.6833828 3.8177364 3.8343253 3.6408535 3.7593101 3.7430000 3.8196570 4.0031434 3.5343955 3.7747506 3.1473598 3.7710587 3.6914195 3.6916519 3.7098888 3.8003798 3.7669763 3.8174695 3.8139922 3.5588971 3.5428874 3.5870245 3.4839710 3.2796875 4.7550173 4.7103781 4.3567086 4.9198021 2.9178216 3.4941981 3.2414336 3.2601940 3.2478943 3.3886439 4.2647190 4.2953004 3.4202301 3.6468595 3.3711371 4.0195055 3.1718949 3.4965238 3.4283570 3.1879746 3.2698317 3.1780323 4.9171346 2.9356717 3.1552531 2.9356717 2.8279247 3.4324618 3.2907749 3.3648833 3.4739875 3.1809328 3.5811541 3.3955002 3.2701470 3.6833054 0.7196500 2.0326309 0.2818762 3.4880047 3.7595931 0.4699843 2.8105453 3.1961044 2.3075809 0.2946084 4.5413211 3.4734470 0.6954980 
Mr_CHHR2                      0.2393509 2.5396925 2.5004218 2.8750363 2.8448386 1.8169114 3.1947746 3.8596487 2.8133886 2.7247889 3.2740542 2.8017888 0.2376519 3.0144316 3.6775338 2.6804547 4.0086837 2.7047098 2.8116206 3.9966156 3.9501753 3.1114758 3.4914546 3.3511622 2.7813767 0.3647719 0.5319513 3.2549599 2.8815137 2.6014621 2.4740648 3.8970745 2.6985100 4.1657780 0.3274649 0.5052953 2.7075344 2.7019587 1.8145693 3.2725092 2.4962207 0.3412875 0.5168629 2.7066731 4.0076381 0.3622595 2.6588597 3.2885328 2.6374661 2.5765197 0.3862816 4.2482977 2.7653829 0.3801432 2.7566767 3.6071171 3.3645168 0.5754637 3.2045367 2.4104763 2.6676603 0.5420578 2.9703660 2.6826507 0.2865447 2.5635146 2.6208637 2.5675454 4.0843320 3.1506035 3.4479295 3.3345887 3.4647862 3.1429777 3.3160259 3.6811531 3.5080820 3.5012431 3.4962365 3.6316868 3.9732095 2.9032931 2.3759275 2.9536048 2.4681562 4.8269457 2.0778838 2.7046116 0.4898399 3.0468012 0.2971333 5.1057854 4.2734997 5.1699188 6.8818913 5.3875786 7.4269408 5.6168081 0.5159231 4.4533052 0.2533263 2.7567691 2.9183180 2.4409287 3.9680449 0.4898399 0.4898399 0.3069701 0.2996088 2.7046116 3.6819272 4.2280321 3.3217018 3.8726005 3.3606666 3.0780770 3.3142806 2.9079430 3.2624066 2.6540319 2.4799003 2.6135858 0.3726611 0.5381258 0.3123651 0.0000000 2.7927148 2.6001721 3.0226542 2.7736364 0.2481790 0.3003541 2.8778826 0.2144745 2.7873022 0.3031528 2.7394749 2.4664450 3.8028534 1.6109942 0.2633227 3.2075232 0.3725516 3.4560235 3.0536904 3.8440220 3.4838532 3.5567318 2.4514951 3.5800085 3.7739909 3.4835635 2.9443047 2.7737254 2.7671397 3.0404467 0.2550221 3.1502811 2.8025838 2.5575280 0.1149392 0.2900266 2.5979524 2.4799003 0.3423876 2.8949618 2.8979662 0.3148645 2.7292976 3.0637241 2.9667912 2.4857169 2.5913382 3.8737810 1.6766191 3.3316512 3.8239636 2.7055291 0.5412230 0.3739859 1.6077323 2.6717022 2.8606778 2.7603080 0.2650763 3.0183164 2.8030079 0.2421373 0.9157952 3.7703512 2.5825511 3.6615122 2.4063210 3.9172219 3.0199120 2.8116206 2.7403923 2.7941208 2.7948233 3.0106730 2.8373660 2.9011155 2.9509803 2.9684529 2.9763715 2.9734069 3.0818253 3.0743862 2.9048108 3.1149267 2.7081548 2.8872701 3.0109699 2.9682568 2.9136741 2.9204515 2.9217319 2.9289433 3.0492530 2.9701395 2.9343191 3.0759221 3.0098193 2.9077176 3.1234030 3.1119634 2.9568848 3.0123244 2.7636207 2.9783368 3.1234030 3.0346350 3.3018054 3.2848724 3.0627410 3.0623052 3.2661674 3.0475812 2.7075222 2.8186218 3.0715830 2.9260379 3.1342929 2.9635122 2.9365616 2.8643078 2.9365616 3.0042150 2.9866496 2.7359447 2.8182382 2.9260379 3.2437823 2.9503521 2.8938800 2.7472627 2.7472627 3.1342929 2.9937507 3.5782693 3.2689252 3.0449128 3.1547610 2.8243021 3.4600866 2.7543041 2.7543041 2.7543041 2.8537975 3.6326341 3.6326341 3.0089930 2.9788960 2.8147706 3.2019703 3.0212630 2.8641077 2.8207030 3.0339568 3.0172877 3.0339568 3.9031935 3.0549869 3.0172877 3.0549869 2.6677947 2.8641077 2.7016528 2.8207030 2.8423104 3.1210818 2.9415510 3.3598617 2.7286389 2.9958007 0.5499828 1.5891729 0.3784155 2.9383166 3.0927231 0.5586399 2.9708417 2.6826507 2.0073759 0.3789907 3.6538365 2.9328326 0.5412230 
Mr_CHHR3                      3.2136420 1.6011908 1.3609695 1.8555487 0.1736011 4.2471943 5.0252558 3.7623867 0.9726613 4.3383646 4.3199232 0.1916635 3.0020235 4.1354533 4.0755804 0.7671278 4.8382243 0.9718396 5.2489094 4.9124221 4.3074333 1.1711797 4.3313267 3.3177280 4.3151424 3.0908720 3.1022286 4.1003008 1.4373977 0.9800384 1.4121638 5.5750403 1.5222269 5.3106656 3.1369271 3.1391276 0.4437983 0.3932122 4.7378455 4.1486193 1.4139502 3.1490152 3.0578493 0.3702693 4.8034814 2.9806309 0.4097246 4.4083473 0.4064907 0.4897639 3.1673104 4.7436116 4.2113310 3.2889567 0.3122891 4.4952996 4.5978251 3.4689204 4.9222849 1.1626670 0.4422679 2.9679535 4.1404774 4.3274416 3.1297282 1.3376614 4.8821045 1.7913196 5.0137750 1.2572950 1.9698902 4.1255310 3.8464472 1.9511059 1.8157871 4.4708325 4.2895474 1.7481539 1.9680779 1.9727622 1.7500828 4.6330232 1.2458473 0.4557751 1.3713519 6.6189102 0.8091680 0.4498714 3.1237715 4.4607927 3.1561688 4.6647917 4.4976753 6.3146068 6.1306345 6.6544027 7.0610694 5.9679693 2.9625084 4.7872106 3.1758096 0.3130184 1.8172934 1.5702361 4.5645442 3.0805873 3.0805873 3.1842224 2.9451182 0.4498714 3.7485869 5.1315507 4.0989151 4.4089879 3.4461851 1.9518461 1.2739876 0.7722781 3.9048599 4.5967714 4.1326273 1.5236633 2.6185817 3.2934671 3.0203374 2.7927148 0.0000000 0.3514082 4.2513297 4.2506847 3.1946193 3.0797728 0.4753877 3.3374159 4.1554718 3.1632562 0.3845113 1.5617563 4.6242393 3.7012308 2.9618844 4.3109276 3.1820173 4.2178739 1.7716137 3.9511235 3.7440048 3.7386239 1.8329291 1.9522455 4.1926240 4.7457579 1.0657552 1.8116454 0.3380344 4.5740107 3.1759603 4.6155269 4.7978294 1.5200465 3.0190522 3.2495415 5.1021791 4.1326273 3.3842289 0.3892134 4.5557274 3.1477512 0.3444514 4.0384473 3.8409638 1.4785862 1.5099609 4.7207949 4.1635390 4.2733609 4.4247417 0.4522988 3.0513484 3.1205220 3.8947618 1.5689060 1.7264449 0.3791383 3.1986869 4.1968315 0.1486108 2.9864023 3.4824585 5.1021889 0.6521821 4.7806640 1.0417589 4.4314237 1.5382371 5.2489094 5.7718977 5.9002144 5.8229329 6.1887751 5.7504250 5.4939882 5.8364838 4.9932325 5.0004188 5.6657790 5.8649888 5.9808601 5.5200483 6.0030478 6.1883130 5.5996901 5.8529558 5.9847741 4.8273794 5.2422600 5.5802403 5.3106497 5.3783718 5.3326238 5.3324130 5.8892322 6.3280741 4.8937976 5.8355614 5.9107564 5.1248747 5.2132515 5.9902600 5.4943601 5.5649570 5.6640738 5.5573731 5.6076080 5.9493337 5.8486899 5.5736581 6.1099839 6.1366309 5.2385298 4.9870557 4.7327520 5.6835000 4.9036865 5.1834701 5.7622440 5.1837136 5.5315806 5.2687515 5.7720957 5.5375965 5.3186058 5.6235234 6.3498113 5.1324554 5.2586407 5.2586407 5.7647047 6.1726215 5.2006719 5.9173976 5.1031637 5.9220208 4.9632956 6.2389787 4.5188760 4.6727846 4.6739872 4.8230123 4.9198637 4.9429732 4.8355410 4.7911678 4.7554366 5.2046162 4.7702619 5.1673485 5.1016638 4.7641096 4.9427230 4.7641096 5.6993349 4.3307943 4.7548732 4.3307943 4.5796640 4.9746034 4.8144444 4.9113004 5.1140700 4.8965747 4.9450765 4.8090477 4.7509168 5.0274480 3.2338879 4.1311689 3.1874859 4.5182372 4.8925435 2.7992324 3.9873447 4.3274416 4.6330074 3.1046393 5.2464411 4.4352046 3.0513484 
Munmic_EVm003683t2            2.8932612 1.4061930 1.2032343 1.6151690 0.4040339 4.1440307 4.6846606 3.5713620 1.0070236 3.8647866 3.7181491 0.3768645 2.9865527 4.2444445 3.8379662 0.6343213 4.4916468 0.8487068 5.8442205 4.8233281 4.4710930 1.3976893 4.4072211 3.1176449 3.6725256 2.7865696 2.6686819 3.8336512 1.1687136 1.0462790 1.3234104 4.7333837 1.3278951 4.8416185 2.8896791 2.8691251 0.2863859 0.3073712 4.1918548 3.7519854 1.4412100 2.8779276 2.8073225 0.2981336 4.8766958 2.7697994 0.2153525 4.1566193 0.2163551 0.1980160 2.8481132 4.4769695 3.8154342 2.9322104 0.3250545 4.5539844 4.4515975 2.9338885 4.4510295 1.0771467 0.2825926 2.8295323 3.7795762 3.6292515 2.7906627 1.3247520 4.0886281 1.3365129 4.4411226 1.1192054 1.7065794 3.7159584 4.0202336 1.5921186 1.6258138 4.4785974 4.4759649 1.6831961 1.6983689 1.8050284 1.6847928 4.0188415 1.2967639 0.2036804 1.3886600 5.3585648 0.7626366 0.2939945 2.8677632 4.0159206 2.7946673 4.3178520 4.5402112 6.6611093 5.9855004 7.2196975 6.6717210 6.2898726 2.6454126 5.0325823 2.9096575 0.3442325 1.6866857 1.5120075 4.5885460 2.8677632 2.8677632 2.8802124 2.8245785 0.2939945 3.7088183 4.8831909 3.9746702 4.1509290 3.3742461 1.6492397 1.2428970 0.7225423 4.0783207 4.1674687 3.6064198 1.3058305 2.5257860 3.0631326 2.7656328 2.6001721 0.3514082 0.0000000 3.9060514 3.8473307 2.8854262 2.7999145 0.3436849 3.2498689 3.9706494 2.8608148 0.4128482 1.4483235 4.0862814 3.4602104 2.8791885 3.6190649 2.8359110 4.2424949 1.4714218 3.7559891 3.3150059 3.7894153 1.5629449 1.6736001 4.3708046 4.4180273 0.9381344 1.5433514 0.3145645 3.9517135 2.9915438 3.7687696 4.1075896 1.3847639 2.5016153 2.9617833 4.3106339 3.6064198 3.0674769 0.4423794 4.1385682 2.8489888 0.4106049 3.9259226 3.7318213 1.3117218 1.3459191 4.3296910 4.0325289 3.8103769 4.3140571 0.3063062 2.6985799 2.8127990 3.3403678 1.4310236 1.7054403 0.4049731 2.8786309 3.8233886 0.2259123 2.8813589 3.0563497 4.7457425 0.6185290 4.3683880 1.1015161 4.2958590 1.5002404 5.8442205 6.0547685 6.0436122 6.0060040 6.8781404 5.7935801 5.8550205 6.2172497 6.0135486 5.4639408 5.4335838 5.6372121 5.9878555 5.7296154 6.0670242 5.6726142 5.9408471 6.6406435 5.7024313 5.8256399 5.8841860 5.5873307 5.6461722 5.5065362 5.5783641 5.6335617 5.9952208 5.9635192 5.8682829 6.1598991 6.0011663 5.2830298 5.3149379 5.9291269 5.5901824 5.8502262 5.9847274 6.3364338 6.0429841 5.9858674 5.8551097 5.8275646 5.7870189 6.5909442 5.1485893 5.2851179 5.5731732 5.5511842 4.9426044 5.4478417 5.7935801 5.4480412 5.0912140 5.4107658 6.3952226 5.3006465 5.8988542 5.7253224 6.3492033 5.4226605 5.5163967 5.5163967 5.5511842 6.7106527 5.4455370 5.5410389 5.3926286 6.2280479 6.1721923 7.0361312 4.3419034 4.3519729 4.5290998 4.7552295 4.7545537 4.6513772 4.4995743 4.5757774 4.2660633 4.6779118 4.6001215 4.6963234 4.6333274 4.6507876 4.5554859 4.6507876 5.6646058 4.5835749 4.5835749 4.5835749 4.4670064 4.5210797 4.5237115 4.4605722 4.6304006 4.9062715 4.5328480 4.4991414 4.2538789 4.6930545 2.8310929 3.5655511 2.8815922 4.1067840 4.4535021 2.6711644 3.8585826 3.6333655 4.2768533 2.8322168 4.6661807 3.8417679 2.6985799
[truncated: 559,981 more chars]
