# Supplementary material for: In silico analysis of crustacean hyperglycemic hormone family G protein-coupled receptor candidates
Source: Front Endocrinol (Lausanne). 2024 Jan 9;14:1322800. doi: 10.3389/fendo.2023.1322800 (PMC10828670; doi:10.3389/fendo.2023.1322800)
Supplement: Supplementary Data Sheet 1 — G. lateralis ESG transcriptome data set. [file DataSheet_1.zip › Supplementary Data/SuppData4/CFRC_all/CHHr.all.splits.nex]

#nexus

BEGIN Taxa;
DIMENSIONS ntax=308;
TAXLABELS
[1] 'AcastyEVm001896t2'
[2] 'AlpvirEVm002467t1'
[3] 'AlpvirEVm002467t5'
[4] 'AlpvirEVm002835t1'
[5] 'AlpvirEVm003253t1'
[6] 'AlpvirEVm007808t1'
[7] 'AmpampEVm003717t3'
[8] 'AmpampEVm009554t1'
[9] 'AmpampEVm009838t2'
[10] 'AnajapEVm001784t1'
[11] 'AnajapEVm002991t1'
[12] 'Battex_EVm002872t1'
[13] 'Battex_EVm003745t1'
[14] 'BlagerEVm003549t1'
[15] 'BlagerEVm005313t1'
[16] 'BlagerEVm006711t1'
[17] 'Bommo_BNGR_A2'
[18] 'Bommo_BNGR_A24'
[19] 'Bommo_BNGR_A34'
[20] 'CalfinEVm005618t1'
[21] 'CalfinEVm006945t3'
[22] 'CalfinEVm007568t1'
[23] 'CalfinEVm008407t1'
[24] 'CalfinEVm012346t1'
[25] 'CallaeEVm001292t1'
[26] 'CallaeEVm003830t1'
[27] 'CalsaE_EVm005262t1'
[28] 'CalsaE_EVm007399t1'
[29] 'CalsaE_EVm008513t1'
[30] 'CalsaE_EVm014834t1'
[31] 'Canbo1_EVm002531t1'
[32] 'Canbo1_EVm004256t1'
[33] 'CarmaC_EVm004831t1'
[34] 'CarmaC_EVm005066t1'
[35] 'CarmaC_EVm005617t1'
[36] 'CarmaC_EVm005844t1'
[37] 'CarmaC_EVm006949t1'
[38] 'CarmaC_EVm006949t2'
[39] 'CarmaC_EVm006998t1'
[40] 'CarmaC_EVm008233t1'
[41] 'CarmaY_EVm002994t1'
[42] 'CarmaY_EVm004164t2'
[43] 'Cb_CHHR2'
[44] 'Cb_CHHR3'
[45] 'ChequaEVm007057t1'
[46] 'Cliant_EVm003928t1'
[47] 'Cliant_EVm005325t1'
[48] 'Clitri_EVm003408t1'
[49] 'Clitri_EVm003709t1'
[50] 'Clivit_EVm002093t3'
[51] 'Clivit_EVm002377t1'
[52] 'Clivit_EVm006045t1'
[53] 'Cq_CHHR1'
[54] 'Cq_CHHR2'
[55] 'Cq_CHHR3'
[56] 'DromelEVm004854t1'
[57] 'DromelEVm007404t1'
[58] 'Emetal_EVm001268t1'
[59] 'Emetal_EVm002332t1'
[60] 'Erisi1_EVm003906t1'
[61] 'Erisi1_EVm005547t1'
[62] 'Erisi1_EVm006110t1'
[63] 'Es_CHHR1A'
[64] 'Es_CHHR1B'
[65] 'Es_CHHR2'
[66] 'EulcruEVm004876t1'
[67] 'EulmesEVm002388t1'
[68] 'EulvioEVm000539t1'
[69] 'EupsupEVm004822t1'
[70] 'EuraffEVm002959t1'
[71] 'EuraffEVm004785t1'
[72] 'EuraffEVm007388t1'
[73] 'EuraffEVm007811t1'
[74] 'EuraffEVm008440t1'
[75] 'EuraffEVm008477t1'
[76] 'EuraffEVm008522t1'
[77] 'EuraffEVm009214t1'
[78] 'EuraffEVm010270t1'
[79] 'EuraffEVm010444t1'
[80] 'EuraffEVm012219t1'
[81] 'EuraffEVm018707t2'
[82] 'GarderEVm002392t1'
[83] 'Gasfor_EVm005239t1'
[84] 'Gasfor_EVm006346t1'
[85] 'GeclatEVm002823t1'
[86] 'GeclatEVm011081t1'
[87] 'GeclatEVm054054t1'
[88] 'Gl_CHHR3'
[89] 'Gl_CHHRA10'
[90] 'Gl_CHHRA12'
[91] 'Gl_CHHRA9'
[92] 'Gl_GPCRA11_FMRF'
[93] 'Gl_GPCRA13_Proctolinr'
[94] 'Gl_GPCRA16_HPR1r'
[95] 'Gl_GPCRA17_HPR1r'
[96] 'Gl_GPCRA18_HPR1r'
[97] 'Gl_GPCRA44_HPR1r'
[98] 'Gl_GPCRA5_AllatostatinBr'
[99] 'Glyacu_EVm001806t2'
[100] 'Glyacu_EVm003214t1'
[101] 'Ha_CHHR2'
[102] 'Ha_CHHR3'
[103] 'HomameEVm005739t1'
[104] 'HyaaztEVm006211t1'
[105] 'HyaaztEVm008474t1'
[106] 'LUA10.1_GeclatEVm002817t1'
[107] 'LUA10.4_c216942_g1_i3|m.49516'
[108] 'LUA9.1_GeclatEVm004216t2'
[109] 'LUA9.4_c209770_g2_i1|m.36434'
[110] 'LUR3_GeclatEVm005146t1'
[111] 'LasentEVm002833t1'
[112] 'LasentEVm003349t1'
[113] 'LepsalEVm006518t1'
[114] 'LercypEVm001349t1'
[115] 'LercypEVm003881t1'
[116] 'LercypEVm004649t1'
[117] 'LercypEVm008887t2'
[118] 'LercypEVm009999t2'
[119] 'LercypEVm012009t2'
[120] 'Lv_CHHR1A'
[121] 'Lv_CHHR1B'
[122] 'Lysamb_EVm003701t1'
[123] 'Lysamb_EVm005427t1'
[124] 'Minpug_EVm002765t1'
[125] 'Minpug_EVm004770t1'
[126] 'Mr_CHHR2'
[127] 'Mr_CHHR3'
[128] 'Munmic_EVm003683t2'
[129] 'NeodenEVm003303t1'
[130] 'Nn_CHHR1'
[131] 'Nn_CHHR2A'
[132] 'Nn_CHHR2B'
[133] 'Nn_CHHR3'
[134] 'OplsP2_EVm002856t1'
[135] 'OraoraEVm001763t1'
[136] 'Panar1_EVm004455t1'
[137] 'Panar1_EVm005562t1'
[138] 'Panar2_EVm001907t1'
[139] 'Panar2_EVm006839t1'
[140] 'ParausEVm004085t1'
[141] 'ParausEVm004792t1'
[142] 'ParausEVm005814t2'
[143] 'ParausEVm007303t1'
[144] 'ParausEVm007429t1'
[145] 'ParnanEVm003661t1'
[146] 'ParnanEVm004003t1'
[147] 'ParnanEVm004022t1'
[148] 'ParnanEVm004348t1'
[149] 'ParnanEVm004470t1'
[150] 'ParnanEVm005531t1'
[151] 'ParnanEVm005746t1'
[152] 'ParnanEVm006002t1'
[153] 'ParnanEVm006138t1'
[154] 'ParnanEVm009638t1'
[155] 'Pc_CHHRA10'
[156] 'Pc_CHHRA53'
[157] 'Pc_CHHRA54'
[158] 'Pc_CHHRA64'
[159] 'PenvanEVm007603t2'
[160] 'Pleaca_EVm002580t1'
[161] 'Pleaca_EVm003547t1'
[162] 'Pleaca_EVm003946t1'
[163] 'Pm_CHHR1A'
[164] 'Pm_CHHR1B'
[165] 'Pm_CHHR2'
[166] 'Pm_CHHR3'
[167] 'Po_TRL_CHHR1'
[168] 'Po_TRL_CHHR2'
[169] 'Po_TRL_CHHR3'
[170] 'ProbetEVm004621t1'
[171] 'ProcavEVm002991t1'
[172] 'Procl2_EVm003352t1'
[173] 'Procl2_EVm004989t1'
[174] 'Procl2_EVm005527t1'
[175] 'Procl2_EVm006597t1'
[176] 'Procl2_EVm008858t1'
[177] 'ProracEVm003435t1'
[178] 'ScyparEVm003753t1'
[179] 'ScyparEVm004277t2'
[180] 'So_CHHR2'
[181] 'Styrich_EVm002467t1'
[182] 'Styrich_EVm002808t1'
[183] 'Styrich_EVm005649t1'
[184] 'Sv_CHHR3'
[185] 'Sv_CHHRA12'
[186] 'Sv_CHHRA13'
[187] 'SysdeE_EVm006328t1'
[188] 'SysdeP_EVm003518t1'
[189] 'ThyineEVm006265t3'
[190] 'ThyineEVm006963t1'
[191] 'ThyineEVm007717t1'
[192] 'ThyineEVm008424t3'
[193] 'ThyineEVm008592t2'
[194] 'ThyineEVm013361t2'
[195] 'ThyineEVm018157t3'
[196] 'NP_001127750.1'
[197] 'XP_050348207.1'
[198] 'XP_026495885.1'
[199] 'XP_047535785.1'
[200] 'CAH0588909.1'
[201] 'CAH2044080.1'
[202] 'CAH2093144.1'
[203] 'XP_045451234.1'
[204] 'KAF9419495.1'
[205] 'XP_030026007.1'
[206] 'XP_013148168.1'
[207] 'XP_014371297.2'
[208] 'XP_047032081.1'
[209] 'CAH2235070.1'
[210] 'XP_021189735.2'
[211] 'CAG4959981.1'
[212] 'CAH0725551.1'
[213] 'XP_026733043.1'
[214] 'XP_013179681.1'
[215] 'CAB3509696.1'
[216] 'XP_047522130.1'
[217] 'XP_039756686.1'
[218] 'CAF4878982.1'
[219] 'CAB3230690.1'
[220] 'XP_045522851.1'
[221] 'XP_022118003.1'
[222] 'CAG9788860.1'
[223] 'XP_028165730.1'
[224] 'XP_022823136.1'
[225] 'RVE47332.1'
[226] 'XP_013189733.1'
[227] 'XP_034834984.1'
[228] 'XP_045774600.1'
[229] 'XP_041982158.1'
[230] 'XP_023941153.1'
[231] 'CAH0401003.1'
[232] 'XP_045500494.1'
[233] 'XP_026321645.1'
[234] 'XP_049876376.1'
[235] 'PZC78486.1'
[236] 'XP_013189734.1'
[237] 'XP_026755056.1'
[238] 'XP_047992397.1'
[239] 'CAG9564521.1'
[240] 'XP_046969698.1'
[241] 'CAH0694739.1'
[242] 'XP_035444056.2'
[243] 'CAG9788867.1'
[244] 'CAF4878990.1'
[245] 'XP_037973038.2'
[246] 'CAH2044082.1'
[247] 'KAG7312068.1'
[248] 'KPI99833.1'
[249] 'XP_038222778.1'
[250] 'XP_032519186.1'
[251] 'KPJ18637.1'
[252] 'KAG8107065.1'
[253] 'KAI5638481.1'
[254] 'GBP55645.1'
[255] 'CAH4029932.1'
[256] 'XP_032518941.1'
[257] 'OWR49373.1'
[258] 'CAG9788868.1'
[259] 'CAG9788866.1'
[260] 'ALM88330.1'
[261] 'CAG9138613.1'
[262] 'XP_050677204.1'
[263] 'KAI8439655.1'
[264] 'KAH9639628.1'
[265] 'KOB65474.1'
[266] 'XP_037917404.1'
[267] 'XP_037917400.1'
[268] 'XP_037917399.1'
[269] 'XP_026471151.1'
[270] 'XP_031353782.1'
[271] 'KAB0793282.1'
[272] 'CAH1372496.1'
[273] 'XP_022916828.1'
[274] 'XP_008191388.1'
[275] 'CAH1101219.1'
[276] 'XP_049850574.1'
[277] 'XP_040169372.1'
[278] 'XP_041784063.1'
[279] 'XP_049799230.1'
[280] 'XP_049772274.1'
[281] 'XP_049799228.1'
[282] 'KOB70501.1'
[283] 'XP_047106529.1'
[284] 'XP_049947811.1'
[285] 'XP_046988644.1'
[286] 'GFG38434.1'
[287] 'XP_040169373.1'
[288] 'TMW50332.1'
[289] 'XP_041784064.1'
[290] 'XP_040236775.2'
[291] 'XP_037033433.1'
[292] 'XP_039447113.1'
[293] 'KAG5672158.1'
[294] 'XP_049289226.1'
[295] 'XP_039440870.1'
[296] 'Pt-CHHR-like1'
[297] 'Pt-CHHR-like2'
[298] 'Pt-CHHR-like3'
[299] 'Pt-CHHR-like4'
[300] 'Pt-CHHR-like5'
[301] 'Es-CHHR-like1'
[302] 'Es-CHHR-like2'
[303] 'Es-CHHR-like3'
[304] 'Sp-GPCR-A34'
[305] 'Sp-GPCR-A35'
[306] 'Sp-GPCR-A36'
[307] 'Sp-GPCR-A37'
[308] 'SpGR-A33'
;
END; [Taxa]

BEGIN Splits;
DIMENSIONS ntax=308 nsplits=2340;
FORMAT labels=no weights=yes confidences=no intervals=no;
MATRIX
	100	 2,
	100	 3,
	100	 2 3,
	100	 122,
	65	 2 3 122,
	100	 160,
	100	 182,
	96	 160 182,
	100	 2 3 122 160 182,
	100	 173,
	74	 2 3 122 160 173 182,
	100	 29,
	100	 87,
	2	 29 87,
	100	 33,
	98	 29 33 87,
	100	 2 3 29 33 87 122 160 173 182,
	100	 66,
	100	 68,
	100	 66 68,
	100	 104,
	100	 66 68 104,
	99	 2 3 29 33 66 68 87 104 122 160 173 182,
	100	 30,
	100	 41,
	33	 30 41,
	100	 31,
	100	 30 31 41,
	100	 85,
	77	 30 31 41 85,
	100	 60,
	100	 30 31 41 60 85,
	100	 138,
	100	 172,
	85	 138 172,
	35	 30 31 41 60 85 138 172,
	100	 83,
	99	 30 31 41 60 83 85 138 172,
	100	 193,
	69	 30 31 41 60 83 85 138 172 193,
	100	 2 3 29 30 31 33 41 60 66 68 83 85 87 104 122 138 160 172 173 182 193,
	100	 4,
	100	 183,
	91	 4 183,
	100	 103,
	92	 4 103 183,
	100	 195,
	100	 4 103 183 195,
	79	 2 3 4 29 30 31 33 41 60 66 68 83 85 87 103 104 122 138 160 172 173 182 183 193 195,
	100	 74,
	100	 78,
	16	 74 78,
	100	 75,
	100	 79,
	100	 80,
	100	 79 80,
	84	 75 79 80,
	98	 74 75 78 79 80,
	100	 116,
	100	 150,
	100	 116 150,
	42	 74 75 78 79 80 116 150,
	100	 149,
	100	 154,
	100	 149 154,
	69	 74 75 78 79 80 116 149 150 154,
	100	 117,
	100	 145,
	100	 117 145,
	22	 74 75 78 79 80 116 117 145 149 150 154,
	11	 2 3 4 29 30 31 33 41 60 66 68 74 75 78 79 80 83 85 87 103 104 116 117 122 138 145 149 150 154 160 172 173 182 183 193 195,
	100	 71,
	100	 81,
	100	 71 81,
	96	 2 3 4 29 30 31 33 41 60 66 68 71 74 75 78 79 80 81 83 85 87 103 104 116 117 122 138 145 149 150 154 160 172 173 182 183 193 195,
	100	 5,
	100	 127,
	98	 5 127,
	100	 12,
	76	 5 12 127,
	100	 187,
	100	 5 12 127 187,
	100	 166,
	52	 5 12 127 166 187,
	100	 55,
	100	 137,
	100	 169,
	93	 137 169,
	100	 184,
	100	 137 169 184,
	4	 55 137 169 184,
	100	 102,
	100	 133,
	100	 102 133,
	27	 55 102 133 137 169 184,
	100	 155,
	89	 55 102 133 137 155 169 184,
	90	 5 12 55 102 127 133 137 155 166 169 184 187,
	100	 37,
	100	 38,
	98	 37 38,
	100	 44,
	100	 178,
	78	 44 178,
	68	 37 38 44 178,
	100	 61,
	100	 88,
	100	 110,
	100	 88 110,
	85	 61 88 110,
	100	 37 38 44 61 88 110 178,
	100	 47,
	100	 49,
	95	 47 49,
	100	 50,
	100	 47 49 50,
	100	 84,
	100	 128,
	78	 84 128,
	100	 47 49 50 84 128,
	100	 37 38 44 47 49 50 61 84 88 110 128 178,
	99	 5 12 37 38 44 47 49 50 55 61 84 88 102 110 127 128 133 137 155 166 169 178 184 187,
	100	 191,
	100	 5 12 37 38 44 47 49 50 55 61 84 88 102 110 127 128 133 137 155 166 169 178 184 187 191,
	100	 16,
	19	 5 12 16 37 38 44 47 49 50 55 61 84 88 102 110 127 128 133 137 155 166 169 178 184 187 191,
	100	 18,
	91	 5 12 16 18 37 38 44 47 49 50 55 61 84 88 102 110 127 128 133 137 155 166 169 178 184 187 191,
	100	 22,
	100	 70,
	100	 22 70,
	2	 5 12 16 18 22 37 38 44 47 49 50 55 61 70 84 88 102 110 127 128 133 137 155 166 169 178 184 187 191,
	100	 118,
	100	 153,
	100	 118 153,
	90	 5 12 16 18 22 37 38 44 47 49 50 55 61 70 84 88 102 110 118 127 128 133 137 153 155 166 169 178 184 187 191,
	100	 9,
	98	 5 9 12 16 18 22 37 38 44 47 49 50 55 61 70 84 88 102 110 118 127 128 133 137 153 155 166 169 178 184 187 191,
	100	 2 3 4 5 9 12 16 18 22 29 30 31 33 37 38 41 44 47 49 50 55 60 61 66 68 70 71 74 75 78 79 80 81 83 84 85 87 88 102 103 104 110 116 117 118 122 127 128 133 137 138 145 149 150 153 154 155 160 166 169 172 173 178 182 183 184 187 191 193 195,
	100	 8,
	100	 111,
	73	 8 111,
	100	 15,
	89	 8 15 111,
	100	 20,
	100	 21,
	100	 23,
	100	 21 23,
	77	 20 21 23,
	100	 77,
	24	 20 21 23 77,
	100	 76,
	100	 20 21 23 76 77,
	100	 119,
	100	 152,
	100	 119 152,
	100	 20 21 23 76 77 119 152,
	100	 73,
	42	 20 21 23 73 76 77 119 152,
	100	 114,
	100	 151,
	100	 114 151,
	99	 20 21 23 73 76 77 114 119 151 152,
	94	 8 15 20 21 23 73 76 77 111 114 119 151 152,
	100	 113,
	100	 148,
	84	 113 148,
	100	 115,
	100	 113 115 148,
	100	 8 15 20 21 23 73 76 77 111 113 114 115 119 148 151 152,
	100	 24,
	100	 72,
	100	 24 72,
	100	 147,
	97	 24 72 147,
	100	 146,
	98	 24 72 146 147,
	100	 28,
	100	 40,
	100	 28 40,
	100	 48,
	100	 59,
	89	 48 59,
	92	 28 40 48 59,
	100	 139,
	100	 144,
	55	 139 144,
	100	 176,
	76	 139 144 176,
	100	 28 40 48 59 139 144 176,
	97	 24 28 40 48 59 72 139 144 146 147 176,
	35	 8 15 20 21 23 24 28 40 48 59 72 73 76 77 111 113 114 115 119 139 144 146 147 148 151 152 176,
	100	 14,
	100	 56,
	100	 112,
	18	 56 112,
	46	 14 56 112,
	100	 57,
	80	 14 56 57 112,
	100	 32,
	100	 86,
	100	 32 86,
	100	 34,
	100	 32 34 86,
	100	 52,
	69	 32 34 52 86,
	100	 100,
	78	 32 34 52 86 100,
	100	 174,
	69	 32 34 52 86 100 174,
	100	 45,
	100	 32 34 45 52 86 100 174,
	100	 105,
	100	 177,
	90	 105 177,
	63	 32 34 45 52 86 100 105 174 177,
	100	 192,
	100	 194,
	96	 192 194,
	88	 32 34 45 52 86 100 105 174 177 192 194,
	100	 190,
	100	 32 34 45 52 86 100 105 174 177 190 192 194,
	100	 14 32 34 45 52 56 57 86 100 105 112 174 177 190 192 194,
	90	 8 14 15 20 21 23 24 28 32 34 40 45 48 52 56 57 59 72 73 76 77 86 100 105 111 112 113 114 115 119 139 144 146 147 148 151 152 174 176 177 190 192 194,
	100	 17,
	98	 8 14 15 17 20 21 23 24 28 32 34 40 45 48 52 56 57 59 72 73 76 77 86 100 105 111 112 113 114 115 119 139 144 146 147 148 151 152 174 176 177 190 192 194,
	100	 92,
	100	 98,
	23	 92 98,
	100	 93,
	20	 92 93 98,
	100	 94,
	100	 95,
	100	 97,
	72	 95 97,
	77	 94 95 97,
	100	 96,
	100	 94 95 96 97,
	100	 92 93 94 95 96 97 98,
	100	 8 14 15 17 20 21 23 24 28 32 34 40 45 48 52 56 57 59 72 73 76 77 86 92 93 94 95 96 97 98 100 105 111 112 113 114 115 119 139 144 146 147 148 151 152 174 176 177 190 192 194,
	79	 2 3 4 5 8 9 12 14 15 16 17 18 20 21 22 23 24 28 29 30 31 32 33 34 37 38 40 41 44 45 47 48 49 50 52 55 56 57 59 60 61 66 68 70 71 72 73 74 75 76 77 78 79 80 81 83 84 85 86 87 88 92 93 94 95 96 97 98 100 102 103 104 105 110 111 112 113 114 115 116 117 118 119 122 127 128 133 137 138 139 144 145 146 147 148 149 150 151 152 153 154 155 160 166 169 172 173 174 176 177 178 182 183 184 187 190 191 192 193 194 195,
	100	 7,
	100	 10,
	100	 300,
	100	 306,
	100	 307,
	91	 306 307,
	100	 300 306 307,
	100	 10 300 306 307,
	100	 64,
	100	 303,
	100	 64 303,
	100	 10 64 300 303 306 307,
	100	 130,
	100	 158,
	91	 130 158,
	99	 10 64 130 158 300 303 306 307,
	100	 11,
	100	 299,
	100	 11 299,
	100	 63,
	100	 302,
	100	 63 302,
	100	 90,
	100	 63 90 302,
	100	 11 63 90 299 302,
	100	 25,
	100	 121,
	100	 164,
	100	 121 164,
	100	 159,
	100	 121 159 164,
	100	 129,
	100	 142,
	100	 129 142,
	75	 121 129 142 159 164,
	74	 25 121 129 142 159 164,
	43	 11 25 63 90 121 129 142 159 164 299 302,
	100	 53,
	100	 156,
	100	 53 156,
	100	 167,
	28	 53 156 167,
	62	 11 25 53 63 90 121 129 142 156 159 164 167 299 302,
	96	 10 11 25 53 63 64 90 121 129 130 142 156 158 159 164 167 299 300 302 303 306 307,
	100	 186,
	56	 10 11 25 53 63 64 90 121 129 130 142 156 158 159 164 167 186 299 300 302 303 306 307,
	100	 120,
	100	 163,
	100	 120 163,
	21	 10 11 25 53 63 64 90 120 121 129 130 142 156 158 159 163 164 167 186 299 300 302 303 306 307,
	100	 135,
	12	 10 11 25 53 63 64 90 120 121 129 130 135 142 156 158 159 163 164 167 186 299 300 302 303 306 307,
	100	 69,
	4	 10 11 25 53 63 64 69 90 120 121 129 130 135 142 156 158 159 163 164 167 186 299 300 302 303 306 307,
	100	 67,
	100	 82,
	100	 67 82,
	100	 170,
	100	 171,
	100	 170 171,
	7	 67 82 170 171,
	100	 10 11 25 53 63 64 67 69 82 90 120 121 129 130 135 142 156 158 159 163 164 167 170 171 186 299 300 302 303 306 307,
	98	 7 10 11 25 53 63 64 67 69 82 90 120 121 129 130 135 142 156 158 159 163 164 167 170 171 186 299 300 302 303 306 307,
	100	 19,
	100	 196,
	100	 19 196,
	100	 205,
	17	 19 196 205,
	100	 219,
	71	 19 196 205 219,
	100	 265,
	100	 282,
	96	 265 282,
	32	 19 196 205 219 265 282,
	100	 197,
	100	 199,
	23	 197 199,
	100	 198,
	83	 197 198 199,
	100	 240,
	100	 197 198 199 240,
	100	 209,
	100	 217,
	100	 209 217,
	100	 230,
	58	 209 217 230,
	100	 227,
	100	 228,
	100	 227 228,
	100	 209 217 227 228 230,
	13	 197 198 199 209 217 227 228 230 240,
	100	 212,
	100	 239,
	100	 250,
	100	 257,
	85	 250 257,
	100	 256,
	100	 250 256 257,
	100	 239 250 256 257,
	75	 212 239 250 256 257,
	47	 197 198 199 209 212 217 227 228 230 239 240 250 256 257,
	100	 202,
	100	 203,
	100	 202 203,
	74	 197 198 199 202 203 209 212 217 227 228 230 239 240 250 256 257,
	100	 229,
	78	 197 198 199 202 203 209 212 217 227 228 229 230 239 240 250 256 257,
	100	 216,
	100	 218,
	100	 244,
	90	 218 244,
	100	 220,
	100	 255,
	100	 220 255,
	100	 221,
	98	 220 221 255,
	92	 218 220 221 244 255,
	100	 216 218 220 221 244 255,
	100	 232,
	100	 249,
	100	 232 249,
	90	 216 218 220 221 232 244 249 255,
	100	 262,
	100	 216 218 220 221 232 244 249 255 262,
	98	 197 198 199 202 203 209 212 216 217 218 220 221 227 228 229 230 232 239 240 244 249 250 255 256 257 262,
	100	 201,
	100	 246,
	100	 201 246,
	100	 206,
	100	 207,
	100	 251,
	100	 207 251,
	100	 214,
	100	 248,
	100	 214 248,
	97	 207 214 248 251,
	100	 206 207 214 248 251,
	100	 211,
	30	 206 207 211 214 248 251,
	100	 201 206 207 211 214 246 248 251,
	90	 197 198 199 201 202 203 206 207 209 211 212 214 216 217 218 220 221 227 228 229 230 232 239 240 244 246 248 249 250 251 255 256 257 262,
	100	 238,
	100	 263,
	100	 238 263,
	62	 197 198 199 201 202 203 206 207 209 211 212 214 216 217 218 220 221 227 228 229 230 232 238 239 240 244 246 248 249 250 251 255 256 257 262 263,
	100	 200,
	100	 213,
	100	 200 213,
	100	 208,
	100	 210,
	3	 208 210,
	100	 235,
	100	 208 210 235,
	42	 200 208 210 213 235,
	100	 204,
	100	 241,
	100	 264,
	63	 241 264,
	100	 204 241 264,
	100	 215,
	100	 224,
	100	 215 224,
	100	 242,
	100	 252,
	100	 242 252,
	94	 215 224 242 252,
	100	 204 215 224 241 242 252 264,
	99	 200 204 208 210 213 215 224 235 241 242 252 264,
	30	 197 198 199 200 201 202 203 204 206 207 208 209 210 211 212 213 214 215 216 217 218 220 221 224 227 228 229 230 232 235 238 239 240 241 242 244 246 248 249 250 251 252 255 256 257 262 263 264,
	100	 233,
	100	 234,
	100	 253,
	99	 234 253,
	100	 233 234 253,
	1	 197 198 199 200 201 202 203 204 206 207 208 209 210 211 212 213 214 215 216 217 218 220 221 224 227 228 229 230 232 233 234 235 238 239 240 241 242 244 246 248 249 250 251 252 253 255 256 257 262 263 264,
	4	 19 196 197 198 199 200 201 202 203 204 205 206 207 208 209 210 211 212 213 214 215 216 217 218 219 220 221 224 227 228 229 230 232 233 234 235 238 239 240 241 242 244 246 248 249 250 251 252 253 255 256 257 262 263 264 265 282,
	100	 222,
	100	 243,
	100	 258,
	100	 259,
	99	 258 259,
	55	 243 258 259,
	100	 222 243 258 259,
	100	 225,
	100	 260,
	99	 225 260,
	100	 231,
	100	 225 231 260,
	100	 222 225 231 243 258 259 260,
	100	 223,
	100	 226,
	100	 236,
	100	 226 236,
	14	 223 226 236,
	17	 222 223 225 226 231 236 243 258 259 260,
	100	 237,
	99	 222 223 225 226 231 236 237 243 258 259 260,
	89	 19 196 197 198 199 200 201 202 203 204 205 206 207 208 209 210 211 212 213 214 215 216 217 218 219 220 221 222 223 224 225 226 227 228 229 230 231 232 233 234 235 236 237 238 239 240 241 242 243 244 246 248 249 250 251 252 253 255 256 257 258 259 260 262 263 264 265 282,
	100	 254,
	97	 19 196 197 198 199 200 201 202 203 204 205 206 207 208 209 210 211 212 213 214 215 216 217 218 219 220 221 222 223 224 225 226 227 228 229 230 231 232 233 234 235 236 237 238 239 240 241 242 243 244 246 248 249 250 251 252 253 254 255 256 257 258 259 260 262 263 264 265 282,
	100	 245,
	100	 247,
	63	 245 247,
	100	 261,
	100	 245 247 261,
	100	 19 196 197 198 199 200 201 202 203 204 205 206 207 208 209 210 211 212 213 214 215 216 217 218 219 220 221 222 223 224 225 226 227 228 229 230 231 232 233 234 235 236 237 238 239 240 241 242 243 244 245 246 247 248 249 250 251 252 253 254 255 256 257 258 259 260 261 262 263 264 265 282,
	100	 266,
	100	 267,
	100	 268,
	75	 267 268,
	100	 266 267 268,
	100	 277,
	100	 287,
	85	 277 287,
	100	 290,
	98	 277 287 290,
	100	 278,
	100	 289,
	73	 278 289,
	100	 277 278 287 289 290,
	100	 294,
	100	 277 278 287 289 290 294,
	100	 292,
	100	 295,
	100	 292 295,
	100	 277 278 287 289 290 292 294 295,
	100	 293,
	43	 277 278 287 289 290 292 293 294 295,
	100	 288,
	40	 277 278 287 288 289 290 292 293 294 295,
	100	 291,
	44	 277 278 287 288 289 290 291 292 293 294 295,
	93	 266 267 268 277 278 287 288 289 290 291 292 293 294 295,
	100	 269,
	69	 266 267 268 269 277 278 287 288 289 290 291 292 293 294 295,
	100	 286,
	43	 266 267 268 269 277 278 286 287 288 289 290 291 292 293 294 295,
	100	 270,
	100	 271,
	100	 270 271,
	100	 272,
	100	 274,
	100	 272 274,
	100	 275,
	95	 272 274 275,
	100	 273,
	96	 272 273 274 275,
	100	 270 271 272 273 274 275,
	100	 276,
	100	 279,
	100	 281,
	99	 279 281,
	100	 283,
	100	 285,
	100	 283 285,
	100	 284,
	79	 283 284 285,
	10	 279 281 283 284 285,
	100	 280,
	84	 279 280 281 283 284 285,
	100	 276 279 280 281 283 284 285,
	46	 270 271 272 273 274 275 276 279 280 281 283 284 285,
	95	 266 267 268 269 270 271 272 273 274 275 276 277 278 279 280 281 283 284 285 286 287 288 289 290 291 292 293 294 295,
	100	 19 196 197 198 199 200 201 202 203 204 205 206 207 208 209 210 211 212 213 214 215 216 217 218 219 220 221 222 223 224 225 226 227 228 229 230 231 232 233 234 235 236 237 238 239 240 241 242 243 244 245 246 247 248 249 250 251 252 253 254 255 256 257 258 259 260 261 262 263 264 265 266 267 268 269 270 271 272 273 274 275 276 277 278 279 280 281 282 283 284 285 286 287 288 289 290 291 292 293 294 295,
	100	 7 10 11 19 25 53 63 64 67 69 82 90 120 121 129 130 135 142 156 158 159 163 164 167 170 171 186 196 197 198 199 200 201 202 203 204 205 206 207 208 209 210 211 212 213 214 215 216 217 218 219 220 221 222 223 224 225 226 227 228 229 230 231 232 233 234 235 236 237 238 239 240 241 242 243 244 245 246 247 248 249 250 251 252 253 254 255 256 257 258 259 260 261 262 263 264 265 266 267 268 269 270 271 272 273 274 275 276 277 278 279 280 281 282 283 284 285 286 287 288 289 290 291 292 293 294 295 299 300 302 303 306 307,
	98	 1 6 13 26 27 35 36 39 42 43 46 51 54 58 62 65 89 91 99 101 106 107 108 109 123 124 125 126 131 132 134 136 140 141 143 157 161 162 165 168 175 179 180 181 185 188 189 296 297 298 301 304 305 308,
	100	 6,
	100	 181,
	63	 6 181,
	100	 140,
	99	 6 140 181,
	100	 39,
	100	 297,
	100	 304,
	89	 297 304,
	100	 39 297 304,
	100	 175,
	93	 39 175 297 304,
	100	 6 39 140 175 181 297 304,
	100	 1 13 26 27 35 36 42 43 46 51 54 58 62 65 89 91 99 101 106 107 108 109 123 124 125 126 131 132 134 136 141 143 157 161 162 165 168 179 180 185 188 189 296 298 301 305 308,
	100	 189,
	99	 1 13 26 27 35 36 42 43 46 51 54 58 62 65 89 91 99 101 106 107 108 109 123 124 125 126 131 132 134 136 141 143 157 161 162 165 168 179 180 185 188 296 298 301 305 308,
	100	 54,
	100	 157,
	90	 54 157,
	100	 101,
	100	 131,
	100	 101 131,
	100	 132,
	89	 101 131 132,
	10	 54 101 131 132 157,
	13	 1 13 26 27 35 36 42 43 46 51 58 62 65 89 91 99 106 107 108 109 123 124 125 126 134 136 141 143 161 162 165 168 179 180 185 188 296 298 301 305 308,
	100	 165,
	11	 1 13 26 27 35 36 42 43 46 51 58 62 65 89 91 99 106 107 108 109 123 124 125 126 134 136 141 143 161 162 168 179 180 185 188 296 298 301 305 308,
	100	 26,
	100	 46,
	100	 51,
	100	 46 51,
	100	 26 46 51,
	100	 58,
	81	 26 46 51 58,
	100	 27,
	100	 296,
	91	 27 296,
	100	 179,
	100	 308,
	100	 179 308,
	100	 27 179 296 308,
	100	 62,
	100	 301,
	100	 62 301,
	100	 124,
	89	 62 124 301,
	100	 89,
	100	 106,
	100	 107,
	83	 106 107,
	100	 89 106 107,
	100	 62 89 106 107 124 301,
	70	 27 62 89 106 107 124 179 296 301 308,
	100	 43,
	94	 27 43 62 89 106 107 124 179 296 301 308,
	100	 36,
	100	 27 36 43 62 89 106 107 124 179 296 301 308,
	100	 42,
	99	 27 36 42 43 62 89 106 107 124 179 296 301 308,
	100	 35,
	94	 27 35 36 42 43 62 89 106 107 124 179 296 301 308,
	100	 180,
	100	 305,
	99	 180 305,
	100	 298,
	100	 180 298 305,
	99	 27 35 36 42 43 62 89 106 107 124 179 180 296 298 301 305 308,
	100	 65,
	100	 91,
	100	 108,
	100	 109,
	81	 108 109,
	100	 91 108 109,
	28	 65 91 108 109,
	100	 125,
	96	 65 91 108 109 125,
	100	 27 35 36 42 43 62 65 89 91 106 107 108 109 124 125 179 180 296 298 301 305 308,
	95	 26 27 35 36 42 43 46 51 58 62 65 89 91 106 107 108 109 124 125 179 180 296 298 301 305 308,
	100	 136,
	100	 168,
	100	 136 168,
	100	 185,
	100	 136 168 185,
	13	 26 27 35 36 42 43 46 51 58 62 65 89 91 106 107 108 109 124 125 136 168 179 180 185 296 298 301 305 308,
	66	 1 13 99 123 126 134 141 143 161 162 188,
	100	 99,
	100	 123,
	72	 99 123,
	100	 162,
	98	 99 123 162,
	100	 141,
	100	 99 123 141 162,
	100	 126,
	100	 161,
	100	 126 161,
	76	 99 123 126 141 161 162,
	100	 1 13 134 143 188,
	100	 143,
	38	 1 13 134 188,
	100	 13,
	86	 1 134 188,
	100	 134,
	100	 188,
	100	 134 188,
	100	 1,
	98	 29 33,
	25	 2 3 29 33 66 68 87 104 122 160 173 182 193,
	64	 31 41,
	55	 30 31 41 60 83 85,
	11	 30 31 41 60 83 85 138,
	26	 2 3 4 29 30 31 33 41 60 66 68 83 85 87 103 104 117 122 138 145 160 172 173 182 183 193 195,
	73	 74 75 79 80,
	24	 12 187,
	75	 55 102 133,
	63	 55 102 133 155,
	11	 5 12 55 102 127 133 137 155 169 184 187,
	80	 16 18,
	97	 22 70 118 153,
	69	 76 77,
	45	 73 114 151,
	28	 52 100,
	57	 8 14 15 20 21 23 32 34 45 52 56 57 73 76 77 86 100 105 111 112 113 114 115 119 148 151 152 174 177 190 192 194,
	1	 17 24 28 40 48 59 72 139 144 146 147 176,
	22	 94 95,
	58	 94 95 96 97 98,
	67	 92 94 95 96 97 98,
	56	 11 25 63 90 121 129 142 159 164 167 299 302,
	34	 67 82 120 163,
	77	 10 11 25 53 63 64 67 82 90 120 121 129 130 142 156 158 159 163 164 167 186 299 300 302 303 306 307,
	40	 10 11 25 53 63 64 67 82 90 120 121 129 130 135 142 156 158 159 163 164 167 186 299 300 302 303 306 307,
	85	 10 11 25 53 63 64 67 69 82 90 120 121 129 130 135 142 156 158 159 163 164 167 186 299 300 302 303 306 307,
	44	 205 219,
	63	 210 235,
	58	 204 208 210 215 224 235 241 242 252 264,
	48	 19 196 200 204 205 208 210 213 215 219 224 235 241 242 252 264,
	58	 222 223 225 231 243 258 259 260,
	78	 222 223 225 231 237 243 258 259 260,
	28	 19 196 200 204 205 208 210 213 215 219 222 223 224 225 226 231 235 236 237 241 242 243 252 258 259 260 264,
	31	 19 196 200 204 205 208 210 213 215 219 222 223 224 225 226 231 235 236 237 241 242 243 252 258 259 260 264 265 282,
	75	 198 199,
	8	 197 198 199 202 203 240,
	29	 209 217 227 228,
	4	 209 217 227 228 230 239 250 256 257,
	23	 209 212 217 227 228 230 239 250 256 257,
	68	 201 206 207 214 246 248 251,
	7	 19 196 197 198 199 200 201 202 203 204 205 206 207 208 209 210 211 212 213 214 215 216 217 218 219 220 221 222 223 224 225 226 227 228 229 230 231 232 235 236 237 239 240 241 242 243 244 246 248 249 250 251 252 255 256 257 258 259 260 262 264 265 282,
	84	 19 196 197 198 199 200 201 202 203 204 205 206 207 208 209 210 211 212 213 214 215 216 217 218 219 220 221 222 223 224 225 226 227 228 229 230 231 232 235 236 237 238 239 240 241 242 243 244 246 248 249 250 251 252 255 256 257 258 259 260 262 263 264 265 282,
	27	 277 278 287 290,
	78	 280 283 284 285,
	18	 6 140,
	39	 91 108 109 125,
	2	 141 162,
	1	 26 27 35 36 42 43 46 51 58 62 65 89 91 99 106 107 108 109 123 124 125 136 141 162 168 179 180 185 296 298 301 305 308,
	20	 1 13 126 134 143 161 188,
	9	 83 138 172,
	2	 71 78 81,
	18	 71 74 75 78 79 80 81,
	19	 71 74 75 78 79 80 81 116 150,
	9	 117 145 149 154,
	68	 71 74 75 78 79 80 81 116 117 145 149 150 154,
	2	 4 71 74 75 78 79 80 81 103 116 117 145 149 150 154 183 195,
	12	 37 38 44 88 110 178,
	5	 47 50,
	7	 137 184,
	30	 55 102 133 137 155 166 169 184,
	8	 37 38 44 47 49 50 55 61 84 88 102 110 128 133 137 155 166 169 178 184,
	23	 21 23 76 77,
	12	 14 56,
	29	 19 196 219,
	34	 208 235,
	28	 222 258 259,
	22	 222 225 231 237 243 258 259 260,
	16	 198 199 240,
	48	 197 198 199 212 239 240 250 256 257,
	8	 197 198 199 202 203 212 239 240 250 256 257,
	12	 227 228 230,
	7	 19 196 197 198 199 200 201 202 203 204 205 206 207 208 209 210 211 212 213 214 215 216 217 218 219 220 221 222 223 224 225 226 227 228 229 230 231 232 235 236 237 238 239 240 241 242 243 244 246 248 249 250 251 252 255 256 257 258 259 260 262 263 264,
	10	 266 267 268 293,
	1	 266 267 268 288 293,
	18	 277 278 287 289 290 291 292 294 295,
	11	 266 267 268 269 270 271 272 273 274 275 277 278 287 288 289 290 291 292 293 294 295,
	14	 266 267 268 269 270 271 272 273 274 275 277 278 286 287 288 289 290 291 292 293 294 295,
	1	 19 196 197 198 199 200 201 202 203 204 205 206 207 208 209 210 211 212 213 214 215 216 217 218 219 220 221 222 223 224 225 226 227 228 229 230 231 232 233 234 235 236 237 238 239 240 241 242 243 244 245 246 247 248 249 250 251 252 253 254 255 256 257 258 259 260 261 262 263 264 265 266 267 268 269 270 271 272 273 274 275 277 278 282 286 287 288 289 290 291 292 293 294 295,
	1	 7 19 196 197 198 199 200 201 202 203 204 205 206 207 208 209 210 211 212 213 214 215 216 217 218 219 220 221 222 223 224 225 226 227 228 229 230 231 232 233 234 235 236 237 238 239 240 241 242 243 244 245 246 247 248 249 250 251 252 253 254 255 256 257 258 259 260 261 262 263 264 265 266 267 268 269 270 271 272 273 274 275 276 277 278 279 280 281 282 283 284 285 286 287 288 289 290 291 292 293 294 295,
	6	 67 69 82,
	2	 54 132 157,
	0	 1 13 26 27 35 36 42 43 46 51 58 62 65 89 91 99 101 106 107 108 109 123 124 125 126 131 134 136 141 143 161 162 165 168 179 180 185 188 296 298 301 305 308,
	30	 65 125,
	1	 26 27 35 36 42 43 46 51 58 62 65 89 91 99 106 107 108 109 123 124 125 141 162 179 180 296 298 301 305 308,
	12	 1 134 143 188,
	22	 15 111,
	13	 20 21 23 76 77 114 119 151 152,
	31	 56 57,
	18	 14 56 57,
	13	 105 177 192 194,
	3	 94 97,
	9	 10 64 130 300 303 306 307,
	4	 11 63 90 167 299 302,
	12	 67 82 186,
	35	 10 11 25 53 63 64 67 82 90 121 129 130 142 156 158 159 164 167 186 299 300 302 303 306 307,
	42	 10 11 25 53 63 64 67 69 82 90 120 121 129 130 142 156 158 159 163 164 167 186 299 300 302 303 306 307,
	21	 205 265 282,
	10	 205 219 265 282,
	12	 209 217 227 228 229 230,
	22	 197 198 199 209 212 217 227 228 229 230 239 240 250 256 257,
	10	 232 249 262,
	18	 19 196 197 198 199 200 201 202 203 204 205 206 207 208 209 210 211 212 213 214 215 216 217 218 219 220 221 224 227 228 229 230 232 235 238 239 240 241 242 244 246 248 249 250 251 252 255 256 257 262 263 264 265 282,
	14	 277 290,
	11	 276 279 281,
	9	 276 279 280 281,
	8	 276 279 280 281 284,
	26	 276 279 280 281 283 284 285 286,
	11	 266 267 268 276 277 278 279 280 281 283 284 285 286 287 288 289 290 291 292 293 294 295,
	28	 266 267 268 269 276 277 278 279 280 281 283 284 285 286 287 288 289 290 291 292 293 294 295,
	26	 1 13 26 27 35 36 42 43 46 51 54 58 62 65 89 91 99 101 106 107 108 109 123 124 125 126 131 132 134 136 141 143 157 161 162 168 179 180 185 188 296 298 301 305 308,
	6	 1 13 26 27 35 36 42 43 46 51 58 62 65 89 91 99 106 107 108 109 123 124 125 126 134 141 143 161 162 179 180 188 296 298 301 305 308,
	29	 43 62 89 106 107 124 301,
	22	 60 85,
	62	 71 74 75 78 79 80 81 116 149 150 154,
	15	 37 38 178,
	7	 113 115,
	4	 8 15 111 113 115 148,
	44	 14 112,
	10	 32 34 52 86 174,
	17	 139 176,
	16	 92 93,
	17	 222 243,
	10	 266 267,
	15	 266 267 268 269 270 271 272 273 274 275 276 277 278 279 280 281 283 284 285 287 288 289 290 291 292 293 294 295,
	7	 62 89 106 107 301,
	62	 26 27 35 36 42 43 46 51 54 58 62 65 89 91 106 107 108 109 124 125 136 157 168 179 180 185 296 298 301 305 308,
	6	 1 13 99 101 123 126 131 132 134 141 143 161 162 188,
	20	 123 162,
	3	 233 234 253 265 282,
	3	 19 196 200 204 205 208 210 213 215 219 222 223 224 225 226 231 233 234 235 236 237 241 242 243 252 253 258 259 260 264 265 282,
	4	 19 196 200 204 205 208 210 213 215 219 222 223 224 225 226 231 233 234 235 236 237 238 241 242 243 252 253 258 259 260 263 264 265 282,
	1	 197 198 199 202 203 209 212 216 217 218 220 221 227 228 230 232 239 240 244 249 250 255 256 257 262,
	37	 247 261,
	21	 288 291,
	10	 280 283 285,
	9	 15 20 21 23 73 76 77 114 119 151 152,
	18	 45 174,
	4	 32 34 45 52 86 174,
	5	 32 34 45 52 86 100 105 174 177 190,
	20	 1 2 3 4 5 6 9 12 13 16 18 22 26 27 29 30 31 33 35 36 37 38 39 41 42 43 44 46 47 49 50 51 54 55 58 60 61 62 65 66 68 70 71 74 75 78 79 80 81 83 84 85 87 88 89 91 99 101 102 103 104 106 107 108 109 110 116 117 118 122 123 124 125 126 127 128 131 132 133 134 136 137 138 140 141 143 145 149 150 153 154 155 157 160 161 162 165 166 168 169 172 173 175 178 179 180 181 182 183 184 185 187 188 189 191 193 195 296 297 298 301 304 305 308,
	51	 1 13 26 27 35 36 42 43 46 51 54 58 62 65 89 91 99 106 107 108 109 123 124 125 126 134 136 141 143 157 161 162 165 168 179 180 185 188 296 298 301 305 308,
	52	 1 13 26 27 35 36 42 43 46 51 54 58 62 65 89 91 99 106 107 108 109 123 124 125 126 134 136 141 143 157 161 162 168 179 180 185 188 296 298 301 305 308,
	3	 27 35 36 42 43 62 89 106 107 124 125 179 180 296 298 301 305 308,
	31	 26 27 35 36 42 43 46 51 54 58 62 65 89 91 106 107 108 109 124 125 157 179 180 296 298 301 305 308,
	50	 13 143,
	28	 2 3 160 182,
	16	 2 3 29 30 31 33 41 60 66 68 71 74 75 78 79 80 81 83 85 87 104 116 117 122 138 145 149 150 154 160 172 173 182 193,
	2	 20 21 23 73 76 77 113 114 115 119 148 151 152,
	1	 146 147,
	26	 67 82 120 163 186,
	3	 10 64 67 82 120 130 158 163 186 300 303 306 307,
	3	 10 53 64 67 82 120 130 156 158 163 186 300 303 306 307,
	2	 10 53 64 67 82 120 130 156 158 163 167 186 300 303 306 307,
	4	 10 11 53 63 64 67 82 90 120 130 156 158 163 167 186 299 300 302 303 306 307,
	1	 10 11 53 63 64 67 82 90 120 121 130 156 158 159 163 164 167 186 299 300 302 303 306 307,
	2	 10 11 53 63 64 67 82 90 120 121 129 130 142 156 158 159 163 164 167 186 299 300 302 303 306 307,
	4	 197 198 199 202 203 209 217 227 228 230 240,
	1	 19 196 197 198 199 200 201 202 203 204 205 206 207 208 209 210 211 212 213 214 215 216 217 218 219 220 221 222 223 224 225 226 227 228 229 230 231 232 233 234 235 236 237 238 239 240 241 242 243 244 245 246 247 248 249 250 251 252 253 254 255 256 257 258 259 260 261 262 263 264 265 276 279 280 281 282 283 284 285,
	1	 27 35 36 42 43 62 89 91 106 107 108 109 124 179 180 296 298 301 305 308,
	4	 27 35 36 42 43 62 89 91 106 107 108 109 124 125 179 180 296 298 301 305 308,
	39	 54 136 157 168 185,
	7	 122 160 182,
	22	 47 49 50 84,
	5	 37 38 44 47 49 50 55 61 84 88 102 110 128 133 137 155 169 178 184,
	8	 10 53 64 130 156 158 300 303 306 307,
	26	 204 241,
	19	 222 223 225 226 231 236 237 243 258 259 260 265 282,
	10	 115 148,
	8	 32 34 45 52 86 100 174 177,
	7	 8 14 15 17 20 21 23 32 34 45 52 56 57 73 76 77 86 100 105 111 112 113 114 115 119 148 151 152 174 177 190 192 194,
	0	 8 14 15 17 20 21 23 24 32 34 45 52 56 57 72 73 76 77 86 100 105 111 112 113 114 115 119 146 147 148 151 152 174 177 190 192 194,
	12	 28 40 48 59 139,
	21	 144 176,
	7	 6 140 175 181,
	2	 101 131 132 165,
	0	 26 27 35 36 42 43 46 51 54 58 62 65 89 91 106 107 108 109 124 125 126 136 157 161 168 179 180 185 296 298 301 305 308,
	3	 1 13 99 123 134 141 143 162 188,
	18	 102 133 155,
	31	 44 61 88 110 178,
	9	 14 17 32 34 45 52 56 57 86 100 105 112 174 177 190 192 194,
	7	 28 40 48 59 139 176,
	22	 10 11 63 64 90 130 158 299 300 302 303 306 307,
	26	 10 11 53 63 64 90 130 156 158 167 299 300 302 303 306 307,
	3	 25 121 159 164,
	4	 19 196 200 204 205 208 210 213 215 219 224 235 241 242 252 264 265 282,
	21	 216 218 220 221 229 232 244 249 255 262,
	15	 266 268,
	11	 277 278 287 288 289 290 292 294 295,
	29	 277 278 287 288 289 290 291 292 294 295,
	3	 270 271 272 273 274 275 276 279 280 281 283 284 285 286,
	18	 140 181,
	17	 27 35 36 42 43 58 62 65 89 91 106 107 108 109 124 125 179 180 296 298 301 305 308,
	9	 74 75,
	12	 116 149 150 154,
	6	 44 61 88 110,
	8	 5 9 12 16 18 37 38 44 47 49 50 55 61 84 88 102 110 127 128 133 137 155 166 169 178 184 187 191,
	0	 5 9 12 16 18 22 37 38 44 47 49 50 55 61 70 71 81 84 88 102 110 118 127 128 133 137 153 155 166 169 178 184 187 191,
	9	 300 307,
	2	 69 135,
	0	 197 198 199 202 203 229 240,
	36	 266 267 268 277 278 287 288 289 290 291 292 294 295,
	1	 266 267 268 269 277 278 287 288 289 290 291 292 294 295,
	1	 266 267 268 269 277 278 286 287 288 289 290 291 292 294 295,
	0	 266 267 268 269 270 271 272 273 274 275 276 277 278 279 280 281 283 284 285 286 287 288 289 290 291 292 294 295,
	9	 32 34 45 52 86 100,
	10	 92 94 95 96 97,
	8	 99 162,
	17	 26 27 35 36 42 43 46 51 54 58 62 65 89 91 99 106 107 108 109 123 124 125 126 136 141 157 161 162 168 179 180 185 296 298 301 305 308,
	9	 2 3 29 33 87 122 160 182,
	3	 30 31,
	26	 74 75 78 79 80 149 154,
	1	 5 12 127 137 166 169 184 187,
	7	 28 40 48 59 139 144,
	4	 10 11 63 64 90 130 158 167 299 300 302 303 306 307,
	9	 10 11 25 53 63 64 90 130 156 158 167 299 300 302 303 306 307,
	8	 10 11 25 53 63 64 90 129 130 142 156 158 167 299 300 302 303 306 307,
	10	 120 163 186,
	17	 197 198 199 239 240 250 256 257,
	9	 209 212 217 227 228 230,
	3	 197 198 199 202 203 209 212 216 217 218 220 221 227 228 229 230 232 238 239 240 244 249 250 255 256 257 262 263,
	1	 197 198 199 201 202 203 206 207 209 211 212 214 216 217 218 220 221 222 223 225 226 227 228 229 230 231 232 236 237 238 239 240 243 244 246 248 249 250 251 255 256 257 258 259 260 262 263,
	2	 19 196 197 198 199 201 202 203 205 206 207 209 211 212 214 216 217 218 219 220 221 222 223 225 226 227 228 229 230 231 232 236 237 238 239 240 243 244 246 248 249 250 251 255 256 257 258 259 260 262 263 265 282,
	5	 273 275,
	6	 137 166 169 184,
	6	 55 102 133 137 166 169 184,
	19	 32 34 45 52 86 100 174 192 194,
	5	 10 53 64 130 156 158 167 300 303 306 307,
	0	 10 11 25 53 63 64 90 121 130 156 158 159 164 167 299 300 302 303 306 307,
	2	 10 11 25 53 63 64 69 90 120 121 129 130 142 156 158 159 163 164 167 186 299 300 302 303 306 307,
	17	 89 107,
	6	 26 27 35 36 42 43 46 51 54 58 62 65 89 91 106 107 108 109 124 125 136 157 165 168 179 180 185 296 298 301 305 308,
	9	 75 78 79 80,
	3	 95 96 97,
	3	 10 11 25 63 64 90 121 129 130 142 158 159 164 167 299 300 302 303 306 307,
	12	 10 11 25 53 63 64 67 82 90 120 121 129 130 135 142 156 158 159 163 164 167 170 171 186 299 300 302 303 306 307,
	6	 204 215 224 241 264,
	14	 256 257,
	19	 91 108,
	1	 5 12 55 102 127 133 137 155 166 169 184 187 191,
	5	 32 34 45 52 86 100 105 112 174 177 190 192 194,
	4	 32 34 45 52 57 86 100 105 112 174 177 190 192 194,
	5	 32 34 45 52 56 57 86 100 105 112 174 177 190 192 194,
	18	 94 96,
	15	 238 263 265 282,
	5	 222 223 225 226 231 236 237 238 243 258 259 260 263 265 282,
	7	 19 196 200 204 205 208 210 213 215 219 222 223 224 225 226 231 235 236 237 238 241 242 243 252 258 259 260 263 264 265 282,
	8	 209 212 217 227 228 229 230 239 250 256 257,
	5	 276 280 283 284 285,
	1	 26 27 35 36 42 43 46 51 62 65 89 91 106 107 108 109 124 125 179 180 296 298 301 305 308,
	1	 30 31 41 60,
	1	 12 127,
	3	 37 44 61 88 110 178,
	1	 8 111 113 115 148,
	3	 32 34 45 86 174,
	1	 32 34 45 86 100 174,
	19	 25 129 142,
	11	 266 267 268 277 278 286 287 288 289 290 291 292 293 294 295,
	1	 19 196 197 198 199 200 201 202 203 204 205 206 207 208 209 210 211 212 213 214 215 216 217 218 219 220 221 222 223 224 225 226 227 228 229 230 231 232 233 234 235 236 237 238 239 240 241 242 243 244 245 246 247 248 249 250 251 252 253 254 255 256 257 258 259 260 261 262 263 264 265 266 267 268 269 277 278 282 286 287 288 289 290 291 292 293 294 295,
	1	 1 13 26 27 35 36 42 43 46 51 54 58 62 65 89 91 99 101 106 107 108 109 123 124 125 126 131 132 134 136 141 143 157 161 162 168 179 180 185 188 189 296 298 301 305 308,
	1	 101 131 132 189,
	16	 29 33 87 173,
	0	 10 25 53 64 130 156 158 167 300 303 306 307,
	1	 11 63 90 121 129 142 159 164 299 302,
	8	 216 218 244,
	1	 225 231,
	1	 10 11 19 25 53 63 64 67 69 82 90 120 121 129 130 135 142 156 158 159 163 164 167 170 171 186 196 197 198 199 200 201 202 203 204 205 206 207 208 209 210 211 212 213 214 215 216 217 218 219 220 221 222 223 224 225 226 227 228 229 230 231 232 233 234 235 236 237 238 239 240 241 242 243 244 245 246 247 248 249 250 251 252 253 254 255 256 257 258 259 260 261 262 263 264 265 266 267 268 269 270 271 272 273 274 275 276 277 278 279 280 281 282 283 284 285 286 287 288 289 290 291 292 293 294 295 299 300 302 303 306 307,
	17	 202 203 209 217 227 228 230,
	11	 266 267 268 288 291,
	1	 28 40 48 59 139 144 146 176,
	9	 14 32 34 45 52 56 86 100 105 112 174 177 190 192 194,
	0	 8 14 15 20 21 23 24 28 32 34 40 45 48 52 56 59 72 73 76 77 86 100 105 111 112 113 114 115 119 139 144 146 147 148 151 152 174 176 177 190 192 194,
	4	 1 13 26 27 35 36 42 43 46 51 58 62 65 89 91 99 101 106 107 108 109 123 124 125 126 131 132 134 136 141 143 161 162 165 168 179 180 185 188 296 298 301 305 308,
	3	 99 123 126 136 141 161 162 168 185,
	1	 99 123 126 136 141 161 162 165 168 185,
	1	 1 13 26 27 35 36 42 43 46 51 58 62 65 89 91 106 107 108 109 124 125 134 143 179 180 188 296 298 301 305 308,
	6	 36 43,
	3	 13 134 188,
	1	 19 196 197 198 199 201 202 203 205 206 207 209 211 212 214 216 217 218 219 220 221 227 228 229 230 232 238 239 240 244 246 248 249 250 251 255 256 257 262 263 265 282,
	6	 1 13 26 27 35 36 42 43 46 51 54 58 62 65 89 91 99 101 106 107 108 109 123 124 125 126 131 134 136 141 143 157 161 162 165 168 179 180 185 188 296 298 301 305 308,
	4	 266 267 268 277 278 287 289 290 291 292 294 295,
	4	 266 267 268 269 276 277 278 279 280 281 283 284 285 287 288 289 290 291 292 293 294 295,
	1	 1 13 143,
	3	 14 57,
	8	 28 40 59,
	2	 28 40 48 59 144 176,
	3	 11 53 63 90 156 167 299 302,
	2	 216 244,
	2	 216 218 220 244 255,
	2	 197 198 199 200 201 202 203 204 206 207 208 209 210 211 212 213 214 215 216 217 218 220 221 222 223 224 225 226 227 228 229 230 231 232 235 236 237 238 239 240 241 242 243 244 246 248 249 250 251 252 255 256 257 258 259 260 262 263 264 265 282,
	2	 266 267 268 277 278 287 289 290 292 294 295,
	1	 266 267 268 277 278 287 288 289 290 292 294 295,
	5	 269 270 271 272 273 274 275,
	2	 1 13 26 27 35 36 42 43 46 51 54 58 62 65 89 91 106 107 108 109 124 125 134 136 143 157 165 168 179 180 185 188 296 298 301 305 308,
	4	 179 296 308,
	6	 1 13 134 143 165 188,
	5	 13 134 143 188,
	1	 135 170 171,
	3	 19 196 205 219 222 223 225 226 231 236 237 243 258 259 260,
	11	 19 196 205 219 222 223 225 226 231 236 237 243 258 259 260 265 282,
	1	 266 267 268 270 271 272 273 274 275 276 277 278 279 280 281 283 284 285 287 288 289 290 291 292 293 294 295,
	4	 269 286,
	1	 136 165 168 185,
	6	 4 195,
	7	 4 183 195,
	1	 75 78,
	0	 32 34 45 52 86 100 174 192,
	5	 93 98,
	2	 26 27 35 36 42 43 46 51 54 58 62 65 89 91 99 106 107 108 109 123 124 125 136 141 157 162 168 179 180 185 296 298 301 305 308,
	1	 137 155 169 184,
	4	 32 34 45 52 57 86 100 105 174 177 190 192 194,
	17	 25 121 129 142 159 164 167,
	7	 218 220 221 255,
	7	 233 234 253 254,
	0	 26 46 51 58 99 123 126 141 161 162,
	4	 89 106 107 124,
	2	 27 35 36 42 43 54 62 65 89 91 106 107 108 109 124 125 136 157 168 179 180 185 296 298 301 305 308,
	6	 20 21 23 76,
	0	 10 11 63 64 90 299 300 302 303 306 307,
	1	 19 196 197 198 199 200 202 203 204 205 208 209 210 212 213 215 216 217 218 219 220 221 224 227 228 229 230 232 235 239 240 241 242 244 249 250 252 255 256 257 262 264,
	2	 223 226 236 237,
	1	 222 223 225 226 231 236 237 238 243 258 259 260 263,
	3	 19 196 197 198 199 200 202 203 204 205 208 209 210 212 213 215 216 217 218 219 220 221 222 223 224 225 226 227 228 229 230 231 232 235 236 237 238 239 240 241 242 243 244 249 250 252 255 256 257 258 259 260 262 263 264 265 282,
	5	 266 267 268 288,
	2	 24 72 146,
	5	 94 95 96,
	3	 219 265 282,
	1	 26 27 35 36 42 43 46 51 54 58 62 65 89 91 99 106 107 108 109 123 124 125 126 141 157 161 162 179 180 296 298 301 305 308,
	0	 8 14 15 17 20 21 23 28 32 34 40 45 48 52 56 57 59 73 76 77 86 100 105 111 112 113 114 115 119 139 144 148 151 152 174 176 177 190 192 194,
	0	 10 11 25 53 63 64 67 82 90 121 129 130 135 142 156 158 159 164 167 186 299 300 302 303 306 307,
	9	 39 297,
	5	 27 179 308,
	6	 2 3 29 30 31 33 41 60 66 68 83 85 87 104 122 138 160 172 173 182,
	0	 61 88 110 178,
	6	 223 237,
	1	 2 3 87 122 160 182,
	1	 2 3 87 122 160 173 182,
	7	 71 74 75 78 79 80 81 149 154,
	5	 28 40 139 144 176,
	12	 204 264,
	1	 238 263 282,
	1	 197 198 199 201 202 203 206 207 209 211 212 214 216 217 218 220 221 227 228 229 230 232 238 239 240 244 246 248 249 250 251 255 256 257 262 263 282,
	4	 19 196 197 198 199 200 201 202 203 204 205 206 207 208 209 210 211 212 213 214 215 216 217 218 219 220 221 222 223 224 225 226 227 228 229 230 231 232 235 236 237 238 239 240 241 242 243 244 246 248 249 250 251 252 255 256 257 258 259 260 262 263 264 282,
	3	 19 196 197 198 199 200 201 202 203 204 205 206 207 208 209 210 211 212 213 214 215 216 217 218 219 220 221 222 223 224 225 226 227 228 229 230 231 232 235 236 237 238 239 240 241 242 243 244 246 248 249 250 251 252 254 255 256 257 258 259 260 262 263 264 265 282,
	0	 10 11 25 53 63 64 67 82 90 120 130 156 158 163 167 186 299 300 302 303 306 307,
	0	 10 11 25 53 63 64 67 82 90 120 121 130 156 158 159 163 164 167 186 299 300 302 303 306 307,
	0	 197 198 199 229 240,
	0	 12 127 187,
	2	 32 34 45 52 86 100 105 174,
	6	 266 267 268 291,
	3	 266 267 268 288 291 293,
	1	 19 196 197 198 199 200 201 202 203 204 205 206 207 208 209 210 211 212 213 214 215 216 217 218 219 220 221 222 223 224 225 226 227 228 229 230 231 232 233 234 235 236 237 238 239 240 241 242 243 244 245 246 247 248 249 250 251 252 253 254 255 256 257 258 259 260 261 262 263 264 265 270 271 272 273 274 275 282,
	0	 19 196 197 198 199 200 201 202 203 204 205 206 207 208 209 210 211 212 213 214 215 216 217 218 219 220 221 222 223 224 225 226 227 228 229 230 231 232 233 234 235 236 237 238 239 240 241 242 243 244 245 246 247 248 249 250 251 252 253 254 255 256 257 258 259 260 261 262 263 264 265 270 271 272 273 274 275 276 279 280 281 282 283 284 285,
	2	 14 32 34 45 52 86 100 105 112 174 177 190 192 194,
	1	 45 100,
	2	 279 281 283 285,
	4	 270 271 273,
	3	 2 3 122 160,
	3	 5 12 55 102 127 133 155 166 187,
	1	 10 11 25 63 64 90 129 130 142 158 299 300 302 303 306 307,
	0	 19 196 197 198 199 201 202 203 205 206 207 209 211 212 214 216 217 218 219 220 221 222 223 225 226 227 228 229 230 231 232 236 237 238 239 240 243 244 246 248 249 250 251 255 256 257 258 259 260 262 263 282,
	2	 233 234 253 265,
	3	 200 204 208 210 213 215 224 235 238 241 242 252 263 264,
	0	 1 13 26 27 35 36 42 43 46 51 54 58 62 65 89 91 101 106 107 108 109 124 125 126 131 132 134 136 143 157 161 165 168 179 180 185 188 296 298 301 305 308,
	0	 1 13 54 101 126 131 132 134 136 143 157 161 165 168 185 188,
	0	 1 13 54 126 134 136 143 157 161 165 168 185 188,
	1	 1 13 126 134 143 161 165 188,
	1	 4 103 117 145 183 195,
	7	 57 112,
	4	 56 57 112,
	0	 69 170 171,
	5	 54 136 168 185,
	1	 2 3 4 5 9 12 16 18 22 29 30 31 33 37 38 41 44 47 49 50 55 60 61 66 68 70 83 84 85 87 88 102 103 104 110 118 122 127 128 133 137 138 153 155 160 166 169 172 173 178 182 183 184 187 191 193 195,
	1	 2 3 4 5 9 12 16 18 22 29 30 31 33 37 38 41 44 47 49 50 55 60 61 66 68 70 74 75 78 79 80 83 84 85 87 88 102 103 104 110 116 117 118 122 127 128 133 137 138 145 149 150 153 154 155 160 166 169 172 173 178 182 183 184 187 191 193 195,
	1	 32 34 45 52 86 100 174 190,
	0	 19 196 197 198 199 200 201 202 203 204 205 206 207 208 209 210 211 212 213 214 215 216 217 218 219 220 221 222 223 224 225 226 227 228 229 230 231 232 233 234 235 236 237 238 239 240 241 242 243 244 245 246 247 248 249 250 251 252 253 254 255 256 257 258 259 260 261 262 263 264 265 266 267 268 269 270 271 272 273 274 275 276 277 278 279 280 281 282 283 284 285 287 288 289 290 291 292 293 294 295,
	0	 5 12 55 127 166 187,
	0	 5 12 55 127 137 166 169 184 187,
	0	 5 12 55 127 137 155 166 169 184 187,
	3	 45 100 174,
	1	 105 192 194,
	2	 25 53 121 129 142 156 159 164 167,
	1	 69 120 163,
	2	 54 101 131 132 136 157 168 185,
	2	 26 27 35 36 42 43 46 51 58 62 65 89 91 99 106 107 108 109 123 124 125 126 141 161 162 179 180 296 298 301 305 308,
	0	 177 192 194,
	2	 209 216 217 218 220 221 227 228 229 230 232 244 249 255 262,
	1	 197 198 199 209 212 216 217 218 220 221 227 228 229 230 232 239 240 244 249 250 255 256 257 262,
	3	 71 81 116 150,
	3	 206 207 251,
	0	 266 267 268 269 288 291,
	1	 1 143,
	0	 32 34 45 52 86 100 105 174 177 190 192,
	2	 132 157,
	4	 101 131 132 157,
	1	 1 13 26 27 35 36 42 43 46 51 54 58 62 65 89 91 99 106 107 108 109 123 124 125 126 134 136 141 143 161 162 165 168 179 180 185 188 296 298 301 305 308,
	1	 1 13 26 27 35 36 42 43 46 51 54 58 62 65 89 91 99 106 107 108 109 123 124 125 126 134 136 141 143 161 162 168 179 180 185 188 296 298 301 305 308,
	2	 26 27 35 36 42 43 46 51 54 58 62 65 89 91 106 107 108 109 124 125 136 168 179 180 185 296 298 301 305 308,
	0	 2 3 4 5 12 16 18 22 29 30 31 33 37 38 41 44 47 49 50 55 60 61 66 68 70 74 75 78 79 80 83 84 85 87 88 102 103 104 110 116 117 118 122 127 128 133 137 138 145 149 150 153 154 155 160 166 169 172 173 178 182 183 184 187 191 193 195,
	0	 8 15 111 113 114 115 148 151,
	0	 8 15 20 21 23 76 77 111 113 114 115 119 148 151 152,
	2	 197 198 199 200 201 202 203 204 205 206 207 208 209 210 211 212 213 214 215 216 217 218 220 221 224 227 228 229 230 232 235 238 239 240 241 242 244 246 248 249 250 251 252 255 256 257 262 263 264 265 282,
	0	 197 198 199 200 201 202 203 204 205 206 207 208 209 210 211 212 213 214 215 216 217 218 220 221 224 227 228 229 230 232 233 234 235 238 239 240 241 242 244 246 248 249 250 251 252 253 255 256 257 262 263 264 265 282,
	2	 39 304,
	0	 99 123 141 162 165,
	0	 1 13 26 27 35 36 42 43 46 51 54 58 62 65 89 91 106 107 108 109 124 125 126 134 136 143 157 161 168 179 180 185 188 296 298 301 305 308,
	0	 2 3 4 5 9 12 16 18 22 29 30 31 33 37 38 41 44 47 49 50 55 60 61 66 68 70 83 84 85 87 88 102 103 104 110 117 118 122 127 128 133 137 138 145 153 155 160 166 169 172 173 178 182 183 184 187 191 193 195,
	1	 2 3 4 5 12 16 18 22 29 30 31 33 37 38 41 44 47 49 50 55 60 61 66 68 70 71 74 75 78 79 80 81 83 84 85 87 88 102 103 104 110 116 117 118 122 127 128 133 137 138 145 149 150 153 154 155 160 166 169 172 173 178 182 183 184 187 191 193 195,
	2	 32 34 45 52 86 100 105 174 177 194,
	0	 54 101 131 157,
	0	 19 196 200 205 213 219,
	1	 14 57 112,
	2	 32 34 45 52 56 86 100 105 174 177 190 192 194,
	1	 37 38 44,
	4	 197 198 199 200 201 202 203 204 206 207 208 209 210 211 212 213 214 215 216 217 218 220 221 222 223 224 225 226 227 228 229 230 231 232 235 236 237 238 239 240 241 242 243 244 246 248 249 250 251 252 255 256 257 258 259 260 262 263 264,
	2	 266 267 268 277 278 287 288 289 290 292 293 294 295,
	0	 197 198 199 212 229 239 240 250 256 257,
	7	 19 196 197 198 199 200 201 202 203 204 205 206 207 208 209 210 211 212 213 214 215 216 217 218 219 220 221 222 223 224 225 226 227 228 229 230 231 232 235 236 237 239 240 241 242 243 244 246 248 249 250 251 252 255 256 257 258 259 260 262 264,
	0	 1 13 26 27 35 36 42 43 46 51 58 62 65 89 91 106 107 108 109 124 125 126 134 143 161 179 180 188 296 298 301 305 308,
	6	 1 13,
	0	 19 196 200 205 208 210 213 219 235,
	1	 19 196 200 204 205 208 210 213 215 219 224 235 238 241 242 252 263 264 265 282,
	1	 197 198 199 202 203 239 240 250 256 257,
	1	 197 198 199 202 203 209 217 227 228 230 239 240 250 256 257,
	2	 26 27 35 36 42 43 46 51 58 62 65 89 91 99 106 107 108 109 123 124 125 126 136 141 161 162 168 179 180 185 296 298 301 305 308,
	0	 93 94 95 96 97,
	1	 272 273 274,
	0	 1 13 54 134 136 143 157 165 168 185 188,
	0	 1 13 54 134 136 143 157 168 185 188,
	5	 10 11 25 53 63 64 67 82 90 120 121 129 130 142 156 158 159 163 164 167 170 171 186 299 300 302 303 306 307,
	0	 197 198 199 201 202 203 206 207 209 211 212 214 216 217 218 220 221 222 223 225 226 227 228 229 230 231 232 236 237 239 240 243 244 246 248 249 250 251 255 256 257 258 259 260 262,
	0	 266 267 268 276 279 280 281 283 284 285 286 288 291 293,
	5	 5 12 22 37 38 44 47 49 50 55 61 70 84 88 102 110 118 127 128 133 137 153 155 166 169 178 184 187 191,
	0	 19 196 204 205 215 219 224 241 242 252 264,
	1	 226 236 265 282,
	2	 8 15 20 21 23 73 76 77 114 119 151 152,
	2	 48 59 139 144 176,
	2	 100 174,
	0	 105 177 194,
	3	 37 38 44 61 178,
	0	 37 38 44 61 110 178,
	1	 19 196 200 204 208 210 213 215 224 235 241 242 252 264,
	8	 288 293,
	0	 5 12 55 102 127 133 155 187,
	1	 11 25 63 90 129 142 299 302,
	0	 19 196 219 222 223 225 226 231 236 237 243 258 259 260,
	1	 1 13 26 27 35 36 42 43 46 51 54 62 65 89 91 99 101 106 107 108 109 123 124 125 126 131 132 134 136 141 143 157 161 162 165 168 179 180 185 188 296 298 301 305 308,
	0	 1 13 27 35 36 42 43 54 62 65 89 91 99 101 106 107 108 109 123 124 125 126 131 132 134 136 141 143 157 161 162 165 168 179 180 185 188 296 298 301 305 308,
	3	 1 13 54 99 101 123 126 131 132 134 136 141 143 157 161 162 165 168 185 188,
	0	 126 161 165,
	0	 32 34 45 52 86 100 105 112 174 177 192 194,
	0	 14 32 34 45 52 86 100 105 112 174 177 192 194,
	0	 14 32 34 45 52 56 86 100 105 112 174 177 192 194,
	2	 266 267 268 270 271 272 273 274 275 276 277 278 279 280 281 283 284 285 286 287 288 289 290 291 292 293 294 295,
	1	 26 27 35 36 42 43 46 51 58 62 65 89 91 99 106 107 108 109 123 124 125 126 136 141 161 162 165 168 179 180 185 296 298 301 305 308,
	2	 26 27 35 36 42 43 46 51 54 58 62 65 89 91 99 106 107 108 109 123 124 125 126 136 141 157 161 162 165 168 179 180 185 296 298 301 305 308,
	1	 99 123 126 141 161 162 165,
	3	 1 13 26 27 35 36 42 43 46 51 54 58 62 65 89 91 106 107 108 109 124 125 134 136 143 157 168 179 180 185 188 296 298 301 305 308,
	5	 200 204 208 210 213 215 222 223 224 225 226 231 235 236 237 241 242 243 252 258 259 260 264,
	1	 121 159 164 167,
	2	 27 35 36 42 43 54 62 65 89 91 106 107 108 109 124 125 157 179 180 296 298 301 305 308,
	0	 1 13 26 46 51 58 99 123 126 134 141 143 161 162 188,
	1	 222 223 225 226 231 236 237 243 258 259 260 282,
	1	 19 196 200 204 205 208 210 213 215 219 222 223 224 225 226 231 235 236 237 241 242 243 252 258 259 260 264 282,
	1	 19 196 197 198 199 200 201 202 203 204 205 206 207 208 209 210 211 212 213 214 215 216 217 218 219 220 221 222 223 224 225 226 227 228 229 230 231 232 233 234 235 236 237 238 239 240 241 242 243 244 246 248 249 250 251 252 253 255 256 257 258 259 260 262 263 264 282,
	0	 101 131 165,
	2	 8 20 21 23 73 76 77 114 119 151 152,
	5	 11 25 63 90 299 302,
	0	 204 241 242 252 264,
	2	 205 222 223 225 226 231 236 237 243 258 259 260 265 282,
	1	 197 198 199 200 201 202 203 204 205 206 207 208 209 210 211 212 213 214 215 216 217 218 220 221 222 223 224 225 226 227 228 229 230 231 232 235 236 237 238 239 240 241 242 243 244 246 248 249 250 251 252 255 256 257 258 259 260 262 263 264 265 282,
	1	 276 280,
	0	 19 196 197 198 199 200 201 202 203 204 205 206 207 208 209 210 211 212 213 214 215 216 217 218 219 220 221 222 223 224 225 226 227 228 229 230 231 232 233 234 235 236 237 238 239 240 241 242 243 244 246 248 249 250 251 252 253 255 256 257 258 259 260 262 263 264,
	4	 74 75 78,
	1	 190 192,
	4	 190 192 194,
	0	 25 53 129 142 156,
	2	 19 196 205 219 238 263 265 282,
	2	 197 198 199 200 201 202 203 204 206 207 208 209 210 211 212 213 214 215 216 217 218 220 221 224 227 228 229 230 232 235 239 240 241 242 244 246 248 249 250 251 252 255 256 257 262 264,
	1	 278 290,
	1	 10 11 25 63 64 90 121 129 130 142 158 159 164 299 300 302 303 306 307,
	2	 233 234 238 253 263,
	1	 298 305,
	0	 216 218 220 221 244 255 262,
	1	 19 196 197 198 199 200 201 202 203 204 206 207 208 209 210 211 212 213 214 215 216 217 218 219 220 221 224 227 228 229 230 232 235 238 239 240 241 242 244 246 248 249 250 251 252 255 256 257 262 263 264,
	0	 19 196 197 198 199 200 201 202 203 204 206 207 208 209 210 211 212 213 214 215 216 217 218 219 220 221 224 227 228 229 230 232 233 234 235 238 239 240 241 242 244 246 248 249 250 251 252 253 255 256 257 262 263 264,
	0	 8 20 21 23 73 76 77 111 114 119 151 152,
	2	 32 34 45 52 86 100 174 190 192 194,
	1	 14 32 34 45 52 86 100 105 174 177 190 192 194,
	2	 226 236 237,
	0	 266 267 268 291 293,
	2	 266 267 268 277 278 287 289 290 291 292 293 294 295,
	0	 5 12 55 102 127 133 166 187,
	1	 5 9 12 16 18 22 37 38 44 47 49 50 55 61 70 71 74 75 78 79 80 81 84 88 102 110 116 117 118 127 128 133 137 145 149 150 153 154 155 166 169 178 184 187 191,
	1	 266 267 268 276 277 278 279 280 281 283 284 285 287 288 289 290 291 292 293 294 295,
	4	 74 79 80,
	1	 2 3 5 9 12 16 18 22 29 30 31 33 37 38 41 44 47 49 50 55 60 61 66 68 70 71 74 75 78 79 80 81 83 84 85 87 88 102 104 110 116 117 118 122 127 128 133 137 138 145 149 150 153 154 155 160 166 169 172 173 178 182 184 187 191 193,
	2	 10 11 53 63 64 90 130 156 158 299 300 302 303 306 307,
	0	 10 11 25 53 63 64 90 130 156 158 299 300 302 303 306 307,
	0	 222 259,
	0	 222 243 259,
	1	 233 253,
	2	 233 234 238 253 263 265 282,
	1	 222 223 225 226 231 233 234 236 237 238 243 253 258 259 260 263 265 282,
	0	 270 271 272 274 275,
	0	 10 64 130 158 186 300 303 306 307,
	0	 10 53 64 130 156 158 186 300 303 306 307,
	0	 10 11 53 63 64 90 130 156 158 167 186 299 300 302 303 306 307,
	2	 10 11 25 53 63 64 90 121 129 130 135 142 156 158 159 164 167 186 299 300 302 303 306 307,
	1	 19 196 197 198 199 200 201 202 203 204 205 206 207 208 209 210 211 212 213 214 215 216 217 218 219 220 221 222 223 224 225 226 227 228 229 230 231 232 233 234 235 236 237 238 239 240 241 242 243 244 245 246 247 248 249 250 251 252 253 255 256 257 258 259 260 261 262 263 264 265 282,
	3	 103 183,
	3	 37 38 44 47 49 50 61 84 88 110 128 166 178,
	0	 215 224 242 252 264,
	0	 19 196 197 198 199 200 201 202 203 204 205 206 207 208 209 210 211 212 213 214 215 216 217 218 219 220 221 222 223 224 225 226 227 228 229 230 231 232 233 234 235 236 237 239 240 241 242 243 244 246 248 249 250 251 252 253 255 256 257 258 259 260 262 264 265 282,
	1	 197 198 199 201 202 203 206 207 209 211 212 214 216 217 218 220 221 222 223 225 226 227 228 229 230 231 232 236 237 238 239 240 243 244 246 248 249 250 251 255 256 257 258 259 260 262 263 265 282,
	1	 1 6 8 13 14 15 17 20 21 23 24 26 27 28 32 34 35 36 39 40 42 43 45 46 48 51 52 54 56 57 58 59 62 65 72 73 76 77 86 89 91 92 93 94 95 96 97 98 99 100 101 105 106 107 108 109 111 112 113 114 115 119 123 124 125 126 131 132 134 136 139 140 141 143 144 146 147 148 151 152 157 161 162 165 168 174 175 176 177 179 180 181 185 188 189 190 192 194 296 297 298 301 304 305 308,
	1	 28 40 48 59 144,
	1	 201 206 207 211 214 216 218 220 221 232 244 246 248 249 251 255 262,
	3	 277 278 287 289 290 291 292 293 294 295,
	1	 276 279 281 284,
	5	 35 180 298 305,
	0	 26 27 35 36 42 43 46 51 54 58 62 65 89 91 99 101 106 107 108 109 123 124 125 131 132 136 141 157 162 168 179 180 185 296 298 301 305 308,
	1	 116 117 145 150,
	1	 197 198 199 201 202 203 206 207 209 211 212 214 217 227 228 230 239 240 246 248 250 251 256 257,
	0	 197 198 199 201 202 203 206 207 209 211 212 214 217 227 228 229 230 239 240 246 248 250 251 256 257,
	0	 209 212 216 217 218 220 221 227 228 229 230 232 239 244 249 250 255 256 257 262,
	0	 202 203 209 212 216 217 218 220 221 227 228 229 230 232 239 244 249 250 255 256 257 262,
	1	 1 13 99 101 123 126 131 132 134 136 141 143 161 162 165 168 185 188,
	0	 1 13 101 131 132 134 143 165 188,
	0	 105 177 190 192 194,
	1	 30 31 41 60 83 85 172,
	0	 26 46 51 58 165,
	0	 276 279 280 281 283 284 285 293,
	0	 276 279 280 281 283 284 285 288 293,
	2	 26 27 35 36 42 43 46 51 58 62 65 89 91 106 107 108 109 124 125 136 165 168 179 180 185 296 298 301 305 308,
	0	 197 198 199 201 202 203 206 207 209 211 212 214 216 217 218 220 221 227 228 229 230 232 233 234 238 239 240 244 246 248 249 250 251 253 255 256 257 262 263 265 282,
	0	 287 290,
	1	 250 256,
	1	 9 16 18,
	2	 245 247 254 261,
	1	 1 13 54 99 101 123 126 131 132 134 141 143 157 161 162 188,
	2	 201 211 246,
	1	 2 3 29 30 31 33 41 60 66 68 83 85 87 104 122 138 160 173 182 193,
	0	 19 196 205 222 223 225 226 231 236 237 243 258 259 260,
	0	 19 196 200 204 205 208 210 213 215 222 223 224 225 226 231 235 236 237 241 242 243 252 258 259 260 264,
	0	 19 196 200 204 205 208 210 213 215 222 223 224 225 226 231 235 236 237 238 241 242 243 252 258 259 260 263 264,
	0	 19 196 200 204 205 208 210 213 215 219 222 223 224 225 226 231 235 236 237 238 241 242 243 252 258 259 260 263 264,
	1	 2 3 122 182,
	0	 15 20 21 23 73 76 77 111 113 114 115 119 148 151 152,
	1	 8 15 20 21 23 28 40 48 59 73 76 77 111 113 114 115 119 139 144 148 151 152 176,
	1	 136 157 168 185,
	0	 65 91 108 109 125 180 298 305,
	0	 35 65 91 108 109 125 180 298 305,
	1	 35 42 65 91 108 109 125 180 298 305,
	3	 8 15,
	2	 269 293,
	1	 8 14 15 20 21 23 28 32 34 40 45 48 52 56 57 59 73 76 77 86 100 105 111 112 113 114 115 119 139 144 148 151 152 174 176 177 190 192 194,
	0	 19 196 200 204 205 208 210 213 215 219 224 233 234 235 238 241 242 252 253 263 264 265 282,
	1	 19 196 197 198 199 200 202 203 204 205 208 209 210 212 213 215 216 217 218 219 220 221 222 223 224 225 226 227 228 229 230 231 232 233 234 235 236 237 238 239 240 241 242 243 244 249 250 252 253 255 256 257 258 259 260 262 263 264 265 282,
	1	 19 196 197 198 199 200 201 202 203 204 205 206 207 208 209 210 211 212 213 214 215 216 217 218 219 220 221 224 227 228 229 230 232 235 238 239 240 241 242 244 246 248 249 250 251 252 255 256 257 262 263 264,
	1	 19 196 200 204 205 208 210 213 215 224 235 241 242 252 264,
	0	 219 238 263 265 282,
	2	 197 198 199 200 201 202 203 204 206 207 208 209 210 211 212 213 214 215 216 217 218 220 221 222 223 224 225 226 227 228 229 230 231 232 235 236 237 239 240 241 242 243 244 246 248 249 250 251 252 255 256 257 258 259 260 262 264,
	0	 1 13 27 35 36 42 43 54 62 65 89 91 99 106 107 108 109 123 124 125 126 134 136 141 143 157 161 162 168 179 180 185 188 296 298 301 305 308,
	0	 200 204 205 208 210 213 215 219 224 235 241 242 252 264,
	2	 55 137 166 169 184,
	1	 198 240,
	0	 67 82 120 135 163 186,
	1	 19 196 197 198 199 200 202 203 204 205 208 209 210 212 213 215 216 217 218 219 220 221 222 223 224 225 226 227 228 229 230 231 232 235 236 237 239 240 241 242 243 244 249 250 252 255 256 257 258 259 260 262 264,
	0	 201 206 207 211 214 238 246 248 251 263 265 282,
	0	 19 196 197 198 199 200 201 202 203 204 205 206 207 208 209 210 211 212 213 214 215 216 217 218 219 220 221 222 223 224 225 226 227 228 229 230 231 232 233 234 235 236 237 238 239 240 241 242 243 244 245 246 247 248 249 250 251 252 253 254 255 256 257 258 259 260 261 262 263 264 265 269 270 271 272 273 274 275 276 279 280 281 282 283 284 285,
	1	 2 3 4 5 6 8 9 12 14 15 16 17 18 20 21 22 23 24 28 29 30 31 32 33 34 37 38 39 40 41 44 45 47 48 49 50 52 55 56 57 59 60 61 66 68 70 71 72 73 74 75 76 77 78 79 80 81 83 84 85 86 87 88 92 93 94 95 96 97 98 100 102 103 104 105 110 111 112 113 114 115 116 117 118 119 122 127 128 133 137 138 139 140 144 145 146 147 148 149 150 151 152 153 154 155 160 166 169 172 173 174 175 176 177 178 181 182 183 184 187 190 191 192 193 194 195 297 304,
	0	 11 63 90 129 142 299 302,
	1	 1 13 26 27 35 36 42 43 46 51 54 58 62 65 89 91 106 107 108 109 124 125 134 143 157 179 180 188 296 298 301 305 308,
	1	 1 13 54 134 143 157 188,
	1	 1 13 99 123 126 134 136 141 143 161 162 165 168 185 188,
	3	 1 13 99 123 126 134 141 143 161 162 165 188,
	0	 25 53 121 129 142 156 159 164,
	1	 19 196 200 204 208 210 213 215 219 222 223 224 225 226 231 235 236 237 241 242 243 252 258 259 260 264,
	1	 197 198 199 202 203 209 217 227 228 229 230 240,
	1	 54 99 123 126 136 141 157 161 162 168 185,
	3	 5 12 16 22 37 38 44 47 49 50 55 61 70 84 88 102 110 118 127 128 133 137 153 155 166 169 178 184 187 191,
	3	 19 196 197 198 199 200 201 202 203 204 205 206 207 208 209 210 211 212 213 214 215 216 217 218 219 220 221 224 227 228 229 230 232 235 239 240 241 242 244 246 248 249 250 251 252 255 256 257 262 264,
	0	 276 280 284,
	0	 26 27 35 36 42 43 46 51 54 58 62 65 89 91 106 107 108 109 124 125 179 180 296 298 301 305 308,
	0	 26 27 35 36 42 43 46 51 54 58 62 65 89 91 106 107 108 109 124 125 136 165 168 179 180 185 296 298 301 305 308,
	0	 53 67 82 120 156 163 167 186,
	0	 218 221 244,
	0	 202 203 209 212 217 227 228 230 239 250 256 257,
	0	 19 196 197 198 199 200 201 202 203 204 205 206 207 208 209 210 211 212 213 214 215 216 217 218 219 220 221 222 223 224 225 226 227 228 229 230 231 232 233 234 235 236 237 238 239 240 241 242 243 244 245 246 247 248 249 250 251 252 253 254 255 256 257 258 259 260 261 262 263 264 265 282 286,
	0	 19 196 197 198 199 200 201 202 203 204 205 206 207 208 209 210 211 212 213 214 215 216 217 218 219 220 221 222 223 224 225 226 227 228 229 230 231 232 233 234 235 236 237 238 239 240 241 242 243 244 245 246 247 248 249 250 251 252 253 254 255 256 257 258 259 260 261 262 263 264 265 269 282 286,
	0	 35 42 180 298 305,
	0	 1 13 54 99 101 123 126 131 132 134 136 141 143 157 161 162 168 185 188,
	1	 99 123 136 141 162 168 185,
	0	 54 99 101 123 131 132 136 141 157 162 168 185,
	0	 266 267 268 286 288 291,
	0	 15 20 21 23 73 76 77 113 114 115 119 148 151 152,
	1	 26 27 35 36 42 43 46 51 58 62 65 89 91 106 107 108 109 124 125 165 179 180 296 298 301 305 308,
	0	 17 28 40 48 59 139 144 176,
	1	 21 23 77,
	0	 5 187,
	0	 166 191,
	0	 197 198 199 209 217 227 228 229 230 239 240 250 256 257,
	0	 197 198 199 202 203 209 217 227 228 229 230 239 240 250 256 257,
	0	 19 196 197 198 199 201 202 203 205 206 207 209 211 212 214 216 217 218 219 220 221 227 228 229 230 232 239 240 244 246 248 249 250 251 255 256 257 262,
	0	 71 81 149 154,
	0	 233 234 238 253 254 263 265 282,
	0	 197 198 199 201 202 203 206 207 209 211 212 214 216 217 218 220 221 227 228 229 230 232 233 234 238 239 240 244 246 248 249 250 251 253 254 255 256 257 262 263 265 282,
	0	 19 196 197 198 199 200 201 202 203 204 205 206 207 208 209 210 211 212 213 214 215 216 217 218 219 220 221 224 227 228 229 230 232 233 234 235 238 239 240 241 242 244 246 248 249 250 251 252 253 254 255 256 257 262 263 264 265 282,
	0	 266 267 268 276 277 278 279 280 281 283 284 285 286 287 288 289 290 291 292 294 295,
	0	 54 99 123 136 141 157 162 168 185,
	0	 6 8 14 15 17 20 21 23 24 28 32 34 39 40 45 48 52 56 57 59 72 73 76 77 86 92 93 94 95 96 97 98 100 105 111 112 113 114 115 119 139 140 144 146 147 148 151 152 174 175 176 177 181 190 192 194 297 304,
	0	 10 11 63 64 90 121 129 130 142 158 159 164 299 300 302 303 306 307,
	0	 10 11 63 64 90 121 129 130 142 158 159 164 167 299 300 302 303 306 307,
	0	 25 53 156,
	0	 205 282,
	0	 205 219 282,
	1	 19 196 205 219 282,
	0	 19 196 205 219 222 223 225 226 231 236 237 243 258 259 260 282,
	1	 19 196 200 204 208 210 213 215 219 224 235 241 242 252 264,
	1	 19 196 197 198 199 200 201 202 203 204 206 207 208 209 210 211 212 213 214 215 216 217 218 219 220 221 222 223 224 225 226 227 228 229 230 231 232 235 236 237 238 239 240 241 242 243 244 246 248 249 250 251 252 255 256 257 258 259 260 262 263 264,
	1	 71 81 117 145,
	1	 39 140 175 297 304,
	0	 5 9 12 16 37 38 44 47 49 50 55 61 84 88 102 110 127 128 133 137 155 166 169 178 184 187 191,
	1	 1 13 26 46 51 54 99 101 123 126 131 132 134 136 141 143 157 161 162 165 168 185 188,
	1	 54 101 131 132 136 157 165 168 185,
	0	 27 35 36 42 43 54 62 65 89 91 106 107 108 109 124 125 179 180 296 298 301 305 308,
	0	 37 38 61,
	1	 48 139 144 176,
	1	 28 40 48 139 144 176,
	1	 1 13 54 99 101 123 126 131 132 134 141 143 157 161 162 165 188,
	1	 54 101 131 132 157 165,
	2	 17 92 93 94 95 96 97 98,
	3	 1 13 101 131 132 134 143 188,
	1	 19 196 222 223 225 226 231 236 237 243 258 259 260,
	0	 216 218 220 221 232 244 255,
	1	 19 196 197 198 199 200 201 202 203 204 206 207 208 209 210 211 212 213 214 215 216 217 218 220 221 222 223 224 225 226 227 228 229 230 231 232 235 236 237 238 239 240 241 242 243 244 246 248 249 250 251 252 255 256 257 258 259 260 262 263 264,
	1	 93 94 95 96 97 98,
	0	 197 198 199 201 202 203 206 207 209 211 212 214 216 217 218 220 221 227 228 229 230 232 233 234 238 239 240 244 246 248 249 250 251 253 255 256 257 262 263,
	0	 19 196 197 198 199 200 201 202 203 204 205 206 207 208 209 210 211 212 213 214 215 216 217 218 219 220 221 224 227 228 229 230 232 235 238 239 240 241 242 244 246 248 249 250 251 252 255 256 257 262 263 264 282,
	0	 1 13 26 27 35 36 42 43 46 51 54 58 62 65 89 91 99 106 107 108 109 123 124 125 126 134 136 141 143 157 161 162 168 179 180 185 188 189 296 298 301 305 308,
	0	 1 13 134 143 188 189,
	0	 10 11 25 53 63 64 90 129 130 142 156 158 299 300 302 303 306 307,
	1	 19 196 205 219 233 234 253 265 282,
	2	 32 34 45 52 56 86 100 105 112 174 177 190 192 194,
	0	 11 25 53 63 90 121 129 130 142 156 158 159 164 167 299 302,
	1	 105 177 190,
	2	 276 279 281 283 284 285,
	0	 10 11 25 53 63 64 69 90 120 121 129 130 142 156 158 159 163 164 167 299 300 302 303 306 307,
	0	 5 12 37 38 44 47 49 50 61 84 88 110 127 128 166 178 187,
	0	 5 12 37 38 44 47 49 50 55 61 84 88 110 127 128 137 166 169 178 184 187,
	0	 5 12 37 38 44 47 49 50 55 61 84 88 110 127 128 137 155 166 169 178 184 187,
	0	 2 3 4 29 30 31 33 41 60 66 68 83 85 87 103 104 116 122 138 150 160 172 173 182 183 193 195,
	0	 2 3 4 29 30 31 33 41 60 66 68 83 85 87 103 104 116 117 122 138 145 149 150 154 160 172 173 182 183 193 195,
	1	 121 129 142 159 164 167,
	0	 19 196 205 219 233 234 238 253 263 265 282,
	0	 109 125,
	1	 2 3 29 30 31 33 41 60 66 68 83 85 87 104 117 122 138 145 160 172 173 182 193,
	0	 205 233 234 238 253 263 265 282,
	0	 35 42,
	1	 32 34 45 52 86 100 174 177 192 194,
	0	 212 229 239 250 256 257,
	0	 2 3 4 29 30 31 33 41 60 66 68 83 85 87 103 104 116 117 122 138 145 150 160 172 173 182 183 193 195,
	0	 216 218 220 221 229 232 244 249 255,
	2	 30 31 41 60 85 138,
	1	 99 101 123 126 131 132 141 161 162,
	0	 2 3 4 29 30 31 33 41 60 66 68 83 85 87 103 104 117 122 138 145 149 154 160 172 173 182 183 193 195,
	0	 197 198 199 202 203 209 212 217 227 228 230 240,
	0	 202 203 209 212 217 227 228 230,
	0	 266 267 268 270 271 272 273 274 275 277 278 287 288 289 290 291 292 293 294 295,
	0	 26 46 51 136 168 185,
	0	 26 46 51 99 123 126 136 141 161 162 168 185,
	0	 27 35 36 42 43 54 58 62 65 89 91 106 107 108 109 124 125 157 179 180 296 298 301 305 308,
	0	 26 27 35 36 42 43 46 51 54 58 62 65 89 91 99 101 106 107 108 109 123 124 125 126 131 132 136 141 157 161 162 168 179 180 185 296 298 301 305 308,
	1	 14 17 24 28 32 34 40 45 48 52 56 57 59 72 86 100 105 112 139 144 146 147 174 176 177 190 192 194,
	0	 2 3 5 9 12 16 18 22 29 30 31 33 37 38 41 44 47 49 50 55 60 61 66 68 70 83 84 85 87 88 102 104 110 118 122 127 128 133 137 138 153 155 160 166 169 172 173 178 182 184 187 191 193,
	0	 19 196 205 219 222 223 225 226 231 233 234 236 237 243 253 258 259 260 265 282,
	0	 277 278,
	0	 287 289,
	1	 277 278 287 289,
	0	 4 74 75 78 79 80 103 116 117 145 149 150 154 183 195,
	1	 14 32 34 45 52 57 86 100 105 112 174 177 190 192 194,
	1	 10 11 25 53 63 64 69 90 121 129 130 142 156 158 159 164 167 186 299 300 302 303 306 307,
	0	 197 198 199 201 202 203 206 207 209 211 212 214 216 217 218 220 221 227 228 229 230 232 238 239 240 244 246 248 249 250 251 255 256 257 262 263 265 282,
	1	 197 198 199 200 201 202 203 204 206 207 208 209 210 211 212 213 214 215 216 217 218 220 221 224 227 228 229 230 232 235 238 239 240 241 242 244 246 248 249 250 251 252 255 256 257 262 263 264 265 282,
	0	 65 91 108 125,
	0	 25 167,
	0	 8 113 115 148,
	1	 8 15 73 111 113 114 115 148 151,
	2	 1 13 26 27 35 36 42 43 46 51 58 62 65 89 91 99 101 106 107 108 109 123 124 125 126 131 132 134 136 141 143 157 161 162 165 168 179 180 185 188 296 298 301 305 308,
	1	 1 13 99 101 123 126 131 132 134 141 143 161 162 165 188,
	1	 14 24 28 32 34 40 45 48 52 56 57 59 72 86 100 105 112 139 144 146 147 174 176 177 190 192 194,
	0	 5 9 12 16 22 37 38 44 47 49 50 55 61 70 84 88 102 110 118 127 128 133 137 153 155 166 169 178 184 187 191,
	1	 28 40 59 139 144 176,
	0	 71 74 75 78 79 80 81 117 145 149 154,
	0	 37 38 61 88 110,
	0	 37 38 61 88 110 178,
	1	 102 133 137 169 184,
	0	 105 190,
	0	 6 39 140 175 297 304,
	1	 30 31 41 60 66 68 83 85 104 138 172 193,
	1	 5 12 16 18 37 38 44 47 49 50 55 61 84 88 102 110 118 127 128 133 137 153 155 166 169 178 184 187 191,
	0	 19 196 205 219 237,
	0	 200 204 208 210 213 215 224 235 238 241 242 252 263 264 282,
	0	 197 198 199 200 201 202 203 204 206 207 208 209 210 211 212 213 214 215 216 217 218 220 221 224 227 228 229 230 232 235 238 239 240 241 242 244 246 248 249 250 251 252 255 256 257 262 263 264 282,
	0	 67 82 120 121 159 163 164 186,
	0	 19 196 197 198 199 200 201 202 203 204 205 206 207 208 209 210 211 212 213 214 215 216 217 218 219 220 221 224 227 228 229 230 232 235 239 240 241 242 244 246 248 249 250 251 252 255 256 257 262 264 265 282,
	0	 26 27 35 36 42 43 46 51 54 58 62 65 89 91 99 106 107 108 109 123 124 125 136 141 157 162 165 168 179 180 185 296 298 301 305 308,
	0	 19 196 204 208 210 215 219 224 235 241 242 252 264,
	0	 19 196 204 205 208 210 215 219 224 235 241 242 252 264,
	0	 19 196 205 219 222 223 225 226 231 236 237 238 243 258 259 260 263 265 282,
	1	 10 11 25 53 63 64 67 69 82 90 120 121 129 130 142 156 158 159 163 164 167 170 171 186 299 300 302 303 306 307,
	0	 205 222 223 225 226 231 236 237 243 258 259 260 282,
	0	 1 13 134 136 143 165 168 185 188,
	0	 9 18,
	0	 197 198 199 201 202 203 205 206 207 209 211 212 214 216 217 218 219 220 221 227 228 229 230 232 239 240 244 246 248 249 250 251 255 256 257 262 265 282,
	0	 19 196 197 198 199 201 202 203 205 206 207 209 211 212 214 216 217 218 219 220 221 227 228 229 230 232 239 240 244 246 248 249 250 251 255 256 257 262 265 282,
	0	 19 196 197 198 199 201 202 203 205 206 207 209 211 212 214 216 217 218 219 220 221 222 223 225 226 227 228 229 230 231 232 236 237 239 240 243 244 246 248 249 250 251 255 256 257 258 259 260 262 265 282,
	0	 1 13 26 27 35 36 42 43 46 51 54 58 62 65 89 91 99 101 106 107 108 109 123 124 125 126 131 132 134 136 141 143 161 162 165 168 179 180 185 188 296 298 301 305 308,
	1	 233 234,
	1	 269 270 271 272 273 274 275 276 279 280 281 283 284 285,
	0	 67 69 82 120 163,
	0	 19 196 197 198 199 200 201 202 203 204 206 207 208 209 210 211 212 213 214 215 216 217 218 219 220 221 222 223 224 225 226 227 228 229 230 231 232 233 234 235 236 237 238 239 240 241 242 243 244 246 248 249 250 251 252 253 255 256 257 258 259 260 262 263 264,
	0	 19 196 197 198 199 200 201 202 203 204 206 207 208 209 210 211 212 213 214 215 216 217 218 219 220 221 222 223 224 225 226 227 228 229 230 231 232 233 234 235 236 237 238 239 240 241 242 243 244 246 248 249 250 251 252 253 255 256 257 258 259 260 262 263 264 265 282,
	0	 19 196 200 204 205 208 210 213 215 219 224 233 234 235 241 242 252 253 264,
	0	 4 5 9 12 16 18 22 37 38 44 47 49 50 55 61 70 71 74 75 78 79 80 81 84 88 102 103 110 116 117 118 127 128 133 137 145 149 150 153 154 155 166 169 178 183 184 187 191 195,
	0	 200 204 208 210 213 215 224 235 241 242 252 264 265 282,
	0	 1 13 99 101 123 131 132 134 141 143 162 188,
	0	 197 198 199 200 201 202 203 204 205 206 207 208 209 210 211 212 213 214 215 216 217 218 219 220 221 224 227 228 229 230 232 235 238 239 240 241 242 244 246 248 249 250 251 252 255 256 257 262 263 264 265 282,
	0	 50 84 128,
	0	 32 34 45 52 86 100 174 177 190 192 194,
	0	 19 196 205 265 282,
	0	 5 12 37 38 44 47 49 50 55 61 84 88 102 110 127 128 133 137 155 169 178 184 187,
	0	 19 196 205 282,
	0	 233 234 238 253 263 265,
	0	 202 203 216 218 220 221 232 244 249 255 262,
	0	 95 96,
	0	 2 3 29 30 31 33 41 60 66 68 83 85 87 104 122 160 173 182 193,
	1	 120 135 163,
	2	 1 13 26 27 35 36 42 43 46 51 54 58 62 65 89 91 99 106 107 108 109 123 124 125 126 134 141 143 157 161 162 179 180 188 296 298 301 305 308,
	0	 1 13 54 99 123 126 134 141 143 157 161 162 188,
	0	 74 78 79 80,
	1	 25 53 156 167,
	0	 55 102 133 166,
	1	 32 34 86 100,
	0	 233 234 253 254 265,
	1	 2 3 4 9 29 30 31 33 41 60 66 68 71 74 75 78 79 80 81 83 85 87 103 104 116 117 122 138 145 149 150 154 160 172 173 182 183 193 195,
	0	 10 11 25 53 63 64 90 121 129 130 135 142 156 158 159 164 167 299 300 302 303 306 307,
	0	 1 13 54 99 101 123 126 131 132 134 136 141 143 161 162 165 168 185 188,
	0	 55 137 155 166 169 184,
	0	 266 267 268 277 278 286 287 288 289 290 291 292 294 295,
	1	 26 27 35 36 42 43 46 51 58 62 65 89 91 106 107 108 109 124 125 157 179 180 296 298 301 305 308,
	0	 1 13 99 101 123 126 131 132 134 141 143 157 161 162 188 189,
	0	 132 189,
	0	 101 131 132 157 189,
	0	 219 222 223 225 226 231 236 237 243 258 259 260,
	0	 1 13 26 27 35 36 42 43 46 51 58 62 65 89 91 99 106 107 108 109 123 124 125 126 134 136 141 143 157 161 162 168 179 180 185 188 296 298 301 305 308,
	0	 276 279 280 281 283 284 285 286 291,
	0	 276 277 278 279 280 281 283 284 285 286 287 288 289 290 291 292 293 294 295,
	0	 19 196 219 265 282,
	0	 197 198,
	2	 9 22 70 118 153,
	0	 19 196 197 198 199 200 202 203 204 205 208 209 210 212 213 215 216 217 218 219 220 221 222 223 224 225 226 227 228 229 230 231 232 233 234 235 236 237 238 239 240 241 242 243 244 249 250 252 253 254 255 256 257 258 259 260 262 263 264 265 282,
	0	 2 3 29 33 66 68 87 104 122 138 160 173 182 193,
	0	 19 196 197 198 199 200 201 202 203 204 205 206 207 208 209 210 211 212 213 214 215 216 217 218 219 220 221 222 223 224 225 226 227 228 229 230 231 232 233 234 235 236 237 238 239 240 241 242 243 244 245 246 247 248 249 250 251 252 253 254 255 256 257 258 259 260 261 262 263 264 265 276 279 280 281 282 283 284 285 286,
	2	 1 13 26 27 35 36 42 43 46 51 54 58 62 65 89 91 99 106 107 108 109 123 124 125 126 132 134 136 141 143 157 161 162 165 168 179 180 185 188 296 298 301 305 308,
	0	 201 206 207 211 214 246 248 251 254,
	0	 197 198 199 201 202 203 206 207 209 211 212 214 216 217 218 220 221 227 228 229 230 232 239 240 244 246 248 249 250 251 254 255 256 257 262,
	0	 197 198 199 201 202 203 206 207 209 211 212 214 216 217 218 220 221 227 228 229 230 232 238 239 240 244 246 248 249 250 251 254 255 256 257 262 263,
	0	 19 196 197 198 199 200 201 202 203 204 205 206 207 208 209 210 211 212 213 214 215 216 217 218 219 220 221 222 223 224 225 226 227 228 229 230 231 232 235 236 237 238 239 240 241 242 243 244 246 248 249 250 251 252 254 255 256 257 258 259 260 262 263 264,
	1	 32 34 45 52 56 57 86 100 105 174 177 190 192 194,
	0	 27 36 43 179 296 308,
	0	 5 12 37 38 44 47 49 50 55 61 84 88 102 110 118 127 128 133 137 153 155 166 169 178 184 187 191,
	0	 5 9 12 16 18 37 38 44 47 49 50 55 61 84 88 102 110 118 127 128 133 137 153 155 166 169 178 184 187 191,
	0	 11 25 63 90 167 299 302,
	1	 26 27 35 36 42 43 46 51 54 58 62 65 89 91 101 106 107 108 109 124 125 131 132 136 157 168 179 180 185 296 298 301 305 308,
	1	 32 34 86 174,
	0	 10 11 25 63 64 90 130 158 167 299 300 302 303 306 307,
	0	 197 198 199 202 203 209 216 217 218 220 221 227 228 229 230 232 240 244 249 255 262,
	0	 197 198 199 202 203 209 212 216 217 218 220 221 227 228 229 230 232 240 244 249 255 262,
	1	 209 212 217 227 228 229 230,
	0	 1 13 26 27 35 36 42 43 46 51 58 62 65 89 91 106 107 108 109 124 125 134 136 143 168 179 180 185 188 296 298 301 305 308,
	0	 108 109 125,
	1	 201 206 207 211 214 238 246 248 251 263,
	0	 26 27 35 36 42 43 46 51 58 62 65 89 91 99 101 106 107 108 109 123 124 125 126 131 132 136 141 161 162 165 168 179 180 185 296 298 301 305 308,
	1	 55 155,
	0	 31 60 85,
	0	 279 281 284,
	0	 8 15 20 21 23 73 76 77 113 114 115 119 148 151 152,
	0	 2 3 4 29 30 31 33 41 60 66 68 71 81 83 85 87 103 104 122 138 160 172 173 182 183 193 195,
	0	 1 13 99 101 123 126 131 132 134 141 143 161 162 188 189,
	0	 200 213 238 263,
	0	 138 193,
	0	 138 172 193,
	0	 30 31 41 60 85 138 172 193,
	0	 6 39 140 175 181 189 297 304,
	0	 266 267 268 276 279 280 281 283 284 285 286 288 291,
	0	 14 32 34 45 52 56 86 100 105 174 177 190 192 194,
	0	 212 229,
	0	 19 196 197 198 199 200 201 202 203 204 206 207 208 209 210 211 212 213 214 215 216 217 218 220 221 224 227 228 229 230 232 235 238 239 240 241 242 244 246 248 249 250 251 252 255 256 257 262 263 264,
	0	 10 11 25 53 63 64 67 82 90 120 129 130 142 156 158 163 167 186 299 300 302 303 306 307,
	0	 71 75 79 80 81,
	1	 1 13 99 101 123 126 131 132 134 141 143 157 161 162 188,
	0	 205 219 222 223 225 226 231 236 237 243 258 259 260,
	0	 92 93 94 95 96 97,
	0	 19 196 233 234 253,
	0	 9 16 18 22 70 118 153,
	0	 19 196 200 204 205 208 210 213 215 219 224 233 234 235 241 242 252 253 264 265 282,
	0	 19 196 197 198 199 200 201 202 203 204 205 206 207 208 209 210 211 212 213 214 215 216 217 218 219 220 221 222 223 224 225 226 227 228 229 230 231 232 233 234 235 236 237 238 239 240 241 242 243 244 245 246 247 248 249 250 251 252 253 254 255 256 257 258 259 260 261 262 263 264 265 270 271 272 273 274 275 276 279 280 281 282 283 284 285 286,
	1	 1 13 26 27 35 36 42 43 46 51 58 62 65 89 91 99 106 107 108 109 123 124 125 126 134 141 143 161 162 165 179 180 188 296 298 301 305 308,
	0	 5 12 127 155 187,
	0	 200 204 205 208 210 213 215 222 223 224 225 226 231 235 236 237 241 242 243 252 258 259 260 264 265 282,
	0	 6 7 10 11 19 25 39 53 63 64 67 69 82 90 120 121 129 130 135 140 142 156 158 159 163 164 167 170 171 175 181 186 196 197 198 199 200 201 202 203 204 205 206 207 208 209 210 211 212 213 214 215 216 217 218 219 220 221 222 223 224 225 226 227 228 229 230 231 232 233 234 235 236 237 238 239 240 241 242 243 244 245 246 247 248 249 250 251 252 253 254 255 256 257 258 259 260 261 262 263 264 265 266 267 268 269 270 271 272 273 274 275 276 277 278 279 280 281 282 283 284 285 286 287 288 289 290 291 292 293 294 295 297 299 300 302 303 304 306 307,
	0	 10 11 25 53 63 64 69 90 120 121 129 130 135 142 156 158 159 163 164 167 170 171 186 299 300 302 303 306 307,
	1	 220 221 244 255,
	0	 277 278 290,
	0	 123 141 162,
	0	 13 188,
	0	 27 36 62 89 106 107 124 179 296 301 308,
	0	 52 174,
	0	 222 243 258,
	0	 19 196 197 198 199 200 201 202 203 204 205 206 207 208 209 210 211 212 213 214 215 216 217 218 219 220 221 222 223 224 225 227 228 229 230 231 232 233 234 235 237 238 239 240 241 242 243 244 246 248 249 250 251 252 253 255 256 257 258 259 260 262 263 264 265 282,
	0	 19 196 200 201 204 205 206 207 208 210 211 213 214 215 219 222 223 224 225 226 231 233 234 235 236 237 238 241 242 243 246 248 251 252 253 258 259 260 263 264 265 282,
	0	 19 196 200 204 208 210 213 215 222 223 224 225 226 231 235 236 237 241 242 243 252 258 259 260 264,
	0	 197 198 199 201 202 203 206 207 209 211 212 214 216 217 218 220 221 222 223 225 226 227 228 229 230 231 232 236 237 238 239 240 243 244 246 248 249 250 251 255 256 257 258 259 260 262 263 282,
	0	 74 75 78 79 80 117 145 149 154,
	0	 276 279 280 281 283 284 285 288,
	0	 276 279 280 281 283 284 285 286 288 293,
	0	 276 279 280 281 283 284 285 286 288 291 293,
	0	 5 9 12 16 18 22 37 38 44 47 49 50 55 61 70 84 88 102 110 127 128 133 137 155 166 169 178 184 187 191,
	0	 209 217 227 228 229 230 239 250 256 257,
	0	 19 196 197 198 199 200 202 203 204 205 208 209 210 212 213 215 217 219 222 223 224 225 226 227 228 229 230 231 235 236 237 238 239 240 241 242 243 250 252 256 257 258 259 260 263 264 265 282,
	0	 19 196 197 198 199 200 201 202 203 204 205 206 207 208 209 210 211 212 213 214 215 217 219 222 223 224 225 226 227 228 229 230 231 235 236 237 238 239 240 241 242 243 246 248 250 251 252 256 257 258 259 260 263 264 265 282,
	0	 197 199 240,
	0	 10 11 25 53 63 64 69 90 121 129 130 142 156 158 159 164 167 299 300 302 303 306 307,
	0	 19 196 200 204 205 208 210 213 215 219 224 235 238 241 242 252 263 264,
	0	 19 196 205 233 234 253,
	0	 212 216 218 220 221 232 244 249 255 262,
	0	 212 216 218 220 221 232 239 244 249 250 255 256 257 262,
	0	 1 13 101 131 132 134 143 188 189,
	0	 197 198 199 200 202 203 204 208 209 210 212 213 215 216 217 218 220 221 224 227 228 229 230 232 235 239 240 241 242 244 249 250 252 255 256 257 262 264,
	0	 197 198 199 200 202 203 204 208 209 210 212 213 215 216 217 218 220 221 224 227 228 229 230 232 235 238 239 240 241 242 244 249 250 252 255 256 257 262 263 264,
	0	 47 49 50 84 88 110 128,
	0	 47 49 50 61 84 88 110 128,
	0	 222 223 225 226 231 233 234 236 237 243 253 258 259 260 265 282,
	0	 169 184,
	1	 28 40 48 59 176,
	0	 19 196 200 201 204 205 206 207 208 210 211 213 214 215 219 222 223 224 225 226 231 235 236 237 238 241 242 243 246 248 251 252 258 259 260 263 264 265 282,
	0	 239 240 250 256 257,
	0	 67 82 120 135 163,
	0	 156 167,
	0	 223 226 236 265 282,
	0	 205 222 223 225 226 231 236 237 243 258 259 260,
	0	 197 198 199 202 203 209 212 217 227 228 229 230 239 240 250 256 257 262,
	1	 276 279 280 281 283 284 285 286 293,
	0	 216 218,
	0	 11 63 90 302,
	0	 30 31 41 60 83 85 138 193,
	0	 8 15 20 21 23 73 76 77 111 114 115 119 148 151 152,
	0	 243 259,
	0	 11 53 63 90 156 299 302,
	1	 197 198 199 212 240,
	0	 32 34 45 52 57 86 100 105 174 177 192 194,
	0	 71 79 80 81,
	0	 32 34 45 52 86 100 174 177 190,
	0	 19 196 197 198 199 200 202 203 204 205 208 209 210 212 213 215 216 217 218 219 220 221 224 227 228 229 230 232 235 238 239 240 241 242 244 249 250 252 255 256 257 262 263 264 265 282,
	0	 197 198 199 202 203 209 212 216 217 218 220 221 227 228 229 230 232 239 240 244 249 250 255 256 257,
	0	 1 13 26 27 35 36 42 43 46 51 54 58 62 65 89 91 101 106 107 108 109 124 125 131 132 134 136 143 157 168 179 180 185 188 296 298 301 305 308,
	0	 37 38 44 47 49 50 61 84 88 110 128 137 169 178 184,
	0	 10 11 63 64 90 129 130 142 158 299 300 302 303 306 307,
	0	 19 196 197 198 199 200 202 203 204 205 208 209 210 212 213 215 216 217 218 219 220 221 224 227 228 229 230 232 233 234 235 238 239 240 241 242 244 249 250 252 253 255 256 257 262 263 264 265 282,
	0	 197 198 199 202 203 212 229 239 240 250 256 257,
	0	 19 196 197 198 199 200 201 202 203 204 205 206 207 208 209 210 211 212 213 214 215 216 217 218 219 220 221 222 223 224 225 226 227 228 229 230 231 232 235 236 237 238 239 240 241 242 243 244 245 246 247 248 249 250 251 252 254 255 256 257 258 259 260 261 262 263 264 265 282,
	0	 209 217 228 230,
	0	 10 11 53 63 64 90 121 129 130 142 156 158 159 164 167 299 300 302 303 306 307,
	0	 8 15 20 21 23 24 72 73 76 77 111 113 114 115 119 146 147 148 151 152,
	0	 32 34 45 52 86 100 105 174 177 190 194,
	0	 197 198 199 201 202 203 205 206 207 209 211 212 214 216 217 218 220 221 222 223 225 226 227 228 229 230 231 232 236 237 238 239 240 243 244 246 248 249 250 251 255 256 257 258 259 260 262 263 265 282,
	0	 19 196 197 198 199 200 201 202 203 204 205 206 207 208 209 210 211 212 213 214 215 216 217 218 220 221 222 223 224 225 226 227 228 229 230 231 232 235 236 237 238 239 240 241 242 243 244 246 248 249 250 251 252 255 256 257 258 259 260 262 263 264 265 282,
	0	 103 183 195,
	1	 19 196 197 198 199 200 201 202 203 204 205 206 207 208 209 210 211 212 213 214 215 216 217 218 219 220 221 222 223 224 225 226 227 228 229 230 231 232 233 234 235 236 237 238 239 240 241 242 243 244 245 246 247 248 249 250 251 252 253 254 255 256 257 258 259 260 261 262 263 264 265 266 267 268 269 276 277 278 279 280 281 282 283 284 285 286 287 288 289 290 291 292 293 294 295,
	0	 197 198 199 202 203 229 239 240 250 256 257,
	0	 197 198 199 202 203 216 218 220 221 229 232 240 244 249 255 262,
	0	 10 53 64 67 82 120 121 130 156 158 159 163 164 167 186 300 303 306 307,
	0	 269 277 278 287 288 289 290 292 293 294 295,
	0	 1 13 54 101 126 131 132 134 143 157 161 165 188,
	0	 205 226 236 265 282,
	0	 26 27 35 36 42 43 46 51 58 62 65 89 91 106 107 108 109 124 125 136 157 168 179 180 185 296 298 301 305 308,
	0	 17 24 72 146 147,
	0	 26 27 35 36 42 43 46 51 54 58 62 65 89 91 99 101 106 107 108 109 123 124 125 126 131 132 136 141 157 161 162 165 168 179 180 185 296 298 301 305 308,
	0	 10 11 25 53 63 64 67 69 82 90 121 129 130 142 156 158 159 164 167 186 299 300 302 303 306 307,
	0	 205 219 222 223 225 226 231 236 237 243 258 259 260 265 282,
	0	 2 3 4 5 9 12 16 18 29 30 31 33 37 38 41 44 47 49 50 55 60 61 66 68 71 74 75 78 79 80 81 83 84 85 87 88 102 103 104 110 116 117 122 127 128 133 137 138 145 149 150 154 155 160 166 169 172 173 178 182 183 184 187 191 193 195,
	0	 2 3 4 5 9 12 16 18 29 30 31 33 37 38 41 44 47 49 50 55 60 61 66 68 71 74 75 78 79 80 81 83 84 85 87 88 102 103 104 110 116 117 118 122 127 128 133 137 138 145 149 150 153 154 155 160 166 169 172 173 178 182 183 184 187 191 193 195,
	0	 54 165,
	0	 54 136 157 165 168 185,
	0	 197 198 199 209 212 217 227 228 229 230 240,
	0	 197 198 199 202 203 209 212 217 227 228 229 230 240,
	0	 266 267 268 277 278 287 289 290 292 293 294 295,
	0	 5 9 12 16 18 22 37 38 44 47 49 50 55 61 70 71 74 75 78 79 80 81 84 88 102 110 116 118 127 128 133 137 149 150 153 154 155 166 169 178 184 187 191,
	0	 266 267 268 286 288 291 293,
	0	 269 277 278 287 289 290 292 294 295,
	0	 10 11 25 63 64 90 130 158 299 300 302 303 306 307,
	0	 205 238 263 265 282,
	0	 197 198 199 201 202 203 205 206 207 209 211 212 214 216 217 218 220 221 227 228 229 230 232 238 239 240 244 246 248 249 250 251 255 256 257 262 263 265 282,
	0	 200 201 204 206 207 208 210 211 213 214 215 224 235 241 242 246 248 251 252 264,
	0	 26 27 35 36 42 43 46 51 54 58 62 65 89 91 99 106 107 108 109 123 124 125 126 136 141 161 162 168 179 180 185 296 298 301 305 308,
	0	 1 13 26 46 51 99 101 123 126 131 132 134 136 141 143 161 162 165 168 185 188,
	0	 26 46 51 58 99 123 126 141 161 162 165,
	0	 4 5 9 12 16 18 22 37 38 44 47 49 50 55 61 70 84 88 102 103 110 118 127 128 133 137 153 155 166 169 178 183 184 187 191 195,
	1	 67 69 82 170 171,
	0	 54 99 123 136 141 162 168 185,
	0	 26 27 35 36 42 43 46 51 54 58 62 65 89 91 99 106 107 108 109 123 124 125 136 141 162 168 179 180 185 296 298 301 305 308,
	0	 135 186,
	0	 10 11 63 64 67 82 90 120 130 158 163 186 299 300 302 303 306 307,
	0	 197 198 199 200 202 203 204 208 209 210 212 213 215 216 217 218 220 221 222 223 224 225 226 227 228 229 230 231 232 235 236 237 239 240 241 242 243 244 249 250 252 255 256 257 258 259 260 262 264,
	0	 134 143 188,
	0	 6 39 175 297 304,
	0	 54 157 189,
	0	 26 27 35 36 42 43 46 51 54 58 62 65 89 91 106 107 108 109 124 125 157 179 180 189 296 298 301 305 308,
	0	 26 27 35 36 42 43 46 51 54 58 62 65 89 91 106 107 108 109 124 125 136 157 168 179 180 185 189 296 298 301 305 308,
	0	 26 27 35 36 42 43 46 51 54 58 62 65 89 91 99 106 107 108 109 123 124 125 126 136 141 157 161 162 168 179 180 185 189 296 298 301 305 308,
	0	 233 234 238 253 254 263,
	0	 15 73,
	0	 67 82 135,
	0	 10 11 25 53 63 64 90 120 129 130 142 156 158 163 167 186 299 300 302 303 306 307,
	0	 54 126 136 157 161 168 185,
	0	 19 196 197 198 199 200 201 202 203 204 205 206 207 208 209 210 211 212 213 214 215 216 217 218 219 220 221 222 223 224 225 226 227 228 229 230 231 232 235 236 237 239 240 241 242 243 244 246 248 249 250 251 252 255 256 257 258 259 260 262 264 282,
	0	 209 212 216 217 218 220 221 227 228 229 230 232 244 249 255 262,
	0	 10 11 25 53 63 64 67 82 90 120 121 129 130 142 156 158 159 163 164 167 299 300 302 303 306 307,
	0	 1 13 26 27 35 36 42 43 46 51 58 62 65 89 91 106 107 108 109 124 125 126 134 136 143 161 165 168 179 180 185 188 296 298 301 305 308,
	0	 1 13 26 27 35 36 42 43 46 51 58 62 65 89 91 106 107 108 109 124 125 126 134 143 161 165 179 180 188 296 298 301 305 308,
	0	 26 27 35 36 42 43 46 51 58 62 65 89 91 106 107 108 109 124 125 126 161 179 180 296 298 301 305 308,
	0	 205 219 233 234 238 253 263 265 282,
	1	 281 283 284 285,
	0	 1 13 26 27 35 36 42 43 46 51 58 62 65 89 91 99 101 106 107 108 109 123 124 125 126 131 132 134 136 141 143 161 162 168 179 180 185 188 296 298 301 305 308,
	0	 53 121 129 142 156 159 164,
	0	 105 190 194,
	0	 105 190 192 194,
	0	 30 60 85,
	0	 1 13 26 27 35 36 42 43 46 51 58 62 65 89 91 106 107 108 109 124 125 134 136 143 165 168 179 180 185 188 296 298 301 305 308,
	0	 1 13 26 27 35 36 42 43 46 51 58 62 65 89 91 106 107 108 109 124 125 134 143 165 179 180 188 296 298 301 305 308,
	0	 10 11 53 63 64 67 82 90 120 130 156 158 163 186 299 300 302 303 306 307,
	0	 219 222 223 225 226 231 236 237 243 258 259 260 265 282,
	0	 233 234 238 253,
	0	 200 204 208 210 213 215 222 223 224 225 226 231 233 234 235 236 237 238 241 242 243 252 253 258 259 260 263 264 265 282,
	0	 19 196 197 198 199 200 202 203 204 205 208 209 210 212 213 215 216 217 218 219 220 221 222 223 224 225 226 227 228 229 230 231 232 235 236 237 238 239 240 241 242 243 244 249 250 252 255 256 257 258 259 260 262 263 264,
	0	 26 27 35 36 42 43 46 51 54 58 62 65 89 91 99 101 106 107 108 109 123 124 125 131 132 136 141 157 162 165 168 179 180 185 296 298 301 305 308,
	0	 8 14 15 20 21 23 24 32 34 45 52 56 57 72 73 76 77 86 100 105 111 112 113 114 115 119 146 147 148 151 152 174 177 190 192 194,
	0	 20 21 23 73 76 77,
	0	 197 198 199 216 218 220 221 229 232 240 244 249 255 262,
	0	 277 278 286 287 288 289 290 291 292 293 294 295,
	0	 102 133 137 155 169 184,
	0	 55 102 133 155 166,
	0	 10 11 25 53 63 64 67 82 90 121 129 130 142 156 158 159 164 167 299 300 302 303 306 307,
	0	 19 196 197 198 199 200 201 202 203 204 205 206 207 208 209 210 211 212 213 214 215 216 217 218 219 220 221 222 223 224 225 226 227 228 229 230 231 232 235 236 237 239 240 241 242 243 244 246 248 249 250 251 252 255 256 257 258 259 260 262 263 264 265 282,
	0	 2 3 29 33 122 160 173 182,
	0	 2 3 4 5 8 9 12 14 15 16 17 18 20 21 22 23 24 28 29 30 31 32 33 34 37 38 40 41 44 45 47 48 49 50 52 55 56 57 59 60 61 66 68 70 71 72 73 74 75 76 77 78 79 80 81 83 84 85 86 87 88 100 102 103 104 105 110 111 112 113 114 115 116 117 118 119 122 127 128 133 137 138 139 144 145 146 147 148 149 150 151 152 153 154 155 160 166 169 172 173 174 176 177 178 182 183 184 187 190 191 192 193 194 195,
	1	 19 196 197 198 199 200 202 203 204 205 208 209 210 212 213 215 216 217 218 219 220 221 222 223 224 225 226 227 228 229 230 231 232 235 236 237 239 240 241 242 243 244 249 250 252 255 256 257 258 259 260 262 264 265 282,
	0	 45 52 100,
	0	 31 41 85,
	0	 31 41 60 85,
	0	 31 41 60 83 85,
	0	 18 22 70 118 153,
	0	 201 206 207 211 214 222 223 225 226 231 236 237 243 246 248 251 258 259 260,
	0	 28 40 139 176,
	0	 48 59 144,
	0	 11 25 53 63 67 82 90 120 121 129 142 156 159 163 164 167 186 299 302,
	0	 1 13 26 27 35 36 42 43 46 51 58 62 65 89 91 99 106 107 108 109 123 124 125 134 136 141 143 162 168 179 180 185 188 296 298 301 305 308,
	0	 39 140 175 181 297 304,
	0	 91 109,
	0	 5 12 37 38 44 47 49 50 61 84 88 110 127 128 137 166 169 178 184 187,
	0	 19 196 197 198 199 201 202 203 205 206 207 209 211 212 214 216 217 218 219 220 221 227 228 229 230 232 233 234 238 239 240 244 246 248 249 250 251 253 255 256 257 262 263 265 282,
	0	 270 271 273 275,
	0	 11 25 53 63 90 156 167 299 302,
	0	 18 22 70,
	0	 32 34 45 52 86,
	0	 75 80,
	0	 74 75 80,
	0	 83 172,
	0	 10 11 25 53 63 64 90 120 121 129 130 135 142 156 158 159 163 164 167 170 171 186 299 300 302 303 306 307,
	0	 73 119 152,
	0	 300 306,
	0	 254 265,
	0	 5 9 12 16 18 22 37 38 44 47 49 50 55 61 70 84 88 102 110 117 118 127 128 133 137 145 153 155 166 169 178 184 187 191,
	0	 5 9 12 16 18 22 37 38 44 47 49 50 55 61 70 74 75 78 79 80 84 88 102 110 116 117 118 127 128 133 137 145 149 150 153 154 155 166 169 178 184 187 191,
	0	 200 204 213 215 224 241 242 252 264,
	0	 44 47 49 50 61 84 88 110 128 178,
	0	 2 3 4 5 9 12 16 18 22 29 30 31 33 37 38 41 44 47 49 50 55 60 61 66 68 70 71 74 75 78 79 80 81 83 84 85 87 88 92 93 94 95 96 97 98 102 103 104 110 116 117 118 122 127 128 133 137 138 145 149 150 153 154 155 160 166 169 172 173 178 182 183 184 187 191 193 195,
	0	 1 6 8 13 14 15 17 20 21 23 24 26 27 28 32 34 35 36 39 40 42 43 45 46 48 51 52 54 56 57 58 59 62 65 72 73 76 77 86 89 91 99 100 101 105 106 107 108 109 111 112 113 114 115 119 123 124 125 126 131 132 134 136 139 140 141 143 144 146 147 148 151 152 157 161 162 165 168 174 175 176 177 179 180 181 185 188 189 190 192 194 296 297 298 301 304 305 308,
	0	 55 137 155 169 184,
	0	 10 64 303,
	0	 197 198 199 201 202 203 204 206 207 209 211 212 214 215 216 217 218 220 221 224 227 228 229 230 232 238 239 240 241 242 244 246 248 249 250 251 252 255 256 257 262 263 264,
	0	 101 131 132 136 165 168 185,
	0	 197 198 199 201 202 203 206 207 209 211 212 214 216 217 218 219 220 221 227 228 229 230 232 239 240 244 246 248 249 250 251 255 256 257 262,
	0	 19 196 197 198 199 201 202 203 206 207 209 211 212 214 216 217 218 219 220 221 227 228 229 230 232 239 240 244 246 248 249 250 251 255 256 257 262,
	0	 32 34 45 86,
	0	 53 67 82 120 156 163 186,
	0	 2 3 29 30 31 33 41 60 66 68 74 75 78 79 80 83 85 87 104 116 117 122 138 145 149 150 154 160 172 173 182 193,
	0	 270 271 272 273 274 275 293,
	0	 10 11 25 53 63 64 90 120 121 129 130 142 156 158 159 163 164 167 299 300 302 303 306 307,
	0	 197 198 199 201 202 203 204 206 207 209 211 212 214 215 216 217 218 220 221 224 227 228 229 230 232 233 234 238 239 240 241 242 244 246 248 249 250 251 252 253 255 256 257 262 263 264 265 282,
	0	 197 198 199 200 201 202 203 204 206 207 208 209 210 211 212 213 214 215 216 217 218 220 221 224 227 228 229 230 232 233 234 235 238 239 240 241 242 244 246 248 249 250 251 252 253 255 256 257 262 263 264 265 282,
	0	 53 121 156 159 164,
	0	 19 196 265 282,
	0	 222 225 226 231 236 243 258 259 260,
	0	 1 13 54 99 123 126 134 136 141 143 157 161 162 168 185 188,
	0	 99 141,
	0	 99 123 141,
	0	 205 233 234 253 265 282,
	0	 10 11 25 53 63 64 69 90 121 129 130 135 142 156 158 159 164 167 186 299 300 302 303 306 307,
	0	 19 196 197 198 199 200 202 203 204 205 208 209 210 212 213 215 216 217 218 219 220 221 224 227 228 229 230 232 233 234 235 239 240 241 242 244 249 250 252 253 255 256 257 262 264 265 282,
	0	 200 204 208 210 213 215 222 223 224 225 226 231 235 236 237 241 242 243 252 258 259 260 264 265 282,
	0	 17 57,
	0	 200 204 208 210 213 215 219 224 235 241 242 252 264,
	0	 2 3 4 29 30 31 33 41 60 66 68 71 74 75 78 79 80 81 83 85 87 103 104 116 122 138 149 150 154 160 172 173 182 183 193 195,
	0	 53 156 158,
	0	 5 12 55 102 127 133 137 166 169 184 187,
	0	 19 196 197 198 199 200 201 202 203 204 205 206 207 208 209 210 211 212 213 214 215 216 217 218 219 220 221 222 223 224 225 226 227 228 229 230 231 232 235 236 238 239 240 241 242 243 244 246 248 249 250 251 252 255 256 257 258 259 260 262 263 264 265 282,
	0	 19 196 265,
	0	 19 196 197 198 199 200 201 202 203 204 206 207 208 209 210 211 212 213 214 215 216 217 218 220 221 222 223 224 225 226 227 228 229 230 231 232 235 236 237 238 239 240 241 242 243 244 246 248 249 250 251 252 255 256 257 258 259 260 262 263 264 265,
	0	 219 282,
	0	 291 293,
	0	 19 196 197 198 199 200 201 202 203 204 206 207 208 209 210 211 212 213 214 215 216 217 218 220 221 222 223 224 225 226 227 228 229 230 231 232 235 236 237 238 239 240 241 242 243 244 246 248 249 250 251 252 255 256 257 258 259 260 262 263 264 265 282,
	0	 19 196 197 198 199 200 201 202 203 204 206 207 208 209 210 211 212 213 214 215 216 217 218 220 221 222 223 224 225 226 227 228 229 230 231 232 233 234 235 236 237 238 239 240 241 242 243 244 246 248 249 250 251 252 253 255 256 257 258 259 260 262 263 264 265 282,
	0	 19 196 197 198 199 200 201 202 203 204 205 206 207 208 209 210 211 212 213 214 215 216 217 218 220 221 222 223 224 225 226 227 228 229 230 231 232 233 234 235 236 237 238 239 240 241 242 243 244 246 248 249 250 251 252 253 255 256 257 258 259 260 262 263 264 265 282,
	0	 37 38 44 47 49 50 61 84 88 110 128 155 178,
	0	 177 190,
	0	 218 220 244 255,
	1	 24 28 40 48 59 72 139 144 147 176,
	0	 30 31 41 193,
	0	 30 31 41 85 193,
	0	 30 31 41 60 85 193,
	0	 5 12 127 137 169 184 187,
	0	 1 13 26 27 35 36 42 43 46 51 54 58 62 65 89 91 99 106 107 108 109 123 124 125 126 134 141 143 157 161 162 179 180 188 189 296 298 301 305 308,
	0	 27 35 36 42 43 54 62 65 89 91 106 107 108 109 124 125 157 179 180 189 296 298 301 305 308,
	0	 29 33 173,
	0	 26 27 35 36 42 43 46 51 54 58 62 65 89 91 106 107 108 109 124 125 126 136 157 161 165 168 179 180 185 296 298 301 305 308,
	0	 101 131 157,
	0	 5 12 127 166,
	0	 2 3 4 5 9 12 22 29 30 31 33 37 38 41 44 47 49 50 55 60 61 66 68 70 71 74 75 78 79 80 81 83 84 85 87 88 102 103 104 110 116 117 118 122 127 128 133 137 138 145 149 150 153 154 155 160 166 169 172 173 178 182 183 184 187 191 193 195,
	0	 1 13 26 46 51 54 58 99 101 123 126 131 132 134 136 141 143 157 161 162 165 168 185 188,
	0	 1 13 26 27 35 36 42 43 46 51 54 58 62 65 89 91 99 101 106 107 108 109 123 124 125 126 131 134 136 141 143 157 161 162 168 179 180 185 188 296 298 301 305 308,
	0	 102 133 137 166 169 184,
	0	 233 234 245 247 253 254 261,
	0	 222 223 225 226 231 233 234 236 237 243 245 247 253 254 258 259 260 261,
	0	 197 198 199 200 201 202 203 204 206 207 208 209 210 211 212 213 214 215 216 217 218 220 221 222 223 224 225 226 227 228 229 230 231 232 233 234 235 236 237 238 239 240 241 242 243 244 245 246 247 248 249 250 251 252 253 254 255 256 257 258 259 260 261 262 263 264,
	0	 19 196 197 198 199 200 201 202 203 204 205 206 207 208 209 210 211 212 213 214 215 216 217 218 219 220 221 222 223 224 225 226 227 228 229 230 231 232 233 234 235 236 237 238 239 240 241 242 243 244 245 246 247 248 249 250 251 252 253 254 255 256 257 258 259 260 261 262 263 264,
	0	 26 46 51 165,
	0	 27 35 36 42 43 54 58 62 65 89 91 106 107 108 109 124 125 136 157 168 179 180 185 296 298 301 305 308,
	0	 20 21 23 73 76 77 111 113 114 115 119 148 151 152,
	0	 8 20 21 23 73 76 77 111 113 114 115 119 148 151 152,
	0	 197 198 199 201 202 203 206 207 209 211 212 214 216 217 218 220 221 227 228 229 230 232 239 240 244 246 248 249 250 251 255 256 257 262 263,
	0	 67 69 82 120 163 186,
	0	 2 3 29 30 31 33 41 60 66 68 71 81 83 85 87 104 122 138 160 172 173 182 193,
	0	 200 204 205 208 210 213 215 219 224 235 241 242 252 264 265 282,
	0	 1 13 54 134 143 157 165 188,
	0	 19 196 197 198 199 201 202 203 205 206 207 209 211 212 214 216 217 218 219 220 221 222 223 225 226 227 228 229 230 231 232 236 237 239 240 243 244 246 248 249 250 251 255 256 257 258 259 260 262,
	0	 11 63 299 302,
	0	 26 27 35 36 42 43 46 51 54 58 62 65 89 91 101 106 107 108 109 124 125 131 132 136 157 165 168 179 180 185 296 298 301 305 308,
	0	 6 39 175 181 297 304,
	0	 47 49 50 128,
	0	 19 196 205 219 222 223 225 226 231 236 243 258 259 260 265 282,
	0	 279 280 283 284 285,
	0	 276 279 280 283 284 285,
	0	 120 135 163 186,
	0	 67 69 82 135 170 171,
	0	 19 196 205 219 238 263 282,
	0	 19 196 197 198 199 201 202 203 205 206 207 209 211 212 214 216 217 218 219 220 221 227 228 229 230 232 238 239 240 244 246 248 249 250 251 255 256 257 262 263 282,
	0	 10 11 25 53 63 64 69 90 121 129 130 135 142 156 158 159 164 167 299 300 302 303 306 307,
	0	 206 207 214 251,
	0	 103 195,
	0	 19 196 200 204 205 208 210 213 215 219 224 233 234 235 241 242 252 253 264 265,
	0	 201 206 207 211 214 222 223 225 226 231 236 237 238 243 246 248 251 258 259 260 263 265 282,
	0	 270 271 272 273 274 275 276 279 280 281 283 284 285 293,
	0	 5 12 37 38 44 47 49 50 61 84 88 110 127 128 178 187,
	0	 2 3 29 33 122 160 182,
	0	 2 3 29 33 66 68 104 122 160 173 182,
	0	 83 138,
	0	 2 3 4 29 30 31 33 41 60 66 68 74 75 78 79 80 83 85 87 103 104 116 117 122 138 145 150 160 172 173 182 183 193 195,
	0	 222 223 225 226 231 236 237 243 258 259 260 265,
	0	 197 198 199 200 201 202 203 204 206 207 208 209 210 211 212 213 214 215 216 217 218 220 221 222 223 224 225 226 227 228 229 230 231 232 235 236 237 238 239 240 241 242 243 244 246 248 249 250 251 252 255 256 257 258 259 260 262 263 264 265,
	0	 197 240,
	0	 19 196 200 204 205 208 210 213 215 219 222 223 224 225 226 231 233 234 235 236 237 238 241 242 243 252 253 254 258 259 260 263 264 265 282,
	0	 11 63 90 121 159 164 167 299 302,
	0	 67 82 120 163 167 186,
	0	 10 11 63 64 67 82 90 120 130 158 163 167 186 299 300 302 303 306 307,
	0	 19 196 200 204 205 208 210 213 215 219 224 235 241 242 252 264 282,
	0	 222 223 225 226 231 236 237 238 243 258 259 260 263 282,
	0	 269 286 293,
	0	 44 88 110 178,
	0	 215 242 252,
	0	 197 198 199 202 203 209 216 217 218 220 221 227 228 229 230 232 239 240 244 249 250 255 256 257 262,
	0	 202 203 209 216 217 218 220 221 227 228 229 230 232 244 249 255 262,
	0	 101 131 132 136 168 185,
	0	 73 114 119 151 152,
	0	 277 278 289 290,
	0	 1 13 54 101 131 132 134 143 157 188,
	0	 2 3 29 33 66 68 83 87 104 122 160 173 182 193,
	0	 2 3 29 30 31 33 41 60 66 68 85 87 104 122 160 173 182 193,
	0	 200 213 222 223 225 226 231 236 237 243 258 259 260,
	0	 19 196 200 205 213 219 222 223 225 226 231 236 237 243 258 259 260 265 282,
	0	 9 16,
	0	 105 194,
	0	 111 113 115 148,
	0	 25 53 129 142 156 167,
	0	 26 46 51 58 99 123 141 162,
	0	 11 25 63 90 121 129 142 156 159 164 167 299 302,
	0	 10 11 25 63 64 90 121 129 130 142 156 158 159 164 167 299 300 302 303 306 307,
	0	 10 11 25 53 63 64 67 82 90 121 129 130 142 156 158 159 164 167 170 171 186 299 300 302 303 306 307,
	0	 19 196 200 204 205 208 210 213 215 219 222 223 224 225 226 231 233 234 235 236 237 241 242 243 252 253 258 259 260 264 265,
	0	 71 74 75 78 79 80 81 116 117 145 150,
	0	 29 33 66 68 87 104,
	0	 14 32 34 45 52 56 57 86 100 105 112 174 177 192 194,
	0	 101 131 189,
	0	 10 11 53 63 64 90 121 129 130 142 156 158 159 164 299 300 302 303 306 307,
	0	 10 11 25 53 63 64 90 129 130 142 156 158 167 186 299 300 302 303 306 307,
	0	 202 209 217 227 228 230,
	0	 209 216 217 218 220 221 227 228 230 232 244 249 255 262,
	0	 10 11 25 53 63 64 67 69 82 90 121 129 130 135 142 156 158 159 164 167 170 171 186 299 300 302 303 306 307,
	0	 63 90 299 302,
	0	 87 173,
	0	 45 52 174,
	0	 19 196 197 198 199 200 201 202 203 204 205 206 207 208 209 210 211 212 213 214 215 216 217 218 219 220 221 222 223 224 225 226 227 228 229 230 231 232 235 236 237 238 239 240 241 242 243 244 245 246 247 248 249 250 251 252 255 256 257 258 259 260 261 262 263 264 265 282,
	0	 27 36 179 296 308,
	0	 19 196 200 204 208 210 213 215 219 224 235 241 242 252 264 265 282,
	0	 1 13 54 101 131 132 134 136 143 157 165 168 185 188,
	0	 1 13 54 101 131 132 134 143 157 165 188,
	0	 71 78 79 80 81,
	0	 71 74 78 79 80 81,
	0	 1 13 26 27 35 36 42 43 46 51 58 62 65 89 91 99 106 107 108 109 123 124 125 134 141 143 162 179 180 188 296 298 301 305 308,
	0	 26 27 35 36 42 43 46 51 54 58 62 65 89 91 101 106 107 108 109 124 125 131 132 157 179 180 296 298 301 305 308,
	0	 10 11 25 53 63 64 67 69 82 90 121 129 130 135 142 156 158 159 164 167 170 171 299 300 302 303 306 307,
	0	 222 223 225 226 231 236 237 243 245 247 254 258 259 260 261,
	0	 201 206 207 211 214 222 223 225 226 231 236 237 243 245 246 247 248 251 254 258 259 260 261,
	0	 197 198 199 201 202 203 206 207 209 211 212 214 216 217 218 220 221 222 223 225 226 227 228 229 230 231 232 236 237 239 240 243 244 245 246 247 248 249 250 251 254 255 256 257 258 259 260 261 262,
	0	 197 198 199 201 202 203 206 207 209 211 212 214 216 217 218 220 221 222 223 225 226 227 228 229 230 231 232 236 237 238 239 240 243 244 245 246 247 248 249 250 251 254 255 256 257 258 259 260 261 262 263 282,
	0	 197 198 199 201 202 203 206 207 209 211 212 214 216 217 218 220 221 222 223 225 226 227 228 229 230 231 232 233 234 236 237 238 239 240 243 244 245 246 247 248 249 250 251 253 254 255 256 257 258 259 260 261 262 263 282,
	0	 19 196 197 198 199 200 201 202 203 204 205 206 207 208 209 210 211 212 213 214 215 216 217 218 219 220 221 222 223 224 225 226 227 228 229 230 231 232 233 234 235 236 237 238 239 240 241 242 243 244 245 246 247 248 249 250 251 252 253 254 255 256 257 258 259 260 261 262 263 264 282,
	0	 201 206 207 211 214 238 246 248 251 263 282,
	0	 2 3 4 29 30 31 33 41 60 66 68 74 75 78 79 80 83 85 87 103 104 116 122 138 149 150 154 160 172 173 182 183 193 195,
	0	 20 21 23 76 77 152,
	0	 132 157 189,
	0	 205 219 238 263 265 282,
	0	 14 32 34 45 52 57 86 100 105 174 177 190 192 194,
	0	 19 196 200 204 205 208 210 213 215 222 223 224 225 226 231 235 236 237 241 242 243 252 258 259 260 264 265 282,
	0	 46 51 58,
	0	 215 224 241 242 252 264,
	0	 27 35 36 42 43 62 65 89 91 106 107 108 109 124 125 136 168 179 180 185 296 298 301 305 308,
	0	 200 208 210 213 222 223 225 226 231 235 236 237 243 258 259 260,
	0	 197 198 199 200 201 202 203 206 207 208 209 210 211 212 213 214 216 217 218 220 221 222 223 225 226 227 228 229 230 231 232 235 236 237 239 240 243 244 246 248 249 250 251 255 256 257 258 259 260 262,
	0	 197 198 199 209 217 227 228 230 239 240 250 256 257,
	0	 172 193,
	0	 67 69 82 186,
	0	 276 279 280 281 283 284 285 288 291,
	0	 266 267 268 276 279 280 281 283 284 285 288 291 293,
	0	 197 198 199 201 202 203 206 207 209 211 212 214 216 217 218 220 221 227 228 229 230 232 238 239 240 244 245 246 247 248 249 250 251 255 256 257 261 262 263,
	0	 5 9 12 22 37 38 44 47 49 50 55 61 70 84 88 102 110 118 127 128 133 137 153 155 166 169 178 184 187 191,
	0	 1 13 101 126 131 132 134 143 161 188,
	0	 67 82 120 163 170 171 186,
	0	 67 82 120 163 170 171,
	0	 1 13 54 101 126 131 132 134 143 157 161 188,
	0	 1 13 26 27 35 36 42 43 46 51 54 58 62 65 89 91 106 107 108 109 124 125 126 134 136 143 157 161 165 168 179 180 185 188 296 298 301 305 308,
	0	 19 196 197 198 199 200 201 202 203 204 206 207 208 209 210 211 212 213 214 215 216 217 218 219 220 221 222 223 224 225 226 227 228 229 230 231 232 235 236 237 239 240 241 242 243 244 246 248 249 250 251 252 255 256 257 258 259 260 262 264,
	0	 19 196 204 205 215 219 224 241 242 252 264 265 282,
	0	 5 127 187,
	0	 19 196 205 219 233 234 253 254 265 282,
	0	 19 196 205 219 222 223 225 226 231 233 234 236 237 243 253 254 258 259 260 265 282,
	0	 222 223 225 226 231 233 234 236 237 243 253 258 259 260,
	0	 67 82 135 170 171,
	0	 54 157 165,
	0	 78 79,
	0	 78 79 80,
	0	 53 130 156 158 167,
	0	 276 279 280 281 284 285,
	0	 286 293,
	0	 276 277 278 279 280 281 283 284 285 287 288 289 290 292 293 294 295,
	0	 276 277 278 279 280 281 283 284 285 287 288 289 290 291 292 293 294 295,
	0	 9 118 153,
	0	 202 203 212,
	0	 19 196 201 205 206 207 211 214 219 246 248 251 265 282,
	0	 1 13 99 123 126 134 136 141 143 161 162 168 185 188,
	0	 207 214 251,
	0	 197 198 199 209 217 227 228 229 230 240,
	0	 26 27 35 36 42 43 46 51 58 62 65 89 91 99 101 106 107 108 109 123 124 125 126 131 132 141 161 162 179 180 296 298 301 305 308,
	0	 10 25 53 64 121 129 130 142 156 158 159 164 167 300 303 306 307,
	0	 5 12 37 38 44 55 61 88 102 110 127 133 137 155 166 169 178 184 187,
	0	 288 291 293,
	0	 19 196 200 201 204 205 206 207 208 210 211 213 214 215 219 222 223 224 225 226 231 235 236 237 241 242 243 246 248 251 252 258 259 260 264 265 282,
	0	 269 270 271 272 273 274 275 293,
	0	 108 125,
	0	 8 20 21 23 76 77 119 152,
	0	 19 196 197 198 199 202 203 205 209 212 216 217 218 219 220 221 227 228 229 230 232 238 239 240 244 249 250 255 256 257 262 263 282,
	0	 8 15 17 20 21 23 24 28 40 48 59 72 73 76 77 111 113 114 115 119 139 144 146 147 148 151 152 176,
	0	 26 27 35 36 42 43 46 51 54 62 65 89 91 106 107 108 109 124 125 157 179 180 296 298 301 305 308,
	0	 26 27 35 36 42 43 46 51 54 62 65 89 91 106 107 108 109 124 125 136 157 168 179 180 185 296 298 301 305 308,
	0	 1 13 26 46 51 58 99 123 126 134 136 141 143 161 162 165 168 185 188,
	0	 1 13 26 46 51 58 99 123 126 134 141 143 161 162 165 188,
	0	 11 25 53 63 90 156 299 302,
	0	 99 141 162,
	0	 2 3 4 5 9 12 16 18 22 29 30 31 33 37 38 41 44 47 49 50 55 60 61 66 68 70 71 81 83 84 85 87 88 102 103 104 110 118 122 127 128 133 137 138 153 155 160 166 169 172 173 178 182 183 184 187 191 193 195,
	0	 2 3 29 30 31 33 41 60 83 85 87 122 138 160 172 173 182 193,
	0	 105 177 190 194,
	0	 197 198 199 200 202 203 204 208 209 210 212 213 215 216 217 218 220 221 224 227 228 229 230 232 235 238 239 240 241 242 244 249 250 252 255 256 257 262 263 264 265 282,
	0	 10 64 67 82 120 163 186 300 303 306 307,
	0	 47 49 50 61 84 128,
	0	 10 64 158 300 303 306 307,
	0	 10 11 53 63 64 90 130 156 158 186 299 300 302 303 306 307,
	0	 197 198 199 229 239 240 250 256 257,
	0	 26 46 51 58 99 123 136 141 162 168 185,
	0	 1 13 27 35 36 42 43 62 65 89 91 106 107 108 109 124 125 126 134 143 161 179 180 188 296 298 301 305 308,
	0	 73 113 114 115 148 151,
	0	 19 196 197 198 199 200 201 202 203 204 205 206 207 208 209 210 211 212 213 214 215 216 217 218 219 220 221 222 223 224 225 226 227 228 229 230 231 232 233 234 235 236 237 238 239 240 241 242 243 244 245 246 247 248 249 250 251 252 253 254 255 256 257 258 259 260 261 262 263 264 265 282 293,
	0	 19 196 197 198 199 200 201 202 203 204 205 206 207 208 209 210 211 212 213 214 215 216 217 218 219 220 221 222 223 224 225 226 227 228 229 230 231 232 233 234 235 236 237 238 239 240 241 242 243 244 245 246 247 248 249 250 251 252 253 254 255 256 257 258 259 260 261 262 263 264 265 276 279 280 281 282 283 284 285 293,
	0	 19 196 197 198 199 200 201 202 203 204 205 206 207 208 209 210 211 212 213 214 215 216 217 218 219 220 221 222 223 224 225 226 227 228 229 230 231 232 233 234 235 236 237 238 239 240 241 242 243 244 245 246 247 248 249 250 251 252 253 254 255 256 257 258 259 260 261 262 263 264 265 270 271 272 273 274 275 276 279 280 281 282 283 284 285 293,
	0	 266 267 268 269 277 278 287 289 290 291 292 294 295,
	0	 266 267 268 269 277 278 287 289 290 291 292 293 294 295,
	0	 205 219 233 234 253 265 282,
	0	 54 101 126 131 132 136 157 161 165 168 185,
	0	 2 3 4 29 30 31 33 41 60 66 68 71 74 75 78 79 80 81 83 85 87 103 104 117 122 138 145 149 154 160 172 173 182 183 193 195,
	0	 204 215 224 238 241 242 252 263 264,
	0	 19 196 197 198 199 201 202 203 204 205 206 207 209 211 212 214 215 216 217 218 219 220 221 222 223 224 225 226 227 228 229 230 231 232 236 237 238 239 240 241 242 243 244 246 248 249 250 251 252 255 256 257 258 259 260 262 263 264 265 282,
	0	 19 196 200 205 208 210 213 235,
	0	 7 10 11 25 53 63 64 67 69 82 90 120 121 129 130 135 142 156 158 159 163 164 167 170 171 186 266 267 268 269 270 271 272 273 274 275 276 277 278 279 280 281 283 284 285 286 287 288 289 290 291 292 293 294 295 299 300 302 303 306 307,
	0	 19 196 205 219 222 223 225 226 231 233 234 236 237 243 253 258 259 260,
	0	 200 204 208 210 213 215 224 235 238 241 242 252 263 264 265 282,
	0	 204 215 222 223 224 225 226 231 236 237 241 242 243 252 258 259 260 264,
	0	 102 133 166,
	0	 1 13 54 99 123 126 134 136 141 143 157 161 162 165 168 185 188,
	0	 1 13 26 27 35 36 42 43 46 51 54 58 62 65 89 91 99 101 106 107 108 109 123 124 125 131 132 134 136 141 143 157 162 168 179 180 185 188 296 298 301 305 308,
	0	 99 101 123 126 131 132 136 141 161 162 165 168 185,
	0	 19 196 201 205 206 207 211 214 219 222 223 225 226 231 236 237 243 246 248 251 258 259 260 265 282,
	0	 19 196 204 205 208 210 215 219 224 235 241 242 252 264 265 282,
	0	 19 196 204 205 208 210 215 219 222 223 224 225 226 231 235 236 237 241 242 243 252 258 259 260 264 265 282,
	0	 1 13 99 123 126 134 141 143 157 161 162 188,
	0	 270 271 272 273 274 275 286,
	0	 129 142 167,
	0	 45 52 100 174,
	0	 11 63 90 121 129 142 159 164 167 299 302,
	0	 2 3 182,
	0	 5 12 127 155 166 187,
	0	 197 198 199 201 202 203 206 207 209 211 212 214 216 217 218 219 220 221 227 228 229 230 232 238 239 240 244 246 248 249 250 251 255 256 257 262 263 265 282,
	0	 19 196 200 204 205 208 210 213 215 219 224 235 238 241 242 252 263 264 282,
	0	 24 147,
	0	 10 11 53 63 64 90 120 130 156 158 163 167 186 299 300 302 303 306 307,
	0	 10 11 53 63 64 90 120 121 129 130 142 156 158 159 163 164 167 186 299 300 302 303 306 307,
	0	 269 288 293,
	0	 19 196 200 208 210 213 219 235,
	0	 8 14 15 20 21 23 24 28 32 34 40 45 48 52 56 57 59 72 73 76 77 86 92 93 94 95 96 97 98 100 105 111 112 113 114 115 119 139 144 146 147 148 151 152 174 176 177 190 192 194,
	0	 286 291,
	0	 243 258,
	0	 54 99 101 123 126 131 132 141 157 161 162,
	0	 54 99 101 123 126 131 132 136 141 157 161 162 168 185,
	0	 54 99 101 123 126 131 132 136 141 157 161 162 165 168 185,
	0	 157 189,
	0	 1 13 26 27 35 36 42 43 46 51 58 62 65 89 91 99 101 106 107 108 109 123 124 125 126 131 132 134 136 141 143 157 161 162 168 179 180 185 188 296 298 301 305 308,
	0	 19 196 200 204 205 208 210 213 215 219 222 223 224 225 226 231 233 234 235 236 237 238 241 242 243 252 253 258 259 260 263 264,
	0	 8 20 21 23 73 76 77 113 114 115 119 148 151 152,
	0	 19 196 200 204 205 208 210 213 215 219 222 223 224 225 226 231 233 234 235 236 237 241 242 243 252 253 254 258 259 260 264 265 282,
	0	 204 215 224 238 241 242 252 263 264 265 282,
	0	 276 281,
	0	 276 279 280 281 283 284 285 286 288,
	0	 19 196 197 198 199 201 202 203 205 206 207 209 211 212 214 216 217 218 219 220 221 227 228 229 230 232 238 239 240 244 246 248 249 250 251 255 256 257 262 263,
	0	 202 203 209 217 227 228 230 239 250 256 257,
	0	 197 198 199 200 201 202 203 204 206 207 208 209 210 211 212 213 214 215 216 217 218 220 221 222 223 224 225 226 227 228 229 230 231 232 235 236 237 238 239 240 241 242 243 244 246 248 249 250 251 252 255 256 257 258 259 260 262 263 264 282,
	0	 26 27 35 36 42 43 46 51 58 62 65 89 91 106 107 108 109 124 125 126 136 161 168 179 180 185 296 298 301 305 308,
	0	 10 11 25 53 63 64 90 121 129 130 142 156 158 159 164 299 300 302 303 306 307,
	0	 28 40 48 59 139 144 147 176,
	0	 19 196 197 198 199 200 202 203 204 205 208 209 210 212 213 215 216 217 218 219 220 221 222 223 224 225 226 227 228 229 230 231 232 233 234 235 236 237 239 240 241 242 243 244 249 250 252 253 255 256 257 258 259 260 262 264 265 282,
	0	 14 32 34 45 52 56 57 86 100 105 174 177 190 192 194,
	0	 19 196 197 198 199 200 201 202 203 205 206 207 208 209 210 211 212 213 214 216 217 218 219 220 221 227 228 229 230 232 235 238 239 240 244 246 248 249 250 251 255 256 257 262 263 265 282,
	0	 269 276 279 280 281 283 284 285 286,
	0	 26 27 35 36 42 43 46 51 54 58 62 65 89 91 101 106 107 108 109 124 125 126 131 132 136 157 161 168 179 180 185 296 298 301 305 308,
	0	 19 196 197 198 199 200 201 202 203 204 205 206 207 208 209 210 211 212 213 214 215 216 217 218 219 220 221 222 223 224 225 226 227 228 229 230 231 232 233 234 235 236 237 238 239 240 241 242 243 244 245 246 247 248 249 250 251 252 253 254 255 256 257 258 259 260 261 262 263 264 265 270 271 282,
	0	 19 196 197 198 199 200 201 202 203 204 205 206 207 208 209 210 211 212 213 214 215 216 217 218 219 220 221 222 223 224 225 226 227 228 229 230 231 232 233 234 235 236 237 238 239 240 241 242 243 244 245 246 247 248 249 250 251 252 253 254 255 256 257 258 259 260 261 262 263 264 265 269 270 271 272 273 274 275 282,
	0	 19 196 197 198 199 200 201 202 203 204 205 206 207 208 209 210 211 212 213 214 215 216 217 218 220 221 222 223 224 225 226 227 228 229 230 231 232 235 236 237 239 240 241 242 243 244 246 248 249 250 251 252 255 256 257 258 259 260 262 264,
	0	 10 64 120 130 158 163 186 300 303 306 307,
	0	 4 74 75 78 79 80 103 116 149 150 154 183 195,
	0	 20 76 77,
	0	 74 80,
	0	 266 267 268 286 293,
	0	 266 267 268 277 278 286 287 289 290 292 293 294 295,
	0	 266 267 268 277 278 286 287 289 290 291 292 293 294 295,
	0	 99 123 141 161 162,
	0	 19 196 205 219 222 223 225 226 231 233 234 236 237 238 243 253 258 259 260 263 265 282,
	0	 28 40 48,
	0	 53 130 156 158,
	0	 10 11 53 63 64 90 121 129 130 142 156 158 159 164 167 186 299 300 302 303 306 307,
	0	 65 91 108,
	0	 26 51,
	0	 19 196 197 198 199 200 201 202 203 204 205 206 207 208 209 210 211 212 213 214 215 216 217 218 219 220 221 224 227 228 229 230 232 233 234 235 239 240 241 242 244 246 248 249 250 251 252 253 255 256 257 262 264,
	0	 11 90 299,
	0	 1 13 54 134 143 165 188,
	0	 54 189,
	0	 222 258,
	0	 1 13 26 27 35 36 42 43 46 51 54 58 62 65 89 91 101 106 107 108 109 124 125 131 132 134 136 143 157 165 168 179 180 185 188 296 298 301 305 308,
	0	 19 196 200 213,
	0	 1 13 134 143 157 188,
	0	 26 58,
	0	 197 198 199 202 203 209 212 216 217 218 220 221 227 228 229 230 232 238 239 240 244 249 250 255 256 257 262 263 282,
	0	 19 196 197 198 199 200 202 203 204 205 208 209 210 212 213 215 216 217 218 219 220 221 222 223 224 225 226 227 228 229 230 231 232 235 236 237 238 239 240 241 242 243 244 249 250 252 255 256 257 258 259 260 262 263 264 282,
	0	 67 82 120 135 163 170 171,
	0	 1 13 26 27 35 36 42 43 46 51 54 58 62 65 89 91 101 106 107 108 109 124 125 126 131 132 134 136 143 157 161 168 179 180 185 188 296 298 301 305 308,
	0	 266 267 268 269,
	0	 266 267 268 269 277 278 287 288 289 290 292 293 294 295,
	0	 8 15 111 114 151,
	0	 15 111 113 115 148,
	0	 1 13 26 27 35 36 42 43 46 51 58 62 65 89 91 99 106 107 108 109 123 124 125 126 134 136 141 143 157 161 162 165 168 179 180 185 188 296 298 301 305 308,
	0	 1 13 26 27 35 36 42 43 46 51 58 62 65 89 91 106 107 108 109 124 125 134 136 143 157 165 168 179 180 185 188 296 298 301 305 308,
	0	 1 13 26 27 35 36 42 43 46 51 58 62 65 89 91 106 107 108 109 124 125 134 143 157 165 179 180 188 296 298 301 305 308,
	0	 1 13 134 143 157 165 188,
	0	 11 25 53 63 67 82 90 121 129 142 156 159 164 167 186 299 302,
	0	 19 196 197 198 199 202 203 205 209 212 216 217 218 219 220 221 227 228 229 230 232 238 239 240 244 249 250 255 256 257 262 263 265 282,
	0	 10 11 25 53 63 64 67 82 90 121 129 130 135 142 156 158 159 164 167 170 171 186 299 300 302 303 306 307,
	0	 10 11 25 53 63 64 67 69 82 90 121 129 130 135 142 156 158 159 164 167 186 299 300 302 303 306 307,
	0	 1 13 26 27 35 36 42 43 46 51 58 62 65 89 91 99 101 106 107 108 109 123 124 125 126 131 132 134 141 143 161 162 179 180 188 296 298 301 305 308,
	0	 202 203 216 218 220 221 229 232 244 249 255 262,
	0	 197 198 199 202 203 212 216 218 220 221 229 232 239 240 244 249 250 255 256 257 262,
	0	 197 198 199 202 203 209 212 216 217 218 220 221 222 223 225 226 227 228 229 230 231 232 236 237 239 240 243 244 249 250 255 256 257 258 259 260 262,
	0	 197 198 199 202 203 216 218 220 221 229 232 239 240 244 249 250 255 256 257 262,
	0	 222 225 231 238 243 258 259 260 263,
	0	 19 196 197 198 199 200 201 202 203 204 205 206 207 208 209 210 211 212 213 214 215 216 217 218 219 220 221 222 224 225 227 228 229 230 231 232 235 238 239 240 241 242 243 244 246 248 249 250 251 252 255 256 257 258 259 260 262 263 264 265 282,
	0	 1 13 99 123 126 134 141 143 161 162 188 189,
	0	 19 196 219 222 223 225 226 231 236 237 243 258 259 260 265 282,
	0	 19 196 200 201 204 205 206 207 208 210 211 213 214 215 219 224 235 241 242 246 248 251 252 264 282,
	0	 19 196 197 198 199 200 201 202 203 204 205 206 207 208 209 210 211 212 213 214 215 216 217 218 219 220 221 224 227 228 229 230 232 235 239 240 241 242 244 246 248 249 250 251 252 255 256 257 262 264 282,
	0	 48 59 139 144,
	0	 54 99 123 126 136 141 157 161 162 165 168 185,
	0	 270 271 272 273 274 275 276 279 280 281 283 284 285 286 293,
	0	 221 255,
	0	 197 198 199 212 216 218 220 221 229 232 240 244 249 255 262,
	0	 45 52,
	0	 19 196 197 198 199 200 202 203 204 205 208 209 210 212 213 215 216 217 218 219 220 221 224 227 228 229 230 232 235 238 239 240 241 242 244 249 250 252 255 256 257 262 263 264,
	0	 19 196 205 219 233 234 253,
	0	 19 196 197 198 199 200 201 202 203 204 205 206 207 208 209 210 211 212 213 214 215 216 217 218 219 220 221 224 227 228 229 230 232 233 234 235 238 239 240 241 242 244 246 248 249 250 251 252 253 255 256 257 262 263 264,
	0	 276 279 280,
	0	 254 265 282,
	0	 197 198 199 209 212 217 227 228 230 240,
	0	 27 35 36 42 43 58 62 65 89 91 99 106 107 108 109 123 124 125 141 162 179 180 296 298 301 305 308,
	0	 266 267 268 269 270 271 272 273 274 275 277 278 286 287 288 289 290 291 292 294 295,
	0	 53 121 156 159 164 167,
	0	 19 196 200 204 205 208 210 213 215 219 222 223 224 225 226 231 235 236 237 238 241 242 243 252 258 259 260 263 264 282,
	0	 15 20 21 23 73 76 77 119 152,
	0	 19 196 197 198 199 200 201 202 203 204 205 206 207 208 209 210 211 212 213 214 215 216 217 218 219 220 221 224 227 228 229 230 232 235 238 239 240 241 242 244 246 248 249 250 251 252 255 256 257 262 263 264 265,
	0	 222 223 225 226 231 233 234 236 237 238 243 253 258 259 260 263 282,
	0	 19 196 200 204 205 208 210 213 215 219 222 223 224 225 226 231 233 234 235 236 237 238 241 242 243 252 253 258 259 260 263 264 282,
	0	 26 46 51 58 126 161,
	0	 2 3 29 30 31 33 41 60 66 68 85 87 104 122 138 160 173 182 193,
	0	 1 13 27 35 36 42 43 54 58 62 65 89 91 99 101 106 107 108 109 123 124 125 126 131 132 134 136 141 143 157 161 162 165 168 179 180 185 188 296 298 301 305 308,
	0	 19 196 222 223 225 226 231 233 234 236 237 243 253 258 259 260,
	0	 1 13 58 134 143 165 188,
	0	 58 165,
	0	 8 14 15 17 20 21 23 24 28 32 34 40 45 48 52 56 57 59 72 73 76 77 86 100 105 111 112 113 114 115 119 139 144 147 148 151 152 174 176 177 190 192 194,
	0	 19 196 197 198 199 200 202 203 204 208 209 210 212 213 215 216 217 218 219 220 221 222 223 224 225 226 227 228 229 230 231 232 235 236 237 239 240 241 242 243 244 249 250 252 255 256 257 258 259 260 262 264,
	0	 59 139 144 176,
	0	 220 221,
	0	 19 196 201 205 206 207 211 214 219 238 246 248 251 263 265 282,
	0	 201 206 207 211 214 222 223 225 226 231 236 237 243 246 248 251 258 259 260 265 282,
	0	 1 13 101 126 131 132 134 143 161 165 188,
	0	 1 13 126 134 143 188,
	0	 26 27 35 36 42 43 46 51 54 58 62 65 89 91 101 106 107 108 109 124 125 131 132 157 179 180 189 296 298 301 305 308,
	0	 19 196 197 198 199 200 201 202 203 204 205 206 207 208 209 210 211 212 213 214 215 216 217 218 220 221 222 223 224 225 226 227 228 229 230 231 232 235 236 237 238 239 240 241 242 243 244 246 248 249 250 251 252 255 256 257 258 259 260 262 263 264,
	0	 26 27 35 36 42 43 46 51 58 62 65 89 91 99 106 107 108 109 123 124 125 136 141 162 165 168 179 180 185 296 298 301 305 308,
	0	 19 196 205 222 223 225 226 231 236 237 243 258 259 260 265 282,
	0	 54 101 131 132 157 189,
	0	 53 129 142 156,
	0	 19 196 200 201 204 205 206 207 208 210 211 213 214 215 219 224 235 241 242 246 248 251 252 264,
	0	 200 204 208 210 213 215 224 235 241 242 252 264 282,
	0	 26 46 51 99 123 126 136 141 161 162 165 168 185,
	0	 19 196 197 198 199 200 201 202 203 204 205 206 207 208 209 210 211 212 213 214 215 216 217 218 219 220 221 222 223 224 225 226 227 228 229 230 231 232 233 234 235 236 237 238 239 240 241 242 243 244 245 246 247 248 249 250 251 252 253 254 255 256 257 258 259 260 261 262 263 264 265 266 267 268 269 270 271 272 273 274 275 277 278 282 287 288 289 290 291 292 293 294 295,
	0	 94 95 97 98,
	0	 1 13 101 126 131 132 134 143 161 188 189,
	0	 1 13 26 27 35 36 42 43 46 51 58 62 65 89 91 99 101 106 107 108 109 123 124 125 126 131 132 134 141 143 157 161 162 179 180 188 296 298 301 305 308,
	0	 19 196 197 198 199 200 201 202 203 204 205 206 207 208 209 210 211 212 213 214 215 216 217 218 219 220 221 222 223 224 225 226 227 228 229 230 231 232 233 234 235 236 237 238 239 240 241 242 243 244 245 246 247 248 249 250 251 252 253 254 255 256 257 258 259 260 261 262 263 264 265 270 271 272 273 274 275 282 286,
	0	 2 3 4 9 22 29 30 31 33 41 60 66 68 70 71 74 75 78 79 80 81 83 85 87 103 104 116 117 118 122 138 145 149 150 153 154 160 172 173 182 183 193 195,
	0	 1 13 27 35 36 42 43 58 62 65 89 91 99 106 107 108 109 123 124 125 126 134 141 143 161 162 179 180 188 296 298 301 305 308,
	0	 37 38 44 47 49 50 55 61 84 88 110 128 137 169 178 184,
	0	 197 198 199 201 202 203 205 206 207 209 211 212 214 216 217 218 220 221 227 228 229 230 232 233 234 238 239 240 244 246 248 249 250 251 253 255 256 257 262 263 265 282,
	0	 2 3 4 5 9 12 16 18 22 29 30 31 33 37 38 41 44 47 49 50 55 60 61 66 68 70 83 84 85 87 88 102 103 104 110 116 117 118 122 127 128 133 137 138 145 150 153 155 160 166 169 172 173 178 182 183 184 187 191 193 195,
	0	 2 3 4 5 9 12 16 18 22 29 30 31 33 37 38 41 44 47 49 50 55 60 61 66 68 70 71 74 75 78 79 80 81 83 84 85 87 88 102 103 104 110 116 117 118 122 127 128 133 137 138 145 150 153 155 160 166 169 172 173 178 182 183 184 187 191 193 195,
	0	 19 196 233 234 253 265 282,
	0	 200 204 205 208 210 213 215 219 222 223 224 225 226 231 235 236 237 241 242 243 252 258 259 260 264,
	0	 19 196 197 198 199 200 201 202 203 205 206 207 209 211 212 213 214 216 217 218 219 220 221 227 228 229 230 232 238 239 240 244 246 248 249 250 251 255 256 257 262 263 265 282,
	0	 204 208 210 215 222 223 224 225 226 231 235 236 237 241 242 243 252 258 259 260 264,
	0	 26 27 35 36 42 43 46 51 54 58 62 65 89 91 101 106 107 108 109 124 125 126 131 132 136 157 161 165 168 179 180 185 296 298 301 305 308,
	0	 276 277 278 279 280 281 283 284 285 286 287 288 289 290 291 292 294 295,
	0	 200 204 208 210 213 215 224 233 234 235 241 242 252 253 264,
	0	 197 198 199 200 201 202 203 206 207 209 211 212 213 214 216 217 218 220 221 227 228 229 230 232 238 239 240 244 246 248 249 250 251 255 256 257 262 263,
	0	 19 196 197 198 199 202 203 205 209 212 216 217 218 219 220 221 227 228 229 230 232 239 240 244 249 250 255 256 257 262,
	0	 11 25 53 63 90 121 129 142 156 159 164 167 186 299 302,
	0	 2 3 4 29 30 31 33 41 60 66 68 71 81 83 85 87 103 104 117 122 138 145 160 172 173 182 183 193 195,
	0	 197 198 199 200 201 202 203 204 205 206 207 208 209 210 211 212 213 214 215 216 217 218 219 220 221 224 227 228 229 230 232 233 234 235 238 239 240 241 242 244 246 248 249 250 251 252 253 255 256 257 262 263 264 265 282,
	0	 229 262,
	0	 69 135 170 171,
	0	 19 196 201 205 206 207 211 214 219 222 223 225 226 231 236 237 238 243 246 248 251 258 259 260 263 265 282,
	0	 19 196 197 198 199 200 202 203 204 205 208 209 210 212 213 215 216 217 218 219 220 221 224 227 228 229 230 232 235 239 240 241 242 244 249 250 252 255 256 257 262 264 265 282,
	0	 19 196 205 219 238 263,
	0	 197 198 199 200 201 202 203 204 206 207 208 209 210 211 212 213 214 215 216 217 218 220 221 222 223 224 225 226 227 228 229 230 231 232 235 236 237 239 240 241 242 243 244 246 248 249 250 251 252 255 256 257 258 259 260 262 264 265 282,
	0	 201 206 207 211 214 222 223 225 226 231 236 237 238 243 246 248 251 258 259 260 263,
	0	 1 13 99 101 123 126 131 132 134 141 143 157 161 162 165 188,
	0	 5 12 37 38 44 47 49 50 55 61 84 88 102 110 127 128 133 137 155 166 169 178 184,
	0	 197 198 199 202 203 209 212 216 217 218 219 220 221 227 228 229 230 232 239 240 244 249 250 255 256 257 262,
	0	 19 196 201 205 206 207 211 214 219 246 248 251,
	0	 197 198 199 200 202 203 204 208 209 210 212 213 215 216 217 218 220 221 222 223 224 225 226 227 228 229 230 231 232 235 236 237 238 239 240 241 242 243 244 249 250 252 255 256 257 258 259 260 262 263 264 265 282,
	0	 200 204 208 210 213 215 219 222 223 224 225 226 231 235 236 237 241 242 243 252 258 259 260 264,
	0	 19 196 197 198 199 200 201 202 203 204 205 206 207 208 209 210 211 212 213 214 215 216 217 218 219 220 221 222 223 224 225 226 227 228 229 230 231 232 235 236 237 238 239 240 241 242 243 244 246 248 249 250 251 252 254 255 256 257 258 259 260 262 263 264 282,
	0	 2 3 29 30 31 33 41 60 66 68 83 85 87 104 117 122 138 145 149 154 160 172 173 182 193,
	0	 19 196 200 201 205 206 207 208 210 211 213 214 219 235 246 248 251,
	0	 19 196 197 198 199 200 201 202 203 205 206 207 208 209 210 211 212 213 214 216 217 218 219 220 221 227 228 229 230 232 235 239 240 244 246 248 249 250 251 255 256 257 262,
	0	 16 22 70 118 153,
	0	 266 267 268 276 279 280 281 283 284 285 288 291,
	0	 44 61,
	0	 8 14 15 20 21 23 24 28 32 34 40 45 48 52 56 57 59 72 73 76 77 86 100 105 111 112 113 114 115 119 139 144 147 148 151 152 174 176 177 190 192 194,
	0	 32 34 45 52 86 100 105 174 190 192 194,
	0	 19 196 200 204 205 208 210 213 215 219 224 233 234 235 241 242 252 253 254 264 265 282,
	0	 1 134,
	0	 19 196 197 198 199 200 201 202 203 204 205 206 207 208 209 210 211 212 213 214 215 216 217 218 219 220 221 222 223 224 225 226 227 228 229 230 231 232 233 235 236 237 238 239 240 241 242 243 244 245 246 247 248 249 250 251 252 254 255 256 257 258 259 260 261 262 263 264 265 282,
	0	 19 196 197 198 199 200 201 202 203 204 205 206 207 208 209 210 211 212 213 214 215 216 217 218 219 220 221 222 223 224 225 226 227 228 229 230 231 232 233 235 236 237 238 239 240 241 242 243 244 245 246 247 248 249 250 251 252 253 254 255 256 257 258 259 260 261 262 263 264 265 282,
	0	 5 12 127 187 191,
	0	 5 12 127 166 187 191,
	0	 197 198 199 200 201 202 203 204 206 207 208 209 210 211 212 213 214 215 216 217 218 220 221 222 223 224 225 226 227 228 229 230 231 232 235 236 237 238 239 240 241 242 243 244 245 246 247 248 249 250 251 252 254 255 256 257 258 259 260 261 262 263 264,
	0	 1 13 26 27 35 36 42 43 46 51 58 62 65 89 91 99 101 106 107 108 109 123 124 125 126 131 132 134 141 143 157 161 162 165 179 180 188 296 298 301 305 308,
	0	 222 223 225 226 231 236 237 243 254 258 259 260,
	0	 96 98,
	0	 1 13 27 35 36 42 43 58 62 65 89 91 106 107 108 109 124 125 134 143 179 180 188 296 298 301 305 308,
	0	 5 12 22 37 38 44 47 49 50 55 61 70 84 88 102 110 127 128 133 137 155 166 169 178 184 187 191,
	0	 198 199 209 212 217 227 228 230 239 240 250 256 257,
	0	 1 13 101 131 132 134 143 157 188,
	0	 197 198 199 201 202 203 206 207 209 211 212 214 216 217 218 220 221 227 228 229 230 232 239 240 244 246 248 249 250 251 255 256 257 262 282,
	0	 25 53,
	0	 101 131 132 157 165,
	0	 26 46 51 54 136 157 168 185,
	0	 31 41 193,
	0	 31 41 60 193,
	0	 30 31 41 60 193,
	0	 2 3 4 9 29 30 31 33 41 60 66 68 71 74 75 78 79 80 81 83 85 87 103 104 116 117 118 122 138 145 149 150 153 154 160 172 173 182 183 193 195,
	0	 11 63 90 121 159 164 299 302,
	0	 219 238 263,
	0	 10 11 53 63 64 67 82 90 120 129 130 142 156 158 163 167 186 299 300 302 303 306 307,
	0	 276 279 280 281 283 284 285 286 288 291,
	0	 19 196 197 198 199 201 202 203 206 207 209 211 212 214 216 217 218 219 220 221 227 228 229 230 232 238 239 240 244 246 248 249 250 251 255 256 257 262 263,
	0	 54 101 126 131 132 157 161,
	0	 19 196 197 198 199 200 201 202 203 204 205 206 207 208 209 210 211 212 213 214 215 216 217 218 219 220 221 222 223 224 225 226 227 228 229 230 231 232 233 234 235 236 237 238 239 240 241 242 243 244 245 246 247 248 249 250 251 252 253 254 255 256 257 258 259 260 261 262 263 264 265 266 267 268 277 278 282 286 287 288 289 290 291 292 293 294 295,
	0	 2 3 4 29 30 31 33 41 60 66 68 71 81 83 85 87 103 104 117 122 138 145 149 154 160 172 173 182 183 193 195,
	0	 1 13 143 188,
	0	 55 166,
	0	 19 196 197 198 199 200 201 202 203 204 205 206 207 208 209 210 211 212 213 214 215 216 217 218 219 220 221 224 227 228 229 230 232 233 234 235 238 239 240 241 242 244 246 248 249 250 251 252 253 255 256 257 262 263 264 282,
	0	 197 198 199 202 203 209 212 216 217 218 220 221 227 228 229 230 232 239 240 244 249 250 254 255 256 257 262,
	0	 233 234 238 253 263 282,
	0	 19 196 197 198 199 200 201 202 203 204 205 206 207 208 209 210 211 212 213 214 215 216 217 218 219 220 221 222 223 224 225 226 227 228 229 230 231 232 233 234 235 236 237 238 239 240 241 242 243 244 246 248 249 250 251 252 253 254 255 256 257 258 259 260 262 263 264,
	0	 11 25 53 63 90 121 129 142 156 158 159 164 167 299 302,
	0	 25 53 67 82 120 121 129 142 156 159 163 164 167 186,
	0	 52 100 174,
	0	 197 198 199 200 201 202 203 204 205 206 207 208 209 210 211 212 213 214 215 216 217 218 219 220 221 222 223 224 225 226 227 228 229 230 231 232 233 234 235 236 237 238 239 240 241 242 243 244 245 246 247 248 249 250 251 252 253 254 255 256 257 258 259 260 261 262 263 264,
	0	 8 15 73 111 113 114 115 119 148 151 152,
	0	 19 196 200 204 205 208 210 213 215 224 233 234 235 241 242 252 253 264,
	0	 1 13 27 35 36 42 43 62 65 89 91 99 106 107 108 109 123 124 125 126 134 141 143 161 162 179 180 188 296 298 301 305 308,
	0	 58 99 123 126 141 161 162,
	0	 197 198 199 202 203 209 212 217 227 228 230 239 240 250 256 257 262,
	0	 11 25 53 63 67 82 90 120 121 129 130 142 156 158 159 163 164 167 186 299 302,
	0	 19 196 197 198 199 200 201 202 203 204 206 207 208 209 210 211 212 213 214 215 216 217 218 220 221 222 223 224 225 226 227 228 229 230 231 232 235 236 237 239 240 241 242 243 244 246 248 249 250 251 252 255 256 257 258 259 260 262 264,
	0	 19 196 205 219 233 234 253 265,
	0	 1 13 26 27 35 36 42 43 46 51 54 58 62 65 89 91 106 107 108 109 124 125 126 134 143 157 161 179 180 188 296 298 301 305 308,
	0	 10 11 53 63 64 90 129 130 142 156 158 167 299 300 302 303 306 307,
	0	 120 135 163 170 171,
	0	 207 214 248,
	0	 197 198 199 200 201 202 203 204 206 207 208 209 210 211 212 213 214 215 216 217 218 220 221 222 223 224 225 226 227 228 229 230 231 232 233 234 235 236 237 238 239 240 241 242 243 244 246 248 249 250 251 252 253 254 255 256 257 258 259 260 262 263 264 265 282,
	0	 5 12 37 38 44 47 49 50 61 84 88 110 127 128 155 166 178 187,
	0	 5 12 37 38 44 47 49 50 61 84 88 110 127 128 137 155 166 169 178 184 187,
	0	 25 156,
	0	 10 11 53 63 64 67 82 90 120 130 156 158 163 167 299 300 302 303 306 307,
	0	 209 217 227 230,
	0	 19 196 197 198 199 200 201 202 203 204 205 206 207 208 209 210 211 212 213 214 215 216 217 218 219 220 221 222 223 224 225 226 227 228 229 230 231 232 233 234 235 236 237 239 240 241 242 243 244 246 248 249 250 251 252 253 255 256 257 258 259 260 262 264,
	0	 219 254,
	0	 19 196 197 198 199 201 202 203 205 206 207 209 211 212 214 216 217 218 219 220 221 222 223 225 226 227 228 229 230 231 232 236 237 238 239 240 243 244 246 248 249 250 251 255 256 257 258 259 260 262 263,
	0	 126 136 161 168 185,
	0	 19 196 200 204 205 208 210 213 215 222 223 224 225 226 231 235 236 237 238 241 242 243 252 258 259 260 263 264 265 282,
	0	 16 18 22 70,
	0	 277 278 287,
	0	 200 204 205 208 210 213 215 219 222 223 224 225 226 231 235 236 237 241 242 243 252 258 259 260 264 265 282,
	0	 48 59 139,
	0	 7 10 11 19 25 53 63 64 67 69 82 90 92 93 94 95 96 97 98 120 121 129 130 135 142 156 158 159 163 164 167 170 171 186 196 197 198 199 200 201 202 203 204 205 206 207 208 209 210 211 212 213 214 215 216 217 218 219 220 221 222 223 224 225 226 227 228 229 230 231 232 233 234 235 236 237 238 239 240 241 242 243 244 245 246 247 248 249 250 251 252 253 254 255 256 257 258 259 260 261 262 263 264 265 266 267 268 269 270 271 272 273 274 275 276 277 278 279 280 281 282 283 284 285 286 287 288 289 290 291 292 293 294 295 299 300 302 303 306 307,
	0	 44 47 49 50 61 84 88 110 128,
	0	 226 236 282,
	0	 19 196 197 198 199 200 201 202 203 204 205 206 207 208 209 210 211 212 213 214 215 216 217 218 219 220 221 222 223 224 225 226 227 228 229 230 231 232 233 234 235 236 237 238 239 240 241 242 243 244 245 246 247 248 249 250 251 252 253 254 255 256 257 258 259 260 261 262 263 264 265 266 267 268 269 276 277 278 279 280 281 282 283 284 285 287 288 289 290 291 292 293 294 295,
	0	 1 13 26 27 35 36 42 43 46 51 54 58 62 65 89 91 99 101 106 107 108 109 123 124 125 126 131 132 134 136 141 157 161 162 165 168 179 180 185 188 296 298 301 305 308,
	0	 27 35 36 42 43 62 65 89 91 101 106 107 108 109 124 125 131 132 157 179 180 296 298 301 305 308,
	0	 27 35 36 42 43 54 62 65 89 91 101 106 107 108 109 124 125 131 132 136 157 168 179 180 185 296 298 301 305 308,
	0	 27 35 36 42 43 54 62 65 89 91 101 106 107 108 109 124 125 131 132 136 157 165 168 179 180 185 296 298 301 305 308,
	0	 10 53 64 130 156 158 167 186 300 303 306 307,
	0	 19 196 197 198 199 200 202 203 204 205 208 209 210 212 213 215 216 217 218 219 220 221 222 223 224 225 226 227 228 229 230 231 232 235 236 237 239 240 241 242 243 244 249 250 252 255 256 257 258 259 260 262 264 282,
	0	 53 121 129 142 156 159 164 167,
	0	 26 46 51 58 136 168 185,
	0	 266 267 268 276 277 278 279 280 281 283 284 285 287 288 289 290 291 292 294 295,
	0	 71 75 78 79 80 81,
	0	 65 108 109 125,
	0	 19 196 197 198 199 200 201 202 203 204 205 206 207 208 209 210 211 212 213 214 215 216 217 218 219 220 221 224 226 227 228 229 230 232 235 236 238 239 240 241 242 244 246 248 249 250 251 252 255 256 257 262 263 264 265 282,
	0	 266 267 268 269 270 271 272 273 274 275 277 278 287 288 289 290 291 292 294 295,
	0	 30 31 41 60 85 138 193,
	0	 1 13 99 123 126 134 141 143 157 161 162 165 188,
	0	 11 63 67 82 90 120 163 186 299 302,
	0	 75 149 154,
	0	 74 75 78 149 154,
	0	 79 80 116 150,
	0	 219 233 234 253,
	0	 1 13 26 27 35 36 42 43 46 51 54 58 62 65 89 91 99 106 107 108 109 123 124 125 134 136 141 143 157 162 165 168 179 180 185 188 296 298 301 305 308,
	0	 222 223 225 226 231 236 243 258 259 260 282,
	0	 19 196 200 204 205 208 210 213 215 224 233 234 235 241 242 252 253 264 265 282,
	0	 24 28 40 48 59 72 139 144 146 176,
	0	 19 196 197 198 199 200 201 202 203 204 205 206 207 208 209 210 211 212 213 214 215 216 217 218 220 221 224 227 228 229 230 232 235 238 239 240 241 242 244 246 248 249 250 251 252 255 256 257 262 263 264 265 282,
	0	 205 219 222 223 225 226 231 236 237 243 258 259 260 282,
	0	 2 3 29 30 31 33 41 60 66 68 71 81 83 85 87 104 117 122 138 145 160 172 173 182 193,
	0	 1 13 134 136 143 168 185 188,
	0	 201 206 207 211 214 233 234 238 246 248 251 253 263 265 282,
	0	 266 267 268 269 276 277 278 279 280 281 283 284 285 286 287 288 289 290 291 292 294 295,
	0	 10 11 25 63 64 90 129 130 142 158 167 299 300 302 303 306 307,
	0	 1 188,
	0	 19 196 200 204 205 208 210 213 215 219 224 235 241 242 252 264 265,
	0	 19 196 197 198 199 200 201 202 203 204 206 207 208 209 210 211 212 213 214 215 216 217 218 219 220 221 222 223 224 225 226 227 228 229 230 231 232 235 236 237 238 239 240 241 242 243 244 246 248 249 250 251 252 255 256 257 258 259 260 262 263 264 265 282,
	0	 200 205 208 210 213 219 235,
	0	 72 147,
	0	 11 25 63 90 121 159 164 167 299 302,
	0	 54 99 123 126 136 141 161 162 168 185,
	0	 19 196 197 198 199 200 201 202 203 204 205 206 207 208 209 210 211 212 213 214 215 216 217 218 219 220 221 223 224 226 227 228 229 230 232 235 236 238 239 240 241 242 244 246 248 249 250 251 252 255 256 257 262 263 264 265 282,
	0	 8 15 17 20 21 23 73 76 77 111 113 114 115 119 148 151 152,
	0	 10 64 186 300 303 306 307,
	0	 19 196 197 198 199 200 201 202 203 204 205 206 207 208 209 210 211 212 213 214 215 216 217 218 219 220 221 222 223 224 225 226 227 228 229 230 231 232 235 236 237 239 240 241 242 243 244 246 248 249 250 251 252 254 255 256 257 258 259 260 262 264 265 282,
	0	 277 278 286 287 289 290 292 293 294 295,
	0	 1 13 26 46 51 99 123 126 134 136 141 143 161 162 165 168 185 188,
	0	 10 64 69 130 158 300 303 306 307,
	0	 54 101 131 132 136 157 168 185 189,
	0	 71 81 116 149 150 154,
	0	 201 205 206 207 211 214 219 246 248 251 265 282,
	0	 19 196 197 198 199 200 201 202 203 204 205 206 207 208 209 210 211 212 213 214 215 216 217 218 219 220 221 222 223 224 225 226 227 228 229 230 231 232 233 234 235 236 237 238 239 240 241 242 243 244 245 246 247 248 249 250 251 252 253 254 255 256 257 258 259 260 261 262 263 264 265 266 267 268 270 271 272 273 274 275 276 277 278 279 280 281 282 283 284 285 286 287 288 289 290 291 292 293 294 295,
	0	 116 117 145 149 150 154,
	0	 205 222 223 225 226 231 233 234 236 237 243 253 258 259 260 265 282,
	0	 197 198 199 202 203 212 229 240,
	0	 54 143 157,
	0	 1 13 26 27 35 36 42 43 46 51 58 62 65 89 91 99 101 106 107 108 109 123 124 125 126 131 132 134 136 141 161 162 165 168 179 180 185 188 296 298 301 305 308,
	0	 1 13 26 27 35 36 42 43 46 51 58 62 65 89 91 99 106 107 108 109 123 124 125 126 134 136 141 161 162 165 168 179 180 185 188 296 298 301 305 308,
	0	 1 13 99 123 126 134 141 161 162 188,
	0	 19 196 197 198 199 200 201 202 203 204 206 207 208 209 210 211 212 213 214 215 216 217 218 219 220 221 222 223 224 225 226 227 228 229 230 231 232 235 236 237 238 239 240 241 242 243 244 246 248 249 250 251 252 255 256 257 258 259 260 262 263 264 282,
	0	 19 196 197 198 199 200 201 202 203 204 206 207 208 209 210 211 212 213 214 215 216 217 218 219 220 221 222 223 224 225 226 227 228 229 230 231 232 233 234 235 236 237 238 239 240 241 242 243 244 246 248 249 250 251 252 253 255 256 257 258 259 260 262 263 264 282,
	0	 19 196 197 198 199 200 201 202 203 204 206 207 208 209 210 211 212 213 214 215 216 217 218 219 220 221 222 223 224 225 226 227 228 229 230 231 232 233 234 235 236 237 238 239 240 241 242 243 244 246 248 249 250 251 252 253 254 255 256 257 258 259 260 262 263 264 265 282,
	0	 200 204 205 208 210 213 215 224 235 241 242 252 264,
	0	 32 34 45 52 86 100 174 177 192,
	0	 4 103 117 145 149 154 183 195,
	0	 19 196 197 198 199 200 201 202 203 204 205 206 207 208 209 210 211 212 213 214 215 216 217 218 220 221 224 227 228 229 230 232 233 234 235 238 239 240 241 242 244 246 248 249 250 251 252 253 255 256 257 262 263 264 265 282,
	0	 62 89 107 124 301,
	0	 26 27 35 36 42 43 46 51 54 58 62 65 89 91 99 106 107 108 109 123 124 125 126 136 141 161 162 165 168 179 180 185 296 298 301 305 308,
	0	 197 198 199 200 201 202 203 204 205 206 207 208 209 210 211 212 213 214 215 216 217 218 220 221 222 223 224 225 226 227 228 229 230 231 232 233 234 235 236 237 238 239 240 241 242 243 244 246 248 249 250 251 252 253 255 256 257 258 259 260 262 263 264 265 282,
	0	 11 25 53 63 90 120 121 129 142 156 159 163 164 167 186 299 302,
	0	 2 3 4 29 30 31 33 41 60 66 68 74 75 78 79 80 83 85 87 103 104 117 122 138 145 149 154 160 172 173 182 183 193 195,
	0	 200 204 208 210 213 215 222 223 224 225 226 231 235 236 237 238 241 242 243 252 258 259 260 263 264,
	0	 19 196 205 238 263 265 282,
	0	 197 198 199 200 201 202 203 204 206 207 208 209 210 211 212 213 214 215 216 217 218 219 220 221 222 223 224 225 226 227 228 229 230 231 232 235 236 237 239 240 241 242 243 244 246 248 249 250 251 252 255 256 257 258 259 260 262 264,
	0	 197 198 199 200 201 202 203 204 206 207 208 209 210 211 212 213 214 215 216 217 218 220 221 224 227 228 229 230 232 233 234 235 238 239 240 241 242 244 246 248 249 250 251 252 253 254 255 256 257 262 263 264 265 282,
	0	 197 198 199 202 203 212 216 218 220 221 229 232 240 244 249 255 262,
	0	 5 12 16 22 37 38 44 47 49 50 55 61 70 84 88 102 110 127 128 133 137 155 166 169 178 184 187 191,
	0	 1 13 26 27 35 36 42 43 46 51 58 62 65 89 91 99 101 106 107 108 109 123 124 125 126 131 132 134 141 143 161 162 165 179 180 188 296 298 301 305 308,
	0	 270 271 272 273 274,
	0	 37 38 47 49 50 61 84 88 110 128,
	0	 19 196 219 238 263,
	0	 199 240,
	0	 19 196 197 198 199 201 202 203 204 205 206 207 208 209 210 211 212 214 215 216 217 218 219 220 221 222 223 224 225 226 227 228 229 230 231 232 235 236 237 238 239 240 241 242 243 244 246 248 249 250 251 252 255 256 257 258 259 260 262 263 264 265 282,
	0	 74 75 78 80,
	0	 71 74 75 78 79 80 81 117 145,
	0	 2 3 4 29 30 31 33 41 60 66 68 71 81 83 85 87 103 104 116 117 122 138 145 149 150 154 160 172 173 182 183 193 195,
	0	 67 82 167 186,
	0	 10 11 63 64 67 82 90 130 158 167 186 299 300 302 303 306 307,
	0	 10 11 53 63 64 67 82 90 130 156 158 167 186 299 300 302 303 306 307,
	0	 201 206 207 211 214 229 246 248 251,
	0	 19 196 197 198 199 200 202 203 204 205 208 209 210 212 213 215 216 217 218 219 220 221 224 227 228 229 230 232 233 234 235 238 239 240 241 242 244 249 250 252 253 255 256 257 262 263 264,
	0	 19 196 197 198 199 200 201 202 203 204 205 206 207 208 209 210 211 212 213 214 215 216 217 218 220 221 222 223 224 225 226 227 228 229 230 231 232 233 234 235 236 237 238 239 240 241 242 243 244 245 246 247 248 249 250 251 252 253 254 255 256 257 258 259 260 261 262 263 264,
	0	 126 141 161,
	0	 1 13 54 126 134 136 143 157 161 168 185 188,
	0	 10 11 63 64 90 130 158 186 299 300 302 303 306 307,
	0	 2 3 4 5 9 12 16 18 22 29 30 31 33 37 38 41 44 47 49 50 55 60 61 66 68 70 83 84 85 87 88 102 103 104 110 117 118 122 127 128 133 137 138 145 149 153 154 155 160 166 169 172 173 178 182 183 184 187 191 193 195,
	0	 5 12 127 137 155 166 169 184 187,
	0	 2 3 4 5 9 12 16 18 22 29 30 31 33 37 38 41 44 47 49 50 55 60 61 66 68 70 71 74 75 78 79 80 81 83 84 85 87 88 102 103 104 110 116 118 122 127 128 133 137 138 149 150 153 154 155 160 166 169 172 173 178 182 183 184 187 191 193 195,
	0	 10 53 64 67 82 120 121 129 130 142 156 158 159 163 164 167 186 300 303 306 307,
	0	 22 70 118,
	0	 5 12 127 137 155 169 184 187,
	0	 126 136 161 165 168 185,
	0	 269 276 279 280 281 283 284 285 286 293,
	0	 19 196 200 208 210 213 235,
	0	 205 219 233 234 253,
	0	 26 27 35 36 42 43 46 51 54 58 62 65 89 91 99 101 106 107 108 109 123 124 125 126 131 132 136 141 157 161 162 168 179 180 185 189 296 298 301 305 308,
	0	 67 82 170 171 186,
	0	 11 63 90 129 142 167 299 302,
	0	 216 218 221 244,
	0	 54 99 101 123 131 132 136 141 157 162 165 168 185,
	0	 205 226 236,
	0	 197 198 199 201 202 203 205 206 207 209 211 212 214 216 217 218 220 221 226 227 228 229 230 232 236 239 240 244 246 248 249 250 251 255 256 257 262 265 282,
	0	 197 198 199 200 201 202 203 204 205 206 207 208 209 210 211 212 213 214 215 216 217 218 220 221 224 226 227 228 229 230 232 235 236 238 239 240 241 242 244 246 248 249 250 251 252 255 256 257 262 263 264 265 282,
	0	 19 196 197 198 199 200 201 202 203 204 205 206 207 208 209 210 211 212 213 214 215 216 217 218 219 220 221 222 223 224 225 226 227 228 229 230 231 232 235 236 237 238 239 240 241 242 243 244 245 246 247 248 249 250 251 252 254 255 256 257 258 259 260 261 262 263 264,
	0	 54 132 136 168 185,
	0	 54 132 136 157 168 185,
	0	 1 13 26 27 35 36 42 43 46 51 54 58 62 65 89 91 99 101 106 107 108 109 123 124 125 126 131 132 134 141 143 157 161 162 179 180 188 296 298 301 305 308,
	0	 26 27 35 36 42 43 46 51 54 58 62 65 89 91 99 106 107 108 109 123 124 125 141 157 162 179 180 296 298 301 305 308,
	0	 2 3 29 33 66 68 87 104 122 138 160 172 173 182 193,
	0	 14 17,
	0	 14 17 112,
	0	 14 17 56 112,
	0	 14 17 56 57 112,
	0	 216 218 220 221 232 239 244 249 250 255 256 257 262,
	0	 19 196 200 205 213 219 265 282,
	0	 19 196 200 201 204 205 206 207 208 210 211 213 214 215 216 218 219 220 221 222 223 224 225 226 231 232 233 234 235 236 237 238 241 242 243 244 246 248 249 251 252 253 255 258 259 260 262 263 264 265 282,
	0	 19 196 200 204 208 210 213 215 219 224 235 238 241 242 252 263 264,
	0	 20 21 23 76 77 114 151,
	0	 71 81 117 145 149 154,
	0	 19 196 197 198 199 200 201 202 203 204 206 207 208 209 210 211 212 213 214 215 216 217 218 220 221 222 223 224 225 226 227 228 229 230 231 232 233 234 235 236 237 238 239 240 241 242 243 244 246 248 249 250 251 252 253 255 256 257 258 259 260 262 263 264,
	0	 7 170 171,
	0	 197 198 199 202 203 209 212 216 217 218 220 221 222 223 225 226 227 228 229 230 231 232 236 237 238 239 240 243 244 249 250 255 256 257 258 259 260 262 263 265 282,
	0	 222 225 226 231 236 237 243 258 259 260,
	0	 19 196 205 219 233 234 238 253 263,
	0	 197 198 199 209 212 216 217 218 220 221 227 228 230 232 239 240 244 249 250 255 256 257 262,
	0	 11 25 53 63 90 121 129 142 156 159 164 299 302,
	0	 19 196 200 204 205 208 210 213 215 219 222 223 224 225 226 231 235 236 237 241 242 243 252 258 259 260 264 265,
	0	 19 196 197 198 199 200 202 203 204 205 208 209 210 212 213 215 216 217 218 219 220 221 222 223 224 225 226 227 228 229 230 231 232 235 236 237 239 240 241 242 243 244 249 250 252 255 256 257 258 259 260 262 264 265,
	0	 206 214 248,
	0	 205 219 238 263,
	0	 99 123 126 141 157 161 162,
	0	 2 3 4 29 30 31 33 41 60 66 68 71 74 75 78 79 80 81 83 85 87 103 104 116 122 138 150 160 172 173 182 183 193 195,
	0	 83 138 172 193,
	0	 32 34 45 52 57 86 100 105 112 174 177 192 194,
	0	 1 13 26 27 35 36 42 43 46 51 54 58 62 65 89 91 106 107 108 109 124 125 134 136 143 168 179 180 185 188 296 298 301 305 308,
	0	 204 205 215 224 241 242 252 264,
	0	 197 198 199 201 202 203 205 206 207 209 211 212 214 216 217 218 220 221 227 228 229 230 232 238 239 240 244 246 248 249 250 251 255 256 257 262 263 282,
	0	 249 262,
	0	 22 70 153,
	0	 1 13 26 27 35 36 42 43 46 51 54 58 62 65 89 91 99 106 107 108 109 123 124 125 126 134 141 143 157 161 162 165 179 180 188 296 298 301 305 308,
	0	 28 40 176,
	0	 92 93 94 95 97 98,
	0	 1 13 26 27 35 36 42 43 46 51 58 62 65 89 91 99 106 107 108 109 123 124 125 126 134 136 141 161 162 168 179 180 185 188 296 298 301 305 308,
	0	 1 13 26 27 35 36 42 43 46 51 58 62 65 89 91 99 106 107 108 109 123 124 125 126 134 141 161 162 179 180 188 296 298 301 305 308,
	0	 19 196 197 198 199 200 201 202 203 204 205 206 207 208 209 210 211 212 213 214 215 216 217 218 219 220 221 222 223 224 225 226 227 228 229 230 231 232 233 235 236 237 238 239 240 241 242 243 244 246 248 249 250 251 252 255 256 257 258 259 260 262 263 264 265 282,
	0	 1 13 26 27 35 36 42 43 46 51 54 58 62 65 89 91 99 101 106 107 108 109 123 124 125 126 131 134 136 141 143 161 162 165 168 179 180 185 188 296 298 301 305 308,
	0	 19 196 197 198 199 201 202 203 206 207 209 211 212 214 216 217 218 220 221 227 228 229 230 232 238 239 240 244 246 248 249 250 251 255 256 257 262 263,
	0	 10 25 53 64 130 156 158 300 303 306 307,
	0	 238 263 265,
	0	 201 206 207 211 214 233 234 238 246 248 251 253 254 263 265 282,
	0	 177 190 192 194,
	0	 78 116 150,
	0	 202 203 212 216 218 220 221 232 239 244 249 250 255 256 257 262,
	0	 1 13 26 27 35 36 42 43 46 51 58 62 65 89 91 99 101 106 107 108 109 123 124 125 126 131 134 141 143 161 162 165 179 180 188 296 298 301 305 308,
	0	 99 123 136 141 162 165 168 185,
	0	 1 13 26 46 51 99 123 126 134 136 141 143 161 162 168 185 188,
	0	 57 190,
	0	 19 196 197 198 199 200 202 203 204 208 209 210 212 213 215 216 217 218 220 221 222 223 224 225 226 227 228 229 230 231 232 235 236 237 239 240 241 242 243 244 249 250 252 255 256 257 258 259 260 262 264,
	0	 19 196 197 198 199 201 202 203 204 205 206 207 209 211 212 214 215 216 217 218 219 220 221 224 227 228 229 230 232 233 234 238 239 240 241 242 244 246 248 249 250 251 252 253 255 256 257 262 263 264 265 282,
	0	 1 13 26 27 35 36 42 43 46 51 58 62 65 89 91 106 107 108 109 124 125 126 134 136 143 161 168 179 180 185 188 296 298 301 305 308,
	0	 229 239 250 256 257,
	0	 19 196 201 205 206 207 211 214 219 233 234 238 246 248 251 253 263 265 282,
	0	 30 31 41 60 66 68 83 85 87 104 138 172 193,
	0	 29 30 31 33 41 60 66 68 83 85 87 104 138 172 193,
	0	 202 203 239 250 256 257,
	0	 10 64 121 129 130 142 158 159 164 300 303 306 307,
	0	 197 198 199 200 201 202 203 204 205 206 207 208 209 210 211 212 213 214 215 216 217 218 220 221 222 223 224 225 226 227 228 229 230 231 232 235 236 237 239 240 241 242 243 244 246 248 249 250 251 252 255 256 257 258 259 260 262 264 265 282,
	0	 26 46 51 157,
	0	 197 198 199 200 201 202 203 204 205 206 207 208 209 210 211 212 213 214 215 216 217 218 219 220 221 222 223 224 225 226 227 228 229 230 231 232 233 234 235 236 237 238 239 240 241 242 243 244 246 248 249 250 251 252 253 255 256 257 258 259 260 262 263 264 265 282,
	0	 2 3 29 30 31 33 41 60 66 68 83 85 87 104 122 138 160 173 182,
	0	 286 288,
	0	 26 46 51 99 123 126 141 161 162 165,
	0	 216 220 221 255,
	0	 54 101 126 131 132 136 157 161 168 185,
	0	 218 220 255,
	0	 19 196 197 198 199 200 201 202 203 204 205 206 207 208 209 210 211 212 213 214 215 216 217 218 219 220 221 224 226 227 228 229 230 232 233 234 235 236 238 239 240 241 242 244 246 248 249 250 251 252 253 255 256 257 262 263 264 265 282,
	0	 1 13 27 35 36 42 43 54 62 65 89 91 99 101 106 107 108 109 123 124 125 126 131 132 134 136 141 143 157 161 162 168 179 180 185 188 296 298 301 305 308,
	0	 101 131 132 136 157 165 168 185,
	0	 26 27 35 36 42 43 46 51 58 62 65 89 91 101 106 107 108 109 124 125 131 132 136 157 165 168 179 180 185 296 298 301 305 308,
	0	 26 27 35 36 42 43 46 51 58 62 65 89 91 99 101 106 107 108 109 123 124 125 126 131 132 136 141 157 161 162 165 168 179 180 185 296 298 301 305 308,
	0	 219 222 223 225 226 231 236 237 238 243 258 259 260 263 265 282,
	0	 19 196 222 223 225 226 231 236 237 243 258 259 260 265 282,
	0	 221 244,
	0	 10 64 129 130 142 158 300 303 306 307,
	0	 19 196 197 198 199 200 201 202 203 204 205 206 207 208 209 210 211 212 213 214 215 216 217 218 219 220 221 222 223 224 225 226 227 228 229 230 231 232 233 234 235 236 238 239 240 241 242 243 244 246 248 249 250 251 252 253 255 256 257 258 259 260 262 263 264 265 282,
	0	 198 239 240 250 256 257,
	0	 198 199 239 240 250 256 257,
	0	 65 109 125,
	0	 24 146,
	0	 32 34 45 52 86 100 174 190 192,
	0	 56 190,
	0	 56 57 190,
	0	 200 204 208 210 213 215 222 223 224 225 226 231 235 236 237 238 241 242 243 252 258 259 260 263 264 265 282,
	0	 222 223 225 231 237 238 243 258 259 260 263,
	0	 14 17 24 32 34 45 52 56 57 72 86 100 105 112 146 147 174 177 190 192 194,
	0	 19 196 200 213 219 222 223 225 226 231 236 237 243 258 259 260,
	0	 1 13 27 35 36 42 43 62 65 89 91 106 107 108 109 124 125 134 143 179 180 188 296 298 301 305 308,
	0	 197 198 199 202 203 212 240,
	0	 19 196 197 198 199 200 201 202 203 204 205 206 207 208 209 210 211 212 213 214 215 216 217 218 219 220 221 222 223 224 225 226 227 228 229 230 231 232 233 234 235 236 237 238 239 240 241 242 243 244 245 246 247 248 249 250 251 252 253 254 255 256 257 258 259 260 261 262 263 264 265 269 276 279 280 281 282 283 284 285 286,
	0	 19 196 197 198 199 200 201 202 203 204 205 206 207 208 209 210 211 212 213 214 215 216 217 218 219 220 221 222 223 224 225 226 227 228 229 230 231 232 233 234 235 236 237 238 239 240 241 242 243 244 245 246 247 248 249 250 251 252 253 254 255 256 257 258 259 260 261 262 263 264 265 269 270 271 272 273 274 275 276 279 280 281 282 283 284 285 286,
	0	 2 3 4 5 9 12 16 18 22 29 30 31 33 37 38 41 44 47 49 50 55 60 61 66 68 70 74 75 78 79 80 83 84 85 87 88 102 103 104 110 116 118 122 127 128 133 137 138 149 150 153 154 155 160 166 169 172 173 178 182 183 184 187 191 193 195,
	0	 65 91 125,
	0	 222 223 225 226 231 233 234 236 237 238 243 253 258 259 260 263,
	0	 37 38 44 47 49 50 61 84 88 102 110 128 133 178,
	0	 26 27 35 36 42 43 46 51 62 65 89 91 106 107 108 109 124 125 136 168 179 180 185 296 298 301 305 308,
	0	 17 56 112,
	0	 26 46 51 136 165 168 185,
	0	 1 13 27 35 36 42 43 54 58 62 65 89 91 106 107 108 109 124 125 134 143 157 179 180 188 296 298 301 305 308,
	0	 205 233 234 238 253 263,
	0	 2 3 4 5 9 12 16 18 22 29 30 31 33 37 38 41 44 47 49 50 55 60 61 66 68 70 83 84 85 87 88 102 103 104 110 116 117 118 122 127 128 133 137 138 145 149 150 153 154 155 160 166 169 172 173 178 182 183 184 187 191 193 195,
	0	 2 3 4 5 9 12 16 18 22 29 30 31 33 37 38 41 44 47 49 50 55 60 61 66 68 70 71 81 83 84 85 87 88 102 103 104 110 116 117 118 122 127 128 133 137 138 145 149 150 153 154 155 160 166 169 172 173 178 182 183 184 187 191 193 195,
	0	 8 15 73 111 113 115 148,
	0	 233 234 253 254 265 282,
	0	 202 203 212 239 250 256 257,
	0	 197 198 199 202 203 209 212 216 217 218 220 221 227 228 229 230 232 238 239 240 244 249 250 255 256 257 262 263 265 282,
	0	 19 196 197 198 199 201 202 203 205 206 207 209 211 212 214 216 217 218 219 220 221 227 228 229 230 232 233 234 239 240 244 246 248 249 250 251 253 255 256 257 262 265 282,
	0	 201 206 207 211 214 222 223 225 226 231 236 237 238 243 246 248 251 258 259 260 263 282,
	0	 19 196 197 198 199 200 201 202 203 204 205 206 207 208 209 210 211 212 213 214 215 216 217 218 219 220 221 222 223 224 225 226 227 228 229 230 231 232 235 236 237 239 240 241 242 243 244 246 248 249 250 251 252 254 255 256 257 258 259 260 262 264,
	0	 266 267 268 276 279 280 281 283 284 285 286 291,
	0	 19 196 197 198 199 200 201 202 203 204 205 206 207 208 209 210 211 212 213 214 215 216 217 218 219 220 221 222 223 224 225 226 227 228 229 230 231 232 233 234 235 236 237 238 239 240 241 242 243 244 245 246 247 248 249 250 251 252 253 254 255 256 257 258 259 260 261 262 263 264 265 266 267 268 269 270 271 272 273 274 275 276 277 278 279 280 281 282 283 284 285 286 287 288 289 290 291 292 294 295,
	0	 19 196 197 198 199 201 202 203 204 205 206 207 209 211 212 214 215 216 217 218 219 220 221 224 227 228 229 230 232 238 239 240 241 242 244 246 248 249 250 251 252 255 256 257 262 263 264 265 282,
	0	 1 13 26 27 35 36 42 43 46 51 54 58 62 65 89 91 106 107 108 109 124 125 134 143 157 179 180 188 189 296 298 301 305 308,
	0	 24 28 40 48 59 72 139 144 176,
	0	 14 56 57 112 190,
	0	 10 11 53 63 64 90 121 130 156 158 159 164 167 299 300 302 303 306 307,
	0	 11 25 63 90 121 159 164 299 302,
	0	 19 196 197 198 199 200 201 202 203 204 205 206 207 208 209 210 211 212 213 214 215 216 217 218 219 220 221 222 223 224 225 226 227 228 229 230 231 232 233 234 235 236 237 238 239 240 241 242 243 244 245 246 247 248 249 250 251 252 253 254 255 256 257 258 259 260 261 262 263 264 265 266 267 268 269 277 278 282 287 288 289 290 291 292 293 294 295,
	0	 99 101 123 126 131 132 141 157 161 162,
	0	 27 35 36 42 43 54 58 62 65 89 91 106 107 108 109 124 125 179 180 296 298 301 305 308,
	0	 1 13 27 35 36 42 43 54 58 62 65 89 91 101 106 107 108 109 124 125 126 131 132 134 136 143 157 161 168 179 180 185 188 296 298 301 305 308,
	0	 27 35 36 42 43 54 58 62 65 89 91 101 106 107 108 109 124 125 131 132 136 157 168 179 180 185 296 298 301 305 308,
	0	 1 13 26 46 51 99 123 126 134 141 143 161 162 165 188,
	0	 26 27 35 36 42 43 46 51 58 62 65 89 91 106 107 108 109 124 125 179 180 189 296 298 301 305 308,
	0	 286 288 291,
	0	 15 20 21 23 73 76 77 111 114 119 151 152,
	0	 19 196 201 205 206 207 211 214 219 222 223 225 226 231 236 237 243 246 248 251 258 259 260,
;
END; [Splits]
