# Supplementary material for: In silico analysis of crustacean hyperglycemic hormone family G protein-coupled receptor candidates
Source: Front Endocrinol (Lausanne). 2024 Jan 9;14:1322800. doi: 10.3389/fendo.2023.1322800 (PMC10828670; doi:10.3389/fendo.2023.1322800)
Supplement: Supplementary Data Sheet 1 — G. lateralis ESG transcriptome data set. [file DataSheet_1.zip › Supplementary Data/SuppData4/CFRC_all/CHHr.all.treefile]

(AcastyEVm001896t2:0.1329161100,(((((((((((((((((((AlpvirEVm002467t1:0.0075183487,AlpvirEVm002467t5:0.0141580347)/1/100:0.1806511413,Lysamb_EVm003701t1:0.0950340574)/0.77/65:0.0496411892,(Pleaca_EVm002580t1:0.0163223808,Styrich_EVm002808t1:0.0447038544)/0.863/96:0.0405595277)/1/100:0.3679323155,Procl2_EVm004989t1:0.3363308116)/0.923/74:0.0517168643,((CalsaE_EVm008513t1:0.0434702275,CarmaC_EVm004831t1:0.0911927967)/1/98:0.1828511515,GeclatEVm054054t1:0.0893790845)/1/98:0.2097686157)/1/100:0.2760837663,((EulcruEVm004876t1:0.0000021634,EulvioEVm000539t1:0.0146337972)/1/100:0.2505960134,HyaaztEVm006211t1:0.6375000071)/1/100:0.4562957965)/1/99:0.3377946458,((((((CalsaE_EVm014834t1:0.1834392048,(Canbo1_EVm002531t1:0.0890550891,CarmaY_EVm002994t1:0.1562365534)/0.653/64:0.0319790840)/1/100:0.1428785212,GeclatEVm002823t1:0.0604761122)/0.862/77:0.0373438149,Erisi1_EVm003906t1:0.0563968184)/1/100:0.2630713949,Gasfor_EVm005239t1:0.2951724456)/0.699/55:0.0931999899,(Panar2_EVm001907t1:0.3501393470,Procl2_EVm003352t1:0.6682909343)/0.99/85:0.1554379235)/1/99:0.2389864700,ThyineEVm008592t2:0.3299120324)/0.895/69:0.1444536365)/1/100:0.9302935265,(((AlpvirEVm002835t1:0.3161453745,Styrich_EVm005649t1:0.1312264600)/1/91:0.3042867329,HomameEVm005739t1:0.3736157200)/0.989/92:0.2507260298,ThyineEVm018157t3:0.9806580943)/1/100:1.1620810510)/0.973/79:0.2893391715,(((EuraffEVm004785t1:0.8515271036,EuraffEVm018707t2:0.4997825180)/1/100:1.8085578730,((((EuraffEVm008440t1:1.5769812803,(EuraffEVm008477t1:1.0309966461,(EuraffEVm010444t1:1.8508057558,EuraffEVm012219t1:1.3450580107)/1/100:0.7860225075)/0.992/84:0.2402207906)/0.954/73:0.1459651444,EuraffEVm010270t1:1.4888392158)/1/98:0.5122156526,(LercypEVm004649t1:0.6715783007,ParnanEVm005531t1:0.8776531037)/1/100:1.3777094820)/0.568/42:0.1387274413,(ParnanEVm004470t1:0.7512522127,ParnanEVm009638t1:0.7878079240)/1/100:0.8696321854)/0.984/69:0.1832470977)/0.803/62:0.1131889918,(LercypEVm008887t2:0.4778934297,ParnanEVm003661t1:0.4657903215)/1/100:0.9017081225)/0.914/68:0.2019604573)/1/96:0.3227893669,((((((((((AlpvirEVm003253t1:0.1125056154,Mr_CHHR3:0.2051010844)/1/98:0.0973713815,Battex_EVm002872t1:0.1189118223)/0.915/76:0.0447692938,SysdeE_EVm006328t1:0.2642462541)/1/100:0.1674856223,Pm_CHHR3:0.4943459451)/0.592/52:0.0550941789,(((Cq_CHHR3:0.0694738332,(Ha_CHHR3:0.0000020354,Nn_CHHR3:0.2636021389)/1/100:0.3190014125)/0.939/75:0.0220797644,Pc_CHHRA10:0.1207885969)/0.858/63:0.0249834923,((Panar1_EVm005562t1:0.0402116718,Po_TRL_CHHR3:0.0831099582)/0.999/93:0.0310429083,Sv_CHHR3:0.0606675592)/1/100:0.2272409095)/1/89:0.0891725676)/1/90:0.1330147111,((((CarmaC_EVm006949t1:0.0000022551,CarmaC_EVm006949t2:0.0415643119)/1/98:0.0648346210,(Cb_CHHR3:0.1131826984,ScyparEVm003753t1:0.0308874514)/0.96/78:0.0234096148)/0.751/68:0.0348959379,(Erisi1_EVm005547t1:0.0479155169,(Gl_CHHR3:0.0000026602,LUR3_GeclatEVm005146t1:0.0000025101)/0.977/100:0.0142552977)/0.883/85:0.0304196281)/1/100:0.1807263526,(((Cliant_EVm005325t1:0.0000024422,Clitri_EVm003709t1:0.0289787417)/0.994/95:0.0488909312,Clivit_EVm002093t3:0.0362282377)/1/100:0.2119811833,(Gasfor_EVm006346t1:0.2532314842,Munmic_EVm003683t2:0.1563410332)/0.992/78:0.1307183888)/1/100:0.2347402242)/1/100:0.1748634005)/1/99:0.2372582361,ThyineEVm007717t1:0.6894933343)/1/100:0.5373878501,(BlagerEVm006711t1:0.5095675732,Bommo_BNGR_A24:0.9385081123)/0.997/80:0.2560574549)/1/91:0.2608251360,((CalfinEVm007568t1:0.4827326665,EuraffEVm002959t1:0.6329972948)/1/100:0.8885129965,(LercypEVm009999t2:0.3758075343,ParnanEVm006138t1:0.4663714270)/1/100:0.6689097682)/1/97:0.4142048747)/1/90:0.2266055226,AmpampEVm009838t2:1.1188990406)/1/98:0.3922348696)/1/100:1.4449477960,((((((((AmpampEVm009554t1:1.0810466898,LasentEVm002833t1:0.7092691207)/0.618/73:0.1002895706,BlagerEVm005313t1:1.2575662795)/1/89:0.2302010298,(((((CalfinEVm005618t1:1.2862505151,(CalfinEVm006945t3:0.0579409958,CalfinEVm008407t1:0.0000025580)/1/100:0.4346664222)/0.899/77:0.3453907096,(EuraffEVm008522t1:1.0255312007,EuraffEVm009214t1:0.5946937910)/0.98/69:0.2522962547)/1/100:0.8314539191,(LercypEVm012009t2:0.6364072427,ParnanEVm006002t1:0.3685633844)/1/100:0.6118583590)/1/100:0.4383126458,EuraffEVm007811t1:1.0429791392)/0.511/42:0.1505157368,(LercypEVm001349t1:0.3486100700,ParnanEVm005746t1:0.3867312677)/1/100:0.6019411987)/1/99:0.3838650233)/0.999/94:0.2274285120,((LepsalEVm006518t1:1.4745237039,ParnanEVm004348t1:0.6430240699)/0.98/84:0.2055245038,LercypEVm003881t1:0.5935230190)/1/100:0.4597581862)/1/100:0.8237020509,((((BlagerEVm003549t1:0.8897118518,LasentEVm003349t1:1.4153534781)/0.613/44:0.0968100417,DromelEVm004854t1:1.4576709124)/0.487/46:0.0740742625,DromelEVm007404t1:1.8528886475)/0.995/80:0.2087030915,(((((((((Canbo1_EVm004256t1:0.0487113309,GeclatEVm011081t1:0.0823697209)/1/100:0.3686230802,CarmaC_EVm005066t1:0.1742520186)/1/100:0.3633538731,Clivit_EVm006045t1:0.4920907003)/0.855/69:0.1385158374,Glyacu_EVm003214t1:0.3116979898)/0.999/78:0.1247721758,Procl2_EVm005527t1:0.2978763737)/0.798/69:0.0804019227,ChequaEVm007057t1:0.3362497909)/1/100:0.7573415860,(HyaaztEVm008474t1:1.0839084183,ProracEVm003435t1:1.1708833745)/1/90:0.3945427432)/0.93/63:0.1058252093,(ThyineEVm008424t3:0.8124988835,ThyineEVm013361t2:0.5160618749)/1/96:0.2608413981)/0.999/88:0.1926727108,ThyineEVm006963t1:1.3730030316)/1/100:0.4494663196)/1/100:0.8221265155)/0.903/57:0.2063724177,((((CalfinEVm012346t1:0.9553798004,EuraffEVm007388t1:0.7734875226)/1/100:0.5047287936,ParnanEVm004022t1:1.4041450804)/0.999/97:0.3999406654,ParnanEVm004003t1:2.1623478917)/1/98:0.3357013999,(((CalsaE_EVm007399t1:0.0759017541,CarmaC_EVm008233t1:0.0971804527)/1/100:0.4065458887,(Clitri_EVm003408t1:0.3174455584,Emetal_EVm002332t1:0.3844463679)/1/89:0.1775891353)/0.995/92:0.1680687592,((Panar2_EVm006839t1:0.2303054660,ParausEVm007429t1:0.6005469728)/0.945/55:0.1066051297,Procl2_EVm008858t1:0.3586941948)/0.744/76:0.0887310506)/1/100:1.6046494620)/1/97:0.3523512800)/0.999/90:0.5481831447,Bommo_BNGR_A2:3.7267547659)/1/98:0.5561442893,((Gl_GPCRA11_FMRF:3.6689468893,(((Gl_GPCRA16_HPR1r:3.1440059651,(Gl_GPCRA17_HPR1r:2.0778591725,Gl_GPCRA44_HPR1r:3.3165423665)/0.953/72:0.8546824029)/0.924/77:0.7765883045,Gl_GPCRA18_HPR1r:3.4987536182)/1/100:1.6433600220,Gl_GPCRA5_AllatostatinBr:3.4922074438)/0.689/58:0.3232178543)/0.761/67:0.3602790760,Gl_GPCRA13_Proctolinr:2.5259000106)/1/100:1.5691086300)/1/100:0.6457516302)/0.997/79:0.3990634362,((AmpampEVm003717t3:3.1127964854,((((((((((AnajapEVm001784t1:0.2072057590,(Pt-CHHR-like5:0.1128306414,(Sp-GPCR-A36:0.4805364320,Sp-GPCR-A37:0.0048519853)/0.99/91:0.0363469226)/1/100:0.1869012218)/1/100:0.1528466332,(Es_CHHR1B:0.0030709373,Es-CHHR-like3:0.0000023844)/1/100:0.2306569825)/1/100:0.6806028873,(Nn_CHHR1:0.3670928616,Pc_CHHRA64:0.6245278003)/0.999/91:0.1262730419)/1/99:0.1680796234,(((((AnajapEVm002991t1:0.3225759531,Pt-CHHR-like4:0.3328355484)/1/100:0.1654471582,((Es_CHHR1A:0.0000023872,Es-CHHR-like2:0.1013462107)/1/100:0.2256179101,Gl_CHHRA12:0.1843605269)/1/100:0.1879439724)/1/100:0.4134216543,(CallaeEVm001292t1:0.7697696684,(((Lv_CHHR1B:0.0000020234,Pm_CHHR1B:0.0000014840)/0.333/100:0.0000022597,PenvanEVm007603t2:0.0000020725)/1/100:0.7090545524,(NeodenEVm003303t1:0.2520270239,ParausEVm005814t2:0.3518050210)/1/100:0.5010824981)/0.994/75:0.1207360661)/1/74:0.1357283982)/0.92/43:0.0585037009,Po_TRL_CHHR1:0.4690643284)/0.996/56:0.0823988240,(Cq_CHHR1:0.3627935252,Pc_CHHRA53:0.4656246001)/1/100:0.2264728511)/1/62:0.0880998505)/1/96:0.2492462500,Sv_CHHRA13:0.6691324374)/0.938/56:0.1467281526,(EulmesEVm002388t1:0.0829462801,GarderEVm002392t1:0.1183695952)/1/100:1.4563796850)/0.547/35:0.0971296795,(Lv_CHHR1A:0.0641068193,Pm_CHHR1A:0.1101360783)/1/100:0.9911118837)/1/77:0.1623449688,EupsupEVm004822t1:1.7813844737)/0.549/42:0.0900584707,OraoraEVm001763t1:1.2424211575)/0.997/85:0.2123713673,(ProbetEVm004621t1:0.3174952093,ProcavEVm002991t1:0.0963273521)/1/100:1.6238955430)/1/100:0.8912197838)/0.999/98:0.4180460760,((((((((((Bommo_BNGR_A34:0.0000021718,NP_001127750.1:0.0000022099)/1/100:0.4451587069,(XP_030026007.1:0.5442805005,CAB3230690.1:0.6015393087)/0.827/44:0.0682509286)/1/71:0.1170682764,((CAH0588909.1:0.1578964860,XP_026733043.1:0.1153063597)/1/100:0.2935862902,(((KAF9419495.1:0.0218150498,(CAH0694739.1:0.0000029405,KAH9639628.1:0.0540938725)/0.38/63:0.0075634839)/1/100:0.0798158232,((CAB3509696.1:0.0222053122,XP_022823136.1:0.0123258593)/1/100:0.0799983414,(XP_035444056.2:0.0069714968,KAG8107065.1:0.1819794958)/1/100:0.0801937505)/1/94:0.0655544214)/1/100:0.4217646729,(XP_047032081.1:0.0018800285,(XP_021189735.2:0.0097207093,PZC78486.1:0.0048492612)/0.646/63:0.0078265980)/1/100:0.2887270307)/0.877/58:0.1108396222)/1/99:0.1334614523)/0.994/48:0.0735861689,(((((CAG9788860.1:0.0000029615,(CAG9788867.1:0.0000027472,(CAG9788868.1:0.0000023823,CAG9788866.1:0.0467125046)/0.684/99:0.0360662457)/0.333/55:0.0000020300)/1/100:0.2217600828,((RVE47332.1:0.0313891381,ALM88330.1:0.0000020725)/0.333/99:0.0000029595,CAH0401003.1:0.0000028874)/1/100:0.1837060035)/1/100:0.3368076050,XP_028165730.1:0.4586027011)/0.845/58:0.0663267512,XP_026755056.1:0.4763903337)/1/78:0.1355167067,(XP_013189733.1:0.0000027577,XP_013189734.1:0.0000022805)/1/100:0.3691711343)/1/99:0.2222939796)/0.609/28:0.0391011612,(KOB65474.1:0.1990281041,KOB70501.1:0.0000029661)/0.992/96:0.4934443607)/0.75/31:0.0373192129,(((((((((XP_050348207.1:0.0502071937,(XP_026495885.1:0.0311136472,XP_047535785.1:0.0176178063)/0.874/75:0.0147259869)/0.997/83:0.0268048142,XP_046969698.1:0.0419298587)/1/100:0.1268403605,(CAH0725551.1:0.3511961155,(CAG9564521.1:0.0175656000,((XP_032519186.1:0.0000028045,OWR49373.1:0.0000026920)/0.333/85:0.0000028596,XP_032518941.1:0.0000022755)/1/100:0.0965249319)/1/100:0.6779351724)/0.982/75:0.0797998187)/0.856/48:0.0597110907,(((CAH2235070.1:0.0000028821,XP_039756686.1:0.0046846768)/1/100:0.1306730506,XP_023941153.1:0.2077487600)/0.976/58:0.0653290595,(XP_034834984.1:0.0481201241,XP_045774600.1:0.0480143591)/1/100:0.1043580107)/1/100:0.3843122719)/0.57/47:0.0234080015,(CAH2093144.1:0.0981483172,XP_045451234.1:0.1670970110)/1/100:0.1709931688)/0.987/74:0.0818301440,XP_041982158.1:0.4641604902)/0.991/78:0.0660897660,(((XP_047522130.1:0.0311943523,((CAF4878982.1:0.0000021739,CAF4878990.1:0.0000021998)/0.97/90:0.0120412421,((XP_045522851.1:0.0080821713,CAH4029932.1:0.0000021274)/1/100:0.0445942144,XP_022118003.1:0.0744361972)/1/98:0.0374393247)/0.995/92:0.0315385218)/1/100:0.4380143847,(XP_045500494.1:0.1356914107,XP_038222778.1:0.1012391762)/1/100:0.1991763857)/1/90:0.1308997740,XP_050677204.1:0.4963726012)/1/100:0.1983708583)/1/98:0.1358471942,(((CAH2044080.1:0.0000023240,CAH2044082.1:0.1018160584)/1/100:0.2440384578,(XP_013148168.1:0.0487300268,((XP_014371297.2:0.0116658711,KPJ18637.1:0.0000024925)/1/100:0.0569786650,(XP_013179681.1:0.0064128967,KPI99833.1:0.0128897054)/1/100:0.0465303839)/1/97:0.0533570705)/1/100:0.2042122681)/0.97/68:0.0571416032,CAG4959981.1:0.3185048758)/1/100:0.2870526915)/1/90:0.1028034208,(XP_047992397.1:0.3615133156,KAI8439655.1:0.1242409134)/1/100:0.2536680091)/0.966/62:0.0638416216)/1/84:0.1706766704,(XP_026321645.1:0.4949856605,(XP_049876376.1:0.4663091032,KAI5638481.1:0.7863382071)/1/99:0.1755566697)/1/100:0.2426431922)/1/89:0.1782263370,GBP55645.1:0.8842119329)/1/97:0.2689730442,((XP_037973038.2:0.0050053967,KAG7312068.1:0.0000026880)/0.343/63:0.0026865035,CAG9138613.1:0.1464291781)/1/100:0.6575096584)/1/100:1.7719303800,(((((XP_037917404.1:0.0131503258,(XP_037917400.1:0.0256453169,XP_037917399.1:0.0190156696)/0.609/75:0.0108560538)/1/100:0.8514252853,((((((((XP_040169372.1:0.0000021816,XP_040169373.1:0.0000022993)/0.986/85:0.0041904056,XP_040236775.2:0.0041954240)/1/98:0.0169048377,(XP_041784063.1:0.0000024903,XP_041784064.1:0.0000021998)/0.333/73:0.0000023438)/1/100:0.1784098888,XP_049289226.1:0.1613431838)/1/100:0.6364923789,(XP_039447113.1:0.0481514722,XP_039440870.1:0.0000021648)/1/100:0.6124261595)/1/100:0.7139911405,KAG5672158.1:1.7731135755)/0.728/43:0.1102403309,TMW50332.1:1.3468312888)/0.83/40:0.0749163802,XP_037033433.1:1.0542824408)/0.985/44:0.1258481887)/1/93:0.3189736441,XP_026471151.1:1.0274407594)/0.997/69:0.2296729999,GFG38434.1:1.1813631165)/0.718/43:0.1188949019,(((XP_031353782.1:0.0255674464,KAB0793282.1:0.0000020286)/1/100:1.2953498800,(((CAH1372496.1:0.4646999574,XP_008191388.1:0.3663373375)/1/100:0.5290790990,CAH1101219.1:1.0710187318)/1/95:0.2558069796,XP_022916828.1:0.7617974887)/1/96:0.2945403942)/1/100:0.6670264587,(XP_049850574.1:0.0000020066,((XP_049799230.1:0.0000028544,XP_049799228.1:0.0000021689)/1/99:0.0319554339,(XP_049772274.1:0.1054668630,((XP_047106529.1:0.0044469202,XP_046988644.1:0.0000024871)/1/100:0.0472335182,XP_049947811.1:0.0000027050)/0.986/79:0.0091752224)/0.333/78:0.0000028809)/0.926/84:0.0138099604)/1/100:1.5989899690)/0.817/46:0.1738001392)/1/95:0.5342698063)/1/100:0.9779320219)/1/100:0.9853133490)/1/98:0.6831691489,(((AlpvirEVm007808t1:0.4878422623,Styrich_EVm002467t1:0.2872076772)/0.523/63:0.1230866218,ParausEVm004085t1:0.3947213710)/1/99:0.4357544221,((CarmaC_EVm006998t1:0.2005649083,(Pt-CHHR-like2:0.1164944905,Sp-GPCR-A34:0.3489789725)/0.947/89:0.1057294823)/1/100:1.2101055540,Procl2_EVm006597t1:0.7411586863)/0.999/93:0.5069900797)/1/100:1.7930266780)/1/100:0.7654799603,ThyineEVm006265t3:1.3072780569)/1/99:0.5369129410,((Ha_CHHR2:0.0185176391,Nn_CHHR2A:0.0374149702)/1/100:0.2570232172,Nn_CHHR2B:0.5404813452)/0.996/89:0.0994467918)/0.594/51:0.0310993825,Pm_CHHR2:0.6343523131)/0.951/52:0.0496427355,((((CallaeEVm003830t1:0.1809870552,(Cliant_EVm003928t1:0.1011363643,Clivit_EVm002377t1:0.0994218187)/1/100:0.2042610824)/1/100:0.2356334231,Emetal_EVm001268t1:0.9889272966)/0.992/81:0.1567645151,(((((((((CalsaE_EVm005262t1:0.0621431493,Pt-CHHR-like1:0.0972274973)/1/91:0.0543036262,(ScyparEVm004277t2:0.0000029239,SpGR-A33:0.0000022491)/1/100:0.1093909579)/1/100:0.2235870074,(((Erisi1_EVm006110t1:0.0000024463,Es-CHHR-like1:0.0000021793)/1/100:0.3202643854,Minpug_EVm002765t1:0.1536103915)/0.996/89:0.0449497545,(Gl_CHHRA10:0.0440244366,(LUA10.1_GeclatEVm002817t1:0.0030535265,LUA10.4_c216942_g1_i3|m.49516:0.0000020054)/0.986/83:0.0094805107)/1/100:0.0551735420)/1/100:0.2960887307)/0.944/70:0.0759110987,Cb_CHHR2:0.2938035676)/1/94:0.1031241053,CarmaC_EVm005844t1:0.0895190371)/1/100:0.3926849668,CarmaY_EVm004164t2:0.0000024495)/1/99:0.1198571093,CarmaC_EVm005617t1:0.0073640178)/1/94:0.0505914192,((So_CHHR2:0.0084176220,Sp-GPCR-A35:0.0272892516)/1/99:0.0330057816,Pt-CHHR-like3:0.0768358303)/1/100:0.1027178099)/1/99:0.1640622434,(Es_CHHR2:0.0999623591,((Gl_CHHRA9:0.0000024912,(LUA9.1_GeclatEVm004216t2:0.1518291591,LUA9.4_c209770_g2_i1|m.36434:0.0823991223)/0.333/81:0.0000026336)/1/100:0.0304905889,Minpug_EVm004770t1:0.1224957356)/0.454/39:0.0123202899)/1/96:0.0620151039)/1/100:0.3813428507)/1/95:0.1836296678,((Cq_CHHR2:0.4761142139,Pc_CHHRA54:0.3814769421)/1/90:0.1447666983,((Panar1_EVm004455t1:0.0506028618,Po_TRL_CHHR2:0.0657643289)/1/100:0.1528407169,Sv_CHHRA12:0.1296428195)/1/100:0.2509542803)/0.683/39:0.0504848785)/0.987/62:0.0494895089)/0.983/66:0.0569902730,((((Glyacu_EVm001806t2:0.7047723386,Lysamb_EVm005427t1:0.2940044535)/0.887/72:0.0516804399,Pleaca_EVm003946t1:0.2830193366)/1/98:0.1638556272,ParausEVm004792t1:0.4304877742)/1/100:0.2078406514,(Mr_CHHR2:0.1631282656,Pleaca_EVm003547t1:0.1990414359)/1/100:0.2076393505)/0.996/76:0.0846749815)/1/100:0.3639429806,(Battex_EVm003745t1:0.2217456120,ParausEVm007303t1:0.7276443007)/0.538/50:0.0412273326)/0.979/86:0.0557514826,(OplsP2_EVm002856t1:0.0529706195,SysdeP_EVm003518t1:0.0387908060)/1/100:0.0891536485);
