# Supplementary material for: In silico analysis of crustacean hyperglycemic hormone family G protein-coupled receptor candidates
Source: Front Endocrinol (Lausanne). 2024 Jan 9;14:1322800. doi: 10.3389/fendo.2023.1322800 (PMC10828670; doi:10.3389/fendo.2023.1322800)
Supplement: Supplementary Data Sheet 1 — G. lateralis ESG transcriptome data set. [file DataSheet_1.zip › Supplementary Data/SuppData4/CFRC_all/input.fasta]

>AcastyEVm001896t2 type=protein; aalen=644,62%,complete; clen=3097; offs=997-2931; organism=HBG_Acanthephyra_stylorostrata; evgclass=althim; oid=HBG_Acanthephyra_stylorostrata_trinHBG_Acanthephyra_stylorostrata_Loc27070c0g1t4; codepot=Code/0.06;
MDTTGLALSTTPSVMNFSPTEGLMTSTVPPYLSTYMPEELLNSSMMANFSCDRDHDQIDF
SEYEYGYRKETWIPITWREILKITAYILIFLISLSGNLLVILVVYYNAHMRSSTNQYLVN
LAAADLFVTLVCMWVHIVRHLSHPHYVLPALVCKLDGFVQTTALLASVLTLTVISVGRFI
AVMFPLHARTSPDRAHKVILAVWITSATLACPTLFYRELYSIKWSNFTSWQCDELWPQEY
RLDPKTGYCLLVYDSKQFFYTALTIALYFLPVGIMFINYSLVVWRLWMTQLPGEHSLPAR
NTASRAKRKVVKMVSVVLVVFVVCWTPLQTIILYSNFVHVQHKALPEWFPILEFSAYFVA
YSNSALNPIIYCGFNANFRQGLVSLLTCSHSSSSRTYHRREYIGGSTTRFTLGHDRVDNP
GTWKGVTGGGMTSGTRETTMVGCSGPEPAVLLEFSSLKKNNRLVQKSSMNQPLSGRVVAT
SASRDLNQQSFGHYTGDLVCKKCCRENHHHETHMGHVCTATTTITNPTTNNHHNRNQLQD
DFGSGCRGTGGGATDGRENGGCVSVVTQGGVGVRSQSGSNGEKLITKISISSFSSDGETG
CGCYRRKQRKGKINNLPMNHHHHNDMYDVNHMKPENYGIREDML

>AlpvirEVm002467t1 type=protein; aalen=587,71%,complete; clen=2462; offs=609-2372; organism=HBG_Alpheus_viridari; evgclass=main; oid=HBG_Alpheus_viridari_trinHBG_Alpheus_viridari_Loc26203c0g3t7; codepot=Code/0.088;
MPDVNSYIADDDDEEDLQLLQDNPAALVANHSEGYATFVRCLVGEADRLNYSIGDGFWLH
FLRLDTQLSSKYNTSSYRPTPGSYVINETSTWGEEKNNFFTFWSMEGSPEKLVPYEVIQD
LIQQCFALSAVLNTPRPYLLEWWQQLLWTLVFGTMMAMAVGGNILVMWIIYAHRRMQTVT
NYFLMNLAAADLFMSVLNCMFNFIYMLHSDWPFGGVYCTISNFMANVTISASVLTLMAIS
FDRYIAIVKPLEPRMSKTTARIFMLVIWSSSMLLALPCILYSDTVSIKYKNNEIRRGCIL
RWPDGQTSSSKHEHIYNIVFFITTYLLPMLVMLACYFLIGRELWGSRTIGEMTERQVNSI
RSKRRVVKMFIVIVAAFGLCWLPQQAFFLYTYHNAQILDTANIQHIYLAFYWLAMANAMI
NPLIYYWMNARFRTYFRELVLHCVCLRWPRRNLSYEGSPEMERRYPPCEDHSSRSRSDTR
QGMNGTLRTTPNSNNHLLVYSSRERLNARNGWRRTGAAQCDRCRPGVGRRPALLNDVLEP
HADSQIQMMPMNNNNSAGTGAGARDSHNMYVEVYSFTPPDACCHHPV
>AlpvirEVm002467t5 type=protein; aalen=421,93%,complete; clen=1361; offs=6-1271; organism=HBG_Alpheus_viridari; evgclass=alt; oid=HBG_Alpheus_viridari_trinHBG_Alpheus_viridari_Loc26203c0g3t3; codepot=Code/0.04;
MWIIYAHRRMQTVTNYFLMNLAAADLFMSVLNCMFNFIYMLHSDWPFGGVYCTISNFMAN
VTISASVLTLMAISFDRYIAIVKPLEPRMSKTTARVFILVIWSSSMILALPCILYSDTVS
IKYKNNEVRRGCILRWPDGQTSSSKHEHIYNIVFFITTYLLPMLVMLACYYLIGRELWGS
RTIGEMTERQVNSIRSKRRVVKMFIVIVAAFGLCWLPQQAFFLYTYHNAQILDTANIQHI
YLAFYWLAMANAMINPLIYYWMNARFRTYFRELVLHCVCLRWPRRNLSYEGSPEMERRYP
PCEDHSSRSRSDTRQGMNGTLRTTPNSNNHLLVYSSRERLNARNGWRRTGAAQCDRCRPG
VGRRPALLNDVLEPHADSQIQMMPMNNNNSAGTGAGARDSHNMYVEVYSFTPPDACCHHP
V
>AlpvirEVm002835t1 type=protein; aalen=546,64%,complete; clen=2547; offs=206-1846; organism=HBG_Alpheus_viridari; evgclass=noclass; oid=HBG_Alpheus_viridari_trinHBG_Alpheus_viridari_Loc63835c0g1t2; codepot=Code/0.045;
MPGVDTYQALFNLTQMLLLATNGSDITHLHNLFASGMLRELRGDRDQGMDSDDQLMDADS
RWLEDGSSLPSLPSNYSILEWYFKNSTTIPHTLRRVLNSFMNTDGSDEFIPDIWESGSST
SVTTTSSSSSKQSRLPFQMPAYQQALWIIAFGIMILGACVGNLVVIRIVLGNQRMKTTTN
YFLVNLSVADLFMTLFNCVFNFVFMLKSHWAFGSVYCTISQFIAHVTLAASVFTLAVISF
DRFLNVMRPLKPRMSKCVCRLLLLGIWVVAASIAAPILPYATTLDTMKGERTICVIQWPD
GLAPRSLIDYVYNVVILAVTYVVPMIAMIICYAVIGCKLYDPAVAKTSRQVDNFKSKRKV
VKMLALLVGLFALCWLPYHVYFIVVHHHPQLSMRPYVQHMYLAFYWLAMSNAMINPVIYY
LLNARFRYFFWQLLSGAKKTWVKCVRNTNSNSSILSVEDDPFAFHLNVGGEPVRGILQAG
HPDTKQTRQSPLIRTSRPSPRMAVNLANHLGPNKPLSERKLTPSSSPNGNKLSCKTQQIH
FIEPAY
>AlpvirEVm003253t1 type=protein; aalen=509,76%,complete; clen=2013; offs=357-1886; organism=HBG_Alpheus_viridari; evgclass=main; oid=HBG_Alpheus_viridari_trinHBG_Alpheus_viridari_Loc22209c0g1t3; codepot=Code/0.087;
MMEVAGSSPPSTVALTLTSPFPSILPGFNTTAVPFSSVSLANNVPDILNSTEHEYLVEDF
TNVSVTNTTNCTWNGTQWVCGASDVWEENPYNLPWWHQLIWSVVFGGMVLVATGGNLIVI
WIVLADRRMRTVTNIFLVNLSVADTMVSTLNVVFNFTYMLNLHWRFGHIYCKISQFVSVL
SICASVFTLMAISFDRYIAIMHPLRPRMGRKATITIVVWIWVSSICVSMPTMIFFTTANI
PEKDGEDRVVCYGAWPDGDQGESYLEYVHTVILMVLTYILPLLSMGFTYARIGMTLWGSR
SIGENTPRQVESIRSKRKVVKMMIVVVTIFGVCWLPYHAYFILANLMPEITHTAYIQETY
LAIYWLAMSNSMYNPMIYCWLNNRFRNGFKKVFARVCTCIQYEQEPIEATRIHTTRFSCS
GSPETHHRISCDGASHISMRTYMSDVGGGTNGGSRQPPLRLCNGANYKRATNGANTNSPS
SSNNRNYGGTINNANIKNAKYLSVSYQYV

>AlpvirEVm007808t1 type=protein; aalen=280,61%,partial3; clen=1372; offs=532-1371; organism=HBG_Alpheus_viridari; evgclass=noclass; oid=HBG_Alpheus_viridari_trinHBG_Alpheus_viridari_Loc20641c1g1t1; codepot=Code/0.035;
MDGEGNSSNVFYSTLVSNDSDMNGSWAMGEASIIPTGPPVNPWPCNHTGPLIMKEMYPNP
MQVEAFRTVDGYEIWQIIAFALVFAVSVCGNVVVMVVVYQNSFLRSTVNYYLVNLAISDL
LITVLCWPTITTKFTEPFYILGRPLCKINVLTQTTCVIASVMTLSAVACDRVYAVMLPLR
ARSSVARPLVLISIIWIVAIIVAIPAFLVRDIQVFQWDDMLEESCSDMLPRCNPSAVVVF
KYYRILLTGILFFLPALVMVAAYAVILLRLWCVKRPYNSS
>AmpampEVm003717t3 type=protein; aalen=540,79%,complete; clen=2041; offs=157-1779; organism=Amphibalanus_amphitrite; evgclass=althim; oid=Amphibalanus_amphitrite_trinAmphibalanus_amphitrite_LocDN96549c0g1t4; codepot=Code/0.077;
MDQYLTTTGLDDLATTWASTLGSSSLSTSSFTTSSLETSSLTTSTSTASPFANCTDLVDP
PVCNITACNFGHGCIIDFSTMDMDPWRVMEPWRLALFGVGLALTTVPGVIGNVLVISIIL
SNKIMQSEINMFILNMAVADLIASLVLPPTFLVTNVFQAYMLGPWWCKYGGTVRLTLLLT
SVFSISVISVDRLWGLMRPFHRQIPPLAIKAIMLSTWVVAAAIGFYPAQFNKYSKRQYRD
FLDIMCEQTNISRMRTYWWVVCVFLIWIPAIILFTCFVIIFIKMRRLKASNKKSGHHRFV
SPATRARQRAVRLVFAMFVTFFICWTPFLVYVLQYQLATTTHDNGKPWEELYYASHFMMH
LVPVINPVLYALLHENFRRAATVTCPWLPSKVKYQAFPTGDGGRVRWSQRGPSLASSPSI
VTLARASDAPACPQLTSATSADSLRNAESGQPPLEGGEAEGCAGSTGTGSQPPEVSLIWG
ALKDRHHRPLCPTSLSPLPGIAEESESRKSSIRSSIDLQEAEGLWMTSASGQCNSSFSPD
>AmpampEVm009554t1 type=protein; aalen=319,87%,partial3; clen=1088; offs=131-1087; organism=Amphibalanus_amphitrite; evgclass=main; oid=Amphibalanus_amphitrite_trinAmphibalanus_amphitrite_LocDN78385c0g1t2; codepot=Code/0.073;
MDFDNATGMATNMTSTPNVTDPFYQYSDAASFLQNTVGPKYLPLQVVLPITIVYIIIFVT
GVVGNVAVCLVIIRNPGLQTATNYYLFSLAVSDLAVLVLGLPNDLKVYWQQYPWGLGVAL
CKIRALVSEMTSYVSVLIIVAFSLERYLAICHPLLSYTMAGLRRAMRIIAAIWLIALCAA
APFAFYTDVHYIEFPRDSGIFLETICVMPNEWPLIFSSFVFFIVPMTSLLFVYLCIGVQI
RRAATIGNHLEGTVSGGEARQRGNRKAILRMLVAVVIGFFVCFAPHHAQRLLYIYGKQLP
NYREINEYMYYITGCFYYF
>AmpampEVm009838t2 type=protein; aalen=313,86%,partial3; clen=1081; offs=141-1079; organism=Amphibalanus_amphitrite; evgclass=althim; oid=Amphibalanus_amphitrite_trinAmphibalanus_amphitrite_LocDN80005c0g3t1; codepot=Code/0.058;
MASTTMSPGSEELLDCGNMTDVNNTYGNTTNSTCGGDFNQFIMPWWRQVVWTLIYIALVI
VATGGNLIVIWIVLAHKQMRTITNFFLVNLAVSDCMMSLMNITFNFVYFLNSHWPFGEAY
CKIVQFVSVLSVTASVFTLVAISVDRYSAIMHPLKPRMSRSWTLLVTIIIWVMSAILAAP
NYLLSQTYTFVYNDGDIRTLCYLTWPDGETMESTLEAVYNGAIFVLTYFLPLTATTYCYT
RMSVELWGSQSIGEATPVQIESVNSKRRVVKMMIVLVAIFAVCWLPYQVYFLVIPLFSEL
THEPIVQEVFLGI
>AnajapEVm001784t1 type=protein; aalen=527,44%,complete-utrpoor; clen=3524; offs=377-1960; organism=Anatolikos_japonicus; evgclass=main; oid=Anatolikos_japonicus_trinLocDN1818c0g1t1; codepot=Code/0.067;
MMIRLDPQLEVTKENETINTFSISCNLTCCKYSEDDIICFSELNFTDANNITTWASWELA
VRWTFTSLVVLVAVLGNLTIIIILAKNRLLLRTSVNHFILNMSVADLILALTGPIPFTIR
DTSMFWTLGELWCHLEGYIQMLVMLVSLASLATISCDRMMGVVRPFHTHLKTWQSLAIIV
VIWVSSAVLAVPWGLYRVYTVHIWKDRTQTICGENVKLHMWWMVAVGGLTWVPLAIMLIS
YFTILAYFRHPRFKNSSKREHPVMTHLKKRVVKMMFLVLVIFVVCWLPIQLLNFFYTSFL
DSFGQFKDDGTKMRYSVLMTVAQYMIYVNPAVNPVIYGFLHQNFRRAFRLTFPCIFTRKS
PLFLTRGQGIIRYMWSVKSTGSQPSVVVAAQRRHSVERQVQSSSLERNSATSRSLSGSNT
RKDETQTRNSHVGIEDERKKKKKFCNLKPGRLARQKSKKEERWSPENDNNEGYRSARFSY
VNESYAQDLPQRKISIISNGALGHLVTEVIKEETSSDAERERVLRKS
>AnajapEVm002991t1 type=protein; aalen=409,88%,complete; clen=1383; offs=95-1324; organism=Anatolikos_japonicus; evgclass=main; oid=Anatolikos_japonicus_trinLocDN5700c0g1t1; codepot=Code/0.048;
MSVADLITALAGPIPFTIRDTAYFWVLGEVWCHLEGYIQMVVMMVSVTSLATISFDRMIG
IILPFHTHLKIWQSIAIIIGIWIVSAILAVPFSIYRIYTVHHWQDLTETTCGEDGKKMRI
WWMISMIGLTWLPLLIRILCYTTIFIFFFTSNFRSRTNREHPSIRQMKRRVVIMMFTIVT
VFTVSWLPFQLLKICGDTLFLGEDGRFYSDAAKRSYDILLTCCHYLIYTNVAVNPIIYAL
MHQTFRRAFRVTFPCFYHRKSYFVLTPGEGRQHYVWSVRTASNAYNSMLSMTRQNPSDRM
QGMTATGAVVCSASLAASIAIEPIQEENQSNNSLEGSGGLHGPETDITSVQNMSVELRLN
GGRLLANEKYVRDLRPREISIVSTGALGQLITQVIEEETSSDVEGERIL
>Battex_EVm002872t1 type=protein; aalen=491,84%,complete; clen=1757; offs=171-1646; organism=HBG_Bathypalaemonella_texana; evgclass=main; oid=HBG_Bathypalaemonella_texana_trinHBG_Bathypalaemonella_texana_Loc179991c2g1t3; codepot=Code/0.052;
MEYSTPSSSAFAVQEKLWLLNASHHGHPPPAGPHNLDLWNQTDPDYPEEYANLTYMTMSN
VTSNITDWDVNPYNLPWWHQLIWSVVFGGMVLIATGGNLIVIWIVLADRRMRTVTNIFLV
NLSVADTMVSTLNVVFNFTYMLNLHWRFGRIYCKISQFVSVLSICASVFTLMAISFDRYI
AIMHPLRPRMGRKTTITIVVWIWVSSICVSMPTMIFFTTAAIPVKDGDERVVCYGAWPDG
DPGESYLEYVHTVILMVLTYILPLLSMGFTYARIGRTLWGSRSIGEQTPRQVESIRSKRK
VVKMMIVVVTIFGVCWLPYHAYFILANVTPEITHTEYIQETYLAIYWLAMSNSMYNPMIY
CWLNNRFRNGFKKVFSRLCTCIHYDQEPVEVTRIHTTRFSCSGSPETHHRISCDGASHIS
MRTYMSDIGGGGAGGGTNGGSRQPPVRFCNGGANYKRATNGANAGHSRNYGGTINNTKSN
TKYLSVSYQYV
>Battex_EVm003745t1 type=protein; aalen=419,71%,complete; clen=1751; offs=434-1693; organism=HBG_Bathypalaemonella_texana; evgclass=main; oid=HBG_Bathypalaemonella_texana_trinHBG_Bathypalaemonella_texana_Loc153668c0g1t5; codepot=Code/0.021;
MDTTGLTLPTSSLALNFSPTGVVFNSTESPYSTSDIPQDFLLNNTNPQNVSCENNHHQFD
FSEYEYPYRQETWIPITWREILKITAYVLVFLLSLLGNLLVILVVYYNAHMRSTTNQYLV
NLAAADLFVTLVCMWVHLVRHLSHPHYVLPAIVCKLDGFVQTTALLASVLTLTVISVGRF
IAVMFPLHARTSPDRAHKVIAAVWITSAIFACPTLFYRELYSIKWSNFTSWQCDELWPQE
YQYDPQTGYCMLVYDSKQFFYTALTIALYFLPVGVMFINYSLVVWRLWMTQLPGEHSLPA
RNTATRAKRKVVKMVSVVLVVFVMCWTPLQTIILYSNFVHAQHNSLPEWFPILEFSAYFV
AYSNSALNPIIYCGFNANFRQGLISLLTCTHSNSNRGYHRRSTTRFTRVDTAGSTKSLP
>BlagerEVm003549t1 type=protein; aalen=628,85%,complete; clen=2213; offs=301-2187; organism=Blatella_germanica; evgclass=main; oid=Blatella_germanica_trinLocDN13252c0g2t1; codepot=Code/0.11;
MLDEAVTDSYVVLWTDNASSTWSAVPPLCNATSAPAPANSTWGPKRDPLYIVVPITVVYA
VILLTGLVGNVSTCIVIARNKHMHTATNYYLFSLAISDLLLLVSGLPQEMYFNWSRYPYV
FGEAFCVLQGFAAETSANATVLTITAFTVERYVAICHPFQSHTFSKLSRAVRIIVLIWVF
ALGLAVPQAILFGLVEDGGTKVVQCTVTSELVQHAFEISTIVFFVTPMTLLSVLYALIGL
KLRRSKLLPAAGKRASIGSSGAGAEQRTNCKGHAQNHVIRMLVAVVVAFFICWAPFHAQR
LLAMYARNNATSNPSPVLLTVYKTLTYASGVFYYMSTTVNPVLYHIMSHKFREAFKSTLA
QPCGFKRKNGNKCRTYSVLKSQQQINRNLTLLRQQSRPCISSAKDLRNAPNIFAAERHHQ
RAMQSEAVAKHKSDLTEEQNISLIESSKCGGRTIPTDSSVDTITSNSYPMYSYRSRIPSN
SSQTTLTTSLGKISLNEGNNNCAPETSLPRTQSRNQSMSLNDCFPKKCIKDPDEAKAKGS
THASTFGVLAKKLRSLPLPGNAKSAIIVPQHKAEADDRCNHRLSSHVSIDSAKSTISNSS
LQDLDETEFVGAELAHYMGELNRQRAVR
>BlagerEVm005313t1 type=protein; aalen=507,74%,partial3; clen=2036; offs=515-2035; organism=Blatella_germanica; evgclass=noclass; oid=Blatella_germanica_trinLocDN13770c0g1t2; codepot=Code/0.012;
MERTEVSLMMNTTSEMEYANESVAFNETLEDYLTRMLGPKHLSLRVVLPITIIYVFIFVS
GIVGNVAVCLVIARNKSMRTATNYYLFSLAVSDLTLLVLGLPYDLSVYWQQYPWMLGETL
CKLRALGSEMSNYTSILTIVAFSTERYLAICQPIQSYTTSSPRIAIRVIAVLWVVSLLCA
MPFAIYTKINYVEYPPGSEQLAAESAFCAMLEHAMPENWPMYELSAFVFFLGPMLIIVVL
YARMGITIRSRTLKFPGETKHLDSRTKPIIRMLAAVVITFFLCWAPFHMQRLFYMYGKES
ANYDKINEMAYFITGCLYFFSCTVNPVLYNVMSAKYRLAFRKTLCCGQRKGGPTREPSTL
RDTTVVYVNSHLERGRSISSHREVRPMRSFSRNCKNVNIPNNVMMDRTSHHNLLHHNSTL
KTHPQDYNNEKLLDPNCDLPYNDQVSDVIVTLSPTSKGKTNSFTTSKTWSKALLRIAKPS
KSQVNDDICDVTEPCLKQIDDSRQNNS
>BlagerEVm006711t1 type=protein; aalen=431,26%,complete-utrbad; clen=4803; offs=1659-2954; organism=Blatella_germanica; evgclass=noclass; oid=Blatella_germanica_trinLocDN11541c0g2t1; codepot=Code/0.04;
MMNESFFNDSWALQNVSSIFDLSLNYTNLTDPTDDSNQFILPLWRQLLWTLLFAGMVVVA
TGGNLIVIWIVLANKRMRTVTNYFLVNLSVADAMVSTLNVTFNYTYMLNSDWPFGTLYCK
ISQFVAVLSICASVFTLMAISIDRYMAIMNPLRPRMGRRTTLCIALGIWVLGTALSMPNL
LFFTTYVHEFHNGEMRVVCYAEWPDGPSTESYQEYIYNVMFMILTYFLPICSMTFTYARV
GRELWGSQSIGECTQRQLDNIRSKRRVVKMMIVVVSIFAVCWLPFHIYFILTSFAPDITN
EKYIQEVYLAIYWLAMSNSMYNPIIYCWMNSRFRRGFKQVFRWCPCIHLAPETLSRREVV
TSRYSCSGSPEAQCRIIRNGSVRIPLQMGTTDTPTATSHCPASDSNYSTFRSKRWRTNGH
DASTTAGRGVS

>Bommo_BNGR_A2
MMEPNNSEYENNSYITFFGPVGMAFYDNGQVLEDSLTVKIILSIILAVIMILSLIGNGCT
CAVIARNRSMRTPTNCYLFNLAITDLFMALFVPIDIYIIWIPEFYPLGEVGCRLHFVLWD
CLSNCSLLIITAFTVERYLVITRPFLRQKLSLNSRVFKLVGVIWFVSCSFCIPDLLYIDM
IEEKKYVFCYVAMSHIVSVFVAAEIFVFYVIPMTIIIILYILITIELKFKKKLRSSPASN
GQQNRDKAVIMLAAVALSFFLFWSPYCYLRIMLIWPGVYEKHYNAWKIVNYLCYNSYASS
ALNPILYSLMSRKFRRAFKDFFTRRKPDSTNRNDIAKASLSKNETKLELKM
>Bommo_BNGR_A24
MLDELGPTVASNQSTSLADLDSFYVTFYDVENERYVNDSQNATEPFQSFILPWWRQILWT
VLFAGMVVVATVGNLVVIWIVLTNKRMRSVTNYFLVNLSVADAMVSTLNVTFNFTYMLNS
NWPFGHFYCKFCQFIAVLSISASVFTLLAISVDRYVAIMSPLQPRLGKRATLGITAAIWA
WSSFISSPNLIYFTTENVSLPDGTIRCVCYSHWPDGMTTRSRLEYAYNVLFMVLTYFMPI
IAMTYAYSRVGVELWGSQSIGECTQRQLDNVKSKRRVVKMMIVVVVIFAVCWLPFHVYFV
VTSYYPDVVSYPHIQEIYLGIYWLAMSNSMYNPIIYCWMNSKFRRGFKQFFWCCGAFGGG
GLARHRALGPDRTDRSMRSLSPSRKNGTSM
>Bommo_BNGR_A34
MDIEIDYEEAESRFLSNWSGDYLDDLDTSQYPFPNVLWHVKPAEEMAIKSSMMILVGVSG
IFLNCVILTILIRNKWLWSPSNCLIGNMALIDFLLLFFCPWFMLVRDFFQNYVLKTFGCR
FEGFLQASLLLASVGAVMLVSYDRLAAAVLTAEARITKDAAPKVIVITWIVSSALALPWT
IKRKYVERQWLNYLETFCAEDVQLLGIYWHLLLTMLVWVPLGIMIITYGVIMWRLQWSAR
ALSSRGGGRSVTRAKGKAMRIAALVLIAAVVCRIPYTALLYWRNNLPPKINSVDGSFSIM
WFAANYLMYLNCTINPLIYGFTNLRFRKAMDRTPGVACFKFGSWCCVCTFFKRRNFMAGD
KNTEKIFVIENSPGPNKKLSRVVKNILHINKDSIEFSIKIDEMTTKPTKLTPLKNEQF
>CalfinEVm005618t1 type=protein; aalen=360,83%,complete; clen=1295; offs=104-1186; organism=Calanus_finmarchicus; evgclass=main; oid=Calanus_finmarchicus_trinCalanus_finmarchicus_LocDN158596c2g2t4; codepot=Code/0.042;
MQNHLVLMVVTIFYLLLFLGGVLGNLLVCVVIIKSKELHSAMNYYLLSLAVADLTLITTG
LPNELEIYWHQYPYPFSEAFCKLRSFISESASYANVLTILSFSLERYLVICKPMNLSILP
FSDLTRAILVIAICWVVSFIAAVPYLISTRVIYLLHEDIFVPQSAFCTMSEENIYPQGYP
VHELSFVVFFLVPILLLTFLYISMVQTILMTRGKNNSLIKHAGTGSSITIADNRNHIICM
LIAVIVSFFISWAPFHIQRLGYVYFTHSYVYRTVNEYLMYLSGFFYYLSATLNPILYNLM
SVKYRHAFTTVILCKQQQNSKALVQATCQIHLHLRDFYSQATSDPRNKVRSPSELKGLNL
>CalfinEVm006945t3 type=protein; aalen=331,98%,partial3; clen=1005; offs=13-1005; organism=Calanus_finmarchicus; evgclass=althim; oid=Calanus_finmarchicus_trinCalanus_finmarchicus_LocDN158596c1g1t4; codepot=Code/0.028;
MGPKQMDDKVVLVLVTVFYLLVFVSGLVGNLSVCLVIFRSHGLHSAMNYYLVSLAIADMT
IIILGLPNELSIYWHQYPYPFGEAFCKIRSFLSESASYANVLTILSFSLERYLAICRPLY
VFPLSDLKRAALVSSLCWATAMLASVPHLLFTRISYLDFPWQSKNFVPESAFCAMMDENI
YPQWYPVHELSFIVFFLLPVILLTFLYISMVRVVRQAGKNNIRKSTYRGCNEKGGPPKDN
RKQIIRMLISVVVLFFLSWAPFHFQRLGYVYFKHLSLYRTINQYLFYLSGCFYFLSSTLN
PVLYNLMSTKYRNAFKSVVFCTPPESPHNCH
>CalfinEVm007568t1 type=protein; aalen=320,88%,partial3; clen=1082; offs=122-1081; organism=Calanus_finmarchicus; evgclass=main; oid=Calanus_finmarchicus_trinCalanus_finmarchicus_LocDN95094c0g1t1; codepot=Code/0.0079;
MVVLPVTLAPQSMVEQFNSSTIGFTEPSFYWDDSSLSSSTLDTTNDTCNGTYECLGFEDE
EVDPFAMPLWRKLIWSFFFFVMVATADIGNIIVIWIVMSNARMRSVTNYFIINLSMADIM
NATLNVIPNFTYMLTGNWPFGEFFCKLGGYISILSVCVSVFTLVAISVDRYNAIINPLRP
RLSKFKTTLIAFMTWLLGLSIGIPMLLFFSTVTDPADELNRTQCISKWPDAVGFDSKLEY
GYNVTFMIMTYFLPMMSMCYTYSRIGLELWGSRAIGEATEVQAESIKSKRKVVKMMMMVV
LIFIVCWLPYHTYFITANIN
>CalfinEVm008407t1 type=protein; aalen=306,91%,partial3; clen=1006; offs=88-1005; organism=Calanus_finmarchicus; evgclass=noclass; oid=Calanus_finmarchicus_trinCalanus_finmarchicus_LocDN158596c1g3t1; codepot=Code/0.03;
MRLTDKMNKSSITAFGGATYNGDQGNQSSDIPMELEEYLLAVMGPKQMDDKAVLVLVTVF
YLLVFVSGLIGNLSVCLVIFRSHGLHSAMNYYLVSLAIADMTIIILGLPNELSIYWHQYP
YPFGEAFCKIRSFLSESASYANVLTILSFSLERYLAICRPLYVFPLSDLKRAALVSSLCW
ATAMLASVPHLLFTRISYLDFPWQSKNFVPESAFCAMMDENIYPQWYPVHELSFIVFFLL
PVILLTFLYISMVRVIRKAGKNNIRKSTYRGCNDKGGPPKDNRKQIIRMLISVVVLFFLS
WAPFHF
>CalfinEVm012346t1 type=protein; aalen=257,99%,partial; clen=773; offs=2-772; organism=Calanus_finmarchicus; evgclass=main; oid=Calanus_finmarchicus_trinCalanus_finmarchicus_LocDN120720c0g1t1; codepot=Code/0.0084;
NESLIYASILTIVAFTIERYQAICHPLTLNSRTGVGRARRVILIIWISSVVSAFPWSIFA
KVNYIQYEGQDLEQSAWCSMPFHEEDLDTTPLYFTVASTFLYFVVPFTIVFVLYLRIGLT
MKDNKMQRCAASSDENKCLAERSYSQGKKTVIRMLIAVVVAFFICWIPFHSQRLMFVVVT
LYGEWTGPLQRAQHVLFMVSGVFYYFNSILNPILYTILSKRFRRGFNDMSGNCWVYQTFA
KAVSRKSEECSSHNFAE
>CallaeEVm001292t1 type=protein; aalen=561,86%,complete; clen=1960; offs=144-1829; organism=Calcinus_laevimanus; evgclass=main; oid=Calcinus_laevimanus_trinLocDN14764c0g1t4; codepot=Code/0.083;
MSGIVKNLSGITKWGIRQMNTRMVCNNTCCTNSENHTICFGDYNFTEQVNLTSPEQWELG
VRWSYTVLVLLVGFFGNLAIIIILARNRLLLRTSVNHFILNMSVADLLTSLAGPIPFTIR
DTHELWVLGEAWCYMEGYIQILVMLVSVTSLAVISFDRMLGVVRPFHQHLKKRQSMIIIL
FIWIASAVLAVPFAVFRIYSERVWADVVETTCGEERQKMRVWWGVIIIGLNWLPLIIMVT
CYTTIFIYFKVDAFKLSHNKREHPGMVHLKRRVVRMMFVVVMAFTVCWLPFQLLMLGKRR
FLDGDGKFANDQKENSYHILFSVAHYMIYTNAAVNPIIYAFLHQNFRRAFRITFPCIFKR
KSGLVLRPGHGVQKYVWSLRTNAFNVYGNDVTAPKRSLKDRLTGTNELTPSAVLSSSAVA
ASIVLEPGAKDKDIWTQNEGQSKSLGSSISDEFEGNEAIRKLSKVDRSSCFVKMKKKKVK
HRNQATDDPVLRGTREAVDTLVEEGDRAVKVLRRPSYVDEGFVRDLIPRRFSIRSTGVLG
DLIKQVIVEETSNELESERSM
>CallaeEVm003830t1 type=protein; aalen=275,92%,partial3; clen=891; offs=65-889; organism=Calcinus_laevimanus; evgclass=noclass; oid=Calcinus_laevimanus_trinLocDN72270c0g1t1; codepot=Code/0.047;
MWVHIVRHLSHPNYVLPALICKLDSFVQATSLLASVLTLTVISVGRFVAVMFPLHARTSA
NHAHRTIAAVWAVSALLSCPNIFYRELYSIKWANFTSWACEEFWPTENEYDPQLAMCVVT
YSAKKNYYTFLTIALYFLPVGVMLINYSLVVYTLWMTKLPGEQSAPSRNTAVRSKKRVVK
MVSVVLLVFVICWTPLQTIILYSTLAKHDNLPEWFPTMEFLAYFLAYSNSALNPIIYCGF
NANFRQGLVSLVTCGRTRAIITPSRPGRWQGMTWG
>CalsaE_EVm005262t1 type=protein; aalen=530,93%,partial3; clen=1699; offs=108-1697; organism=Callinectes_sapidus_EVG; evgclass=noclass; oid=Callinectes_sapidus_EVG_Callinectes_sapidus_EVG_evg1609927; codepot=Code/0.081;
MDDSTNFSCDQDPRLTTNFSQYEYEGRTTTWVPITWREVVKLLAYIITFLVSIVGNLLVI
LVVRYNRTMRSSTNQYLVNLAVADLLVTLVCKLVHLIRHLSYPHYILPAVVCKLDGFVQG
TALVASVFTLTVISIGRFVAIMFPLQARTSPDRAIWVIAAVWIASALLSSPMLMYRELYG
IKWSNFTTWHCDEFFPTERKMMNGVCVVTYDPKKLFYIIFTITCYFLPVTIMLVNYSLIV
WKLWGAQQPGEHHQQQEAATRNTQRVVRMVTVVLLVFVVCWTPLQTLILYTSVGEEYEFV
NDLEFTAYFVAHSNSALNPIIYCGFNANFRQGLVALLYCRHSRGGHIYYPRSWRGVTGTR
ETTSGYSGPEPAVLVEMGSVRHSRLTQRGSTTSIGGRVVYTGPGRELCHDHHHYHHHHQL
CHGLNNQTTTQHNTGGSGGRSGNSNSGGGDGGGALQEVTLAQRTFLRASYRQNGRVNNHT
NHMTPSTSFDAGGGGREGDDMEETCGCCCRRKRSRYRWRRKDFGRRWGGG
>CalsaE_EVm007399t1 type=protein; aalen=423,55%,partial3-utrpoor; clen=2285; offs=1015-2283; organism=Callinectes_sapidus_EVG; evgclass=noclass; oid=Callinectes_sapidus_EVG_Callinectes_sapidus_EVG_evg11076951; codepot=Code/0.064;
MASSTADASTFVDIPMVNATDDYLLETSYNDSVNGTFDVCSYIESKLGKPRLRYPILLPM
TAMYCVIAVGGAVGNVLTCLVVAKNRTMRTSTNYYLVNLAVADLLTLFLALPMEVYLMWV
QYPWPWGEAACRLRAMMPELVAHVSVLTILAVSGERYVAITNPVYARTTHTLARTARVVP
VIWLLSLVAAVPWGYYYQVNQLQDPAGVDLPESSWCSIPYQDKESRWSWLIWLSTVGAFI
LPMTILIFLYCRIGMVLSMDPPARTPTAGNGAIHTRRMGIRMLVAVVVAFFLCWAPFHAQ
RLMFGIVTSKDQWTDTLLSVHTQLFCFTGACYYLNSAVNPLLYSVMSVRFRNALRRSLCG
GRDWARRQQLYFSNTTHGHLQLSNNSNILLRTREFSLTSSRRFHETSNRNGVHYGFEHMD
MEA
>CalsaE_EVm008513t1 type=protein; aalen=378,75%,complete; clen=1511; offs=30-1166; organism=Callinectes_sapidus_EVG; evgclass=noclass; oid=Callinectes_sapidus_EVG_Callinectes_sapidus_EVG_evg11068274; codepot=Code/0.054;
MSVLNCMFNFIYMLHSDWPFGTVYCTISNFMANVTISASVFTLMAMSFDRFIAIVRPLEP
RMSKTVARVFILAIWGSSMLLSLPCLLFSTTVSIKYKNNEVRRGCILRWPDGLTSSSRQE
HIYNVVFFITTYLLPMLVMLWSYFRIGHELWGSQSIGELTERQATSIRSKRRVVKMFLVI
VAVFAVCWLPQQAFFLYTYHNSAVLDTAHIQHVYLTCYWLAMANAMINPVIYYWMNARFR
AYFREVVLQCVCLQCHRRSPSYEGSPTLERRHVACEDPSSRSRSDTRQGPNGTFRTTPAS
QRSNNHLLVYSSREGLTARNSCRLGGGGPQCNMCRQSLRTATLLNGSTLQMVPLGPTLAT
LGPDALMYRGKSCIQSQI
>CalsaE_EVm014834t1 type=protein; aalen=221,94%,partial3; clen=702; offs=38-700; organism=Callinectes_sapidus_EVG; evgclass=noclass; oid=Callinectes_sapidus_EVG_Callinectes_sapidus_EVG_evg1487227; codepot=Code/0.037;
MLNLNWRFGFVYCKISQFVSILSICASVFTLMAISFDRYIAIVRPLKPRMSKSEARHFII
FIWLSSMSLAVPCLLYSTTVSIKYKNDEIRRGCFLLWPDGQTSISYREYVYNIVFFATTY
VLPMLVMLVSYTLISCELWGSHSIGELTDRQASSIKSKRRVVRMFIVIVVAFMLCWLPQQ
GFFLYQYHNSQVLDSAHIQHIYLGFYWLAMANAMVNPIIYY
>Canbo1_EVm002531t1 type=protein; aalen=677,98%,complete; clen=2066; offs=3-2036; organism=Cancer_borealis; evgclass=noclass; oid=Cancer_borealis_Cancer_borealis_GEFB01026365.1; codepot=Code/0.11; TSA: Cancer borealis DS01-Cborealis_contig_26057 tra
MEGWPAMLLECVLQDWSDLNTTNTLPAPLHTLYNASHILYIHHDFYRRLLNLSESGEVNS
TEWGGVSRERLEQCLVPPPSDRPYLLPWWQQLTWTLAFGAMLLVAVGGNAIVMWIVIAHR
RMRTVTNYFLVNLSAADLLMAVFNCIFNFIYMLHSDWPFGAVYCTISNFMANVTIAASVF
TLMAISFDRYIAIVKPLKPRMSKSEARHFIIFIWLSSMSLAVPCLLYSTTVSIKYKNDEI
RRGCFLLWPDGQTSISYREYVYNIVFFATTYVLPMLVMLVSYTLISFELWGSHSIGELTD
RQASSIKSKRRVVRMFIVIVVVFMLCWLPQQGFFLYQYHNSQVLDSAHIQHIYLGFYWLA
MANAMVNPIIYYWMNARFRSYFREVVLQCSSGRCCCCCCCNTPSTYLDSPHLTRRRQDSI
EHTSRSRSAGGVTPRFSNKASGNQHHDNFFIRGMPCSNPLDAAYCQGHLKADTEWHRMHY
LSDKGNINFQKQVDPLYAHNLNGVRKPQNDDTLLSQQGRDEDPWTTPSDSTPPHIPVEKH
DDLLLVPVLATPPLRLPHSRPLLLNSNHTEKENLSHPKILQPEENGIEMKIFSCENNHVA
PCILLNTNSTKNPEKVLPEPCPAGQADDPTPAGLVHLAIEETLMAAMLQSCSNDNTGLDA
SSKKCDDSIKMSKEIML
>Canbo1_EVm004256t1 type=protein; aalen=499,79%,complete; clen=1878; offs=193-1692; organism=Cancer_borealis; evgclass=noclass; oid=Cancer_borealis_Cancer_borealis_GEFB01028557.1; codepot=Code/0.098; TSA: Cancer borealis DS01-Cborealis_contig_28225
MEEAAMEALTNSTPSSILTLTPTSSFLSTIFTPTSTHEHTSGTNLSLAGGNSSYGMVLEE
EEDGGDDHQLVHGMAMTVMMTVIYFLITVIGVLGNVATCVVIVRNRIMHTATNYYLFSLA
ISDLLLLAIGMPDEIYMLWRGRPYIFGASFCFIRGFTAEISTNASILTIAAFTVERYIGI
CHPLRSQTMSQLGRVVRSIAVIWVVATACAVPIAIQYGILYEHVLPSGEVDPSSSACLIK
NPINLVFEISTLLFFVAPLLLITVLYVCIAVQLKRSTRLARTVPSITSPNSSCTNDGSRN
KAVIKMLVAVVIAFFLCFAPHQTQRLVALHGDASNPAVVKLFNILHNISGISYYISTCVN
PILYHIMSNRFRKALKVTLGSCFEGEKAGVGGGGFQDSDATFDHLKNGLSSHHFPLHMSR
HHRALSMHQRPFLASGSRLRSDGGAMRASSFHHGSQQRPTFLSQCRGHQPIPRSQHPLCP
SPLAEEHSLPTNGTSHTWV


>CarmaC_EVm004831t1 type=protein; aalen=585,66%,complete; clen=2661; offs=587-2344; organism=Carcinus_maenas; evgclass=noclass; oid=Carcinus_maenas_CNS_velvLoc23729ct1; codepot=Code/0.097; cov=31.7_g9039_i0;
MTLPDSERVVLQENPASSEVTSAPDGPYHPSLSAGEEEKEVLVFDNHSEVYTTLFGCLVS
ESSRFNLSLDESFWEPYLFSKFQSQAENVSRLDWEQLSEHSNGTVFIQNSRDYLESGTTY
YLVQGEEVQDLVNDILNQCLSLTSILTTPRPYLLVWWQQFLWTLVFGLMMAMAVGGNIVV
IWIICAHRRMRTVTNYFLLNLSAADLFMSVLNCMFNFIYMLHSDWPFGAIYCTISNFMAN
VTISASVFTLMAMSFDRFIAIVRPLEPRMSKTVARVFILVIWSSSMLLSLPCLLFSTTVS
ITYKNDEVRRGCILRWPDGLTSSSRQEHIYNVVFFITTYLMPMLVMLWSYFRIGHVLWRS
QSIGELTERQATSIRSKRRVVKMFLVIVAVFAICWLPQQAFFLYTYHNSAVLDTAHIQHV
YLTCYWLAMANAMINPVIYYWMNARFRSYFREVVLQCVCLQCHRRATSYDGSPTVERRHV
ACDDPSSRSRSDTRQGLNGTFRTTPASQRSNNHLLVYSSREGLTARNSCRLGGGGPQCTM
CHQSLRTATLLNGSTLQMVPLGPTLDTLGTEALLYRGKTCVQSQL
>CarmaC_EVm005066t1 type=protein; aalen=569,66%,complete; clen=2581; offs=341-2050; organism=Carcinus_maenas; evgclass=main; oid=Carcinus_maenas_CNS_velvLoc24809ct1; codepot=Code/0.12; cov=39.0_g9472_i0;
MEEAAMGILANSTPSSILTLTPTSTLLPPLLTSTTTHENTIINSSTLSPGVGNGSYGLEE
AEEDGDQLVHGMTMTVVMTVIYFLITVTGVLGNVATCIVIVRNRIMHTATNYYLFSLAIS
DLLLLAFGMPDEIYMLWRGRPYIFGAYFCFVRGFTAEISTNASILTIAAFTVERYIGICH
PLRSQTMSQLGRVVRSIAVIWGVAIACAIPIAIQYGIVYEHILPSGEDDPSSSACLIKNP
LYLAFEISTVLFFVAPLLLITVLYLCIAVQLKRSTRLARTVPSITSPNSSCTNDGSRNKA
VIKMLVAVVIAFFLCFFPHQTQRLVALHGDASNPAVVKLFNILHNISGISYYISTCVNPI
LYHIMSNRFRKALKVTLGSCLEGEKAGVGGGGGRCLSSSRFHPSHPSHSLEPVTDHSLVF
DSTTTTVATTAFTSSTSSAVAVAVTPQRKNLKGPSDHPNHRRRLLQTLMAVRKGRYTMAK
QESLKTNSPSPAHATPFSSLKLRGIDGVETPEDLFVSNSTATKDGRKRSQSGSVMSGGSI
SDCSLIHVEQEFTQKELQEVMGRMKNVEV
>CarmaC_EVm005617t1 type=protein; aalen=537,84%,complete; clen=1900; offs=189-1802; organism=Carcinus_maenas; evgclass=main; oid=Carcinus_maenas_CNS_velvLoc37300ct1; codepot=Code/0.095; cov=508.4_g14816_i0;
MMASTSFPGLISPTEELANVSGLYECNQDPGITANLSQFEYPYRMKTWVPITWREVLKVA
AYLIVFLVSLVGNLLVMLVVCYNRHMRSSTNQYLVNLAAADLLVTLVCMWVHIVRHLSHP
HYILPAYVCKLDGFVQATTLLASVLTLTVISVGRFVAVMFPLHARTSPDRANRVIAAVWI
ASALLACPILFYRKLYSIQWANFTTWQCDEFFPTEKEYVQDVGCVVTYDAKHLFYTILNI
ALFFLPVAIMIINYSLVVWTLWGAKQPGEQHSAATRNMATKAKKRVVKMVTVVLVVFVIC
WTPLQTLILYSSFSQQDHLPEWFSSLEFAAYFIAYSNSALNPIIYCGFNTSFRQGLVALL
TCRHAATGRIYHRRHWMGMTGGTRDTTVGCSGPEPAVLLELSSLRRNRVTQRSSLTQSHS
RGHLFSGSSRELRNAVHGDAAHDHGCKVCDGMLSAPPHSTPALHLHKSDASLGGQNGGKL
STRASSSSGGSVGRGMCGCCRRHGKRRSRLPLYHENEIYNVNDLPEGMGMKGKEQIV
>CarmaC_EVm005844t1 type=protein; aalen=525,77%,complete; clen=2033; offs=329-1906; organism=Carcinus_maenas; evgclass=main; oid=Carcinus_maenas_CNS_velvLoc34344ct1; codepot=Code/0.073; cov=300.7_g13130_i1;
MATDVDETDVWNDSVGMWRNGDFPSSSTSSSSSSSTFTSPLPSLLHLALSSSSSSSSSAF
FTTEGPDDSTSFMEDTMNYTMPISCDQDPRISMNFSEFGYIYRTTTWVPITWREVLKLLA
YIITFLVSLVGNLLVILVVRYNRNMSSSTNQYLVNLAVADLLVTLVCKWVHLVRHLSHPH
YILPAFFCKLESFVQATALVASVFTLTVISMGRFVAIMFPLHARTSPDRANRVIAAVWIA
SALLSSPMLFYRELYSIEWSNFTTWHCDEFFPTKKKLLNGVCVVTYDAKKLFYIILTTTC
YFLPVTIMLVNYSLIVWRLWGAQHPGEHHQHQVAATRNTQRVVRMVTVVLLVFVVCWTPL
QTLILYTSVAENFHVSEWLEKLEFTAYFVAHSNSALNPIIYCGFNANFRQGLVALLYCRH
SRSGRNYHPRSWRGLTGTRDLTSGYSGPEPAVLMEMGSLRHSRLTQRSSTTSLSGRLVYT
GSSGEFRHNNHHHHHHLCDGLNDTPTVRQQSIIVYLFILVTITLV

>CarmaC_EVm006949t1 type=protein; aalen=476,42%,complete-utrpoor; clen=3406; offs=935-2365; organism=Carcinus_maenas; evgclass=main; oid=Carcinus_maenas_CNS_velvLoc15810ct1; codepot=Code/0.09; cov=330.4_g137_i24;
MEVLAEPIMDFETPTNTTSLMVAGNEWWNITNMNLDMHVNCSRTLCPTTNFTNSTCVECP
LLDDEGNKYNLPWWNELIWYVVFMGMVIVATGGNTIVIWIVLADKRMRTVTNIFLVNLSV
ADAMVSTLNVVFNFTYMLNLNWRFGFVYCKISQFVSILSICASVFTLMAISFDRYIAIMH
PLRPRMGRKATILIVVWIWVSSVCLSLPNLIYFTTATLSYAGGERIVCYAAWPDGDQGES
QSEYVHTVVLMVLTYILPLTCMGFTYVRIGLTLWGSRSIGEQTPRQVESIKSKRKVVKMM
IVVVTIFAVCWLPYHMYFILSNLMPEIAHYEFIQETYLAIYWLAMSNSMYNPMIYCWLNN
RFRNGFKKVFSGWLPCVTYESEPADVTRVKTARFSCSGSPETHHRVTCDGSSHISMRNLA
SSDLSISGSRLPPVRLCNGANMRRATNGADTSSSYGGTLLPPKHTTYPSVTYQQYV
>CarmaC_EVm006949t2 type=protein; aalen=380,31%,complete-utrbad; clen=3586; offs=935-2077; organism=Carcinus_maenas; evgclass=alt; oid=Carcinus_maenas_CNS_velvLoc14436ct1; codepot=Code/0.07; cov=211.7_g137_i23;
MEVLAEPIMDFETPTNTTSLMVAGNEWWNITNMNLDMHVNCSRTLCPTTNFTNSTCVECP
LLDDEGNKYNLPWWNELIWYVVFMGMVIVATGGNTIVIWIVLADKRMRTVTNIFLVNLSV
ADAMVSTLNVVFNFTYMLNLNWRFGFVYCKISQFVSILSICASVFTLMAISFDRYIAIMH
PLRPRMGRKATILIVVWIWVSSVCLSLPNLIYFTTATLSYAGGERIVCYAAWPDGDQGES
QSEYVHTVVLMVLTYILPLTCMGFTYVRIGLTLWGSRSIGEQTPRQVESIKSKRKVVKMM
IVVVTIFAVCWLPYHMYFILSNLMPEIAHYEFIQETYLAIYWLAMSNSMYNPMIYCWLNN
RFRNGFKRVFSLCLRGLRYD
>CarmaC_EVm006998t1 type=protein; aalen=474,49%,complete-utrpoor; clen=2894; offs=692-2116; organism=Carcinus_maenas; evgclass=noclass; oid=Carcinus_maenas_CNS_velvLoc20811ct1; codepot=Code/0.077; cov=3065.1_g7942_i0;
MDCLSENLTSLSQALPSNTSWLDTGDDWCEGWRSGEPFLMGEKYPCPEMLERGRALDDYE
KVQVALVVALMVSSVAGNAAVVAVISLNRVLRTSVNYYLANLAVADLLITLTCWPTLVNR
FTAPLYILGRPLCKMTVLALATCINVSVLTLAVVAGGRLYAVLFPLRALRSSSRPVLIIS
FLWVASFVLAFPAFYVRDTQVAKWDDLVEESCSDVLCSSWSASVFRYYRILLLITMFFLP
ETVMVLAYSVIVVRLYCVRRGPADRDAPLTRSLPATEHPHSTARRKVVKMTAAVVAAFTV
CWSPLQALSLYGLLYEGTQLPKWFSSAEFWAYFLGYCNSAFNPLLYCGCSENFRHGFKSL
VLRRPRWRRTTRAGSANSWSPSSLLLRLTSSSLSRTSSGGGGGAVSRQTSNSLASKTSDS
ACSSRKLNTNTAGPFKPYCKNKESSVRSKQQPENNNASSRLVDEAEALNPESQP
>CarmaC_EVm008233t1 type=protein; aalen=425,45%,complete-utrpoor; clen=2800; offs=1110-2387; organism=Carcinus_maenas; evgclass=main; oid=Carcinus_maenas_CNS_velvLoc21968ct1; codepot=Code/0.064; cov=57.4_g8340_i0;
MGSSSTSTGPATFVDLSVVNVTDDYFLEASLNGSVNGTFDASSYIEGRLGKPRLRYPILL
PMTVLYCIIAVGGAVGNILTCLVVAKNRTMRTSTNYYLVNLAVADLLTLFFALPMEVYLM
WVQYPWPWGEAACRLRAMMPELVAHVSVLTILAVSGERYVAITNPVYARTTHTLARTARV
LPVIWLLSLVAAVPWGYYYQVNQLQDPGGVDLPQSSWCSIPYHDKASSWSWLIWLSTVGA
FILPMTILIFLYCRIGMVLSMDPPARTPTAGNGAIHTRRMGIRMLVAVVVAFFLCWAPFH
AQRLMFGIVTSKDQWTATLLSVNTQLFCFTGFCYYLNSAVNPLLYSVMSVRFRNALRRSL
CGGRDWARRQQLYFSNTTHGHLQLSNNSNILLRTREFSLTSSRRFHDTSNRNGVHYGFEN
MDMEA

>CarmaY_EVm002994t1 type=protein; aalen=709,83%,complete; clen=2553; offs=311-2440; organism=Carcinus_maenas; evgclass=main; oid=CarmaY_velvLoc24717ct1; codepot=Code/0.11; cov=350.8_g9527_i0;
MEDNDKDKLEETDVQGGGADGGGGGGGGGGGGDGWSALLLECVLQVWPELNTTNNFPVAL
HTLPNASHTLYFDHDFYRRLLNLSESGELNSTEWSGVSREKLEQCLVPPPADRPYLLPWW
QQLTWTLAFGAMLLVAVGGNAIVMWIVIAHRRMRTVTNYFLVNLSAADLLMAVFNCIFNF
IYMLHSDWPFGAVYCTISNFMANVTIAASVFTLMAISFDRYIAIVRPLKPRMSKSEARHF
IIFIWLSSMSLAVPCLLYSTTVSIKYKNDEIRRGCFLLWPDGQTSISYREYVYNIVFFTT
TYVLPMLVMLVSYTLISFELWGSHSIGELTDRQASSIKSKRRVVRMFIVIVVAFMLCWLP
QQGFFLYQYHNSQVLDSAHIQHIYLGFYWLAMANAMFNPIIYYWMNARFRSYFREVVLQC
SSGRCCCCCCCCSKPSTYLDSPHLTRRRHDSIEHTSRSRSAAGGVTPRFCNKAGGTHHQD
NFFIRGMNCPKPLDANYCHGHHKNNSEWHQMHYLSDKGNFSFQKQVDPLYAHNLNGVRKR
QNENILLNQQELDDDSWKTPCDSSPPRLSVEKHDDILLTPVLATPPLRLPHTSQLLNSTY
REKNHNPILFPPTDNCIEMKCLSHENNHIASRTLLNANSSSTSNHEKVLEPCTEQDEEDQ
APGDGVHLAIEETLMTATLQSCPSDQTVLDTSKKSEDNISIKIAKEIML
>CarmaY_EVm004164t2 type=protein; aalen=596,78%,complete; clen=2279; offs=391-2181; organism=Carcinus_maenas; evgclass=althim; oid=CarmaY_velvLoc28943ct1; codepot=Code/0.097; cov=114.9_g9512_i1;
MATDVDETDVWNDSVGMWRNGDFPSSSTSSSSSSSTFTSPLPSLLHLALSSSSSSSSSAF
FTTEGPDDSTSFMEDTMNYTMPISCDQDPRISMNFSEFGYIYRTTTWVPITWREVLKLLA
YIITFLVSLVGNLLVILVVRYNRNMRSSTNQYLVNLAAADLLVTLVCMWVHIVRHLSHPH
YILPAYVCKLDGFVQATTLLASVLTLTVISVGRFVAVMFPLHARTSPDRANRVIAAVWIA
SALLACPILFYRKLYSIQWANFTTWQCDEFFPTEKEYVQDVGCVVTYDAKHLFYTILNIA
LFFLPVAIMIINYSLVVWTLWGAKQPGEQHSAATRNMATKAKKRVVKMVTVVLVVFVICW
TPLQTLILYSSFSQQDHLPEWFSSLEFAAYFIAYSNSALNPIIYCGFNTSFRQGLVALLT
CRHAATGRIYHRRHWMGMTGGTRDTTVGCSGPEPAVLLELSSLRRNRVTQRSSLTQSHSR
GHLFSGSSRELRNAVHGDAAHDHGCKVCDGMLSAPPHSTPALHLHKSDASLGGQNGGKLS
TRASSSSGGSVGRGMCGCCRRHGKRRSRLPLYHENEIYNVNDLPEGMGMKGKEQIV
>Cb_CHHR2
MEDTMNFSMLMSCDQDPRISTNFSQFEYLWRTSTWVPITWREILKLLAYVITFLVSIVGN
LLVILVVRYNRNMRSSTNQYLVNLAVADLLVTLVCKWVHLVRHLSHPHYVLWAIVCKLDG
FVQATALVASVFTLTVISIGRFVAIMFPLHARTSPDRAIRVIAAVWIASALLSSPMLFYR
ELYSTEWSNFTTWNCDEFFPTKRKYVKDVGCVVTYDAKKLFYIIFTTSCYFLPVTIMLVN
YSLIVWKLWGAQQPGEQHQLQVAATRNTRRVVRMVTVVLLVFVVCWTPLQTLILYSSISE
NFYTPEWYQWMEFTAYFVAHSNSALNPIIYCGFNANFRQGLMALLYCKHSRSGRIYHPQS
HRGAPRRPSAGAWYSRDQIESFVTTTTITTTTSATA
>Cb_CHHR3
MELMAEPIMDLEGSANLTSVLAAAHDWWNNTELNLDLHVNCSMTFCPTTNFTNSTCVECP
PDDEGNKYNLPWWNELIWYVVFMGMVIVATGGNTIVIWIVLADKRMRTVTNIFLVNLSVA
DAMVSTLNVIFNFTYMLNLNWRFGFVYCKISQFVSILSICASVFTLMAISFDRYIAIMHP
LRPRMGRKATILIVVWIWVSSVCLSLPNLIYFTTATLSYAGGERIVCYAAWPDGDQGESQ
SEYVHTVVLMVLTYILPLTCMGFTYVRIGLTLWGSRSIGEQTPRQVESIKSKRKVVKMMI
VVVTIFAVCWLPYHMYFILSNLMPEIAHYEFIQETYLAIYWLAMSNSMYNPMIYCWLNNR
LPQQQIPQRVQEGVLGVAAVCQI
>ChequaEVm007057t1 type=protein; aalen=328,94%,partial3; clen=1040; offs=56-1039; organism=Cherax_quadricarinatus; evgclass=noclass; oid=Cherax_quadricarinatus_Cherax_quadricarinatus_HACB02084913.1; codepot=Code/0.065; TSA: Cherax quadricarinatus, c
MEEMNDTVMETSTQDMSTSPPTLTTTATDTTQVVTLFTTLVTTLVPPSTTDVVTPETNVT
LSEESEKDALPHDKTMIVAMTVIYVLITITGVLGNVATCVVIVRNRIMHTATNYYLFSMA
ISDLLLLAFGMPDEMYLLWWGKPYIFGEEFCFLRGFTAEISTNASILTIAAFTVERYIGI
CHPLRSHTMSQLGRVIRSIAVIWVVATVCAVPIAIQYGIVYEQTPDGKDDPNSSGCYIKK
RFKFVFEISSVLFFVAPMLLITVLYVCIALQLKKSSRLARSVPSIGSHNCSSTNDGSRNK
AVIKMLGMVTTHSSCDAYSHSSCDAYSH

>Cliant_EVm003928t1 type=protein; aalen=426,82%,complete; clen=1559; offs=178-1458; organism=HBG_Clibanarius_antillensis; evgclass=main; oid=HBG_Clibanarius_antillensis_trinHBG_Clibanarius_antillensis_Loc108706c0g1t2; codepot=Code/0.054;
MPVISTMEAHNLSLLVPTGVPLVPSGLPLSTEDLLGYNDSLWAEDQWLPSSSPTNLPPFV
TSPYTEDYEVTEADCGQNIRHMNFTHYDYPYRTDTWIPFTWREVLKVVAYVVVFLVSVAG
NLLVILVVCYNTTMRSSTNQYLVNLAVADLLVTLVCMWVHIVRHLSYPNYVLPALLCKLD
SFVQATSLLASVLTLTVISVGRFVAVMFPLHARTSPNHAHRVIVAVWLVSAAFSCPNLFY
RELYSTEWANFTSWACEEFWPTVNEYNATLQLCVVTYDAKKVYYMFLAIALYFIPVAVML
VNYSLVVWTLWMAKLPGEQSAPSRNTAVRSKKRVVKMVSVVLLVFVICWTPLQSILLYSN
FESHEEHLPEWFSTMEFLAYFLAYSNSALNPIIYCGFNANFRQGLVSLVTCGRSRAFLRD
PSTRRK
>Cliant_EVm005325t1 type=protein; aalen=357,73%,partial3; clen=1456; offs=384-1454; organism=HBG_Clibanarius_antillensis; evgclass=main; oid=HBG_Clibanarius_antillensis_trinHBG_Clibanarius_antillensis_Loc51720c0g2t7; codepot=Code/0.031;
MELFESVVGEYEWTYTNNNITWLPNDTLNLTQSSSSSSTGDLELDLSATFNNTNFLTLLR
ANVTDGLSGNSTNEPDKYNLPWWHELIWYVVFMGMVIVATGGNLIVIWIVLADRRMRTVT
NIFLVNLSVADAMVSTLNVVFNFTYMLNLHWRFGLVYCKISQFVSILSICASVFTLMAIA
FDRYVAIMHPLKPRMGRKATILIVVWIWISSVCLSLPNLMYFTTDVIRFPDGAERTVCYA
AWPDGDQGSSHSEFVHTVVLMVLTYILPLVCMGFTYVRIGLTLWGSRSIGEQTPRQMESI
RSKRKVVKMMIVVVTIFAVCWLPYHLYFILVNFMPEIAHQEYIQETYLAIYWLAMSN

>Clitri_EVm003408t1 type=protein; aalen=408,79%,complete; clen=1546; offs=181-1407; organism=HBG_Clibanarius_tricolor; evgclass=main; oid=HBG_Clibanarius_tricolor_trinHBG_Clibanarius_tricolor_Loc57621c0g1t2; codepot=Code/0.04;
MTEAAKMVMNMNEVTLAALNVTLNATTTVVDEGFNAIGGDGFNATGGDGFNATGNDTIDV
DSYVASKLGPKRLKYSTLLTVTALYTVIAVGGLVGNILTCLVIAKNRSMRTSTNYYLVNL
AVADILTLTLALPVEVYQIWEQYPWPWGDAACRVRAMIPETVAHVSVLTILAVSGERYVA
ITNPVYARTTHTLARTARVVPVIWFISLLAAAPWGYYQQVNLLPYPNQTKFIPESAWCAI
PFMGRDSGFSWLMWMSSVGAFILPMTILVTLYCRIGMVLAIDPPTRTPTAGDGAMHTRKL
GIRMLVAVVVAFFLCWAPFHAQRLMFAIVTSSNTWTPALLAANDKLYFFTGVCYYLNSAI
NPILYSVMSVRFRNALRRSLCGGRDWARQHYLSNTMVRTRELSTASTR
>Clitri_EVm003709t1 type=protein; aalen=390,59%,complete-utrpoor; clen=1982; offs=340-1512; organism=HBG_Clibanarius_tricolor; evgclass=main; oid=HBG_Clibanarius_tricolor_trinHBG_Clibanarius_tricolor_Loc55785c0g1t1; codepot=Code/0.026;
MELFESVVGEYEWTYTNNNITWLPNETLNLTQSSSSSSTGELELDLSTTFNNTNFLTLLR
ANVTDGLSGNSTNEPDKYNLPWWHELIWYVVFMGMVIVATGGNLIVIWIVLADRRMRTVT
NIFLVNLSVADAMVSTLNVVFNFTYMLNLHWRFGLVYCKISQFVSILSICASVFTLMAIA
FDRYVAIMHPLKPRMGRKATILIVVWIWISSVCLSLPNLMYFTTDVIRFPDGAERTVCYA
AWPDGDQGSSHSEFVHTVVLMVLTYILPLVCMGFTYVRIGLTLWGSRSIGEQTPRQMESI
RSKRKVVKMMIVVVTIFAVCWLPYHLYFILVNFMPEIAHQEYIQETYLAIYWLAMSNSMY
NPMIYCWLNNRFRNGFKRVFSLCVPDLHYD
>Clivit_EVm002093t3 type=protein; aalen=491,86%,complete; clen=1708; offs=182-1657; organism=HBG_Clibanarius_vittatus; evgclass=althim; oid=HBG_Clibanarius_vittatus_trinHBG_Clibanarius_vittatus_Loc25630c0g2t5; codepot=Code/0.08;
MELFESVVGEYEWTYNNNNLTWLPNDTLNLTQSSSSSSGDLGFDLSATLNNSNTNTNFLT
ILRDNETDALSGNSTNEPDKYNLPWWHELIWYVVFMGMVIVATGGNLIVIWIVLADRRMR
TVTNIFLVNLSVADAMVSTLNVVFNFTYMLNLHWRFGLVYCKISQFVSILSICASVFTLM
AIAFDRYVAIMHPLKPRMGRKATILIVVWIWISSVCLSLPNLMYFTTDVIRFPDGAERTV
CYAAWPDGDQGSSHSEFVHTVVLMVLTYILPLVCMGFTYVRIGLTLWGSRSIGEQTPRQM
ESIRSKRKVVKMMIVVVTIFAVCWLPYHLYFILVNFMPEIAHQEYIQETYLAIYWLAMSN
SMYNPMIYCWLNNRFRNGFRKVLAGWCPCVSYHGEGDVSKTKTSRISCSGSPETHHRINY
DGTNHISMRNLASSDLSLNPPRHAPPVRLLNGAGGARRPPEASSGAPRGGYGGSLAAPRS
NCYPTITYQYV
>Clivit_EVm002377t1 type=protein; aalen=464,84%,partial3; clen=1645; offs=253-1644; organism=HBG_Clibanarius_vittatus; evgclass=main; oid=HBG_Clibanarius_vittatus_trinHBG_Clibanarius_vittatus_Loc22573c0g3t1; codepot=Code/0.087;
MSVITSVEAHNLSVLAPPGVPLATPSLPLSTEDLLGYNDSLWPEEQWSPSPSPTDLPLFV
TTLYPEDEITEEDCGQNIRHMNFTHYEYPYRTDTWIPFTWREVLKVLAYAVLFLVSVAGN
LLVILVVCYNTTMRSSTNQYLVNLAVADLLVTLVCMWVHIVRHLSYPNYVLPALICKLDS
FVQATSLLASVLTLTVISVGRFVAVMFPLHARTSPNHAHRVIVAVWFVSAALSCPNLFYR
ELYSTEWANFTSWACEEFWPTVSEFNSTLRLCVVTYDAKKTYYLFLAIALYFLPVAVMLV
NYSLVVWTLWMAKLPGEQSAPSRNTAVRSKKRVVKMVSVVLLVFVICWTPLQIILLYSTF
ESHEEQLPEWFPTMEFLAYFLAYSNSALNPIIYCGFNANFRQGLVSLVTCGRTRPFARDP
FARRRWQGMTGGTRETTLTGPEPAVLLELGSIKVKSRLGVGWNA
>Clivit_EVm006045t1 type=protein; aalen=276,93%,partial3; clen=885; offs=56-883; organism=HBG_Clibanarius_vittatus; evgclass=noclass; oid=HBG_Clibanarius_vittatus_trinHBG_Clibanarius_vittatus_Loc78574c1g1t1; codepot=Code/0.033;
MEVAAQDPTSSPAILTTLMAPFFPNLTFNPNLTLYDQANRTEDGGGESEIFPHGKTMTLV
MTVIYLLITITGVLGNVATCVVIVRNRIMHTATNYYLFSMAISDLLLLAFGMPDELYILW
RGSPYIFGPEFCFIRGFTAEISTNASILTIAAFTVERYIGICHPLRSHTMSQLGRVVRSI
AVIWIVATACAVPIAIQYGIVYEKNEYGQDIPSTAACQMKELLYLAFEMSTLLFFVAPLL
LITVLYILIAVQLKRSSRLTRAVPSIRATSRSTTND
>Cq_CHHR1
MGGLAYVPNDATKIAFDAFYILKMICDDNCCTSSKNVTICFKDYNFTDTTNITYIESWEL
GVRWTYAILVMLVALLGNLSIIIILLKNRLLLRTSVNHFILNMSIADLISSIAGPIPFTI
RDTSFFWPLGGVWCHLEGYIQMLVMLVSVTSLATISFDRMVGVVSPFHQHLKRRHSLAII
VIIWVVSAMLSVPFGLYRVYTVREWKDLTERTCGEEDDKIRVWWVVSITGLTWLPLVIMV
VSYTTIFVSFKRTNFRRTFNKREHPAIVHLKQRVVRMMFVVVLVFSACWLPFQILMLTKK
NFIDSEGHLKNPAAKETYGILLTVSEYMIYTNPAINPIVYALMHQTFRRAFRVTFSCFFN
NKSSLVLTPGQGMNRYVWSIKSSSTLYGNDLLTSPPRNLRDRIQGRNQVTSSAVVSTSAV
ATSIALDIKSRKQRRRSFSEDSGTRNRCDIGNGRTMLPLSYANEGYVMDLQPRRQSFVST
GALGHLITQVIVEETSSDVENERVL
>Cq_CHHR2
MIVAYLGAREHNTMALWSMEATGATNGTTIPITEVWGTTATTLQDFAKSEDNMTQLTHDS
EEFPLNSAILNLSVYHYPYRKEIWVPISWRESLKIAAYVLVFLVSLVGNLLVILVVYYNT
HMRTTTNRYLVNLAVADLLVTLVCMWVHIVRHLSHPHYVLPTLFCKLDGFVQGTSLLASV
LTLTMISVGRFVAVMFPLQARTSPSRAQQVIIAVWITSLLLACPTLFYRKAYSVKWLDYT
TWHCDEIWPTEMEYDPSTGHNIVTFDTKKLFYTVLIIAFYFLPVGIMFINYSLVVWRLWM
KQQPGEQSLPARNTATRARKKVVKMVSVVLLVFVICWTPLQCSMLYTTFVNKEGYLPEWF
KDLEFSAYFIAYSNSALNPIIYCGFNANFRQGLMSLLTCRHAATSRAYRRNNWRGMTGTR
ETTVGSSGPEPAVLLEFSSFRNNRMVHKCSMTSHSGRGVMTGSSRDLRHNTFNELISDNT
CKNWIEGESQPRSQVCSSITAPTIYNNDGVFHHSDATMLVGTRGRQNGGHLGGLTHICSC
SRNSVRGNKACGCCHKNATNNTNSPAHHDNEMFDLNELQENISNSTQEEIL
>Cq_CHHR3
MELLDPVVDFERTWNVSSIQVRDLVWNGTNLEYEDQTLNDSFLLMNGTGGTVNETQWEEN
KYNLPWWHQLIWSIFFGGMVVVATGGNLIVIWIVLADRRMRTVTNIFLVNLSVADAMVST
LNVVFNFTYMLNLHWRFGRIYCKISQFVSILSICASVFTLMAISFDRYIAIMHPLRPRMG
RKATILIVVWIWVSSTCLSMPNMLFFTTAALPLKDGSSRVVCYGAWPDGDQGDSQSEYVH
TVVLMVLTYILPLLCMGFTYARIGMTLWGSRSIGEQTPRQVESIRSKRKVVKMMIVVVTI
FAICWLPYHVYFILSNLMPEIAHTDYIQETFLAIYWLAMSNSMYNPMIYCWLNNRFRNGF
KKVFSGWLPCIHYESEPKEVTRVHTTRISCSGSPETLHRVTCDGSSHISMKTYVSDVGGG
SNGARQQPMRVCNGANLRKATNGANARNYGGTLTTPKNTKFPAVSYQYV
>DromelEVm004854t1 type=protein; aalen=430,81%,complete; clen=1590; offs=30-1322; organism=Drosophila_melanogaster; evgclass=main; oid=Drosophila_melanogaster_Drosophila_melanogaster_GHHI01023975.1; codepot=Code/0.069; TSA: Drosophila melanogaster T
MSAGNMSHDLGPPRDPLAIVIPVTVVYSLIFITGVVGNISTCIVIKKNRSMHTATNYYLF
SLAISDFLLLLSGVPQEVSYIWSKYPYVFGEYICIGRGLLAETSANATVLTITAFTVERY
IAICHPFLGQAMSKLSRAIRIIVLVWIMAIVTAIPQAAQFGIEHYSGVEQCGIVRVIVKH
SFQLSTFIFFLAPMSIILVLYLLIGVHLYRSTLVEGPASVARRQQLKSVPSDTILYRYGG
SGTAMSFNGGGSGAGTAGLMGGSGAQLSSVRGRLNHYGTRRVLRMLVAVVVCFFLCWAPF
HAQRLIAIYAPARGAKLRDQHEFVYTVMTYVSGVLYYLSTCINPLLYNIMSHKFREAFKA
VLFGKKVSKGSLNSRNNIESRRLRRALTNSSQTQRFSIESAEQPKPSIMQNPTNKPPVAA
QYAMIGVQVN
>DromelEVm007404t1 type=protein; aalen=276,75%,partial3; clen=1104; offs=277-1104; organism=Drosophila_melanogaster; evgclass=main; oid=Drosophila_melanogaster_Drosophila_melanogaster_GHHI01000890.1; codepot=Code/0.034; TSA: Drosophila melanogaster
MAVKMLPTNSSGVLATDLQLFHNEKFLLNLTQVLNISADNLTSLLQGLEPEELLPTVTPM
TPLSLLATLSVGYALIFIAGVLGNLITCIVISRNNFMHTATNFYLFNLAISDMILLCSGM
PQDLYNLWHPDNYPFSDSICILESVLSETAANATVLTITAFTVERYIAICHPFRQHTMSK
LSRAVKFIFAIWIAALLLALPQAIQFSVVMQGMGTSCTMKNDFFAHVFAVSGFLFFGGPM
TAICVLYVLIGVKLKRSRLLQALPRRCYDVNRGISA
>Emetal_EVm001268t1 type=protein; aalen=584,59%,complete-utrpoor; clen=2930; offs=418-2172; organism=HBG_Emerita_talpoidea; evgclass=noclass; oid=HBG_Emerita_talpoidea_trinHBG_Emerita_talpoidea_Loc65682c5g1t1; codepot=Code/0.15;
MEMQNLTLMEAQVAGPSPLLAGNHISEYSNASYWSTTLPSNFTPVGTGEPMGPFVCGEDI
RTMNLSTYAYPTHRTKIWVPFGWRELLKVVAYIVLFLVSLTGNVLVILVVYYNVNMRSST
YQYLVNLAVADLLVTLVTMWVHLVRHLSYPHYVLPAFICKLDSFVQTVTMLASVLTLTVI
SVGRFVAVIFPLHAHTSPNHAHRAIATIWLLSFIIASPILRYRERITIQWSDFTSVQCEE
LWPTTTQFDAQKGICVKTFDGKKLFYSVLIVLLYFIPVVIMVTSYSMVVWTMWRTQLPGE
QSAPCRNTAVRAKKRVVKMVSVVLLVFVICWTPLQTLLLYSTIYDGFVEWNVSNTLEFMV
YFLSFTNSALNPIIYCGFNTSFRQGVISLLTCRHGSTDRFYHRGTRRGMTGGTRETTLGS
GPEPAVLLEIGSLKVKGKLPGRWSGVSMQHGWNVSGERDGTRHAARTQHDQPQHPDCKRH
TRSQEEEDQSGPASAALGPHNHAAPSTQLAAQNGGGYKRNNQTDHASRKLSTQSSSYGSN
DGGSGCGCYLGKQRKRKDVSVYQEKQIYDDLRDKITKKAKEEMV
>Emetal_EVm002332t1 type=protein; aalen=444,94%,complete; clen=1417; offs=76-1410; organism=HBG_Emerita_talpoidea; evgclass=noclass; oid=HBG_Emerita_talpoidea_trinHBG_Emerita_talpoidea_Loc26821c0g1t1; codepot=Code/0.11;
MGQLSLPPTTALSFPPPGPLLGNATGEGGGVGTWAAEGAATPALNRSLSLALNLTLNSSL
GAEQDVHFDLDQYIVDKLGDRRLPYSTLLPMTALYCLLAVGGVVGNALTCLVVARNRTMR
TSTNYYLVNLAVADLLTLSLVLPLEVYLMWEQYPWPWGATACRVRAMLPETVAHVSVLTI
LAVSGERYVAITDPVHARTAHTLARTARVLPVIWLLSLLGAAPWGYYQQVNVLRTPGGAL
IPQSAWCAIPFMERDSDFSWLLWVSSVSSFILPMAALVTLYCRIGMVLAMDPPTRTPTAG
DGAMHTRKLGIRMLVAVVVAFFLCWAPFHAQRLMFAIVTSNKTWTNDLLSVNTKLFLFTG
ACYYLNSAVNPILYSVMSVRFRHALRRSVCGGRDWARRQHHHYRSTTLVRTRELSTASTR
RLQDLSQRNGTVLHYGLEKMDMEV
>Erisi1_EVm003906t1 type=protein; aalen=571,94%,complete; clen=1821; offs=14-1729; organism=Eriocheir_sinensis; evgclass=main; oid=Eriocheir_sinensis_trinEriocheir_sinensis_LocDN160870c0g1t1; codepot=Code/0.12;
MLLVAVGGNAIVMWIVIAHRRMRTVTNYFLVNLSAADLLMAVFNCIFNFIYMLHSDWPFG
AVYCTISNFMANVTIAASVFTLMAISFDRYIAIVRPLKPRMSKSEARHFIFFIWLSSMSL
AVPCLLYSTTVSIRYKNDEIRRGCFLLWPDGKTSISYREYVYNIVFFATTYVLPMLVMLI
SYTLIGCELWGSHSIGELTDRQVSSIKSKRRVVRMFIVIVVVFMLCWLPQQGFFLYQYHN
SQVLDSAHIQHIYLGFYWLAMANAMVNPIIYYWMNARFRSYFREVVLQCVTGRCCCCCAK
TSTYLDSPHLARRRHDSIEHTSRSRSAGGVTPRFCGKAGGNQHHDNFFIRGLGCAKPLDG
GYCPAHLKGQTEWHQMRYLTDKGHLTFQKAADPLYAHNINGVRKPLNDDPLHATTGCGDD
SWTPSDPSLPHRQSEKPDDLVLVPVLVSPPLCLPTHASVLALNHKEKESLDQPSKPPPDD
GGVEMKSFPQGNNHVAPRVLLSTDSDPEKALAKPCPAGQGHNHKPAGLVHLAIEETLKAA
VLQSGSGDHNGLDASHKKAEDSMKVSKEFML
>Erisi1_EVm005547t1 type=protein; aalen=473,59%,complete-utrpoor; clen=2401; offs=886-2307; organism=Eriocheir_sinensis; evgclass=main; oid=Eriocheir_sinensis_trinEriocheir_sinensis_LocDN169542c0g1t1; codepot=Code/0.1;
MELMAGPIMDIEGSGNITAAPEWWNVTNVDVDVSVNCSRTFCPVTNVTNSTCVECPLLDE
EGNKYNLPWWNELIWYVVFMGMVIVATGGNTIVIWIVLADRRMRTVTNIFLVNLSVADAM
VSTLNVIFNFTYMLNLNWRFGFVYCKISQFVSILSICASVFTLMAISFDRYIAIMHPLRP
RMGRKATILIVVWIWVSSVCLSLPNLIYFTTATIGYADGERIVCYAAWPDGDQGESQSEY
VHTVVLMVLTYILPLTCMGFTYVRIGLTLWGSRSIGEQTPRQVESIKSKRKVVKMMIVVV
TIFAVCWLPYHMYFILSNLMPEIAHYEFIQETYLAIYWLAMSNSMYNPMIYCWLNNRFRN
GFKKVFSGWLPCITYEGETAEVTRVKTARYSCSGSPETHHRVTYDGTSHISMRNLASSDL
SISGSRLPPVRLCNGANLRRATNGADSASRSYGGTLGPPKHTPYPSVTYQQYV

>Erisi1_EVm006110t1 type=protein; aalen=445,92%,partial3; clen=1443; offs=109-1443; organism=Eriocheir_sinensis; evgclass=main; oid=Eriocheir_sinensis_trinEriocheir_sinensis_LocDN204323c2g4t1; codepot=Code/0.091;
MFAGSEVTSAGVEGTEVEAAWTNDTVGGLWSGGGGSNTTNNNKTSINSTSFTSTTVSRLL
HMALSSTASPASSSSSSFFDSSTTELPFYYNNSDEAANPFMLMSNTCDANPLSFDFSQFE
FPYRIDTWKPITWWEVLEIVAYIITFLVSIVGNILVILVVRYNRNMRSSTNQYLVNLAVA
DLLVTLVCKWVHLVRHLSHPHYVLPAILCKMEGFVQSIALVASVFTLTVISIGRFVAIMF
PLHARTSPDRAIRVIAAVWIASALISSPPLLYRGLYKTEWSNFTTWNCDEFFPTKKKFVE
GVGCVVTFDAKRLFYMVFIITCYFLPVTIMLVNYSLIVWKLWGAQQPGEQHQQQVAATRN
MQRVVRMVTVVLVVFVICWTPLQSLMLYNFIYHEHLPEWPRWVEFTVYFVANSNSALNPI
IYCGFNANFRQGLVALLTCRQTRSG
>Es_CHHR1A
MSSGNVMCFNEYNFTDRANITYPETWELALRWTYAPLIMLVAVLGNLAIIIILAKNRLLL
RTSVNYFILNMSVADLITGLAGPIPFTIRDTAYFWVFGEAWCHLEGYIQVLVMMVSVTSL
AVISCDRMMGVVRPFHNHIKPWQSIAIIFIIWTVSALLAVPFAVYRIYTVHHWQDLDETT
CGEDVKKMHVWWMINMIGLTWLPLLVMIVCYTTILVYFRTHKFKASRNKEHPALTHLKRR
VVLMMFVVVVAFTICWLPFQLLKICNNLFLDDNTQFKNEKARRSHDILLTLSHYMMYTNA
AINPIIYALMHQTFRRAFRVTFPCFYNHKSMFVLTRGEGRQNYVWSMRSTSIAYNNVMSM
GRDHLSDRSRRAREHTPTAVVCSAALAASIVIEPIMEENMEGNSEQDSGQTQLPDSHVVS
ANTELRGSPPAPRSPSLGNERYVRDLVPRRIPIVSTGALGHLITQVIEEETSSDLESERI
L
>Es_CHHR1B
MMPRPNLTWPAVEGKELEDAFPVTCNLTCCQYSEDEIICFSEINYTDVNSLRTWPQWELA
VRWTFASLVMLVAVLGNLTIIIILSKNRLLLRTSVNHFILNMSVADLILALTGPIPFTIR
DTSMFWPLGELWCHLEGYIQMLVMLVSLASLATISFDRMMGVVRPFHTHLKTWHSLAIIV
VIWGSSAVLALPWGLYRVFTVHIWKDCVQTICGENEKLYIWWMVAVVGLTWLPLAIMLIS
YSTILVYFRHPKFKNLSKREHPVMTHLKKRVVKMMFLVVVIFVVCWLPLQLLNIFYTSFL
DENGQIKDEETEKYYNALVTVSQYMIYVNPAANPIIYGLLHQNFRRAFRLTFPCIFTRKS
SLVLTRGQGVTRYMWSVKSTGSTPSAAVAQRRQSAEQQARRSPAECTSATSGRRLGSFTT
LKNKRQRQGSYASSKGERKARKCCILRFERLGSRKSRKEEKRSAEVDSDEGLCSGHLSNV
NEKYVRDLPPRKMSIVSKGTLGHLVSEVIEEETSSDAERERVL
>Es_CHHR2
MASTSLPSLAYSPMEELVNQSYYPCHQDPRITTNFSQYEYTYRIKTWVPFTWREVLKVLA
YLVVFLVSLIGNLLVILVVCYNRHMRTSTNQYLVNLAAADLLVTLVCMWVHIVRHLSHPH
YVLPALVCKLDGFVQTTTLLASVLTLTVISVGRFVAVMFPLHARTSPDRANRVIATVWVA
SAVLACPTLFYRELYSIEWANFTTWQCDEFFPTEKEFVEGVGCVVTYDAKQLFYTILNIA
LYFLPVAIMIINYSLVVWTLWGAKQPGEHHSAATRNMATRAKKRVVKMVTVVLVVFVICW
TPLQTLILYTSFSQEDNLQEWFSTLEFAAYFVAYSNSALNPIIYCGFNASFRQGLVALLT
CRHATTGRIYHRRQRLGLTGGTRDTTVGPEPAVLLELSSLRRNRVNHRCSLTPSHSGRLV
VTGSNRDQRHNDLCDPGHDNGCKVCDSIAASPLHPGPALHHHHLLNKSDFSLGGQNGGKL
STQASSSSGDSVGRDGVCGCCRRHGRKRSRLPLYNENDIYNVNHLPEGLSAKDAKEDIV
>EulcruEVm004876t1 type=protein; aalen=239,98%,partial3; clen=729; offs=11-727; organism=Eulimnogammarus_cruentus; evgclass=main; oid=Eulimnogammarus_cruentus_trinEulimnogammaruscruentus_LocDN72642c0g1t1; codepot=Code/0.053;
MANITIAASVFTLMAISFDRYIAIVRPLEPRMSKTMARLFILIIWTVSALLAVPCALYST
TVTITYKDDKIRRGCILQWPDGQTSTSQQEHIYNIVFFITTYLLPMVMMLASYSLISKEL
WGSQHIGELTERQVNVIRSKRRVVRMFIVIVVIFAICWLPQQAFFLYQYHNAQVLDTAHV
QHIYLAFYWLAMANAMVNPIIYYWMNARFRSYFREVILQLVCLRFCCPRSRRRYTASPV
>EulmesEVm002388t1 type=protein; aalen=270,92%,partial3; clen=877; offs=66-875; organism=Eulimnogammarus_messerschmidtii; evgclass=main; oid=Eulimnogammarus_messerschmidtii_trinEulimnogammarus_messerschmidtii_LocDN35403c0g1t1; codepot=Code/0.051;
MSVADLILACCGPILFTIRDSSSFWVLGETWCHLEGYIQETVMLVSVISLTIISFDRMIG
VAYPFHEHIKQWQSWLVIAVIWVVSGILAVPFAVYRIYVVHVWADLVERLCNETGDMVVW
WSVSMIVLNWIPLTIMITCYTFIIVRFRKYDRSVRELVHPNVMKKKKRVIKMMFTVVIVF
VVCWGPLQVFTVSKYAFLDDNGRLLPNMEKAYKTFLTISNYMVYLNPALNPIIYGLMHEN
FRRAFRITYSCCFKEESDMFLSPGTGNRGY
>EulvioEVm000539t1 type=protein; aalen=479,91%,complete; clen=1579; offs=11-1450; organism=Eulimnogammarus_violaceus; evgclass=main; oid=Eulimnogammarus_violaceus_trinEulimnogammarus_violaceus_LocDN27377c1g3t1; codepot=Code/0.083;
MANITIAASVFTLMAISFDRYIAIVRPLEPRMSKTMARLFILIIWTVSALLAVPCALYST
TVTITYKDDKIRRGCILQWPDGQTSTSKQEHIYNIVFFITTYLLPMVMMLASYSLISKEL
WGSQHIGELTERQVNVIRSKRRVVRMFIVIVVIFAICWLPQQAFFLYQYHNAQVLDTAHV
QHIYLAFYWLAMANAMVNPIIYYWMNARFRSYFREVILQLVCLRFCCPRSRRRYTASPVL
ERRGLPSGQEEASSRSRSDSRGLGDGTVRTVPGSMQYRQHTAVRYCTRDRHQARNGMRQS
ITSGQCEICLQSFKPTTYESPTGVKSSRPADGNNVCVTTQFGADAKNGEQQLSNGDECAQ
TIYSQRKCHSPYHHVHFNAPSSPSANDCHLRSGKAPCLRHASQASSNEDNKTNCSRHVLP
SVSMRQTCHDQLPGEGGKSITSSKVCGRSGGVSLLDNSKLGHDLKRNRCHGKENEQSVM
>EupsupEVm004822t1 type=protein; aalen=447,93%,partial3; clen=1430; offs=90-1430; organism=Euphausia_superba; evgclass=main; oid=Euphausia_superba_trinEuphausia_superba_LocDN192048c0g1t1; codepot=Noncode/-0.0054;
MICNETCCTNNHNKTICFADQNFTYFQNLTHSADWDIAVRCTICIPLVLMGVIGNSLTIY
LLLKNKLLMRTSINLFILNMAFADLIQSLTGPIPFTIKELNQFWRLGEIWCYAETYIQVM
VQLVSMTSIAIISFDRMLGIVRPFHRHLTKWWSLLIICIIWIYAASLSIPFAVNKNYLER
QWKDIFAIGCRTIRGNLHIWWEVVNIGSFWIPLAIMIICYGTIFYNFKKYTRHKQEHPAS
LHMKRRVLRMLVFLTLLMIFLWVPEQVFEVMVYYYVDENGLFKDPYAEKVYNIMLTISKY
LMFVTPAVNPIVYALMHQNFRRAYRTTFPGCFKGKPKYFLSAGEGSRPFMWTLRTGVSSF
ACSIRRKSWSMKGRLDTEQQQSQSIQSNSYGNSLNVSGEELNLKRNSCNDANHITPQPKY
SQKIKTDNNKPSVNGHTNNESNKGEIH
>EuraffEVm002959t1 type=protein; aalen=814,95%,complete; clen=2563; offs=14-2458; organism=Eurytemora_affinis; evgclass=main; oid=Eurytemora_affinis_trinEurytemora_affinis_LocDN93401c0g1t3; codepot=Code/0.038;
MYSNNSSSLWETCDTIECLEENDPFAMPTWRKCLHSLIFFMMVAAADIGNMIVIWIVISD
KRMRSVTNYFLVNLSIADIINATFNVIPNFAYMLTGNWPFGWVYCKLGTYFSLISVTCSV
FTLVAISVDRYNAIINPLRPRLSRLKTIFIATSIWSLGLCISVPPLLYQKTVWGSIDNRT
QCISAWPDAAGFESKLEYGYNVSFMVVTYFLPMISMLYVFTRIGLELWGSRAIGEATHIQ
MESIKSKRKVVKMMLFVVIIFCVCWLPYHTYFILAHLQPSINHGKYIQDIYLLIYWLAMS
NSMYNPMIYCYMNQRFRRGFSEVIHFFSPFKLCFKPRDTVPEEDRMAMTMNGMRMNHLRV
NRELLNLSGSNCSTNVTPMATRRTSPIDSVGGNSPCRRQETSFIKQGTRTGSGNAPTWSR
VHHERAPIPPIISVETYVHVVSNPTLKQESMDGNLNQGPKIPSLRQMSEDSGKTKSKALG
TQSFKLPRQTFKINASGINKILPLDENIENESSSELTALDKSGNFNLGLTEGPNGIRSME
EDQKATNIPTDNEIQQTNWVNSEDNKAVDNTETKESLTVQLENYKKVSTDFPESQEDAID
FPTRKRDSNDCSISEKEMIDKAKDEKDSNFCQAQISKTPTCQLENIEKSRNEKVKDRDRE
IEWFGRSAGRINEKFANASLSEIIALSALLQEDIANNDLKDRKNDETQSRHENTINPRLL
SFNSIINRASLLAVDNLCISVCDSSSPTSPTHKCHSHDIDALDSSTVQGRALEKRIAEPD
TLTGSGLVSKYDSHIKMIDEDEESGDLCIFEPNH
>EuraffEVm004785t1 type=protein; aalen=638,58%,complete-utrpoor; clen=3305; offs=704-2620; organism=Eurytemora_affinis; evgclass=noclass; oid=Eurytemora_affinis_trinEurytemora_affinis_LocDN89411c3g1t1; codepot=Code/0.021;
MLGGWEVVYGIMLTISISENLIVIWIILCHSSMRTVTNFFLAHLAVSDLTMCIFNCAFNL
DYMLHKNWKFGRNYCIVSNFMSLYTVASCVFSLLALTFERYYVVMMPLRRRPTRICAVSG
IVIIIITSSLLCLPTLLFSVIGDIRNEAGEDSKVCFLLWPDGLPFQSTQDFWYNTFFLTA
TYFIPVLIMGYCYTRMGLKLWGGEQILEGAPPNPALERARHKKRKIVKMSFAVILLFAVC
WLPYHLYFLIIYLYPGAMILPWLDDAYLTVYLMAMSTSLINPTIYYIMNRKFRDYFHTAL
CINRCRAIRRSPILNPIVRTSVRSNQNSIHTNLVDRRLSSRVGSISISLAPHPSPIQTRS
NSPLSCRSNRLEIPREYCNPTLQVPAPPSQHQDIAQKRQNRNYSSNLNDAVNIKMPQVSD
SQEQIQDNCQNLSGSDSCQQPCEKDSCQQPYEKGSCRPTCDKDSSAHSLGKDRCSTQSCG
NDSRPQSCENDSCHPVCDYDSCPKQPCDNDSSQYTSDNDSILHLAQNGSCPQISQNDTYA
QLSQTDCCPLLGDNDSCPLPCDSASCPQIIDSPIENQNINLELSDVRTPAKKLPIKLSSD
SLIKKQNVDTPTIGIGCRKRLNKIGALVQKPSWEETTV
>EuraffEVm007388t1 type=protein; aalen=498,82%,complete; clen=1820; offs=19-1515; organism=Eurytemora_affinis; evgclass=main; oid=Eurytemora_affinis_trinEurytemora_affinis_LocDN80313c5g1t2; codepot=Code/0.017;
MEENVTLYWDPGNFTNQTDHVLQGEDLKNFIAEILGDSRLQLKTLIPLTTIYLLFMVVGV
FGNLATCLVILNNEYMRTATNVYLLNLAIADIATLVIMMPGELYLMWQQYPWPFGELACD
IKITVTEGVIYASILTIVAFTIERYLAICHPLSPGARSSTGKAKRVVGAVWAASFLSAAP
WAYFTKINYVQYNGENVLESAWCSIPFHEKESQASLYLMAASTVVYFIIPLVLVVALYLR
IGLTMKRSKMQRCAASCEGNDCKAERTLTQGRRTVVRMLVAVVVAFFTCWSPFHSQRLMF
VSVTLYGEWTDRLRASQHVLFMCSGVFYYFNTILNPVLYSVMSKRFRRGFSDIRRGTFIC
SAQPKSLDSRRRIDRPRHWIPKDQRDQILLRALGRSDIEDREALPCSQSSNSGDRTSSNR
EERRRNQTFRFQEPTQISRGAKSLTETQLTRSQVLTSTAVLLAGDETQTYSEGRLSHSDI
NPGRLCHWSTIQINDTGF
>EuraffEVm007811t1 type=protein; aalen=482,92%,partial3; clen=1567; offs=121-1566; organism=Eurytemora_affinis; evgclass=noclass; oid=Eurytemora_affinis_trinEurytemora_affinis_LocDN71102c0g2t1; codepot=Code/0.019;
MDEMDELSGVEVNLENNRSYENFIENLTDEEYLATFLGPKQLNLQVLIPITVIYSFIFLT
GVAGNLCVCLVIIRHKSLHTATNYYLFSLALADLVILVLGLPYELTSYWQQYPWVFGEPL
CKIRALISEMTSYASVLTIVAFSMERYLAICHPLYQYAMSGFNRAVKIISLIWILSFSAA
FPYLHFTRVNFIDRPMGSGKYIEESALCALLDSNIVPKDYPLHQLSSVVFFLFPLCVLMF
LYIRMGLSLHETSLARTRDSRVHGATTLNRSKDMVLRMLVAVVVAFFLCWAPFHAQRLGY
VYFKHTRTFGLVNEYLFYISGFFYYFSATVNPVLYNVMSLKYRHAFKATLCGTPNTTGVS
RTYTFRSTLNRTLDTDANIEMSSFNPSNRTSLSGMRLLDNKSFRSFTGGQDQKEGDKYKR
KGRGEMDMSCHVIQEEEPSSSTRTKLMICSNSELDNNCLISTRKDRKLTDGIPSRQSTNK
LT
>EuraffEVm008440t1 type=protein; aalen=459,50%,complete-utrpoor; clen=2726; offs=648-2027; organism=Eurytemora_affinis; evgclass=main; oid=Eurytemora_affinis_trinEurytemora_affinis_LocDN96320c2g2t3; codepot=Code/0.0024;
MKNISESLTSNTTESTCNHNNDVWTYGQILWTLMFSIIIVVAILGNTIVIWIILAHRRMW
SVTNYFLFNLTLADLMMATLNCIPSFIFMRDRVWTLGYIYCKINTFLSYVTIPASVFTLL
AITIDRRKAIVRPLEPKTSRMKVLITILVIWILSSIISLPPTLVAKHFLHGRCGKNYICV
PIWPSTESIDASQYDHVYNILFSVITYLTPMIGMGICYKQIWKNLWGGECIGEIMVHPAV
LKSRQNKKRVVIMFAVVISIFMVCWLPYQLYFIFLYYIPSVKYFRYIGDLYLSFYWLAMA
NSCVNPIIYYWMNSRFREYFNSVLFCLPRCFYWIKARSLRYKDDQNQETPKMLRLCEERD
TVKSRKGERPRLLLKSSTKEAFLGDTPLCELHPVFSISLRESREPRELGESRQSRESREP
KEPREPKEFTESREPRKPFLHQETGILEPEILPATEVLL
>EuraffEVm008477t1 type=protein; aalen=457,94%,complete; clen=1453; offs=53-1426; organism=Eurytemora_affinis; evgclass=main; oid=Eurytemora_affinis_trinEurytemora_affinis_LocDN87172c2g2t8; codepot=Code/0.022;
MNFSEAGWSEAGWSKAGWSDGDWESNNSSYFLDEGINITSSINLPGLNLSANSTKRGGSM
TDTMAHLWTLAFSLIMIISIFGNTIVLWIVLAHRRMWSVTNYFLVNLAIADLCMSILNCI
PSFIFMRDGVWKFGSMYCKVNHFTSYLTVTTSVLTLLALTFDRHKAIMTPLAPKKSHTSL
ILCILLIWVLGVVIASPAGIYAELVSVGPAEQNRHLCLIIFPDGVQGESLFDYVYNIAFF
VGTYIIPLTCMGVCYTRMGKNLWGGTMIGEETPSLRKSRKSKQKVVKMFVAVIVIFGICW
LPYHVYFIYSYHDPTITRKPYIRNVFLFFYWLAMANSCVNPLIYYWMNVRFREYFNLVLC
CIPRLTRHLIPAQEIELVEPGMNLSPSPNMSLQSQRSQHIYINKSPEPTRRACSTMEKST
VSIQIKNNQNFLTIIQEQPAETQLRHSCRDTAVETQL
>EuraffEVm008522t1 type=protein; aalen=456,58%,complete-utrpoor; clen=2352; offs=81-1451; organism=Eurytemora_affinis; evgclass=main; oid=Eurytemora_affinis_trinEurytemora_affinis_LocDN79876c7g1t4; codepot=Noncode/-0.0088;
MEGGEFYPKSTMERGDTYSGSTLETGVYSNSNWGNGDEPLNSSWENGAVYSPWENGGEPG
NLSSYPESNLTLDQFLAEVLGPKQLDGPLLLPVTVFYVIIFLTGLVGNISVCIVVGRNLS
LHTAMNYYLLCLAISDLFIIILGVPHELTIYWNQYPFPFGQAFCKLRSFASEMFSYVNVL
TILSFSLERYQAICHPLSSLPFTERSRVLLVFISCLLISAVFSLPHLLFTKLNYLEYPWG
SGNQVVESAFCAMLDVNIEPQWYPVHELSFLVFFLVPVILLSVSYIRIGIMINRSAKLNL
RRSRHRQSRGSPLDNRKQIIRMLVAVVIVFFVSWAPFHVQRLGYVYFKESESFRTVNEYL
FYLSGCLYFLSCTLNPILYHIMNVKYRKAFVKTFCTQGPDPGSIQVPTWISAQTSTTIIP
NSRDVGSVRLKLIIRRNWQAETTLALDSDRISEHAL
>EuraffEVm009214t1 type=protein; aalen=432,60%,complete; clen=2147; offs=553-1851; organism=Eurytemora_affinis; evgclass=main; oid=Eurytemora_affinis_trinEurytemora_affinis_LocDN83332c0g2t12; codepot=Code/0.014;
MNQTKITAFGGAVHDDSELQDGNETMSIEEFLNTVLGPRQLEGPLLIPVTVFYVLVFLTG
LVGNLSVCLVIARNRSLHNAMNYYLISLAVADLTILILGLPNELSIYWHQYPFPFGELFC
KLRSFISETSSYASVLTIMAFSLERYIAICRPLQALPWSDCTRVSGVSSLCWFLAMLFSL
PHLLFTKLNYVDYPWQSGHMLPESAFCALLDDNIYPQWYPVHEISFLLFFLVPVILLSFL
YTSMACVVRKSARAELRRSVHRHSTGAPTDHRQQIIRMLFSVVVIFFFSWAPFHVQRLGY
VYFKESPSFRTVNEHLFYLSGCLYFLSSTLNPLLYNLMSAKYREAFKNTFCGGNKEVDRT
KIPAWVTQTSTTTLLNTGSRRASHDILGGSRQGERSGSMDLELSRISRDRFSRKMSYDAR
FETVIEEKEDAC
>EuraffEVm010270t1 type=protein; aalen=400,47%,complete-utrbad; clen=2540; offs=59-1261; organism=Eurytemora_affinis; evgclass=noclass; oid=Eurytemora_affinis_trinEurytemora_affinis_LocDN76699c4g1t1; codepot=Code/0.03;
MEEYYALPEDENRTITVEWNWIRWEQDIDYFWTFAFSMIVVTAVLGNATVIWIVIGHKRM
WSVTNYYLLNLTMADIMMATLNCIFSFIFMRDSKWEFGLGYCVFNHFTSLVAVSASVFSL
LAITLDRRKAIMSPLKPKPTKAWVCGAILAIWVFCILLALPSTLHTSLHTVNTTGVENFE
VCITIWPDGLQGYSTYDFYYNVIYMVLTYLLPLILMGACFLQMGKKLWGGEVIGEDTPGL
QRSRINKQKVVKMFGVVITIFGVCWLPYHLYFLYSFYHPEVFKSAYTKHVYLGFYWLAMS
NCCVNPIVYYWMNKRFRDYFNYALTCAPRRIKMNLRKLTFRYSRRGSFSEHQSELIIMRR
LQCNAVGGAPKQNNEDSNQSGARGRAVPPRRADESSGSFM
>EuraffEVm010444t1 type=protein; aalen=393,98%,partial3; clen=1197; offs=18-1196; organism=Eurytemora_affinis; evgclass=main; oid=Eurytemora_affinis_trinEurytemora_affinis_LocDN71218c0g1t2; codepot=Code/0.022;
MRDGVWVFGRTYCKFNTFTSYLTVSASIFTLLALTVNRHKAIVTPLKAKATCCQLTFSLI
GIWLVSGVLSLPGLLLSDLHRISRSEEAYVCIMIWWDGFQGQSQFDFIYNMVLFVVTYVL
PLIFMCFAYTRMCRVLNQKVIGESTPSSEAGRLKKKQVIKMFSLVVGLFALCWLPYHLYF
LIMYAAPHLAKSPVIRPLYLCIYWLAMSNSCINPIIYYFWNQRFRKHFDNIFRRIIPVYA
SWNSNTEPQQNPPVLNVRLSEPVLQAREPGDELPLPENNQNNGELRGNTSTELQMRKKIC
MDYSASSYSSSDRNQSCFGSSWSKDQKSTKWIQVLFKNSLNSPQSEVDRKCMEEDLINKE
NEEFIRNHSDEGRLQFRYKGPVQTQPLRRHLGF
>EuraffEVm012219t1 type=protein; aalen=347,52%,complete-utrpoor; clen=1989; offs=165-1208; organism=Eurytemora_affinis; evgclass=main; oid=Eurytemora_affinis_trinEurytemora_affinis_LocDN96786c5g2t4; codepot=Code/0.023;
MGNIIWTIFFSLIVICSIVGNIAVLWVIIGNRRMWSVPNYFLANLALADLGMAMLNTMPS
FIFMRDGVWQLGSMYCSVNMFTSVLTVNANIFTLVGLTVNRNRAILTPLAPRASSLSLVI
GISFIWLLSGVAAVPSAVFSKLVTVSTKDGGKKALCLMVWPDGWQGKSSMDHHYNLFLFM
INYLLPLLYMIFAYSRMGCVLNAEVIGESTSSSRMARNKKKKVVKMFALLVFLFGFCWLP
YQLYFLISHYVPTIARQQYTKDMYLGFYWLAMINSCINPLIYYVWNERFRSYFDDIIMYW
CPIKMRRNQEIEIELQSMASGNINSARRIIHTRMAVLPKPSETTTQC
>EuraffEVm018707t2 type=protein; aalen=215,98%,partial3; clen=654; offs=10-654; organism=Eurytemora_affinis; evgclass=althim; oid=Eurytemora_affinis_trinEurytemora_affinis_LocDN86422c2g1t1; codepot=Code/0.0049;
MLSNVIVWKVAYGGMLTTAISANLIVLWIILGHGSMRTVTNFFLANLAVADLTMCVFNCA
FNLDYMLHKDWKFGKPYCIVNNFMGLYTVATCVFSLVALTLERYYVVMYPLRRRPTKSIA
VCGILVIMAFSALICLPSLLYSKLGTIGDDTSGKSTVCFLMWPDGLPFQSTIDFWYNAFF
LSITYLVPVVLMGFCYTQIGIKLWGSDAILHQTSV
>GarderEVm002392t1 type=protein; aalen=201,98%,partial3; clen=613; offs=10-612; organism=Garjajewia_dershawini; evgclass=noclass; oid=Garjajewia_dershawini_trinGarjajewia_dershawini_LocDN14569c0g1t1; codepot=Code/0.04;
MVVWWEVSMVVLNWIPLTIMITCYTLIIVRFRKYDRSVRELVQPNVMKKKKRVIKMMFTV
VIVFVVCWGPLQLFTVSKYAFLAENGSLLPNMEKAYNTFLTISNYMIYLNPALNPIIYAL
MHENFRRAFRITYSCCFKEQSDMFLSPGTGNRGYMWSTHNRRSSQANLDRRFSSRSASMD
QSLPDKQAQTRCRLWSCFQRR

>Gasfor_EVm005239t1 type=protein; aalen=334,80%,partial3; clen=1246; offs=245-1246; organism=HBG_Gastroptychus_formosus; evgclass=main; oid=HBG_Gastroptychus_formosus_trinHBG_Gastroptychus_formosus_Loc162272c0g2t1; codepot=Code/0.035;
MGDSTDEEGPLEDPDTVPWPTKLLMKCVLEVSRELNISSELPLTLLNLTQVFESDLTSRI
NFNLTDNPHLEEDRIIQLLRSEVNSSIWEEEGGIRLGECLETNTPSDRPYLLPWWQQLTW
TLAFGSMLLVAVGGNAIVMWIVIAHRRMRTVTNYFLVNLSAADLLMAVFNCIFNFIYMLH
SDWPFGSIYCTISNFMANVTIAASVFTLMAISFDRYIAIVRPLKPRMSKSEARHFIVFIW
FCSMTLAIPCLLYSTTVSIRYKNDEIRRGCFLLWPDGKTSISYREYVYNIVFFVTTYVLP
MLVMLVSYSLIGCELWGSHSIGELTDRQISSIKS
>Gasfor_EVm006346t1 type=protein; aalen=288,81%,partial3; clen=1064; offs=200-1063; organism=HBG_Gastroptychus_formosus; evgclass=main; oid=HBG_Gastroptychus_formosus_trinHBG_Gastroptychus_formosus_Loc22396c0g1t2; codepot=Code/0.031;
MELIESLDSYGWTFNLTKYQMEMEPNLTANEVVDPFLAPDVNGSLFLTFNDTSDGQNSNA
TDLNKYNLPWWHELIWYVVFMGMVVVATGGNLIVIWIVLADRRMRTVTNIFLVNLSVADA
MVSTLNVVFNFTYMLNLHWRFGLIYCKISQFVSILSICASVFTLMAIAFDRYIAIMHPLR
PRMGRKSTILIVVWIWVSSVCLSLPNFMYFTTDVIYFPEGERTVCYASWPDGDQGNSHSE
FVHTVVLMVLTYILPLVCMGFTYVTIGMTLWGSRSIGEQTPRQMESIR
>GeclatEVm002823t1 type=protein; aalen=687,78%,complete; clen=2623; offs=477-2540; organism=Gecarcinus_lateralis; evgclass=main; oid=GlaE_velvLoc19239ct1; codepot=Code/0.15; cov=59.2_g8349_i0;
MMEEKEKDNGEGAESGGAGEGWPALLFECVLQVWQELNATTDLPAPLNVSHNIYFEHEFY
MRLLNLSESGELNGTDWEAGGRDRLAQCLEPPPADRPYLLPWWQQLTWTLAFGAMLLVAV
GGNAIVMWIVIAHRRMRTVTNYFLVNLSAADLLMAVFNCIFNFIYMLHSDWPFGAVYCTI
SNFMANVTIAASVFTLMAISFDRYIAIVRPLKPRMSKSEARHFIIFIWLSSMSLAVPCLL
YSTTVSIRYKNDEIRRGCFLLWPDGKTSISYREYVYNIVFFATTYVLPMLVMLVSYTLIG
CELWGSHSIGELTDRQVSSIKSKRRVVRMFIVIVVVFMLCWLPQQGFFLYQYHNSQVLDS
AHIQHIYLGFYWLAMANAMVNPIIYYWMNARFRSYFREVVLQCSSGRCCCCCSAPSTYLD
SPHLARRRHDSIEHTSRSRSAAGGVTPRFCNKTGGKQHHDNFFIRGLGCAKPLDGGYCPT
HLKGEAEWHQMRYLTDKGHLTFQKPADPLYAHNINGVRKPLNDDPLLAKAGHGDDSWTPP
SDPAQPQRPSETPDDLLLVPVLASPPLRLPCPAAPPIANSHSEKESLGQPSKPPAEDSGI
EMKSFPNGNNHVAPRVLLSTDSDPEKALAEPCPAGQGHSHNPAGLVHLAIEETLMAAVLQ
SCSSDHIGLDPTSKSEDSMKVSKEIML

>GeclatEVm011081t1 type=protein; aalen=272,93%,partial5; clen=872; offs=3-821; organism=Gecarcinus_lateralis; evgclass=noclass; oid=GlaE_velvLoc77097ct1; codepot=Code/0.056; cov=15.7_g44905_i0;
SSACLIKNPINLVFEISTVLFFVAPLLLITVLYLCIAVQLKRSTRLARAVPSITSPNSSC
TNDGSRNKAVIKMLVAVVIAFFLCFAPHQTQRLVALHGDASNPAVVKLFNILHNISGISY
YISTCVNPILYHIMSNRFRKALKVTLGSCFEGEKAGLGGGGGFQDSDATFDHLKNGLSSH
HFPLHLSRHHRAMLMHQRSFVARSSSGRSRGDMTGGGAMRSSSFHHGSQQHPGFLSQCRG
RPSVPRSQHPLCPSPLEEENSLPTNGTSHTWV
>GeclatEVm054054t1 type=protein; aalen=134,58%,complete; clen=691; offs=12-416; organism=Gecarcinus_lateralis; evgclass=noclass; oid=GlaE_velvLoc107281ct1; codepot=Code/0.028; cov=5.2_g70435_i0;
MMAMAVGGNMLVMWIILAHRRMRTVTNYFLLNLSAADLFMSVLNCMFNFIYMLHSDWPFG
AVYCTISNFMANVTISASVFTLMAISFDRYIAIVKPLEPRMSKSVARVFILAIWGSSMLL
SLPCLLFSTTVTIT
>Gl_CHHR3
MELIAEPIMDLEGPGNTTALMATHDWWNSTDVDVDVSVNCSRTFCPVTNVTNSTCVECPL
LDDEGNKYNLPWWNELIWYVVFMGMVIVATGGNTIVIWIVLADRRMRTVTNIFLVNLSVA
DAMVSTLNVVFNFTYMLNLNWRFGFVYCKISQFVSILSICASVFTLMAISFDRYIAIMHP
LRPRMGRKATILIVVWIWVSSVCLSLPNLIYFTTATLSYAGGERIVCYAAWPDGDQGESQ
SEYVHTVVLMVLTYILPLTCMGFTYVRIGLTLWGSRSIGEQTPRQVESIKSKRKVVKMMI
VVVTIFAVCWLPYHMYFILSNLMPEIAHYEFIQETYLAIYWLAMSNSMYNPMIYCWLNNR
FRNGFKKVFSGWLPCITYEGETAEVTRVKTARYSCSGSPETHHRVTYDGSSHISMRNLAS
SDLSISGSRLPPVRLCNGANLRRATNGADSASRGYGGTLGPPKHTPYPSVTYQQYV
>Gl_CHHRA10
MFEVSDATTGVEGTEAGVWTNESAGEIWSGGGAVTTTNTTTTTSSTFASASSPLSHLLHM
ALTSTSSPSSSSASSFASSTDLPLFSTTYYMDDAANRSMLMPNSCDVNPLLFTDFAQYEY
PYRTDTWIPITWREVLKLVAYIITFLVSIAGNILVILVVRYNRNMRSSTNQYLVNLAVAD
LLVTLVCKWVHLVRHLSYPHYVLPALVCKLDGFVQGTALVASVFTLTVISIGRFVAIMFP
LHARTSPDRAIRVIAAVWIASALISSPMLFYRELYSTEWSNFTAWNCDEAFPTERKFVKG
VGCVVTYDAKQLFYVIFTITCYFLPVTIMLVNYSLIVWKLWGAQQPGEQHQQQVAATRNM
QRVVRMVTVVLVVFVICWTPLQSLILYTTFSNDEHVPEWLSWLEFTAYFVAHSNSALNPI
IYCGFNANFRQGLVALLTCRQSRSGSRTYYPRSWRGLTGTRESITGYSGPEPAVVLDMGG
SVRHSRLTQKSSSSSLCGRLVYTGSARELRHHHHHHHHHHHPLNTSGITSISSINSNGGS
GSGGGNSITSNRNLSLRTNSTSMRQGYRSTNRSSDQQELTLAQRTFVRASYMGDNGRLDP
PPPPPPPPPPPPEEEEEEE
>Gl_CHHRA12
MIVFGERELVCNDTCCQMSSGNVLCFDDYNFTDRANITYPESWELAIRWTYAPLVMLVGV
LGNLAIIIILAKNRLLLRTSVNYFILNMSVADLITALAGPIPFTIRDTAYFWVLGETWCY
LEGYIQMLVMMVSVTSLATISCDRMMGVVRPFHNHLKAWQSITIMFVIWCVSAALAVPFA
VYRIYTIHHWQDLTETTCGEEVNKMHVYWMINMIGLTWLPLFVMIVCYTTIFIYFRTHKF
QADRKKEHPAITHLRRRVVLMMFIVVIAFTICWLPFQLLKICNKFFLDEENHFNSEAAEK
SHDILLTISHYLIYTNAAINPIIYALMHQTFRRAFRVTFPCFYNQKSAFVLTPGEGRRNY
VWSMRSTSTMYNIMSMSRNHISERSRKPKELTSSAVVCSAALAASIAIKPISKESREENS
LQDSGQTQLPKSHVVSVQVEQGVSLSNNGPRSPPLGNERYVQGLAPRQISIVSTGALGQL
ITQVIEEETSSDLESERIL
>Gl_CHHRA9
MASTSLPAISYSPMEDLVNLSYACQQDPRITTNFSQYEYTYRMKTWVPFTWREVLKVVAY
LVVFLVSLIGNLLVILVVCYNRHMRTSTNQYLVNLAAADLLVTLVCMWVHIVRHLSYPHY
VLPALVCKLDGFVQTTTLLASVLTLTVISVGRFVAVMFPLHARTSPDRANRVIATVWIAS
ALLACPTLFYRELYSIEWANFTTWQCDEFFPTEREYVKDVGCVVTYDAKQLFYTILNIAL
YFLPVAIMIINYSLVVWTLWGAKQPGEHHSAATRNMATRAKKRVVKMVTVVLVVFVICWT
PLQTLILYSSFSQEDHLPEWFSTLEFAAYFVAYSNSALNPIIYCGFNASFRQGLVALLTC
RHAATGRIYHRRHRMGLTGGTRDTTVGPEPAVLLELSSLRRNRVNHHCSLTPSHSGRFVI
SASNRELRHNALCDPGHDNGCKVCDGMAVSPLHPGPALPHHHHLHKSDGSLGGQNGGKLS
TQASSSSGDSVGRDGMCGCCRRHGRKRSRLPLYHENDIYNVNDLPEGLDVKEAKEDVV
>Gl_GPCRA11_FMRF
MSFLNDTDISDSVDDYDLSSNKTTPVTLDEMCVQTYNSVNDTLPTPKLMRFVVYGVLLTS
VGLLGLAGNFISITILSRPKMQSSINCCLIGLTSFDMIVTTTSILMFGLPEICEYTQTMV
WYTQGIYQLITPIIFPLALIAQTGSVYLTVTVTIERYIAVCRPLRARLLCTYGRAKVYVM
CVAIFSIVYNLPRFWEVSTKECIIEKGVTTRIVIPTKLRINPFYIEIYIMWLYLLVMYLV
PFLCLMIFNFFIYREVRAANHERQQLSRLQRKEIGLAVMLLVVVSVFFVCNVLAFIINIL
ELMDIVVEELTMTSNLLVTINSSVNFIIYCIFGQKFRKLLLQMFCSSLLPRVARDSAMES
AVFRNNSIYGESRTFTNGKTQTFRLSSWNGSHPQGRVLQSHATRGHHGFCGQSWRTSRYS
SVPMGENATPSSAPSLFSATRSQSLLPQRSPTENVQVL
>Gl_GPCRA13_Proctolinr
MYNSTSSTAALTSTAAPFLAAVLTSIAPQSTSTLDPALDSPTPTLANETDSGAVEMHEYA
PFLAVSRYVVQRVLVPVVLVVGVVGNTVTIVVLTRRQMRSSTNSYLTALAISDLLYLVFI
FSLSIRHHPGMNRPHHWLYWHYFRYALWLTDASSSTSIWLTVTFTIERYIAVCHPIKGKV
FCTESRAKRVIVAVFVLCFTLTATTPHEWVILLATDPTSGQTHLTLDYSSLGSNSTYKTV
FYWFTAVMFILLPLVLLAVFNSVLIHIVKQSRATRRTMTNTAAERDSHSQSQENKITVML
IAVVLLALLCQLPVAVMLVYQSLHQSKPGSTSYYIELGLGNIFNLLSAINAACNFVLYCA
MSDKYRRTFLRTFCSRWYRQPSPLHSWMATAYSNVEDGSPRFSRVSSMRMSRRSSHRHLR
GPPATTATMV
>Gl_GPCRA16_HPR1r
EGVVEGVVEKAMSPEIQYMGHIAYSVVAPVIISFGILTNVLNLVVLSRPSLRGPTFRYLM
WLAVANLLVCVVLLPFTLHSHATPVPYAAALYFAHIEVPVGNALIASSVYIVVGLSIDRF
VAVCYPRKYRNLHSHYVASVRIAVSFVIAFIIYIPMAFYKMVVPSGVSSDRFVIEENVQV
VSTRWFVVYEYLLEICVRFAPAVMLGVLNTWIIIEFKRISRRRLLLSQGMSCEVSAIPSQ
SYFEGNVNSTVVNPSPTNGQTEKGTEHAGPTTPAGSSDPPTDGNPTATTNVMAIHSVSSY
SDGFVVEKEVTKVESPTLNNNGHVVGGECPLPDGVSSPVVNGYRPVFAGEEINGCRNSSA
PCVARSKEEKEKETIMLSTINVATPQPPAPPPRPGMSERRHDMERRLVLLL
>Gl_GPCRA17_HPR1r
GGEGGYEAGGARWVVYQVVFPALVGVGVMANLLNLVVLSRPAMRGVAYRYLNHLAVSDLL
YLLFNVPFCLEDFVRVSESGQASSRASAVYYAHIGVPVVNLFLTMSEYIVVWLSYDRCLA
VCWPHKFSAKQRLRVVRERCGLSLALTVAVYCLSPLSQTYHCDGSLCCVMDSTYSSLTWF
MGYELFREIYSRFLPALLVTVFNVAIVVTLRRLHRERRAEDVISETRQERERRLFVLLVA
VTVLFYVTAFPSAMYKVLPGDDSNLESVLRPIADMLEVSGHVFNFVLYFLFSPDYRRTLV
GMAAPPDKARNAPPPYHSSTAIPL
>Gl_GPCRA18_HPR1r
MILEEYTWFHEAERGVKQVHGGYAPTTAPEEAYAIHEVQYVAYGVLAPIILSVGILGNLL
VLLLLRLPQFKGVVFSYFTVLAVADLLSLVFCISPLHHILAGATLHHSTAVWYSYFELFF
LGVAMSSSVLIVVSITVHRFISVCRPAEFKRINTHHFAWSCMTVAFGVSVVSWLPMSFLR
EPRMAEECQSSSFTPPDDKTWWVACLVHDVSDKGFFVAYAWVRQTIVSFLPIIIVVSLNI
LTLRGFMRHRKMRNALLNRQVSGESPETSSTREERQLMGLLIAVMSSFVITIVPSGIANA
INIGVKTTELNFVIFNAAANILEILNHTLNFYLYVLCSKPVRDTLKEYYAKYSSDLNRIV
EARFGARGDTKEERSRNSESPTSESVQNKGSQKVYAVSCTRLDSSKYVSGLENDLRREKN
RKNENLQQENLFPHVIQGKSNNMARLSGRDNPNFEFGS


>Gl_GPCRA44_HPR1r
MAEEGREETKQVEELYDVIYHYVFPVLIATGIVTNALNLIVLTRPLMRGRTYRWLRALAC
VDLSLCVLTVPVCLAEGGIRPLNSRSLAFYYAYFGWSLSIAAQILSFYLMGMFAFERFLA
VCRHDLYPRSQTDGVFRRGVATATVVVLLVYLPTMVVGRVAGGDGHWEPTDGYSKQQQRY
GWYPAYAWLREIFSRLVPALAITYCNVRITLRLRHLRNIREGFSSGVPVARRERERRLVL
LLFWFTALFYIFNTPVIVYYLGYLHTKSHFGKHLPPWLLIFAAISNLLQMMGNVSNFVLY
FLISPEFHNTLCSLFGRKSIGLPAGMKAGSVHAPKMAPAANTTVTTKTTTVSSANIASAA
ATGVATDESPTQSDSGYQQDVANSITPSRGSSYSSGDEGRGAVGGGNA
>Gl_GPCRA5_AllatostatinBr
MDEYEMHFNASVHEVTCGGNDTWDGNVTSNHTFEHLNVSGQYPLDLAVPLYGYAMPVLLL
VTTVANTLIVAVLWQPHMRSPTNAVLMAMALSDMLTVLFPEPMFFYMYTLDNHAKPLHPP
AACYAWYVLHEAIPNMFHTASIWLTVLLATQRYISVCHPSRAPRWCTQSIVTWAIVWVFF
FAAIHQTPRVFENHYESVQMEWEGQCAWVCKVTYNSWVTRIRLDVYYPIYFWFRVVFVHL
GPCTVLVVLNVLLFKALKEAQKRRKKLLNEKSSGKECRKLRDHNTTLMLIVVVSVFLVTE
IPLAVITVLHIISNSGLRIFSEQSYDSVMRFFIISNSFIIFSYPINFAIYCGMSRQFRET
FRDLFVRGGSQSWRRMDSTRDSRGSMYNGPPRNCRSLTSETII


>Glyacu_EVm001806t2 type=protein; aalen=593,40%,complete-utrpoor; clen=4353; offs=1560-3341; organism=HBG_Glyphocrangon_aculeata; evgclass=althim; oid=HBG_Glyphocrangon_aculeata_trinHBG_Glyphocrangon_aculeata_Loc91722c0g1t4; codepot=Code/0.059;
MDDLVLQPTLEGTIMTPGEGDLGSSSLAPFLASLQFEDNTSAPTNPSNQSCSENLLQVNV
TLFDYPYRMETWNPITWREVIKIIAYLVIFLVSLTGNLLVILVVFYNAHMRTTTNQYLVN
LAISDLLVTLVSMWVYIVRHFSYPNSVLPAVFCKLEGFVHAFSLTASVLTLTAISLGRFV
AVMFPFRTIRSPDRPRRVIAALWVTSALLACPMLFYRQTYPIKWRNHTSWQCDEIWPSKV
EFDKTRGHCVILYNTKFLFYMVFTIALYFIPVGSMILNYSLIVWRLWVRRVPGEHSIPAH
NMATRAKKKVVKMLSVVLGVFVLCWTPMQSLILYSNFVHAQHDSLPSWFHPMEFAAYFIA
HSNSALNPIIYCGFNANFRKGFIALLTCRQTSFGRSLHPLPTFRSTLPSESTEAAAENWK
GTTGATRETTEDSSAPEPVILVEFNSINSRYGQRIDVPLETQAIQNSLSDSGTDSACQRS
THGDALNESQVSSGTAYSQCHHSHSPYRLPGSLRRLPFLAHSRRRREGPQSSSKLARTPA
PASEAKDLEGCWCTRKMKDKLRKQKQTSLNERQRFAVSEVRDNVTYNTKEDML
>Glyacu_EVm003214t1 type=protein; aalen=428,90%,complete; clen=1416; offs=23-1309; organism=HBG_Glyphocrangon_aculeata; evgclass=noclass; oid=HBG_Glyphocrangon_aculeata_trinHBG_Glyphocrangon_aculeata_Loc89919c0g1t1; codepot=Code/0.079;
MPDEIYLLWWGSPYIFGAEFCFIRGFTAEISTNASILTIAAFTVERYIGICHPLRSHTMS
QLGRVIRSIAVIWIVATACAIPIAIQYGIVYQATESGEDDLSTAACLIKKRLKLVFEISS
VLFFVAPMLLISVLYVCIAIQLKRSTRLACSVPSIAAHNYSSTNDGSRNKAVIKMLVAVV
IAFFVCFAPHQAQRLMAIHGDPKSEVTVKLFNILYNISGISYYISTCVNPILYHIMSNRF
REALQVTLASCCGGKAGAGGGRWRSRSQSARSQHTHTLELTDNTFISETSVAITSSSNVN
NLTRIYKVDPRTKKTSTVQEINGIRRASGKGRFLPSSSPSSSSSPSKRYVGISKFRPLFR
PHIRQPEVIENPIDVYVANRSPGSRKRSQSDSLLSGGSISNCSMTHVEPEFTQKELSEVM
GRMKKVEA
>Ha_CHHR2
MEVSNIDLWTMESGSHNPMATAAVAAAAAASEVWGGSSSTTHSPYDTPHLPEDNVTMTFD
LNKSCQNDHRLMDLTDFEYGYRKETWIPITCKEVIKIVAYIMVFLVSLAGNLLVIVVVYY
NAHMRTSTNQYLVNLAVADLLVTLVCMWVHIVRNLSHPHYILPALVCKLESFVQATSLLA
SVLTLTVISVGRFVAVMFPLHARTSPDRAHRVIAVVWLTSALLACPPLFYREQYSIQWAN
FTSWHCDEFWPMEVQFNLKVGHCVTTYDAKRRFYIILTIVFYFLPVGIMFINYSLVVWKL
WMTQLPGEHCVPARNTATRTKKKVVKMVSVVLLVFVLCWTPLQSILLYSSLVHSQDNSLP
EWFSEVEFAAYFVAYSNSALNPIIYCGFNANFRQGLVSLLTCRHASTGRIYHRRNWKGMT
GGTRETTVGCSGPEPAVLLEFNSIKRNRLDHKFSMTSSHSGRVLMTCSNKDLRQNNLNDF
GSDNTCKNYNGGEQSQLKGGTGHSCPNINNAVYNNHHLRPNDVGLTRHHDGKLGARASNS
WSSNSGAAVGCGCCKSTTTTTSPLHHHHQMYDLNHLKEDINNDIREDVL
>Ha_CHHR3
MELLDYETTWNMSTIQVRDMAQNGTGQEYEDPTINLVYTMLNSTNSTGNVTLGEENKYQL
PWWHQLIWSVFFGGMVVVATGGNLIVIWIVLADRRMRTVTNIFLVNLSVADAMVSTLNVV
FNFTYMLNLHWRFGRIYCKISQFVSILSICASVFTLMAISFDRYIAIMHPLRPRMGRKAT
ILIVVWIWVSSTCLSMPNMLFFTTAPLPLKDGDTRVVCYAQWPDGDQGYSQSEYVHTVVL
MVLTYILPLLCMGFTYARIGMTLWGSRSIGEQTPRQVESIKSKRKVVKMMIVVVSIFAIC
WLPYHLYFILSNLMPEIAHTDYIQETYLAIYWLAMSNSMYNPMIYCWLNNRFRQGFKKVF
SGWLPCVHYYEREPVEVTRVHTTRFSCSGSPETLHRIAYDGSPSSRTTSRIP

>HomameEVm005739t1 type=protein; aalen=502,61%,complete; clen=2446; offs=465-1973; organism=Homarus_americanus_EVG; evgclass=noclass; oid=Homarus_americanus_EVG_Homarus_americanus_EVG_evg1679968; codepot=Code/0.07;
MGSVGEDDVSPTSESNATRRWLRKHLAHIMEASSGFTPSIEGKTHTLNPLRILATKTSRM
VGGGLEDATPGSLVKDWLEGHSNQSTDLLTLLSMEGDAPDPHTLRRVLNNLLQVETTPYH
NDDLENEASSDLPFQMPVYQQVLWVLAFGVMILGACIGNTIVIRIVLGNQRMRTTTNYFL
VNLSVADLFMTLFNCIFNFVFMLKSHWAFGSIYCTISQFVAHASLAASVFTLAVISFDRF
LNVMRPLKPRMSACVCRLLLCIIWLVAASIAAPILPYATTIQYDLGGRTICVILWPDGLA
SVSHMDYVYNVVILAVTYVVPMTAMVVCYAVIGCKLYDRRSAKTSRQADNFKSKRKVVQM
LALLVGVFALCWLPYHVYFILVHHHPQLSTRPYVQHMYLAFYWLAMSNAMINPIVYYLLN
ARFRYFFRQLFAEMQGNLRSCVKTSDPSSSDFSADDDPFALHLQLIGDPGRCVGGRPPLL
KHNNTAHSPLPLSPHHDHPVLP

>HyaaztEVm006211t1 type=protein; aalen=434,76%,partial3; clen=1691; offs=390-1691; organism=Hyallela_azteca; evgclass=noclass; oid=Hyallela_azteca_trinHyallela_azteca_LocDN13904c0g1t1; codepot=Code/0.068;
MQHTNDTEGLDPLWLKSYLHCVSLMSDTLNISVSEDVWLAMISVNFNSAPSGGSSNSLPN
DNAYDTPIPRIDTGNDINDLRYVSHPSILNDDTSVPALDLIPPEGAHVLAVVSSYCVSKL
IPQDRPFLLPWWQQTLWTLVFGVMLAAAIGGNALVMWIVCAHKRMRTVTNYFLMNLSAAD
LLMSVLNCMFNFIYMLHSDWPFGSAYCVFSNTVANITIAASVFTLMAISFDRYIAIVRPL
EPRMSKTMARLFIVVIWASSAALAIPCILFSTTVTVKYANDEVRRGCVLQWPDGRTNASQ
QEHIFNIVFFITTYLVPMLVMFTSYLLISIELWGGKQIGELSERQVNIIRSKRRVVRMFI
VIVTIFALCWLPQQAFFLYQYYNAQLLDTQLVQHVYLAFYWLAMANAVVNPSVYYCMNAR
FRAYFREVITKWPC
>HyaaztEVm008474t1 type=protein; aalen=348,29%,complete-utrbad; clen=3578; offs=333-1379; organism=Hyallela_azteca; evgclass=noclass; oid=Hyallela_azteca_trinHyallela_azteca_LocDN27394c1g1t1; codepot=Code/0.057;
MTECSNHTGGDPHGEDEDSYALQIQVTMTCVYSLITICGILGNVLTCVVIASNRIMYTAT
NYYLFNMAVSDLLLLVMGMPHEMQILWSPCPYVLGGVFCVARGLAAETSTNTSVLTIASF
TVERYIGICHPIRSHTLARLSRVMKIIAMLWVVGCLGAVPQAIQYGIEDGECKVVNAINY
TFEVSTFLFFVTPMTLITVVYVKIGLELYGGQRPRASHRGSLSHSSSAALDRSRSRGVIK
MLVAVVVAFFVCFAPHHAQRLLAFYGDSSNHVQVIVYKFLTHISGVFFYMSTCINPILYH
IMSKRFRQAFKETMRRCCGYGRSQLQYQLSVGEHSKPTTATLLDDARV
>LUA10.1_GeclatEVm002817t1 type=protein; aalen=688,60%,partial3; clen=3435; offs=1371-3434; organism=Gecarcinus_lateralis; evgclass=main; oid=GlaE_velvLoc12777ct1; codepot=Code/0.12; cov=354.8_g5674_i0;
MFEVSDATTGVEGTEAGVWTNESAGEIWSGGGAVTTTNTTSTFSSTFASSSSPLSHLLHM
ALTSTSSPSPSSASSFASSTDLPLFSTTYYMDDAANRSMLMPNSCDVNPLLFTDFAQYEY
PYRTDTWIPITWREVLKLVAYIITFLVSIAGNILVILVVRYNRNMRSSTNQYLVNLAVAD
LLVTLVCKWVHLVRHLSYPHYVLPALVCKLDGFVQGTALVASVFTLTVISIGRFVAIMFP
LHARTSPDRAIRVIAAVWIASALISSPMLFYRELYSTEWSNFTAWNCDEAFPTERKFVKG
VGCVVTYDAKQLFYVIFTITCYFLPVTIMLVNYSLIVWKLWGAQQPGEQHQQQVAATRNM
QRVVRMVTVVLVVFVICWTPLQSLILYTTFSNDEHVPEWLSWLEFTAYFVAHSNSALNPI
IYCGFNANFRQGLVALLTCRQSRSGSRTYYPRSWRGLTGTRESITGYSGPEPAVVLDMGG
SVRHSRLTQKSSSSSLCGRLVYTGSARELRHDNHHHHHLCDPLNTSGITSISSINSNGGS
GSGGNSITSNRNLSLRTNSTSMRQGYRSTNRSSDQQELTLAQRTFVRASYMGDNGRLDAL
RASTSSSSYTHRGGGRVGGGLDKEDEYGCSCCGGGKGRKGGGGRGGGGGGGGTGIGGRGS
GGGTRSLWGDRGGGGGGTGIGGRGSGGG
>LUA10.4_c216942_g1_i3|m.49516 c216942_g1_i3|g.49516 type:3prime_partial len:623 gc:universal c216942_g1_i3:164-2029(+)
MFEVSDATTGVEGTEAGVWTNESAGEIWSGGGAVTTTNTTSTFSSTFASASSPLSHLLHM
ALTSTSSPSPSSASSFASSTDLPLFSTTYYMDDAANRSMLMPNSCDVNPLLFTDFAQYEY
PYRTDTWIPITWREVLKLVAYIITFLVSIAGNILVILVVRYNRNMRSSTNQYLVNLAVAD
LLVTLVCKWVHLVRHLSYPHYVLPALVCKLDGFVQGTALVASVFTLTVISIGRFVAIMFP
LHARTSPDRAIRVIAAVWIASALISSPMLFYRELYSTEWSNFTAWNCDEAFPTERKFVKG
VGCVVTYDAKQLFYVIFTITCYFLPVTIMLVNYSLIVWKLWGAQQPGEQHQQQVAATRNM
QRVVRMVTVVLVVFVICWTPLQSLILYTTFSNDEHVPEWLSWLEFTAYFVAHSNSALNPI
IYCGFNANFRQGLVALLTCRQSRSGSRTYYPRSWRGLTGTRESITGYSGPEPAVVLDMGG
SVRHSRLTQKSSSSSLCGRLVYTGSARELRHDNHHHHHLCDPLNTSGITSISSINSNGGS
GSGSGGNSITSNRNLSLRTNSTSMRQGYRSTNRSSDQQELTLAQRTFVRASYMGDNGRLD
ALRASTSSSSYTHRGGGRVGGG
>LUA9.1_GeclatEVm004216t2 type=protein; aalen=453,51%,partial5-utrpoor; clen=2657; offs=3-1364; organism=Gecarcinus_lateralis; evgclass=alt; oid=GlaE_velvLoc18894ct1; codepot=Code/0.097; cov=120.1_g6962_i1;
QQEEHGNQEEGASRRRRRRRRRRRGIVLSYGLQCVLEPPPPPPSPPLLLLLLPTPLPPPS
LPPPPPPPPHPSTIMASTSLPAISYSPMEDLVNLSYACQQDPRITTNFSQYEYTYRMKTW
VPFTWREVLKVVAYLVVFLVSLIGNLLVILVVCYNRHMRTSTNQYLVNLAAADLLVTLVC
MWVHIVRHLSYPHYVLPALVCKLDGFVQTTTLLASVLTLTVISVGRFVAVMFPLHARTSP
DRANRVIATVWIASALLACPTLFYRELYSIEWANFTTWQCDEFFPTEREYVKDVGCVVTY
DAKQLFYTILNIALYFLPVAIMIINYSLVVWTLWGAKQPGEHHSAATRNMATRAKKRVVK
MVTVVLVVFVICWTPLQTLILYSSFSQEDHLPEWFSTLEFAAYFVAYSNSALNPITCPRP
PPPPPQERRFTGQAERREAQHSGVILVGGQRGA
>LUA9.4_c209770_g2_i1|m.36434 c209770_g2_i1|g.36434 type:internal len:373 gc:universal c209770_g2_i1:3-1118(+)
STQPAYTCAATTTNTTMSTTNLPHHRRPWSTFTHPTTRGLLTDLVNLSYACQQDPRITTN
FSQYEYTYRMKTWVPFTWREVLKVVAYLVVFLVSLIGNLLVILVVCYNRHMRTSTNQYLV
NLAAADLLVTLVCMWVHIVRHLSYPHYVLPALVCKLDGFVQTTTLLASVLTLTVISVGRF
VAVMFPLHARTSPDRANRVIATVWIASALLACPTLFYRELYSIEWANFTTWQCDEFFPTE
REYVKDVGCVVTYDAKQLFYTILNIALYFLPVAIMIINYSLVVWTLWGAKQPGEHHSAAT
RNMATRAKKRVVKMVTVVLVVFVICWTPLQTLILYSSFSQEDHLPEWFSTLEFAAYFVAY
SNSALNPIIYCG


>LUR3_GeclatEVm005146t1 type=protein; aalen=476,56%,complete-utrpoor; clen=2533; offs=900-2330; organism=Gecarcinus_lateralis; evgclass=main; oid=GlaE_velvLoc20228ct1; codepot=Code/0.1; cov=56.4_g8802_i0;
MELIAEPIMDLEGPGNTTALMATHDWWNSTDVDVDVSVNCSRTFCPVTNVTNSTCVECPL
LDDEGNKYNLPWWNELIWYVVFMGMVIVATGGNTIVIWIVLADRRMRTVTNIFLVNLSVA
DAMVSTLNVVFNFTYMLNLNWRFGFVYCKISQFVSILSICASVFTLMAISFDRYIAIMHP
LRPRMGRKATILIVVWIWVSSVCLSLPNLIYFTTATLSYAGGERIVCYAAWPDGDQGESQ
SEYVHTVVLMVLTYILPLTCMGFTYVRIGLTLWGSRSIGEQTPRQVESIKSKRKVVKMMI
VVVTIFAVCWLPYHMYFILSNLMPEIAHYEFIQETYLAIYWLAMSNSMYNPMIYCWLNNR
FRNGFKKVFSGWLPCITYEGETAEVTRVKTARYSCSGSPETHHRVTYDGSSHISMRNLAS
SDLSISGSRLPPVRLCNGANLRRATNGADSASRGYGGTLGPPKHTPYPSVTYQQYV


>LasentEVm002833t1 type=protein; aalen=325,93%,partial3; clen=1041; offs=66-1040; organism=Lasionectes_entrichoma; evgclass=main; oid=Lasionectes_entrichoma_trinLocDN28537c0g3t5; codepot=Code/0.01;
MMCYSPISETMDMDCYLEKTMGAKHLPLDVVIPITVVYMIIFISGVVGNVAVFVVIIKNA
RMHTATNYYLFSLGVSDIIILLLGLPNDLKLYWQQYPWVLGEAFCKIRTLVTEMTSYSSV
LTIVALSMERYLAICHPLHAYIMSGLRRALKVIGFVWAISFVSALPFAVYTTVNYLDYPP
GSGKIIPGSAFCALLDKHRPTDWPLYEISSFVFFILPMGIIVFLYIRMGSRIRRRSNYFG
KVAGSVHGETKQRSSKRAIIRMLAAVVVAFFVCWAPFHAQRLLYVYGQKLRHYREINEKM
YYITGCFYYFSSTINPILYNEIGRA
>LasentEVm003349t1 type=protein; aalen=302,59%,complete-utrpoor; clen=1526; offs=141-1049; organism=Lasionectes_entrichoma; evgclass=main; oid=Lasionectes_entrichoma_trinLocDN38011c0g1t17; codepot=Noncode/-0.0011;
MENASVLNSSLSDMNVTGTAYTPYTPQDWGPKRDSLRIVIPITTLYIIIFILGILGNVST
CIVIAKNKYMHTATNYYLFSLAISDLVLLISGLPQEIYLVWSRYPYIFGETFCIIRGFAA
EISANASILTITAFTVERYVAICHPFRAHSLSKLSRALKFIYVIWLIAILMAIPQAMQFG
VVYEVLPSGEKVEEHAMCSIKRVIVHHAFEISAFLMFVTPMTIITVLYVLIGIRLRRSNV
MTSRNNSSCGASMSHSERETRIPFLFPLCLLILLPSLSHSSPLFLKLVCCTCAWVCYQVY
AK
>LepsalEVm006518t1 type=protein; aalen=391,69%,complete; clen=1701; offs=159-1334; organism=Lepeophtheirus_salmonis; evgclass=noclass; oid=Lepeophtheirus_salmonis_trinLepeophtheirus_salmonis_LocDN75307c0g2t1; codepot=Noncode/-0.012;
MLNISLLVLTCEDYITLSEDDFDEEIFLKLCLGDKRQPLEYLIPFTLLYICMFITGILGN
ILVIYVIFYHKNLRSPTNAFLVSLAVSDISLLFVGLPNDLHIFWQQYPWLFGTSVCKIRA
MVSEMTSNSSVLTIVAFTIERYIAICHPLQSYKISSLSRSNKLITYIWIVSILASIPYAY
FTQIHYMKNPHSNQNIMGSAFCSAVNMPRYIFELSLLFFFLIPMIIMLALYSLMGSKMRK
KNNELGSNLTESVQSQQKRSVFKMLAAVVIAFFICWAPFHTQRLLYVVHYSYWKIMSDGL
YQQINEKLFYITGCFYYVSSTVNPVLYNLLSVKFRNAFRQTLCGRKAERLSQRNTTCSQN
SFVMRKPTSDSLPKNYLKTIREVDVSGRRGS
>LercypEVm001349t1 type=protein; aalen=790,85%,complete; clen=2788; offs=201-2573; organism=Lernaea_cyprinacea; evgclass=main; oid=Lernaea_cyprinacea_trinLernaeacyprinacea_LocDN89387c0g2t3; codepot=Code/0.11;
MANSSNSVVTPSRSMSADAMDTDSKVWGMPTYDHNQLDNLTDEDYLAAVLGPKNVGLPLL
IPITVLYLGIFVTGVVGNVAVCLVIVKNKSMHTATNYYLFSLAISDLILLLLGLPNDLAI
YWQQYPWLFGEILCKGRSLVSEMTSYSSVLTIVAFSMERYLAICHPLYSHTMSGFKRAVR
IIALVWIVSLLASIPYAVFTRLNYIDRPLGSKHFLPESAFCALLDDNIYPKNYPVYELSS
FIFFIFPMGILVILYIRMGLRIRDTNGIQRNFSKRPRPDLIPGQKASSSQLLKSITRHSC
LCKRGPTPSTSQATEDDAEAPLNPNRHRDSSCPANCMLHPAPTGQPALIRNGCVSTDSAS
VTSIVSIEEQGEQDTGFICCSSSHKVRQKNAGPKVDKDEEYVACKVCSSLVNLTQIKSQP
KSDDTDSFTPRVRSDKRSITILLAAVVLAFFICWAPFHAQRLCYVYFKESKFFRTLNEYL
YYISGFLYYFSATVNPVLYNLMSLKYRHAFKQTLCRSRKNRKGCLSLKSTRNPVNQSYTF
RSSAKTVLEVNSSENHCIVSKKNIRHKSKKALHRFGLRRWQRDSLFNLNNLHEVGDGLGD
ENSFNHSNRRRSKGFYARSDFRAAMRSAQNAFSDIAEEDSYQSSSNQSCLKMTLPVVASF
SNVPEESDLQHSQKGQGMDETIGTVPEADEHAGPWMVPRIPEAVSIKAIVQRTNRPQRSV
RAEGDLEATCSEASTPDSSILQSLHVSNLQRAHSALELNSVSYGSHKNHRHHHHYHRRSV
NHKLHDETQC
>LercypEVm003881t1 type=protein; aalen=500,77%,complete; clen=1940; offs=24-1526; organism=Lernaea_cyprinacea; evgclass=main; oid=Lernaea_cyprinacea_trinLernaeacyprinacea_LocDN89793c0g1t1; codepot=Code/0.063;
MAGNSMATNLASNASSNLTDFDEMVYLAGVLGPQRQPLQKLIPLTIIYIVMSITGLIGNL
SVCCVILRIPSMRSATNYYLFSLAVSDLLILLLGLPNDLHVYWQQYPWIFGQALCRIRAL
VSEMTSYSSVLIIVAFSMERYIAICHPLYSYTMSGLRRANKIIAAVWIVSSAAATPYAVF
TKIHYVRHPLTNEEMPESAFCVIYPAPHLLFEFSSLFFFLIPMTIMIFLYLRMGLRIRKT
TSFGKNTAVHGESRQVHSKKVILKMLAAVVVAFFVCWAPFHGQRLLYVAYYEYQWKFVSD
EVYQQINEKLFYITGCFYYFSSTVNPILYNVLSVKYRNAFKETLCGRKADSTAIHNPGAL
NMRNFYSAINMRPNGHREAELMALKTTRSSKLVNDHYSSQAGGNKRIQVTDQPNDAQIIV
EPRGRLQASRGATSDDSRCGATSEEVKASSTPPSLVQVRSDTVEEITAGSIRIGGDARTT
TTKKRLVSIIEFQADFTTAE
>LercypEVm004649t1 type=protein; aalen=460,80%,complete; clen=1714; offs=105-1487; organism=Lernaea_cyprinacea; evgclass=main; oid=Lernaea_cyprinacea_trinLernaeacyprinacea_LocDN79742c1g1t1; codepot=Code/0.045;
MDQAVWMNYSEMDGNDSSLEVSTTAPPLIPSMDLWIRIIWDLLFIIIIFVSICGNLMVLW
IILGHSYMWTVPNAFIANMSFSDLLMAVLNCIFNYIFMRDRHWEFGSAYCSVNNFVAIVT
VAASVLNLTAMSIDRYKAIVWPLKARTSKHTVFVVVVFIWVGSALFALPAGLFSTTVENS
SGRIICLVKWPDGQMGTSYQDYVYNILIMVVTYILPILIISFSTCHMSIVLWCKQPVGVI
TPQLERVKKKKQKIVKMLVVLILIFGLCWLPYHIYFIYSYHNPEVMRMENIQHIFLAFYW
FAMTHSLVNPIVYYCMNSTFRRYYVNILTLDCLKRRYQDAPAGVIMASALGLQMATQITA
TTNQQQSQRRPRQMETAFDHIEAAPTPKRPIRPSSTEHSVRTIKGRYQCKTENREPGQDQ
GKCDSQVLKNGEVVKRDTNDRSIYHSVVFLKRTSSTESRA
>LercypEVm008887t2 type=protein; aalen=320,99%,partial3; clen=964; offs=4-963; organism=Lernaea_cyprinacea; evgclass=althim; oid=Lernaea_cyprinacea_trinLernaeacyprinacea_LocDN71508c0g1t1; codepot=Code/0.055;
MPREANIAWTVVFSAMIICAIIGNICVFWIVLGHRRMRNVTNYFLANLSFADLIMSCLNT
IFNFIFMKNRNWIFGSWYCMINNFIAYLSVAVSVFTLVAISIDRYIAIVRPLKPRLTKTC
GIVSLLLIWLLSGVLSIPALLYSTTWSFSYGSGDNLTVCFLEWPDGPPSVSTLDYIYNII
FFVVTYLVPIIAMGVCYGKIGMVLWGKSIIGEITGDTATQERKLNSKRKVVKMFMVVVII
FAVCWLPYHIYFIYTYHHKEVVRMPIIQHVYLGFYWLAMSNSMFNPLIYYWMNARFRGYF
RSLLLAGKALCCQPRRLFGR
>LercypEVm009999t2 type=protein; aalen=297,96%,partial3; clen=924; offs=33-923; organism=Lernaea_cyprinacea; evgclass=althim; oid=Lernaea_cyprinacea_trinLernaeacyprinacea_LocDN86209c0g1t1; codepot=Code/0.068;
MATTASCGNLIVIWIVMSHKRMRTVTNYFIVNLSIADTMVSALNVTFNFVYMLNGHWPFG
SIYCKVCSFISVISICGSVFTLVAISFDRYNAIMRPLRPRMSRPMTILVAVFIWMVAMAL
AVPQLLYFTITYNTEQDRIICLSVWPDGPTNESRAEFGYNVCFMLITYFVPMAMMTATYT
AIGRELWGQQAIGEATEVQKESIKSKRRVVKMMIMVVLIFGICWLPYHVYFIVSNANPQI
VYHPYVQEVYLSIYWLAMSNSMYNPMIYCFMNNRFRQGFLRVFRFFSRPCLCRQAHQ
>LercypEVm012009t2 type=protein; aalen=264,80%,partial3; clen=982; offs=190-981; organism=Lernaea_cyprinacea; evgclass=althim; oid=Lernaea_cyprinacea_trinLernaeacyprinacea_LocDN95003c0g1t1; codepot=Code/0.044;
MTSSSLPSLSDGNGEGAWGSVSYATFNGSGANLSREIFLEMMLGPKQVAMSVLVPMTIIY
AVLFITGVIGNFCVCIVIIKCKSMHTATNYYLFSLAISDLIILLLGLPNELAGFWHQYPY
FQGEVFCKFRSYVSELASYASVLTIVSFSVERYLAICHPLHVFLMGDFKRVIRVVSVDWV
VAGLAAVPSLIFTTINYVDYPSGSGNYLDESAFCALLDINIFPKGYPMHELSTILFFLIP
VAILMVLYISMGLALSGQDSRSTI
>Lv_CHHR1A
MKGSRVTCNDTCCSWEDGSDNTFCFSDRDFPQDLVATPAWELGVRYGAATFLCVTGVLGN
LCILVILLKNRLLLRTSVNLFILNMSVADLVTAAAGPLPYTARDTQQFWTLGETWCRLEG
YLQMMVMMVSVLSLATISCDRMVGVVYPFHRHLRAWQSFIVIGLIWVVSAGIAVPFGLYR
EYAVHKWRDVTERTCEEANEMRVWWLVSIVALTWVPLGVMLACYALIFINFNKYRNKVRG
REHPAILRLKARTVRMMFVVVLVFVACWTPLQVVTLARNAFVQENGSLKKDLAETYDTLM
SVCQYMMYINPSVNPIVYALMHHNFRRAFRVTFACVFKGKPSFVLTPGHG
>Lv_CHHR1B
MLAPNLTLEHTKVSCNETCCVYSDNKTICFGDYNFTDRTNLTFPEPWELGVRYTFATLIM
LLGASGNLCIIIILLKNKILLRTSVNHFILNMSVADLITSLAGPIPFTIRDTHQLWILGG
AWCHLEGYIQILVMLVSVTSLATISFDRMIGVAYPFHKHLGAWGSRAIIVGFWVLSAVLA
LPFSFYRVYTVRIWQDMTERTCGEQRDELRIWWIAVIIALTWLPLLIMVISYTVIFVYLR
KGAPSTARREHPAILHLKKRVVRMMFVIVLVFILSWLPFQIMKIFEDKYIDDSGQYLPDQ
EAEYKVLLSVSHYMMYTNTAVNPLIYALMHQTFRRAFRVTFTCFYRKKPSLILRPSRGTN
RYVWSTDGSVYSNNMNKQKMKLRDRLRRAPHVTPQALVCTPALAASIALQQSVQKDSSDA
QVKEEL
>Lysamb_EVm003701t1 type=protein; aalen=357,98%,partial3; clen=1087; offs=15-1085; organism=HBG_Lysmata_amboinensis; evgclass=main; oid=HBG_Lysmata_amboinensis_trinHBG_Lysmata_amboinensis_Loc45138c0g1t1; codepot=Code/0.043;
MLHSDWPFGAVYCTISNFMANVTISASVLTLMAISFDRYIAIVKPLEPRMSKTTARIFIL
VIWSSSMLLALPCILYSDTVSITYKNNEIRRGCILRWPDGQTSSSRHEHIYNIVFFITTY
LLPMLVMLACYFMIGRELWGSRTIGEMSERQVNSIRSKRRVVKMFIVIVAAFGLCWLPQQ
AFFLYTYHNNQILDTANIQHIYLAFYWLAMANAMINPVIYYWMNARFRSYFRELVLHCVC
LRWPRRNLSYEGSPEIERRHPQCDEHSSRSRSDTRQGLNGTLRTTPGSNNHLLVYSSRER
LNARNGWRRSNAAAPSCERCRPANPMRPAILNDLLEPNLESQIQMVPLTATNNIRDM
>Lysamb_EVm005427t1 type=protein; aalen=264,99%,partial; clen=793; offs=2-793; organism=HBG_Lysmata_amboinensis; evgclass=noclass; oid=HBG_Lysmata_amboinensis_trinHBG_Lysmata_amboinensis_Loc43229c1g1t1; codepot=Code/0.043;
VLFCKLESFVQATSLLASVLTLTVISVGRFVAVMFPLRARTSPDRAHRVIAAVWMTSALL
ASPTLLYRQYYSIQWANYTSWQCDEIWPSVDQYDPKLGHCVKLYDTKTLFYTVFTIALYF
LPVGIMLINYSMVVWRLWMTQMPGEHNAPARQTATKAKKKVVKMVSVVLLVFVLCWTPLQ
SIILYSNFVHLQHNSLPVWFPSMEFAAYCIAFSNSALNPIIYCGFNVNFRQGFVALLTCR
QSRTSGRIYHPRSTLKTSLPPERR
>Minpug_EVm002765t1 type=protein; aalen=757,52%,complete-utrpoor; clen=4355; offs=1046-3319; organism=Uca_pugnax; evgclass=noclass; oid=Uca_pugnax_velvLoc10597ct1; codepot=Code/0.11; cov=20.2_g3239_i1;
MFEATDITTAGVEGTEAGVWSNDTVGELWGGGGGAVTTTNTSTATFPSSSTPLSHLLHMT
LMSTSSPPSSVFAASTDLPLFSTTQDMDDSANGSMLMSNSCDENPLLYDFTQFEYPYRTD
TWIPITWREVLKLLAYIITFLVSIVGNILVILVVRYNRNMRSSTNQYLVNLAVADLLVTL
VCKWVHLVRHLSYPHYVLPALVCKLDGFVQGTALVASVFTLTVISIGRFVAIMFPLHART
SPDRAIRVIAAVWIASALISSPMLFYRVLYKTTWSNFTTWNCDEFFPTERKYVQNVGCVV
TYDAKKLFYIIFTIICYFLPVTIMLVNYSLIVWKLWGAQQPGEQHQQQVAATRNMQRVVR
MVTVVLVVFVICWTPLQTLILYTIFSSYEHVPEWLSWLEFTSYFVAHSNSALNPIIYCGF
NANFRQGLVALLTCRKSRSSSGRYVTSWLLKGTRQSITGYSGQEPAMMPDMGSSLRHTRL
TQKSSSSSLCGRLVYTGSSRELRHDNHYHHHLCDPLNTSGMSSTNSNGGSGGNSSAGNSI
GNRSLSLRSNSNTRQGSMGMKRSRNQQELTLAQRTFVRAPYMSDNGRLDALRASTSSSSP
YNQRVRIGERTGGGLEREEEPGCSCWGGGRKGDARWGGKLEKRGLCGGKGLWRVGGGGGG
GGKGIAGGRRGIKRLWGGFKRKGRGGGEEKVRGIRWRRESESESGGGGGRGGGGGHVPYS
RSSSSSKERSYQGLEVFTVTAGAPDPVIFEKGVEAVV
>Minpug_EVm004770t1 type=protein; aalen=541,57%,complete-utrpoor; clen=2844; offs=108-1733; organism=Uca_pugnax; evgclass=noclass; oid=Uca_pugnax_velvLoc20520ct1; codepot=Code/0.088; cov=21.0_g6331_i0;
MMTSTTLPSIASTAMDDLANMSYGCQLDPRITNFSQYEYTYRMKTWVPFTWREVLKVMAY
LVVFLVSLIGNLLVILVVCYNRHMRTSTNQYLVNLAAADLLVTLVCMWVHIVRHLSYPHY
VLPAVVCKLDGFVQTTTLLASVLTLTVISVGRFVAVMFPLHARTSPDRANRVIATVWVAS
ALLACPTLFYRELFSIEWANFTTWQCEEFFPTEHDFVEGVGCVVTFDAKQLFYTILNIAL
YFLPVAIMIINYSLVVWTLWGAKQPGEQHSAATRHMATRAKKRVVKMVTVVLVVFVICWT
PLQTLMLYSSFSQEDHLPEWFSTLEFAAYFVAYSNSALNPIIYCGFNASFRQGLVALLTC
RHAATGRIYHRRHRTGLTGGTRDTTVNCSGPEPAVLLELSSLRRNRVNHRCSLTPSHSGR
LVRSGSHRELRHNALCEPGHEIGCRVCDGVGVSLHHPGPALAHHHPLHKSDGSLGGQNGG
KLSTRASSSSGESVGRDGVCGCCRRHGRRRSRLPLYHENDIYNVNDLPEGLGVKEAKEDI
V


>Mr_CHHR2
MLKMAAYVLVFLVSLSGNLLVILVVYYNAHMRTSINQYLVNLAAADLLVTLVCMWVHIVR
HLSHPNYVLPAVVCKLDGFVQNTALLASVLTLTVISVGRVVAVMFPLHARTSPDRAHRVI
AAVWITSAVLACPSLFYRELYSIKWANFTSWQCDEFWPTEKHFDPKLEQCVITYDARKVF
YVALTIALYFLPVAVMFINYSLVVWRLWMSRLPGEHSAPARHTATRAKKKVVKMVSVVLI
IFVLCWTPLQTIILYDFVRANNNSLPEWFSVVEFSAYFVAYSNSALNPIIYCGFNANFRQ
GLVSLLTCRRSSTGRIYHQ
>Mr_CHHR3
MDGMGSSSSSSSFSIKETILGLNSSSTNPHHSGHHGSSGHVLELWNTTEQEYVEEFSNLS
LLNSTNCTWNGTQWICPQGEWEPNPYNLPWWHQLIWSVVFGGMVLVATGGNLIVIWIVLA
DRRMRTVTNIFLVNLSVADTMVSTLNVVFNFTYMLNLHWRFGHVYCKISQFVSVLSICAS
VFTLMAISFDRYIAIMHPLRPRMGRKATITIAVWIWVSSICVSMPTMIFFTTDNIPEKDG
EERVVCYGAWPDGDQGESYLEYVHTVILMVLTYILPLLSMGFTYARIGWTLWGSRSIGEQ
TPRQVESIRSKRKVVKMMIVVVTIFGVCWLPYHAYFILANLMPEITHTAYIQETYLAIYW
LAMSNSMYNPMIYCWLNNRFRNGFKKVFARVCTCIQYDQEPVEVTRIHTTRFSCSGSPET
HHRVSCDALMEGILYLDDEDSL

>Munmic_EVm003683t2 type=protein; aalen=372,64%,partial3; clen=1743; offs=628-1743; organism=HBG_Munida_microphthalma; evgclass=althim; oid=HBG_Munida_microphthalma_trinHBG_Munida_microphthalma_Loc112016c0g1t1; codepot=Code/0.081;
MMESLEAVNTYELALNLTQYTTTDLERHNLTAMEDPFGLDGNYTSFPILNDTLESLFANG
TDPNKYNLPWWHELIWYVVFMGMVIVATGGNLIVIWIVLADRRMRTVTNIFLVNLSVADA
MVSTLNVVFNFTYMLNLHWRFGLVYCKISQFVSILSICASVFTLMAISFDRYIAIMHPLR
PRMGRKATILIVVWIWVSSVCLSLPNLMYFTTDVIYFPDGERTVCYGAWPDGDQGASHSE
FVHTVVLMVLTYILPLVCMGFTYVRIGLTLWGSRSIGEQTPRMMESIRSKRKVVKMMIVV
VTIFAVCWLPYHLYFILVNLVPDIAHQEYIQETYLAIYWLAMSNSMYNPMIYCWLNNRFR
NGFRKVFAGWCP

>NeodenEVm003303t1 type=protein; aalen=507,63%,complete; clen=2401; offs=471-1994; organism=Neocaridina_denticulata; evgclass=main; oid=Neocaridina_denticulata_trinNeocaridina_denticulata_LocDN53114c0g1t1; codepot=Code/0.02;
MSEDCIHHIDGRALTYDINCNDSCCTFGDGYIICFGECNFTDRSSLTYTEPWELGVRWTY
TLIVTVMGILGNITIITILLKNRLLLRTSVNIFIFNMSVADLTLSCAGPVLFTIRDTHQF
FVFGETWCHMEGVIQIMVMMVSVTSLAVISFDRMLGIVLPFHDHLKIWHSISIISVIWII
SGLLSIPFGIYRIYTVRVWKDLTETTCGEDRSKIKIWWIIIVIGLTWLPLLIMLISYTTI
FIYLKYSWRNPILQKEHPALIHLRKRVMRMMFAVVIGFIICWLPFQVLKLFTNKFINDSG
QFIDESKKKPYNALMSVSHYMFYTNAAINPIVYALMHQTFRRAFRITFSCFYNRKSAFVL
TRGVGPHTYTWSLKSTAQNVYGKNMVNNPKSSKLRDLIMRNNQVTSSAVVSSSAMVAAIA
LEPTQINKKIAEENHTTNREGEGEEACKSQKNGAMEKGTLLSYVNEGYVTDLPQRRTSIV
STGALGHLITQVIEEESSSDADTERIL
>Nn_CHHR1
IMEDRKHHNLTIEDVTYLLSQVSKIVCNDSCCRYKDNDVICFSDYNYTDKHNLTYTPTWE
MAVRWSYVSLVVLMALLGNLCTIIILLKNRLLLRTSVNHFILNMSVADLILTITGPIPFT
IRDTSNFWPLGKVWCHLEGYIQMLVLLVSVTSLATISFDRMLGVVRPFHNHLKLWQSVAL
IILIWISSAIIAVPWCIYRVYTKHIWKDMTQTICGESDQIYTWWIVGVIGLTWLPLSVMV
VCYTTIIICFHHRKFKIATSKEHPVMTHLKKQVVKMIFMVVIIFAICWTPLQLLKITNND
FLDENGQFKDKATERTYNILLTVSQYMIYINPAVNPIVYALMHQTFRRAFRVTFPCFYKN
ESSLVLTPGHGMRRYMWSYRSTTTSNACGNDISRIPRRRTRSEQGGTPGAVLSSSAVAAS
IALDSEAKRYKREWSTEDSEPSVSRRTKFRCRSLSVGSDGPSDSKCKIPNGRHSSDDATS
PLGTRSKKRKRSRSLGSEKSLDTMIKIEKERKSSEGSERGEGSERATMAHLSYPNEGFVR
DLPPRRMSFVSTGTLGYLITQVIEEETASDVENERVL
>Nn_CHHR2A
MEVSNIELWTMESGSHNPMATAAVAAAAAASEVWGGASSTTLSPYDTPHLPEDNVTLTFD
LNKSCQNDHRLMDLTDFDFGYRKETWIPITCREVIKIVAYILVFLVSLAGNLLVIVVVYY
NAHMRTSTNQYLVNLAVADLLVTLVCMWVHIVKNLSHPHYILPALVCKLESFVQATSLLA
SVLTLTVISVGRFVAVMFPLHARTSPDRAHRVIAVVWLTSALLACPPLFYREQYSIQWAN
FTSWHCDEFWPTEVHFNLKVGHCVITYDAKRRFYIILTIVFYFLPVGIMFVNYSLVVWKL
WMTQLPGEHCVPARNTATRTKKKVVKMVSVVLLVFVLCWTPLQSILLYSSLVHSQDNSLP
EWFSEVEFAAYFVAYSNSALNPIIYCGFNANFRQGLVSLLTCRHSSASRIYHRRNWKGMT
GGTRETTVGCSGPEPAVLLEFNSIKRNNRLDQKFSMTSSHSGRVLMTCSNKDLRQNNLND
FGSDNTCKDYNGGEQTQLEGGTGHSCPNINNAVYNNHHHLRYNDVGLTRHHDGKLGARAS
NSWSSNSGVTVGCGCCQSTAATTTTSPLHHHHQMYDLNHLKEDINNDIREDVL
>Nn_CHHR2B
MGVWMLEAMTYFHLTTTTTATSEVWSDVSSTLPTDYLSPHAQSVNESLAFALNVTCHNDR
QLVDLTEFEYAYRKETWIPITWREVIKIVAYVIVFVVSLVGNLLVILVVYYNVHMRSSTN
QYLVNLAVADLLVTLLCTWVHLVRNLSHPHHVLPAIICKLDGFAQATSLLASVLTLTVIS
VGRFVAVIFPLHARTSPDRAHRVIAVVWVTSALLSCPTLFYRQLYSIKWANFTSWHCDEV
WPSEVTYDPVVRRCVTTYDPKKLFYIILNTAFYFLPVGIMVISYSLVVWRLWMTQLPGEH
CVPARNTATRAKKKVVKMVSVVLLVFVLCWTPLQTIILYSNFVHVDHNSLPEWFGVMEFS
AYFIALSNSALNPIIYCGFNDNFRKGLMSLLTCRHSSTGRIHHRLHWRGTTGRTRETTVG
CSGPEPAVVLEIKSLEINSSSHKSYKKSSHSSRVVMTSYKELRHNKLDDIPDTDHTFKKP
SGGGESGQKGDGITTSTPCKNHCVCLVGDLADHQRPSGHQRLTEHHHSAPASASSSGRRK
VATCCGCCRSTKSASFTLEEVYGVNKLKDNINTDTKEDRV
>Nn_CHHR3
MELLDYETTWNMSTIQDRDMAQNGTGQEYEDPTINLVYTMLNVTNSTGNVTLGEENKYQL
PWWHQLIWSVFFGGMVVVATGGNLIVIWIVLADRRMRTVTNIFLVNLSVADAMVSTLNVV
FNFTYMLNLHWRFGRIYCKISQFVSILSICASVFTLMAISFDRYIAIMHPLRPRMGRKAT
ILIVVWIWVSSTCLSMPNMLFFTTAPLPLKDGDTRVVCYAQWPDGDQGYSQSEYVHTVVL
MVLTYILPLLCMGFTYARIGMTLWGSRSIGEQTPRQVESIKSKRKVVKMMIVVVSIFAIC
WLPYHLYFILSNLMPEIAHTDYIQETYLAIYWLAMSNSMYNPMIYCWLNNXXXXXXXXXX
XXXVPPGLQEGVLRLVPLRALLRARARRGNQGPHHQVLLLGISRNSPSDSLRRLITHFDE
DLCVRCGRRQQRRQDPASESVQRRQHEEGHERSQRQYQELWRHADHR
>OplsP2_EVm002856t1 type=protein; aalen=308,87%,partial3; clen=1052; offs=129-1052; organism=HBG3047I2_Oplophorus_spinosus_photophores; evgclass=main; oid=HBG3047I2_Oplophorus_spinosus_photophores_trinHBG3047I2_Oplophorus_spinosus_photophores_Loc457
MDTTSLALSASPSTASFSPTDILLSSAIPPYLSTQIPQDLLNISMVTNVSCNRAHHQIDF
SEFEYGYRKETWIPITWREVLKITAYVLVFLISLSGNLLVILVVYYNAHMRSSTNQYLVN
LAAADLFVTLVCMWVHIVRHLSHPHFVLPEVVCKLDGFVQTTALLASVLTLTVISVGRFI
AVMFPLHARTSPDRAHKVIAAVWITSATLACPTLFYRELYSIKWSNFTSWQCDEFWPQEF
KVDPKTGFCSLVYDSKHYFYTALTIALYFLPVGVMFINYSLVVWRLWMTQLPGEHSLPAR
NTATRAKR
>OraoraEVm001763t1 type=protein; aalen=556,61%,complete; clen=2696; offs=30-1700; organism=Oratosquilla_oratoria; evgclass=main; oid=Oratosquilla_oratoria_trinOratosquilla_oratoria_LocDN46275c1g1t1; codepot=Code/0.091;
MVASESGLRSLPSDGPVGHEAPWVPPPWPPGDPVNLMAGSSGMECNATCCNYSGGFICFI
EYNFTDYQTLDAREPWEVAVRWTYTILIVLVGLLGNLAIITILIRNRLLMRSTINLFILN
LSIADLITLAVGPIPFTIRETHPFWVLGPVWCHLDGFIQMIVMLVSVTTLSTISFDRMVG
VLFPFHRHLRIWEAVGVIALIWAAAIPFATPFAIYRNYFEREWKDLTEVTCEEVQTKLYP
WWIVVVIALTWLPLLVMLVCYTVIFVQVYRQSSCESLSPTVHPAILSTRTRVVKMMFVVV
LVFLACWLPFQILKIAKPKFISETGQLLTASRKTYKVWNTISQYVLYINPTVNPLIYGLM
HQNYRRAFKVTFPWIFKGKPAFVLTRGNGNRPFVWSTTRSRSHTIHSTPSSSNSEEPRVA
AVNAMALRRTKSLDTERFETRRRLAIRRTQREDFSRRTNEFPMHRISHSKTKKNKRVKSP
AGRGTEPRGEVNITVVLDEVPRETSLFSTNSLGALIHEVIEEESQSEVERETSYSHSVRS
NMPSEESSGASQRSIV
>Panar1_EVm004455t1 type=protein; aalen=578,40%,complete-utrbad; clen=4342; offs=2035-3771; organism=Panulirus_argus; evgclass=noclass; oid=Panulirus_argus_Panulirus_argus_evg11590173; codepot=Code/0.12;
MEWSTAVTTESTPAAMTPVPSADIWGLTYSSLSPFINTNVSEDYMSNDCVYDQTLVNVSM
YEYLYRKETWITITWREVLKMFAYVVIFLVSLAGNLLVIVVVYYNANMRSSTNQYLVNLA
VADLLVTLVCMWVHIVRHLSYPNYILPVIVCKLDGFVQATSLLASVLTLTVISVGRFVAV
IFPLHARTSPDRAHRVIAAVWVTAALLSCPTLFYRQLYSIKWSNFTSWQCDEIWPREGKF
DPAKRLCVITYDAKKLFYTVLIIAVYFLPVGIMLISYSLVVWKLWVTQLPGEHHAPSRIT
ATRSKRKVVKMVSVVLLVFVICWTPLQSIILYSNFLLGQEASLPDWFPVMEFAAYFIAYS
NSALNPIIYCGFNVNFRQGLVSLLTCRHTSAGRMYHRRNWKGMTGGTRETTVGCSGPEPA
VLLEFSSIKRNRMVQKYSMTPSQSGRVVTMGSNKELRRNTISDLTSGLTCKNCPRGGQAL
DPQPADSMCSNTAIYANDNHLHRSEVGLAACTGGQNGGHLSIHASSTSSGSSRVDKVCGC
CAMHRRKKSIPPEAAEDEMYQFNDIQENISNDTKEEML
>Panar1_EVm005562t1 type=protein; aalen=495,80%,complete; clen=1853; offs=130-1617; organism=Panulirus_argus; evgclass=noclass; oid=Panulirus_argus_Panulirus_argus_evg1734599; codepot=Code/0.099;
MALSDPVLDFERSWNVSGGRLAELEWWNMSGFEYDDARQQFANGSYFPFPNATTNFTDYS
EWEENKYDLPWWHQLIWSVVFGGMVVVATGGNLIVIWIVLADRRMRTVTNIFLVNLSVAD
AMVSTLNVVFNFTYMLSVDWRFGRIYCKISQFVSILSICASVFTLMAISFDRYIAIMHPL
RPRMGRKTTILIVVCIWMSSTGVSMPNMLYFTTAALPLKDGGERIVCYGAWPDGDSGNSY
SEYIHSVALMVLTYIVPLLFMGFTYARIGMTLWGSRSIGEQTPRQVESIRSKRKVVKMMI
VVVTIFAICWLPYHAYFILSNLMPEIAHTDYIQETYLAIYWLAMSNSMYNPMIYCWLNSR
FRNGFKKVFSLCLRGLRFRNGFRKVFSGWFPCVHYEREASEVTRVQTTRFSCSGSPENLH
RIDCDGSTHISMKTYVSDAGGGGSNGGRPQPVRLCNGANLRKATNGAITTNTRNYGGTLT
TPKTTKFSGVSYQYV

>Panar2_EVm001907t1 type=protein; aalen=788,80%,complete; clen=2931; offs=387-2753; organism=Panulirus_argus_ERNST; evgclass=main; oid=Panulirus_argus_ERNST_trinPanulirus_argus_ERNST_GHUJ01001070.1; codepot=Code/0.07; TSA: Panulirus argus LocDN97967
MVEEEHKVRLSTDNALDYGSGPTSTPWTDSLFECLLQVSEGLNVTVDIIYNLQNLANSSL
NQLSDRELYLYLLNSSVWGEVNSTFWDTSGGTRLTACLVPSPVDRPYLLPWWQQLTWTLA
FGSMLLVAVGGNAIVMWIVIAHRRMRTVTNYFLVNLSGADLLMSVFNCMFNFIYMLHSDW
PFGSVYCTISNFMANVTIAASVFTLMAISFDRYIAIVRPLKPRMSKSEARHVIIIIWLSS
MTLAVPCLLYSTTLSIRYKHDEIRRGCILLWPDGETSFSYREYVYNTVFFTTTYVLPMLV
MLVSYSLIGCELWGSHSIGELTDRQASSIKSKRRVVRMFIVIVVIFMLCWLPQQGFFLYQ
YHNNQVLDSENIQHIYLGFYWLAMANAMINPIVYYWMNARFRSYFREVVLQCYPGRSCCC
CCVKSIRYLDSPHLVHRRHDSVDRMSRSRSDVPLDVNAMRRNVPAGGSIQHDRLFVYSSK
SKVNARDGPRNTQYTNQRDSGTRSTIPLREMNYTKPVDGEFYRKPLTAEQESHRNQYLSD
QNALRISVQQAPSTFTCLINTVKRNQEDTLPMDEHMTQVPAGDIEMSWMVPHCYDRDSVA
AIVSDVTPTGPSPKGECHVSQSSADLLLVPIISKTSLTGPCSSSPLLRSNVKHEKVNDFV
RVEKEFESEQLYFEVNNVREEKVDIASFNCVPRPGGSLSVTITSPEDQVSRNVFLQEDSS
EDNHFTRTLEHKRPERKSISGNMVHEAIEETLNAVMKRSYVRDTSGKDTRNLKRSPENIL
KVSREIML

>Panar2_EVm006839t1 type=protein; aalen=307,20%,complete-utrbad; clen=4423; offs=980-1903; organism=Panulirus_argus_ERNST; evgclass=noclass; oid=Panulirus_argus_ERNST_trinPanulirus_argus_ERNST_GHUJ01021869.1; codepot=Code/0.044; TSA: Panulirus argus
MYQMWVQYPWPWGDAACKVRAVVPETFAHVSVLTILAVSGERYVAITDPVYARTTHTMSR
TARVLPVIWLIAFLAATPWGYYQKVNLLPGPLGSVLAESAWCAIPFHDTSTTWSWLMWVS
SVGAFILPMAILVTLYCRIGVVLSIDPPSRTPAAGTAAMHSRKLGIRMLVAVVAAFFLCW
APFHAQRLLFVIVTSYGHWTPSLRTVNTNFYYCTGICYYLNSAVNPILYSVMSVRFRMAF
RRSLCGGKEWARRQVYLSTTQGHLPLSNNSNILNRTREFSTTSTKRVIETSNRNGFNYVF
EHMEMEA
>ParausEVm004085t1 type=protein; aalen=619,46%,complete-utrpoor; clen=4002; offs=1572-3431; organism=Paratya_australensis; evgclass=noclass; oid=Paratya_australensis_trinParatya_australensis_LocDN50659c0g1t1; codepot=Code/0.025;
MNTSFPSLTFGSSEMDLVDSIGPSLGASVPSWPCNHTGPLVMREKYPMPLLVETARTLDI
YEILQIAAFASVFIISVCGNLIIMIVVYLNSFLRSTINYYLVNLAVSDLLITVLCWPTIT
TQLTQPFYILGRPLCKLNVLTQTTCVTVSVMTLSAVACDRVYAVMMPLRARSSVARPVTL
ILSIWVTAVVLTIPAFLVRDIQVFQWDDLVEESCSDMLPRCSPNVGTIFKYYRILLTVML
FFLPAMVMIVAYAVILLRLWCVKRPATPTQTTTPTSANAKSNPHIRAKRKIVKMTAMVLL
AFLVCWCPLHILLFYDLISHQALPPWFDKVVFWAYFLGYCNSALNPLLYGGFSDNFRQGF
KNMFRHRRYVSDHMQLPSTAMTSSMTRLSSRLSIPRPSVFRTFSASSQAVNPLPFVKHNS
LPRKQSLQYSRRSSAAFSNISNPQSRRSSTVRGLLYQREDSVGAKLPDHVLANLSHKEVS
LAYSLPPEPSNVPQVPRRRASSEGPEAIEETNCLLEETLYSVKGENHKGFIGESGDNSVV
SSALLDVHLQNLQKRQFTSIQEEGYHTNDDDTTLNADIKEHGISYSSEKSCHDSDSEVQM
TVHKNNVQNVEQTVFTPQI
>ParausEVm004792t1 type=protein; aalen=565,42%,complete-utrpoor; clen=3949; offs=1470-3167; organism=Paratya_australensis; evgclass=noclass; oid=Paratya_australensis_trinParatya_australensis_LocDN41038c0g1t2; codepot=Code/0.028;
MEGLRIVNPTLVSGITGAVTEDVLWSLGTSTFAPFVITHFPEGNMSDPVNSSCNFDDVRH
LNVSEYDYPYRKETWIAITWREILKIIAYVVAFLVSLAGNLLVILVVYHNANMRTSSTNR
YLVNLAAADLLVTLVCMWVHIVKHLSHPNYILPSIICRIDGFVQATSLLASVLTLTVISV
GRFVAVMFPLRARTSPVRAYRVIAAVWITSAILACPTMFYRQYYSIKWKNFVTWQCDEFW
PSEKRYDPKLRYCVTVYDYKTIFYTAFTIALYFLPVGIMIVNYSLVVWRLWVNQLPGEHS
APARNTATRAKKKVVKMVSVVLLVFVLCWTPLQTIILYSNFVHGQHNSLPTWFPAVEFSA
YFVAYSNSALNPIIYCGFNANFRQGLMSLLTCRQSSSGRIYYQRNWKGLTARTRETTEGC
SSAEPAVLVEFTSSKKNRYGPSGKTPLSSSREAPDSLCDSSSEPVSKRSFQGEPFNGSQS
HMSGSGTFFCHQQSDGLRGRPLGDFSRRALGSSITGRYPGGGFSGCSCCRRKGRRKEKII
SDGQQVYELNEVRDNTSNGSREDML
>ParausEVm005814t2 type=protein; aalen=391,32%,complete-utrbad; clen=3581; offs=1559-2734; organism=Paratya_australensis; evgclass=alt; oid=Paratya_australensis_trinParatya_australensis_LocDN40376c0g1t2; codepot=Code/0.012;
MFFYFVQGLNVNLHRFNLNYTVMVMMVSVTSLAVISFDRMMGIVRPFHNHLKQWHSAAII
VVIWAISSILAIPFGVYRIYTVRIWKDVTETTCGEERSKIRIWWIIIVIGLTWLPLTIML
LSYTTIFVYLRYFWRNPILQKEHPGLIHLKKRVMRMMFVVVIGFIICWLPFQGLKIFTNK
FIDETGRFIDDQKENMYNLLMSVSHYMFYANSAFNPIVYALMHQNFRRAFRITFSCFYKT
KSAFVLTRGVGTQTYVWSLKSTAKNVYGANMVNKPKSSKLMDLIKGNTKITSSAVVSSSA
MVAAIALDPNKTVSKDTIDNTSNERKENGLPKSKENGATGKGSLLSYINEGYVTDLPQRR
TSIVSTGALGHLITQVIEEESSSDPDNERFL

>ParausEVm007303t1 type=protein; aalen=431,30%,complete-utrbad; clen=4277; offs=1536-2831; organism=Paratya_australensis; evgclass=main; oid=Paratya_australensis_trinParatya_australensis_LocDN49913c1g1t7; codepot=Code/0.029;
MATAGLAYPTVPTGLSMTPAGMLLTSSYSPYLSTDYYDDHNGSHALNESCIIGRPEEFDF
SVYEYPDRKDTWIPITWREVLKITAYILIFLISLSGNLLVILVVYYNAHMRSSTNQYLVN
LAAADLFVTLICMWVHIAKHLSTPHYVLPVIVCKLEGFVQTTALLASVFTLTVISGGRFY
AVMFPLHARACPDRAHFVIAAIWICSAIFASPTVFYREHYKTEWSDFTVWHCDEFWPREV
VFDHEKGACVIGYDSKQVFYVFLTIAFYFFPVLVMFISYSLVVWRLWMSQLPGEHSIPAR
NTATRAKRKVVKMVSVVLLVFVLCWTPLQTTLLYSSLVHSKETSLPEWFPDLEFTAYFVA
YMNSALNPIIYCGFNANFRQGLVSLLTCSRTYGSRTYHRREYVSGSTSRFTLGHDRVDNT
GTEMLSGDSAS
>ParausEVm007429t1 type=protein; aalen=425,35%,complete-utrbad; clen=3628; offs=855-2132; organism=Paratya_australensis; evgclass=main; oid=Paratya_australensis_trinParatya_australensis_LocDN54969c0g1t2; codepot=Code/0.015;
MANTSTVISVSNTSIGVLDIFNGSIFVNDSIIDVNEYIKAELGPQRIVYSTLLPLTIIYA
LIAIGGIVGNSLTCLVVARNHSMRTSTNYYLVNLAVADLIALGFALPVEVYSLWVQYPWP
LGDAGCRARAVVAEALTFVSILTILAVSGERYVAITDPVIARTTHTLTRTTRVLPAIWLV
ALLAASPWGYYQQVNHLSPGGNVLLESAWCAISFHDKSRSWAWVMWVSSVAGFILPMLAL
IVLYYKIGVVLSIDPPSRTPSAGNGAMQTRKMGIRMLVAVVVVFFLCWAPFHAQRLMFVI
VTVYGTWDTYLRAVNQKLYYFTGICYYLNSAINPVLYSVMSVRFRIAFRRSLCGGKKWAR
RQQYLSNTYGAHLHSNTSNILNRTREVSTTSSKYITRVGSKRLGAPEFCSRNGFNYVFEH
MEMES
>ParnanEVm003661t1 type=protein; aalen=636,81%,complete; clen=2337; offs=118-2028; organism=Paracyclopina_nana; evgclass=main; oid=Paracyclopina_nana_trinParacyclopina_nana_LocDN15065c0g2t1; codepot=Code/0.047;
MEVCLQNITGNVTLETSNRALLQTTNIASQLQNLWLEVGPNCTAIRDKFLELLSTNGTTS
STTALADEDSFEDYEDSSATEDEGGSSTEPFRMPYSADVAWTVVFSIMIVSAIVGNLVVF
WIVLGHRRMQNVTNYFLVNLSCADLMMSCLNTVFNFIFMKSRDWIFGSVYCTINNFIAYM
SVAVSVFTLMAISIDRYIAIVRPLKPRMSKTCARIFLLVIWLSSALLSLPSLLYSKTWTF
AYGDGENLTVCFLLWPDGPPTVSKLDYIYNIVYFFLTYIVPIVAMGICYGQIGSVLWGKG
IIRENACNDLAHERKLLSKRKVVKMFIVVVIIFAVCWLPYHVYFIYTYHHKEVVTMPFIQ
HVYLGFYWLAMANAMFNPLIYYWMNARFRGYFKALMSSARLVCCQPGRFLFRRTNSKSSL
DIGVRPVDRGVVKMELHHYTNRLHPGMGKRLQNANIQGASSEPTNRHLNATGLKGNGAGP
LVVGSGSGDVMSPPGGAMPNFSSNRKMTSQALFRHLNNHTSSDIHSEPAINRMNISYGPN
AGLLPISGNLALSTPGGANGVNCCSNPVSISPLDGTTKATICTALNSIVAPTAVNNLNTN
SSSSDFKMSNCDHEEPVLRISVPFRNNPLLKHTSLQ
>ParnanEVm004003t1 type=protein; aalen=606,71%,complete; clen=2555; offs=681-2501; organism=Paracyclopina_nana; evgclass=main; oid=Paracyclopina_nana_trinParacyclopina_nana_LocDN9097c0g1t1; codepot=Code/0.044;
MEQGQEADFGLQIPPLSLNNLDSYEYLDADELQSLFSNISFLPNDHNLFPLPENWTSNLE
GLFTASNGSSVVFPSSTWLLNGRDSGSRNHFRPWSELNVTEKDAYLRNVHGSRSQDENLA
VPMTIFYLMLFFAGIPGNLLTCLIILWNSYMRAPPNFFLFNLAIADIITLIVVMPMEIFL
IWNQYPWPFGELGCSFVTVTSELVTHVSIITMIAFTIERYTAICHPMQPSLHSGKSQTIC
NIVVIWIVCLIPSFGWTHFTNVKYLRYGPHQEKIEESAMCIVSPDEVTPLMTYLTMITTI
VLYIFPIIFLPILYTKIAFAMRESENLNCENSTISHPSRRNRRTVIRMQIAVIACFLICW
TPFHVQRMMFVIATLTEKWSKSLTRIQETLHIISGGCYYLSSTVNPFLYSLLSKRFRRGF
HDVLRYACGRFVDVNYGLSTGGKGATPAGPANGQVGPMDGTGRNTSVQATIRPQKIRLQN
MRMRHAAINHAEEATTNPISTLPCSTLKACNDASSNNNQAKRKQKYKLLYVSQHRCNNLP
ASSTASVEFSLKNYATTKSCPTQLLTEAKAINEISCFHGGNGATMAAFSRTKSLKRFPRE
TLENQM
>ParnanEVm004022t1 type=protein; aalen=604,96%,complete; clen=1886; offs=54-1868; organism=Paracyclopina_nana; evgclass=main; oid=Paracyclopina_nana_trinParacyclopina_nana_LocDN13685c0g1t1; codepot=Code/0.048;
MEEEDFDNISSTEVSTTPDAATYIARHLGAQHLPLTTIIPISVVYAIIFVVGVLGNVSTI
VVILRNKYMHTPTNVYLANLAISDLLTHLVAMPFELYWLWRQYPWVFGEVICDAKMLTTE
TVTYSSILTIMAFTVERYLAICRPLAIPRRHSKMTRAVWALLAIWIASVSFSLPWIYYNK
VNYLTNEYTKEVMEDSAWCAVPWNEDAKTPFYLMISSTVVAFIIPFSLVTILYYRIGVAM
KKSSALKRCAAHGSGMECEAEITYNKGRQAVVRMLAAVVVVFFVCWTPFHAQRLMFVIVT
LQGKWTHTNGKAHHVLFLASGVGYYLSSCVNPLLYSVMSKRFRRGFSDMFKRGGGGGAQS
VNSAVAAAAAAAALAAAASPCNGNGNGNGMHPCNGGGGGGRTSGREVARYELKMAPRHVI
PPQCKEDILKKAFRNHDDLSSISFGSRSLNYADCQSVKPKLPPSSFSNHSDQNLSSRYGT
ASMLSKSPKLVVSWKRPNEKNGYSIDGSKVQIKVDGSHDNSLSSRSQSPVLNKSSKPAKK
KLLRFSPNLATSEGESVSADGDSNISCGVRKLKSDGDTPDCFSEELAEMIADSVRIDAMK
SGFK
>ParnanEVm004348t1 type=protein; aalen=580,84%,complete; clen=2071; offs=278-2020; organism=Paracyclopina_nana; evgclass=main; oid=Paracyclopina_nana_trinParacyclopina_nana_LocDN16820c0g1t5; codepot=Code/0.041;
MEDYSIYEEYQLTGNVTLEQYQCENCPEEDSISTFQEMFGNNGTQNVTFYPCDNYLEEVE
ATNSTLDVQTFLELCMAVKRHPYEILIPLTVIHCIMFITGISGNATVCYIIVRNPGMHTS
TNFFLFSLAVADIAILFVGLPNDLYVYWQQYPWIFGEKMCKTRALVSEMTSYSSVLTIVA
FSMERYLAICHPLYSYTMSGLRRASKIIAVVWALALAAAIPYMVFTKVHYVNHPHTNQTI
PESAFCTITPTPRFLFESSFLFFFLIPMTIMIFLYVRMGLRIRKTATFGKNTAVHGESKQ
AQSKKAILKMLAAVVLAFFICWAPFHAQRLLYVIYYDYSWKFATEDVYQQINEKLFYITG
CFYYFSSTVNPILYNVLSVKYRNAFKETLCGKRPETALLAGGERGGRMIGQYSLAASVYE
NGGQLGGSRGRLLASKNSTRHLSLIPTNGHAINGNKLPLMPTDHATASKLFNRAKTIETN
LSAVNLEDEEEVVEFCRRDVEMVEMHANVGGSHDILRITTKSPKKQLTQDSSQLNEDETK
VREVKAPQVCSGSTKPSNTDGTTAAINNIPLKRLDNSNLS
>ParnanEVm004470t1 type=protein; aalen=570,97%,partial3; clen=1755; offs=44-1753; organism=Paracyclopina_nana; evgclass=main; oid=Paracyclopina_nana_trinParacyclopina_nana_LocDN13293c0g2t1; codepot=Code/0.017;
MDYNLTTSAYTGLNSSEDFASSDENSTEMEMNSTEVSPLKRYDFLNPMWNVSFTISVIVG
TLGNLIVLWIVLCHKRMWTSTNYFLVNLSITDLLLTVLNGLFNFIYMRDGNWIFGDVYCT
INNFVSYVTVAASVLTLTAITIDRYRAIIYPLRPKLSRWVILGTIIAIWITSSLLALPSL
LYSSTFSNTKITVCIMYWPDGIAHHSKTDYIYNIVFFLATYVVPLILMALCYSRMGFHLW
GTPIVGEETETLRKNYQNKKKVVKMFVIVVSVFSVCWLPYHVYFLYTYHNKEVARHAATK
HVYLGIYWLAMSNTTVNPIIYYWMNVRFRKYFVRFLLFIPRLICGKSCWRDIDTGHNFHS
ATINHSNRNSYRDPRRSSSQRSMMSKRLSKSSQPTSLLADTLPSTRNTDENTSNLLDTTT
DSSTFPTASRTNNYSAKMSGTLTVPSNMNLWTKNGSNGCSRSIRWGEKSDGSFFLRRKSH
CGTFFPPFFLHIQVKFEFESSSIAGLLLRSKEIWAMFSCCSMSIEVTILFSESNSAHKKV
IPILKLTFMGMKSLLCVQKAKIRNNCWLRK
>ParnanEVm005531t1 type=protein; aalen=509,96%,partial3; clen=1584; offs=57-1583; organism=Paracyclopina_nana; evgclass=main; oid=Paracyclopina_nana_trinParacyclopina_nana_LocDN12498c0g1t1; codepot=Code/0.052;
MNNSTSPELEIMMQKWQMSLVPRIIWDFLFGSMIFVAVVGNLIVLWIVAAHRYMRTIPNA
FIVNMSLSDLLMAVLNCSFNFVTMRDRKWEFGQVYCSINNFMAIVTVAASVLNLTAMSLD
RYKAVVWPLKMRTSKYVVAAVILAIWIGSGLFALPAILFSTTLTVLPGQEICYIKWPDES
EDLLGASFQDYIYNIIILLVTFVFPIIIIGFCTIHMTLVLWCRQPVCIITPQLERAKRKK
QKIVRMLVVLIVIFGACWLPYHVYFIYSYHFPDVRRLPYIQHIFLAFYWCAMAHAMVNPL
VYYFMNPKFRHYYRHILMLKCLKPSPRNAPTGLILASAFGLQVAAHLAYSEANAKEGLKE
SSAANTPCRRLMRKNTQMSTLNSPVRHHNKKEENDPVSREQHLTVINHEPQQGDHFICGL
APMQDTISRRFSTALTLALKNESPGNRASFLVALQSHEDFIMAEDLLEIGDDDNALVEAH
RAAAASFISMKESSMFSQSSTECYRTGIF
>ParnanEVm005746t1 type=protein; aalen=499,98%,partial3; clen=1520; offs=24-1520; organism=Paracyclopina_nana; evgclass=main; oid=Paracyclopina_nana_trinParacyclopina_nana_LocDN17684c0g2t1; codepot=Code/0.04;
MVLGPQRIGLTPLVPITFFYVVIFITGVIGNVAVCLVIVKNKSMHTATNYYLFSLAISDL
MILLLGLPNDLAIYWQQYPWILGELLCRLRSWVSEMTSYSSVLIIVAFSMERYLAICHPL
YSHTMSGFKRAVRIIILVWFISMLSAIPYALFTRLNYVDRPLGSGHFLPQSAFCALLDNN
IYPKNYPVYELSSFLFFIFPMCILVILYIRMGLRIRETSGIQRNLPRSSAAATACGNLQQ
QAAANLSSSNNSIAPNHLRLNIEAVIQSEQRQLNCVKKSVLRMLVQCSCVQHQHQHQLQD
FEHRDQSPTNCILHPTSSNNSNSNCIQVESNTLCDACCTLIALQQQNQQQLHQRPDDTDS
FTPRVRSDKRSITVLLAAVVLAFFLCWAPFHAQRLGYVYFKESKIFRTLNEYLYYISGFL
YYLSATMNPILYNLMSLKYRHAFKQTLCGKKRRRPTHQGGGRPSQSGGGPTTRIREDQPH
HQANNQRSYTFRSSSRTGG
>ParnanEVm006002t1 type=protein; aalen=486,67%,complete; clen=2167; offs=188-1648; organism=Paracyclopina_nana; evgclass=noclass; oid=Paracyclopina_nana_trinParacyclopina_nana_LocDN21127c1g1t12; codepot=Code/0.022;
MDLDTLSLEGDDPISNVTKSGGTYDKNNDRAWGSSSYGSDVNSTANMTTNEILQLFLGPR
QVDFSVLIPITIIYVLMFVTGVIGNVAVCFVIIRNKSMHTATNYYLFSLAISDLVILLLG
LPNELAGFWHQYPYLQGEVFCKFRSYASELASYASVLTIVSFSVERYLAICHPLHVFSLG
DFQRAVRVISFDWIVAGLAAIPYLLFTTINYLDYPLGSGNFLQESAFCALLDINIVPKGY
PIHELATILFFIIPVGILMFLYISMAVTLHGSINGINAAPPGSVHGERQINSSRKQIIRM
LAVVVIAFFLCWAPFHAQRLGYVYFKESPVFRIINEYLMYLSGICYYVSSTINPILYNVM
SAKYRAAFRRTLCGLQTSRNPLPLPTTVALAGGQHRGHKSNNASGNFLSRRQETFEYVNA
PLIHRNGTINSIKIVESINLATKTEDNNSCQPSGQELSAVDPYADCGERRNNARLYFKSL
GHTTQV
>ParnanEVm006138t1 type=protein; aalen=478,80%,complete; clen=1787; offs=181-1617; organism=Paracyclopina_nana; evgclass=main; oid=Paracyclopina_nana_trinParacyclopina_nana_LocDN18337c0g3t4; codepot=Code/0.041;
MENFGTDGNWTTSFLNENQDFGGEEEEEAFAAVDTPRMMNCSNISILTDCSDPAESAYLL
PWWRQLIWSVLFVAMATTATCGNLIVIWIVMSHKRMRTVTNYFIVNLSIADTMVSSLNVT
FNFVYMLNGHWPFGNIYCKVCSFISIISVCGSVFTLVAISADRYNAIIRPLKPRMGRPMT
ILVAVLIWVVAMVIAVPQLLYFTTEFVPEDDRIICFAIWPDGRMNQSKQEFVYNVCFMIL
TYFLPMFFMTGIYMTIGMELWGQQAIGEATAVQAESIKSKRRVVKMMIMVVVIFGVCWLP
YHSYFIYSNVYPSINHSPYIQEIYLAIYWLAMSNSMYNPMIYCFMNNRFRQGFLRVFNFF
IRRSSDPPVGDSCAMGVLGAAQNQGASGGQHGLTCHNRQQQQHQQQQQASPLISTNVAKN
EVTVKLNGDRVSTNLAAPKAINCTLLVNVSVEKENANTSTQKNENVSPVSFTTESKVL
>ParnanEVm009638t1 type=protein; aalen=330,99%,partial3; clen=998; offs=9-998; organism=Paracyclopina_nana; evgclass=main; oid=Paracyclopina_nana_trinParacyclopina_nana_LocDN41375c0g1t1; codepot=Code/0.015;
MTLLNTVFNFIFMRDKNWPFGSTYCVINNFVVYVTVSASVLTLTAITLERYRAIIYPLRP
KLSRSFIVAVILFIWIISCILAVPTLLYSKLLSNGVISACVLYWPDGVAHNSKIDYLYNI
IFFITTYVVPMSFMAFCYTRMGRHLWGSPIVGEETPTLLKNYQSKKKVVKMFIIIVSVFG
ICWLPYHGYFLYVYHNKDVVRLPYIKHVYLSFYFLAMSNVIVNPIIYFWMNVRFRGYFFH
ALLFIPRLLCCKRNQAFSPESHHLRLMGNPLEVGPRIHRTQSCHNVALEATTTKKATMYS
TREFQTKLSPGKDTTNGRQDRLVFNLEHTA
>Pc_CHHRA10
MELLGPVLDSERTWNVSSIYVRDMVWNGTSLEYEDQTMNSSYSGVTNGTNVTEEWEENKY
NLPWWHQLIWSVFFGGMVVVATGGNLIVIWIVMADRRMRTVTNIFLVNLSVADAMVSTLN
VVFNFTYMLNLHWRFGRIYCKISQFVSILSICASVFTLMAISFDRYIAIMHPLRPRMGRK
ATIMIVVWIWVSSTCLSMPNMLFFTTAALPLRDGSERVVCYGAWPDGDQGDSYSEYVHTV
VLMVLTYILPLLCMGFTYARIGLTLWGSRSIGEQTPRQVESIRSKRKVVKMMIVVVTIFA
ICWLPYHVCFILFNLMPEIAHTDYIQETYLAIYWLAMSNSMYNPMIYCWLNNRFRNGFKK
VFSGWCPCVHYERDPTEVTRVHTTRFSCSGSPETLHRIACDGSSHISMKTYVTDTGGGGG
GSNGARQQQPPVRVSNGANARKATNGANARNYGGTFNAPKVSKYAAVSYQYV
>Pc_CHHRA53
VTLVPAVLVMMASVPSLAIISFDRMVGVVSPFHQHLKRRHAVAIIASVWLLAGLLALPFG
FYRVYSERVWKDLTERICGEEDDKIRIWWKVSILGLNWFPLGVMVISYTTIFFYFKQVKF
KGTISRREHPAMVHLKQRVVRMMFAMVLVFTICWLPFQILKLAQRSFIDDTGHYVSTSAE
KTYKTLLTVSQYMIYCNPALNPIVYALMHQTFRRAFRVTFPCFYNRKSSLVLTPGVGIQR
YVWSVKSTVSDVYGKDVVTTPPRNLRDRICGRNQLTPSAVLSTSALAASIALDSKSTQQR
ERSSSERRGDGALSRTVAGPPELSFNASEGYVNDLQHRRMSFISTGALGHLITQVIEEET
SSDLENERVL
>Pc_CHHRA54
MELWTREGSHHHTTTMATLEMWLQAAATSLPPFVPTNGPEVNVSNIAIFNKTCHNDLQYM
DFSEYEYNYRKETWITITWREVIKIMAYVIVFLVSLVGNLLVILVVYYNNHMRTTTNQYL
VNLALADLLVTVICMWVHIVRHLSYPHYVLPALVCKLDGFVQATSLLASVLTLTVISVGR
FVAVMFPLHARTSPDRARRVIAAVWISSALLSCPTLFYRQLFSVKWKNFTTYQCEEFWPT
DGHFDPLLSKCVITYDPKKHFYIFLTIAVYFLPVGIMFINYSLVVWRLWMTKLPGEQSLP
ARNTATRAKRKVVKMVSVVLLVFVLCWTPLQTIILYISFVHEQSSLPEWFSVLEFSAYFV
AYSNSALNPIIYCGFNANFRQGLMSLLTCRHSASSRMYHQRNWRGMTGGTRETTVGCSGP
EPAVVLEFSSFKRNRTCQKGSMSCQSGRAITTGSTRDLPHNHLTDIIPDKMCKNWNGEGK
LEVKNHLTQVCSSISAPAIYTNECVLHTSDPAGLSVVQGKKGGKLSTRTSNSSSSSRSSK
VCGCCVLHSSKKANSTVTHDNEIYELNDLHENISNNTKEEIL
>Pc_CHHRA64
MIGVVRPFHQHLKKRHSLTIIIVIWIVSALIAVPWPVYRVYTVHIWKDLTETICGEKDKI
NIWWIVGVIVLTWLPLGIMVVCYSTILIYFRHKNFRISSQNEHPVITHVKKRVVKMMFVL
VVSFACCWLPMQILKISTKSFLDPNGQYKDEATEKSYKILLTVAQYMVYINPALNPIVYA
LMHQTFRRAFRVTFPCFYNRKSSLVLTPGDGMRRYMWSYRSGTTSYAGGNDTSSVIRQRA
GTEGRPTPTALLSTSTLAAAIALDSTVKKSDTERSQSPIRCKRSSHHKYKFSRTGRSSVD
DERSLHGSYKKIRNRSANSESSPDVNLQEVYSETSFSVNVECAYANKHDNQLSLTYVNEG
YVSDLQHLRMSSLSNGTLGHLITQVIEEETSSDVERERVL
>PenvanEVm007603t2 type=protein; aalen=253,99%,partial; clen=762; offs=2-760; organism=Penaeus_vannamei; evgclass=althim; oid=Penaeus_vannamei_trinPenaeus_vannamei_LocDN32731c0g1t1; codepot=Code/0.05;
AYPFHKHLGAWGSRAIIVGFWVLSAVLALPFSFYRVYTVRIWQDMTERTCGEQRDELRIW
WIAVIIALTWLPLLIMVISYTVIFVYLRKGAPSTARREHPAILHLKKRVVRMMFVIVLVF
ILSWLPFQIMKIFEDKYIDDSGQYLPDQEAEYKVLLSVSHYMMYTNTAVNPLIYALMHQT
FRRAFRVTFTCFYRKKPSLILRPSRGTNRYVWSTDGSVYSNNMNKQKMKLRDRLRRAPHV
TPQALVCTPALAA
>Pleaca_EVm002580t1 type=protein; aalen=589,93%,complete; clen=1894; offs=8-1777; organism=HBG_Plesionika_aconthonotus; evgclass=main; oid=HBG_Plesionika_aconthonotus_trinHBG_Plesionika_aconthonotus_Loc203771c0g1t5; codepot=Code/0.057;
MQDINEMLPENSPEEEEEEEELRHFEDQLTANYDPSAVVANYSEGYATFVSCLVGEADRL
NYSIADGFWFPFLNLEAQTSTSSQRYNVTGAKPSEASSSSSLNGSSWGDETNFYTFWTSD
GSPDTHVSYEIIRDIVHQCFQLSTVINTPRPYLLDWWQQLLWTLVFGTMMAMAVGGNILV
MWIIFAHRRMQTVTNYFLMNLSAADLFMSVLNCMFNFIYMLHSDWPFGGVYCTISNFMAN
VTISASVLTLMAISFDRYIAIVKPLEPRMSKTTARVFILIIWSSSMLLALPCILYSDTVS
ITYKNNEIRRGCILRWPDGQTSSSRHEHIYNIVFFITTYLLPMLVMLVCYFLIGRELWGS
RTIGEMTDRQVTSIRSKRRVVKMFIVIVMAFGLCWLPQQAFFLYTFHNAQILDTANIQHI
YLAFYWLAMANAMINPVIYYWMNARFRSYFRELVLHCVCLRWPRRNLSYEGSPEMERRHP
PCEEHSSRSRSDTRQGMNGTMRTTPGSNNHLLVYSSRERLNARNGWRRNAAQCERCRPAL
RPALLNDLLAPNVESQIQMVPLTNNRDNMYVDMYTAYRPPPEVCCHHPV
>Pleaca_EVm003547t1 type=protein; aalen=496,80%,complete; clen=1849; offs=56-1546; organism=HBG_Plesionika_aconthonotus; evgclass=main; oid=HBG_Plesionika_aconthonotus_trinHBG_Plesionika_aconthonotus_Loc40160c0g1t2; codepot=Code/0.047;
MRTSTNQYLVNLAAADLLVTLVCMWVHIVRHLSHPNYILPALVCKLDGFVQTTALLASVL
TLTVISIGRVVAVMFPLHARTSPDRAHRVIAAVWMTSALLACPSLFYRELYSIKWANFTS
WQCDEIWPTERHFDPGLGLCVTTYDAKKVFYVALTIALYFLPVAVMFINYSLVVWRLWVS
QLPGEHSAPARNTATRAKKKVVKMVSVVLIVFVLCWTPLQTIIVYNLVHANHDSLPEWFP
VMEFSAYFVAYSNSALNPIIYCGFNANFRQGLFSLLTCKHSSTGRIYHHRWTTRWTMGHD
RLDLPGTWKGLTVGTRETTMGLSGPEPAVLLEFNSLRNSSRYPQRCSMTPQSGRMLMTTS
TTDLRNNTFSDLHSDLTSKRPGRGVSRSESQYPPSSVPASAIFPNDHPHLPRPHTHEGGI
AEGVFDPRSIPRQNGGRLSRFASTSSFSSDGGAACSCCRRKKKKNRKNMDLGPQDEMGDL
NEVKENLSNGTSEEML

>Pleaca_EVm003946t1 type=protein; aalen=468,46%,complete-utrpoor; clen=3056; offs=504-1910; organism=HBG_Plesionika_aconthonotus; evgclass=main; oid=HBG_Plesionika_aconthonotus_trinHBG_Plesionika_aconthonotus_Loc40160c0g2t2; codepot=Code/0.051;
MDDLLVLKPTMVAATMTQEDTFGPSSLAPFFFSTSSPEGNTSILIPPVNCTQNIQQLNVS
EFQYPYRMETWIPITWREALKIIAYLVIFLVSLAGNLLVILVVYYNAHMRSSTNQYLVNL
AAADLLVTLVCMWVHIVRHLSHPNYILPAIVCKVDGFVQGTSMLASVLTLTVISVGRFVA
VMFPLHARTSPDRAHRVIAAVWITSALLACPLLLYRQYYRLQWANHISWQCDDIWPSKSQ
YVPKVGCVTVYDAKRVFYTAFTIALYFLPVGIMIINYSLVVWRLWMTQMPGEHLAPARST
ATRAKKKVVKMVSVVLVVFVLCWTPLQSIILYSNFVHGQHNELPSWFSSVEFAAYFIAFS
NSALNPIIYCGFNANFRQGFLTLLTCRQSSSGMIYHPRNWRGMTGGTRETTVGCSGPEPA
ILVEFNSMKKNKYGQRSARSVISQDIQNSLSDSGSEPVCKMQEQLSTE

>Pm_CHHR1A
MMQGSSVTCNDTCCSWAGGSDNTFCFSDRDFPEDLATTPAWELGVRYGAATFLCVTGVLG
NLCILVILLKNRLLLRTSVNLFILNMSVADLVTAAAGPLPYTARDTQQFWTLGETWCYLE
GYLQMMVLMVSVLSLATISCDRMVGVVYPFHRHLRAWQSFIVIGLIWVVSAGIAVPFGLY
REYAVHKWRDVTERTCEEAEEMQVWWLVSIVALTWLPLAVMLACYTLIFINFNKYKNKVR
GREHPAILRMKARTVRMMFVVVVVFVACWTPVQVVTLARNAFVQENGSLKENLAETYDTL
MSVCQYMMYINPSVNPIVYALMHHNFKRALRVTFTCVFKRKPSFVLTPGHGTQKYVWSAR
SGISRNRNPGRSPPFHRVRRQGFRTPGETESRVPYPSGHLSLEGIASSRSGELREVEEER
RRPAEGDRDGDLTPRKPSPRGRNCDLFLGQLVTQVIEEESGSDLDSERTM
>Pm_CHHR1B
MLAPNLTLEHTKVSCNETCCVYSDNKTICFGDYNFTDRTNLTFPEPWELGVRYTFATLIM
LLGASGNLCIIIILLKNKILLRTSVNHFILNMSVADLITSLAGPIPFTIRDTHQLWILGG
AWCHLEGYIQILVMLVSVTSLATISFDRMIGVAYPFHKHLGAWGSRAIIVGFWVLSAVLA
LPFSFYRVYTVRIWQDMTERTCGEQRDELRIWWIAVIIALTWLPLLIMVISYTVIFVYLR
KGAPSTARREHPAILHLKKRVVRMMFVIVLVFILSWLPFQIMKIFEDKYIDDSGQYLPDQ
EAEYKVLLSVSHYMMYTNTAVNPLIYALMHQTFRRAFRVTFTCFYRKKPSLILRPSRGTN
RYVWSTDGSVYSNNMNKQKMKLRDRLRRAPHVTPQALVCTPALAASIALQQSVQKDSSDA
QVKEELPMTQLEAPTRKPKDRLSAFVNEGYVRDLSQRSLSVASTGALGHLITEVIEEESS
SDVDNSERIL
>Pm_CHHR2
MALTSMDVRPPMALEVTLPPTWATTELPFSTTAFMEDVMNETFGAGGPCQSDGRLIDFSE
FDYPYRKDTWIPITWREVLKIVAYMIVFLVSVAGNLLVILVVYYNAHMRNSTNTYLVNLA
VADLLVTFGCMWVHIIRHLSHPNYVLPAIMCKVDSFMQATALLASVLTLTVISVGRFVAV
MFPLQAHTSPDRAHRVIAAVWLTSILLACPLAIYRELHSFKWKNFTSWHCDEYWPKEVRF
DPSLGMCITTYDSKKLFYTLLTIALYFLPVGIMLLNYGLVVWRLWMTQLPGEHSAPARNT
ATRAKKRVVKMVSVVLLVFVICWTPLQSLILYSNFIHAQHYAGELPQWFPVMEFCAYFVA
YSNSALNPIIYCGFNASFRQGLVSLVTCRHSSSSIISYGPSTGRWTISQDRTESSEGHWK
GMTAGTRETTVACSGPEPAVLLEFSSLRRSRMVHKAAQPAQESDRLVVATSNKNPRGTVT
SDLTCKKCYMGVNLQQTDSQLTLNHHGTTTTTSFIYDNNHESPKSSHTGRSCRRLDIQVS
NSSSNSGTATVTTVCGCCKRKFVDDDMYDLKVVKASADMDTKGEML
>Pm_CHHR3
MDLFDPVLDFEGELNASLRYGALDAANDSSALDYAVEAPNATFAFGLNASSNETKWVENE
YNLPLWRELIWSFVFGSMVLVATGGNLIVIWIVMANRRMRTVTNIFLVNLSVADTMVSTL
NVVFNFTYMLNLHWQFGLVYCKISQFVSILSICASVFTLMAISFDRYVAIMYPLRPRMGW
KGTILIVVWIWVSSIFISMPNMLFYTTAALPIKDGGERIVCYGAWPDGDQGESHLEYAHT
VILMVLTYIVPLLCMGYTYARIGMTLWGSRTIGEQTPRQMESIRSKRKVVKMMIVVVTIF
AVCWLPYHVYFILSNVMPEIAFWSYIQETYLAIYWLAMSNSMYNPMIYCWLNSRFRNGFK
KVFSFFLHDLRYEWP
>Po_TRL_CHHR1
MESHFFAEVDALNATLAFREGSRMTCNLTCCTSSINVTYCYGDKNFTDMKNLTYPETWEL
GVKWTFAILVTLMAVLGNVCIIIILMKNRLLLRTSVNHFILNMSVADLITGVAGPIPFTI
RDTNNFWVLGETWCHLEGYIQTLVMMVSVTSLATISFDRMVGVVYPFHQHLKRWQSAVII
LAIWVACALLAVPFGVYRVYTVHVWQDLTERTCGEQGSRIRTWWLVSTIGLTWLPLGIML
VCYTNIFIYFRHKKFLNANKREHPAMIHLKKRVVRMIFVVLIVFIVCWLPFQLLKFCSRR
FLDETGRYISEEAKKQYKLLLSVSQYMMFTNAAVNPIVYALMHQTFRRAFRVTFHCFFTD
KSSFVLTPAAGMQRYVWSVRSDASDVYGNDMVTPRRSLRDRLRGNSQLTPSALLSSSALA
ASIALERSRAASDPPSTKSSPSFANERYVKDLQPRKISIVSTGALGLLITQVIEEETSSD
VENERIL
>Po_TRL_CHHR2
MEWSTAATTETPTVMTAVPSADVWGLTYSSLPPYLTPNVSEDYMSDDCVYDLRLVNVSMY
EYHYRKETWITITWREVLKMFAYAVIFLVSLTGNLLVIVVVYYNANMRSSTNQYLVNLSV
ADLMATLVCMWVHIVRHLSYPNYILPVIVCKLDGFVQAMSLLASVLTLTVISVGRFVAVI
FPLHARTSPDRAHRVIAAVWVTAALLSCPSLFYRQLYSIKWSNFTSWHCDEIWPREGKFD
PTKRQCVITYDAKKIFYTVLIIAVYFLPVGIMLISYSLVVWKLWVTQLPGEHHAPSRITA
TRSKKKVVKMVSVVLLVFVVCWTPLQSIILYSSNFLLGQELPDWFPVMEFAAYFIAYSNS
ALNPIIYYGFNVNFRQGLVSLLTCRHTSAGRMYHRRNRKGITGGTRETTVGCSGPEPAVL
LEFSSLKRNRMVQKYSMTPSQSGRVVTTGSNKELLRSTISDLTSGLNCKNCPRGGQALDP
QPADSVCSSLTTATIYANENHLHRGEVGLAACTGGQNGGHLSIHASSTSSGSSRVDKVCG
CCAMHRRQKSIPAVAPEDEMYQFNNIQENMSNDTKEEML
>Po_TRL_CHHR3
MALSDPVLDFERSWNMSGGRVGEFEWWNMSGLEYEDQIVNGSYFPSLNGTNFTDDYEWEE
NKYDLPWWHQLIWSVVFGGMVVVATGGNLIVIWIVLADRRMRTVTNIFLVNLSVADAMVS
TLNVVFNFTYMLSVDWRFGRIYCKISQFVSILSICASVFTLMAISFDRYIAIMHPLRPRM
GRKTTILIVVCIWMSSTGVSMPNMLYFTTAALPLKDGGERIVCYGAWPDGDSGNSYSEYI
HSVALMVLTYIVPLLFMGFTYARIGMTLWGSRSIGEQTPRQVESIRSKRKVVKMMIVVVT
IFAICWLPYHAYFILSNLVPEIAHTDYIQETYLAIYWLAMSNSMYNPMIYCWLNSRFRNG
FKKVFSLCLRGLRYD
>ProbetEVm004621t1 type=protein; aalen=493,46%,complete-utrpoor; clen=3180; offs=645-2126; organism=Proasellus_beticus; evgclass=noclass; oid=Proasellus_beticus_trinProasellus_beticus_LocDN77312c0g1t1; codepot=Noncode/-0.0096;
MSDDNSWCNDTCCVFNEDEIICFNDYNFTDKYNLTHPTAWELAVRWSVVVPMVIVGVLGN
LTIIIILLKNRLLMRTSVNIFILNMAVSDMILSIAGPIPFTIRCTHQFWVLGELWCHLDG
LIEVTLMEVSVNSLAIISVDRLLGIYNKSYKHLKKWKALLIIACIWFVSGLLGTPFYIFR
NYGVHIWADLTEVYCEEVITKTKYYWIPIIIFLNWIPLIVMTTSYILLFSGYKKHSLKAE
GKERSGVLKTKKRFINMLFANVIAFAICWLPFQAFIMYREKIIISDGGRVTNTKAYNITF
NVAQYIVYLYPVVNPFIYGFMHQNFKNGFRVTFPCFFKEEADFMLMRSHGRQAYVWSRAS
SRKVSLETRRCERIKRMETQRRAFSVNDLVLQPETKESPNRNARKRTIVKFQRSSSDTSD
YTTDITRPSRSSDTSDYTTDTIRPIRSPSSLDLDGTTNLSPFTVCLKVPTSQKEGSEEIC
TDKTETVVQEKSS
>ProcavEVm002991t1 type=protein; aalen=483,86%,complete; clen=1676; offs=179-1630; organism=Proasellus_cavaticus; evgclass=main; oid=Proasellus_cavaticus_trinProaselluscavaticus_LocDN45783c0g1t1; codepot=Noncode/-0.01;
MSSSLCNDTCCVFNGNEVICFTDYNFTDTNNLTHASAWELAVRWTVVVPMVLLGVFGNLT
IIIILLKNRLLMRTSVNIFILNMAVSDMILAIAGPIPFTIRSTHQFWVLGELWCHLDGLI
EVTLMEVSVNSLAIISVDRLLGIYNISYKHLKRWKALLIITCIWIASSLLGIPFYIYRNY
GVHIWADLTEVYCEEVLYKTKYYWMAIIIFLNWIPLVVMTTSYILLFLGYKKHALKVEDK
ERPGVLKTKKRFINMLFANVIAFAICWLPFQAFIMYRERIIISDGGQVTNIKTYNITFNI
TQYIVYLYPVLNPFIYGFMHQNFKYGFRVTFPCFFKDEADFMLMRSHGRQAYVWSRASSR
KIEIQRRERVKRMETPRRAFSVNDVGLQPEMKESPKRNSRKRTTVKFQRSSSDTSDYTTD
TSRPSRSPSSWDLNGTAILTPFSTCSIATNSHNKSTAEIGTEKNNTREQEAPLNCIFEHS
KPE
>Procl2_EVm003352t1 type=protein; aalen=733,74%,complete; clen=2940; offs=361-2562; organism=Procambarus_clarkii_EVG; evgclass=noclass; oid=Procambarus_clarkii_EVG_Procambarus_clarkii_EVG_evg11781714; codepot=Code/0.067;
MEKEEIGLWVKMVDVLGCVVEASPDINTTHQLINNFESLANISFSQLSENEIYWQLMNSS
LWKEMNQTVSEGGVGGRALEECLAPRAADRPYLLPWWQQLSWSLAFGPMLLIAVGGNAIV
MWIVIAHRRMRTVTNYFLVNLSVADLMMSVFNCIFNFIYMLHSDWPFGSTYCTISNFLAN
VTISASVFTLMAISLDRYIAIVRPLKPRMTKSEALKTIVVIWVSSLTLAVPCLLYSTTVS
IRYNNNEVRRGCFLLWPDGKTSVSYSEYVYNTVFFTTTYMLPMLVMLVSYSLIGCELWGS
RSIGEMNARHATSIKSKKRVVRMFLVIVVLFMLCWLPQQGFFLYQYHNSQVLDTKNIQHI
YLGFYWLAMANAMVNPVIYYWMNTRFRSYFREVVLQCCLGRRCRCCCCCWGVKSSRLLHS
PGPAPRRHDSLELTSRSRSNYRPDTNVEPRTSAVAGSGHHHRLQVYSAKNKLRNQDGAVH
NQHRTKTGGEQNSVDVPKLRFETPSERKCSRQPIRDEGDMHSNLCLPAQHSVKRLKTHQT
STKITSVNGLKVFQNCLIDNDPPNEQCREHVEMTRLAPDDERVGDVIETSNVSCPTEPSS
EILFNISQTSGALTLVPVTYKIQVKSKSLCGSHNDSTFPKKIIFGKTAVSINKFIGNGEF
LQNFLPESSSASRTDPGNHPYVKTSGNLVQQAIEEMLQSATKQSHTSDYCGIQKKDLSFN
PVIGLNASKEIML
>Procl2_EVm004989t1 type=protein; aalen=572,71%,complete; clen=2404; offs=515-2233; organism=Procambarus_clarkii_EVG; evgclass=noclass; oid=Procambarus_clarkii_EVG_Procambarus_clarkii_EVG_evg1671037; codepot=Code/0.12;
MMEAGERSVPDAYNQDDNQEDNQEAEEREVLANYSQVYASFVGCLVSEADSLNLTLGEGF
WLRIIYEAISLPANASVATSAYTNSSVGWVSEQVPPATTTQYPGAYDQSSEEVIQGIWER
CSYLTPRATTPRPYLLVWWQQCLWTLVFGAMMAMAVGGNTLVMWIICAHRRMRTVTNYFL
VNLSAADLFMSLLNCMFNFIYMLHSDWPFGAVYCIISNFMANVTISASVFTLMAISFDRY
IAIVKPLEPRMSKTAARVFILVIWTSSMLLALPCLLYSTTVSVAYKDDEVRRGCILRWPD
GQTSTSQHEHIYNIVFFITTYLLPMLVMLACYFLIGRELWGSRSIGELTERQVTSIKSKR
RVVKMFIMIVVMFGLCWLPQQAFFLYTFHNSQILGTAHIQHIYLAFYWLAMANAMINPVI
YYWMNARFRAYFREVVLKCLCLKCPRQPSSFDGSPLQDRRHPPCEEPSSRSDSRQGVNGT
LRTGPGTHHSNHHLVLYSSRERLNARNGVGRGGAPCNRCPHHTMRPVLLNNNPSTPQFDT
HIQTVPLSTVRPKLLSEHYNQLRSSNCMQSQL
>Procl2_EVm005527t1 type=protein; aalen=532,66%,complete; clen=2402; offs=597-2195; organism=Procambarus_clarkii_EVG; evgclass=noclass; oid=Procambarus_clarkii_EVG_Procambarus_clarkii_EVG_evg1842950; codepot=Code/0.11;
MEEVNDTWTTLTTTGMSTTTPTTQGALLPTFPPGDASTPTVPPPGANLTSASESGGGQEL
PHNLTMIVVMTVIYILITITGVLGNVATCIVIVRNRIMHTATNYYLFSMAVSDLLLLALG
MPDEFYLLWWGEPYIFGSVFCFIRGFTAEISTNASILTIAAFTVERYIGICHPLRSHTMS
QLGRVIRSIAIIWIVATVCAVPIAMQYGIVYQKTPDGQDIPNTSGCYLKKRIWVFFEVST
VLFFVAPMLLITVLYVCIAVQLKKSSRLARSVPSIGCHNCASTNDGSRNKAVIKMLVAVV
IAFFVCFAPHQAQRLMALHADPTNPVAVQLFNVLFNISGVSYYISTCVNPILYHIMSNRF
REALQATLESCYGGRGSSSGGRWRARSQSSRSQHTLELTEHSFITDSTTNLTTSTGASSD
ASRSDHKTHLKQALNGARKDAGKGKMASRKTRNGSYKFRPLFKPKLRRAEIVESPVDMTV
SIAASPAGRKRSQSDSLLSGGSISNCSMKHVEEEFTRKELSEVMGRMNTMEV

>Procl2_EVm006597t1 type=protein; aalen=470,42%,partial5-utrbad; clen=3364; offs=3-1415; organism=Procambarus_clarkii_EVG; evgclass=noclass; oid=Procambarus_clarkii_EVG_Procambarus_clarkii_EVG_evg11008355; codepot=Code/0.076;
AARAVRVAGAEEFLRGFSACEDKRASRLCRVVVSVRRQCSDDCSLKSGLSISEGLIQFQP
RSCATPSTQGRPYSMGGTMDIAYEGLLLELTTSTLPLDLNATLAGGGLPGTFGNVSWHSC
DSSEPLLMRENFPNPNLEDALRLDVYESLQVALMVLVVAMSVSGNLAVMVVVYLNSFLHS
TINYYLVNLAVADLLISVFCWPTLANRLTHPLYLLGRPLCKISVLAQGTCVTVSVLTLAT
VACDRVYAVLLPMRARSSSSRPLTIIIILWLFSFAVAFPSFYVRETRVFQWNDLVEESCG
DIICTAAHLQVFTYYRILLLATLFFVPGAVMVLAYTLIVFRLWCVRRGPSDPHSQATCPE
PHTRAKRKIVKMTAMVLLAFTACWAPLHSLIMYDLVVDHPMPDWFETALFWAYCLGYSNS
ALNPLLYGGFSDNFRLGFRKILARWRRTSEASKVVSEHDYDPMSCEITSV

>Procl2_EVm008858t1 type=protein; aalen=358,94%,complete; clen=1143; offs=62-1138; organism=Procambarus_clarkii_EVG; evgclass=noclass; oid=Procambarus_clarkii_EVG_Procambarus_clarkii_EVG_evg11588307; codepot=Code/0.073;
MVIAVGGVVGNALTGLVGARNHTMRTSTNYYLVNLAVADLLTLCLTLPVEVYQMWVQYPW
PLGEAACRLRAMVPETLTHVSVLTILAVSGERYVAITDPVYARTTHTLTRTARVLPVIWL
TSMLAAVPLGYFQKVNLVKSPLGSDLPQSAWCAIPYDDPSPRYCWLLWASSVGAFMLPMA
VLIVLYCKIGMVLSIDPPTRTPAAGAGAMHTRKVGIRMLVAVVVAFFLCWAPFHAQRLMF
VTITTYGQWTPYHRSVNTKLFYCTGICYYLNSAVNPILYSVMSVRFRIAFRRSLCGGKAW
ARKQLYLSNTHGHLHLSNNSNILNRTREISTTTSTRRVLDTNYRNGINYVFVQMEIQA
>ProracEVm003435t1 type=protein; aalen=337,92%,partial3; clen=1092; offs=80-1090; organism=Proasellus_racovitzai; evgclass=main; oid=Proasellus_racovitzai_trinProasellus_racovitzai_LocDN82911c0g1t1; codepot=Noncode/-0.011;
MEVALNVKILMTLLYASISVVGILGNIGVCVVVVQNRIMRTATNYYLCSMALSDLLLLVT
GMPHEIFMVWVGVPYIFGFTFCVIRGFTAELSTNASILTIAAFTVERYIGICHPLKSHMM
SHLSRVKKFIVVIWILGGIFALPQCLQYGITNLGECNIIVGWPYTFEISTFLFFIVPMTL
ITVLYIKIVIELRRSPHLGRYGSAVGEGTVGGDRSRSVINMLVAVVLAFFICFAPFHAQR
LVAFYGDPNNEIQRHIYTFLTNVSGITFYLSTCINPVLYHILSRRFRQAFQDTVMRCCVW
SKCSRCCLSPPTSADCGLGYNRSMSHNATSIYQHRMH
>ScyparEVm003753t1 type=protein; aalen=475,44%,complete-utrpoor; clen=3180; offs=900-2327; organism=Scylla_paramamosain; evgclass=main; oid=Scylla_paramamosain_trinLocDN53808c0g1t1; codepot=Code/0.092;
MELMAEPILDLESSANATSVLAAAHDWWNNTDVNLDVHVNCSRTFCPTANLTNGTCVECL
PDDEGNKYNLPWWNELIWYVVFMGMVIVATGGNTIVIWIVLADQRMRTVTNIFLVNLSVA
DAMVSTLNVVFNFTYMLNLNWRFGFVYCKISQFVSILSICASVFTLMAISFDRYIAIMHP
LRPRMGRKATILIVVWIWVSSVCLSLPNLIYFTTATLSYAGGERIVCYAAWPDGDQGESQ
SEYVHTVVLMVLTYILPLTCMGFTYVRIGLTLWGSRSIGEQTPRQVESIKSKRKVVKMMI
VVVTIFAVCWLPYHMYFILSNLMPEIAHYEFIQETYLAIYWLAMSNSMYNPMIYCWLNNR
FRNGFKKVFSGWLPCVTYESEATDVSRVKTARFSCSGSPETHHRVTCDGSSHISMRNLAS
SDLSISGSRLPPVRLCNGANIRRATNGADTSRSYGGTLVPPKHTPYPSVTYQQYV
>ScyparEVm004277t2 type=protein; aalen=434,91%,partial3; clen=1418; offs=116-1417; organism=Scylla_paramamosain; evgclass=althim; oid=Scylla_paramamosain_trinLocDN32907c0g1t3; codepot=Code/0.068;
MDDYMNFSCDKDPRTTTNFSQYEYDGRTTIWVPITWREVIKLIAYIITFLVSIVGNLLVI
LVVRYNRNMRSSTNQYLVNLAVADLLVTLVCKLVHLIRHLSYPHYVLPAIVCKLDGFVQG
TALVASVFTLTVISIGRFVAIMFPLHARTSPDRAIWVIAAVWIAAALLSSPMLIYREFYS
IKWSNFTTWHCNEFFPMEKKVINGLCVVTYDAKKLFYIIFTITCYFLPVTIMLVNYSLIV
WKLWGAQQPGEHHQQQVATTRNTQRVVRMVTVVLLVFVVCWTPLQTLILYTTVREEYEFV
NDIEFTAYFVAQSNSALNPIIYCGFNANFRQGLVALLYCRHSRGSHTYYPQSWRGITGTR
DTTSGYSGPEPAVLVEMGSVRHSRLTQRRSSSSVGGRVVYTGPGRELCHDHHHYHHHHLC
DGLNDVAKTQQNTG

>So_CHHR2
TMMASTSLPVLVSSPAEDPENLSGVYGCSQDAGFTTNLSQFEYPYRMKTWVPITWREIIK
VATYLFVFLVSLVGNLLVMLVVCYNRHMRSSTNQYLVNLAAADLLVTLVCMWVHIVRHLS
HPHYILPAYVCKLDGFVQTTTLLASVLTLTVISVGRFVAVMFPLHARTSPDRANRVIAAV
WIASALIACPILFYRKLYSIQWANFTTWQCDEFFPTEKEYVEADDRCEVIYDAKHLFYTI
LIIALFFLPVAIMIINYSLVVWTLWGAKQPGEQQSAATRNMATRAKKKVVKMVTVVLLVF
VICWTPLLTLILFSLNHQGHLPEWFSSLEFAAYFIAYSNSALNPIIYCGFNTSFRQGLVA
LLSCRHAATGRIYHRRHWMGMTGGTRDTTVGCSGPEPAVLLELSSLRRNRVTQRSSLTPS
HSGRHLFSGSSRELRAVTHCDTAHDHGCKVCDGMGSAPLHSTTGMHLLKSDASLGGQNGS
KLSTRASSSSGDSVGRGMCGCCRRHGKRRSRLPLYHENEIYDVNDLPEGMGMKGKEEIV
>Styrich_EVm002467t1 type=protein; aalen=607,64%,complete; clen=2814; offs=499-2322; organism=HBG_Stylopandalus_richardi; evgclass=noclass; oid=HBG_Stylopandalus_richardi_trinHBG_Stylopandalus_richardi_Loc105614c0g1t1; codepot=Code/0.066;
MEATSVTSVVSHFKTNASEMNTSFALGSPEISDEGIFGVSMGPPLSPWPCDHIGPLVMKE
KYPLPMLVDAARTLDSYEIVQIVAFASVFAVSVCGNLVVMIVVYLNSFLRSTINYYLVSL
AVSDLLITILCWPTITTQLTQPFYILGRPLCKINVLTQTTCVTASVMTLSAVACDRVYAV
MLPLRARSSAARPLTLIVAIWVVAVFLAIPAFLVRDVQVFQWDDLTEESCSDILPRCNQN
ASIVFKYYRILLTLMLFFLPAVVMVLAYAVILLRLWCVKRPAMPTPSTSNAPPNPHIRAK
RKIVKMTAMVLLAFLVCWCPLHILLFYDLISQQPLPPWFDRFVFWAYFLGYCNSALNPLL
YGGFSDNFRLGFKNLFRPRRSTSDHMQLPSTAMATSISVNRGSSRLSFARKSSLFHTFSN
PLTPSAAITLLQKNNNGVSRCRSGSTSQRSSVYRNSFSQQSSSGKCPSYQNTDSIMPCPE
RDTNGTHDTSSVSLSLPSDPCESLLGTPVAKLHSNSECHSKDERKALLSETLGDRNDVND
SLANSSSSYSPGGPRPLESQLQTLHKRQSQRIDNFTSIEEEGYIPSDKDQTTENNCRVNG
TDFRLGM
>Styrich_EVm002808t1 type=protein; aalen=568,83%,complete; clen=2051; offs=299-2005; organism=HBG_Stylopandalus_richardi; evgclass=main; oid=HBG_Stylopandalus_richardi_trinHBG_Stylopandalus_richardi_Loc124239c0g2t3; codepot=Code/0.071;
MHDINEMLPENSPEEDEEEGELPHFEDQLTATYDPSAVVANYSEGYATFVRCLVGEADRL
NYSIADGFWFPFLNLEAQSSSSSQRYNVTGAKTSEDSSALNGSSWGEETNFYTFWTSDGS
PDTHVSYEIIRDIVHQCFQLSTVINTPRPYLLDWWQQLLWTLVFGTMMAMAVGGNIMVMW
IIFAHRRMQTVTNYFLMNLSAADLFMSVLNCMFNFIYMLHSDWPFGGVYCTISNFMANVT
ISVGVLTLMAISFDRYIAIVKPLEPRMSKTTARVFILIIWSSSMLLALPCILYSDTVSIT
YKNNEIRRGCILRWPDGQTSSSRHEHIYNIVFFITTYLLPMLVMLACYFLIGRELWGSRT
IGEMTERQITSIKSKRRVVKMFIVIVVAFGLCWLPQQAFFLYTFHNAQILDTANIQHIYL
AFYWLAMANAMVNPVIYYWMNARFRSYFRELVLHCVCLRWPRRNLSYDGSPEMERRHPPC
EEHSSRSRSDTRQGMNGTMRTTPGSNNHLLVYSSRERLNARNSWRRNAAQCERCRPALRP
ALLNDLLAPNVEGQIQMVPLTNNRDMFK
>Styrich_EVm005649t1 type=protein; aalen=370,86%,partial3; clen=1279; offs=169-1278; organism=HBG_Stylopandalus_richardi; evgclass=noclass; oid=HBG_Stylopandalus_richardi_trinHBG_Stylopandalus_richardi_Loc172353c0g1t1; codepot=Code/0.036;
MPNGDTYRALLNLTQMLALASNGSDILSLENFLLNRRAEEDVQVEDDREAKVEAMEKGVG
WLEQSFNRSSSNYSILEWYFKNSTVDPHTLRHVLNTLLHVDSSTGYTTDVTSSSKPTQLP
FQMPAYQQALWVLAFGLMILGACVGNIVVIRIVLGNQRMRTTTNYFLVNLSVADLFMTLF
NCIFNFVFMLKSQWAFGSIYCTISQFVAHVSLAASVFTLAVISFDRFLNVMRPLKPRMSK
CVCRMLLCVIWVVAASIAATKLPYATTIHYLRGERTICVIRWPDGLASLSRIDYVYNVVI
LAVTYVVPMTAMIICYAVIGCKLCDPAIAKTSRQTDNFKSKRKVVQMLALLVGLFALCWL
PYHVYFIVVH
>Sv_CHHR3
MALSDPVLDFERHWNMSSGRLGETEWWNVSGLEYEDQLLNGSYFPFLNCTTNGTDDDLWV
ENNYDLPWWHQLIWSVVFGGMVVVATGGNLIVIWIVLADRRMRTVTNIFLVNLSVADAMV
STLNVVFNFTYMLNVDWRFGRIYCKISQFVSILSICASVFTLMAISFDRYIAIIHPLRPR
MGRKTTILIVVCIWVSSTGVSMPNMLYFTTAALPLKDGGERIVCYGAWPDGDQGNSYSEY
IHSVALMVLTYIVPLLFMGFTYARIGMTLWGSRSIGEQTPRQVESIRSKRKVVKMMIVVV
TIFAICWLPYHSYFILSNLMPEIAHTDYIQDTYLAIYWLAMSNSMYNPMIYCWLNSRFRN
GFKKVFSGWFPCIHYEREASEVTRVQTTRFSCSGSPENLHRIDCDGSTHISMKTYVSDTG
GGGSNGGRPQPVRLCNGANLKKASNGALTNTRNYGGTLTTPKNTKFSAVSYQYV
>Sv_CHHRA12
MEWSTAVTDTPSVMTAVPGLDVWGATYSSLQPYVTTDASEDYVSEECVYDLRRLNVSVFD
YHYRKETWITITWREVLKMFAYVVVFLVSLAGNLLVIVVVYYNAHMRTSTNQYLVNLAVA
DLLVTLVCMWVHIVRHLSHPNYVLPAIVCKLDGFVQATSLLASVLTLTVISVGRFVAVMF
PLHARTSPDRAHRVIAAVWVTAALLSCPTLFYRQLYSIKWSNFTSWQCDEIWPMEGKFDS
TVSRCIITYDAKKLFYTVLIIALYFLPVGIMFINYSLVVWKLWVTQLPGEHPAPSRITAT
RSKKKVVKMVSVVLLVFVICWTPLQSLMLYSNFIHGQHDTLPEWFPVMEFAAYFIAYTNS
ALNPIIYCGFNVNFRQGLVSLLTCRHASAGRMYHRRNWKGMTGGTRETTVGCSGPEPAVL
LEFNSLKRNRMVQKYAMTPSQSGRGVTTGSSKEPRRNTICDLTSDLTCKNCPRGGGGQTE
VGPVEVVCSSLTPATLYNHDGLLPRPDPGPTACTAGQNGGQLSTQASNSSSGSSGVAKTC
GCCRGHRRKKTAPPADREEEMYHFNDVKENMSNDTKEEML
>Sv_CHHRA13
MAGGGQQPAGGGGGGTVIDTVRSMGMTCNLTCCSYVNEGNKTICFIDMDFPKNLTATPQW
ELGVRWTFAVIVTLMAVLGNLCIIIILFKNRLLLRTSVNHFILNMSVADLITAVAGPIPF
TIRDTSDFWPLGQAWCHLEGYIQILVMVVSVTSLATISFDRMVGVVRPFHQHLKRWQSVA
IILGIWVVSALIAVPFGVYRLYTVHMWKDLTERTCEESDNIRIWWIIVVIALNFLPLIVM
VTCYSIIFVNFNKYANKVRGKEHPAILHLKKRVVRMMFVVVIVFIASWISFQVLQVTRSH
FVNEEGSLRPELMQTYEDLLTLSQYMIYVSPAVNPIIYALMHQTFRRAFRVTFPWIFTRK
SSLVLTPGQGNRGFMWSVRSTHHSAHRACRTKPPQPGASPSRYRRRQTVPKNPARNMWET
DGGGTQPRRGRRVASGRFVDETYAMDLPYRKTSIMSQGTLGHLITQVIEEESTSDLDTER
VL
>SysdeE_EVm006328t1 type=protein; aalen=262,90%,partial3; clen=872; offs=87-872; organism=HBG_Systellaspis_debilis_EYES; evgclass=noclass; oid=HBG_Systellaspis_debilis_EYES_trinHBG_Systellaspis_debilis_EYES_Loc11522c0g1t1; codepot=Code/0.024;
MVLIATGGNLIVIWIVLADRRMRTVTNIFLVNLSVADAMVSTLNVVFNFTYMLNLHWRFG
RIYCKISQFVSVLSICASVFTLMAISFDRYIAIMHPLRPRMGRKATILIVVWIWVSSICV
SSPTMIFFTTAAIPVKDGEERVVCYGEWPDGDQGESYLEYVHTVILMVLTYILPLLSMGF
TYARIGKTLWGSRSIGEQTPRQVESIRSKRKVVKMMIVVVTIFGVCWLPYHAYFILANVV
CEKFNKINKKNRERERERERER
>SysdeP_EVm003518t1 type=protein; aalen=410,68%,partial3; clen=1786; offs=556-1785; organism=HBG_Systellaspis_debilis_PHOTOPHORES; evgclass=noclass; oid=HBG_Systellaspis_debilis_PHOTOPHORES_trinHBG_Systellaspis_debilis_PHOTOPHORES_Loc29358c0g1t1; co
MDTTGLALSASPSTVSFSPTDILLSTTIPPYLSTQIPQDLLNASMVTNISCNRAHHQIDF
SEFEYAYRKETWIPITWREVLKITAYVLVFLISLSGNLLVILVVYYNAHMRSSTNQYLVN
LAAADLFVTLVCMWVHLVRHLSHPHFVLSALVCKLDGFVQTTALLASVLTLTVISVGRFI
AVMFPLHARTSPDRAHKVIAAVWITSATLACPTLFYRELYSIKWSNFTSWQCDEFWPQEF
KVDPKTGYCILVYDTKQFFYTALTIALYFLPVGVMFINYSLVVWRLWMTQLPGEHCLPAR
NTATRAKRKVVKMVSIVLIVFVVCWTPLQSIILYSNFVHAQHNSLPEWFPSLEFSAYFVA
YSNSALNPIIYCGFNNNFRQGLLSLLTCSHSPSSRTYHRREYIGGSTTRF

>ThyineEVm006265t3 type=protein; aalen=523,71%,partial3; clen=2203; offs=634-2202; organism=Thysanoessa_inermis; evgclass=althim; oid=Thysanoessa_inermis_trinThysanoessa_inermis_LocDN116365c1g1t4; codepot=Code/0.016;
MDYPVEWSEDYPSGGPGPLNYSTTDYGVGANGTQIPAYDEYGDYIYDYPGYGTGNESCGG
SHNFSDFPYIWPKDYWVPITYIEVLKIIAYVLLIVVSLIGNTLVILVVYYNNNMRSSTNQ
YLVNLAVADLLVTLTFPLHLVRNLSAHHQYHLPEFFCKIDGFVSTCVLLASVLTLSVISF
GRFVAVFFPIRVRTSPDRARIFIVIIWLTSVIVAGPILSVRRLNIIQWSDYTSKHCEEYW
PTTYVYNDEGGHCEAITDGRFPYYITMTIGFFFLPATIIIVSYSLVILRLWATTLPGEHS
QPGRNTQGRAKRKVLKMVIAVFLVFVICWTPMQGVLLYSQCIHDINKHGPVPDWFPSFEF
VAYFLSYSNSAINPIIYCGFNANFRKGLLALLRWRDSSAAACGGTARHSNFRWNYLRTLS
ITRRTNVDHTTYSGPEPVILLECNSFSKQRMMQNSSLNKHTRCSMQLIPLRERTICSNRS
LMVSHVKHNQKRQQHETFKGCIHDINSLHVIRGSSAASGRGYC
>ThyineEVm006963t1 type=protein; aalen=492,81%,complete; clen=1821; offs=53-1531; organism=Thysanoessa_inermis; evgclass=main; oid=Thysanoessa_inermis_trinThysanoessa_inermis_LocDN86611c1g1t1; codepot=Noncode/-0.013;
MNQEGFSLNSTSIPQLFHVTIMAHHIVSLNISAFVKVPNIFPFIKNYGPFYLEEEATSKL
QTVKDHVTDSIDIGYQDNNNVHTYQTELIRLPDIKEIVTDSNIFVDICNLGECYNSVKLP
NKTEFDQNYSGIPDEYPVSDYWMLIIMSLLYIIVFVLGMVGNFITCTVITSTRKMHTATN
YYLFNLAISDVLLLVTGIPNELGELWHRTPYLFGVAICVIRGLAAEMSANASILTISAFT
VERYIGICHSLGSTVRAQSQLRRAVRIISFLWVIAFIFALPQSMQYGIIFSDDDPSTAEC
SIAHEFPYAFELSTFLFFFTPMSLLLILYIKIVLKLKDTSKLIRRISNVSTYSVTSEGHL
RNRSIIKMLVAVVVAFFICWAPFHAQRLLAIYGDDTNKNTINIYNILTHVSGVFYYLSTC
VNPILYHIMSHRFRKAFKSTLKSCCRSKRKDGTAFYTVTNSTVVKQTLLVELTQYHIVSE
ITTYCVRPKKST
>ThyineEVm007717t1 type=protein; aalen=462,60%,complete; clen=2314; offs=136-1524; organism=Thysanoessa_inermis; evgclass=main; oid=Thysanoessa_inermis_trinThysanoessa_inermis_LocDN138811c0g1t1; codepot=Code/0.028;
MDFFEPSLDYMRGYNSSYPAVDYMDGEGDYMPAVYVSMSATPINVTTTIFPIITEGILAT
GNNTLETVLSNMTDCSENGTSYRLSWWHQLIWSALFGGMIIVATGGNLIVIWIVVADHRM
RTVTNIFLVNLSVADAMVATLNMIFSCTFMLTGHWPFGNIFCKMTNFVSVLSICASVFTL
MAISFDRYIAIMHPLRPRMGRRSTLMIVLWIWVSSVSLAMPNALFFRTASIEENCETRII
CYGEWPDGDQGSSHFEYIHTLVLMVLTYILPVLCMGFTYSRIGFTLWGSRSIGEQTQRQM
DAIRSKRKVVKMMVVVVIIFTVCWLPYHTIFILFNVIPDISHYANIQEIFLGIFWLAMSN
SMYNPMIYCWLNNRFRNGFKRVFSIFPCIHYVPEVREISHLKTTRFSCSGSPETNHRISS
DGSKPFAMRTFVTEVNGTRRTINGADNRTISNIKASRYNQYV
>ThyineEVm008424t3 type=protein; aalen=436,59%,complete-utrpoor; clen=2193; offs=502-1812; organism=Thysanoessa_inermis; evgclass=althim; oid=Thysanoessa_inermis_trinThysanoessa_inermis_LocDN109858c0g1t2; codepot=Code/0.0076;
MENLQLLPSTNISMLVSEMDYPFINESASIDFNYKNNTVSESVHNEIIGEDNQNTVIAMT
IIYIIISILSIIGNFVTCIVISKNRVMHTATNYYLFSMAISDLILLITGMPNEMLHLWYP
QRYIFGEVFCVIRGLAAETSANASILTICAFTIERYIGICHPLKSIKMSKLGRVIQFIIV
IWIAALVSAFPLAVQYGIVYKKKNDPNTAQCNLKHFYQVLFELSTFVFFCAPMFLLLILY
LKIGLELRRSSNMARSKSIGSQPPSSSQESSRNKAVIKMLVAIVIAFFICWAPFHAQRLL
TIYGDSRSEITREIFMFLTHISGVFYYLSTCINPILYHIMSNRFRNTLKATIHGCIGKPS
SNLDTDALYRQQMLNSKGSIRQSHDLDMTIHTSVERNTESVRQQSRRSSRSTTADPLRKP
SGGYKISNASTTSSWV
>ThyineEVm008592t2 type=protein; aalen=269,98%,partial3; clen=817; offs=9-815; organism=Thysanoessa_inermis; evgclass=alt; oid=Thysanoessa_inermis_trinThysanoessa_inermis_LocDN51487c0g1t1; codepot=Code/0.014;
MWIVLAHKRMRTVTNYFLVNLSAADLLMSLLNCMFNFIYMLHSDWPFGSIYCTISNFMAN
VTIAASVFSLMAISFDRYIAIVRPLKPRMCKSEARNFILVIWITSMALSVPCLLYSTTLT
IQYKNDEVRRGCVLLWPDGETSQAYTEYLYNIVFFITTYILPMLVMLVSYTLIGRELWGS
HSIGELTDRQANSIRSKKRQFQQVVRMFMVIVVVFALCWFPQQGFFLYQYHNSHVLSMAY
IQHIYLGFYWLAMANAMMNPLIYYWMNAR
>ThyineEVm013361t2 type=protein; aalen=220,97%,partial3; clen=674; offs=15-674; organism=Thysanoessa_inermis; evgclass=alt; oid=Thysanoessa_inermis_trinThysanoessa_inermis_LocDN130472c0g1t1; codepot=Noncode/-0.0048;
MAISDLLLLVVGMPNEMHTLWYPTKYIFGEVFCIIRGLAAETSTNASILTICAFTVERYI
GICHPLRSHTMSNLGRVTRFIIIIWISAVIFAVPQAAQYGIVYEPLHNTTLLDFDNPQCN
IKLALGPLFEISTFLFFCTPMVLILVLYVKIGLELHRSSSLARAATIGSQFSSSTLDRSR
NKAVIKMLVAVVIAFFVCWAPFHAQRLLSIYGNPDNQTIL
>ThyineEVm018157t3 type=protein; aalen=222,91%,partial3; clen=725; offs=60-725; organism=Thysanoessa_inermis; evgclass=althim; oid=Thysanoessa_inermis_trinThysanoessa_inermis_LocDN138246c0g1t1; codepot=Code/0.0075;
MPVYQEVLWIVAFTIMIILATLGNCIVIHIVLANHRMRTTTNYFLVNLSVADLMNTLLNC
SFNFLFMLKTHWAFGAAYCTVSQFVAHLTLAASVFTLAVISFDRLLNVLRPLKPRMSKCV
CLLLLGGIWIASAVVASPVLLYATTFDMDPERSHRTLCIIRWPDGIGRESRMDYLYNVGI
MAVTYLVPMSAMVICYALLGCKLLDCEKSQSQTSRAAAHLAH

>NP_001127750.1 neuropeptide receptor A34 [Bombyx mori]
MDIEIDYEEAESRFLSNWSGDYLDDLDTSQYPFPNVLWHVKPAEEMAIKSSMMILVGVSG
IFLNCVILTILIRNKWLWSPSNCLIGNMALIDFLLLFFCPWFMLVRDFFQNYVLKTFGCR
FEGFLQASLLLASVGAVMLVSYDRLAAAVLTAEARITKDAAPKVIVITWIVSSALALPWT
IKRKYVERQWLNYLETFCAEDVQLLGIYWHLLLTMLVWVPLGIMIITYGVIMWRLQWSAR
ALSSRGGGRSVTRAKGKAMRIAALVLIAAVVCRIPYTALLYWRNNLPPKINSVDGSFSIM
WFAANYLMYLNCTINPLIYGFTNLRFRKAMDRTPGVACFKFGSWCCVCTFFKRRNFMAGD
KNTEKIFVIENSPGPNKKLSRVVKNILHINKDSIEFSIKIDEMTTKPTKLTPLKNEQF
>XP_050348207.1 ultraviolet-sensitive opsin [Nymphalis io]
MLENEDFDEIPKFLTNWSNDYLNDIDTSQYPFPNTLWHVKPAKELALKSTAMVLVGVIGI
FLNSVIIVILMKNKWLWTASNYLIGNLAVIDLITLILCPWFMLVRDFYQSYVLRNFGCRF
EGFLQASLLLASVVAVILVSYDRLAAAALTSEARVTKSAAPKLIAASWIIPIGLSLPWII
KRKYMERQWLDYVESFCVEDLDILSIYWHFIVILLVWIPLGLMIVTYGTIMWRLEWSARE
LSSRGGGQTISRARGKAMRITACVLLAAVICRIPYTILVYWRNNLRREINAVEGSFGIMW
FVASYLMYLNCAINPLIYGFTNLRFRRAMDRTPGIACFRFGSWCCICTTVVKKKQLVQNN
NVEKIFIIDSPHPNRKISRMVKNIFHINRHTVELSIPKVDEATTKPTKVTPLKIEHVEEI
KICN
>XP_026495885.1 ultraviolet-sensitive opsin [Vanessa tameamea]
MLVDEDFDEIPKFLTNWSNDYLNDVDTSQYPFPNTLWHVKPAKELALKSTAMVLVGVIGI
FLNSVIIIILLKNKWLWTASNYLIGNLAVIDLITLILCPWFMLVRDFYQSYVLRTFGCRF
EGFLQASLLLASVVAVILVSYDRLAAAALTSEARVTKSAAPKLILASWIIPIGLSLPWIV
KRQYMERQWLDYIESFCVEDLDILSIYWHFIVLLLVWIPLGLMIVTYGTIMWRLEWSARE
LSSRGGGQTISRARGKAMRITACILLAAVICRIPYTILVYWRNNLRREINAVEGSFGIMW
FVASYLMYLNCAINPLIYGFTNIRFRRAMDRTPGIACFRFGSWCCICTTVVKKKQSVQNN
NVEKIFIIDSPRPNRKLSRMVKNIFHINRHTVELSVPKVDEATTKPTKVTPLKIEHVQEM
KICN
>XP_047535785.1 ultraviolet-sensitive opsin [Vanessa atalanta]
MLEDEDFDEIPKFLTNWSNDYLNDVDTSQYPFPNTLWHVKPAKELALKSTAMVLVGVIGI
FLNSVIIVILMKNKWLWTASNYLIGNLAVIDLITLILCPWFMLVRDFYQSYVLRTFGCRF
EGFLQASLLLASVVAVILVSYDRLAAAALTSEARVTKSAAPKLIVASWIIPIGLSLPWIV
KRKYMERQWLDYVESFCVEDLDILSIYWHFIVLLLVWIPLGLMIVTYGTIMWRLEWSARE
LSSRGGGQTISRARGKAMRITACILLAAVICRIPYTILVYWRNNLRREINAVEGSFGIMW
FVASYLMYLNCAINPLIYGFTNIRFRRAMDRTPGIACFRFGSWCCICTTVKFQNYNVEKI
FIIDSPRPNRKLSRMVKNIFHINRHTVELSVPKVDEATTKPTKVTPLKIEHVQEIKICN
>CAH0588909.1 unnamed protein product [Chrysodeixis includens]
MDESDFDEIVELPRMLNNWSLDYLENIDTSKYPFPNTLWHIKPAKEIALKTSAMLIVGVI
GIFLNSVILIILLKNRWLWTASNCLIGNLALTDLFTLVCCPWFMLVRDFYQNYVLKNFGC
RFEGFFQASFLLSSVCAILLVSYDRLAAAALTVEARVTLKTAPRLIIASWILATGFSLPW
AVKRDYVERQWLDHLETFCMEDVAILGLFWHFLLTLLVWVPLGLMVITYGTIMWRLEKST
RELTSRGGGQFVVKARARAMRITSRVLLAAVLCRIPYTTLIYWKNNSETPINSVEGTYAV
MWFVANFLMYLNCAVNPLIYGFTNARFRKAMDRTPGIACFKFGSWCCVFTLFSRKQIQIT
DKNTEKIFVIGKSPKPRQKLSRAIKNILHINTDHVEFIVKVDEVTTKPTKVTPIKTEHA
>CAH2044080.1 unnamed protein product, partial [Iphiclides podalirius]
MFEGYDTGDTNSRFWSNWTTNYLNDIDTSEYPFPNTLWNRKSAKEIAIKSSAMLVVGIMG
IFLNAVILVILMKNRWLWTASNYLVGNLALVDLLTLILCPWFMLVRDFYQNYVLRNFGCK
FEGFLQATFLLASVGAVMLVSYDRLAAAALNSDARVTKTAAPKLIVASWIIAISLALPWT
IKRDFMERQWLDYLEMFCVEDVNVLNIYWHFITILLVWLPLGLMIVTYGTLMWRLEWSAR
RLASRGGGQTLTKAKSRAMRITACVLLTAAVCRIPYTTLVYWRNNLSLEINAVDGAYNIM
WFLANYLIYVNCAINPLIYGFTNLRFRRAMDRTSGVASFRFGSWCCSCAVLNSKKCPSQD
KNMAKIFVIENSPRPNKKLSRVIKNILHINRDTIELSLPKVEEVTTKPTKITPLKVENIL
>CAH2093144.1 unnamed protein product [Euphydryas editha]
MPEDVDFDEIPKLLSNWSNDYLNDIDISQYPFPNKLWHIKPLQEIALKSSAMVIIGVTGI
FLNSIILIVLLRNKWLWTASNYLIGNLAFIDLITLMFCPWFLLVRDFYQNYVLGNFGCRF
EGFLQATLLLASVVAVMLVSYDRLAAAALTSEARVTKSAAVKLIIASWVIPISLSLPWII
KRNYMERKWLDYIENLCVEDVLVLPIYWHFIIILLVWIPLGVMIVTYGTIMWRLEWSARE
LSSRGGGQTISRARGKAMRITACVLVAAVICRVPYTVLVYWRSTMVKEINAVEGAYEIMW
FTASYLMYLNCALNPLIYGFTNVRFRRAMDRTPCIACFRFGSWCCICTMVIKKKHSIQNN
NIEKIFVIDNSPRPNRKISRVVKNILHINKHTIELSVPKVDEATTRPTKVTPLKVEQQ
>XP_045451234.1 ultraviolet-sensitive opsin [Melitaea cinxia]
MPEDVDFDEIPKLLSNWSNDDLNDIDTSQYPFPNRLWHVKSFQEITLKSSAMVLIGVIGI
FLNSVILIILLRNKWLWTPSNYLIANLAFMDLITLIFCPWFMLVRDFFQNYVLKNFGCRF
EGFLQATLLLASVVAVMLVSYDRLAAAALTSEARVTKSAAVKLIILSWIVSIALSSPWII
KRYHMERRWLDYIENICVEDMVFLPIYWHFVVILLVWIPLGVMIVTYGTIMWRLEWSVRE
LSSRGGGQTISRARGKAMRITACVLVAAVICRIPFTILVYWRSTMSLEINAVEGAYEIMW
FIASYLMYLNCAINPLIYGFTNVRFRRAMDRTPGIACFRFGSWCCICTMVKKKKRSIQNN
NIEKIFVIDNSPRPNRKLSRVVKNILHINKHTMELSVPKVDEATTRPTKVTPLKVEHI
>KAF9419495.1 hypothetical protein HW555_003995 [Spodoptera exigua]
MHLDVELVNKSNEIEIIKMDESDFDDLDTKAISNWSQDYLEQLDTSQHNFPNTLWHVKPP
LEIALKLSAMLVISITGIFLNSIILTILLRNKWLWTASNYLVGNLAMTDLLTLLICPWFM
LVRDFYQQYVLRNFGCRFEGFLQASFLLAGVCAVLLVSYDRLAAAALSAETRVTIKVAPY
LIVASWLASMTVSLPWAVKREFVERPWKNYLEMYCVEDTRVLGIYWHFLLMLLVWAPLGV
MVVTYGTIMWRLEWSVRELAARGGGQSIARARTRTLRITACVLLVSLICRIPFTALIYWR
NNLAPQINSADGGFQIMWFAANYLMYLNCAINPLIYGFTNAKFRKAMDRTPGIACFKFGS
WCCLCDVPTKKRDQAQEKNTEKIFVIAHSPKPHKKISKAIKNILHIKKDTLDFSIKVDEA
TTKPTKITPVKTEPVLENGKI
>XP_030026007.1 RYamide receptor [Manduca sexta]
MEEEDNNDDIRFTSNWSDEYLENINISEYPFPNNLWHVKPVREIVIKSSMMVIVAVFGIF
LNIIILVIIMKNRWLWNTSNYLVGNLAFMDLLTLVFCPWFMLVRDFYQNFVLKNFGCRFE
GFMQASLLLASVGAVMLVSYDRLAAAAMNSEARITKKAAPRLIIGTWFIAAALSLPWTFK
REYQERQWLDFLEMYCAEDARILGVYWHVLLTLLVWVPLGVMVLTYGAIIWRLECSAREL
SSRGGGRTIRRARARAMRITACVLVTALVCRLPYTALIYWRNNMTEKINAVDGSFATMWF
AANFLMYLNCAANPLIYGFTNPRFRNAMDRTPGVACFKFGNWCCACSMFRRPDALSNCKN
TDKIFVIENSPRPNKKLSRVIKNMLNIKKESVEFSVKVDEVTTKPTKVMTLKMDNI
>XP_013148168.1 PREDICTED: neuropeptide FF receptor 2 [Papilio polytes]
MDNDSDLNEIFLRYGTNWTADYLDDIDTSQYPFPNVLWHRKSTREVAVKTAAMLVIGVMG
IFLNSIILSILVKNRWLWTASNYLVGNLALVDLLTLILCPWFMLVRDFYQHFVLRNFGCK
FEGFLQATFLLASVGAVILVSYDRLAAAALNSEARVTKAAAPKLIFATWFISIALSLPWS
IRREFMERQWLDYLEMYCAEDVKVLSIYWHFITILLVWLPLGLMTVTYGTIIWRLEWSAR
KLSSNGGGQVVTKAKGRAMKITACVLLAAAVCRIPYTVLVYWRNNLTLEINAVEGAYNIM
WFVANYLIYVNCAINPLIYGFTNLRFRRAMDRTDGVAWFRFSSWCCTCSMFNSKKGPPLD
KNMAKIFVIENSPRPNKKLTRVIKNILHINRDTVELSMPKVEEVTTKPTKITPIKVDNI
>XP_014371297.2 neuropeptide FF receptor 2 [Papilio machaon]
MDNHSDYDEIFLKYSTNWTADYLDDIDTSQYPFPNVLWHRKSTREVAVKASAMVVIGIMG
IFLNSIILTILIKNRWLWTASNYLVGNLALVDLLTLILCPWFMLVRDFYQHFVLRNFGCK
FEGFLQATFLLASMGAVILVSYDRLAAAALNSEARVTKAAAPKLIFATWFIAIALSLPWS
VKREFMERQWLDYLEMFCAEDVKVLSIYWHFIIILLVWLPLGLMTVTYSTIIWRLEWSAR
KLSSNGGGQVVSKAKGRAMKITACVLLAAAFCRIPYTVLVYWRNNLTLEINAVEGAYNIM
WFVANYLIYVNCAINPLIYGFTNLRFRRAMDRTDGVAWFRFSSWCCTCSTFYTKKGPPPD
KNMAKIFVIETSPCPNKKITRVLKNILHINRDTIELSIPKVEEVTTKPTKITPIKVDNV
>XP_047032081.1 neuropeptide receptor 22 [Helicoverpa zea]
MDDCNFDDVDTKSVSNLTADDVANIDTSQIPFPNTLWHVKPAQEIALKTTAMLVIGIAGI
FLNSIILIILIRNKWLWSASNCLIGNLALTDLMTLVICPWFMLVRDFYQNYVLKNFGCRF
EGFLQASFLLSSVCAILLVSYDRMAAAALTAEARITIKAAPRLIIASWICSCALSLPWTI
KRYYMERQWLDYLESFCVEDVAVLGIYWHFILMLLVWVPLGLMLITYGTIMWRLECSVRE
LSARGGGRSIARARSRALRITACVLLAGVACRVPYTALIYWRNNLEPLINAVEGSYEIMW
FSANFLMYMNCAVNPLIYGFTNARFRKAMDRTPGIACFKFGMWCCICTMLNKKRVQIEDK
NTEKVFVIGNSPKPEKKLSRAIKNILHIKKDCLDFSIKADEVTTKPTKVTPVKTEPV
>CAH2235070.1 jg14553 [Pararge aegeria aegeria]
MYGNVEVDDQIPSYLTNWSCDYELMELDTSQYPFPNKLWHIKPAKEVAIKTTAMVIVGVT
GIFLNSIIITILLKNKWLWTASNYLIGNLAFIDLITLIFCPWFMLVRDFHQNYVLKNFGC
RFEGFLQASLLLAGVAAVMLVSYDRLAAATLTAEARITKNVAPKLIIASWIIPMGLSLPW
IIKRKYIERQWLDFLETFCFEERKVLGIYWHCIVILLVWIPLGVMILTYGAIIWRLERSA
RELLSRGGGQTVTQARGKAMRMTACILLAAAVCRIPYTAMVYWRNNLPQEVNSVEGGFDI
LWFIASYLMYVNCAINPLIYGFTNTRFRRAMDRTPGVACFKFGTWCCACAMVVKKKQSLQ
HNNVEKIFVVIASPRPKRKISRVVKNILHINKQSVELSIAKVDEASTKPTKVTPLKNEQL
DSKVNDVEFMDQGIENTRSERIVINEENSNL
>XP_021189735.2 neuropeptide receptor 22 [Helicoverpa armigera]
MDDCNFDDVDTKSVSNLTADDVANIDTSQIPFPNTLWHVKPAQEIALKTTAMLVIGVAGI
FLNSIILIILIRNKWLWSASNCLIGNLALTDLMTLVICPWFMLVRDFYQNYVLKNFGCRF
EGFLQASFLLSSVCAILLVSYDRMAAAALTAEARITIKAAPRLIIASWFCSCALSLPWTI
KRYYMERQWLDYLESFCVEDVAVLGIYWHFILMLLVWVPLGLMLITYGTIMWRLESSVRE
LSARGGGRSIARARSRALRITACVLLAGVACRVPYTALIYWRNNLEPLINAVEGSYEIMW
FSANFLMYMNCAVNPLIYGFTNARFRKAMDRTPGIACFKFGMWCCICTMLNKKRVQIEDK
NTEKVFVIGNSPKPDKKLSRAIKNILHIKKDCLDFSIKADEVTTKPTKVTPVKTEPV
>CAG4959981.1 unnamed protein product [Parnassius apollo]
MHDNDFRAFSRYYSNWSADDLNNIDTSVFPFPNTLWHVKSAKEIALKSSAMLVVSIMGIF
LNTVIITILIKNKWLWTASNYLVGNLALVDLLTLVVCPWFMLVRDFYQNYVLRTFGCKFE
GFLQATFLLASVGAVMLVSYDRLAAAVMNADARVTKAAAPKLIVASWALAVILSLPWSIN
REFVMRQWTNYLEMYCAEDLNVLTVYWHFIIILLVWLPLGLMIITYGTIMWRLEWSSREL
SSRGGGQMVTKVRGRAMKITACVLLAAAICRMPYTVLVYWRNNLSLEINSVDGAYSVMWF
IANYLIYFNCAINPLIYGFTNTRFRRAMDRTPGVAWFNFGSWCCMCATFNMKKGPPPDKN
MANIFVIENSPRPNKKLSRVIKNILLINRDTVELSLPKVEEVTTKPTKITPLKVDNYVNS
>CAH0725551.1 unnamed protein product, partial [Brenthis ino]
MLEEVDFAQVKSFLMNWTVDDLNDLDLSQIPFPNTLWHIKPAKEIALKSTAMLIVGVVGI
FLNSVILIILIKNKWLWTASNILIGNLAFIDLVTLIFCPWFMLVREFYQNYVLKTFGCRF
EGFLQATLLLASVIAVMLVSYDRLASAALTSEARVTKNAAPKLILATWGIAIGLSLPWII
KREYMERQWLDHLEMFCVEVGDMLSIYWHFIIMLLVWIPLAVMIITYGTIMWRIEWTARE
LSSRGGGQTLTKAKGKAMKITACILVAAAICRIPYTILIYWRNNLNMEINAVDGGYSVMW
FVASYLMYVNCAINPLIYGFTNIRFRSAMDRTPCTACFKFSTWCCICTTVVKKKQSIQPN
NVEKIYVIETSPKPKRKISGMVKNFLHINRQSVELSLPNVDEATTKPTKVTPLKIEPV
>XP_026733043.1 neuropeptide FF receptor 2 [Trichoplusia ni]
MDESDFDEIIQSPRTLSNWSLDYLENIDTSKYPFPNTLWHIKPAKEIALKTSAMVIIGVL
GIFLNSIILIILIKNRWMWTASNCLIGNLALTDLFTLICCPWFMLVRDFYQNYVLKNFGC
RFEGFFQASFLLSSVCAILLVSYDRLAAAALTAEARITLKSAPRLIIASWVLATALSLPW
ALKRDYVERQWLDHLETFCMEDVAVLGIFWHFLLTLLVWVPLGLMVGTYGTIMWRLERSS
RELSSRGGGQFVVRARGRALRITSLVLLAAVVCRIPYTTLIYWRHNNDDKINSVKGAYAV
MWFVANYLMYLNCAINPLIYGFTNARFRKAMDRTPGIACFKFGSWCCIFTMFSRKQIQIT
DKNTEKIFVIGKSPKPRQKLSHVLKNILHINKDRVEFIVKADEVTTKPTKVTPIKTEQA
>XP_013179681.1 PREDICTED: neuropeptide FF receptor 2 [Papilio xuthus]
MDNNSDYDEMFLRYGTNWTADYLDDIDTSQYPFPNVLWHRKSTREVTVKASAMVVVGIMG
IFLNSIILIILIKNRWLWTASNYLVGNLALVDLLTLILCPWFMLVRDFYQHFVLRNFGCK
FEGFLQATFLLASVGAVILVSYDRLAAAALNSEARVTKSVAPKLIFATWFIAIALSLPWS
VKREFMERQWLDYLEMYCAEDVKVLSIYWHFITILLVWLPLGLMIVTYGTIIWRLEWSAR
KLSSNGGGQVVSRAKGRAMKITACVLLAAAFCRIPYTVLVYWRNNLTLEINAVEGAYNIM
WFVANYLIYVNCAINPLIYGFTNLRFRRAMDRTEGVAWFRFSSWCCTCSMFNTKKGPPPD
KNMAKIFVIETSPCPNKKITRVIKNILHINRDAVELSVPKVEEVTTKPTKITPIKVDNI
>CAB3509696.1 unnamed protein product [Spodoptera littoralis]
MDESDFDDLDSRFVSNWSEDYLEQLDTSQHNFPNTLWHVKPPVEIVLKSSAMLIIGITGI
FLNSIILIILFRNKWLWTASNYLVGNLALIDLLTLLICPWFMLVRDFYQQYVLRNFGCRF
EGFLQASFLLAGVCAVLLVSYDRLAAAALAADTRVTIKVAPYLIVASWIMSMIVSLPWAV
KREFVERQWKNYVEMFCIEDSKVLGIYWHFLLMLLVWVPLGVMVVTYAIIMWRLEWSVRE
LASRGGGQSIARARTRTLRITACVLLTSLICRMPFTAFIYWRNNLPNEVNSADGGFQIMW
FASNYLLYLNCAINPLIYGFTNARFRKAMDRTPGVACFKFGSWCCLCDVPAKKHDQGQEK
NTEKIFVIAHSPKPHKKISKAIKNILHIKKDTLEFSIKVDEVTTKPTKITPVKTEPVLDN
GKI
>XP_047522130.1 neuropeptide receptor 22 [Pieris napi]
MAKLLQRAALIPKVLDTSQYPFPNTLWLLKPAREIAFKSSAMVIVGFIGIFLNSIILIIL
MRNRWLWTPSNILVGNMALVDMLTLLICPWFMLVRDFYQNYVLRNFGCRFEGFLQATLLL
ASVGSIMLVSYDRLAAACLTAEARVTKHCAPKLILITWIAAMALSLPWIIKRHYQERQWL
DFLEMFCVEDVSFLEVYWHFILMLLVWLPLGVMIVTYGGIIWRLEWSARELTSRGGGKVV
VKARGKAMRVTAMVLVASTLCRLPYTVLIYWRNNMAKEINAVEGGYEILWFTASYLMYLN
CALNPLIYGFTNVRFRRAMDRTPGLSCFRFGTWCCVCCLVTRKTKDLENANNEIFVIETS
PKPKKKLSNAIKNILNINKQTLELSVHIDEVTTKPTKVTPIRIEQCNDV
>XP_039756686.1 neuropeptide receptor 22 [Pararge aegeria]
MELDTSQYPFPNKLWHIKPAKEVAIKTTAMVIVGVTGIFLNSIIITILLKNKWLWTASNY
LIGNLAFIDLITLIFCPWFMLVRDFHQNYVLKNFGCRFEGFLQASLLLAGVAAVMLVSYD
RLAAATLTAEARITKNVAPKLIIASWVIPMGLSLPWIIKRKYIERQWLDFLETFCFEERK
VLGIYWHCIVILLVWIPLGVMILTYGAIIWRLERSARELLSRGGGQTVTQARGKAMRMTA
CILLAAAVCRIPYTAMVYWRNNLPQEVNSVEGGFDILWFIASYLMYVNCAINPLIYGFTN
TRFRRAMDRTPGVACFKFGTWCCACAMVVKKKQSLQHNNVEKIFVVIASPRPKRKISRVV
KNILHINKQSVELSIAKVDEASTKPTKVTPLKNEQLDSKVNDVEFMDQGIENTRSERIVI
NEENSNL
>CAF4878982.1 unnamed protein product [Pieris macdunnoughi]
MRFIFEEMFGADLYKIDEKFLTNCTDLTADCLDLDTSQYPFPNTLWLLKPAREIAFKSSA
MVIVGIIGIFLNSIILIILMRNRWLWTPSNILVGNMAIVDMLTLLICPWFMLVRDFYQNY
VLRNFGCRFEGFLQATLLLASVGSIMLVSYDRLAAACLTAEARVTKHCAPKLILITWIAA
MGLSLPWIIKRHYQERQWLDFLEMFCVEDVSFLEVYWHFILMLLVWLPLGVMIVTYGGII
WRLECSARELTSRGGGKVVVKARGKAMRVTAMVLVASTLCRLPYTVLIYWRNNMAKEINA
VEGGYEILWFTASYLMYLNCALNPLIYGFTNVRFRRAMDRTPGLACFRFGTWCCVCCLVT
RKTKDLENARNEIFVIETSPKPKKKLSNAIKNILNINKQTLELSVHIDEVTTKPTKVTPI
RIEQCNDV
>CAB3230690.1 unnamed protein product [Arctia plantaginis]
MDYTDYNGTHVKVARNWSLNDFENLDLSQCKFPNTLWHVRSATEMAIKSTLMVTVAVMGI
FLNSIILIILFKNKWLRSPSNYLIGNLAFTDLLMLVLSPWFMLIRDFHQKFILQNFGCRF
EGFMQATLLLASVSAVMLVSYDRLAAAALTTEARVTMKVAPKLVIASWLLSMVLSIPWIV
KRTYVERQWLDYLETFCAEDVQVLGIYWHFLLTLLVWIPLAAMVVTYGAIMWQLERSSRE
LSSRGGGRSIAKAKSRAMRITAFILAVAVLCRVPYTVLIYWKKNLNPEINAVDGSFNIMW
FAANYMMYLNSAVNPLIYGFTNLRFRKAMDRTRGVAWFRFGSWCCVRTMFTRRKKEVFDK
NTDKIFVIENSPRQNRQLSRVIKNILHINMDSVEFTIKADEVTAKPTKVTPL
>XP_045522851.1 allatostatin-A receptor [Pieris brassicae]
MFRADLYNIDEKYLTNCTDLTADCLDLDTSQYPFPNTLWLLKPAREIAFKSSAMVVVGII
GIFLNSIIFIILMRNRWLWTPSNILVGNMALVDMLTLLICPWFMLVRDFYQNYVLRNFGC
KFEGFLQATLLLASVGSIMLVSYDRLAAACLTAEARVTKHCAPKLILITWVAAMGLSLPW
IIKRQYKERQWLDFLEMFCVEDVSFLEVYWHFILMLLVWLPLGVMIVTYGGIIWRLECSA
RELTSRGGGKVVVKARGKAMRVTAMVLVASTLCRLPYTVLIYWRNNMVKEINAVEGSYEI
LWFTASYLMYLNCALNPLIYGFTNLRFRRAMDRTPGLACFRFGTWCCVCCLVTRKTKDLD
SAKNEIFVIETSPKPKKKLSNAIKNILNINKQTLELSVHMDEATTKPTKVTPIRIEQCND
V
>XP_022118003.1 allatostatin-A receptor [Pieris rapae]
MLMDYCFIVSDFHLCVLFSRPVYLEMFGAELYKIDEKYLANCTDLTADCLDLDTSQYPFP
NTLWLVKPAREIAFKSSAMVIVGIIGIFLNSIILIILMRNRWLWTSSNILVGNMALVDML
TLLICPWFMLVRDFYQNYVLRNFGCRFEGFLQATLLLASVGSIMLVSYDRLAAACLTAEA
RVTKQCAPKLILITWVAAMGLSLPWIIKRQYQERQWLDFLEMFCVEDVKFLEVYWHFILM
LLVWLPLGVMVVTYGGIIWRLECSARQLTSRGGGKVVVKARGKAMRVTAMVLVASTLCRL
PYTVLIYWRNNMVKEINAVEGSYEILWFIASYLMYMNCALNPLIYGFTNVRFRRAMDRTP
GLACFRFGTWCCVCCLVTRKTKDLENAQNEIFVIETSPKPKKKLSNAIKNILNINKQTLE
LSVHMDEVTTKPTKVTPIRIEQCNDI
>CAG9788860.1 unnamed protein product [Diatraea saccharalis]
MDDDDLLNIDTSEYNFPNVLWHIKPTIEITIKATAMVLVGATGIFLNSVVLIVLIKNRWL
WNASNYLIGNLAFVDLITLIFCPWFMLVRDFYQNYVLQRFGCQFEGFMQATLLLASVGAI
MLVSYDRLSVAALTPDAKITKTYVPRLIGATWFVSIALSLPWIIKREYMERQWKNHLEKF
CVEDPHVLGIYWHFTLSLLVWIPLGLMVVTYGTIMWKLEWSARKLSARGGGRAVVKAKRK
TMRIAALVLLVAVICRIPYTILVFWRDRLSLEINSVQGGYDIMWFAANYLIYMDCAINPL
IYGFTNFRFRKAMDRTPGIALFKFGSWCCVCSMFKRNPELPIDNASEKIFVIETTPRPNK
KLVHVIKNILHIKKDTLEVSVKVDEVTKPTKMTPVKMDN
>XP_028165730.1 neuropeptide receptor 22 [Ostrinia furnacalis]
MWRPSFWEHWTMDLDEDDLLNWDTTQHDFPNVLWIIKPPQEIAVKTIAMLVIGISGIFFN
SIILIILIRNKWLWCASNMLIGNLALVDLVTLLFCPWFMLVRDFYQNYVLKTFGCQFEGF
MQASLLLAGVGAVMLVSYDRMAAAALTSDARVTRSFAPKLIFITWFVSILLSLPWIINRE
YTERQWKNFLEKYCVEDVKVLGIYWHFTLSFLVWIPLGLMVITYGAIMWRLECSARKLKA
RGGGQSVTRAKKRAMRITACVLMTAVICRIPYTVLIYWRNRLPNEVNSVEGSYDAMWFAA
NYLMYTNSAINPLIYGFTNVRFRKAMDITPGVRFFKFGSWCCICTIFRKKQTIPSDRTTE
KVFVIEGSPRQNKKFAHVIKNIFHINKETLDFSVKNEDTPKPTRITPVKSDI
>XP_022823136.1 RYamide receptor [Spodoptera litura]
MDESDFDDLDPRVVSNWSEDYLEQLDTSQHNFPNTLWHVKPPLEIVLKSSAMLIIGITGI
FLNSIILIILFRNKWLWTASNYLVGNLALIDLLTLLICPWFMLVRDFYQQYVLRNFGCRF
EGFLQASFLLAGVCAVLLVSYDRLAAAALAADTRVTVKVAPYLIVASWIMSMIVSLPWAV
KREFVERQWKNYVEMFCIEDSKVLGIYWHFLLMLLVWVPLGVMVVTYAIIMWRLEWSVRE
LASRGGGQSIARARTRTLRITACVLLTSLICRMPFTAFIYWRNNLANEVNSADGGFQIMW
FASNYLMYLNCAINPLIYGFTNARFRKAMDRTPGVACFKFGSWCCLCDVPAKKHDQGQEK
NTEKIFVIAHSPKPHKKISKAIKNILHIKKDTLEFSIKVDEVTTKPTKITPVKTEPVIDN
GKI
>RVE47332.1 hypothetical protein evm_008013 [Chilo suppressalis]
MISKRWDRDALWGKGAPDLFYPFIGVHELNFNGSDIVRQQQRKDASLSPTSSTFLYEMHQ
NPTSSNVMYKQTEELDGANESTLSRWSRLHLQSLAPTKPHWARVVGSAVEKLDTSQYDFP
NVLWHTLPPKEMAIKTTAMLLIGVSGITFNSIILIILIKNRWLWNASNYLIGNLAFVDLI
TLIFCPWFMLVRDFYQNFVLQNFGCQFEGFMQATLLLASVGAVMLVSYDRLAAAALTQDA
RITKPYVPRLIAATWFVSIALSLPWIIKREYKERQWKNHLEKFCVEDPNVLGIYWHFTLS
MLVWIPLGLMVITYGTIMWKLEWSARKLSARGGGLAVAKAKRKAMRISALVLLVAVICRI
PYTVLVYWRDRLSLEINAVRGGYDALWFAANYLMYVDCAINPLIYGFTNYRFRKAMDRTP
GVAIFKFGSWCCVCSMCKRNPEIPVEQTSEKIFVIETTPKPNKKLVHVLKNFLHIKKDTL
EVSVKADEVTKPTKMTPVKPEN
>XP_013189733.1 PREDICTED: red-sensitive opsin isoform X1 [Amyelois transitella]
MDEEDLINIDTSEYEFPNILWHVKPAQEIAIKTTAMLAIGFTGIFMNSIIIIVIIRNKWL
WSASNYLVGNLALVDLITLIFCPWFMLVRDFYQQYVLKTFGCQFEGFLQATLLLAGVGAV
MLVSYDRLAAAALSADARVTRNVAPKAIFCTWFIAIVLSLPWILRREYTERQWLDYLETF
CVEDVEVLGIYWHFTLTLLVWIPLGLMVVTYGTIMWRLECSARELSTRGSGHAVTKARSR
ALRITACVLMTAVVCRLPYTVLIYWRNNLSNDINSVEGSYDSMWFAANYLMYLNCAVNPL
IYGFTNTRLRKAMDRTPGVACFKFGTWCCVCTMLHRKQVVVTDKHTEKIFVIESTPRPNK
KLTHVIKNILHINKETVDFSIKNDEITMKPTRVTPV
>XP_034834984.1 octopamine receptor beta-2R [Maniola hyperantus]
MYRSHRISSRAKPSKDTANSSVGARESLASDISSNIIDLTDSPAQDSVVELSTDTSVLEI
TTDVEVSADESVVLVGYLVADGAETKQTTSHASSSASSGSSSSASQHACLAPCTTHTDGL
SRGGAARGARADSSGSAKPVAQRKRLTFTSGKCVSISKWPISLCEMDYAKMYGRVEFDYQ
IPSFLTNWSADYDTFETEVDLSQYPFPNNLWHIKPAKEVALKTTAMLIVGIIGIFLNSII
IIILLKNKWLWTASNYLIGNLAFIDLITLIFCPWFMLVRDFHQNFVLKNFGCRFEGFLQA
SLLLAGVAAVMLVSYDRLAAATLTAEARITKKAAPKLIVASWIIPMGLSLPWIIERKYIE
RQWLDFLETFCVEEPNMLPIYWHCIVILLVWIPLGVMILTYGTIIWRLEKSSRELSSRGG
GQTITQARGKAMRITACILLVAAVCRVPYTALVYMRNNLPNEINAVEGGYQIMWFIASYL
MYLNCAINPLIYGFTNTRFRRAMDRTPGVACFKFGAWCCACATVVKKKQCLQNNNVEKIF
VVVASPRPNRKISRVVRNILHINKQTLELSVPKVDEATTKPTKVTPLKVEQLDFKMNEEN
DKVFIAEGLEVTISERIVINEERSNL
>XP_045774600.1 neuropeptide receptor 22 [Maniola jurtina]
MDYAKMYGNVEFDYQIPSFLINWSTDYDTSEPEVDLSQYPFPNKLWHIKPAKEVALKTTA
MLIVGVTGIFLNSVIIIILLKNKWLWTASNYLIGNLAFIDLITLIFCPWFMLVRDFHQNF
VLNNFGCRFEGFLQASLLLAGVAAVMLVSYDRLAAATLTAEARITKKAAPKLIVASWIIP
MGLSLPWIIERKFIERQWLDFLETFCYEDPKMLPIYWHCIVILLVWIPLGVMLLTYGTII
WRLERSARELSSRGGGQTITQARGKAMRITACILLVAAVCRVPYTALVYMRNNLPNEINA
VEGGYQIMWFIASYLMYLNCAINPLIYGFTNTRFRRAMDRTPGVAWFKFGTWCCACATVV
KKKQSLQNNNVEKIFVVVASPRPNRKISRVVRNILHINKQTLELSVPKVDEATTKPTKVT
PLKVEQLDFKADEENDKVFIAQGLEVTISERIVINEERSNL
>XP_041982158.1 neuropeptide receptor 22 [Aricia agestis]
MRPFFDDFDDLPKYFTNWTTDYLNDLDTSEYPFPNTLWHVKPVKEVALKSTAMVVVGVFG
IFLNTIILIILIKNKWLWTASNYLIGNLALADLLNLLICPWFMLVRDFYQNYVLKNFGCR
FEGFLQATLLLASVIAVMMVSYDRLAAAALTSEARITKAVAPKLIIAAWIIPFGLSLPWM
IKREYMERQWLDFLESFCVEDLKVLGIYWHFILLLLVWIPLGVMVVTYGTIMWRLEWSAR
ELASRGGGQTVSRARTKALRITACVLITTAVCRIPYTIMLYWRNNLNNEINAVEGGYEIM
WFTANYLMYVNSAINPLIYGFTNVRFRRAMDRTPGIRCFSFGSWCCICATIQKKHNTADQ
NNEERVFVIDTNLKANRKISRALKNILQINKQTVELSVPKDELTKPTKLTPLKMEQI
>XP_023941153.1 RYamide receptor [Bicyclus anynana]
MDHTMYGDVLLDDQVPGYLTNWSCDYELAQVDTSQYPFPNKLWHIKPAKEIALKTTAMLV
VGITGIFLNSIIIIILVKNKWLWTASNYLIGNLAFIDLITLIFCPWFMLVRDFYQNFVLK
NFGCRFEGFLQASLLLAGVAAVILVSYDRLAAATLTAEARITKKAAPKLIVASWIIAMGL
SLPWIIKREYIERQWLDFLETYCFEERHVLGIYWHCIIILLVWVPLGVMIITYGAIIWKL
ERSARELSSRGGGQTIAQARGKAIRITACILLATAVCRVPYTAMVYLRNSLPNEINAVEG
GFDIVWFAASYFMYVNCAINPLIYGFTNIRFRRAMDRTPGVAFFKFGTWCCVCTTVVKKK
QSLQNNNVEKIFVVVASPRPKRKISRVVKNILHINKQSVELTMPKVDEVTTKPTKVTPLK
IDQLESKVNDVVYVPQVAEDTKSEKIVINEENSKL
>CAH0401003.1 unnamed protein product [Chilo suppressalis]
MDDDDLLNLDTSQYDFPNVLWHTLPPKEMAIKTTAMLLIGVSGITFNSIILIILIKNRWL
WNASNYLIGNLAFVDLITLIFCPWFMLVRDFYQNFVLQNFGCQFEGFMQATLLLASVGAV
MLVSYDRLAAAALTQDARITKPYVPRLIAATWFVSIALSLPWIIKREYKERQWKNHLEKF
CVEDPNVLGIYWHFTLSMLVWIPLGLMVITYGTIMWKLEWSARKLSARGGGLAVAKAKRK
AMRISALVLLVAVICRIPYTVLVYWRDRLSLEINAVRGGYDALWFAANYLMYVDCAINPL
IYGFTNYRFRKAMDRTPGVAIFKFGSWCCVCSMCKRNPEIPVEQTSEKIFVIETTPKPNK
KLVHVLKNFLHIKKDTLEVSVKADEVTKPTKMTPVKPEN
>XP_045500494.1 neuropeptide receptor 22 [Colias croceus]
MYSDRGIDVGIPAFLINWTDEFVDIDTSRYPFPNTLWYVKPAKEIILKSSAMLIIGVIGI
FLNSIILIILVKNRWLWTASNFLIGNMALVDMLTLLFCPWFMLVRDFYQNFVLKNFGCRF
EGFLQATLLLASVGAVMLVCYDRLAAAALTSEARVTKAFAPKLIIITWVVSMAISLPWIL
RRKYMERQWIDFLEMYCVEDRNFLEIYWHFILLLLVWLPLGVMVITYGGIIWRLEWSARE
LSSRGGGQIVSKARGKAMRVTAMVLLASTICRVPYTVLVYWRNNLSKEINAVQGGYEIMW
FLASYLMYLNCAINPLIYGFTNVRFRHAMDRTPGLACFRFGSWCCICTVVARDSKDLDVK
NVERIYVIQETPVPNKRFRHAFKNFLHIHKQTLELSVLRVDEVTTKPTKVTPLKMEHCIE
V
>XP_026321645.1 ultraviolet-sensitive opsin [Hyposmocoma kahamanoa]
MDEDFGELKLLSFGNWSDDYLNEIDTSKYPFPNTLWHVKPPKEIAIKTSLMLTIVVPGLY
LNFVILLVLIKNKWLWSASNILIGNLAFVDFLILLLAPWFMLVRDFYQNYVLKHFGCRFE
GYLQASLLLANVGSVILISYDRLAAAVLTAEARVTKNAAPKLILMVWAVALIISIPWITC
REYAERQWLDYLEMYCVEDPNILNVYWHFVISLLVWMPLGLMSIAYGAIMWRLECSAKEL
SSRGGGQLVTRAKGRAMRVTACVLLADVICRIPFSAMLYYRYRNNMFINAVDVNFEIFWF
ASNTLMFFNCSINPLIYGFTNKRFLKAMDRTPGVSCCKFGSWCCVCGSTKNKELQTADKN
TEKIFIIESDVRPNKKLTRMIRNILHINKDVLELSVPKVEEVTNKPTKLTPLKDDFA
>XP_049876376.1 red-sensitive opsin [Pectinophora gossypiella]
MDEYLDFDSLSVKSYRNWSQDYLNDLDTSEYPFPNTLWHLKPTEEILAKTIVMLTIAIPG
IYLNGVILVTLIKNKWLWTPSNFLLANLASVDFLTLLFCPWFMLVRDFHQNFVLKNFGCR
FEGFLQASLLLTNVASLILVSYDRLAAAVLPAEARVTKPGAKKLIVITWAVSILFSLPWI
TSREYVERQWLDYLEMYCVEDPEVLYIYWYFILALVVWLPLGIMVLTYGAILWRLQYSAR
ELSSRGGGKLVARAKGRTLKVTACVLIADVICRLPYFVLVYLKDGGGTQINWVDGPYSIL
WFAAGSLMYLNCTINPLIYGFTNVRLLKAMDKTPGVACCRFGSWCCVCASSTKKELHIQD
KNTEKIFVIESTPRPNVKLTRMIKNILHINADAIDLSVPRLDEATTKPTKVTPLKSEHVE
KHVQYDENGQGEHI
>PZC78486.1 hypothetical protein B5X24_HaOG202151 [Helicoverpa armigera]
MDDCNFDDVDTKSVSNLTADDVANIDTSQIPFPNTLWHVKPAQEIALKTTAMLVIGVAGI
FLNSIILIILIRNKWLWSASNCLIGNLALTDLMTLVICPWFMLVRDFYQNYVLKNFGCRF
EGFLQGKFNHPEVQIFLVKHNTLNMEKLGKDCPSVDDFGFNFSCFVFFLCRIPYHVKFSA
SFLLSSVCAILLVSYDRMAAAALTAEARITIKAAPRLIIASWICSCALSLPWTIKRYYME
RQWLDYLESFCVEDVAVLGIYWHFILMLLVWVPLGLMLITYGTIMWRLESSVRELSARGG
GRSIARARSRALRITACVLLTGVACRVPYTALIYWRNNLEPLINAVEGSYEIMWFSANFL
MYMNCAVNPLIYGFTNARFRKAMDRTPGIACFKFGMWCCICTMLNKKRVQIEDKNTEKVF
VIGNSPKPEKKLSRAIKNILHIKKDCLDFSIKADEVTTKPTKVTPVKTEPV
>XP_013189734.1 PREDICTED: red-sensitive opsin isoform X2 [Amyelois transitella]
MDEEDLINIDTSEYEFPNILWHVKPAQEIAIKTTAMLAIGFTGIFMNSIIIIVIIRNKWL
WSASNYLVGNLALVDLITLIFCPWFMLVRDFYQQYVLKTFGCQFEGFLQATLLLAGVGAV
MLVSYDRLAAAALSADARVTRNVAPKAIFCTWFIAIVLSLPWILRREYTWLDYLETFCVE
DVEVLGIYWHFTLTLLVWIPLGLMVVTYGTIMWRLECSARELSTRGSGHAVTKARSRALR
ITACVLMTAVVCRLPYTVLIYWRNNLSNDINSVEGSYDSMWFAANYLMYLNCAVNPLIYG
FTNTRLRKAMDRTPGVACFKFGTWCCVCTMLHRKQVVVTDKHTEKIFVIESTPRPNKKLT
HVIKNILHINKETVDFSIKNDEITMKPTRVTPV
>XP_026755056.1 red-sensitive opsin [Galleria mellonella]
MDDDYWLNLDTSKYNFPNTLWHIKPPKEIAIKVSAMLIIGVTGIILNSIILLILFKNRWL
WCPSNYLIGNLALVDLITLLLCPWFMLVRDFYQQYVLKHFGCYFEGFLQASLLLTGVGAI
MLVSYDRLAAAALTPDARVTKSAALKLIATSWIAAMLMSLPWILKRDYVERQWKNYLETF
CAEDDKVLPIYWHFTLLVLVWIPLGLMVLTYGAIMWRLEWSARKLSLKGTGLAVAKAKTS
AMRIAACVLLTSVICRIPYTILMYWRNRLSNEVNSVEGSYDAMWFAANYLIYMNCAVNPL
IYGFTNRRFRKAMDRTPGVAWCKFGSWCCVCPVYTRKRILEVDKNTEKVFVIEDTPRPNR
KLAHVIKNILHINKETLDFSVKIDEVTTKPTKVTPLKLDQL
>XP_047992397.1 red-sensitive opsin [Leguminivora glycinivorella]
MMCGMENNLSLSEKMLDYDELAAKTNWSYDYLLEIDTSQFPFPNTLWHVKPPKEIALKTT
LMLAIGIHGIFLNSVILITLAKNRWLWTASNYLIGNLAMTDLLTLLFCPWFMLVRDFYQN
YVLKNFGCRFEGFMQATMLLAAVGAVMLVCYDRMAAAALTADARVTKAAAPKLIIISWVA
AILLSLPWIIKREYVERQWLDHLETYCVEDVQFLGIYWHFTLSMLVWIPLGVMVLTYGTI
MWKLERSARRLRGNGQTAARARRRAMRITACVLLAAVFCRLPYTFLIYWRNNNSMTINSV
DGIFSIIWFVGNLLMYFNSAINPLIYGFTNLRFRRAMDRTPGIACCRFGSWCCVCSMLKK
KQPPPSVGDKNSEKIFVIENSPKPNRKLTKAIKNVLRINKDTLELSIPNADDITGKPTKV
TPLRPDN
>CAG9564521.1 unnamed protein product [Danaus chrysippus]
MLCYEEHVYGIPRLLRNWSIDDLKELDTSLYPFPNTLWHVKSVEEVTLKASFMVLVGVTG
IFLNSIILVILINNKWLWTASNYLVGNLAAVDLITLLFCPWLMLARDFYQQYVLKNFGCK
FDGFLQATMLLANVAAIILVCYDRLAAAVLTSEAKITKSVAPKLIFTSWILSIVLSTPWI
FKREYVERPWKNYLETYCVEDCDFLCIYWHFLVILLVWVPLATMIITYGTIMWKLEWGAR
ELSARGGGRTIILAKRKTMRVTACILLAAAICRIPFTVLVYWRNNLRKEINAVDGGYSII
WFIATYLMYANCAINPIIYGFTNTRFRKAMDRTPCIACFRFGSLCCVYGKEIKEKQSPQH
NNNEKLFVIEGTPQPRRKLSQMVKNLLHIHRHTVELSIAKVDEATTKPTKVTPLKIEHL
>XP_046969698.1 ultraviolet-sensitive opsin [Vanessa cardui]
MVLVGVIGIFLNSVIIIILMKNKWLWTASNYLIGNLAVIDLITLILCPWFMLVRDFYQNY
VLKTFGCRFEGFLQASLLLASVVAVILVSYDRLAAAALTSEARVTKSAAPKLIVASWIIP
IGLSLPWIIKRKYMERPWLNYVESFCVEDLDILSIYWHFIIMLLVWIPLGLMIVTYGTIM
WRLEWSARELSSRGGGQTISRARGKAMRITACILLAAVICRVPYTILVYWRNNLRREINA
VEGSFGIMWFVASYLMYLNCAINPLIYGFTNIRFRRAMDRTPGIACFRFGSWCCICTTVV
KKKQSVQNNNVEKIFIIDSPRANRKLSRMVKNIFHINRHTVELSIPKVDEATTKPTKVTP
LKIEHVQEIRNCKFASPDVI
>CAH0694739.1 unnamed protein product [Spodoptera exigua]
MLVISITGIFLNSIILTILLRNKWLWTASNYLVGNLAMTDLLTLLICPWFMLVRDFYQQY
VLRNFGCRFEGFLQASFLLAGVCAVLLVSYDRLAAAALSAETRVTIKVAPYLIVASWLAS
MTVSLPWAVKREFVERPWKNYLEMYCVEDTRVLGIYWHFLLMLLVWAPLGVMVVTYGTIM
WRLEWSVRELAARGGGQSIARARTRTLRITACVLLVSLICRIPFTALIYWRNNLAPQINS
ADGGFQIMWFAANYLMYLNCAINPLIYGFTNARFRKAMDRTPGIACFKFGSWCCLCDVPA
KKRDQAQEKHTEKIFVIAHSPKPHKKISKAIKNILHIKKDTLDFSIKVDEATTKPTKITP
VKTEPVLENGKI
>XP_035444056.2 G-protein coupled receptor 54 [Spodoptera frugiperda]
MDESDFDELDPRAASNWTEDYLDQLDTSQHNFPNTLWHVKPPLEIALKSSAMLIIGITGI
FLNSIILIILLRNKWLWTASNYLVGNLALTDLLTLLICPWFMLVRDFYQQYVLRNFGCRF
EGFLQASFLLAGVCAVLLVSYDRLAAAALSADARVTIKVAPYLILVSWIASLTVSLPWAV
KREFVERQWKNYVEMFCVEDRVLGIYWHFLLMLLVWLPLGVMVVTYATIMWRLEWSVREL
ASRGGGQSIARARTRTLRITACVLLVSLICRIPLTAFIYWRNNLPNYVNSADGSFQIMWF
ACNYLMYLNCAINPLIYGFTNARFRKAMDRTPGVACFKFGSWCCLCDVPAKKHEQAQEKN
TEKIFVIAHSPKPHKKISKALKNILHIKKDTLEFSIKVDEVTTKPTKITPVKTEPALENG
KI
>CAG9788867.1 unnamed protein product [Diatraea saccharalis]
MVLVGATGIFLNSVVLIVLIKNRWLWNASNYLIGNLAFVDLITLIFCPWFMLVRDFYQNY
VLQRFGCQFEGFMQATLLLASVGAIMLVSYDRLSVAALTPDAKITKTYVPRLIGATWFVS
IALSLPWIIKREYMERQWKNHLEKFCVEDPHVLGIYWHFTLSLLVWIPLGLMVVTYGTIM
WKLEWSARKLSARGGGRAVVKAKRKTMRIAALVLLVAVICRIPYTILVFWRDRLSLEINS
VQGGYDIMWFAANYLIYMDCAINPLIYGFTNFRFRKAMDRTPGIALFKFGSWCCVCSMFK
RNPELPIDNASEKIFVIETTPRPNKKLVHVIKNILHIKKDTLEVSVKVDEVTKPTKMTPV
KMDN
>CAF4878990.1 unnamed protein product [Pieris macdunnoughi]
MVIVGIIGIFLNSIILIILMRNRWLWTPSNILVGNMAIVDMLTLLICPWFMLVRDFYQNY
VLRNFGCRFEGFLQATLLLASVGSIMLVSYDRLAAACLTAEARVTKHCAPKLILITWIAA
MGLSLPWIIKRHYQERQWLDFLEMFCVEDVSFLEVYWHFILMLLVWLPLGVMIVTYGGII
WRLECSARELTSRGGGKVVVKARGKAMRVTAMVLVASTLCRLPYTVLIYWRNNMAKEINA
VEGGYEILWFTASYLMYLNCALNPLIYGFTNVRFRRAMDRTPGLACFRFGTWCCVCCLVT
RKTKDLENARNEIFVIETSPKPKKKLSNAIKNILNINKQTLELSVHIDEVTTKPTKVTPI
RIEQCNDV
>XP_037973038.2 substance-K receptor [Plutella xylostella]
MDEDIDIEELGALALLSQSNWSIDYLEGLDTSEFPFPNTLWHRRPEWEISLKTTLMLSIA
LIGIFLNLVILAIIARNRWLWSASNFLVANLALVDLLTLVLCPWPWLVRHFYQSYVIGEV
GCKFEAFVQCTFLLAGVLAIMQVSYDRLASAALTAEARVTKAAAPRVVLGSWALAVGLSV
PWIFNREYTERQWLDYLEAFCRENSFLKVYWHIVVTILVWVPLGLMIVTYGGILWRLERS
ARKLKTRGGGQLVGRAKGKAMKIAACVLVVGASCRLPYTVMVYWRNSLEPVVNSVDEGYG
KMWFAANCLMYIDCVVNPLIYGFTNERFRRAMDRTPGLVCFRFGSWCCVCNTVKKPPVSQ
QEKNTEKIFVIEGTPKQDKRISYLIKNMLHIYKDSLEFSVPKTDDTNKPTRITPLKTDGI
>CAH2044082.1 unnamed protein product, partial [Iphiclides podalirius]
MFEGYDTGDTNSRFWSNWTTNYLNDIDTSEYPFPNTLWNRKSAKEIAIKSSAMLVVGIMG
IFLNAVILVILMKNRWLWTASNYLVGNLALVDLLTLILCPWFMLVRDFYQNYVLRNFGCK
FEGFLQATFLLASVGAVMLVSYDRLAAAALNSDARVTKTAAPKLIVASWIIAISLALPWT
IKRDFMERQWLDYLEMFCVEDVNVLNIYWHFITILLVWLPLGLMIVTYGTLMWRLEWSAR
RLASRGGGQTLTKAKSRAMRITACVLLTAAVCRIPYTTLVYWRNNLSLEINAVDGAYNIM
WFLANYLIYVNCAINPLIYGFTNLRFRRAMDRTSGVASFSSTQRNAHRKTRTWRRFS
>KAG7312068.1 hypothetical protein JYU34_001517 [Plutella xylostella]
MDEDIDIEELGALALLSQSNWSIDYLEGLDTSEFPFPNTLWHRRPDWEISLKTTLMLSIA
LIGIFLNLVILAIIARNRWLWSASNFLVANLALVDLLTLVLCPWPWLVRHFYQSYVIGEV
GCKFEAFVQCTFLLAGVLAIMQVSYDRLASAALTAEARVTKAAAPRVVLGSWALAVGLSV
PWIFNREYTERQWLDYLEAFCRENSFLKVYWHIVVTILVWVPLGLMIVTYGGILWRLERS
ARKLKTRGGGQLVGRAKGKAMKIAACVLVVGASCRLPYTVMVYWRNSLEPVVNSVDEGYG
KMWFAANCLMYIDCVVNPLIYGFTNERFRRAMDRTPGLVCFRFGSWCCVCNTVKKPPVSQ
QEKNTEKIFVIEGTPKQDKRISYLIKNMLHIYKDSLEFSVPKTDDTNKPTRITPLKTDGI
>KPI99833.1 Neuropeptide Y receptor [Papilio xuthus]
MIVVGIMGIFLNSIILIILIKNRWLWTASNYLVGNLALVDLLTLILCPWFMLVRDFYQHF
VLRNFGCKFEGFLQATFLLASVGAVILISYDRLAAAALNSEARVTKSAAPKLIFATWFIA
IALSLPWSVKREFMERQWLDYLEMYCAEDVKVLSIYWHFITILLVWLPLGLMIVTYGTII
WRLEWSARKLSSNGGGQVVSRAKGRAMKITACVLLAAAFCRIPYTVLVYWRNNLTLEINA
VEGAYNIMWFVANYLIYVNCAINPLIYGFTNLRFRRAMDRTEGVAWFRFSSWCCTCSMFN
TKKGPPPDKNMAKIFVIETSPCPNKKITRVIKNILHINRDAVELSVPKVEEVTTKPTKIT
PIKVDNI
>XP_038222778.1 RYamide receptor [Zerene cesonia]
MLIIGVIGIFLNSIILIILVKNKWLWTASNFLIGNMALLDMLTLILCPWFMLVRDFYQNY
VLKNFGCRFEGFLQATLLLASVSAVMLVSYDRLAAAALTSEARVTKAFAPKLIVITWLVA
MVISLPWIMKREYMERQWMNFLEMYCVEDRNFLEIYWHFILLLLVWLPLGVMVITYGAII
WRLEWSARELSSRGGGQIVSKARGKAMRITAMVLLASTICRVPYTVLVYWRNNMSKEINS
VEGGFEILWFLASFLMYLNCAINPLIYGFTNLRFRHAMDRTPGLACFRFGSWCCICTLVA
RDSKDLDVKNVERIYVIQETPLPNKKFTHAFKNFLHINKQTLELSVLRVDEVTTKPTKVT
PLKMEQCNEI
>XP_032519186.1 neuropeptide receptor 22-like [Danaus plexippus plexippus]
MFFILDTSLYPFPNTLWHVKSVEEVTLKASFMVLVGVTGIFLNSIILIILLNNKWLWTAS
NYLVGNLAAVDLITLLFCPWLMLARDFYQQYVLKNFGCKFDGFLQATMLLANVAAIILVC
YDRLAAAVLTAEAKITKSVAPKLIFVSWILSIVLSTPWIFKREYVERPWKNYLETYCVED
CDFLCIYWHFLVILLVWIPLTAMTITYGAIIWKLEWGARELLSRGGGRTIILAKRKTMRV
TACILLAAAICRIPFTVLVYWRNNLRKEINAVDGGYSIIWFIATYLMYANCAINPIIYGF
TNTRFRKAMDRTPCIACFRFGSLCCVYGKEIKENQSPQHNNNEKLFVIEGSPQPRRKLSQ
IVKNLLHIHRHTVELSIAKVDEATTKPTKVTPLKIEHL
>KPJ18637.1 Neuropeptide Y receptor [Papilio machaon]
MDNHSDYDEIFLKYGTNWTADYLDDIDTSQYPFPNVLWHRKSTREVAVKASAMVVIGIMG
IFLNSIILTILIKNRWLWTASNYLVGNLALVDLLTLILCPWFMLVRDFYQHFVLRNFGCK
FEGFLQATFLLASMGAVILVSYDRLAAAALNSEARVTKAAAPKLIFATWFIAIALSLPWS
VKREFMYSTIIWRLEWSARKLSSNGGGQVVSKAKGRAMKITACVLLAAAFCRIPYTVLVY
WRNNLTLEINAVEGAYNIMWFVANYLIYVNCAINPLIYGFTNLRFRRAMDRTDGVAWFRF
SSWCCTCSTFYTKKGPPPDKNMAKIFVIETSPCPNKKITRVLKNILHINRDTIELSMPKV
EEVTTKPTKITPIKVDNV
>KAG8107065.1 hypothetical protein SFRUCORN_002640 [Spodoptera frugiperda]
MHILCLFYSRGVYHSTTFPALSETRGSVRLLLTKKHPVPTPAFRVGAPLDTSQHNFPNTL
WHVKPPLEIALKSSAMLIIGITGIFLNSIILIILLRNKWLWTASNYLVGNLALTDLLTLL
ICPWFMLVRDFYQQYVLRNFGCRFEGFLQASFLLAGVCAVLLVSYDRLAAAALSADARVT
IKVAPYLILVSWIASLTVSLPWAVKREFVERQWKNYVEMFCVEDRVLGIYWHFLLMLLVW
LPLGVMVVTYATIMWRLEWSVRELASRGGGQSIARARTRTLRITACVLLVSLICRIPLTA
FIYWRNNLPNYVNSADGSFQIMWFACNYLMYLNCAINPLIYGFTNARFRKAMDRTPGVAC
FKFGSWCCLCDVPAKKHEQAQEKNTEKIFVIAHSPKPHKKISKALKNILHIKKDTLEFSI
KVDEVTTKPTKITPHGLWYYAQYMTIGPPPTWNVLQKW
>KAI5638481.1 7 transmembrane receptor (rhodopsin family) domain-containing protein [Phthorimaea operculella]
MEEETLVESSTIDITIYNTSDFYFPNELWHIKSPKEIAIKTSVMLFIAIPGLYMNFIILV
VLIKNRYLWTPSFFLVGNLALIDFLTLLLCPWFMLVRDFYQNYVLKNFGCRFEGFMQVSF
LLANVLAVILVSYDRLAAAVLPTEARITKKAAPKLIVGSWFIALVFSIPWIVHREYIERQ
WSNHLESFCAEDPRVLRIYWQFTLILVVWLPLSIMLFTYAGIIWRLERSARKLSSRGGGQ
LVARAKARTMRVAAGVLLADFICRNPYSVLVYKRNEDMDDEDKINWVDGPFAVLWFVANT
LMLANCTINPLIYGFTNNRLLKAMDRTPGVACCKFGSWCCVCASNSKKELRLQQDKNTEK
IFVIEASPKPKRKISRLIKNMLHINADALDLNTHHLEELTTKPTKITPCPHVPEHNTGEV
ENKNDNVKDDKSEEDKL
>GBP55645.1 Substance-K receptor [Eumeta japonica]
MLGISRNLYPCCAIGNICEISSGGQSIRKLRFSIVPAASALVSVECTKTGMGFRSDWEDS
ESNGPVHDARLYLREAVVGGRQLVGRLFGRYTSEYPFPNVLWHVKPAREIAIKTTLMLIV
GVTGISLNAIILLIIIKNKWLRNSSNYLIANLALVDLCTLLLCPWFMLVRDFYQQYVLKN
FGCRFEGFLQATLLLAGVSAVILVSYDRLAAAAMTSDARITKKAAPKLAVASWLLPMALS
IPWIYYREYMERPWLDYLETYCVENLLVLTIYWHIIICVLVWIPLGLMIVTYGAILWQLR
RCAKELSARGGGNSVSRAKGRAFKVAAWVLLAAALCRIPFTVLSYWRNELVRQAQINAVV
GVFEIVWFGANFLMYFNCALNPLIYGFSNERFRRAMDRTPGISWCRFGSWCCKSNKSTKK
DPVVNKTEKIFVIEQTPIPDKKLTRMVKNIMHIHRGSIELGVPKIEEDQGWSRACIAGDD
GKGEAVATRQVSLDLFKRAGFQSNEECVCDFVAKQLIEFLT
>CAH4029932.1 unnamed protein product [Pieris brassicae]
MALVDMLTLLICPWFMLVRDFYQNYVLRNFGCKFEGFLQATLLLASVGSIMLVSYDRLAA
ACLTAEARVTKHCAPKLILITWVAAMGLSLPWIIKRQYKERQWLDFLEMFCVEDVSFLEV
YWHFILMLLVWLPLGVMIVTYGGIIWRLECSARELTSRGGGKVVVKARGKAMRVTAMVLV
ASTLCRLPYTVLIYWRNNMVKEINAVEGSYEILWFTASYLMYLNCALNPLIYGFTNLRFR
RAMDRTPGLACFRFGTWCCVCCLVTRKTKDLESAKNEIFVIETSPKPKKKLSNAIKNILN
INKQTLELSVHMDEATTKPTKVTPIRIEQCNDV
>XP_032518941.1 neuropeptide receptor 22-like [Danaus plexippus plexippus]
MVLVGVTGIFLNSIILIILLNNKWLWTASNYLVGNLAAVDLITLLFCPWLMLARDFYQQY
VLKNFGCKFDGFLQATMLLANVAAIILVCYDRLAAAVLTAEAKITKSVAPKLIFVSWILS
IVLSTPWIFKREYVERPWKNYLETYCVEDCDFLCIYWHFLVILLVWIPLTAMTITYGAII
WKLEWGARELLSRGGGRTIILAKRKTMRVTACILLAAAICRIPFTVLVYWRNNLRKEINA
VDGGYSIIWFIATYLMYANCAINPIIYGFTNTRFRKAMDRTPCIACFRFGSLCCVYGKEI
KENQSPQHNNNEKLFVIEGSPQPRRKLSQIVKNLLHIHRHTVELSIAKVDEATTKPTKVT
PLK
>OWR49373.1 neuropeptide receptor A34 [Danaus plexippus plexippus]
MVLVGVTGIFLNSIILIILLNNKWLWTASNYLVGNLAAVDLITLLFCPWLMLARDFYQQY
VLKNFGCKFDGFLQATMLLANVAAIILVCYDRLAAAVLTAEAKITKSVAPKLIFVSWILS
IVLSTPWIFKREYVERPWKNYLETYCVEDCDFLCIYWHFLVILLVWIPLTAMTITYGAII
WKLEWGARELLSRGGGRTIILAKRKTMRVTACILLAAAICRIPFTVLVYWRNNLRKEINA
VDGGYSIIWFIATYLMYANCAINPIIYGFTNTRFRKAMDRTPCIACFRFGSLCCVYGKEI
KENQSPQHNNNEKLFVIEGSPQPRRKLSQIVKNLLHIHRHTVELSIAKVDEATTKPTKVT
PLKIEHL
>CAG9788868.1 unnamed protein product [Diatraea saccharalis]
MVLVGATGIFLNSVVLIVLIKNRWLWNASNYLIGNLAFVDLITLIFCPWFMLVRDFYQNY
VLQRFGCQFEGFMQATLLLASVGAIMLVSYDRLSVAALTPDAKITKTYVPRLIGATWFVS
IALSLPWIIKREYMERQWKNHLEKFCVEDPHVLGIYWHFTLSLLVWIPLGLMVVTYGTIM
WKLEWSARKLSARGGGRAVVKAKRKTMRIAALVLLVAVICRIPYTILVFWRDRLSLEINS
VQGGYDIMWFAANYLIYMDCAINPLIYGFTNFRFRKAMDRTPGIALFKFGSWCCVCSMVR
Y
>CAG9788866.1 unnamed protein product [Diatraea saccharalis]
MFQIDTSEYNFPNVLWHIKPTIEITIKATAMVLVGATGIFLNSVVLIVLIKNRWLWNASN
YLIGNLAFVDLITLIFCPWFMLVRDFYQNYVLQRFGCQFEGFMQATLLLASVGAIMLVSY
DRLSVAALTPDAKITKTYVPRLIGATWFVSIALSLPWIIKREYMERQWKNHLEKFCVEDP
HVLGIYWHFTLSLLVWIPLGLMVVTYGTIMWKLEWSARKLSARGGGRAVVKAKRKTMRIA
ALVLLVAVICRIPYTILVFWRDRLSLEINSVLSYFK
>ALM88330.1 neuropeptide receptor A34, partial [Chilo suppressalis]
MLVSYDRLAAAALTQDARITKPYVPRLIAATWFVSIALSLPWIIKREYKERQWKNHLEKF
CVEDPNVLGIYWHFTLSMLVWIPLGLMVITYGTIMWKLEWSARKLSARGGGLAVAKAKRK
AMRISALVLLVAVICRIPYTVLVYWRDRLSLEINAVRGGYDALWFAANYLMYVDCAINPL
IYGFTNYRFRKAMDRTPGVAIFKFGSWCCCKRNPEIPVEQTSEKIFVIETTPKPNKKLVH
VLKNFLHIKKDTLEVSVKADEVTKPTKMTPVKPEN
>CAG9138613.1 unnamed protein product [Plutella xylostella]
MTQLNPNSFVLSNKRSNISTSQATFLPGTFLLAGVLAIMQVSYDRLASAALTAEARVTKA
AAPRVVLGSWALAVGLSVPWIFNREYTERQWLDYLEAFCRENSFLKVYWHIVVTILVWVP
LGLMIVTYGGILWRLERSARKLKTRGGGQLVGRAKGKAMKIAACVLVVGASCRLPYTVMV
YWRNSLEPVVNSVDEGYGKMWFAANCLMYIDCVVNPLIYGFTNERFRRAMDRTPGLVCFR
FGSWCCVCNTVKKPPVSQQEKNTEKIFVIEGTPKQDKRISYLIKNMLHIYKDSLEFSVPK
TDDTNKPTRITPLKTDGI
>XP_050677204.1 RYamide receptor [Leptidea sinapis]
MAAAALTSEARITRAVAPKLIALSWIISMLLSLPWIIKREFKERQWKNFLEMYCVEDINF
LEIYWHFIIIMIVWLPLGVMIVTYGAILWRLEWSARELASRGGGQTISRAKGKAMRITAF
VLLAAVVCRLPYTVLVYWRNNMPRSINAVEGAYEIVWFTANFLLYLNCAINPLIYGFTNT
RFRNAMDRTPGLACFRFGYWCCFCSATVKKTKELEIHNPDRIYIIDNVTPKPNRKLSHAI
KNFLHFNKHTLELSIPKVDEPTTKPTRVTPLRIEQFN
>KAI8439655.1 hypothetical protein MSG28_013361 [Choristoneura fumiferana]
MFCVEDVNVLGIYWHFTITMLVWIPLGVMVLTYGTIMWKLEWSARELSSRGHGQTVARAR
RRAMRITSCVLLASVICRVPYTVMVYWRSNNSRAINSVDGSFAVIWFVANFLMYFNSAIN
PLIYGFTNLRFRRAMDRTPGIACFRFGTWCCVCSMFKKTPSPTEDKNSEKIFVIENSPKP
NKKLAKAIKNVLRINKDTLELSIPKVDEVTTKPTKVTPLKTEHV
>KAH9639628.1 hypothetical protein HF086_010035, partial [Spodoptera exigua]
MRTYFGKIVIFCDTKNNLEDYENKFKVDFVLIEDKEVVEEKTDIFDVDSLDIEFIDEPIE
IALNKMDESDFDDLDTKTISNWSQDYLEQLDTSQHNFPNTLWHVKPPLEIALKLSAMLVI
SITGIFLNSIILTILLRNKWLWTASNYLVGNLAMTDLLTLLICPWFMLVRDFYQQYVLRN
FGCRFEGFLQASFLLAGVCAVLLVSYDRLAAAALSAETRVTIKVAPYLIVASWLASMTVS
LPWAVKREFVYGTIMWRLEWGVRELAARGG
>KOB65474.1 Neuropeptide receptor A34, partial [Operophtera brumata]
MMNQYMKELEQDPFDPDEFVERMLDTSEYPFPNTLWHVKPAKEVAIKTTSMLLIGVFGLF
FNSVILFIIIKNKWLWSASNYMVFNMAFIDFLTLLLCPWFMLVRDFYQNFVLKNFGCTSL
LLASVGALFLVCYDRLAAAALTADARVTKKVAPKLIIGSWVVSVLLSLPWIINRTYVERQ
WLDYVEMYCVEDVNVLGIYWHFTLTLLVWIPLGLM
>XP_037917404.1 neuropeptide Y receptor type 2 isoform X3 [Hermetia illucens]
MGLNDFNEIDISKYDFPKDIWEIIPEGELILKVATFVPVVLLGIIGNAILLNIIMRNRAL
RTPTNLLIANMAAADTLTLVICPAMFMYHDFFQNYKLGGVGCKAEGFLEGSLLITAVLNL
CAVSYDRLTAIVLPLETRLTIKGAKFVMIATWLVGFLLAAPLAIYRTYKERQWKNFLETY
CFEDTTVLPVYWHVLIAALVWMPLGVMMTCYFAIFYKLDRYERQVLKREHPMSVSYKTKV
AKMLFIVVIIFVVLRVPFTALVFIRNQMLQNNFVDQILGSFQVLWYASHYLIFFNAAINP
LIYELTNDNFRRAYHQTPFLFCFYKPKIGKKKKANKPASFGRLFYGALQPRGPCGEDRFA
GVKNLFTQKDKGNIQIGSGTSKTYRSTRITQLRIQSSKETLSDSMQHKDVCKILDVKKID
TETSIVANGFI
>XP_037917400.1 neuropeptide Y receptor type 2 isoform X2 [Hermetia illucens]
MSTRPTLLHPPKQFFRFRETSDNETFTEDELDANNNHHPLPNHSSNDSAVIDISKYDFPK
DIWEIIPEGELILKVATFVPVVLLGIIGNAILLNIIMRNRALRTPTNLLIANMAAADTLT
LVICPAMFMYHDFFQNYKLGGVGCKAEGFLEGSLLITAVLNLCAVSYDRLTAIVLPLETR
LTIKGAKFVMIATWLVGFLLAAPLAIYRTYKERQWKNFLETYCFEDTTVLPVYWHVLIAA
LVWMPLGVMMTCYFAIFYKLDRYERQVLKREHPMSVSYKTKVAKMLFIVVIIFVVLRVPF
TALVFIRNQMLQNNFVDQILGSFQVLWYASHYLIFFNAAINPLIYELTNDNFRRAYHQTP
FLFCFYKPKIGKKKKANKPASFGRLFYGALQPRGPCGEDRFAGVKNLFTQKDKGNIQIGS
GTSKTYRSTRITQLRIQSSKETLSDSMQHKDVCKILDVKKIDTETSIVANGFI
>XP_037917399.1 neuropeptide Y receptor type 2 isoform X1 [Hermetia illucens]
MCYSRLGYHNDSLVNCAFRLALSVVPFLVESTNCSETSDNETFTEDELDANNNHHPLPNH
SSNDSAVIDISKYDFPKDIWEIIPEGELILKVATFVPVVLLGIIGNAILLNIIMRNRALR
TPTNLLIANMAAADTLTLVICPAMFMYHDFFQNYKLGGVGCKAEGFLEGSLLITAVLNLC
AVSYDRLTAIVLPLETRLTIKGAKFVMIATWLVGFLLAAPLAIYRTYKERQWKNFLETYC
FEDTTVLPVYWHVLIAALVWMPLGVMMTCYFAIFYKLDRYERQVLKREHPMSVSYKTKVA
KMLFIVVIIFVVLRVPFTALVFIRNQMLQNNFVDQILGSFQVLWYASHYLIFFNAAINPL
IYELTNDNFRRAYHQTPFLFCFYKPKIGKKKKANKPASFGRLFYGALQPRGPCGEDRFAG
VKNLFTQKDKGNIQIGSGTSKTYRSTRITQLRIQSSKETLSDSMQHKDVCKILDVKKIDT
ETSIVANGFI
>XP_026471151.1 substance-K receptor-like [Ctenocephalides felis]
MQRNAIEKLLQTRGTTKVEENQNGLERDSSKQQKACAIKTLNNTYVQLIQTQMCITQIAF
DFGTSSDVIWNCSWDDISLGNSSLDSNEFQATNCTKHESDHWFHMELDANNQYHPIKYEW
NENIVDDAYYGQHDFPNELWIVSPSWEIAAKTLAFLPVIVGGILGNFALLHAMFRFKPLR
TPTNMMIANMAFADLLTLLVSPVMLLMHDFFQNYMLGAFGCKFEGFIDATLLISGVLNLC
AVSYDRLTAIVLPQETRLTKRGVRYVMAATWLIGFLVATPLAVFRIYKERQWKNVLETYC
KEDRTFLPIYWHVIIAALVWLPLGVMLICYVAIFLKLDRYESMVLRREHPITVRHKTRVA
KMLFIVVIVFVICHFPFTALVFYRSQKLKSDSQMNQVDASFQILWFSSHYLVFLNAALNP
IIYGLTNENFRKAFRQSALCKCFFSAPSEKPKVRSPYRFFFGRGVLQPRLDLIKDEKAPQ
NSFKFLENADSDPKSKKSYTQNDGLDSSKLTPLPITEGFI
>XP_031353782.1 neuromedin-B receptor [Photinus pyralis]
MNYNSTSYEFEIPECNNSNCNSWRSDDLSTVAFINDIWLVAPTEEIIIKVSIMIPVVSWG
IFGNVSLMYIIIKNAYLQSPTNVLIANMALADFILLAVHPSFFLGHDFFQNYPFGEFGCR
FEGAFECGVLAASVTNLVAISYDRLNSIAQPQEKRLTINKAKIIMVVVWIIGLLFTIPPV
VLRSYRERQWLDFLEKYCTEDVILVNVYWHIFIIVIVWVPLGTMLVCYVALFIKLRQYEK
IVLRKMKAVTVQYKKQVAKMMFVVVIAFIICRFPFTALIIYRNERLKRNRSMKSESVINQ
VNGSYYTLWFVSKYLILINAAINPIIYGLTSERFRKEFQKIPVIKYMFPERHKQIPHHEI
KSKRKRITTTTTNRINIFLIFKKHKNKPLHINETVTTNSDSQAPIIVN
>KAB0793282.1 hypothetical protein PPYR_12902 [Photinus pyralis]
MNYNSTSYEFEIPECNNNRAFQDDLSTVAFINDIWLVAPTEEIIIKVSIMIPVVSWGIFG
NVSLMYIIIKNAYLQSPTNVLIANMALADFILLAVHPSFFLGHDFFQNYPFGEFGCRFEG
AFECGVLAASVTNLVAISYDRLNSIAQPQEKRLTINKAKIIMVVVWIIGLLFTIPPVVLR
SYRERQWLDFLEKYCTEDVILVNVYWHIFIIVIVWVPLGTMLVCYVALFIKLRQYEKIVL
RKMKAVTVQYKKQVAKMMFVVVIAFIICRFPFTALIIYRNERLKRNRSMKSESVINQVNG
SYYTLWFVSKYLILINAAINPIIYGLTSERFRKEFQKIPVIKYMFPERHKQIPHHEIKSK
RKRITTTTTNRINIFLIFKKHKNKPLHINETVTTNSDSQAPIIVN
>CAH1372496.1 unnamed protein product [Tenebrio molitor]
MGNHTFKNQSDSDDYAMDVNISNHSFINEIWLVRPASQIIVESTIFIPVVLFGIFGNVLS
IYVLVKNRHICTPTNMLIGNMAAADLFSLLIHPWVFLSYDFFQNYQLGSFGCKTEAALEC
SILLASVISVSVISYDRLTAILLPRESKLTKKGAKIVMVITWVAGFLISTPLCVYRTYKE
RQWKNFLEKYCTEQGVITNIYWHVIISLLVWLPLTIQLICYVSIFIKLTRYEKAMMRKLD
HHQVNYKKKAVRMMFTMIVTFLICRLPFTALILYRDKSQSNLAQSNHVQNLASGTYHNLW
FVSKFFMFVNSALNPLIYSVTNDKFQRGFKTTKLSKWLFPPEKNKPAVIVPQQNQKTSET
SSLFKRSILFIFKKKQKQSTALTDDSGEITDPKYDFQIIK
>XP_022916828.1 substance-P receptor [Onthophagus taurus]
MNRFNNQGNKSSGVSLNSDYENSVMIDISNSTFINEIWLVTDTREIIIKTSAVLPVVLWG
IFGNICLLYIIIKFRHLRSPTNLLIGNMAAADLASLLIHPWVVLVYDFFQNYQLGAFGCK
VEAAIESAILMTSVINLSAISYDRLTAIVLPKETRLTRKGTKILMGITWIVGLIIASPLF
FYRTYKERQWLDFLEKFCSENTIVINIYWHVIITILFWFPLIIMLLCYISIFIKLTKYDK
VMKQQLKPSRTISYKTKAIKTMFIVVVTFMICRLPFTALIFYRNYLLKSNSISSQVQNQA
NGNYETLWFVSKYLVFVNAAINPVIYGLTNEKFRRALKSTGVAKFLFNFSKIERKMCYEN
DRHRIINEEEEPKKIFTKETVLNYSNRIFVIFKGGRGQKYVPEVDTSQTEIQKYTLK
>XP_008191388.1 PREDICTED: substance-P receptor [Tribolium castaneum]
MGNHTVKNDTSDEDYTSSDEFDPSNHTFINEKWIIRSTAQIAIESSIFAPIVLFGIFGNF
LSIYVLVKNRHICTPTNLLIGNMAAADLLSLLIHPWVFLIYDFFQNYQFGSFGCKTEAAV
ECSILLASVISVTAISYDRLTAIVLPQESKLTKRGAKIVMVATWVTGILLSTPFYIYRSY
KERQWLDFLEKYCTENTMITNIYWHVIITVLVWLPLTIQLICYITIFIKLNKYEKVVRRN
LDHRQVDYKKKAVRMMVSVILTFLICRLPFTALIFYRDIKQSNLSQNTQIQNMASGAYHN
LWFASKFFIFVNSALNPLIYSVTNDKFRRGFRTTKLSKWLFPREKNKPKVASTKPTPKLT
DTSMLFKKKNIFLIFKKKKNQPLSIESTVTSTGKAHLEINKI
>CAH1101219.1 unnamed protein product [Psylliodes chrysocephala]
MDTYSYKNGSEYEDIDTATTPFINTIWISKDCSEIILKSSAVLPVVIFGIFGNVMVIHVL
WKNLKIRTPTNLLIGNMAAADLLSLLIHPWVTLTYDFFQNYQLGVIGCKGEGPAECSILI
ASVISMSAITYDRLTAIVLPRETRITKKMAKTLMAITWIVGLLLSVPIFLNRTYKERQWL
NFLEKYCTENLVVINIYWYVIITVMVWIPLIIQILCYISIFLKLDKYEKIAIQKLGQQHI
SYKKKAAIMMFIVTIVFMFCRLPFTAFIIYRHQLIKGKKLGASTDVKYQVNQLYYVLWFV
SKYLIFINCAINPLIYGVTNEQFLRAFKSTKLAKWMFSRCSTRITSIFIIFKKKPRIQEE
NVISTKKTYVNTYL
>XP_049850574.1 G-protein coupled receptor 54 isoform X1 [Schistocerca gregaria]
MCLPVIDHRPSDQCDNYSSTHKGITNISGCTTNISWEHWENGQTGVDKAEFNYSAHNFPN
EIWIVRENWEIAVKILFVIPIVIFGIIGNVAIINIVVRNTFLRSPTNMLLANMAAADALT
LLICPPMFLVSDLFQNYVLGKGGCKTEGFFSCAFLLTAVLNLCIVSYDRLTAITLPPEAK
LTHNATKVIMAVTWASGFLIALPLIIFRNYKERQWKNFLEQYCTEDTTVLPVYWYIILIL
LVWFPLSVTTMSYTTIFLKLDYYEKKLQRTHQKVFVSYKTKVARTMFIILVVFVICRGPY
TALIFERYVWQALSQMNQVTESFHEFWFAAKYFLYVNAAINPLIYGFTNESFRRAFRTLP
VSRWVFGNSNILMSPLREEKQRHSPTPAPKETKHKTKKKKSKKEEYEQRQ
>XP_040169372.1 neuropeptide FF receptor 2-like isoform X1 [Anopheles arabiensis]
MYQLIVEVIAKLNVLINYTDEYPSMDFTVYDYPREIWHLKPGWEVALKTITFLPLVLFGV
LGNAVLCCTLVQIRALRTPTNLLIANLAVADLATLVICPLMFMFHDFYQNYVLGAIGCRT
EGFLQGSLLITSVLCLCAISYDRLTAIVFPKRSRLTKRGAVGLIVACWVGGFLLALPLSL
HRAYRERQWKNYLETYCAENTTFLPSYWHVLIGALVWFPLLVMFCCYSLIFLKLDRYERR
VLRKEHPISVSYKRKVAKTLFIVLIVFVLLRIPFTTLVFVRYNRYLNDNQNQIGNDFLIL
WYVSHYLMYLNAALNPLIYGLTNENFRKAFHKISLSRLLCIPALASRGRSSAGKHPKHAR
NGKRNMGKLDPALGIATIGGRLQPRAPCGTNDKMANLSGWVLCPAGHGGPDSQPTSPSKD
TKTSHLKLTTDTFGGGDSEMPRSTTLVSDGFM
>XP_041784063.1 neuropeptide FF receptor 2-like isoform X1 [Anopheles merus]
MYQLIVEVIAKLNVLINYTDEYPSMDFTVYDYPREIWHLKPGWEVALKTITFLPLVLFGV
LGNAVLCCTLVQIRALRTPTNLLIANLAVADLATLVICPLMFMFHDFYQNYVLGAIGCRM
EGFLQGSLLITSVLCLCAISYDRLTAIVFPKRSRLTKRGAVGLIVACWVGGFLLALPLSL
YRAYRERQWKNYLETYCAENTTFLPSYWHVLIGALVWFPLLVMFCCYSLIFLKLDRYERR
VLRKEHPISVSYKRKVAKTLFIVLIVFVLLRIPFTTLVFVRYNRYLNDNQNQIGNDFLIL
WYVSHYLMYLNAALNPLIYGLTNENFRKAFHKISLSRLLCIPALASRGRSSAGKHPKHAR
NGKRTMGKLDPALGIATIGGRLQPRAPCGTNDKMANLSGWVLCPAGHGGPDSQPTSPSKD
TKTSHLKLTTDTFGGGDSETPRNTTLVSDGFM
>XP_049799230.1 G-protein coupled receptor 54 isoform X2 [Schistocerca nitens]
MCLPAIDHRPSDQCDNYSSTHKGITNISGCTTNISWEHWENGQTGVDKGEFNYSAHNFPN
EIWIVRENWEIAVKILFVIPIVIFGIIGNVAIINIVMRNTFLHSPTNMLLANMAAADALT
LLICPPMFLVSDLFQNYVLGKGGCKTEGFFSCAFLLTAVLNLCVVSYDRLTAITLPPEAK
LTHNATKVIMAVTWASGFLIALPLIIFRNYKERQWKNFHEQYCTEDTTVLPVYWYIILIL
LVWFPLSVTTMSYTTIFLKLDYYEKKLQRTHQKVFVSYKTKVARTMFIILVVFVICRGPY
TALIFERYVWQALSQMNQVTESFHEFWFAAKYFLYVNAAINPLIYGFTNESFRRAFRTLP
VSRWVFGNSNILMSPLREEKQRHSPTPAPKETKHKTKKKKSKKEEYEQRQ
>XP_049772274.1 melatonin receptor type 1A-A [Schistocerca cancellata]
MCLPVIDHRPSDQCDNYSSTHKGITNISGCTTNISWEHWENGHAGVDKGEFNYSAHNFPN
EIWIVRENWEIAVKILFVIPIVIFGIIGNVAIINIVMRNTFLRSPTNMLLANMAAADALT
LLICPPMFLVSDLFQNYVLGKGGCKTEGFFSCAFLLTAVLNLCIVSYDRLTAITLPPEAK
LTHNATKVIMAVTWASGFLIALPLIIFRNYKERQWKNFREQYCTEDTTVLPVYWYIILIL
LVWFPLSVTTMSYTTIFLKLDYYEKKLQRTHQKVFVSYKTKVARTMFIILVVFVICRGPY
TALIFERYVWQALSQMNQVTESFHEFWFAAKYFLYVNAAINPLIYGFTNESFRRAFRTLP
VSRWVFGNSNILMSPLREEKQRHSPTPATKETNNNQVALEEIVICLMCNERKMMKAVNTI
ALPYDTSVSIICQV
>XP_049799228.1 G-protein coupled receptor 54 isoform X1 [Schistocerca nitens]
MCLPAIDHRPSDQCDNYSSTHKGITNISGCTTNISWEHWENGQTGVDKGEFNYSAHNFPN
EIWIVRENWEIAVKILFVIPIVIFGIIGNVAIINIVMRNTFLHSPTNMLLANMAAADALT
LLICPPMFLVSDLFQNYVLGKGGCKTEGFFSCAFLLTAVLNLCVVSYDRLTAITLPPEAK
LTHNATKVIMAVTWASGFLIALPLIIFRNYKERQWKNFHEQYCTEDTTVLPVYWYIILIL
LVWFPLSVTTMSYTTIFLKLDYYEKKLQRTHQKVFVSYKTKVARTMFIILVVFVICRGPY
TALIFERYVWQALSQMNQVTESFHEFWFAAKYFLYVNAAINPLIYGFTNESFRRAFRTLP
VSRWVFGNSNILMSPLREEKQRHSPTPAPKETKHKTKKKKSKKEEYEQRQWFVEPKRLHL
STLTTQLYM
>KOB70501.1 Neuropeptide receptor A34 [Operophtera brumata]
MYCVEDVNVLGIYWHFTLTLLVWIPLECSVRELSSRGGGRTIIRVRGRAMRITACVLLTG
VICRVPYTVLMYWRNNMTIEINAVEGSFSSMWFAANYLMYANSAINPLIYGFTNLRFRKA
MDRTMPIKRRQVEADDKNTEKIFVIENSPKPNKKLKTVIKHILHINRDTVELSGNKNDEL
TTKPTKVTPLKTENV
>XP_047106529.1 G-protein coupled receptor 54 [Schistocerca piceifrons]
MPEPKFLPLAKLTVATSAQESNWWLAIQETLNDETEEMCLPVIDHRPSDQCDNYSSTHKG
IKNISECTTNISWEHWENGQMGVDKGEFNYSAHNFPNEIWIVRENWEIAVKILFVIPIVI
FGIIGNVAIINIVMRNTFLRSPTNMLLANMAAADALTLLICPPMFLVSDLFQNYVLGKGG
CKTEGFFSCAFLLTAVLNLCIVSYDRLTAITLPPEAKLTHNATKVIMAVTWASGFLIALP
LIIFRNYKERQWKNFREQYCTEDTTVLPVYWYIILILLVWFPLSVTTMSYTTIFLKLDYY
EKKLQRTHQKVFVSYKTKVARTMFIILVVFVICRGPYTALIFERYVWQALSQMNQVTESF
HEFWFAAKYFLYVNAAINPLIYGFTNESFRRAFRTLPVSRWVFDKQLWKIQNIR
>XP_049947811.1 G-protein coupled receptor 54 [Schistocerca serialis cubense]
MPEPKFLPLAKLTVATSAQESNWWLAIQETLNDETEEMCLPVIDHRPSDQCDNYSSTHKG
IKNISGCTTNISWEHWENGQMGVDKGEFNYSAHNFPNEIWIVRENWEIAVKILFVIPIVI
FGIIGNVAIINIVMRNTFLRSPTNMLLANMAAADALTLLICPPMFLVSDLFQNYVLGKGG
CKTEGFFSCAFLLTAVLNLCIVSYDRLTAITLPPEAKLTHNATKVIMAVTWASGFLIALP
LIIFRNYKERQWKNFREQYCTEDTTVLPVYWYIILILLVWFPLSVTTMSYTTIFLKLDYY
EKKLQRTHQKVFVSYKTKVARTMFIILVVFVICRGPYTALIFERYVWQALSQMNQVTESF
HEFWFAAKYFLYVNAAINPLIYGFTNESFRRAFRTLPVSRWVFGNSNILMSPLREEKQRH
SPTPAPKETKHKTKKKKSKKEEYEQR
>XP_046988644.1 G-protein coupled receptor 54 [Schistocerca americana]
MPEPKFLPLAKLTVATSAQESNWWLAIQETLNDETEEMCLPVIDHRPSDQCDNYSSTHKG
IKNISGCTTNISWEHWENGQMGVDKGEFNYSAHNFPNEIWIVRENWEIAVKILFVIPIVI
FGIIGNVAIINIVMRNTFLRSPTNMLLANMAAADALTLLICPPMFLVSDLFQNYVLGKGG
CKTEGFFSCAFLLTAVLNLCIVSYDRLTAITLPPEAKLTHNATKVIMAVTWASGFLIALP
LIIFRNYKERQWKNFREQYCTEDTTVLPVYWYIILILLVWFPLSVTTMSYTTIFLKLDYY
EKKLQRTHQKVFVSYKTKVARTMFIILVVFVICRGPYTALIFERYVWQALSQMNQVTESF
HEFWFAAKYFLYVNAAINPLIYGFTNESFRRAFRTLPVSRWVFDKQLWKIQNIR
>GFG38434.1 hypothetical protein Cfor_02471 [Coptotermes formosanus]
MFVHKGLGLAQHTNCEYCNTTEMPSTLEGNSTYPNEKLYSLEMDVRAGYHMIMPLNSTYD
NFNYSEYPFPNEIWIRKADWEIGLKTVAFIVVVMLGVMGNVLLLSVVLRNRSMRSPTNLL
IANMAVADLVTLILLPWVFICMDCFQNYILGEIGCKAQGFLECSLLLTGVLNLVVVSYDR
LTAIVTPLEARLTVRGAHIVMVATWVTGVILGLPLVFFRMYRERNWNNFSETYCTEETTV
MPIYWYVVIVFVVWLPLLVMVLCYSALFIKLDRYERKVLRREHPISVSYKTKVARTLFVV
VVVFVVCRVPFTALIFLRTEMQQGTQTINQVDYAYSTLWFVSHYLIIVNAAMDPIIYGLS
NENFRRAFQATALASRLFGSPVTLSITRAPRQPIQKLEPRNLYVKPDRVQRWFNSPKQMK
GKTWSTDCYI
>XP_040169373.1 neuropeptide FF receptor 2-like isoform X2 [Anopheles arabiensis]
MDFTVYDYPREIWHLKPGWEVALKTITFLPLVLFGVLGNAVLCCTLVQIRALRTPTNLLI
ANLAVADLATLVICPLMFMFHDFYQNYVLGAIGCRTEGFLQGSLLITSVLCLCAISYDRL
TAIVFPKRSRLTKRGAVGLIVACWVGGFLLALPLSLHRAYRERQWKNYLETYCAENTTFL
PSYWHVLIGALVWFPLLVMFCCYSLIFLKLDRYERRVLRKEHPISVSYKRKVAKTLFIVL
IVFVLLRIPFTTLVFVRYNRYLNDNQNQIGNDFLILWYVSHYLMYLNAALNPLIYGLTNE
NFRKAFHKISLSRLLCIPALASRGRSSAGKHPKHARNGKRNMGKLDPALGIATIGGRLQP
RAPCGTNDKMANLSGWVLCPAGHGGPDSQPTSPSKDTKTSHLKLTTDTFGGGDSEMPRST
TLVSDGFM
>TMW50332.1 hypothetical protein DOY81_004609 [Sarcophaga bullata]
MSDETQFDFSKWNFPEDRIWLHIPEGEMIAKICTFIPVLIFGLIGNYVIVRLIVLNRSLR
TPTNLIIANMAVADFLTLLICPVLFMINDFYQNYMLGSVGCKMEGFLEGAFLITAVLNLS
VVSYDRLTAIVLPSETRLTVRGAKIVIFLTWLAGILIALPLAIYRTYKVRQWKNFKEMYC
KENPQILPKYWYVLITVMVWLPLSIMLICYSAIFYKLDRYEKRNLNREHPLSVSYKKTVA
KTLFIILIVFVALRLPFTILVILRDKIIANTNNMVNGSFRILWYISQYLMFLNAAVNPVI
YGYKNDNFRRAYDQTPLCRCRKKSQPANGTRKVPTPNNRFWCQMHINWFETHSCCFCSKS
ENSSSLKRKHEQLSVDVLKYTKDEDGYGTHS
>XP_041784064.1 neuropeptide FF receptor 2-like isoform X2 [Anopheles merus]
MDFTVYDYPREIWHLKPGWEVALKTITFLPLVLFGVLGNAVLCCTLVQIRALRTPTNLLI
ANLAVADLATLVICPLMFMFHDFYQNYVLGAIGCRMEGFLQGSLLITSVLCLCAISYDRL
TAIVFPKRSRLTKRGAVGLIVACWVGGFLLALPLSLYRAYRERQWKNYLETYCAENTTFL
PSYWHVLIGALVWFPLLVMFCCYSLIFLKLDRYERRVLRKEHPISVSYKRKVAKTLFIVL
IVFVLLRIPFTTLVFVRYNRYLNDNQNQIGNDFLILWYVSHYLMYLNAALNPLIYGLTNE
NFRKAFHKISLSRLLCIPALASRGRSSAGKHPKHARNGKRTMGKLDPALGIATIGGRLQP
RAPCGTNDKMANLSGWVLCPAGHGGPDSQPTSPSKDTKTSHLKLTTDTFGGGDSETPRNT
TLVSDGFM
>XP_040236775.2 neuropeptide FF receptor 2-like isoform X1 [Anopheles coluzzii]
MYQLIVEVIAKLNVLINYTDEYPSMDFTVYDYPREIWQLKPGWEVALKTITFLPLVLFGV
LGNAVLCCTLVQIRALRTPTNLLIANLAVADLATLVICPLMFMFHDFYQNYVLGAIGCRT
EGFLQGSLLITSVLCLCAISYDRLTAIVFPKRSRLTKRGAVGLIVACWVGGFLLALPLSL
YRAYRERQWKNYLETYCAENTTFLPSYWHVLIGALVWFPLLVMFCCYSLIFLKLDRYERR
VLRKEHPISVSYKRKVAKTLFIVLIVFVLLRIPFTTLVFVRYNRYLNDNQNQIGNDFLIL
WYVSHYLMYLNAALNPLIYGLTNENFRKAFHKISLSRLLCIPALASRGRSSAGKHPKHAR
NGKRNMGKLDPALGIATIGGRLQPRAPCGTNDKMANLSGWVLCPAGHGGPDSQPTSPSKD
TKTSHLKLTTDTFGGGDSEMPRSTTLVSDGFM
>XP_037033433.1 neuropeptide FF receptor 2 [Bradysia coprophila]
MADDLEKFDYSIYDFPSPMWYMIPEWEVAVKITTFIPIILFGILGNIMLLNVIIRNRSLQ
TPTNLLLANMAVADFFVLTICSTMFLFKDFYQNFILGAIGCKMEGYVQGALLVTAVFNLC
AVTYERLTAIVLPMETRLTIFSCKIVMACAWVGGFTLAVPLAVYRTYKEREWKNFVETFC
MENTTVLPTYWHVLIATIVWFPLCAMIICYSAIFWKLDRYEAKVLKRENPICVSYKTKVA
RTLFIVVVTFLVLRLPFTTLVFIRNNWLKKSQMNQAAGFESFSYASQYLIYVNAAINPVI
YGLTNDTFKRAYHQTPMLACLSKSKAHQANDVFSKKRNESSIWFWIASKHRWGQGFDNSK
ATITTKIKIISNLAEAENSGSGNSDLNSNVKQTSTAVI
>XP_039447113.1 neuropeptide Y receptor type 2-like isoform X1 [Culex pipiens pallens]
MNSSFAAAERIIQYESDENQTSMNVSIYDYPREIWVTLPPWEMLVKTIAFLPVISFGIFG
NIALLCIVGTIRALKTPTNVLIANLAVVDLATLIVCPMMFMVHDFYQNYVMGAIGCKMEG
FLEGSLLITSVLCLCAISYDRLTAIVFPKKSKLTFRGVWALIACTWIIGVLLALPLTIYR
NYKERPWKNYLETFCAENTSFLPPYWHVLIGALVWFPLSVMIFCYSMIFLKLDRYERRVK
QREHPIAVSYRKKVARSLFIVLVVFILLRVPFTTLVFIRYNRFVNENTSQIGKDFVILWY
VSHYLIFLNAAVNPLIYGLTNDNFRKAYNKTRIWKCFWHSKTLKKLEPKREPVIMTIGQL
QPRGPCGSEKLGDLSGWVIPAKPNNLNSPTEESRETKTSQLKPTTEDAQTKSNSVKVTSF
YGCNLVLGDQCQNREVKPPSTLFI
>KAG5672158.1 hypothetical protein PVAND_002311 [Polypedilum vanderplanki]
MDDDLDFDLNFSCFDFPFEIWEILPPYQIIIKVSIVGPITIFGIIGNCLLLHTILSNRSL
KSPSNYLIANMALSDLCTLLFSPGLFLFHEIFQSYKLGIIGCKVEATIEITFLITSVITL
CFVSYERLTAIAFPLQARLTFKQTKIVIACSWIFGLILSSPLAIFRSYKERQWRNFLEAF
CYEDLKILPLYWHILIVALVWIPLGVLVFCYTTIFFKLDQYEKFRKARIHPLTINYKRKF
AKTLFIVLVTFIILRIPFTSIVFMRSNMLQHNEMNQVEGSFQVMWYISRYLIFLNCALTP
CVYGITNENFRKAFRKSKCFKYFCFCTFGNSSSSMTVYTINHSHDDTRNIQELKPRNPYI
NSKSLFSSTWFKSGNVSKFSTAKFQKFEVTPKSQEKFQSAITYI
>XP_049289226.1 neuropeptide FF receptor 2-like [Anopheles funestus]
MFRIIQEVLTKLNILIIQSDESPLMDFTVYDYPREIWRLKPAWEVALKTITFIPLILFGV
LGNAILCYILVQIRALRTPTNLLIVNLAVADLATLLICPVMFMFHDFYQNYVLGAIGCKM
EGFLQGSLLITSVLCLCAISYDRLTAIVFPKRSRLTKRGAAVLIVTSWIGGFLLALPLSM
YRAYRERQWKNYLETYCAENTTFLPSYWHVLIGALVWFPLLVMFCCYSLIFLKLDRYERR
VLRKEHPISVSYKRKVAKTLFIVLIVFVLLRIPFTTLVFIRYNRYLNDNQNQIGNDFLVL
WYVSHYLMYLNAALNPVIYGLTNENFRKAFRKISLSRLLCIPALASKRPSAGKGRLGGNK
PGYGGKDGAHGIATIGGRLQPRAPCGTNEKMANLSSWIVCQARRDNPPTSPSKDTKISQL
KMTTDGLGGDSLAPRDTTIVSDGFM
>XP_039440870.1 neuropeptide Y receptor type 2-like [Culex pipiens pallens]
MNSSFAAAERIIQYESDENQTSMNVSIYDYPREIWVTLPPWEMLVKTIAFLPVISFGIFG
NIALLCIVGTIRALKTPTNVLIANLAVVDLATLIVCPMMFMVHDFYQNYVMGAIGCKMEG
FLEGSLLITSVLCLCAISYDRLTAIVFPKKSKLTFRGVWTLIACTWIIGFLLALPLTIYR
NYKERPWKNYLETFCAENTSFLPPYWHVLIGALVWFPLTVMIFCYSMIFLKLDRYERRVM
QREHPIAVSYRKKVARSLFIVLVVFILLRVPFTTLVFIRYNRFVNENTSQIGNDFVILWY
VSHYLIFLNAAVNPLIYGLTNDNFRKAYNQTRIWKCFWHSKTLKKLEPKREPVIMTIGQL
QPRGPCGSEKLGDLSGWVIPAKPNNPNSPTEESRETKTSQLKPTTEDAQTKSTSNKGTSF
YGCNLVLGDQCQNRELKPPSTLFI

>Pt-CHHR-like1
PTESTYFSCDKDPRLTTNFSQYEYEGRTTTWVPINTKVVIKLLAYIITFLVSIVGNLLVILVVRYNRTMRSSTNQYLVNLAVADLLVTLVCKLVHLIRHLSYPHYILPALVCKLDGFVQGTALAASVFTLTVISIRRFVAIMFPLHARTSPDRAIWVIAAVWIASALLSSPMLFYRELYGIEWSNFTTWHCDEFFPTERKMMNGVCVVTYDSKKLFYIIFTITCYFLPVTIMLVNYSLIVWKLWGAQQPGEHHQQQEATTRNTQRVVRMVTVVLLVFVVCWTPLQTLILYTSVGEKYEFMNMSDIEFTAYFVAHSNSALNPIIYCGFNANFRQGLVALLYCRHSRGGRVHYPRSWRGLTGTRDTTSGYSGPEPAVLVEMGSVRHTRLTQRGSTSSVGGRLVYTGPRRELCHDHHHYHHHHLCHGMNNDATTQHNTGGSGGMSTSRNSGGGDGGALQEVTLAQRTFVRASYRQNGRVNNHNHVTPSTSFDSGGGRGRGRDEDEEETCGCCCRRKRSRYRWRRKDFGRRWGGGRIGGWGRRRGRWEVGRGEREEGRKVRRWGRKGEQSGTNGLKPDHPLYKEIYTLNTALNDAIFVKRFEQVV
>Pt-CHHR-like2
MDCLTENLTNVSLAAPRNTSWLGGEDDWCERWRSGEPLVMGEKYPLLRTSVNYYLANLAVADLLITVTCWPTLVNRFTAPLYVLGRPLCKITVLALATCINVSVLTLAVVASGRLYAVLFPLRALRTSSRPVLLISLLWVASFVLALPSFYVRDTQAVKVSKDSASSIAAFRYYRILLLITMFFLPETVMVLAYSVIVVRLYCVRRGPKDHDTPLPTPLPASDHPHSAARRKVVKMTAAVVAAFTVCWSPLQALSLYGLLSEDTLPEWFSNAEFWAYFLGYCNSAFNPLLYCGCSENFRHGLTSLVLRRPRWRRKTRAGSANSWSPSTLLLRLTSSSLSRTSSGGGRGAVSRQTSNSLPSKTSDPARSSRKENSTTPSLLRSCSKGELVCPEHQLENNNATSKLMGEAEALNQVTQP
>Pt-CHHR-like3
MKKLKATTKSPPLFSFPTDPENLSSVYECSQDSGLTANLSQFEYPYRMKTWVPITWREILKVATYLIVFLVSLVGNLLVMLVVCYNRHMRSSTNQYLVNLAAADLLVTLVCMWVHIVRHLSYPHYVLPAYVCKLDGFVQTTTLLASVLTLTVISVGRFVAVMFPLHARTSPDRANRVIAAVWIASALIACPILFYRKLYSIQWANFTTWQCDEFFPTEKEYVEDEGRCEVIYDAKNLFYTILIIALFFLPVAIMIINYSLVVWTLWGAKQPGEQQSAATRNMATKAKKRVVKMVTVVLLVFVICWTPLLTLILFSLNHQGHLPEWFSSLEFAAYFIAYSNSALNPIIYCGFNTSFRQGLVALLSCRHAATGRIYHRRHWMGMTGGTRDTTMGCSGPEPAVLLELSSLRRNRVTQRSSLTPSHSGRHLFSGSSKELRAATHCDAAHDHGCKVCDGMGSAPLHTTTGIHLLKSDASLGGQNGSKLSTRASSSSGDSVGRGICGCCRRHGKRRSRLPLYHENEIYEVNDLPEGLAVKGKEEIV
>Pt-CHHR-like4
MASLGEGTLNCNDTCCQMSSGNVICFGDYNFTDRVNITHPEQWELALRWTYASIIMLLAVFGNLTIIIILAKNRILLRHSINCFILNMSVADLITALAGPIPFTIRDTAFFWVLGKAWCHLEGYIQMLVMLVSVTSLATISFDRMIGVIRPFHTHLKMWQCFVIIVIIWIVSAILAVPFGIYRIYTVHEWQDLTEVTCGEDAQKIQVWWMVSMIGLTWLPLLIMLGCYTTILVYFRSSEFRSRTNSEHPSITLMKRRVVIMMFIIVIAFTLFWLPFQIIKICGNSMFFGEDGQIKSPEAQKSYDILYTLCHYMMYTNVAVNPIIYALMHQTFRRALRVTFPCLYQRKSAFVLTPGLGRQHYVWSIRSTSNVYSDVMAMSRQNPEERRRRMRASSAVIGSAAMAASIIIETNSQNQRDNNSERSGQTEITEVQNEAEDWRPNGGRPLADERYVSDLKPREISIVSTGALGQLISQVIEEESSSDVEGERIL
>Pt-CHHR-like5
MVAQLDLEWEVSLGDEMVDPLSISCNLTCCKYSDDDDDVVCFSDLNFTEYKNLTTWAPWELAVRWTFASLIVLVAALANLTIIIILAKNRLLLRTSVNHFILNMSVADLTLALTGPIPFTIRDTSMFWPLGEAWCYLEGYIQMVVMLVSLESLATISCDRMMGVVRPFHTHLKTWQSLAIIIIIWVSSALLAVPWGLYRVYTIRMWKDRTETNCGEKETLYVWWMALVGLAWLSLAIMLVCYSTILAYFRHPSYKNVSKREHPVMTHLKKRVNYAALMTVSQYMIYVNPVVNPVIYGLLHQNFRRAFRLTFPCIFTRKSTLVLTRGQGVTRYMWSVRSTGSQPSVTGQHRHSSERQVQPYSPERNTTTPRRRLSGSETLSDEAQRNSHVSSKDERKRRKKCCILKPRRLARQKSKKEDRGSPENDNDGRFCSAGSSFVNEKYVRDLPQKISIVSKGALGHLITEVIEEETSSDAERERVL

>Es-CHHR-like1
MLMSNTCDANPLSFDFSQFEFPYRIDTWKPITWWEVLEIVAYIITFLVSIVGNILVILVVRYNRNMRSSTNQYLVNLAVADLLVTLVCKWVHLVRHLSHPHYVLPAILCKMEGFVQSIALVASVFTLTVISIGRFVAIMFPLHARTSPDRAIRVIAAVWIASALISSPPLLYRGLYKTEWSNFTTWNCDEFFPTKKKFVEGVGCVVTFDAKRLFYMVFIITCYFLPVTIMLVNYSLIVWKLWGAQQPGEQHQQQVAATRNMQRVVRMVTVVLVVFVICWTPLQSLMLYNFIYHEHLPEWPRWVEFTVYFVANSNSALNPIIYCGFNANFRQGLVALLTCRQTRSGSRTQYPSK
>Es-CHHR-like2
MIDIEARDLNCNETCCQMSSGNVMCFNEYNFTDRANITYPETWELALRWTYAPLIMLVAVLGNLAIIIILAKNRLLLRTSVNYFILNMSVADLITGLAGPIPFTIRDTAYFWVFGEAWCHLEGYIQVLVMMVSVTSLAVISCDRMMGVVRPFHNHIKPWQSIAIIFIIWTVSALLAVPFAVYRIYTVHHWQDLDETTCGEDVKKMHVWWMINMIGLTWLPLLVMIVCYTTILVYFRTHKFKASRNKEHPALTHLKRRVVLMMFVVVVAFTICWLPFQLLKICNNLFLDDNTQFKNEKARRSHDILLTLSHYMMYTNAAINPIIYALMHQTFRRAFRVTFPCFYNHKVIKIIWLSPPLPNSDLHMDSEWICS
>Es-CHHR-like3
MCAAPQSALGYHIAKFYWLADESVVAWNEWDDGEVMELQQLLTMMPRPNLTWPAVEGKELEDAFPVTCNLTCCQYSEDEIICFSEINYTDVNSLRTWPQWELAVRWTFASLVMLVAVLGNLTIIIILSKNRLLLRTSVNHFILNMSVADLILALTGPIPFTIRDTSMFWPLGELWCHLEGYIQMLVMLVSLASLATISFDRMMGVVRPFHTHLKTWHSLAIIVVIWGSSAVLALPWGLYRVFTVHIWKDCVQTICGENEKLYIWWMVAVVGLTWLPLAIMLISYSTILVYFRHPKFKNLSKREHPVMTHLKKRVVKMMFLVVVIFVVCWLPLQLLNIFYTSFLDENGQIKDEETEKYYNALVTVSQYMIYVNPAANPIIYGLLHQNFRRAFRLTFPCIFTRKSSLVLTRGQGVTRYMWSVKSTGSTPSAAVAQRRQSAEQQARRSPAECTSATSGRRLGSFTTLKNKRQRQGSYASSKGERKARKCCILRLERLGSRKSRKEEKRSAEVDSDEGLCSGHLSNVNEKYVRDLPPRKMSIVSKGTLGHLVSEVIEEETSSDAERERVL

>Sp-GPCR-A34
MGEKYPCPEVLERGRALDNFEKVQVALVVALVVASVAGNAAVVAVISFNRLLRTSVNYYLANLAVADLLITLTCWPTLVNRFTAPLYVLGRSLCKITVLALATCINVSVLTLAVVAGGRLYAVLFPLRALRTSSHPVLLISLLWVASFVLALPGFYVRDTQVVKWNDLVEESCGDVLCSASSIAAFRYYRILLLITMFFLPETVMVLAYSVIVVRLYCVRRGPADRDAPLPAPLPTSDHPHSAARRKVVKMTAAVVAAFTVCWSPLQALSLYGLLSEDTCTYLKDDATCLGARSCKHRRVSLERSVSSSFISLCPVSQEAARVVFQR
>Sp-GPCR-A35
MAAHALHWSLHAHLLYPPANPENLSGVYGCSQDAGFTTNLSQFEYPYRMKTWVPITWREIIKVATYLFVFLVSLVGNLLVMLVVCYNRHMRSSTNQYLVNLAAADLLVTLVCMWVHIVRHLSHPHYILPAYVCKLDGFVQTTTLLASVLTLTVISVGRFVAVMFPLHARTSPDRANRVIAAVWIASALIACPILFYRKLYSIQWANFTTWQCDEFFPTEKEYVEADDRCEVIYDAKHLFYTILIIALFFLPVAIMIINYSLVVWTLWGAKQPGEQQSAATRNMATKAKKKVVKMVTVVLLVFVICWTPLLTLILFSLNHQGHLPEWFSSLEFAAYFIAYSNSALNPIIYCGFNTSFRQGLVALLSCRHAATGRIYHRRHWMGMTGGTRDTTVGCSGPEPAVLLELSSLRRNRVTQRSSLTPSHSGRHLFSGSSRELRAVTHCDTAHDHGCKVCDGMGSAPLHSTTGMHLLKSDASLGGQNGSKLSTRASSSSGDSVGRGMCGCCRRHGKRRSRLPLYHENEIYDVNDLPEGMGMKGKEEIV
>Sp-GPCR-A36
MPKKIQVWWMVNMIGLTWLPLLIMLSCYTTILVYFRSSGFRSRTNSEHPSITLMKRRVVIMMFVIVIAFTVFWLPFQILKICGNQMFFGEDGQIKSPEAQKSYDILYTMCHYLIYTNVAVNPIIYALMHQTFRRALRVTFPCLYHHKSAFVLTPGLGRQHYVWSMRSTSNVYSDVMAMSRQNPEERRRRMRASSAVVGSAAVAASIVIETNSENQRGNSSERSGQPETTVVQNETEDWRPNGGRPLADERYVRDLRPREISIVSTGALGQLITQVIEEESSSDVEVLVMLVSLESLATISCDRMMGVVRPFHTHLKTWQSLAIIIIIWVSSAVLAVPWGLYRVYTIHIWKDRTETNCGEKETLYMWWMALVGLAWLSLAIMLVSYFTILAYFRHPSFKNFSKREHPVMTHLKKRVVKMMFLVVVTFVVCWLPIQLLNIFHTNFLNDFGSLKDDTSKRNYAALMTVSQYMIYVNPAVNPVIYGLLHQNFRRAFRLTFPCIFTRKSTLVLTRGQGVTRYMWSVKSTGSQPSVTGQRRHCGERQVQPERNPATPSRRLSGSETLNDEAQRNSHVSSEGERKRRKKCCILKPGRLARQKSKKKDRWSPENDNDERCCSAGSSYANEKYVRDLPQKISIVSKGALGHLITEVIEEETSSDAERERVL
>Sp-GPCR-A37
MVAQSGPEWELLAGDEMVDPLSISCNLTCCKYSDDDDDIICFSDLNFTEYKNLTIWAPWELAVRWTFASLIMLVAVLGNLTIIIILAKNRLLLRTSVNHFILNMSVADLILALTGPIPFTVRDTSMFWPLGEAWCYLEGYIQMLVMLVSLESLATISCDRMMGVVRPFHTHLKTWQSLAIIIIIWVSSAVLAVPWGLYRVYTIHIWKDRTETNCGEKETLYMWWMALVGLAWLSLAIMLVSYFTILAYFRHPSFKNFSKREHPVMTHLKKRVVKMMFLVVVTFVVCWLPIQLLNIFHTNFLNDFGSLKDDTSKRNYAALMTVSQYMIYVNPAVNPVIYGLLHQNFRRAFRLTFPCIFTRKSTLVLTRGQGVTRYMWSVKSTGSQPSVTGQRRHCGERQVQPERNPATPSRRLSGSETLNDEAQRNSHVSSEGERKRRKKCCILKPGRLARQKSKKKDRWSPENDNDERCCSAGSSYANEKVRDLPQKISIVSKGALGHLITEVIEEETSSDAERERVL
>SpGR-A33
MDDYMNFSCDKDPRTTTNFSQYEYDGRTTIWVPITWREVIKLIAYIITFLVSIVGNLLVILVVRYNRNMRSSTNQYLVNLAVADLLVTLVCKLVHLIRHLSYPHYVLPAIVCKLDGFVQGTALVASVFTLTVISIGRFVAIMFPLHARTSPDRAIWVIAAVWIAAALLSSPMLIYREFYSIKWSNFTTWHCNEFFPMEKKVINGLCVVTYDAKKLFYIIFTITCYFLPVTIMLVNYSLIVWKLWGAQQPGEHHQQQVATTRNTQRVVRMVTVVLLVFVVCWTPLQTLILYTTVREEYEFVNDIEFTAYFVAQSNSALNPIIYCGFNANFRQGLVALLYCRHSRGSHTYYPQSWRGITGTRDTTSGYSGPEPAVLVEMGSVRHSRLTQRRSSSSVGGRVVYTGPGRELCHDHHHYHHHHLCDGLNDVAKTQQNTGGSGGISTSNNSGGSGDGGGGGDLQEVTLAQRTFVRASYRQNGRLNNHNNHTTASSSFDSGKGGREGRGDTEETCGCCCGRKSGGKYRWRRKDFGRRWIGGGIGGWRRRRGRWEVGRGERGGERREVNRWGRKGEQSGRSGLKPDHPLYKEIYTLNTGLPDAIFVKGFEAVV
