# Supplementary material for: In silico analysis of crustacean hyperglycemic hormone family G protein-coupled receptor candidates
Source: Front Endocrinol (Lausanne). 2024 Jan 9;14:1322800. doi: 10.3389/fendo.2023.1322800 (PMC10828670; doi:10.3389/fendo.2023.1322800)
Supplement: Supplementary Data Sheet 1 — G. lateralis ESG transcriptome data set. [file DataSheet_1.zip › Supplementary Data/SuppData5/a34.aligned.fa]

>Procambarus_clarkii_A34a1/1-400
------------------------------------------------------------------------
------------------------------------------------------------------------
------------------------------------------------------------------------
------------------------------------------------------------------------
------------------------------------------------------------------------
------------------------------------------------------------------------
MIGVVRPFHQHLKKRHSLTIIIVIWIVSALIAVPWPVYRVYTVHIWKDLTETICGE----------------
--K-DKINIWWIVGVIVLTWLPLGIMVVCYSTILIYFRHKNF-RIS-SQN--------EHPVITHVKKRVVK
MMFVLVVSFACCWLPMQILKISTKSFLDPNGQYKDEATEKSYKILLTVAQYMVYINPALNPIVYALMHQTFR
RAFRVTFPCFYNRKS-SLV-------LTPG--------------------DGMRRYMWSYRSG-TTSY---A
GGNDTSSVIRQRAGTE-------------------------------------------GRPTPTA----LL
STS-----------------------TLAAAIALDS-TVK-------KSDTERSQS----P--IRC-----K
RSSHHK-----------------------YKFSRTG--RSSVDDERSLHGSYKKIRNRSANSESSPDVNLQE
VYSETSFSVNVECAYANKHDNQLSLTYVNEGY-VS-DLQHLRMSSLSNGTLGHLITQVIEE-----------
-ETSSDVERERVL
>Scylla_paramamosain_A34a1a/1-662
M---PKKI------QVWW--------------------------------------------------MVNM
IGL--------TWLPLL-------------------------------------------------------
IMLS---CYTTILVYFRSSG----FRSRTNSEHPSITLMKRRVVIMMFVIVIAFTVFWLPFQILKICGNQMF
FGEDGQIKSPEAQKSYDILYTMCHYLIYTNVAVNPIIYALMHQTFRRALRVTFPCLYHHKSAFVLTPGLGRQ
HYVWSMRSTSNVYSDVMAMSRQNPEERRRRMRASSAVVGSAAVAASIVIETNSENQRGNSSERSGQPETTVV
QNETEDWRPNGGRPLADERYVRDLRPREISIVSTGALGQLITQVIEEESSSDVEVLVMLVSLESLATISCDR
MMGVVRPFHTHLKTWQSLAIIIIIWVSSAVLAVPWGLYRVYTIHIWKDRTETNCGE----------------
--K-ETLYMWWM-ALVGLAWLSLAIMLVSYFTILAYFRHPSF-KNF-SKR--------EHPVMTHLKKRVVK
MMFLVVVTFVVCWLPIQLLNIFHTNFLNDFGSLKDDTSKRNYAALMTVSQYMIYVNPAVNPVIYGLLHQNFR
RAFRLTFPCIFTRKS-TLV-------LTRG--------------------QGVTRYMWSVKST-GSQP---S
-VTGQRRHCGERQVQP----------------------------------E-------RNPATPSR----RL
SGS-----------------------ETLNDEAQRN-SHV-------SSEGERKRR----K--KCCILKPGR
LARQKS-----------------------KKKDRWS--PENDNDERCCSAG---------------------
------------------------SSYANEKY-VR-DL-PQKISIVSKGALGHLITEVIEE-----------
-ETSSDAERERVL
>Scylla_paramamosain_A34a1b/1-518
--------------------------------------------------------------------MVAQ
SGP--------EWELLA------------------------------------------------GDEMVDP
LSIS---CNLTCCKYSDDDDDIICFSDLNFTEYKNLTI-------------------WAPWELA--------
-----------------VRWTFASLIMLVAVLGNLTIIIILAKN-RLLLRTSV------------------N
HFILNM----SVADLILALTGPIPFTVR--------------------------------------------
--DTSMFWPLGEAWCYLEGY--------------------------------IQMLVMLVSLESLATISCDR
MMGVVRPFHTHLKTWQSLAIIIIIWVSSAVLAVPWGLYRVYTIHIWKDRTETNCGE----------------
--K-ETLYMWWM-ALVGLAWLSLAIMLVSYFTILAYFRHPSF-KNF-SKR--------EHPVMTHLKKRVVK
MMFLVVVTFVVCWLPIQLLNIFHTNFLNDFGSLKDDTSKRNYAALMTVSQYMIYVNPAVNPVIYGLLHQNFR
RAFRLTFPCIFTRKS-TLV-------LTRG--------------------QGVTRYMWSVKST-GSQP---S
-VTGQRRHCGERQVQP----------------------------------E-------RNPATPSR----RL
SGS-----------------------ETLNDEAQRN-SHV-------SSEGERKRR----K--KCCILKPGR
LARQKS-----------------------KKKDRWS--PENDNDERCCSAG---------------------
------------------------SSYANEK--VR-DL-PQKISIVSKGALGHLITEVIEE-----------
-ETSSDAERERVL
>Eriocheir_sinensis_A34a1/1-566
MCAAPQSALGYHIAKFYWLADESVVAWNEWDDGEVME--LQQ--LLT---------------------MMPR
PNL--------TWPAVE------------------------------------------------GKELEDA
FPVT---CNLTCCQYS--EDEIICFSEINYTDVNSLRT-------------------WPQWELA--------
-----------------VRWTFASLVMLVAVLGNLTIIIILSKN-RLLLRTSV------------------N
HFILNM----SVADLILALTGPIPFTIR--------------------------------------------
--DTSMFWPLGELWCHLEGY--------------------------------IQMLVMLVSLASLATISFDR
MMGVVRPFHTHLKTWHSLAIIVVIWGSSAVLALPWGLYRVFTVHIWKDCVQTICGE----------------
--N-EKLYIWWMVAVVGLTWLPLAIMLISYSTILVYFRHPKF-KNL-SKR--------EHPVMTHLKKRVVK
MMFLVVVIFVVCWLPLQLLNIFYTSFLDENGQIKDEETEKYYNALVTVSQYMIYVNPAANPIIYGLLHQNFR
RAFRLTFPCIFTRKS-SLV-------LTRG--------------------QGVTRYMWSVKST-GSTP---S
AAVAQRRQSAEQQARR-------------------------------SPAE-------CTSATSGR----RL
GSF-----------------------TTLKNKRQRQGSYA-------SSKGERKAR-------KCCILRLER
LGSRKS-----------------------RKEEKRS--AEVDSDEGLCSGH---------------------
------------------------LSNVNEKY-VR-DLPPRKMSIVSKGTLGHLVSEVIEE-----------
-ETSSDAERERVL
>Procambarus_clarkii_A34a2/1-370
------------------------------------------------------------------------
------------------------------------------------------------------------
------------------------------------------------------------------------
-------------------VTLVPAV----------------------------------------------
------------------------------------------------------------------------
-------------------------------------------------------LVMMASVPSLAIISFDR
MVGVVSPFHQHLKRRHAVAIIASVWLLAGLLALPFGFYRVYSERVWKDLTERICGE----------------
--EDDKIRIWWKVSILGLNWFPLGVMVISYTTIFFYFKQVKF-KGTISRR--------EHPAMVHLKQRVVR
MMFAMVLVFTICWLPFQILKLAQRSFIDDTGHYVSTSAEKTYKTLLTVSQYMIYCNPALNPIVYALMHQTFR
RAFRVTFPCFYNRKS-SLV-------LTPG--------------------VGIQRYVWSVKST-VSDVYGKD
VVTTPPRNLRDRICGR-------------------------------------------NQLTPSA----VL
STS-----------------------ALAASIALDS-K----------------------------------
-STQQR-----------------------ERSSSER--RGDGALSRTVAGP---------------------
--PEL-------------------SFNASEGY-VN-DLQHRRMSFISTGALGHLITQVIEE-----------
-ETSSDLENERVL
>Gecarcinus_lateralis_A34a2/1-499
M-----------------------IVFGERE--------------LV-------------------------
------------------------------------------------------------------------
-------CNDTCCQMS--SGNVLCFDDYNFTDRANITY-------------------PESWELA--------
-----------------IRWTYAPLVMLVGVLGNLAIIIILAKN-RLLLRTSV------------------N
YFILNM----SVADLITALAGPIPFTIR--------------------------------------------
--DTAYFWVLGETWCYLEGY--------------------------------IQMLVMMVSVTSLATISCDR
MMGVVRPFHNHLKAWQSITIMFVIWCVSAALAVPFAVYRIYTIHHWQDLTETTCGE----------------
--EVNKMHVYWMINMIGLTWLPLFVMIVCYTTIFIYFRTHKF-QAD-RKK--------EHPAITHLRRRVVL
MMFIVVIAFTICWLPFQLLKICNKFFLDEENHFNSEAAEKSHDILLTISHYLIYTNAAINPIIYALMHQTFR
RAFRVTFPCFYNQKS-AFV-------LTPG--------------------EGRRNYVWSMRST-STMY---N
IMSMSRNHISERSRKP-------------------------------------------KELTSSA----VV
CSA-----------------------ALAASIAIKP-ISK-------ESREENSLQ------------DSGQ
TQLPKS------------------------------------------------------------------
----HVVSVQVEQGVSLSNNGPRSPPLGNERY-VQ-GLAPRQISIVSTGALGQLITQVIEE-----------
-ETSSDLESERIL
>Procambarus_clarkii_A34b1/1-582
ME-------------------------------------LWT--------REGSHHHTTTMATLEMWLQAAA
TSL----------PPFV----------------------------------------------PTNGPEVNV
SNIA---IFNKTCHND---LQYMDFSEYEYNYRKETWI-------------------TITWREV--------
-----------------IKIMAYVIVFLVSLVGNLLVILVVYYN-N-HMRTTT------------------N
QYLVNL----ALADLLVTVICMWVHIVRH-------------------------------------------
--LSYPHYVLPALVCKLDGF--------------------------------VQATSLLASVLTLTVISVGR
FVAVMFPLHARTSPDRARRVIAAVWISSALLSCPTLFYRQLFSVKWKNFTTYQCEEFWPTDGHFDP-LLSKC
VITYDPKKHFYIFLTIAVYFLPVGIMFINYSLVVWRLWMTKL-PGE-QSL-------PARNTATRAKRKVVK
MVSVVLLVFVLCWTPLQTIILYISFVHEQ------SSLPEWFSVLEFSAYFVAYSNSALNPIIYCGFNANFR
QGLMSLLTCRHSASS-RMYHQRNWRGMTGGTRETTVGCSGPEPAVVLEF-SSFKRNRTCQKGS-MSCQSGRA
ITTGSTRDLPHNHLTDIIPDKMCKNWNGEGKLEVKNHLTQVCSSI-SAPA----------IYTNEC----VL
HTSDPAGLSVVQG-------------KKGGKLSTRT-SN---------SSSSSRSS----KVCGCC------
--VLHS-----------------------SKKANS-------------------------------------
-----------------------TVTHDNEIYELN-DL-HENISNN--------------------------
-------TKEEIL
>Scylla_paramamosain_A34b1/1-541
---------------------------------------------------------------------MAA
HAL-----HWSLHAHLL-------------------------------------------------YPPANP
ENLS----GVYGCSQD--AGFTTNLSQFEYPYRMKTWV-------------------PITWREI--------
-----------------IKVATYLFVFLVSLVGNLLVMLVVCYN-R-HMRSST------------------N
QYLVNL----AAADLLVTLVCMWVHIVRH-------------------------------------------
--LSHPHYILPAYVCKLDGF--------------------------------VQTTTLLASVLTLTVISVGR
FVAVMFPLHARTSPDRANRVIAAVWIASALIACPILFYRKLYSIQWANFTTWQCDEFFPTEKEYVEADDR-C
EVIYDAKHLFYTILIIALFFLPVAIMIINYSLVVWTLWGAKQ-PGE-QQS------AATRNMATKAKKKVVK
MVTVVLLVFVICWTPLLTLILF-SLNHQ-------GHLPEWFSSLEFAAYFIAYSNSALNPIIYCGFNTSFR
QGLVALLSCRHAATG-RIYHRRHWMGMTGGTRDTTVGCSGPEPAVLLEL-SSLRRNRVTQRSSLTPSHSGRH
LFSGSSRELRAVTHCDTAHDHGCKV----------------CDGMGSAPL----------HSTTGM----HL
LKSDAS----LGG-------------QNGSKLSTRA-SS---------SSGDSVGR----GMCGCC------
--RRHG-----------------------KRRSRL-------------------------------------
-----------------------PLYHENEIYDVN-DL-PEGMGMK--------------------------
-------GKEEIV
>Gecarcinus_lateralis_A34b1/1-538
---------------------------------------------------------------------MAS
TSL----------PAIS------------------------------------------------YSPMEDL
VNLS------YACQQD--PRITTNFSQYEYTYRMKTWV-------------------PFTWREV--------
-----------------LKVVAYLVVFLVSLIGNLLVILVVCYN-R-HMRTST------------------N
QYLVNL----AAADLLVTLVCMWVHIVRH-------------------------------------------
--LSYPHYVLPALVCKLDGF--------------------------------VQTTTLLASVLTLTVISVGR
FVAVMFPLHARTSPDRANRVIATVWIASALLACPTLFYRELYSIEWANFTTWQCDEFFPTEREYVK-DVG-C
VVTYDAKQLFYTILNIALYFLPVAIMIINYSLVVWTLWGAKQ-PGE-HHS------AATRNMATRAKKRVVK
MVTVVLVVFVICWTPLQTLILYSSFSQE-------DHLPEWFSTLEFAAYFVAYSNSALNPIIYCGFNASFR
QGLVALLTCRHAATG-RIYHRRHRMGLTGGTRDTTV---GPEPAVLLEL-SSLRRNRVNHHCSLTPSHSGRF
VISASNRELRHNALCDPGHDNGCKV----------------CDGMAVSPL----------HPGPALPHHHHL
HKSDGS----LGG-------------QNGGKLSTQA-SS---------SSGDSVGR---DGMCGCC------
--RRHG-----------------------RKRSRL-------------------------------------
-----------------------PLYHENDIYNVN-DL-PEGLDVKE-------------------------
-------AKEDVV
>Eriocheir_sinensis_A34b1/1-539
---------------------------------------------------------------------MAS
TSL----------PSLA------------------------------------------------YSPMEEL
VNQS-----YYPCHQD--PRITTNFSQYEYTYRIKTWV-------------------PFTWREV--------
-----------------LKVLAYLVVFLVSLIGNLLVILVVCYN-R-HMRTST------------------N
QYLVNL----AAADLLVTLVCMWVHIVRH-------------------------------------------
--LSHPHYVLPALVCKLDGF--------------------------------VQTTTLLASVLTLTVISVGR
FVAVMFPLHARTSPDRANRVIATVWVASAVLACPTLFYRELYSIEWANFTTWQCDEFFPTEKEFVE-GVG-C
VVTYDAKQLFYTILNIALYFLPVAIMIINYSLVVWTLWGAKQ-PGE-HHS------AATRNMATRAKKRVVK
MVTVVLVVFVICWTPLQTLILYTSFSQE-------DNLQEWFSTLEFAAYFVAYSNSALNPIIYCGFNASFR
QGLVALLTCRHATTG-RIYHRRQRLGLTGGTRDTTV---GPEPAVLLEL-SSLRRNRVNHRCSLTPSHSGRL
VVTGSNRDQRHNDLCDPGHDNGCKV----------------CDSIAASPL----------HPGPALHHHHLL
NKSDFS----LGG-------------QNGGKLSTQA-SS---------SSGDSVGR---DGVCGCC------
--RRHG-----------------------RKRSRL-------------------------------------
-----------------------PLYNENDIYNVN-HL-PEGLSAKD-------------------------
-------AKEDIV
>Carcinus_maenas_A34b1/1-537
--------------------------------------------------------------------MMAS
TSF----------PGLI-------------------------------------------------SPTEEL
ANVS----GLYECNQD--PGITANLSQFEYPYRMKTWV-------------------PITWREV--------
-----------------LKVAAYLIVFLVSLVGNLLVMLVVCYN-R-HMRSST------------------N
QYLVNL----AAADLLVTLVCMWVHIVRH-------------------------------------------
--LSHPHYILPAYVCKLDGF--------------------------------VQATTLLASVLTLTVISVGR
FVAVMFPLHARTSPDRANRVIAAVWIASALLACPILFYRKLYSIQWANFTTWQCDEFFPTEKEYVQ-DVG-C
VVTYDAKHLFYTILNIALFFLPVAIMIINYSLVVWTLWGAKQ-PGE-QHS------AATRNMATKAKKRVVK
MVTVVLVVFVICWTPLQTLILYSSFSQQ-------DHLPEWFSSLEFAAYFIAYSNSALNPIIYCGFNTSFR
QGLVALLTCRHAATG-RIYHRRHWMGMTGGTRDTTVGCSGPEPAVLLEL-SSLRRNRVTQRSSLTQSHSRGH
LFSGSSRELRNAVHGDAAHDHGCKV----------------CDGMLSAPP----------HSTPAL----HL
HKSDAS----LGG-------------QNGGKLSTRA-SS---------SSGGSVGR----GMCGCC------
--RRHG-----------------------KRRSRL-------------------------------------
-----------------------PLYHENEIYNVN-DL-PEGMGMK--------------------------
-------GKEQIV
>Scylla_paramamosain_A34b2/1-605
------------------------------------------------------------------------
--------------------------------------------------------------------MDDY
MN--------FSCDKD--PRTTTNFSQYEYDGRTTIWV-------------------PITWREV--------
-----------------IKLIAYIITFLVSIVGNLLVILVVRYN-R-NMRSST------------------N
QYLVNL----AVADLLVTLVCKLVHLIRH-------------------------------------------
--LSYPHYVLPAIVCKLDGF--------------------------------VQGTALVASVFTLTVISIGR
FVAIMFPLHARTSPDRAIWVIAAVWIAAALLSSPMLIYREFYSIKWSNFTTWHCNEFFPMEKKVIN-GL--C
VVTYDAKKLFYIIFTITCYFLPVTIMLVNYSLIVWKLWGAQQ-PGE-HHQ--------QQVATTRNTQRVVR
MVTVVLLVFVVCWTPLQTLILYTTVREE----------YEFVNDIEFTAYFVAQSNSALNPIIYCGFNANFR
QGLVALLYCRHSRGS-HTYYPQSWRGIT-GTRDTTSGYSGPEPAVLVEM-GSVRHSRLTQRRS-SSSVGGRV
VYTGPGRELCHDHH----HYHHHHL----------------CDGLNDVAKTQQNTGGSGGISTSNN----SG
GSGDGGGGGDLQEVTLAQRTFVRASYRQNGRLNNHN-NHTTASSSFDSGKGGREGRGDTEETCGCC------
CGRKSGGKYRWRRKDFGRRWIGGGIGGWRRRRGRWEVGRGERGGERREVNRWGRKGEQSGRSGLKPDH----
-----------------------PLY--KEIYTLNTGL-PDAIFVK--------------------------
-------GFEAVV
>Gecarcinus_lateralis_A34b2/1-619
MF---------EVS-------------DATTGVEGTEAGVWTNESAGEIWSGGGAVTTTNTT------TTTS
STFAS---ASSPLSHLLHMALTSTSSPSSSSASSFASSTDL--------------PL-----FSTTYYMDDA
ANRSM--LMPNSCDVN--PLLFTDFAQYEYPYRTDTWI-------------------PITWREV--------
-----------------LKLVAYIITFLVSIAGNILVILVVRYN-R-NMRSST------------------N
QYLVNL----AVADLLVTLVCKWVHLVRH-------------------------------------------
--LSYPHYVLPALVCKLDGF--------------------------------VQGTALVASVFTLTVISIGR
FVAIMFPLHARTSPDRAIRVIAAVWIASALISSPMLFYRELYSTEWSNFTAWNCDEAFPTERKFVK-GVG-C
VVTYDAKQLFYVIFTITCYFLPVTIMLVNYSLIVWKLWGAQQ-PGE-QHQ--------QQVAATRNMQRVVR
MVTVVLVVFVICWTPLQSLILYTTFSND-------EHVPEWLSWLEFTAYFVAHSNSALNPIIYCGFNANFR
QGLVALLTCRQSRSGSRTYYPRSWRGLT-GTRESITGYSGPEPAVVLDMGGSVRHSRLTQKSS-SSSLCGRL
VYTGSARELRHHHH----HHHHHHHP-------------LNTSGITSISS-------------INS----NG
GSGSGGGN----------------SITSNRNLSLRT-NS---------TS----------------------
--MRQG-----------------------YRST---------------------------------------
----------------------------NRSSD------QQELTLAQ--RTFVRASYMGDNGRLDPPPPPPP
PPPPPPEEEEEEE
>Eriocheir_sinensis_A34b2/1-353
------------------------------------------------------------------------
------------------------------------------------------------------------
----M--LMSNTCDAN--P-LSFDFSQFEFPYRIDTWK-------------------PITWWEV--------
-----------------LEIVAYIITFLVSIVGNILVILVVRYN-R-NMRSST------------------N
QYLVNL----AVADLLVTLVCKWVHLVRH-------------------------------------------
--LSHPHYVLPAILCKMEGF--------------------------------VQSIALVASVFTLTVISIGR
FVAIMFPLHARTSPDRAIRVIAAVWIASALISSPPLLYRGLYKTEWSNFTTWNCDEFFPTKKKFVE-GVG-C
VVTFDAKRLFYMVFIITCYFLPVTIMLVNYSLIVWKLWGAQQ-PGE-QHQ--------QQVAATRNMQRVVR
MVTVVLVVFVICWTPLQSLMLY-NFIYH-------EHLPEWPRWVEFTVYFVANSNSALNPIIYCGFNANFR
QGLVALLTCRQTRSGSRTQYPSK-------------------------------------------------
------------------------------------------------------------------------
------------------------------------------------------------------------
------------------------------------------------------------------------
------------------------------------------------------------------------
-------------
>Carcinus_maenas_A34b2/1-525
MA----------------------------TDVDETD--VWN-DSVG-MWRNGDFPSSSTSS------SSSS
STF------TSPLPSLLHLALSSSSSSSSSAFFTTEGPDD------------------------STSFMEDT
MNYT----MPISCDQD--PRISMNFSEFGYIYRTTTWV-------------------PITWREV--------
-----------------LKLLAYIITFLVSLVGNLLVILVVRYN-R-NMSSST------------------N
QYLVNL----AVADLLVTLVCKWVHLVRH-------------------------------------------
--LSHPHYILPAFFCKLESF--------------------------------VQATALVASVFTLTVISMGR
FVAIMFPLHARTSPDRANRVIAAVWIASALLSSPMLFYRELYSIEWSNFTTWHCDEFFPTKKKLLN-GV--C
VVTYDAKKLFYIILTTTCYFLPVTIMLVNYSLIVWRLWGAQH-PGE-HHQ--------HQVAATRNTQRVVR
MVTVVLLVFVVCWTPLQTLILYTSVAEN-------FHVSEWLEKLEFTAYFVAHSNSALNPIIYCGFNANFR
QGLVALLYCRHSRSG-RNYHPRSWRGLT-GTRDLTSGYSGPEPAVLMEM-GSLRHSRLTQRSS-TTSLSGRL
VYTGSSGEFRHNNH----H-HHHHL----------------CDGLNDTPTVR--------------------
------------------------------------------------------------------------
------------------------------------------------------------------------
---------------------------------------QQSIIVYL--FILVTITLV--------------
-------------
>Procambarus_clarkii_A34b3/1-470
AAR------AVRVAG----AEEFLRGFSACEDKRASR--LCR-VVVS-VRRQCSDDCSLKSG------LSIS
EGLIQFQPRSCATPSTQ------------GRPYSMGGTMDIAYEGLLLELTTSTLPLDLNATLAGGGLPGTF
GNVSW-----HSCDSS---EPLLMRENFPNPN-LEDAL-------------------RLDVYES--------
-----------------LQVALMVLVVAMSVSGNLAVMVVVYLN-S-FLHSTI------------------N
YYLVNL----AVADLLISVFC-WPTLANR-------------------------------------------
--LTHPLYLLGRPLCKISVL--------------------------------AQGTCVTVSVLTLATVACDR
VYAVLLPMRARSSSSRPLTIIIILWLFSFAVAFPSFYVRETRVFQWNDLVEESCGDIICTAA----------
--HLQVFTYYRILLLATLFFVPGAVMVLAYTLIVFRLWCVRRGPSD------PHSQATCPEPHTRAKRKIVK
MTAMVLLAFTACWAPLHSLIMYDLVVD--------HPMPDWFETALFWAYCLGYSNSALNPLLYGGFSDNFR
LGFRKIL--------------ARWR-------------------------------RTSEASK---------
------------------------------------------------------------------------
---------VVSE-------------HDYDPMSCEI-TSV--------------------------------
------------------------------------------------------------------------
------------------------------------------------------------------------
-------------
>Scylla_paramamosain_A34b3/1-327
------------------------------------------------------------------------
------------------------------------------------------------------------
-----------------------MGEKYPCPEVLERGR-------------------ALDNFEK--------
-----------------VQVALVVALVVASVAGNAAVVAVISFN-R-LLRTSV------------------N
YYLANL----AVADLLITLTC-WPTLVNR-------------------------------------------
--FTAPLYVLGRSLCKITVL--------------------------------ALATCINVSVLTLAVVAGGR
LYAVLFPLRALRTSSHPVLLISLLWVASFVLALPGFYVRDTQVVKWNDLVEESCGDVLCSAS----------
--SIAAFRYYRILLLITMFFLPETVMVLAYSVIVVRLYCVRRGPAD-RDAPLPAPLPTSDHPHSAARRKVVK
MTAAVVAAFTVCWSPLQALSLYGLLSED-------T------------------------------------
------------------------------------------------------------------------
--------------------------------------------------CT------YLKDDATC----LG
ARSCKHRRVSLER-------------SVSSSFIS------------------------------LC------
-PVSQE-----------------------AARVVFQ--R---------------------------------
------------------------------------------------------------------------
-------------
>Carcinus_maenas_A34b3/1-474
M------------------------------------------------------DCLSENL------TSLS
QAL----------PS---------------------------------------------------------
-NTSWLDTGDDWCEGWRSGEPFLMGEKYPCPEMLERGR-------------------ALDDYEK--------
-----------------VQVALVVALMVSSVAGNAAVVAVISLN-R-VLRTSV------------------N
YYLANL----AVADLLITLTC-WPTLVNR-------------------------------------------
--FTAPLYILGRPLCKMTVL--------------------------------ALATCINVSVLTLAVVAGGR
LYAVLFPLRALRSSSRPVLIISFLWVASFVLAFPAFYVRDTQVAKWDDLVEESCSDVLCSSW----------
--SASVFRYYRILLLITMFFLPETVMVLAYSVIVVRLYCVRRGPAD-RDAPLTRSLPATEHPHSTARRKVVK
MTAAVVAAFTVCWSPLQALSLYGLLYEG-------TQLPKWFSSAEFWAYFLGYCNSAFNPLLYCGCSENFR
HGFKSLVLRR-----------PRWR-------------------------------RTTRAGS-ANSW----
-----------------------------------------------SPSSL------LLRLTSSS----LS
RTSSGGGGGAVSR-------------QTSNSLASKT-SDS-------ACSSRKLNTNTAGPFKPYC------
-KNKES-----------------------SVRSKQQ--PENNNAS---------------------------
-------------------------------------------------------SRLVDE-----------
-AEALNPESQ--P
