# Supplementary material for: In silico analysis of crustacean hyperglycemic hormone family G protein-coupled receptor candidates
Source: Front Endocrinol (Lausanne). 2024 Jan 9;14:1322800. doi: 10.3389/fendo.2023.1322800 (PMC10828670; doi:10.3389/fendo.2023.1322800)
Supplement: Supplementary Data Sheet 1 — G. lateralis ESG transcriptome data set. [file DataSheet_1.zip › Supplementary Data/SuppData5/chh_brachyura.aligned.fasta]

>QWE51387.1/67-142 CHH-XO prepropeptide [Carcinus aestuarii]
QIYDTSCKGVYDRALFNDLEHVCDDCYNLYRTSYVASACRSNCYSNLVFRQCMDDLLMMDEFDQYARKVQMV
GRKK-
>CarmaC_EVm021532t1/107-182
QIYDTSCKGVYDRALFNDLEHVCDDCYNLYRTSYVASACRSNCYSNLVFRQCMDDLLMMDEFDQYARKVQMV
GRKK-
>CarmaC_EVm021532t3/97-172
QIYDTSCKGVYDRALFNDLEHVCDDCYNLYRTSYVASACRSNCYSNLVFRQCMDDLLMMDEFDQYARKVQMV
GRKK-
>CAA35605.1/67-142 crustacean hyperglycemic hormine prepropeptide [Carcinus maenas]
QIYDTSCKGVYDRALFNDLEHVCDDCYNLYRTSYVASACRSNCYSNLVFRQCMDDLLMMDEFDQYARKVQMV
GRKK-
>sp|P14944.2|CHH_CARMA/67-142 RecName: Full=Crustacean hyperglycemic hormones; Contains: RecName: Full=CHH precursor-related peptide; Short=CPRP; Contains: RecName: Full=Crustacean hyperglycemic hormone; Short=CHH; Flags: Precursor
QIYDTSCKGVYDRALFNDLEHVCDDCYNLYRTSYVASACRSNCYSNLVFRQCMDDLLMMDEFDQYARKVQMV
GRKK-
>CarmaC_EVm021532t2/97-172
QIYDTSCKGVYDRALFNDLEHVCDDCYNLYRTSYVASACRSNCYSNLVFRQCMDDLLMMDEFDQYARKVQMV
GRKK-
>QBC16325.1/65-140 hyperglycemic hormone [Chaceon quinquedens]
QIYDTSCKGVYDRGLFSDLEHVCDDCYNLYRTSYVASACRSDCYSNLVFRQCMNDLLLMEDFDQYAGRVQMV
GRKK-
>ABA70560.1/72-147 prepro crustacean hyperglycemic hormone X organ isoform [Potamon ibericum]
QIYDRSCKGVYDRSLFSKLEHVCDDCYNLYRTSYVASACRENCYSNLVFRQCMDDLLLMDVFDEYAKAVQMV
GRKK-
>AEM45614.1/59-135 hyperglycemic hormone XO preproprotein [Tuerkayana celeste]
QIYDRSCKGVYDRSLFSKLEHVCDDCYNLYRTSYVSSACRENCYSNLVFRQCMDDLLLMDVFDEYAKAVQMV
GRKKK
>Minpug_EVm014155t2/76-151
QLYDHSCKGVYDRSLFNKLEHVCDDCYNLYRTSFVATGCRENCYSNLVFRQCMDDLLLMDVFDEYAKAVQMV
GRKK-
>AUN35180.1/74-148 CHH family peptide 1 [Metopograpsus thukuhar]
QIYDRSCKGVYDRSLFGKLEHVCDDCYNLYRTHRVASACRENCYSNLVFRQCMDDLLLMDVFDEYAKAVQMV
GRK--
>AAO27805.1/75-150 hyperglycemic hormone CHH B OX [Pachygrapsus marmoratus]
QIYDRSCKGVYDRSLFGKLEHVCDDCYNLYRTHHVASACRENCYSNLVFRQCMDDLLLMDVFDEYAKAVQMV
GRKK-
>AKE33032.1/61-136 crustacean hyperglycemic hormone precursor [Ocypode quadrata]
QIYDHSCKGVYDRSLFSKLEHVCDDCYNLYRTSYVASACRSNCYSNLVFRQCIDDLLLMDVFDEYAKAIQVV
GRKK-
>ABQ41270.1/68-143 prepro-crustacean hyperglycemic hormone IIa [Cancer productus]
QIYDTSCKGVYDRGLFSDLEHVCDDCYNLYRNSYVASACRSNCYSNVVFRQCMEELLLMEEFDKYARAVQIV
GKKK-
>ABQ41271.1/68-143 prepro-crustacean hyperglycemic hormone IIb [Cancer productus]
QIYDTSCKGVYDRGLFSDLEHVCDDCYNLYRNSYVASACRSNCYSNVVFRQCMEELLLMEEFDKYARAVQIV
GKKK-
>ABQ41269.1/68-143 prepro-crustacean hyperglycemic hormone I [Cancer productus]
QIYDSSCKGVYDRGLFSDLEHVCDDCYNLYRNSYVASACRSNCYSNVVFRQCMEELLLMEEFDKYARAVQIV
GKKK-
>ABQ41272.1/68-143 prepro-crustacean hyperglycemic hormone III [Cancer productus]
QIYDSSCKGVYDRGLFSDLEHVCDDCYNLYRNSYVASACRSNCYSNVVFRQCMEELLLMEEFDKYARAVQIV
GKKK-
>AAO27804.1/75-150 hyperglycemic hormone CHH A OX [Pachygrapsus marmoratus]
QIYDRSCKGVYDRSLFGKLEHVCDDCCNLYRTHHVASACRENCYSNLVFRQCMDDLLLMDVFDEYAKAVQMV
GRKK-
>AAM21927.1/75-150 crustacean hyperglycemic hormone precursor [Pachygrapsus marmoratus]
QIYDRSCKGVYDRSLFGKLQHVCDDCYNLYRTHHVASACRENCYSNLVFRQCMDDLLLMDVFDEYAKAVQMV
GRKK-
>ABF48652.1/73-149 crustacean hyperglycemic hormone A [Gecarcinus lateralis]
QIYDRSCKGVYDRSLFNKLEHVCDDCYNLYRTSFVYSSCRENCYSNLVFRQCMEDLLLMDVFDEYAKAVQVV
GRKKK
>ABL09570.1/65-140 hyperglycemic hormone XO preproprotein [Gecarcoidea natalis]
QIYDRSCKGVYDRSLFNKLEHVCDDCYNLYRTSFVYSSCRENCYSNLVFRQCMEDLLLMDVFDEYAKAVQVV
GRKK-
>ABF48652.1/68-144
QIYDRSCKGVYDRSLFNKLEHVCDDCYNLYRTSFVYSSCRENCYSNLVFRQCMEDLLLMDVFDEYAKAVQVV
GRKKK
>GeclaM_EVm021985t1/68-144
QIYDRSCKGVYDRSLFNKLEHVCDDCYNLYRTSFVYSSCRENCYSNLVFRQCMEDLLLMDVFDEYAKAVQVV
GRKKK
>XP_045106938.1/65-139 crustacean hyperglycemic hormone-like isoform X1 [Portunus trituberculatus]
QIYDSSCKGVYDRAIFSELEHVCDDCYNLYRTSRVASGCRSNCYSNMVIRQCMEDLLLMDNFEEYARKIQMV
GKK--
>XP_045106959.1/65-139 crustacean hyperglycemic hormone-like isoform X1 [Portunus trituberculatus]
QIYDSSCKGVYDRAIFSELEHVCDDCYNLYRTSRVASGCRSNCYSNMVIRQCMEDLLLMDNFEEYARKIQMV
GKK--
>QKO41651.1/65-140 crustacean hyperglycemic hormone [Cancer borealis]
QIYDTSCKGVYDRGLFSELEHVCDDCYNLYRSSYVASECRRNCYSNVVFRQCMEELLLMEEFDKYARAVQIV
GKKK-
>PortriEVm013804t1/65-139
QIYDSSCKGVYDRAIFSELEHVCDDCYNLYRTSRVASGCRSNCYSNMVIRQCMEDLLLMDNFEEYARKIQMV
GKK--
>ACB46189.1/65-139 crustacean hyperglycemic hormone 1 [Portunus trituberculatus]
QIYDSSCKGVYDRAIFSELEHVCDDCYNLYRTSRVASGCRSNCYSNMVIRQCMEDLLLMDNFEEYARKIQMV
GKK--
>QKO41648.1/65-140 crustacean hyperglycemic hormone [Cancer borealis]
QIYDTSCKGVYDRGLFSELEHVCDDCYNLYRSSYVASECRRNCYSNVVFRQCMEELLLMEEFDKYARAVQIV
GKKK-
>ABF58090.2/68-144
QIYDRSCKGVYDRSLFNKLEHVCDDCYNLYRTSFVYSSCRENCYSNLVFRQCMEDLLLMNVFDEYAKAVQVV
GRKKK
>QKO41652.1/56-131 crustacean hyperglycemic hormone, partial [Cancer borealis]
QIYDTSCKGVYDRGLFSELEHVCDDCYNLYRSSYVASECRRNCYSNVVFRQCMEELLLMEEFDKYARAVQIV
GKKK-
>AER27832.1/69-144 crustacean hyperglycaemic hormone [Grapsus tenuicrustatus]
QIYDRACKGVYDRSLFSKLEHVCDDCYNLYRTHHVASSCRENCYSNLVFRQCMDDLLLMDVFDEYAKAVQVV
GRKK-
>ABF58090.2/73-149 crustacean hyperglycemic hormone D [Gecarcinus lateralis]
QIYDRSCKGVYDRSLFNKLEHVCDDCYNLYRTSFVYSSCRENCYSNLVFRQCMEDLLLMNVFDEYAKAVQVV
GRKKK
>AAQ75760.1/67-141 hyperglycemic hormone precursor [Scylla olivacea]
QIFDSSCKGVYDRAIFNELEHVCNDCYNLYRTSHVASGCRSNCYSNVVIRQCMEDLLLMDNFEEIARKIQMV
GKK--
>AHM93479.1/63-138 hyperglycemic hormone [Chionoecetes japonicus]
QVYDTSCKGMYDRGLFSDLEHVCDDCYNLYRNPHVATACRGNCYSNLVFRQCMEDLLLMEEFDKYARAIQTV
GKKK-
>ACG50068.1/63-138 preproCHH [Chionoecetes bairdi]
QVYDTSCKGLYDRGLFSDLEHVCDDCYNLYRNPHVATACRGNCYSNLVFRQCMEDLLLMEEFDKYARAIQTV
GKKK-
>AHM93480.1/63-138 hyperglycemic hormone [Chionoecetes opilio]
QVYDTSCKGMYDRGLFSDLEHVCDDCYNLYRNPHVATACRGNCYSNLVFRQCMEDLLLMEEFDKYARAIQTV
GKKK-
>AAK28329.1/73-147 CPRP/cHH precursor [Bythograea thermydron]
QIYDRSCKGLYDRRLFSDLDHVCDDCYNLYRNSRVANACRENCYSNLVFRQCMEDLLLMDQFDKYARAVQTV
GKK--
>AAS45136.1/65-139 hyperglycemic hormone [Callinectes sapidus]
QIYDSSCKGVYDRAIFNELEHVCDDCYNLYRNSRVASGCRSNCYSNMVIRQCMEDLLIMDNFEEYARKIQVV
GKK--
>AFM29133.1/65-139 crustacean hyperglycmic hormone [Portunus pelagicus]
QIYDSSCKGVYDRAIFSELEHVCDDCYNLYRTSRVASGCRSNCYSNMVIRQCMEDLLLMDNFEEYARKIQVV
GKK--
>AFD28273.1/67-141 CHH protein [Scylla paramamosain]
QIFDSSCKGVYDRAIFSELEHVCNDCYNLYRTSRVASGCRSNCYSNVVIRQCMEDLLLMDNFEEIARKIQMV
GKK--
>AFM35652.1/67-141 crustacean hyperglycemic hormone [Scylla paramamosain]
QTFDSSCKGVYDRAIFSELEHVCNDCYNLYRTSRVASGCRSNCYSNVVIRQCMEDLLLMDNFEEIARKIQMV
GKK--
>AJD81303.1/75-151 crustacean hyperglycemic hormone [Neohelice granulata]
QIYDRSCKGIYDRSLFSKLEHVCDDCYNLYHTSHVASGCRENCYSNLVFRQCMDDLLLMDMFDEYAKAIQVI
GRKKK
>ScyparEVm010832t2/86-160
QIFDSSCKGVYDRAIFSELEHVCNDCYNLYRTSRVASGCRSNCYSNVVIRQCMEDLLLMDNFEEIARKIQMV
GKK--
>ACN87216.1/66-140 X-organ crustacean hyperglycemic hormone precursor [Charybdis japonica]
QIYDASCKGVYNRAIFSELEHVCDDCYNLYRNARVASGCRSNCYSNVVFRQCMDDLLLMDNFDEYARKIQVI
GKK--
>AER27833.1/70-145 crustacean hyperglycaemic hormone [Ptychognathus pusillus]
QVYDRSCKGIYDRSLFSKLEHVCDDCFNLYRSSHVASGCRANCYSNLVFRQCMDDLLLMDMFDEYAKAIRVV
GRKK-
>AGI65329.1/75-150 crustacean hyperglycemic hormone [Eriocheir sinensis]
QAYDRSCKGIYDRSLFSKLEHVCDDCFNLYRSSHVASGCRENCYSNLVFRQCMDDLLLMDMFDEYAKAIRVV
GRKK-
>Erisi1_EVm026768t1/72-147
QAYDRSCKGIYDRSLFSKLEHVCDDCFNLYRSSHVASGCRENCYSNLVFRQCMDDLLLMDMFDEYAKAIRVV
GRKK-
