# Supplementary material for: In silico analysis of crustacean hyperglycemic hormone family G protein-coupled receptor candidates
Source: Front Endocrinol (Lausanne). 2024 Jan 9;14:1322800. doi: 10.3389/fendo.2023.1322800 (PMC10828670; doi:10.3389/fendo.2023.1322800)
Supplement: Supplementary Data Sheet 1 — G. lateralis ESG transcriptome data set. [file DataSheet_1.zip › Supplementary Data/SuppData5/chh_decapoda.aligned.fasta]

>Penmo2_EVm010325t1 
------------------------------------------------------------
-----------------------------MVSFLSLRMVCS----AALVSLLVLA-LSSR
SAFARSVDGVGRLEKLLSSSS-----SSS--SGSS------------SP-LL--------
---------ALGGDHSVNKRDTFDHSCKGI-YDRELFRKLDRVCEDCYNLYRKPYVATEC
KSNCYAN-------------------------FVFKQCLDDLLMVDAID-EYVN-TVQLV
GK---
>Penmo1_EVm011659t1 
------------------------------------------------------------
-----------------------------MVSFLSLRMVCS----AALVSLLVLA-LSSR
SAFARSVDGVGRLEKLLSSSS-----SSS--SGSS------------SP-LL--------
---------ALGGDHSVNKRDTFDHSCKGI-YDRELFRKLDRVCEDCYNLYRKPYVATEC
KSNCYAN-------------------------FVFKQCLDDLLMVDAID-EYVN-TVQLV
GK---
>Penmo2_EVm010325t2 
------------------------------------------------------------
-----------------------------MVSFLSLRMVCS----AALVSLLVLA-LSSR
SAFARSVDGVGRLEKLLSSSS-----SSS--SGSS------------SP-LL--------
---------ALGGDHSVNKRDTFDHSCKGI-YDRELFRKLDRVCEDCYNLYRKPYVATEC
KVNCFVN-------------------------QRFSNCVADLRYD--VN-RFEK-MAMFL
RYS--
>Penmo1_EVm011659t2 
------------------------------------------------------------
-----------------------------MVSFLSLRMVCS----AALVSLLVLA-LSSR
SAFARSVDGVGRLEKLLSSSS-----SSS--SGSS------------SP-LL--------
---------ALGGDHSVNKRDTFDHSCKGI-YDRELFRKLDRVCEDCYNLYRKPYVATEC
KVNCFVN-------------------------QRFSNCVADLRYD--VN-RFEK-MAMFL
RYS--
>OplspE_EVm014941t1 
------------------------------------------------------------
------------------------------------------------------------
------VDGVSRIEKLLSSSS-----SSS--SPSA---------------L---------
---------GPASMHSLNKRAVFDQSCKGI-YDRELFRKLDRVCGDCYNLYRKPYVSIEC
SNNCYNN-------------------------LVFRQCLDDLMMQDVLD-DYVN-MVRMV
GK---
>SysdeP_EVm023832t1 
------------------------------------------------------------
----------------------------------------------------------MY
RCGPKSLRYLTELKR--SSSS-----SSS--SPSS---------------L---------
---------GSASLHSLNKRAVFDQSCKGI-YDRELFRKLDRVCGDCYNLYRKPYVSIEC
SNNCYNN-------------------------LVFRQCLDDLMMQDVLD-DYVN-MVRMV
GK---
>OplspE_EVm014939t1 
------------------------------------------------------------
------------------------------------------------------------
------VDGVSRIEKLLSSSS-----SSS--SPSA---------------L---------
---------GPASMHSLNKRAVFDQSCKGI-YDRELFRKLDRVCEDCYNLYRKPYVSIKC
RNNCYNN-------------------------KVFEYCLDVLMLQDDLD-DYFN-TVQMV
GK---
>OplspE_EVm018492t1 
------------------------------------------------------------
------------------------------------------------------------
------------METLLSS-------SSF--SPSS---------------L---------
---------GPASIHSLNKRSIFDQSCKGI-YDRELFRKLDRVCEDCYNLYRKPYVSIKC
KNNCYNN-------------------------DVFTYCLDVLMMQDELD-DYFE-TVQMV
GK---
>JanspE_EVm012809t3 
------------------------------------------------------------
--------------------------------------MWS----SMILVVLVLG--SNS
RVLGRSVDGVSRLDKLLSSS------PSS--SPSA---------------L---------
---------G-ANIHNLNKRAVFDQSCKGI-YDRELFRKLDRVCEDCYNLYRKPYVSIDC
RNNCYNN-------------------------LVFRECLDDLMMQDDLD-DYVN-MVRMV
GK---
>JanspE_EVm012809t1 
------------------------------------------------------------
--------------------------------MIFNSLMWS----SMMLVVLVLG--SNS
RVLGRSVDGVSRLDKLLSSS------SSS--SPSA---------------F---------
---------G-ANIHNLNKRAVFDQSCKGI-YDRELFRKLDRVCEDCYNLYRKPYVSIDC
RNNCYNN-------------------------LVFRECLDDLMMQDDLD-DYVN-MVRMV
GK---
>JanspE_EVm012809t2 
------------------------------------------------------------
--------------------------------MISNNLMWS----SIVLVVLVLG--SNS
RVLGRSVDGVSRLDKLLSSS------SSS--SSSA---------------F---------
---------G-ANMHNLNKRAVFDQSCKGI-YDRELFRKLDRVCEDCYNLYRKPYVSIDC
RNNCYNN-------------------------LVFRECLDDLMMQDDLD-DYVN-MVRMV
GK---
>JanspE_EVm012809t4 
------------------------------------------------------------
--------------------------------------MWS----GIMLVVLILG--SNS
RVLGRSVDGVSRFDKLVSSS------SSS--SPSA---------------F---------
---------G-ANIHNLNKRAVFDQSCKGI-YDRELFRKLDRVCEDCYNLYRKPYVSIDC
RNNCYNN-------------------------LVFRECLDDLMMQDDLD-DYVN-MVRMV
GK---
>CarmaC_EVm021532t3 
-----------------------------------------------MVGYNS-------
-RRLDQEFAEGRRTPP------PIVNLLELYPTMYSKTIPAM---LAIITVAYLC--ALP
HAHARSTPGYGRMDRILAALK-----TSPM-EPSA-----A---------LA--------
------V--EHGTTHPLEKKQIYDTSCKGV-YDRALFNDLEHVCDDCYNLYRTSYVASAC
RSNCYSN-------------------------LVFRQCMDDLLMMDEFD-QYAR-KVQMV
GRKK-
>GeclaM_EVm021985t2 
------------------------------------------------------------
-------------------------------MTSRMTSAMAL---VVVAVCASLY--SLP
HAHARSADGFGRMERLLSSLR-----GSA--ESSG-----AL----GELRGA--------
------G--EASAAHPLEKRQIYDRSCKGV-YDRSLFNKLEHVCDDCYNLYRTSFVYSSC
RRDCFDN-------------------------EMFNYCVKELQLPSPGE-YILI-RDALR
G----
>Battex_EVm013702t1 
------------------------------------------------------------
--------------------------------MITNSLMAS----TMIVVMLILG--SSN
HVFGRSVDGASRMEKLLSASS----FSSS--SPSS-----LPSQ--PSG-LT--------
------A--LALPGHSLNKRAVFDQSCKGI-YDRELFTKLERVCEDCYNLYRKPYVSIDC
RSNCYGN-------------------------LVFRQCLDDLMLYDALD-DYVN-AVQMV
GK---
>Batser_EVm011156t1 
------------------------------------------------------------
--------------------------------MITNSLMAS----TMIVVMLILG--SSN
HVFGRSVDGASRMEKLLSAAS----FSSS--SPSS-----LPSQ--PSG-LT--------
------A--LALPGHSLNKRAVFDQSCKGI-YDRELFRKLERVCEDCYNLYRKPYVSIDC
RSNCYGN-------------------------LVFRQCLDDLMLYDALD-DYVN-AVQMV
GK---
>Penmo2_EVm013494t2 
------------------------------------------------------------
--------------------------------MTAFRMVWS----MLLASLLMLL-VASS
TAPADALS-----------------------PPAA-------------------------
---------GLGADHSFTKRSLFDPSCTGV-FDRQLLRRLSRVCDDCFNVFREPIVATEC
RSNCYNN-------------------------EVFRQCMEYVVPTHLHD-EHRE-AVQMV
GK---
>Penmo1_EVm017975t1 
------------------------------------------------------------
--------------------------------MTAFRMVWS----MLLASLLMLL-VASS
TAPADALS-----------------------PPAA-------------------------
---------GLGADHSFTKRSLFDPSCTGV-FDRQLLRRLSRVCDDCFNVFREPIVATEC
RSNCYNN-------------------------EVFRQCMEYVVPTHLHD-EHRE-AVQMV
GK---
>Penmo2_EVm013494t1 
------------------------------------------------------------
--------------------------------MTAFRMVWS----MLLASLLMLL-VASS
TAPADALS-----------------------PPAA-------------------------
---------GLGADHSFTKRSLFDPSCTGV-FDRQLLRRLSRVCDDCFNVFREPNVATEC
RSNCYNN-------------------------EVFRQCMEYLLPAHLHE-EHRL-AVQMV
GK---
>Penmo1_EVm017975t2 
------------------------------------------------------------
--------------------------------MTAFRMVWS----MLLASLLMLL-VASS
TAPADALS-----------------------PPAA-------------------------
---------GLGADHSFTKRSLFDPSCTGV-FDRQLLRRLSRVCDDCFNVFREPNVATEC
RSNCYNN-------------------------EVFRQCMEYLLPAHLHE-EHRL-AVQMV
GK---
>CarmaC_EVm021532t2 
----------------------------LSLSLSLSLSLSLSLLSFLSLSQPLFSLCPPL
SLTPLSHLSH----PP------SPNHCLTSLSLSLSLQIPAM---LAIITVAYLC--ALP
HAHARSTPGYGRMDRILAALK-----TSPM-EPSA-----A---------LA--------
------V--EHGTTHPLEKKQIYDTSCKGV-YDRALFNDLEHVCDDCYNLYRTSYVASAC
RSNCYSN-------------------------LVFRQCMDDLLMMDEFD-QYAR-KVQMV
GRKK-
>Cuaame_EVm017423t2 
------------------------------------------------------------
--------------------------------MIYCFLLWS----VMIVGVMCGD--DSN
EVTSRSSDSLPAIEMLFASSS-----GGS--LPSS-----------NSQQLTT-------
----SPF--EPLRSHVMDKRSIFDRSCRGI-YDWEIFKKLDRVCEDCYNLYRKPYVALGC
RKRCYRN-------------------------LVFRQ-----------------------
-----
>Pleaca_EVm018142t1 
------------------------------------------------------------
--------------------------------MIPNRLMCS----AILLAAFVFG--SNH
LASARSAEGLGRIEKLLSMSS-----SGT--ALAS-------------------------
---------APTEQLDVKKRAVLDQSCKGI-YDRDLFKKLNRVCEDCYNLYRKPYVAVEC
RSNCYGN-------------------------MIFRQCLDDLLMMDVVD-EYIN-TVQMV
GK---
>Cuaame_EVm008823t1 
LYLNTGCSHH--QHHSLSIRAPKRTKATTSHSHLTADSTSFCRPLVCLFTF---------
-------YRQPKPPSPLIQSSSPAKTPIKTQEMIRNSVMGS----TMFMVVLLLV-ASQH
YSTAWSVDGLARIEKLLTSKS-----APS--ASSS------------SP-----------
---------LKGQGLNLKKRAILDESCKGI-FDRELFKKLDRVCDDCYNLYRKPYVAIDC
REGCYQN-------------------------LVFRQCIQDLQLMDQLD-EYAN-AVQLV
GK---
>Glyacu_EVm012503t2 
------------------------------------------------------------
--------------------------------------MWS----AMFVVLLVLG--SND
RAMARSADGLVRIEKLLSSSS-----DSP----SLLLPSESSSS-SSSP-LT--------
---------GLTRGHSLPKRAVLDRSCKGM-YDRELFKKLDRVCDDCYNLYRKSYVAIDC
RSNCYGN-------------------------LVFRQCLDDLLLEEVLD-DYVN-AVQMV
GK---
>Glyacu_EVm012503t1 
------------------------------------------------------------
--------------------------------------MWS----AMFVVLLVLG--SND
RAMARSADGLVRIEKLLSSSS-----ASP----SLLLPSESSSS-SSSP-LT--------
---------SLTRGHSLPKRAVLDRSCKGM-YDRELFKKLDRVCDDCYNLYRKSYVAIDC
RSNCYGN-------------------------LVFRQCLDDLLLEEVLD-DYVN-AVQMV
GK---
>Munsim_EVm026790t1 
------------------------------------------------------------
------------------------------------------------------------
----------GRIEKLFSSSS-----SSGG---SL------NVQ-GASP-LA--------
---------ALG-SHSLPKRAVMDQSCKGI-YDRELFKKLDRVCEDCYNLYRKPYVGIDC
RANCYSN-------------------------LVFLQCLDDLLLVDSLN-DYVK-VVQTV
GK---
>Hetory_EVm012634t2 
------------------------------------------------------------
--------------------------------MISNSLMWS----AMIVVVLVLG--SNH
QAKARSAEGLARIEKLL--SS-----SSP----SL------SSQ--SSP-LA--------
---------ALTRGHSLPKRAVLDQSCKGI-YDRELFKKLDRVCEDCYNLYRKPYVGIDC
RGNCYGN-------------------------LVFRQCLDDLLLMENLD-EYVN-AVQMV
GK---
>Hetory_EVm012634t1 
------------------------------------------------------------
--------------------------------MISNSLMWS----AMFVVVLVLG--SNH
QAKARSAEGLARIEKLLSSSS-----SSP----SL------PSQ--PSP-LA--------
---------ALTRGHSLPKRAVLDQSCKGI-YDRELFKKLDRVCEDCYNLYRKPYVGIDC
RGNCYGN-------------------------LVFRQCLDDLLLMENLD-EYVN-AVQMV
GK---
>Styrich_EVm011607t1 
--QRLGISDR--NHSIL----RSHLELPASYTDEIKQASQYIISLSQGVLF---------
--------------FPL------ELSLINKSAMICNSLMWS----TMFVVVLVLG--TNH
QAKARSAEGLSRIEKLLSSSS-----SSS----SL------PSQ--PSPALA--------
---------ALTRGHSVPKRAVLDQSCKGI-YDRELFKKLDRVCEDCYNLYRKPYVGIDC
RSNCYGN-------------------------LVFRQCLDDLLLVENLD-EYVN-AVQMV
GK---
>Styrich_EVm011607t4 
--QRLGISDR--NHSIL----RSHLELPASYTDEIKQASQYIISLSQGVLF---------
--------------FPL------ELSLINKSAMICNSLMWS----TMFVVVLVLG--TNH
QAKARSAEGLSRIEKLLSSSS-----SSS----SL------PSQ-PSPA-LA--------
---------ALTRGHSVPKRAVLDQSCKGI-YDRELFKKLDRVCEDCYNLYRKPYVGIDC
RRNCFGT-------------------------AIFSQCVQDLLLDEETH-KEMR---DYL
ALF--
>Styrich_EVm011607t2 
-----GISDR--NHSIL----RSHLELPASYTDEIKQASQYSISLSQGVLF---------
--------------FPL------ELSLINKSAMICNSLMWS----TMFVVVLVLG--TNH
QAKARSAEGLSRIEKLLSSSS-----SSS----SL------PSQ-PLVS-AA--------
---------SAGEGW---------------------------------------------
------------------------------------------------------------
-----
>Pleaca_EVm016972t1 
------------------------------------------------------------
--------------------------------MICNNLIWS----TMFVVVLVLA--SNH
QAKARSAEGLARIEKLLSSSS-----ASP----SL------PSQ--PSP-LT--------
---------ALARGHSLPKRAVLDQSCKGI-FDRELFKKLDRVCEDCYNLYRKPYVGIDC
RSNCYGN-------------------------LVFRQCLDDLLLVENLD-EYVN-AVQMV
GK---
>Thodob_EVm014277t1 
------------------------------------------------------------
--------------------------------MICNSMMWP----IMVVVVLVLG-SSSN
PAMARSADGLARIEKLLSSSP-----SSSEGSPSL------PAQ-ASSP-LA--------
---------ALTRGHNLPKRAVLDKSCKGI-FDRELFKKLDRVCEDCYNLYRKPYVGIDC
RNNCYSN-------------------------LVFRQCLDDLLLIDNLD-EYVN-AVQMV
GK---
>Thodob_EVm014277t2 
------------------------------------------------------------
--------------------------------MICNSMMWP----IMVVVVLVLG-SSSN
PAMARSADGLARIEKLLSSSP-----SSSEGSPSL------PAQ-ASSP-LA--------
---------ALTRGHNLPKRAVLDKSCKGI-FDRELFKKLDRVCEDCYNLYRKPYVGIDC
RKDCFGT-------------------------KIFAQCVNDLLLNEK---EYLD-MRDYI
AFF--
>Lysamb_EVm017087t1 
------------------------------------------------------------
------------------------------------------------------------
-----------------SSSSS---SSSS--SPLA-----SPSE--PSP-LT--------
-----AA--LAQRGHSLPKRAVLDQSCKGI-FDRELFKKLDRVCEDCYNLYRKPYVGIDC
RRNCFLT-------------------------KTFDQCVVDLLLDEK---EFGE-IRDHV
AFI--
>Nemens_EVm017853t1 
------------------------------------------------------------
------------------------------------------------------------
----------------LSGPS----------SAVA---------------LA--------
----GGAGGAAGGSHSLNKRAVFDQSCKGI-YDRELFRKLDRVCEDCYNLYRKPYVEIDC
RSNCYGN-------------------------LVFRQCLDDLLMVDALD-EYVS-AVQMV
GK---
>Nemens_EVm009761t2 
------------------------------------------------------------
--------------------------------MISNCLMWS----SMIVIVMVLG--SMS
HVSARSMDGTSSIARIVAASSPLGG-------------------------LA--------
----GGA--GEGGSHSLNKRAVFDQSCKGI-YDQDIFRKLDRVCVDCYNLYRKPYVEIEC
RSNCYGN-------------------------LVFRQCLDDLLLADVVD-EYVT-AVQMV
GK---
>Nemens_EVm009761t1 
------------------------------------------------------------
--------------------------------MISNCLMWS----SMIVIVMVLG--SMS
HVSARSMDGSSSIARIVAASSPLGGLSRA--SAAA---------------LA--------
----GGA--GEGGSHSLNKRAVFDQSCKGI-YDQDIFRKLDRVCVDCYNLYRKPYVEIEC
RSNCYGN-------------------------LVFRQCLDDLLLADVVD-EYVT-AVQMV
GK---
>Nemrot_EVm010365t2 
------------------------------------------------------------
------------------------------------------------------------
---------------IVAATSPLGGLSKA--SSAA---------------LA--------
----GGA--GEGGSHSLNKRAVFDQSCKGI-YDQDIFRKLDRVCVDCYNLYRKPYVEIEC
RSNCYGN-------------------------LVFRQCLDDLLLADVVD-EYVT-AV---
-----
>Nemrot_EVm010365t4 
------------------------------------------------------------
--------------------------------MISNCLMWS----SMIVIVMVLG--SMS
HVSARSMDGTSSIARIVAATSPLGGLSKA--SAAT---------------LA--------
----GGA--GEGGSHSLNKRAVFDQSCKGI-YDQVIFRKLDRVCVDCYNLYRKPYVEIEC
RRNCYGN-------------------------LVFRQCLDDLLLADVVD-EYVT-AVQMV
GK---
>Nemrot_EVm010365t6 
------------------------------------------------------------
--------------------------------MISNCLMWS----SMIVIVMVLG--SMS
HVSARSMDGTSSIARIVAATSPLGGLSKA--SAAA---------------LA--------
----GEA--GEGGSHSLNKRAVFDQSCKGI-YNQDIFRKLDRVCVDCYNLYRKPYVEIEC
R-----------------------------------------------------------
-----
>Nemens_EVm009770t3 
------------------------------------------------------------
--------------------------------MISNCLMWS----SMIVIVMVLG--SMS
HVSARSMDGTSSIARIVAASSPLGGLSKS--SADG---------------LA--------
----GGA--GEGGSHSLNKRAVFDQSCKGI-YDQEIFRKLDRVCVDCYNLYRKPYVEIEC
RSNCYGN-------------------------LVFRQCLDDLLLADVVD-EYVT-AVQMV
GK---
>Nemrot_EVm010365t1 
------------------------------------------------------------
--------------------------------MISNCLMWS----SMIVIVMVLG--SMS
HVSARSMDGTSSIARIVAASSPLGG-------------------------LA--------
----GGA--GESGSHSLNKRAVFDQSCKGI-YNQEIFKKLDRVCVDCYNLYRKPYVEIEC
RSNCYGN-------------------------LVFRQCLDDLLLADV-------------
-----
>Nemrot_EVm010365t5 
------------------------------------------------------------
----------------------------------------------MIVIVMVLG--SMS
HVSARSMDGTSSIARIVAASSPLGDLSKS--SAAA---------------LA--------
----GGA--GEGGSHSLNKRAVFDQSCKGI-YDQEIFRKLDRVCVDCYNLYRKPYVEIEC
RSNCYGN-------------------------LVFRQCLDDLLLADV-------------
-----
>Nemens_EVm009770t1 
------------------------------------------------------------
------------------------------------------------------------
-----------SIARIVAATSPLGDLSKS--SAAA---------------LA--------
----GGA--GEGGSHSLNKRAVFDQSCKGI-YDQVIFRKLDRVCVDCYNLYRKPYVEIEC
RSNCYGN-------------------------LVFRQCLDDLLLADVVD-EYVT-AVQMV
GK---
>Nemens_EVm009770t4 
------------------------------------------------------------
------------------------------------------------------------
-----------------AASSPLGDLSKA--SADG---------------LA--------
----GGA--GEGGSHSLNKRAIFDQSCKGI-YNGDIFRKLDRVCVDCYNLYRKPYVEIEC
RSNCYGN-------------------------LVFRQCLDDLLLADVVD-EYVT-AVQMV
GK---
>Nemens_EVm009770t5 
------------------------------------------------------------
------------------------------------------------------------
---------------IVAASSPLGDLSKS--SAAA---------------LA--------
----GGA--GEGGSHSLNKRAVFDQSCKGI-YNQDIFRKLDRVCVDCYNLYRKPYVEIEC
RSNCYGN-------------------------LVFRQCLDDLLLADVVD-EYVT-AVQMV
GK---
>Styrich_EVm019342t2 
------------------------------------------------------------
--------------------------------MPSDTLMWT----SMLVVVLVLS--SSN
FVLVRSAPGVKGVDKLSSSSS-----SPSG--------------------LA--------
---------SLAKGHSLAKRAL-DMSCKGAQYDIGLFEKLDRVCADCYNLYRKPFVAIEC
RRNCFGT-------------------------SVFRQCVEAQLLEV--------------
-----
>Styrich_EVm019342t1 
------------------------------------------------------------
------------------MSQVPQEKQMKNQMPLIHQQMWT----SMLVVVLVLS--SSN
FVLVRSAPGVKGVDKLSSSSS-----SPSG--------------------LA--------
---------SLAKGHSLAKRAL-DMSCKGAQYDIGLFEKLDRVCADCYNLYRKPFVAIEC
RRNCFGT-------------------------SVFRQCVEAQLLEV--------------
-----
>SysdeE_EVm025940t1 
------------------------------------------------------------
---------------------------------------------------------NSR
GVLGRSVDGISSIEKLLSSSSS---SSSS--SPSS---------------L---------
---------GSASLHSLNKRAVFDQSCKGI-YDRELFRKLDRVCGDCYNLYRKPYVSIEC
RRNCYGT-------------------------KIFRQCVEAQLLD--VE-EHMD-IRNAI
AVF--
>SysdeP_EVm023832t2 
------------------------------------------------------------
----------------------------------------------------------MY
RCGPKSLRYLTELKR--SSSS-----SSS--SPSS---------------L---------
---------GSASLHSLNKRAVFDQSCKGI-YDRELFRKLDRVCGDCYNLYRKPYVSIEC
RRNCYGT-------------------------KIFRQCVEAQLLD--VE-EHMD-IRNAI
AVF--
>SysdeP_EVm015977t2 
------------------------------------------------------------
----------------------------------------------------------MY
RCGPKSLRYLTELKR--SSSS-----SSS--SPSS---------------L---------
---------GSASLHSLNKRAVFDQSCKGI-YDRELFRKLDRVCGDCYNLYRKPYVSIEC
R-----S-------------------------VVLQQN----------------------
-----
>Battex_EVm010852t1 
---RVLCS------------GREKISSSISITKE-KIYSRYFRSIVSIVI----------
------------------------QSTETITTMISNSFILS----TMIVGMLVLG--SNS
PVSGRTVEGKSRMEKLLSGSH-----ASG---------------------MT--------
------A--LTALGHNLNKRAVFDQSCKGI-YDRELFSKLERVCEDCYNLYRKPYVSIEC
RGNCYGN-------------------------LVFRQCLDDLMMAD-VD-EYVT-AVQMV
GK---
>Batser_EVm012938t1 
------------------------------------------------------------
--------------------------------MISNSFILS----TMIVVMLVVG--SNS
PVSGRTVEGNNRIEKLLSGSQ-----ASA---------------------LT--------
------A--LTGPGHNINKKAVFDQSCKGI-YDRELFSKLERVCEDCYNLYRKPYVSIEC
RGNCYGN-------------------------LVFRQCLDDLMMAD-VD-EYVT-AVQMV
GK---
>Battex_EVm010852t2 
---RVLCS------------GREKISSSISITKE-KIYSRYFRSIVSIVI----------
------------------------QSTETITTMISNSFILS----TMIVGMLVLG--SNS
PVSGRTVEGNNRIEKLLSGSQ-----ASA---------------------LT--------
------A--LTGPGHNINKKAVFDQSCKGI-YDRELFSKLERVCEDCYNLYRKPYVSIEC
RGNCYGN-------------------------LVFRQCLDDLMMAD-VD-EYVT-AVQMV
GK---
>Penmo1_EVm013352t2 
------------------------------------------------------------
---------------------------------------------RLVAVALVVV-VACS
TTWARSLEG------------------SS--SPVA-------------------------
---------SLIRGRGLSKRANFDPSCAGV-YNRELLGRLSRLCDDCYNVFREPKVATEC
RNNCFYN-------------------------PVFVQCLEYLIPADLHE-EYQA-HVQTV
GK---
>Penmo2_EVm013488t2 
------------------------------------------------------------
--------------------------------MATSLMLS-----AVSAALLVLA-ASPS
PASARSLDA----------------------SPSS-------------------------
---------ASSGNHSLSKRSLFDPACTGI-YDRQLLGKLGRLCDDCYNVFREPKVATGC
RSNCYYN-------------------------LIFLDCLEYLIPSHLQE-EHME-ALQTV
GK---
>Penmo1_EVm017964t2 
------------------------------------------------------------
--------------------------------MATSLMLS-----AVSAALLVLA-ASPS
PASARSLDA----------------------SPSS-------------------------
---------ASSGNHSLSKRSLFDPACTGI-YDRQLLGKLGRLCDDCYNVFREPKVATGC
RSNCYYN-------------------------LIFLDCLEYLIPSHLQE-EHME-ALQTV
GK---
>Penmo2_EVm013488t1 
------------------------------------------------------------
--------------------------------MVALNTLS-----AVSAALLVLA-ASPS
PASARSLDA----------------------SPSS-------------------------
---------ASSGNHSLSKRSLFDPACTGI-YDRQLLGKLGRLCDDCYNVFREPKVATGC
RSNCYYN-------------------------LIFLDCLEYLIPSHLQE-EHME-ALQTV
GK---
>Penmo1_EVm017964t1 
------------------------------------------------------------
--------------------------------MVALNTLS-----AVSAALLVLA-ASPS
PASARSLDA----------------------SPSS-------------------------
---------ASSGNHSLSKRSLFDPACTGI-YDRQLLGKLGRLCDDCYNVFREPKVATGC
RSNCYYN-------------------------LIFLDCLEYLIPSHLQE-EHME-ALQTV
GK---
>Penmo1_EVm017975t3 
------------------------------------------------------------
--------------------------------MLDCRTVWS----ATMASLLMLL-VASS
TAPADALS-----------------------PPAA-------------------------
---------GLGADHSFTKRSLFDPSCTGV-FDRQLLRRLSRVCDDCFNVFREPIVATEC
RSNCYNN-------------------------EVFRQCMEYVVPTHLHD-EHRE-AVQMV
GK---
>Penmo2_EVm013494t3 
------------------------------------------------------------
--------------------------------MLDCRTVWS----ATMASLLMLL-VASS
TAPADALS-----------------------PPAA-------------------------
---------GLGADHSFTKRSLFDPSCTGV-FDRQLLRRLSRVCDDCFNVFREPNVATEC
RSNCYNN-------------------------EVFRQCMEYLLPAHLHE-EHRL-AVQMV
GK---
>Penmo2_EVm011700t2 
------------------------------------------------------------
-----------------------------------------------------------A
TTSGDGNK-------IPTFVR-----SSPEASPVN-------------------------
---------SLEG---IDKRSLSFRSCTGV-YDRELLVRLDRVCEDCYNVYRDVGVAAEC
RSNCFHN-------------------------EVFLYCVDYMFRPRQRN-QYRA-ALQRL
GK---
>Penmo1_EVm014291t1 
------------------------------------------------------------
--------------------------------MVAVGPMRA----AIMLSLLVAI-PASA
TTFGDGND-------IPTFLR-----SPPEASPVT-------------------------
---------SLAGAYALDKRSLSFRSCTGV-YDRELLVRLDRVCEDCYNVYRDVGVAAEC
RSNCFHN-------------------------EVFLYCVDYMFRPRQRN-EYRA-ALQRL
GK---
>Penmo2_EVm011700t4 
------------------------------------------------------------
--------------------------------MVAVGPMRA----AIMLSLLVAI-PASA
TTFGDGND-------IPTFLR-----SPPEASPVT-------------------------
---------SLAGAYALDKRSLSFRSCTGV-YDRELLVRLDRVCEDCYNVYRDVGVAAEC
RSNCFHN-------------------------EVFLYCVDYMFRPRQRN-QYRA-ALQRL
GK---
>Penmo1_EVm015494t1 
------------------------------------------------------------
--------------------------------MIAVRLVQS----AVLVSLLVAF-PACV
TTSENTNE-------ILASIL-----S----SPGD-------------------------
---------SLTREQSISKRTMSFSSCTGV-YDRELLVRLDRVCEDCYNLYRDVGVAAEC
RSNCFHN-------------------------EVFLYCVDYMFRPRQRN-QYRA-ALQRL
GK---
>Penmo2_EVm012325t1 
-----------------------------------------RRFLLFLIR----------
---------------------------VDAEEMIGVELVRS----AALVSLLLVF-PVSV
LASGDGYE-------IPAPQR-----SSSELSPTT-------------------------
---------VLAGAQTVNKRSISFDSCTGA-YNRELLTRLDRVCEDCYNLYRDTDVAAEC
RSNCFHN-------------------------EVFLYCVDYM------------------
-----
>Penmo1_EVm027937t1 
------------------------------------------RFLLFLIR----------
---------------------------VDAEEMIGVELVRS----AALVSLLLVF-PVSV
LASGDGYE-------IPAPQR-----SSSELSPTT-------------------------
---------VLAGAQTVNKRSISFDSCTGA-YNRELLTRLDRVCEDCYNLYRD-------
------------------------------------------------------------
-----
>Panar2_EVm012173t3 
------------------------------------------------------------
--------------------------------MIAYRTLCV----LVVVVV--------G
VVRARSADGMARMEKLFSADT-----SST--ATAL-------------------------
---------DAAAEHSVNKRAVFDQSCKGV-YDRSLFGKLDRVCDDCYNLYRKHYVSTGC
RENCSA------------------------------------------------------
-----
>Panar2_EVm012173t1 
------------------------------------------------------------
--------------------------------MIAYRTLCV----LVVVVV--------G
VVRARSADGMARMEKLFSADT-----SST--ATAL-------------------------
---------DAAAEHSVNKRAVFDQSCKGV-YDRSLFQKLDLVCDDCYNLYRKPYVATGC
RENCFAR-------------------------DVFPMCVDSLGLDVD---LYMA-IRAML
Q----
>Panar2_EVm012173t2 
------------------------------------------------------------
--------------------------------MIAYRTLCV----LVVVVV--------G
VVRARSADGMARMEKLFSADT-----SST--ATAL-------------------------
---------DAAAEHSVNKRAVFDQSCKGV-YDRSLFQKLDLVCDDCYNLYRKPYVATGC
RSGPT-----------------------------------HLTASTV---LFMI-SF---
-----
>Procl1_EVm011436t1 
----MVCVDQSLSQDSLDLRGSLR------------------------------------
------------------GAGLCRSETRPPPAMVSFRTMWS----LVVVVVVVAASLGSS
GVHGRSVEGSSRMERLLSSGS-----SSS--EPLS-------------------------
---------FLSQDQSVNKRQVFDQACKGI-YDRAIFKKLDRVCEDCYNLYRKPYVATTC
RQNCYAN-------------------------SVFRQCLDDLLLIDVVD-EYIS-GVQTV
GK---
>Emetal_EVm013135t1 
------------------------------------------------------------
--------------------------------MTAHGTMMAT---VVVAVMVVFQ--DGG
VVESRSVDGLGRMEGLLSGSS-----LPA--APSL-------------------------
---------ALAPEHSMDKRMDERSSCMGV-YDRQIFKKLERVCDDCYNLYRKKYVEIGC
RANCYAN-------------------------PIFRQCISDLLLEDVVD-EYAR-AVQRV
GK---
>Eumpic_EVm006412t1 
------------DTLHTYIKWRLETRFVTVHHSVVRGG----------------------
-----------------------SSLELSTYNMATHRTMSLVVAAVVVVLAAMIQ--NGG
LVQSRSMNSLGRMEKFLTSLT-----APV--QDTR-----IAA--GGNS-LSPLRG----
----GSL--SFMPDHSVDKRGAYDSSCRGV-YDRSLLNKLERVCEDCYNLYRKPEVEIGC
KADCYAN-------------------------DVFRQCLTDLLLEDVLE-EYAK-AIQMV
GK---
>Gasfor_EVm009211t1 
VRTERGCNPP--ERRVAYIRKCKRHKSVRVKPTPVTRG----------------------
-----------------------SYQDISTFNMAAHRMISVVVAAVGLVLTIVVQ--NGG
LVQSRSVDGMGRMEKFLASLV-----API--QDTR-----LIAGGGGGP-LSAIRGGSLS
AIRDDSI--SFLSDHSVEKR---DSSCRGS-FNRGLLKKLDRVCEDCYNLYRKPYVEIEC
KADCYAN-------------------------HVFRQCITDLLLEDAVQ-EYAR-AVQVV
GK---
>Uronit_EVm011952t1 
------------------------------------------------------------
--------------------------------MAAHRTMSVVVVAVGLVLAVVVQ--DGG
LVQSRSVDSLSRI---LASLA-----AA---QDTR-----LVA--GSGP-LSSARGGQLS
AIREDSI--PFLVDHSVEKR---DSSCRGS-FNRALLKKLDRVCEDCYNLYRKPYVEIEC
KADCYAN-------------------------HVFRQCITDLLLEDVVE-EYAR-AVQMV
GK---
>Munmic_EVm013481t1 
------------------------------------------------------------
--------------------------------MAINKTVSGLVA-VVVTVAVLVQ--NGA
LVQARSADGLGRL---LSALS-----GPSS-SDTA-----LTA-------LS--------
----PAL--SFLPEHPVEKRQTFDRHCKGV-YDRGLLQKLERVCDDCYNLYRKPYVAVSC
KSKCYVN-------------------------DVFRQCLTELLLEESLG-EYAR-AVQIV
GK---
>Munser_EVm021917t1 
------------------------------------------------------------
--------------------------------------------------AALVQ--NGG
VVQGRSLDGLSRLLSSLSGTS-----SSSS-SDTA-----VLGG------LS--------
----PAL--SFLPEHPVEKRQAFDRTCKGV-YDRGLFQKLERVCDDCYNLYRKPYVAVSC
KAKCYGQ-------------------------GMYEKCVRDLELDYELYINIAR-VVQG-
-----
>Muntra_EVm046349t1 
------------------------------------------------------------
------------------------------------------------------------
------------------------------------------------------------
-----------MPEHPMEKRQAFDRTCKGV-YDRGLFQKLERVCDDCYNLYRKPYVAVSC
KAKCYGQ-------------------------GMYEKCVRNLELDYELYINIAR-VVQG-
-----
>Coecly_EVm010604t1 
------------------------------------------------------------
--------------------------------MPSHRTLRSLV--AVLVMVAVVQ--DGC
RVESRSVEGLGRLEKLLSAFT------PA--QD---------------PAMAS--GGR--
----GAL--SLLPEHSMDKRQAFDRSCKGV-YDRDLLQKLERVCDDCYNLYRKPYVAVGC
KSNCYAN-------------------------QIFRQCITDLLLEDVVE-EYAR-AVQMV
GKK--
>Clivit_EVm014646t1 
------------------------------------------------------------
--------------------------------MAAHRTVQALVM-VVLAMVLVVQ--EGR
GVEGRAVEGLGRLERLLSALS-----PAG--QDNN-----T------PPALS--------
---------PFLPQHAMDKRQAFDRSCKGV-YDRDLLHKLERVCEDCYNLYRKPYVAVGC
KANCYGN-------------------------QIFRQCITDLLLEDVVE-EYAR-AVQTV
GKK--
>Clivit_EVm014646t2 
------------------------------------------------------------
--------------------------------MAAHRTVQALV--VIVAMVLVVQ--EGR
GVEGRAVEGLGRLERLLSALS-----PAG--QDTN------------PPALS--------
---------PFLPQHAMDKRQAFDRSCKGV-YDRDLLHKLERVCEDCYNLYRKPYVAVGC
KANCYGN-------------------------QIFRQCITDLLLEDVVE-EYAR-AVQTV
GKK--
>Cliant_EVm014213t2 
-------------------GKFATHTHTPSEEQPLSIEQ---------------------
-----------------------INNTLNNSAMAFYRTIFALG--VLLVLLSVLE--DGG
RVQARSVEGFGRLEKLLSAMS-----PQA--QDT--------------PALT--------
---------PFLSQHSMDKRQAFDRSCKGV-YDRDLLQKLERVCDDCYNLYRKPYVAVGC
KANCYGN-------------------------QIFRQCITDLLLEDVVE-EYAR-AVQTV
GKKK-
>Clitri_EVm016091t2 
------------------------------------------------------------
--------------------------------MAFYRTIYALS--VLLVLFSVVQ--DGG
RVQGRSVEGFGRLEKLLSAMS-----PPA--QDT--------------PALT--------
---------PFLSQHSMDKRQAFDRSCKGV-YDRDLLQKLERVCDDCYNLYRKPYVAVGC
KANCYGN-------------------------QIFRQCITDLLLEDVVE-EYAR-AVQTV
GKKK-
>Clitri_EVm016091t1 
------------------------------------------------------------
--------------------------------MAFYRTIYALS--VLLVLFSVVQ--DGG
RVQGRSVEGFGRLEKLLSAMS-----PPA--QDT--------------PALT--------
---------PFLSQHSMDKRQAFDRSCKGV-YDRDLLQKLERVCDDCYNLYRKPYVAVGC
KKDCFRD-------------------------PWFLQCVSDLALDS--S-EYERLAIRVQ
GGFMY
>Minpug_EVm014155t2 
-------------------------MKPVSPTTEIVMSLVL-------------------
---------HGER----------------LFLLHCRVQTSAL---VVVCLCVFVS--LLP
HTEARSAEGFSRMEKLLSSLR-----GSAD------------------------------
---------AGEVPHALEKRQLYDHSCKGV-YDRSLFNKLEHVCDDCYNLYRTSFVATGC
RENCYSN-------------------------LVFRQCMDDLLLMDVFD-EYAK-AVQMV
GRKK-
>Minpug_EVm014155t3 
-------------------------MKPVSPTTEIVMSLVL-------------------
---------HGER----------------LFLLHCRVQTSAL---VVVCLCVFVS--LLP
HTEARSAEGFSRMEKLLSSLR-----GSAD------------------------------
---------AGEVPHALEKRQLYDHSCKGV-YDRSLFNKLEHVCDDCYNLYRTSFVATGC
RRNCFDN-------------------------EMFDHCVAELGYPKEYL-IYRI-SLSGS
G----
>Minpug_EVm014155t1 
-------------------------MKPVSPTTEIVMSLVL-------------------
---------HGER----------------LFLLHCRVQTSAL---VVVCLCVFVS--LLP
HTEARSAEGFSRMEKLLSSLR-----GSAD------------------------------
---------AGEVPHALEKRQLYDHSCKGV-YDRSLFNKLEHVCDDCYNLYRTSFVATGC
R---YDNPHAYDTPLLLELDNYFLSSFYFLLLAMFLSCLDTYFYYYYHL-VLQI-R----
-----
>Erisi1_EVm026768t1 
------------------------------------------------------------
--------------------------------MVAYRMTSTVALVVVVALGASIL--ILP
HAHARSAEGFGRMERLLGQLR-----GGAD-SSAA-----V-----GDLRVA--------
------V--EGPAGHPLDKRQAYDRSCKGI-YDRSLFSKLEHVCDDCFNLYRSSHVASGC
RENCYSN-------------------------LVFRQCMDDLLLMDMFD-EYAK-AIRVV
GRKK-
>GeclaM_EVm021985t1 
------------------------------MTSRMTSAM---------------------
----------------------------------------AL---VVVAVCASLY--SLP
HAHARSADGFGRMERLLSSLR-----GSA--ESSG-----AL----GELRGA--------
------G--EASAAHPLEKRQIYDRSCKGV-YDRSLFNKLEHVCDDCYNLYRTSFVYSSC
RENCYSN-------------------------LVFRQCMEDLLLMDVFD-EYAK-AVQVV
GRKKK
>CalsaY_EVm015668t1 
------------------------------------------------------------
--------------------------------MQSIKTVCQ----ITLLVTCMMA--TLS
YTHARSAEGLGRMGRLLASLK-----SDTV-TPLR-----G-------------------
------F--EGETGHPLEKRQIYDSSCKGV-YDRAIFNELEHVCDDCYNLYRNSRVASGC
RENCFDN-------------------------MMFETCVQELFYPEDML-LVRD-AIRG-
-----
>CalsaE_EVm020207t1 
-----------------------THAQQRVPTGILQREDLY-------------------
--------------RP------PYSSTSSPPIMQSIKTVCQ----ITLLVTCMMA--TLS
YTHARSAEGLGRMGRLLASLK-----SDTV-TPLR-----G-------------------
------F--EGETGHPLEKRQIYDSSCKGV-YDRAIFNELEHVCDDCYNLYRNSRVASGC
RENCFDN-------------------------MMFETCVQELFYPEDML-LVRD-AIRG-
-----
>CarmaC_EVm021532t1 
----------------------MFRGKYEILRREKTEKVANGQLKEGAIGYRYITDRAAT
FLQFDQEFAEGRRTPP------PIVSLLELYPTMYSKTIPAM---LAIITVAYLC--ALP
HAHARSTPGYGRMDRILAALK-----TSPM-EPSA-----A---------LA--------
------V--EHGTTHPLEKKQIYDTSCKGV-YDRALFNDLEHVCDDCYNLYRTSYVASAC
RSNCYSN-------------------------LVFRQCMDDLLMMDEFD-QYAR-KVQMV
GRKK-
>CarmaY_EVm018263t1 
----------------------MFRGKYEILRREKTEKVANGQLKERAIGYRYIRDCAAT
FLQFDQEFAEGRRTPP------PIVSLLELYPTMYSKTIPAM---LAIITVAYLC--ALP
HAHARSTQGYGRMDRILAALK-----TSPM-EPSA-----A---------LA--------
------V--EHGTTHPLEKRQIYDTSCKGV-YDRALFNDLEHVCDDCYNLYRTSYVASAC
RNNCFEN-------------------------EVFDVCVYQLYFPNHEE-YLRS-RDGLK
G----
>CarmaY_EVm018263t2 
--------------------------LSLSLSLSLSLSLSLSLLSFLSLSQPLFSLCPPL
SLTPLSHLSH----PP------SPNHCLTSLSLSLSLQIPAM---LAIITVAYLC--ALP
HAHARSTQGYGRMDRILAALK-----TSPM-EPSA-----A---------LA--------
------V--EHGTTHPLEKRQIYDTSCKGV-YDRALFNDLEHVCDDCYNLYRTSYVASAC
RNNCFEN-------------------------EVFDVCVYQLYFPNHEE-YLRS-RDGLK
G----
>CarmaC_EVm021532t5 
------------------------------------------------------------
-----------------------------------------M---LAIITVAYLC--PLP
HAHARSTPGYGRMDRILAALK-----TSPM-EPSA-----A---------LA--------
------V--EHGTTHPLEKKQIYDTSCKGV-YDRALFNDLEHVCDDCYNLYRTSYVASAC
RNNCFEN-------------------------EVFDVCVYQLYFPNHEE-YLRS-RDGLK
G----
>CarmaC_EVm021532t6 
------------------------------------------------------------
-----------------------------------------M---LAIITVAYLC--PLP
HAHARSTPGYGRMDRILAALK-----TSPM-EPSA-----A---------LA--------
------V--EHGTTHPLEKKQIYDTSCKGV-YDRALFNDLEHVCDDCYNLYRTSYVASAC
RWVVRGG-------------------------GAVVMCS---------------------
-----
>ScyparEVm010832t1
----------------------------RSSDLEIRRGNTY-------------------
---------HSFSVTP----------LLSCPAMSTFTSVIQM---AVLVACIAMA--TLP
HTQGRSADGFGRMGRLLASLK-----ADSL-GPVQ-----D---------YG--------
---------VEGAAHPLEKRQIFDSSCKGV-YDRAIFSELEHVCNDCYNLYRTSRVASGC
RANCFEN-------------------------HVFDDCVYDLLLHNPDE-VLLM-RDAIR
G----
>ABF48652.1
------------------------------MTSRMTSAM---------------------
----------------------------------------AL---VVVAVCASLY--SLP
HAHARSADGFGRMERLLSSLR-----GSA--ESSG-----AL----GELRGA--------
------G--EASAAHPLEKRQIYDRSCKGV-YDRSLFNKLEHVCDDCYNLYRTSFVYSSC
RENCYSN-------------------------LVFRQCMEDLLLMDVFD-EYAK-AVQVV
GRKKK
>ABF58088.1
------------------------------------------------------------
------------------------------------------------------------
------------------------------------------------------------
-------------------------------------------CDDCYNLYRTSFVYSSC
RENCYSN-------------------------LVFRQCMEDLLLMDVFD-EYAK-AVQVV
GRKKK
>ABF58089.2
------------------------------------------------------------
------------------------------------------------------------
------------------------------------------------------------
-------------------------------------------CDDCYNLYRTSFVYSSC
RENCYSN-------------------------LVFRQCMEDLLLMDVFD-EYAK-AVQVV
GRKKK
>ABF58090.2
------------------------------MTSRMTSAM---------------------
----------------------------------------AL---VVVAVCASLY--SLP
HAHARSADGFGRMERLLSSLR-----GSA--ESSG-----AL----GELRGA--------
------G--EASAAHPLEKRQIYDRSCKGV-YDRSLFNKLEHVCDDCYNLYRTSFVYSSC
RENCYSN-------------------------LVFRQCMEDLLLMNVFD-EYAK-AVQVV
GRKKK
>ABF58091.1
------------------------------------------------------------
---------------------------------------MAL---VVVAVCASLY--SLP
HAHARSADGFGRMERLLSSLR-----GSA--ESSG-----AL----GELRGA--------
------G--EASAAHPLEKRQIYDRSCKGV-YDRSLFNKLEHVCDDCYNLYRTSFVYSSC
RRDCFDN-------------------------EMFNYCVKELQLPSPGE-YILI-RDALR
G----
>ScyparEVm010832t2
----------------------------RSSDLEIRRGNTY-------------------
---------HSFSVTP----------LLSCPAMSTFTSVIQM---AVLVACIAMA--TLP
HTQGRSADGFGRMGRLLASLK-----ADSL-GPVQ-----D---------YG--------
---------VEGAAHPLEKRQIFDSSCKGV-YDRAIFSELEHVCNDCYNLYRTSRVASGC
RSNCYSN-------------------------VVIRQCMEDLLLMDNFE-EIAR-KIQMV
GKK--
>PortriEVm013804t1
------------------------------------------------------------
--------------------------------MQSIKSVCQ----VSLVAACIIF--TLP
WTQARSAEGFGRMGRLLASLK-----ADSL-TPMQ-----G---------YG--------
----------TETGHPLEKRQIYDSSCKGV-YDRAIFSELEHVCDDCYNLYRTSRVASGC
RSNCYSN-------------------------MVIRQCMEDLLLMDNFE-EYAR-KIQMV
GKK--
>RanranEVm005990t1
-----------------------QDFHRRSSSRAHTHSHTHTR-----------------
-----------------------ISVTTTRLNMATLKSLTTMAV-LTLAISLFLT-PTPT
PTHARTVDGFSRMEKLLTSLR-----GSSA-APAG-----A-----GSP-LG--------
------S--LKAAAHPLEKRQIFDRSCKGI-YDRDLFSKLESVCDDCYNLYRTQFVSESC
RNNCFQE---T---------------------DMFEMCVVELLLPRD---LYME-ARDML
RG---
