# Supplementary material for: In silico analysis of crustacean hyperglycemic hormone family G protein-coupled receptor candidates
Source: Front Endocrinol (Lausanne). 2024 Jan 9;14:1322800. doi: 10.3389/fendo.2023.1322800 (PMC10828670; doi:10.3389/fendo.2023.1322800)
Supplement: Supplementary Data Sheet 1 — G. lateralis ESG transcriptome data set. [file DataSheet_1.zip › Supplementary Data/SuppData5/chh-mih_brachyura.aligned.fasta]

>CAA35605.1/67-142 crustacean hyperglycemic hormine prepropeptide [Carcinus maenas]
Q-IYDTSCKGVYDRALFNDLEHVCDDCYNLYRTSYVASACRSNCYSNLVFRQCMDDLLMMDEFDQYARKVQM
VGRKK-
>CarmaC_EVm021532t2/97-172
Q-IYDTSCKGVYDRALFNDLEHVCDDCYNLYRTSYVASACRSNCYSNLVFRQCMDDLLMMDEFDQYARKVQM
VGRKK-
>sp|P14944.2|CHH_CARMA/67-142 RecName: Full=Crustacean hyperglycemic hormones; Contains: RecName: Full=CHH precursor-related peptide; Short=CPRP; Contains: RecName: Full=Crustacean hyperglycemic hormone; Short=CHH; Flags: Precursor
Q-IYDTSCKGVYDRALFNDLEHVCDDCYNLYRTSYVASACRSNCYSNLVFRQCMDDLLMMDEFDQYARKVQM
VGRKK-
>QWE51387.1/67-142 CHH-XO prepropeptide [Carcinus aestuarii]
Q-IYDTSCKGVYDRALFNDLEHVCDDCYNLYRTSYVASACRSNCYSNLVFRQCMDDLLMMDEFDQYARKVQM
VGRKK-
>CarmaC_EVm021532t3/97-172
Q-IYDTSCKGVYDRALFNDLEHVCDDCYNLYRTSYVASACRSNCYSNLVFRQCMDDLLMMDEFDQYARKVQM
VGRKK-
>CarmaC_EVm021532t1/107-182
Q-IYDTSCKGVYDRALFNDLEHVCDDCYNLYRTSYVASACRSNCYSNLVFRQCMDDLLMMDEFDQYARKVQM
VGRKK-
>QBC16325.1/65-140 hyperglycemic hormone [Chaceon quinquedens]
Q-IYDTSCKGVYDRGLFSDLEHVCDDCYNLYRTSYVASACRSDCYSNLVFRQCMNDLLLMEDFDQYAGRVQM
VGRKK-
>ABA70560.1/72-147 prepro crustacean hyperglycemic hormone X organ isoform [Potamon ibericum]
Q-IYDRSCKGVYDRSLFSKLEHVCDDCYNLYRTSYVASACRENCYSNLVFRQCMDDLLLMDVFDEYAKAVQM
VGRKK-
>AEM45614.1/59-135 hyperglycemic hormone XO preproprotein [Tuerkayana celeste]
Q-IYDRSCKGVYDRSLFSKLEHVCDDCYNLYRTSYVSSACRENCYSNLVFRQCMDDLLLMDVFDEYAKAVQM
VGRKKK
>AUN35180.1/74-148 CHH family peptide 1 [Metopograpsus thukuhar]
Q-IYDRSCKGVYDRSLFGKLEHVCDDCYNLYRTHRVASACRENCYSNLVFRQCMDDLLLMDVFDEYAKAVQM
VGRK--
>AKE33032.1/61-136 crustacean hyperglycemic hormone precursor [Ocypode quadrata]
Q-IYDHSCKGVYDRSLFSKLEHVCDDCYNLYRTSYVASACRSNCYSNLVFRQCIDDLLLMDVFDEYAKAIQV
VGRKK-
>ABQ41271.1/68-143 prepro-crustacean hyperglycemic hormone IIb [Cancer productus]
Q-IYDTSCKGVYDRGLFSDLEHVCDDCYNLYRNSYVASACRSNCYSNVVFRQCMEELLLMEEFDKYARAVQI
VGKKK-
>AAO27805.1/75-150 hyperglycemic hormone CHH B OX [Pachygrapsus marmoratus]
Q-IYDRSCKGVYDRSLFGKLEHVCDDCYNLYRTHHVASACRENCYSNLVFRQCMDDLLLMDVFDEYAKAVQM
VGRKK-
>ABQ41270.1/68-143 prepro-crustacean hyperglycemic hormone IIa [Cancer productus]
Q-IYDTSCKGVYDRGLFSDLEHVCDDCYNLYRNSYVASACRSNCYSNVVFRQCMEELLLMEEFDKYARAVQI
VGKKK-
>AAO27804.1/75-150 hyperglycemic hormone CHH A OX [Pachygrapsus marmoratus]
Q-IYDRSCKGVYDRSLFGKLEHVCDDCCNLYRTHHVASACRENCYSNLVFRQCMDDLLLMDVFDEYAKAVQM
VGRKK-
>AAM21927.1/75-150 crustacean hyperglycemic hormone precursor [Pachygrapsus marmoratus]
Q-IYDRSCKGVYDRSLFGKLQHVCDDCYNLYRTHHVASACRENCYSNLVFRQCMDDLLLMDVFDEYAKAVQM
VGRKK-
>ABQ41269.1/68-143 prepro-crustacean hyperglycemic hormone I [Cancer productus]
Q-IYDSSCKGVYDRGLFSDLEHVCDDCYNLYRNSYVASACRSNCYSNVVFRQCMEELLLMEEFDKYARAVQI
VGKKK-
>Minpug_EVm014155t2/76-151
Q-LYDHSCKGVYDRSLFNKLEHVCDDCYNLYRTSFVATGCRENCYSNLVFRQCMDDLLLMDVFDEYAKAVQM
VGRKK-
>ABQ41272.1/68-143 prepro-crustacean hyperglycemic hormone III [Cancer productus]
Q-IYDSSCKGVYDRGLFSDLEHVCDDCYNLYRNSYVASACRSNCYSNVVFRQCMEELLLMEEFDKYARAVQI
VGKKK-
>ABL09570.1/65-140 hyperglycemic hormone XO preproprotein [Gecarcoidea natalis]
Q-IYDRSCKGVYDRSLFNKLEHVCDDCYNLYRTSFVYSSCRENCYSNLVFRQCMEDLLLMDVFDEYAKAVQV
VGRKK-
>ABF48652.1/68-144
Q-IYDRSCKGVYDRSLFNKLEHVCDDCYNLYRTSFVYSSCRENCYSNLVFRQCMEDLLLMDVFDEYAKAVQV
VGRKKK
>GeclaM_EVm021985t1/68-144
Q-IYDRSCKGVYDRSLFNKLEHVCDDCYNLYRTSFVYSSCRENCYSNLVFRQCMEDLLLMDVFDEYAKAVQV
VGRKKK
>ABF48652.1/73-149 crustacean hyperglycemic hormone A [Gecarcinus lateralis]
Q-IYDRSCKGVYDRSLFNKLEHVCDDCYNLYRTSFVYSSCRENCYSNLVFRQCMEDLLLMDVFDEYAKAVQV
VGRKKK
>PortriEVm013804t1/65-139
Q-IYDSSCKGVYDRAIFSELEHVCDDCYNLYRTSRVASGCRSNCYSNMVIRQCMEDLLLMDNFEEYARKIQM
VGKK--
>ACB46189.1/65-139 crustacean hyperglycemic hormone 1 [Portunus trituberculatus]
Q-IYDSSCKGVYDRAIFSELEHVCDDCYNLYRTSRVASGCRSNCYSNMVIRQCMEDLLLMDNFEEYARKIQM
VGKK--
>XP_045106938.1/65-139 crustacean hyperglycemic hormone-like isoform X1 [Portunus trituberculatus]
Q-IYDSSCKGVYDRAIFSELEHVCDDCYNLYRTSRVASGCRSNCYSNMVIRQCMEDLLLMDNFEEYARKIQM
VGKK--
>QKO41651.1/65-140 crustacean hyperglycemic hormone [Cancer borealis]
Q-IYDTSCKGVYDRGLFSELEHVCDDCYNLYRSSYVASECRRNCYSNVVFRQCMEELLLMEEFDKYARAVQI
VGKKK-
>XP_045106959.1/65-139 crustacean hyperglycemic hormone-like isoform X1 [Portunus trituberculatus]
Q-IYDSSCKGVYDRAIFSELEHVCDDCYNLYRTSRVASGCRSNCYSNMVIRQCMEDLLLMDNFEEYARKIQM
VGKK--
>AER27832.1/69-144 crustacean hyperglycaemic hormone [Grapsus tenuicrustatus]
Q-IYDRACKGVYDRSLFSKLEHVCDDCYNLYRTHHVASSCRENCYSNLVFRQCMDDLLLMDVFDEYAKAVQV
VGRKK-
>ABF58090.2/73-149 crustacean hyperglycemic hormone D [Gecarcinus lateralis]
Q-IYDRSCKGVYDRSLFNKLEHVCDDCYNLYRTSFVYSSCRENCYSNLVFRQCMEDLLLMNVFDEYAKAVQV
VGRKKK
>QKO41648.1/65-140 crustacean hyperglycemic hormone [Cancer borealis]
Q-IYDTSCKGVYDRGLFSELEHVCDDCYNLYRSSYVASECRRNCYSNVVFRQCMEELLLMEEFDKYARAVQI
VGKKK-
>QKO41652.1/56-131 crustacean hyperglycemic hormone, partial [Cancer borealis]
Q-IYDTSCKGVYDRGLFSELEHVCDDCYNLYRSSYVASECRRNCYSNVVFRQCMEELLLMEEFDKYARAVQI
VGKKK-
>ABF58090.2/68-144
Q-IYDRSCKGVYDRSLFNKLEHVCDDCYNLYRTSFVYSSCRENCYSNLVFRQCMEDLLLMNVFDEYAKAVQV
VGRKKK
>AAK28329.1/73-147 CPRP/cHH precursor [Bythograea thermydron]
Q-IYDRSCKGLYDRRLFSDLDHVCDDCYNLYRNSRVANACRENCYSNLVFRQCMEDLLLMDQFDKYARAVQT
VGKK--
>AFM29133.1/65-139 crustacean hyperglycmic hormone [Portunus pelagicus]
Q-IYDSSCKGVYDRAIFSELEHVCDDCYNLYRTSRVASGCRSNCYSNMVIRQCMEDLLLMDNFEEYARKIQV
VGKK--
>AAS45136.1/65-139 hyperglycemic hormone [Callinectes sapidus]
Q-IYDSSCKGVYDRAIFNELEHVCDDCYNLYRNSRVASGCRSNCYSNMVIRQCMEDLLIMDNFEEYARKIQV
VGKK--
>AHM93479.1/63-138 hyperglycemic hormone [Chionoecetes japonicus]
Q-VYDTSCKGMYDRGLFSDLEHVCDDCYNLYRNPHVATACRGNCYSNLVFRQCMEDLLLMEEFDKYARAIQT
VGKKK-
>AAQ75760.1/67-141 hyperglycemic hormone precursor [Scylla olivacea]
Q-IFDSSCKGVYDRAIFNELEHVCNDCYNLYRTSHVASGCRSNCYSNVVIRQCMEDLLLMDNFEEIARKIQM
VGKK--
>AHM93480.1/63-138 hyperglycemic hormone [Chionoecetes opilio]
Q-VYDTSCKGMYDRGLFSDLEHVCDDCYNLYRNPHVATACRGNCYSNLVFRQCMEDLLLMEEFDKYARAIQT
VGKKK-
>ACG50068.1/63-138 preproCHH [Chionoecetes bairdi]
Q-VYDTSCKGLYDRGLFSDLEHVCDDCYNLYRNPHVATACRGNCYSNLVFRQCMEDLLLMEEFDKYARAIQT
VGKKK-
>AJD81303.1/75-151 crustacean hyperglycemic hormone [Neohelice granulata]
Q-IYDRSCKGIYDRSLFSKLEHVCDDCYNLYHTSHVASGCRENCYSNLVFRQCMDDLLLMDMFDEYAKAIQV
IGRKKK
>ACN87216.1/66-140 X-organ crustacean hyperglycemic hormone precursor [Charybdis japonica]
Q-IYDASCKGVYNRAIFSELEHVCDDCYNLYRNARVASGCRSNCYSNVVFRQCMDDLLLMDNFDEYARKIQV
IGKK--
>ScyparEVm010832t2/86-160
Q-IFDSSCKGVYDRAIFSELEHVCNDCYNLYRTSRVASGCRSNCYSNVVIRQCMEDLLLMDNFEEIARKIQM
VGKK--
>AFD28273.1/67-141 CHH protein [Scylla paramamosain]
Q-IFDSSCKGVYDRAIFSELEHVCNDCYNLYRTSRVASGCRSNCYSNVVIRQCMEDLLLMDNFEEIARKIQM
VGKK--
>AGI65329.1/75-150 crustacean hyperglycemic hormone [Eriocheir sinensis]
Q-AYDRSCKGIYDRSLFSKLEHVCDDCFNLYRSSHVASGCRENCYSNLVFRQCMDDLLLMDMFDEYAKAIRV
VGRKK-
>Erisi1_EVm026768t1/72-147
Q-AYDRSCKGIYDRSLFSKLEHVCDDCFNLYRSSHVASGCRENCYSNLVFRQCMDDLLLMDMFDEYAKAIRV
VGRKK-
>AFM35652.1/67-141 crustacean hyperglycemic hormone [Scylla paramamosain]
Q-TFDSSCKGVYDRAIFSELEHVCNDCYNLYRTSRVASGCRSNCYSNVVIRQCMEDLLLMDNFEEIARKIQM
VGKK--
>AER27833.1/70-145 crustacean hyperglycaemic hormone [Ptychognathus pusillus]
Q-VYDRSCKGIYDRSLFSKLEHVCDDCFNLYRSSHVASGCRANCYSNLVFRQCMDDLLLMDMFDEYAKAIRV
VGRKK-
>AFY09904.1/21-83 molt-inhibiting hormone, partial [Scylla paramamosain]
RVINDDCPNLIGNRDLYKKVEWICDDCANIYRITGMASLCRKDCFFNEDFLWCVSAIERSEEM---------
------
>ABM74397.1/1-68 molt-inhibiting hormone [Portunus pelagicus]
----------MGNRDLYKKVEWICDDCANIYRITGMASLCRKDCFFNEDFLWCVRATERSEDMTQLKQWVRI
LGAGRI
>ScyparEVm017255t1/36-113
RVINDDCPNLIGNRDLYKKVEWICDDCANIYRITGMASLCRKDCFFNEDFLWCVSAIERSEEMTQLKQWVRI
LGAGRI
>AFM35653.1/36-113 molt-inhibiting hormone 1 [Scylla paramamosain]
RVINDDCPNLIGNRDLYKKVEWICDDCANIYRITGMASLCRKDCFFNEDFLWCVSAIERSEEMTQLKQWVRI
LGAGRI
>AAL99355.1/27-104 molt-inhibiting hormone precursor, partial [Scylla serrata]
RVINDDCPNLIGNRDLYKKVEWICDDCANIYRITGMASLCRKDCFFNEDFLWCVSAIERSEEMTQLKQWVMI
LGAGRK
>AFH36334.1/36-113 molt-inhibiting hormone [Scylla paramamosain]
RVINDDCPNLIGNRDLYKKVEWICDDCANIYRITGMASLCRKDCFFNEDFLWCVSAIERSEEMTQLKQWVRI
LGAGRI
>AFH36333.2/36-113 molt-inhibiting hormone 2 [Scylla paramamosain]
RVINDDCPNLIGNRDLYKKVEWICDDCANIYRITGMASLCRKDCFFNEDFLWCVSAIERSEEMTQLKQWVRI
LGAGRI
>ACO90023.1/36-113 molt-inhibiting hormone [Charybdis japonica]
RVFNDDCPNLMGNRDLYKKVEWICDDCANIYRIPGMASICRKDCFFNEDFLWCVRATERTEEMMQLKQWVRI
LGAGRM
>ACD11361.1/36-113 molt-inhibiting hormone [Charybdis japonica]
RVFNDDCPNLMGNRDLYKKVEWICDDCANIYRIPGMASICRKDCFFNEDFLWCVRATERTEEMMQLKQWVRI
LGAGRM
>ABZ04547.1/36-113 molt-inhibiting hormone [Portunus trituberculatus]
RVINDDCPNLMGNRDLYKKVEWICDDCANIYRSTGMASLCRKDCFFNEDFLWCVRATERSEDMMQLKQWVRI
LGAGRI
>ACF77140.1/36-113 molt-inhibiting hormone [Portunus trituberculatus]
RVINDDCPNLMGNRDLYKKVEWICDDCANIYRSTGMASLCRKDCFFNEDFLWCVRATERSEDMMQLKQWVRI
LGAGRI
>UST29534.1/36-113 molt-inhibiting hormone [Callinectes toxotes]
RVINDDCPNLIGNRDLYKKVEWICDDCANIYRSTGMASLCRKDCFFNEDFLWCVRATERTEDLAQLKQWVTI
LGAGRI
>QIJ58485.1/36-113 Molt-inhibiting hormone [Chaceon quinquedens]
RVISDDCPNLIGNRDLYKKVEWICEDCSNIFRNTGMTSLCRKNCFFNEDFLWCVYATERSEEMTQLKRWVSI
LGAGRD
>CalsaE_EVm018301t1/104-181
RVINDDCPNLIGNRDLYKKVEWICDDCANIYRSTGMASLCRKDCFFNEDFLWCVRATERSEDLAQLKQWVTI
LGAGRI
>sp|P55321.1|MIH_CALSI/36-113 RecName: Full=Molt-inhibiting hormone; Short=MIH; Flags: Precursor
RVINDDCPNLIGNRDLYKKVEWICDDCANIYRSTGMASLCRKDCFFNEDFLWCVRATERSEDLAQLKQWVTI
LGAGRI
>XP_045117317.1/36-113 molt-inhibiting hormone [Portunus trituberculatus]
RVINDDCPNLMGNRDLYKKVEWICDDCANIYRSTGMASLCRKDCFFNEDFLWCVRATERSEDMMQLKQWVRI
LGAGRI
>AFH03052.1/36-113 MIH [Scylla paramamosain]
RVINDDCPNLIGNRDLYKKVEWICDDCANIYRITGMASLCRKDCFFNEDFLWGVSAIERSEEMTQLKQWVRI
LGAGRI
>AAA69029.1/36-113 molt-inhibiting hormone precursor [Callinectes sapidus]
RVINDDCPNLIGNRDLYKKVEWICDDCANIYRSTGMASLCRKDCFFNEDFLWCVRATERSEDLAQLKQWVTI
LGAGRI
>CAA53591.1/36-113 moult inhibiting hormone precursor [Carcinus maenas]
RVINDECPNLIGNRDLYKKVEWICEDCSNIFRKTGMASLCRRNCFFNEDFVWCVHATERSEELRDLEEWVGI
LGAGRD
>CarmaC_EVm060581t1/36-113
RVINDECPNLIGNRDLYKKVEWICEDCSNIFRKTGMASLCRRNCFFNEDFVWCVHATERSEELRDLEEWVGI
LGAGRD
>sp|O96605.1|MIH_CHAFE/36-113 RecName: Full=Molt-inhibiting hormone; Short=MIH; Flags: Precursor
RVFNDDCPNLMGNRDLYKKVEWICDDCANIFRIPGMASICRKDCFFNEDFLWCVRATERTEEMMQLKQWVRI
LGAGRM
>sp|Q27225.1|MIH_CARMA/36-113 RecName: Full=Molt-inhibiting hormone; Short=MIH; Flags: Precursor
RVINDECPNLIGNRDLYKKVEWICEDCSNIFRKTGMASLCRRNCFFNEDFVWCVHATERSEELRDLEEWVGI
LGAGRD
>AAC64785.1/36-113 molt-inhibiting hormone [Charybdis feriata]
RVFNDDCPNLMGNRDLYKKVEWICDDCANIFRIPGMASICRKDCFFNEDFLWCVRATERTEEMMQLKQWVRI
LGAGRM
>AAC38984.1/36-113 molt-inhibiting hormone precursor [Metacarcinus magister]
RVINDDCPNLIGNRDLYKRVEWICEDCSNIFRNTGMATLCRKNCFFNEDFLWCVYATERTEEMSQLRQWVGI
LGAGRE
>sp|P55846.1|MIH_CANPG/1-78 RecName: Full=Molt-inhibiting hormone; Short=MIH
RVINDDCPNLIGNRDLYKKVEWICEDCSNIFRNTGMATLCRKNCFFNEDFLWCVYATERTEEMSQLRQWVGI
LGAGRE
>sp|O61389.1|MIH_METMG/36-113 RecName: Full=Molt-inhibiting hormone; Short=MIH; Flags: Precursor
RVINDDCPNLIGNRDLYKRVEWICEDCSNIFRNTGMATLCRKNCFFNEDFLWCVYATERTEEMSQLRQWVGI
LGAGRE
>CAC39425.1/36-113 moult-inhibiting hormone [Cancer pagurus]
RVINDDCPNLIGNRDLYKKVEWICEDCSNIFRNTGMATLCRKNCFFNEDFLWCVYATERTEEMSQLRQWVGI
LGAGRE
>QKO41649.1/36-113 molt-inhibiting hormone [Cancer borealis]
RVINDDCPNLIGNRDLYKKVEWICEDCSNIFRNTGMATLCRKNCFFNEDFLWCVYATERTAEMSQLRQWVGI
LGAGSK
>ABF06632.1/36-113
AVINDECPNVIGNRDIFKKVDWICEDCANIFRIDGLATLCRKNCFRNIDFLWCVYASERQAEKDELTRYVSI
LRAGSV
>ABC68517.1/36-110 molt-inhibiting hormone [Eriocheir sinensis]
GIINAECPNMIGNRDIYKKVDWICEDCANIFRIDGLGMLCRKNCFRNIDFLWCVYASERHAQKDDLTRYVSI
LGQ---
>XP_050699639.1/36-110 molt-inhibiting hormone-like [Eriocheir sinensis]
GIINAECPNMIGNRDIYKKVDWICEDCANIFRIDGLGMLCRKNCFRNIDFLWCVYASERHAQKDDLTRYVSI
LGQ---
>AAQ81640.1/36-110 molt-inhibiting hormone 1 [Eriocheir sinensis]
GIINAECPNMIGNRDIYKKVDWICEDCANIFRIDGLGMLCRKNCFRNIDFLWCVYASERHAQKDDLTRYVSI
LGQ---
>Erisi1_EVm055137t1/36-110
GIINAECPNMIGNRDIYKKVDWICEDCANIFRIDGLGMLCRKNCFRNIDFLWCVYASERHAQKDDLTRYVSI
LGQ---
>Minpug_EVm014049t1/97-174
GVIHDECSNRIGNRDIYKMVDWICEDCANIFRIDGLSTLCRKNCFLNTDFLWCVYASERQAQKDELTRYVSI
LRAGSE
