# Supplementary material for: In silico analysis of crustacean hyperglycemic hormone family G protein-coupled receptor candidates
Source: Front Endocrinol (Lausanne). 2024 Jan 9;14:1322800. doi: 10.3389/fendo.2023.1322800 (PMC10828670; doi:10.3389/fendo.2023.1322800)
Supplement: Supplementary Data Sheet 1 — G. lateralis ESG transcriptome data set. [file DataSheet_1.zip › Supplementary Data/SuppData5/ecl2.all.aligned.fa]

>Bombyx_mori_BNGR_A2/1-351
M-----------------------------------------------------------------------
------------------------------------------------------------------------
-------------------------MEPNNSEYENNSYIT---FF---------------------------
-----------------GP--VGMAFYDNGQVLEDSL----------------------TVKI---------
----------------ILSIILAVIMILSLIGNGCTCAVIARN-R-SMRTPT------------------NC
YLFNL----AITDLFMALFVPIDIYI-I--------------------------------------------
--WIPEFYP---------------------------LGEVGCRL-----HFVLWDCLSNCSLLIITAFTVER
YLVITRPFLRQKLSLNSRVFKLVGVIWFVSCSFCIPDLLYIDMIEEKK---------YVFCY-------VAM
S----------HIVSVFVAAEIFVFYVIPMTIIIILYILITIELKFKKKLRS--------SPASNG----QQ
NRDKAVIMLAAVALSFFLFWSPYCYLRIMLI---------WPGVYEKHYNAWKIVNYLCYNSYASSALNPIL
YSLMSRKFRRAFKDFFTRR----------------------------------------KPDSTNRND----
------------------------------------------------------------------------
------------------------------------------------------------------------
------------------------------------------------------------------------
------------------------------------------------------------------------
-IAKASLS----------------------------------------------------------------
-------------------------------KNETKL-ELKM------------------------------
--
>Procambarus_clarkii_A2a/1-532
M----------------------------EEVN---------------------------------------
----DTWT--------TLTTTGMSTTTPTTQGALLPT-----------------------------------
--FPPG---------------------DAST-----------------------------------------
------------------P-TVPPPGANLTSASESGGGQELPHNL--------------TMIV---------
----------------VMTVIYILITITGVLGNVATCIVIVRN-R-IMHTAT------------------NY
YLFSM----AVSDLLLLALGMPDEFYLL--------------------------------------------
--WWGEPYI---------------------------FGSVFCFI-----RGFTAEISTNASILTIAAFTVER
YIGICHPLRSHTMSQLGRVIRSIAIIWIVATVCAVPIAMQYGIVYQKT-PDGQDIPNTSGCYLK--------
-----------KRIWVFFEVSTVLFFVAPMLLITVLYVCIAVQLKKSSRLAR-SVPS-IGCHNCASTND-GS
RNKAVIKMLVAVVIAFFVCFAPHQAQRLMALHADP-----TNPVAVQLFNVLFNISG--VSYYISTCVNPIL
YHIMSNRFREALQATL-----------------ESCYGGRGSSSGG---------------RWRARSQSSRS
QHTL-------------------ELTEHS-FITDSTTNLT-TSTGASSDASR--------------------
--------------------------------SDHKTH---------LKQALNGARK---------------
------DAGKGKMA--------------------SRKTRNGS------------YKFRPLFKPKLR------
-----RAEIVESPVDMTVSIA-----AS--------------PAG--------RKRSQSDSL----------
-LSGGSISN---------------------------------------------------------------
------------------------CSMKHVEEEFTRK-ELSE--------------------VMGR--MNTM
EV
>Carcinus_maenas_A2a/1-569
M----------------------------EEA----------------------------------------
------------------AMGILANSTPSSILTLTPT----------------------------------S
TLLPPL---------------------LTSTTTHENTIINSST-----------------------------
----------------LSP-GVGNGSYGLEEAEED--GDQLVHGM--------------TMTV---------
----------------VMTVIYFLITVTGVLGNVATCIVIVRN-R-IMHTAT------------------NY
YLFSL----AISDLLLLAFGMPDEIYML--------------------------------------------
--WRGRPYI---------------------------FGAYFCFV-----RGFTAEISTNASILTIAAFTVER
YIGICHPLRSQTMSQLGRVVRSIAVIWGVAIACAIPIAIQYGIVYEHILPSGEDDPSSSACLIK--------
-----------NPLYLAFEISTVLFFVAPLLLITVLYLCIAVQLKRSTRLAR-TVPS-ITSPNSSCTND-GS
RNKAVIKMLVAVVIAFFLCFFPHQTQRLVALHGDA-----SNPAVVKLFNILHNISG--ISYYISTCVNPIL
YHIMSNRFRKALKVTL-----------------GSCLEGEKAGVGGGGG----------RCLSSSRFHPSHP
SHSLE------------------PVTDHS-LVFDSTTTTV-ATTAFTSSTSSAVAVAVTPQRK---------
---------------------------NLKGPSDHPNHRR------RLLQTLMAVRK---------------
--------GRYTMAK-----------------QESLKTNSPS-----------PAHATPFSSLKLR------
-----GIDGVETPEDLFVSNS----TAT--------------KDG--------RKRSQSGSV----------
-MSGGSISD---------------------------------------------------------------
------------------------CSLIHVEQEFTQK-ELQE--------------------VMGR--MKNV
EV
>Procambarus_clarkii_A2b/1-358
M-----------------------------------------------------------------------
------------------------------------------------------------------------
------------------------------------------------------------------------
------------------------------------------------------------------------
-----------------------VIAVGGVVGNALTGLVGARN-H-TMRTST------------------NY
YLVNL----AVADLLTLCLTLPVEVYQM--------------------------------------------
--WVQYPWP---------------------------LGEAACRL-----RAMVPETLTHVSVLTILAVSGER
YVAITDPVYARTTHTLTRTARVLPVIWLTSMLAAVPLGYFQKVNLVKS-PLGSDLPQSAWCAIPYDDPS---
-----------PRYCWLLWASSVGAFMLPMAVLIVLYCKIGMVLSIDPPTRT-------PAAGAGA----MH
TRKVGIRMLVAVVVAFFLCWAPFHAQRLMFVTITTYGQ--WTPYHRSVNTKLFYCTG--ICYYLNSAVNPIL
YSVMSVRFRIAFRRSLC------------------------------------------GGKAWARKQ----
------------LYLSN-THGHLHLSNNS-NILNRTREIS-TTTSTR-------------------------
--------------------------------RVLDTNY---------------------------------
------------------------------------------------------------------------
------------------------------------------RNG---------------------------
------------------------------------------------------------------------
-----------------------------INYVFVQM-EIQA------------------------------
--
>Carcinus_maenas_A2b/1-425
M-----------------------------------------------------------------G-----
------------------------------------------------------------------------
---------------------------SSSTSTGPATFVD----------------------LSVVNVTDDY
FLE------ASLNG--SVNGTFDASSYIEGRLGKPRL--------R---------Y---PILL---------
----------------PMTVLYCIIAVGGAVGNILTCLVVAKN-R-TMRTST------------------NY
YLVNL----AVADLLTLFFALPMEVYLM--------------------------------------------
--WVQYPWP---------------------------WGEAACRL-----RAMMPELVAHVSVLTILAVSGER
YVAITNPVYARTTHTLARTARVLPVIWLLSLVAAVPWGYYYQVNQLQD-PGGVDLPQSSWCSIPYHDKA---
-----------SSWSWLIWLSTVGAFILPMTILIFLYCRIGMVLSMDPPART-------PTAGNGA----IH
TRRMGIRMLVAVVVAFFLCWAPFHAQRLMFGIVTSKDQ--WTATLLSVNTQLFCFTG--FCYYLNSAVNPLL
YSVMSVRFRNALRRSLC------------------------------------------GGRDWARRQQ---
------------LYFSNTTHGHLQLSNNS-NILLRTREFS--LTSSR-------------------------
--------------------------------RFHDTSN---------------------------------
------------------------------------------------------------------------
------------------------------------------RNG---------------------------
------------------------------------------------------------------------
-----------------------------VHYGFENM-DMEA------------------------------
--
>Bombyx_mori_BNGR_A24/1-390
M-----------------------------------------------------------------------
------------LD----ELGPTVASNQSTSLADLDS---------------------FY------------
---------------------------VTFYDVENERYVNDSQN----------------------------
----------------ATE---PFQSFILPW----------------------------WRQI---------
----------------LWTVLFAGMVVVATVGNLVVIWIVLTN-K-RMRSVT------------------NY
FLVNL----SVADAMVSTLNVTFNFT-Y--------------------------------------------
--MLNSNWP---------------------------FGHFYCKF-----CQFIAVLSISASVFTLLAISVDR
YVAIMSPLQPRLGKR--ATLGITAAIWAWSSFISSPNLIYFTTENVSL----PDGTIRCVCYSHWPDGMTTR
S----------RLEYAYNVLFMVLTYFMPIIAMTYAYSRVGVELWGSQSIGE-CTQ-----RQLDN----VK
SKRRVVKMMIVVVVIFAVCWLPFHVYFVVTSYYPD-------VVSYPHIQEIYLGIY--WLAMSNSMYNPII
YCWMNSKFRRGFKQFF-----------------WCCG-----------------AF----------------
---------------------GGGGLARH-RALGPDRTDR-SMRSLSPSR----------------------
------------------------------------------------------------------------
------------------------------------------------------------------------
------------------------------------------------------------------------
-KNGTSM-----------------------------------------------------------------
------------------------------------------------------------------------
--
>Procambarus_clarkii_A24a/1-572
M-----------------------MEAGERSVP-------DAYNQDDNQEDNQEAEER--------------
----EVLA--NYSQVYASFVGCLVSEADSLNLTLGEG---------------------FWLRIIYEAISLPA
N--ASV---------------------ATSAYTNSSVGWVSEQVPPATTTQYPGAYDQ-----SSEEVIQGI
W--------ERCSY--LTPRATTPRPYLLVW----------------------------WQQC---------
----------------LWTLVFGAMMAMAVGGNTLVMWIICAH-R-RMRTVT------------------NY
FLVNL----SAADLFMSLLNCMFNFI-Y--------------------------------------------
--MLHSDWP---------------------------FGAVYCII-----SNFMANVTISASVFTLMAISFDR
YIAIVKPLEPRMSKT--AARVFILVIWTSSMLLALPCLLYSTTVSVAY----KDDEVRRGCILRWPDGQTST
S----------QHEHIYNIVFFITTYLLPMLVMLACYFLIGRELWGSRSIGE-LTE-----RQVTS----IK
SKRRVVKMFIMIVVMFGLCWLPQQAFFLYTFHNSQ-------ILGTAHIQHIYLAFY--WLAMANAMINPVI
YYWMNARFRAYFREVV-----------------LKCL------CLKCP--RQPSSFDG-SPLQDRRHPPCEE
PS--SRSDSRQGVNGTLRTGPGTHHSNHH-LVLYSSRERL-NARNGV-------GRGGAPCNR---------
-----CP---------------------------HHTMR--------PVLLNNN------------------
----------PSTPQFDTHIQTV-------------------------------------------------
------------------------------------------------------------------------
------------------------------------------------------------------------
------------PLSTVRPK----LLSEHYNQLRSSN-CMQS------------------------------
QL
>Scylla_paramamosain_A24a/1-475
M-----------------------------------------------------------------------
----ELMA-EPILD--------LESSANATSVLAAAH---------------------DW------------
---------------------------WNNTDVNLDVHVNCSRTF-----------------CPTANLTNGT
C--------VEC-L--PDD---EGNKYNLPW----------------------------WNEL---------
----------------IWYVVFMGMVIVATGGNTIVIWIVLAD-Q-RMRTVT------------------NI
FLVNL----SVADAMVSTLNVVFNFT-Y--------------------------------------------
--MLNLNWR---------------------------FGFVYCKI-----SQFVSILSICASVFTLMAISFDR
YIAIMHPLRPRMGRK--ATILIVVWIWVSSVCLSLPNLIYFTTATLSY----AGGE-RIVCYAAWPDGDQGE
S----------QSEYVHTVVLMVLTYILPLTCMGFTYVRIGLTLWGSRSIGE-QTP-----RQVES----IK
SKRKVVKMMIVVVTIFAVCWLPYHMYFILSNLMPE-------IAHYEFIQETYLAIY--WLAMSNSMYNPMI
YCWLNNRFRNGFKKVFSG--------------WLPCV-----------------TYES-EATDVSRVK----
---------------TARFSCSGSPETHH-RVTCDGSSHI-SMRNLASSDLSISGSRLPPVRL---------
-----CNGAN-------------------------------------IRRATNG------------------
------------------------------------------------------------------------
--------------------------------------------------------ADTSR-----------
-SYGGTLVP---------------------------------------------------------------
------------PKHTPYPSV-----------------TYQQ------------------------------
YV
>Gecarcinus_lateralis_A24a/1-476
M-----------------------------------------------------------------------
----ELIA-EPIMD--------LEGPGNTTALM-ATH---------------------DW------------
---------------------------WNSTDVDVDVSVNCSRTF-----------------CPVTNVTNST
C--------VECPL--LDD---EGNKYNLPW----------------------------WNEL---------
----------------IWYVVFMGMVIVATGGNTIVIWIVLAD-R-RMRTVT------------------NI
FLVNL----SVADAMVSTLNVVFNFT-Y--------------------------------------------
--MLNLNWR---------------------------FGFVYCKI-----SQFVSILSICASVFTLMAISFDR
YIAIMHPLRPRMGRK--ATILIVVWIWVSSVCLSLPNLIYFTTATLSY----AGGE-RIVCYAAWPDGDQGE
S----------QSEYVHTVVLMVLTYILPLTCMGFTYVRIGLTLWGSRSIGE-QTP-----RQVES----IK
SKRKVVKMMIVVVTIFAVCWLPYHMYFILSNLMPE-------IAHYEFIQETYLAIY--WLAMSNSMYNPMI
YCWLNNRFRNGFKKVFSG--------------WLPCI-----------------TYEG-ETAEVTRVK----
---------------TARYSCSGSPETHH-RVTYDGSSHI-SMRNLASSDLSISGSRLPPVRL---------
-----CNGAN-------------------------------------LRRATNG------------------
------------------------------------------------------------------------
--------------------------------------------------------ADSASR----------
-GYGGTLGP---------------------------------------------------------------
------------PKHTPYPSV-----------------TYQQ------------------------------
YV
>Eriocheir_sinensis_A24a/1-473
M-----------------------------------------------------------------------
----ELMA-GPIMD--------IEGSGNIT----AAP---------------------EW------------
---------------------------WNVTNVDVDVSVNCSRTF-----------------CPVTNVTNST
C--------VECPL--LDE---EGNKYNLPW----------------------------WNEL---------
----------------IWYVVFMGMVIVATGGNTIVIWIVLAD-R-RMRTVT------------------NI
FLVNL----SVADAMVSTLNVIFNFT-Y--------------------------------------------
--MLNLNWR---------------------------FGFVYCKI-----SQFVSILSICASVFTLMAISFDR
YIAIMHPLRPRMGRK--ATILIVVWIWVSSVCLSLPNLIYFTTATIGY----ADGE-RIVCYAAWPDGDQGE
S----------QSEYVHTVVLMVLTYILPLTCMGFTYVRIGLTLWGSRSIGE-QTP-----RQVES----IK
SKRKVVKMMIVVVTIFAVCWLPYHMYFILSNLMPE-------IAHYEFIQETYLAIY--WLAMSNSMYNPMI
YCWLNNRFRNGFKKVFSG--------------WLPCI-----------------TYEG-ETAEVTRVK----
---------------TARYSCSGSPETHH-RVTYDGTSHI-SMRNLASSDLSISGSRLPPVRL---------
-----CNGAN-------------------------------------LRRATNG------------------
------------------------------------------------------------------------
--------------------------------------------------------ADSASR----------
-SYGGTLGP---------------------------------------------------------------
------------PKHTPYPSV-----------------TYQQ------------------------------
YV
>Carcinus_maenas_A24a/1-476
M-----------------------------------------------------------------------
----EVLA-EPIMD--------FETPTNTTSLMVAGN---------------------EW------------
---------------------------WNITNMNLDMHVNCSRTL-----------------CPTTNFTNST
C--------VECPL--LDD---EGNKYNLPW----------------------------WNEL---------
----------------IWYVVFMGMVIVATGGNTIVIWIVLAD-K-RMRTVT------------------NI
FLVNL----SVADAMVSTLNVVFNFT-Y--------------------------------------------
--MLNLNWR---------------------------FGFVYCKI-----SQFVSILSICASVFTLMAISFDR
YIAIMHPLRPRMGRK--ATILIVVWIWVSSVCLSLPNLIYFTTATLSY----AGGE-RIVCYAAWPDGDQGE
S----------QSEYVHTVVLMVLTYILPLTCMGFTYVRIGLTLWGSRSIGE-QTP-----RQVES----IK
SKRKVVKMMIVVVTIFAVCWLPYHMYFILSNLMPE-------IAHYEFIQETYLAIY--WLAMSNSMYNPMI
YCWLNNRFRNGFKKVFSG--------------WLPCV-----------------TYES-EPADVTRVK----
---------------TARFSCSGSPETHH-RVTCDGSSHI-SMRNLASSDLSISGSRLPPVRL---------
-----CNGAN-------------------------------------MRRATNG------------------
------------------------------------------------------------------------
--------------------------------------------------------ADTSS-----------
-SYGGTLLP---------------------------------------------------------------
------------PKHTTYPSV-----------------TYQQ------------------------------
YV
>Procambarus_clarkii_A24b1/1-733
M----------------------------------------------------EKEEI--------------
----GLWV--KMVD----VLGCVVEASPDINTT--------------------------------HQLINNF
ESLANI---------------------SFSQLSENEIYWQ---------LMNSSLWKEMNQTVSEGGVGGRA
L--------EECLA--PRA---ADRPYLLPW----------------------------WQQL---------
----------------SWSLAFGPMLLIAVGGNAIVMWIVIAH-R-RMRTVT------------------NY
FLVNL----SVADLMMSVFNCIFNFI-Y--------------------------------------------
--MLHSDWP---------------------------FGSTYCTI-----SNFLANVTISASVFTLMAISLDR
YIAIVRPLKPRMTKS--EALKTIVVIWVSSLTLAVPCLLYSTTVSIRY----NNNEVRRGCFLLWPDGKTSV
S----------YSEYVYNTVFFTTTYMLPMLVMLVSYSLIGCELWGSRSIGE-MNA-----RHATS----IK
SKKRVVRMFLVIVVLFMLCWLPQQGFFLYQYHNSQ-------VLDTKNIQHIYLGFY--WLAMANAMVNPVI
YYWMNTRFRSYFREVV-----------------LQCCLGRRCRCCCCCWGVKSSRLLH-SPGPAPRRHDSLE
LTSRSRSNYRPDTNVEPRTSAVAGSGHHHRLQVYSAKNKL-RNQDGAVHNQHRTKTGGEQNSVDVPKLRFET
PSERKCSRQPIRDEGDMHSNLCLPAQHSVKRLKTHQTST--------KITSVNGLKVFQNCL----------
------IDNDPPNEQCREHVEMTRLAPDDERVGDVIETSNVS-------CPTEPSSEILFNI--SQTS----
------GALTLVPVTYKIQVKSKSLCGSH-------------NDSTFPKKIIFGKTAVSINKFIGNGEFLQN
FLPESSSASRTD------------------------------------------------------------
------------PGNHPYVKTSGNLVQQAIEEMLQSA-TKQSHTSDYCG--IQKK-DLSFNPVIGLNASKEI
ML
>Gecarcinus_lateralis_A24b1/1-687
M-------------------------------------------MEEKEKDN--------------GEGAES
GGAGEGWP--------ALLFECVLQVWQELNAT--------------------------------TDLPAPL
----NV---------------------SHNIYFEHEFYMR---------LLNLSESGELNG-TDWEAGGRDR
L--------AQCLE--PPP---ADRPYLLPW----------------------------WQQL---------
----------------TWTLAFGAMLLVAVGGNAIVMWIVIAH-R-RMRTVT------------------NY
FLVNL----SAADLLMAVFNCIFNFI-Y--------------------------------------------
--MLHSDWP---------------------------FGAVYCTI-----SNFMANVTIAASVFTLMAISFDR
YIAIVRPLKPRMSKS--EARHFIIFIWLSSMSLAVPCLLYSTTVSIRY----KNDEIRRGCFLLWPDGKTSI
S----------YREYVYNIVFFATTYVLPMLVMLVSYTLIGCELWGSHSIGE-LTD-----RQVSS----IK
SKRRVVRMFIVIVVVFMLCWLPQQGFFLYQYHNSQ-------VLDSAHIQHIYLGFY--WLAMANAMVNPII
YYWMNARFRSYFREVV-----------------LQCSSGR---CCCCC--SAPSTYLD-SPHLARRRHDSIE
HTSRSRS---AAGGVTPRFCNKTGGKQHHDNFFIRGLGCA-KPLDGGYCPTHLKG------EAEWHQMRYLT
------------DKGH------LTFQKPADPLYAHN---------------INGVRKPLNDDPLLAKAGHGD
DSWTPPSDPAQPQRPSETP--------DDLLLVPVLASPPLR-------LPC-PAAPPIANSHSEKES----
----LGQPSKPPAEDSGIEMK----SFPN-------------GNNHVAPRVLL----STDSD----------
--PEKALAE-----PC--------------------------------------------------------
------------PAGQGHSHNPAGLVHLAIEETLMAA-VLQSCSSDHIG--LDPT-SKSED---SMKVSKEI
ML
>Eriocheir_sinensis_A24b1/1-571
------------------------------------------------------------------------
------------------------------------------------------------------------
------------------------------------------------------------------------
------------------------------------------------------------------------
------------------------MLLVAVGGNAIVMWIVIAH-R-RMRTVT------------------NY
FLVNL----SAADLLMAVFNCIFNFI-Y--------------------------------------------
--MLHSDWP---------------------------FGAVYCTI-----SNFMANVTIAASVFTLMAISFDR
YIAIVRPLKPRMSKS--EARHFIFFIWLSSMSLAVPCLLYSTTVSIRY----KNDEIRRGCFLLWPDGKTSI
S----------YREYVYNIVFFATTYVLPMLVMLISYTLIGCELWGSHSIGE-LTD-----RQVSS----IK
SKRRVVRMFIVIVVVFMLCWLPQQGFFLYQYHNSQ-------VLDSAHIQHIYLGFY--WLAMANAMVNPII
YYWMNARFRSYFREVV-----------------LQCVTGR---CCCCC--AKTSTYLD-SPHLARRRHDSIE
HTSRSRS----AGGVTPRFCGKAGGNQHHDNFFIRGLGCA-KPLDGGYCPAHLKG------QTEWHQMRYLT
------------DKGH------LTFQKAADPLYAHN---------------INGVRKPLNDDPLHATTGCGD
DSWT-PSDPSLPHRQSEKP--------DDLVLVPVLVSPPLC-------LPT-HAS-VLALNHKEKES----
----LDQPSKPPPDDGGVEMK----SFPQ-------------GNNHVAPRVLL----STDSD----------
--PEKALAK-----PC--------------------------------------------------------
------------PAGQGHNHKPAGLVHLAIEETLKAA-VLQSGSGDHNG--LDASHKKAED---SMKVSKEF
ML
>Carcinus_maenas_A24b1/1-709
M--------------------------------------------EDNDKDKLEETDVQGGGADGGGGGGGG
GGGGDGWS--------ALLLECVLQVWPELNTT--------------------------------NNFPVAL
HTLPNA---------------------SHTLYFDHDFYRR---------LLNLSESGELNS-TEWSGVSREK
L--------EQCLV--PPP---ADRPYLLPW----------------------------WQQL---------
----------------TWTLAFGAMLLVAVGGNAIVMWIVIAH-R-RMRTVT------------------NY
FLVNL----SAADLLMAVFNCIFNFI-Y--------------------------------------------
--MLHSDWP---------------------------FGAVYCTI-----SNFMANVTIAASVFTLMAISFDR
YIAIVRPLKPRMSKS--EARHFIIFIWLSSMSLAVPCLLYSTTVSIKY----KNDEIRRGCFLLWPDGQTSI
S----------YREYVYNIVFFTTTYVLPMLVMLVSYTLISFELWGSHSIGE-LTD-----RQASS----IK
SKRRVVRMFIVIVVAFMLCWLPQQGFFLYQYHNSQ-------VLDSAHIQHIYLGFY--WLAMANAMFNPII
YYWMNARFRSYFREVV-----------------LQCSSGRCCCCCCCC--SKPSTYLD-SPHLTRRRHDSIE
HTSRSRS---AAGGVTPRFCNKAGGTHHQDNFFIRGMNCP-KPLDANYCHGHHKN------NSEWHQMHYLS
------------DKGN------FSFQKQVDPLYAHN---------------LNGVRKRQNENILLNQQELDD
DSWKTPCDSSPPRLSVEKH--------DDILLTPVLATPPLR-------LP--HTSQLLNSTYREKNH----
------NPILFPPTDNCIEMK----CLSH-------------ENNHIASRTLLNANSSSTSN----------
--HEKVLE------PC--------------------------------------------------------
------------TEQDEEDQAPGDGVHLAIEETLMTA-TLQSCPSDQTV--LDTS-KKSED-NISIKIAKEI
ML
>Carcinus_maenas_A24b2/1-585
MTLPDSERVVLQ------------ENPASSEVT-------SAPDGPYHPSLSAGEEEK--------------
----EVLVFDNHSEVYTTLFGCLVSESSRFNLSLDES---------------------FWEPYLFSKFQSQA
ENVSRLD---------W---------EQLSEHSNGTVFIQNSRDYLESGTTYYLVQGE-----EVQDLVNDI
L--------NQCLS--LTSILTTPRPYLLVW----------------------------WQQF---------
----------------LWTLVFGLMMAMAVGGNIVVIWIICAH-R-RMRTVT------------------NY
FLLNL----SAADLFMSVLNCMFNFI-Y--------------------------------------------
--MLHSDWP---------------------------FGAIYCTI-----SNFMANVTISASVFTLMAMSFDR
FIAIVRPLEPRMSKT--VARVFILVIWSSSMLLSLPCLLFSTTVSITY----KNDEVRRGCILRWPDGLTSS
S----------RQEHIYNVVFFITTYLMPMLVMLWSYFRIGHVLWRSQSIGE-LTE-----RQATS----IR
SKRRVVKMFLVIVAVFAICWLPQQAFFLYTYHNSA-------VLDTAHIQHVYLTCY--WLAMANAMINPVI
YYWMNARFRSYFREVV-----------------LQCV------CLQCH--RRATSYDG-SPTVERRHVACDD
PSSRSRSDTRQGLNGTFRTTPASQRSNNH-LLVYSSREGL-TARNSC-----RLGGGGPQCTM---------
-----C----------------------------HQSLR--------TATLLNG------------------
-----------------STLQMV-------------------------------------------------
------------------------------------------------------------------------
------------------------------------------------------------------------
------------PLGPTLDT----LGTEAL-LYRGKT-CVQS------------------------------
QL
>Homarus_americanus_A24b3/1-502
M-----------------------GSVGEDDVS------------PTSESNATRRWLR--------------
----KHLA--HIMEASSGFTPSIEGKTHTLNPLRILATKTSRMVGGGLEDATPGSLVKDWLEG-HSNQST--
DLLTLLS-----------MEGDAPDPHTLRRVLNNLLQVE---------------------------TTPYH
N--------DDLEN--EAS---SDLPFQMPV----------------------------YQQV---------
----------------LWVLAFGVMILGACIGNTIVIRIVLGN-Q-RMRTTT------------------NY
FLVNL----SVADLFMTLFNCIFNFV-F--------------------------------------------
--MLKSHWA---------------------------FGSIYCTI-----SQFVAHASLAASVFTLAVISFDR
FLNVMRPLKPRMSAC--VCRLLLCIIWLVAASIAAPILPYATTIQYDL----GG---RTICVILWPDGLASV
S----------HMDYVYNVVILAVTYVVPMTAMVVCYAVIGCKLYDRRSA---KTS-----RQADN----FK
SKRKVVQMLALLVGVFALCWLPYHVYFILVHHHPQ-------LSTRPYVQHMYLAFY--WLAMSNAMINPIV
YYLLNARFRYFFRQLFAEMQGN----------LRSCV-----------------------------------
-----------------------------------------KTSDPSSSD----------------------
------------------------FSADDDPFALH------------LQLIGDPGRC---------------
------VGGRP----------------------PLLKHN---------------------------------
----------------------------------------------------------NTAH---------S
PLPLSPHHDHPV-------L----------------------------------------------------
------------P-----------------------------------------------------------
--
>Plesionika_richardi_A24b3/1-370
MPNGDTYRALLNLTQML-----ALASNGSDILSLENF-----LLNRRAEEDVQVEDDR--------------
----EAKV--EAMEKGVG-----------------------------------------WLEQ-SFNRSS--
SNYSILE---------WYFKNSTVDPHTLRHVLNTLLHVD--------------------------SSTGYT
T--------DVTSS--SKP---TQLPFQMPA----------------------------YQQA---------
----------------LWVLAFGLMILGACVGNIVVIRIVLGN-Q-RMRTTT------------------NY
FLVNL----SVADLFMTLFNCIFNFV-F--------------------------------------------
--MLKSQWA---------------------------FGSIYCTI-----SQFVAHVSLAASVFTLAVISFDR
FLNVMRPLKPRMSKC--VCRMLLCVIWVVAASIAATKLPYATTIHYLR----GE---RTICVIRWPDGLASL
S----------RIDYVYNVVILAVTYVVPMTAMIICYAVIGCKLCDPAIA---KTS-----RQTDN----FK
SKRKVVQMLALLVGLFALCWLPYHVYFIVVH-----------------------------------------
------------------------------------------------------------------------
------------------------------------------------------------------------
------------------------------------------------------------------------
------------------------------------------------------------------------
------------------------------------------------------------------------
------------------------------------------------------------------------
------------------------------------------------------------------------
--
>Alpheus_cf._viridari_A24b3/1-546
MPGVDTYQALFNLTQML-----LLATNGSDITHLHNLFASGMLRELRGDRDQGMDSDD--------------
----------QLMDADSR-----------------------------------------WLED-GSSLPSLP
SNYSILE---------WYFKNSTTIPHTLRRVLNSFMNTDGSDEF-------------IPDIWESGSSTSVT
T--------TSSSS--SKQ---SRLPFQMPA----------------------------YQQA---------
----------------LWIIAFGIMILGACVGNLVVIRIVLGN-Q-RMKTTT------------------NY
FLVNL----SVADLFMTLFNCVFNFV-F--------------------------------------------
--MLKSHWA---------------------------FGSVYCTI-----SQFIAHVTLAASVFTLAVISFDR
FLNVMRPLKPRMSKC--VCRLLLLGIWVVAASIAAPILPYATTLDTMK----GE---RTICVIQWPDGLAPR
S----------LIDYVYNVVILAVTYVVPMIAMIICYAVIGCKLYDPAVA---KTS-----RQVDN----FK
SKRKVVKMLALLVGLFALCWLPYHVYFIVVHHHPQ-------LSMRPYVQHMYLAFY--WLAMSNAMINPVI
YYLLNARFRYFFWQLLSGAKKT----------WVKCV-----------------------------------
-----------------------------------------RNTNSNSSI----------------------
------------------------LSVEDDPFAFH------------LNVGGEPVRGIL-------------
------QAGHPDTKQTRQS--------------PLIRTSRPS------------------------------
-----------------------------------------------------PRMAVNLAN---------H
LGPNKPLSERKL-------T----------------------------------------------------
------------PSSSPNG------------NKLSCK-TQQIH-------------------------FIEP
AY
>Bombyx_mori_BNGR_A34/1-418
M---------------------------------------------------------D-------------
------------------------------------------------------------------------
------------------IE---IDYEEAESRFLSNWSGD---YLD--------------------------
--------------------DLDTSQYPFPNVLWHVK-------------------PA-EEMA---------
----------------IKSSMMILVGVSGIFLNCVILTILIRN-K-WLWSPS------------------NC
LIGNM----ALIDFLLLFFCPWFMLV-R--------------------------------------------
--DFFQNYV---------------------------LKTFGCRF-----EGFLQASLLLASVGAVMLVSYDR
LAAAVLTAEARITKD--AAPKVIVITWIVSSALALPWTIKRKYVERQW----LNYL-ETFCAEDV-------
-----------QLLGIYWHLLLTMLVWVPLGIMIITYGVIMWRLQWSARALS-SRG-----GGRSV----TR
AKGKAMRIAALVLIAAVVCRIPYTALLYWRNNLPP-----KINSVDGSFSIMWFAAN--YLMYLNCTINPLI
YGFTNLRFRKAMDRTPGVACFKFG--------SWCCV------------------------CTFFKRRNFMA
GD---------------------KNTEKI-FVIENSPGPN--------------------------------
------------------------------------------------------------------------
------------------------------------------------------------------------
-----------------------------------------------------KKLSRVVKNI--------L
HINKDSIEF---------------------------------------------------------------
--------------------------SIKIDEMTTKPTKLTP--------------------------LKNE
QF
>Procambarus_clarkii_A34a1/1-400
------------------------------------------------------------------------
------------------------------------------------------------------------
------------------------------------------------------------------------
------------------------------------------------------------------------
------------------------------------------------------------------------
------------------------------------------------------------------------
------------------------------------------------------------------------
MIGVVRPFHQHLKKR--HSLTIIIVIWIVSALIAVPWPVYRVYTVHIW----KDLT-ETICGEK--------
-----------DKINIWWIVGVIVLTWLPLGIMVVCYSTILIYFRHKNFRIS-SQN-----EHPVI----TH
VKKRVVKMMFVLVVSFACCWLPMQILKISTKSFLDPNGQYKDEATEKSYKILLTVAQ--YMVYINPALNPIV
YALMHQTFRRAFRVTFPCFYNRKS--------SLVLTPGDGMRRYMWSYRSGTTSY---AGGNDTSSVIRQR
AGTE--------GRPTPTALLSTSTLAAA-IALDSTVKKS-DTERSQSPIR---------------------
-----C------------------------KRSSHHKY----KFSRTGRSSVDDERS---------------
------LHGSYKKIRNRSA----------------------------------NSESSPDVNLQE-------
---------VYSETSFSVNVE----CAYANKHDNQLSLTYV-NEGYVS-----DLQHLRMSS----------
-LSNGTLGH---------------------------------------------------------------
------------------------LITQVIEEETSS--DVER----------------------------ER
VL
>Scylla_paramamosain_A34a1a/1-662
MPKK---------IQVWW------------------------------------------------------
---------------------------------MVNMIGL------------------TW------------
-------------------------LPLL-------IMLSCYT-----------------------------
---------TILVYFRSSG----FRSRTNSEHPSITLMKRRVVIMMFVIVIAFTVFWLPFQILKICGNQMFF
GEDGQIKSPEAQKSYDILYTMCHYLIYTNVAVNPIIYALMHQTFRRALRVTFPCLYHHKSAFVLTPGLGRQH
YVWSMRSTSNVYSDVMAMSRQNPEER-RRRMRASSAVVGSAAVAASIVIETNSENQRGNSSERSGQPETTVV
QNETEDWRPNGGRPLADERYVRDLRPREISIVSTGALGQLITQVIEEESSSDVEVLVMLVSLESLATISCDR
MMGVVRPFHTHLKTW--QSLAIIIIIWVSSAVLAVPWGLYRVYTIHIW----KDRT-ETNCGEK--------
-----------ETLYMWWM-ALVGLAWLSLAIMLVSYFTILAYFRHPSFKNF-SKR-----EHPVM----TH
LKKRVVKMMFLVVVTFVVCWLPIQLLNIFHTNFLNDFGSLKDDTSKRNYAALMTVSQ--YMIYVNPAVNPVI
YGLLHQNFRRAFRLTFPCIFTRKS--------TLVLTRGQGVTRYMWSVKSTGSQP---S-VTGQRRHCGER
QVQP------ERNPATPS-----RRLSGS-ETLNDEAQRN-SHVSSEGERKRRK------------------
---KCCILKP-------------------GRLARQKSK----KKDRWSPENDNDERC---------------
------------------------------------------------------------------------
-------------------------CSAG--------SSYA-NEKYVR-----DL-PQKISI----------
-VSKGALGH---------------------------------------------------------------
------------------------LITEVIEEETSS--DAER----------------------------ER
VL
>Scylla_paramamosain_A34a1b/1-518
M-----------------------------------------------------------------------
----------------------------------VAQSGP------------------EW------------
-------------------------ELLAGDEMVDPLSISCNL-----------------------------
---------TCCKYSDDDDDIICFSDLNFTEYKNLTI-------------------WAPWELA---------
----------------VRWTFASLIMLVAVLGNLTIIIILAKN-RLLLRTSV------------------NH
FILNM----SVADLILALTGPIPFTV-R--------------------------------------------
--DTSMFWP---------------------------LGEAWCYL-----EGYIQMLVMLVSLESLATISCDR
MMGVVRPFHTHLKTW--QSLAIIIIIWVSSAVLAVPWGLYRVYTIHIW----KDRT-ETNCGEK--------
-----------ETLYMWWM-ALVGLAWLSLAIMLVSYFTILAYFRHPSFKNF-SKR-----EHPVM----TH
LKKRVVKMMFLVVVTFVVCWLPIQLLNIFHTNFLNDFGSLKDDTSKRNYAALMTVSQ--YMIYVNPAVNPVI
YGLLHQNFRRAFRLTFPCIFTRKS--------TLVLTRGQGVTRYMWSVKSTGSQP---S-VTGQRRHCGER
QVQP------ERNPATPS-----RRLSGS-ETLNDEAQRN-SHVSSEGERKRRK------------------
---KCCILKP-------------------GRLARQKSK----KKDRWSPENDNDERC---------------
------------------------------------------------------------------------
-------------------------CSAG--------SSYA-NEK-VR-----DL-PQKISI----------
-VSKGALGH---------------------------------------------------------------
------------------------LITEVIEEETSS--DAER----------------------------ER
VL
>Eriocheir_sinensis_A34a1/1-566
MCAAPQSALGYHIAKFYWLADESVVAWNEWDDG---------------------------------------
----EVMELQQLL-------------------TMMPRPNL------------------TW------------
-------------------------PAVEGKELEDAFPVTCNL-----------------------------
---------TCCQY--SEDEIICFSEINYTDVNSLRT-------------------WPQWELA---------
----------------VRWTFASLVMLVAVLGNLTIIIILSKN-RLLLRTSV------------------NH
FILNM----SVADLILALTGPIPFTI-R--------------------------------------------
--DTSMFWP---------------------------LGELWCHL-----EGYIQMLVMLVSLASLATISFDR
MMGVVRPFHTHLKTW--HSLAIIVVIWGSSAVLALPWGLYRVFTVHIW----KDCV-QTICGEN--------
-----------EKLYIWWMVAVVGLTWLPLAIMLISYSTILVYFRHPKFKNL-SKR-----EHPVM----TH
LKKRVVKMMFLVVVIFVVCWLPLQLLNIFYTSFLDENGQIKDEETEKYYNALVTVSQ--YMIYVNPAANPII
YGLLHQNFRRAFRLTFPCIFTRKS--------SLVLTRGQGVTRYMWSVKSTGSTP---SAAVAQRRQSAEQ
QARRSPA---ECTSATSG-----RRLGSF-TTLKNKRQRQGSYASSKGERKAR-------------------
---KCCILRL-------------------ERLGSRKSR----KEEKRSAEVDSDEGL---------------
------------------------------------------------------------------------
-------------------------CSGH--------LSNV-NEKYVR-----DLPPRKMSI----------
-VSKGTLGH---------------------------------------------------------------
------------------------LVSEVIEEETSS--DAER----------------------------ER
VL
>Procambarus_clarkii_A34a2/1-370
V-----------------------------------------------------------------------
--------------------------------TLVP------------------------------------
------------------------------------------------------------------------
------------------------------------------------------------------------
------------------------------------------------------------------------
------------------------------------------------------------------------
-----------------------------------------------------AVLVMMASVPSLAIISFDR
MVGVVSPFHQHLKRR--HAVAIIASVWLLAGLLALPFGFYRVYSERVW----KDLT-ERICGEED-------
-----------DKIRIWWKVSILGLNWFPLGVMVISYTTIFFYFKQVKFKGTISRR-----EHPAM----VH
LKQRVVRMMFAMVLVFTICWLPFQILKLAQRSFIDDTGHYVSTSAEKTYKTLLTVSQ--YMIYCNPALNPIV
YALMHQTFRRAFRVTFPCFYNRKS--------SLVLTPGVGIQRYVWSVKSTVSDVYGKDVVTTPPRNLRDR
ICGR--------NQLTPSAVLSTSALAAS-IALDSKSTQQ-RERSSSERRG---------------------
------------------------------DGALSRT-----------------------------------
------VAGP--------------------------------------------------------------
-----------PELSF-----------------------NA-SEGYVN-----DLQHRRMSF----------
-ISTGALGH---------------------------------------------------------------
------------------------LITQVIEEETSS--DLEN----------------------------ER
VL
>Gecarcinus_lateralis_A34a2/1-499
M-----------------------IVFGERE-----------------------------------------
------------------------------------------------------------------------
--------------------------------------LVCND-----------------------------
---------TCCQM--SSGNVLCFDDYNFTDRANITY-------------------PESWELA---------
----------------IRWTYAPLVMLVGVLGNLAIIIILAKN-RLLLRTSV------------------NY
FILNM----SVADLITALAGPIPFTI-R--------------------------------------------
--DTAYFWV---------------------------LGETWCYL-----EGYIQMLVMMVSVTSLATISCDR
MMGVVRPFHNHLKAW--QSITIMFVIWCVSAALAVPFAVYRIYTIHHW----QDLT-ETTCGEEV-------
-----------NKMHVYWMINMIGLTWLPLFVMIVCYTTIFIYFRTHKFQAD-RKK-----EHPAI----TH
LRRRVVLMMFIVVIAFTICWLPFQLLKICNKFFLDEENHFNSEAAEKSHDILLTISH--YLIYTNAAINPII
YALMHQTFRRAFRVTFPCFYNQKS--------AFVLTPGEGRRNYVWSMRSTSTMY---NIMSMSRNHISER
SRKP--------KELTSSAVVCSAALAAS-IAIKPISKES-REENSLQDSG---------------------
------------------------------QTQLPKSHVVSVQVEQGVSLSNNGPRS---------------
------------------------------------------------------------------------
-------------------------------------PPLG-NERYVQ-----GLAPRQISI----------
-VSTGALGQ---------------------------------------------------------------
------------------------LITQVIEEETSS--DLES----------------------------ER
IL
>Procambarus_clarkii_A34b1/1-582
M-----------------------------------------------------------------------
----ELWT--------REGS-----HHHTTTMAT--------------------------------------
---------------LE------MWLQAAATSL-------------PP---------FVPTNGPEVNVSNIA
I------FNKTCHN--DLQ-YMDFSEYEYNYRKETWI-------------------TITWREV---------
----------------IKIMAYVIVFLVSLVGNLLVILVVYYN-N-HMRTTT------------------NQ
YLVNL----ALADLLVTVICMWVHIVRH--------------------------------------------
--LSYPHYV---------------------------LPALVCKL-----DGFVQATSLLASVLTLTVISVGR
FVAVMFPLHARTSPD--RARRVIAAVWISSALLSCPTLFYRQLFSVKW----KNFT-TYQCEEFWPTDGHFD
P-LLSKCVITYDPKKHFYIFLTIAVYFLPVGIMFINYSLVVWRLWMTKLPGE-QSL----PARNTA----TR
AKRKVVKMVSVVLLVFVLCWTPLQTIILYISFVHEQ------SSLPEWFSVLEFSAY--FVAYSNSALNPII
YCGFNANFRQGLMSLLTCRHSASS-RMYHQRNWRGMTGGTRETTVGCSGPEPAVVLEF---SSFKRNRTCQK
GS---------------------MSCQSG-RAITTGSTRD-LPHNHLT------------------------
-----------------------------DIIPDKMCKN------------WNGEGKLEVKNHLTQVCS---
------SISAPAIYTNECV----------------LHTSDPAGLSVVQG-----------------------
------------------------------------------KKG--------GKLSTRTSN----------
-SSSSSRSS----KVCGCC--VLHS-----------------------SKKANS------------------
-------------------------TVTHDNEIYELN-DLHE--------------------NISNN-TKEE
IL
>Scylla_paramamosain_A34b1/1-541
M-----------------------------------------------------------------------
------------------------------------------------------------------------
----------------------------AAHALHWSLH--------AH---------L---LYPPANPENLS
GV-------YGCSQ--DAGFTTNLSQFEYPYRMKTWV-------------------PITWREI---------
----------------IKVATYLFVFLVSLVGNLLVMLVVCYN-R-HMRSST------------------NQ
YLVNL----AAADLLVTLVCMWVHIVRH--------------------------------------------
--LSHPHYI---------------------------LPAYVCKL-----DGFVQTTTLLASVLTLTVISVGR
FVAVMFPLHARTSPD--RANRVIAAVWIASALIACPILFYRKLYSIQW----ANFT-TWQCDEFFPTEKEYV
EADDR-CEVIYDAKHLFYTILIIALFFLPVAIMIINYSLVVWTLWGAKQPGE-QQSA---ATRNMA----TK
AKKKVVKMVTVVLLVFVICWTPLLTLILF-SLNHQ-------GHLPEWFSSLEFAAY--FIAYSNSALNPII
YCGFNTSFRQGLVALLSCRHAATG-RIYHRRHWMGMTGGTRDTTVGCSGPEPAVLLEL---SSLRRNRVTQR
SSL--------------------TPSHSG-RHLFSGSSRE-LRAVTHC------------------------
-----------------------------DTAHDHGCKV------------CDG------------------
------MGSAPLHSTTGMH----------------LLKSDAS----LGG-----------------------
------------------------------------------QNG--------SKLSTRASS----------
-SSGDSVGR----GMCGCC--RRHG-----------------------KRRSRL------------------
------------P-------------LYHENEIYDVN-DLPE--------------------GMGMK-GKEE
IV
>Gecarcinus_lateralis_A34b1/1-538
M-----------------------------------------------------------------------
------------------------------------------------------------------------
----------------------------ASTSL-------------PA---------I--SYSPMEDLVNLS
---------YACQQ--DPRITTNFSQYEYTYRMKTWV-------------------PFTWREV---------
----------------LKVVAYLVVFLVSLIGNLLVILVVCYN-R-HMRTST------------------NQ
YLVNL----AAADLLVTLVCMWVHIVRH--------------------------------------------
--LSYPHYV---------------------------LPALVCKL-----DGFVQTTTLLASVLTLTVISVGR
FVAVMFPLHARTSPD--RANRVIATVWIASALLACPTLFYRELYSIEW----ANFT-TWQCDEFFPTEREYV
K-DVG-CVVTYDAKQLFYTILNIALYFLPVAIMIINYSLVVWTLWGAKQPGE-HHSA---ATRNMA----TR
AKKRVVKMVTVVLVVFVICWTPLQTLILYSSFSQE-------DHLPEWFSTLEFAAY--FVAYSNSALNPII
YCGFNASFRQGLVALLTCRHAATG-RIYHRRHRMGLTGGTRDTTV---GPEPAVLLEL---SSLRRNRVNHH
CSL--------------------TPSHSG-RFVISASNRE-LRHNALC------------------------
-----------------------------DPGHDNGCKV------------CDG------------------
------MAVSPLHPGPALP------------HHHHLHKSDGS----LGG-----------------------
------------------------------------------QNG--------GKLSTQASS----------
-SSGDSVGR---DGMCGCC--RRHG-----------------------RKRSRL------------------
------------P-------------LYHENDIYNVN-DLPE--------------------GLDVKEAKED
VV
>Eriocheir_sinensis_A34b1/1-539
M-----------------------------------------------------------------------
------------------------------------------------------------------------
----------------------------ASTSL-------------PS---------L--AYSPMEELVNQS
-Y-------YPCHQ--DPRITTNFSQYEYTYRIKTWV-------------------PFTWREV---------
----------------LKVLAYLVVFLVSLIGNLLVILVVCYN-R-HMRTST------------------NQ
YLVNL----AAADLLVTLVCMWVHIVRH--------------------------------------------
--LSHPHYV---------------------------LPALVCKL-----DGFVQTTTLLASVLTLTVISVGR
FVAVMFPLHARTSPD--RANRVIATVWVASAVLACPTLFYRELYSIEW----ANFT-TWQCDEFFPTEKEFV
E-GVG-CVVTYDAKQLFYTILNIALYFLPVAIMIINYSLVVWTLWGAKQPGE-HHSA---ATRNMA----TR
AKKRVVKMVTVVLVVFVICWTPLQTLILYTSFSQE-------DNLQEWFSTLEFAAY--FVAYSNSALNPII
YCGFNASFRQGLVALLTCRHATTG-RIYHRRQRLGLTGGTRDTTV---GPEPAVLLEL---SSLRRNRVNHR
CSL--------------------TPSHSG-RLVVTGSNRD-QRHNDLC------------------------
-----------------------------DPGHDNGCKV------------CDS------------------
------IAASPLHPGPALH------------HHHLLNKSDFS----LGG-----------------------
------------------------------------------QNG--------GKLSTQASS----------
-SSGDSVGR---DGVCGCC--RRHG-----------------------RKRSRL------------------
------------P-------------LYNENDIYNVN-HLPE--------------------GLSAKDAKED
IV
>Carcinus_maenas_A34b1/1-537
M-----------------------------------------------------------------------
------------------------------------------------------------------------
---------------------------MASTSF-------------PG---------L---ISPTEELANVS
GL-------YECNQ--DPGITANLSQFEYPYRMKTWV-------------------PITWREV---------
----------------LKVAAYLIVFLVSLVGNLLVMLVVCYN-R-HMRSST------------------NQ
YLVNL----AAADLLVTLVCMWVHIVRH--------------------------------------------
--LSHPHYI---------------------------LPAYVCKL-----DGFVQATTLLASVLTLTVISVGR
FVAVMFPLHARTSPD--RANRVIAAVWIASALLACPILFYRKLYSIQW----ANFT-TWQCDEFFPTEKEYV
Q-DVG-CVVTYDAKHLFYTILNIALFFLPVAIMIINYSLVVWTLWGAKQPGE-QHSA---ATRNMA----TK
AKKRVVKMVTVVLVVFVICWTPLQTLILYSSFSQQ-------DHLPEWFSSLEFAAY--FIAYSNSALNPII
YCGFNTSFRQGLVALLTCRHAATG-RIYHRRHWMGMTGGTRDTTVGCSGPEPAVLLEL---SSLRRNRVTQR
SSL--------------------TQSHSR-GHLFSGSSRE-LRNAVHG------------------------
-----------------------------DAAHDHGCKV------------CDG------------------
------MLSAPPHSTPALH----------------LHKSDAS----LGG-----------------------
------------------------------------------QNG--------GKLSTRASS----------
-SSGGSVGR----GMCGCC--RRHG-----------------------KRRSRL------------------
------------P-------------LYHENEIYNVN-DLPE--------------------GMGMK-GKEQ
IV
>Scylla_paramamosain_A34b2/1-605
M-----------------------------------------------------------------------
------------------------------------------------------------------------
-----------------------------------------------------------------DDYMN--
---------FSCDK--DPRTTTNFSQYEYDGRTTIWV-------------------PITWREV---------
----------------IKLIAYIITFLVSIVGNLLVILVVRYN-R-NMRSST------------------NQ
YLVNL----AVADLLVTLVCKLVHLIRH--------------------------------------------
--LSYPHYV---------------------------LPAIVCKL-----DGFVQGTALVASVFTLTVISIGR
FVAIMFPLHARTSPD--RAIWVIAAVWIAAALLSSPMLIYREFYSIKW----SNFT-TWHCNEFFPMEKKVI
N-GL--CVVTYDAKKLFYIIFTITCYFLPVTIMLVNYSLIVWKLWGAQQPGE-HHQ-----QQVAT----TR
NTQRVVRMVTVVLLVFVVCWTPLQTLILYTTVREE----------YEFVNDIEFTAY--FVAQSNSALNPII
YCGFNANFRQGLVALLYCRHSRGS-HTYYPQSWRGIT-GTRDTTSGYSGPEPAVLVEM---GSVRHSRLTQR
RS---------------------SSSVGG-RVVYTGPGRE-LCHDHH-------------------------
--------------------------------HYHHHHL------------CDG------------------
------LNDVAKTQQNTGG-------------SGGISTSNNSGGSGDGGG----------------------
---------GGDLQEVTLAQR----TFVR--------ASYR-QNGRLNNHNNHTTASSSFDS----------
-GKGGREGRGDTEETCGCCCGRKSGGKYRWRRKDFGRRWIGGGIGGWRRRRGRWEVGRGERGGERREVNRWG
RKGEQSGRSGLKPDHP----------LY--KEIYTLNTGLPD--------------------AIFVK-GFEA
VV
>Gecarcinus_lateralis_A34b2/1-619
M------------------FEVSDATTGVEGTE---------------------------------------
---AGVWTNESAGEIWSGGG-----AVTTTNTTTTTS----------------------------STFASAS
SPLSHL---------LH------MALTSTSSPSSSSASSFASSTDLPL---------FS-TTYYMDDAANRS
ML-----MPNSCDV--NPLLFTDFAQYEYPYRTDTWI-------------------PITWREV---------
----------------LKLVAYIITFLVSIAGNILVILVVRYN-R-NMRSST------------------NQ
YLVNL----AVADLLVTLVCKWVHLVRH--------------------------------------------
--LSYPHYV---------------------------LPALVCKL-----DGFVQGTALVASVFTLTVISIGR
FVAIMFPLHARTSPD--RAIRVIAAVWIASALISSPMLFYRELYSTEW----SNFT-AWNCDEAFPTERKFV
K-GVG-CVVTYDAKQLFYVIFTITCYFLPVTIMLVNYSLIVWKLWGAQQPGE-QHQ-----QQVAA----TR
NMQRVVRMVTVVLVVFVICWTPLQSLILYTTFSND-------EHVPEWLSWLEFTAY--FVAHSNSALNPII
YCGFNANFRQGLVALLTCRQSRSGSRTYYPRSWRGLT-GTRESITGYSGPEPAVVLDM--GGSVRHSRLTQK
SS---------------------SSSLCG-RLVYTGSARE-LRHHHH-------------------------
--------------------------------HHHHHHH---PLN------TSG------------------
------ITS--------------------------ISSINSNGGSGSGGG----NSITSNRNLSLRTNSTSM
RQGYRSTNRSSDQQELTLAQR----TFVR--------ASYMGDNGRLD------------------------
------------------------------------------------------------------------
------------PPPPPPPPPP----------------PPPE--------------------------EEEE
EE
>Eriocheir_sinensis_A34b2/1-353
M-----------------------------------------------------------------------
------------------------------------------------------------------------
------------------------------------------------------------------------
-L-----MSNTCDA--NPL-SFDFSQFEFPYRIDTWK-------------------PITWWEV---------
----------------LEIVAYIITFLVSIVGNILVILVVRYN-R-NMRSST------------------NQ
YLVNL----AVADLLVTLVCKWVHLVRH--------------------------------------------
--LSHPHYV---------------------------LPAILCKM-----EGFVQSIALVASVFTLTVISIGR
FVAIMFPLHARTSPD--RAIRVIAAVWIASALISSPPLLYRGLYKTEW----SNFT-TWNCDEFFPTKKKFV
E-GVG-CVVTFDAKRLFYMVFIITCYFLPVTIMLVNYSLIVWKLWGAQQPGE-QHQ-----QQVAA----TR
NMQRVVRMVTVVLVVFVICWTPLQSLMLY-NFIYH-------EHLPEWPRWVEFTVY--FVANSNSALNPII
YCGFNANFRQGLVALLTCRQTRSGSRTQYPSK----------------------------------------
------------------------------------------------------------------------
------------------------------------------------------------------------
------------------------------------------------------------------------
------------------------------------------------------------------------
------------------------------------------------------------------------
------------------------------------------------------------------------
--
>Carcinus_maenas_A34b2/1-525
M------------------------ATDVDET----------------------------------------
----DVWN-DSVG-MWRNGD-----FPSSSTSSSSSS----------------------------STF---T
SPLPSL---------LH------LALSSSSSSSSSAFFTTEGPDD---------------STSFMEDTMNYT
-------MPISCDQ--DPRISMNFSEFGYIYRTTTWV-------------------PITWREV---------
----------------LKLLAYIITFLVSLVGNLLVILVVRYN-R-NMSSST------------------NQ
YLVNL----AVADLLVTLVCKWVHLVRH--------------------------------------------
--LSHPHYI---------------------------LPAFFCKL-----ESFVQATALVASVFTLTVISMGR
FVAIMFPLHARTSPD--RANRVIAAVWIASALLSSPMLFYRELYSIEW----SNFT-TWHCDEFFPTKKKLL
N-GV--CVVTYDAKKLFYIILTTTCYFLPVTIMLVNYSLIVWRLWGAQHPGE-HHQ-----HQVAA----TR
NTQRVVRMVTVVLLVFVVCWTPLQTLILYTSVAEN-------FHVSEWLEKLEFTAY--FVAHSNSALNPII
YCGFNANFRQGLVALLYCRHSRSG-RNYHPRSWRGLT-GTRDLTSGYSGPEPAVLMEM---GSLRHSRLTQR
SS---------------------TTSLSG-RLVYTGSSGE-FRHNNH-------------------------
---------------------------------HHHHHL------------CDG------------------
------LNDTPTVRQ---------------------------------------------------------
-------------QSIIVYLF----ILVT--------ITLV-------------------------------
------------------------------------------------------------------------
------------------------------------------------------------------------
--
>Procambarus_clarkii_A34b3/1-470
A-------------------ARAVRVAGAEEFL----------RGFSACEDKRASRLC--------------
----RVVV--SVRR--QCSDDCSLKSGLSISEGLIQFQPR-------------------------------S
CATPSTQGRPYSMGGTMDIAYEGLLLELTTSTLPLDLNAT------------------LAGGGLPGTFGNVS
W--------HSCDS--SEP-LLMRENFPNPN-LEDAL-------------------RLDVYES---------
----------------LQVALMVLVVAMSVSGNLAVMVVVYLN-S-FLHSTI------------------NY
YLVNL----AVADLLISVFCWPTLAN-R--------------------------------------------
--LTHPLYL---------------------------LGRPLCKI-----SVLAQGTCVTVSVLTLATVACDR
VYAVLLPMRARSSSS--RPLTIIIILWLFSFAVAFPSFYVRETRVFQW----NDLV-EESCGDIICTAAHL-
-----------QVFTYYRILLLATLFFVPGAVMVLAYTLIVFRLWCVRRGPS------DPHSQATCPEPHTR
AKRKIVKMTAMVLLAFTACWAPLHSLIMYDLVVDH--------PMPDWFETALFWAY--CLGYSNSALNPLL
YGGFSDNFRLGFRKIL-----------------------------------------------ARWRRTSEA
SK---------------------VVSEHD-------------------------------------------
------------------------------------------------------------------------
------------------------------------------------------------------------
------------------------------------------------------------------------
------------------------------------------------------------------------
--------------------------YDPMSCEITSV-----------------------------------
--
>Scylla_paramamosain_A34b3/1-327
M-----------------------------------------------------------------------
------------------------------------------------------------------------
------------------------------------------------------------------------
-----------------------GEKYPCPEVLERGR-------------------ALDNFEK---------
----------------VQVALVVALVVASVAGNAAVVAVISFN-R-LLRTSV------------------NY
YLANL----AVADLLITLTCWPTLVN-R--------------------------------------------
--FTAPLYV---------------------------LGRSLCKI-----TVLALATCINVSVLTLAVVAGGR
LYAVLFPLRALRTSS--HPVLLISLLWVASFVLALPGFYVRDTQVVKW----NDLV-EESCGDVLCSASSI-
-----------AAFRYYRILLLITMFFLPETVMVLAYSVIVVRLYCVRRGPA-DRDAPLPAPLPTSDHPHSA
ARRKVVKMTAAVVAAFTVCWSPLQALSLYGLLSED-------------------------------------
------------------------------------------------------------------------
---------------------------TC-TYLKDDATCL-GARSCKHRR----------------------
------------------------------------------------------------------------
------------------------------------------------------------------------
-----------------------------------------------------VSLERSVSS---------S
FIS---------------------------------------------------------------------
--------------------------LCPVSQEAARV-VFQR------------------------------
--
>Carcinus_maenas_A34b3/1-474
M-----------------------------------------------------------------------
--------------------DCLSENLTSLSQAL--------------------------------------
---PS----------------------------------------------------------------NTS
WLDTGDDWCEGWRS--GEP-FLMGEKYPCPEMLERGR-------------------ALDDYEK---------
----------------VQVALVVALMVSSVAGNAAVVAVISLN-R-VLRTSV------------------NY
YLANL----AVADLLITLTCWPTLVN-R--------------------------------------------
--FTAPLYI---------------------------LGRPLCKM-----TVLALATCINVSVLTLAVVAGGR
LYAVLFPLRALRSSS--RPVLIISFLWVASFVLAFPAFYVRDTQVAKW----DDLV-EESCSDVLCSSWSA-
-----------SVFRYYRILLLITMFFLPETVMVLAYSVIVVRLYCVRRGPA-DRDAPLTRSLPATEHPHST
ARRKVVKMTAAVVAAFTVCWSPLQALSLYGLLYEG-------TQLPKWFSSAEFWAY--FLGYCNSAFNPLL
YCGCSENFRHGFKSLVLRR--------------------------------------------PRWRRTTRA
GSAN-------------------SWSPSS-LLLRLTSSSL-SRTSSGGGG----------------------
------------------------------------------------------------------------
------------------------------------------------------------------------
-----------------------------------------------------GAVSRQTSN---------S
LASKTSDSA------CS-------------------------------SRKLNTNTA---------------
-----------GP----------FKPYCKNKESSVRS-KQQPENNNASSRLVDEA------EALNP----ES
QP
