# Supplementary material for: In silico analysis of crustacean hyperglycemic hormone family G protein-coupled receptor candidates
Source: Front Endocrinol (Lausanne). 2024 Jan 9;14:1322800. doi: 10.3389/fendo.2023.1322800 (PMC10828670; doi:10.3389/fendo.2023.1322800)
Supplement: Supplementary Data Sheet 1 — G. lateralis ESG transcriptome data set. [file DataSheet_1.zip › Supplementary Data/SuppData5/mih_brachyura.aligned.fasta]

>Minpug_EVm014049t1/97-174
GVIHDECSNRIGNRDIYKMVDWICEDCANIFRIDGLSTLCRKNCFLNTDFLWCVYASERQAQKDELTRYVSI
LRAGSE--
>ABF06632.1/36-113
AVINDECPNVIGNRDIFKKVDWICEDCANIFRIDGLATLCRKNCFRNIDFLWCVYASERQAEKDELTRYVSI
LRAGSV--
>ABC68517.1/36-110 molt-inhibiting hormone [Eriocheir sinensis]
GIINAECPNMIGNRDIYKKVDWICEDCANIFRIDGLGMLCRKNCFRNIDFLWCVYASERHAQKDDLTRYVSI
LGQ-----
>AAQ81640.1/36-110 molt-inhibiting hormone 1 [Eriocheir sinensis]
GIINAECPNMIGNRDIYKKVDWICEDCANIFRIDGLGMLCRKNCFRNIDFLWCVYASERHAQKDDLTRYVSI
LGQ-----
>Erisi1_EVm055137t1/36-110
GIINAECPNMIGNRDIYKKVDWICEDCANIFRIDGLGMLCRKNCFRNIDFLWCVYASERHAQKDDLTRYVSI
LGQ-----
>XP_050699639.1/36-110 molt-inhibiting hormone-like [Eriocheir sinensis]
GIINAECPNMIGNRDIYKKVDWICEDCANIFRIDGLGMLCRKNCFRNIDFLWCVYASERHAQKDDLTRYVSI
LGQ-----
>AFY09904.1/21-83 molt-inhibiting hormone, partial [Scylla paramamosain]
RVINDDCPNLIGNRDLYKKVEWICDDCANIYRITGMASLCRKDCFFNEDFLWCVSAIERSEEM---------
--------
>QKO41649.1/36-113 molt-inhibiting hormone [Cancer borealis]
RVINDDCPNLIGNRDLYKKVEWICEDCSNIFRNTGMATLCRKNCFFNEDFLWCVYATERTAEMSQLRQWVGI
LGAGSK--
>sp|P55846.1|MIH_CANPG/1-78 RecName: Full=Molt-inhibiting hormone; Short=MIH
RVINDDCPNLIGNRDLYKKVEWICEDCSNIFRNTGMATLCRKNCFFNEDFLWCVYATERTEEMSQLRQWVGI
LGAGRE--
>AAC38984.1/36-113 molt-inhibiting hormone precursor [Metacarcinus magister]
RVINDDCPNLIGNRDLYKRVEWICEDCSNIFRNTGMATLCRKNCFFNEDFLWCVYATERTEEMSQLRQWVGI
LGAGRE--
>QIJ58485.1/36-113 Molt-inhibiting hormone [Chaceon quinquedens]
RVISDDCPNLIGNRDLYKKVEWICEDCSNIFRNTGMTSLCRKNCFFNEDFLWCVYATERSEEMTQLKRWVSI
LGAGRD--
>sp|O61389.1|MIH_METMG/36-113 RecName: Full=Molt-inhibiting hormone; Short=MIH; Flags: Precursor
RVINDDCPNLIGNRDLYKRVEWICEDCSNIFRNTGMATLCRKNCFFNEDFLWCVYATERTEEMSQLRQWVGI
LGAGRE--
>CAC39425.1/36-113 moult-inhibiting hormone [Cancer pagurus]
RVINDDCPNLIGNRDLYKKVEWICEDCSNIFRNTGMATLCRKNCFFNEDFLWCVYATERTEEMSQLRQWVGI
LGAGRE--
>ABM74397.1/1-68 molt-inhibiting hormone [Portunus pelagicus]
----------MGNRDLYKKVEWICDDCANIYRITGMASLCRKDCFFNEDFLWCVRATERSEDMTQLKQWVRI
LGAGRI--
>AAL99355.1/27-104 molt-inhibiting hormone precursor, partial [Scylla serrata]
RVINDDCPNLIGNRDLYKKVEWICDDCANIYRITGMASLCRKDCFFNEDFLWCVSAIERSEEMTQLKQWVMI
LGAGRK--
>AFH36333.2/36-113 molt-inhibiting hormone 2 [Scylla paramamosain]
RVINDDCPNLIGNRDLYKKVEWICDDCANIYRITGMASLCRKDCFFNEDFLWCVSAIERSEEMTQLKQWVRI
LGAGRI--
>CarmaC_EVm060581t1/36-113
RVINDECPNLIGNRDLYKKVEWICEDCSNIFRKTGMASLCRRNCFFNEDFVWCVHATERSEELRDLEEWVGI
LGAGRD--
>AFH36334.1/36-113 molt-inhibiting hormone [Scylla paramamosain]
RVINDDCPNLIGNRDLYKKVEWICDDCANIYRITGMASLCRKDCFFNEDFLWCVSAIERSEEMTQLKQWVRI
LGAGRI--
>CAA53591.1/36-113 moult inhibiting hormone precursor [Carcinus maenas]
RVINDECPNLIGNRDLYKKVEWICEDCSNIFRKTGMASLCRRNCFFNEDFVWCVHATERSEELRDLEEWVGI
LGAGRD--
>sp|Q27225.1|MIH_CARMA/36-113 RecName: Full=Molt-inhibiting hormone; Short=MIH; Flags: Precursor
RVINDECPNLIGNRDLYKKVEWICEDCSNIFRKTGMASLCRRNCFFNEDFVWCVHATERSEELRDLEEWVGI
LGAGRD--
>ScyparEVm017255t1/36-113
RVINDDCPNLIGNRDLYKKVEWICDDCANIYRITGMASLCRKDCFFNEDFLWCVSAIERSEEMTQLKQWVRI
LGAGRI--
>AFM35653.1/36-113 molt-inhibiting hormone 1 [Scylla paramamosain]
RVINDDCPNLIGNRDLYKKVEWICDDCANIYRITGMASLCRKDCFFNEDFLWCVSAIERSEEMTQLKQWVRI
LGAGRI--
>CalsaE_EVm018301t1/104-181
RVINDDCPNLIGNRDLYKKVEWICDDCANIYRSTGMASLCRKDCFFNEDFLWCVRATERSEDLAQLKQWVTI
LGAGRI--
>UST29534.1/36-113 molt-inhibiting hormone [Callinectes toxotes]
RVINDDCPNLIGNRDLYKKVEWICDDCANIYRSTGMASLCRKDCFFNEDFLWCVRATERTEDLAQLKQWVTI
LGAGRI--
>AFH03052.1/36-113 MIH [Scylla paramamosain]
RVINDDCPNLIGNRDLYKKVEWICDDCANIYRITGMASLCRKDCFFNEDFLWGVSAIERSEEMTQLKQWVRI
LGAGRI--
>AAA69029.1/36-113 molt-inhibiting hormone precursor [Callinectes sapidus]
RVINDDCPNLIGNRDLYKKVEWICDDCANIYRSTGMASLCRKDCFFNEDFLWCVRATERSEDLAQLKQWVTI
LGAGRI--
>sp|P55321.1|MIH_CALSI/36-113 RecName: Full=Molt-inhibiting hormone; Short=MIH; Flags: Precursor
RVINDDCPNLIGNRDLYKKVEWICDDCANIYRSTGMASLCRKDCFFNEDFLWCVRATERSEDLAQLKQWVTI
LGAGRI--
>XP_045117317.1/36-113 molt-inhibiting hormone [Portunus trituberculatus]
RVINDDCPNLMGNRDLYKKVEWICDDCANIYRSTGMASLCRKDCFFNEDFLWCVRATERSEDMMQLKQWVRI
LGAGRI--
>sp|O96605.1|MIH_CHAFE/36-113 RecName: Full=Molt-inhibiting hormone; Short=MIH; Flags: Precursor
RVFNDDCPNLMGNRDLYKKVEWICDDCANIFRIPGMASICRKDCFFNEDFLWCVRATERTEEMMQLKQWVRI
LGAGRM--
>ABZ04547.1/36-113 molt-inhibiting hormone [Portunus trituberculatus]
RVINDDCPNLMGNRDLYKKVEWICDDCANIYRSTGMASLCRKDCFFNEDFLWCVRATERSEDMMQLKQWVRI
LGAGRI--
>AAC64785.1/36-113 molt-inhibiting hormone [Charybdis feriata]
RVFNDDCPNLMGNRDLYKKVEWICDDCANIFRIPGMASICRKDCFFNEDFLWCVRATERTEEMMQLKQWVRI
LGAGRM--
>ACF77140.1/36-113 molt-inhibiting hormone [Portunus trituberculatus]
RVINDDCPNLMGNRDLYKKVEWICDDCANIYRSTGMASLCRKDCFFNEDFLWCVRATERSEDMMQLKQWVRI
LGAGRI--
>ACO90023.1/36-113 molt-inhibiting hormone [Charybdis japonica]
RVFNDDCPNLMGNRDLYKKVEWICDDCANIYRIPGMASICRKDCFFNEDFLWCVRATERTEEMMQLKQWVRI
LGAGRM--
>ACD11361.1/36-113 molt-inhibiting hormone [Charybdis japonica]
RVFNDDCPNLMGNRDLYKKVEWICDDCANIYRIPGMASICRKDCFFNEDFLWCVRATERTEEMMQLKQWVRI
LGAGRM--
