# Supplementary material for: In silico analysis of crustacean hyperglycemic hormone family G protein-coupled receptor candidates
Source: Front Endocrinol (Lausanne). 2024 Jan 9;14:1322800. doi: 10.3389/fendo.2023.1322800 (PMC10828670; doi:10.3389/fendo.2023.1322800)
Supplement: Supplementary Data Sheet 1 — G. lateralis ESG transcriptome data set. [file DataSheet_1.zip › Supplementary Data/SuppData5/mih_decapoda.aligned.fasta]

>Cuaame_EVm007943t1 
-----DHRTRHTETTEVQHT------ETTEVP---CISKAHCFLICPGTTPRHHCLRRLS
CLNPS-----HPCPYTYFPVSLG-----------YLYPPSY-FLYLCVFCARLTPSVSVP
SENKKFSVDITINQILICSRFKCYMASQKNT---------------QGMVTRT------P
HIFSTQRV-L---IAAALVMCLFLISGTSARYIDDECQGVMGNRDLYEKVVRVCDDCSNI
F-RMNDVGTRCRKDCFHNVDFL-WCIYATERHGDVEQLNRWMSILRAGRK--
>Penmo1_EVm030854t1 
------------------------------------------------------------
------------------------------------------------------------
------------------------------------------------------------
MYHLAIRIWLV--VVIVLFG------IASGSLMDGTCRGRMGNREIYNKVDRVCEDCVNI
F-RLPGLEGLCRDRCFYNEWFL-LCLKAANREDEIENFRVWISILNA-----
>Penmo1_EVm027553t1 
------------------------------------------------------------
------------------------------------------------------------
------------------------------------------------------------
MHRLALRTWLA--IMIVLFGTSLLFDIASASLTEGTCRGRMGNREIYKKVDRVCEDCANI
F-RLPGLEGLCRDRCFYNEWFL-LCLKAANREDEIENFRVWVSILNA-----
>Penmo2_EVm013853t2 
------------------------------------------------------------
------------------HFHFR-------------------------------------
---------------------------------------------HLDFTSCLRVL---T
MHRLALRTWLA--IMIVLFGTSLLFDIASASLTEGTCRGRMGNREIYKKVDRVCEDCANI
F-RLPGLEGLCRDRCFYNEWFL-LCLKAANREDEIENFRVWISI--------
>Penmo1_EVm028449t1 
------------------------------------------------------------
------------------------------------------------------------
------------------------------------------------------------
MHRLALRTWLA--IMIVLFATS-LSSIASAGLTDGTCRGRMGNREIYKKVDRVCEDCANI
F-RLPGLEGLCRDRCFYNEWFL-LCLKAANREDEIENFRVWISILNA-----
>Penmo2_EVm013853t1 
------------------------------------------------------------
------------------HFHFR-------------------------------------
---------------------------------------------HLDFTSCLRVL---T
MHRLALRTWLA--IMIVLFATS-LSSIASAGLTDGTCRGRMGNREIYKKVDRVCEDCANI
F-RLPGLEGLCRDRCFYNEWFL-LCLKAANREDEIENFRVWISI--------
>Penmo2_EVm013853t4 
------------------------------------------------------------
-------------------FQIR-------------------------------------
---------------------------------------------HLDFTSCLRVL---T
MRCLAMRTWLA--MMIVLFATS-LSSIASAGLTESTCRGRMGNREIYKKVDRVCEDCANI
F-RLPGLEGLCRDRCFYNEWFL-LCLKAANREDEIENFRVWISI--------
>Penmo1_EVm028433t1 
------------------------------------------------------------
------------------------------------------------------------
------------------------------------------------------------
MRCLAMRTWLA--MMIVLFATS-LPSIASDSLTEGACRGRMGNREIYKKVDRVCEDCANI
F-RLPGLEGLCRDRCFYNEWFL-LCLKAANRDDEIENFRVWISILNA-----
>Penmo2_EVm013853t3 
------------------------------------------------------------
-------------------FQIR-------------------------------------
---------------------------------------------HLDFTSCLRVL---T
MRCLAMRTWLA--MMIVLFATS-LPSIASDSLTEGACRGRMGNREIYKKVDRVCEDCANI
F-RLPGLEGLCRDRCFYNEWFL-LCLKAANREDEIENFRVWISI--------
>Coecly_EVm008015t1 
------------------------------FPSSVCISPIHIH-------------RRPT
SLPLSLSLIRTSSNLSRSLPSTR---------------PGQ--------LLKLPQRVN--
--------------------------LRRGVP-------------KKKMMGGR------N
QGFSSQRA-LCV-VAVLVALVSVGVEGERWGM--YECPGMIGNRRLYDEVVTVCDDCYNI
F-RDRLISVKCRRDCFFNDDFL-MCLQATEQHDQLPEFIRKISILRSGRK--
>Minpug_EVm014049t1 
------------------------------------------------------------
-----FCAWHSAFGIGRKSSLVRAAEHQADASSPCFHPPQRSLRLIA----PTHPSLL--
---------------------------QRLRHLQLL---------KLNMMSRN------A
SRFTSQRTWLVA-VAVLAVLWSCGVQRAAAGVIHDECSNRIGNRDIYKMVDWICEDCANI
F-RIDGLSTLCRKNCFLNTDFL-WCVYASERQAQKDELTRYVSILRAGSE--
>Erisi1_EVm055137t1 
------------------------------------------------------------
------------------------------------------------------------
------------------------------------------------MVSRA------Q
SRFSSQRTWLVA-AVVLAVLCSFGVQRAAAGIINAECPNMIGNRDIYKKVDWICEDCANI
F-RIDGLGMLCRKNCFRNIDFL-WCVYASERHAQKDDLTRYVSILGQ-----
>CarmaC_EVm059412t1 
------------------------------------------------------------
------------------------------------------------------------
-------------------------------------------------MSRA------N
SRFSCQKTWLLA-VMVLAALWSLCIQGAAARSNNDDCPNVIGNRDLYKIVDWICEDCANI
F-RKNGMANLCRRNCFYNNDFL-WCIIATENTRHEKKLKEWATILRAGARLK
>CarmaC_EVm060581t1 
------------------------------------------------------------
------------------------------------------------------------
------------------------------------------------MMSRA------N
SRFSCQRTWLLS-VVVLAALWSFGVHRAAARVINDECPNLIGNRDLYKKVEWICEDCSNI
F-RKTGMASLCRRNCFFNEDFV-WCVHATERSEELRDLEEWVGILGAGRD--
>CalsaE_EVm018301t1 
-------------------------------------------------VTRN-SRRLTQ
PCPQT--VQHPTLSLTRSVASVSLRPCHSAHLLPFFPSPS---------VGSFHSSVI--
---------------------------QR-SPVPLV---------RSIMMSLA------H
SKFSCQRTRLLA-VVLLAALWSSSLQQAAARVINDDCPNLIGNRDLYKKVEWICDDCANI
Y-RSTGMASLCRKDCFFNEDFL-WCVRATERSEDLAQLKQWVTILGAGRI--
>Styrich_EVm028987t1 
------------------------------------------------------------
------------------------------------------------------------
------------------------------------------------MVTQT------A
QDISIQRV-L---VAAVLVVSLLSVSETSARYLDDECPGVMGNRDLYEKVVRVCDDCSNI
F-RMNDVGSRCRKDCFYNVDFL-WCVYATERHGDVEQLNRWMSILRAGRK--
>Pleaca_EVm015981t1 
-----VQKTRYV-----------------------------------GNRKRS-------
------------------------------------------FPLFA-------------
----TLSISLSLSVI-------------------------SVVPKQRVMVTRT------A
QDISIQRV-L---VAAVLVVSLLLATETSARYLDDECPGVMGNRDLYEKVVRVCDDCSNI
F-RMNDVGSRCRKDCFYNVDFL-WCVYATERHDDVEQLNRWMSILRAGRK--
>Hetory_EVm019020t1 
------------------------------------------------------------
------------------------------------------------------------
------------------------------------------------MVTRT------A
QDISIQRV-L---VAAVLVVSLLLVSETSARYLDDECPGVMGNRDLYEKVVRVCDDCANI
F-RMNDVGSRCRKDCFYNEDFL-WCVYATERHGDVEQLNRWMSILRAGRK--
>Glyacu_EVm008254t1 
-------------------------------------------------APRH-------
-LTPQ-----PPTSSSSDSSSSS-------SSSTIVLPPQI-YLLLASWT--FSPACPFP
LRHYELHFRRSNTQVFI-------LREEKNSPVFGTRIVTSWFQKQPVMVTRA------T
RDVSVQRY-L---AAALMVASLLWVSEASARYIDDECQGVMGNRDLYEKVARVCDDCANI
F-RMNDIGTQCRKDCFYNKDFL-WCIFATERHGDVKQLNRWMSILRAGRK--
>SysdeE_EVm032550t1 
------------------------------------------------------------
------------------------------------------------------------
------------------------------------------------MITRV------A
QDISFQRV-L---VATALVVSLLLVSDTSARYLDDECPGVMGNRDLYEKVVRVCDDCANI
F-RMNDVGSRCRKDCFYNEDFL-WCIYATERHGEVEQLNRWMSILRAGR---
>Penmo2_EVm011459t1 
---------------------------MRIVP----------------------------
-------------SSSQDTGHFS-------------------------------------
---------------------------------PKT---------TRVMASPR------G
TSGIFKKA-CQV-ALVAAALSGLLSSPASARFIDDECVGAMGNRNIYEKVSRVCDDCSNI
F-RLPNVGESCRRNCFYNEDFL-WCIMASERHAEVEQFNRWISILKAGRK--
>Penmo1_EVm013776t1 
---------------------------MRIVP----------------------------
-------------SSSQDTGHFS-------------------------------------
---------------------------------PKT---------TRVMASPR------G
TSGIFKKA-CQV-ALVAATLSGLLSSPASARFIDDECVGAMGNRNIYEKVSRVCDDCSNI
F-RLPNVGESCRRNCFYNEDFL-WCIMASERHAEVEQFNRWISILKAGRK--
>Panar2_EVm013005t1 
------------------------------------------------------------
------------------------------------------------------------
------------------------------------------------MATLALTLLTPV
LLRPLQRV-RVL-VVAAAVLGGFLAQETSARFIDHECVGALGNRDIYEKVVWVCDDCANI
F-RNNNVGESCKKNCFYNVDFQ-WCVYATERHGDMEHFKRWVSILSAGRK--
>Panar2_EVm013005t2 
------------------------------------------------------------
------------------------------------------------------------
------------------------------------------------MASQA------A
LGLPIQRV-RVL-VVAAAVLGGFLAQETSARFIDHECVGALGNRDIYEKVVWVCDDCANI
F-RNNNVGESCKKNCFYNVDFQ-WCVYATERHGDMEHFKRWVSILSAGRK--
>Munmic_EVm019748t1 
------------------------------------------------------------
------------------------------------------------------------
------------------------------------------------MVSHRQ-----T
SLSPLKGSWVAVSVAVAAVMVAALTVPASARSITEECPGLIGNRDLYSKVAWVCKDCANL
Y-RENAIRINCSRNCFINDDFK-MCVRATERLHEMEQLARWVRALGAGRR-R
>Cliant_EVm031679t1 
------------------------------------------------------------
------------------------------------------------------------
------------------------------------------------MIAQTE-----R
A--VLKRSWVYMGIAVVVLLLFLGSNPAS-----AHCPGMIGNRELYRKVSWVCEDCANL
F-RDNNIKVNCSRDCFSTEDFT-TCVLATERHREREQLARWVSILYSGRR-R
>Clivit_EVm023320t1 
------------------------------------------------------------
------------------------------------------------------------
------------------------------------------------MVTERQ-----K
AGFGFQRSWAFMCLAVGLVLMVVSSIPVS-----GYCPGMVGNRELYRKVSWVCEDCANL
F-RDNDIKLNCSRDCFSTEDFT-TCVLATERHREREQLARWVSILYSGRR-R
>Lysamb_EVm008292t1 
DDDDDDNEEEEEEEKEVDSQTLLRALPISLCP-----SLC---------SPHS-SSSLQT
DSKIS-----SVSELSFSFVSAS-------------------FVQQF-------------
----------------------------------------------FSMPAQL------K
QRLSLKSL-TSV-AVTLAVFGLLLADQTSARFLDDECKGAMGNRDLYEKVARICDDCANI
F-RMNNIGPKCRKNCFYNMDFV-WCVYATERREDLDQLNRFMSILRAGKK--
>Hetory_EVm018361t1 
------------------------------------------------------------
------------------------------------------------------------
------------------------------------------------MAAQL------K
RGSSLKGI-MYV-AVTMAVFGLLFVDQTSARFLDDECRGVMGNRDLYENVVRVCDDCANI
F-RMNNVGPKCRKNCFYNMDFL-WCVYATERKNELDQLNRSMSILRAGRK--
>Pleaca_EVm026269t1 
------------------------------------------------------------
------------------------------------------------------------
------------------------------------------------MTAQL------K
QGFSLKRT-VYV-AVIMAVFGLLFLDQTSARFLDDECRGVMGNRDLYENVVRVCDDCANI
F-RMNNVGPKCRKNCFYNMDFL-WCVYATERKNELDQLNRSMSILRAGRK--
>Styrich_EVm027693t1 
------------------------------------------------------------
------------------------------------------------------------
------------------------------------------------MTTQL------K
PGFSLKGM-VYV-AVTMAVFGLLFVDQTSARFLDDECRGVMGNRDLYENVVRVCDDCANI
F-RMNNVGPKCRKNCFYNMDFL-WCVYATERKNDLDQLNRSMSILRAGRK--
>Thodob_EVm021555t1 
------------------------------------------------------------
------------------------------------------------------------
------------------------------------------------MDTDL------K
QRFSLKRI-LYV-VLTLAVFGLLFVDQTSARFLDDECRGVMGNRDLYDHVVRVCDDCANI
F-RMNNIGQKCRKNCFYNYDFL-FCVYATERRGEVEQLNHSMSILRAGRK--
>Cuaame_EVm020140t1 
------------------------------------------------------------
------------------------------------------------------------
------------------------------------------------MATHP------Q
QSFAFKKF-TYV-ALTIAVFGMLLVDQTSARFLDDECRGVMGNRDLYEYVVRVCDDCENI
F-RKNNIGPKCKKNCFYNYDFI-WCVRATERNDELEEFNRAMSVIRVGRK--
>Batser_EVm009087t1 
-------------------------------------------WIRRS-------RRRKR
ILEAR-----PNRSSTSYINSFT-------------------FKILSNLIFPPPRTTD--
--------------------------HHPPSPQFFT---------HLVMTAQV------Y
FGSSLKRG-MYI-AISMAVLNLLCVEWTSARFLDEECRGMMSNRDIYESVVRICEDCANI
F-RMNNIGPKCRKNCFYNVDFL-WCVYATERKGELEELNRSMSILRDGRK--
>Battex_EVm010430t1 
----------------------------KEVP-----KECQRSWIRRS-RRRR-RRSRRR
ILKAS-----PNRSSTSYINSFT-------------------FKILSDLTLPLPPAT---
----------------------------PPPPKPPP---------PQVMTAQV------N
FGCSLKRG-MYI-AMSVAVLNLLCLDWTTARFLDEECRGMMSNRDIYESVVRICEDCANI
F-RMNNIGPKCRKNCFYNVDFL-WCVYATERKGDLEDLNRSMSILRDGRK--
>Nemrot_EVm016675t1 
------------------------------------------------------------
------------------------------------------------------------
------------------------------------------------MATQV------K
LGFSLQRI-MHI-AIIIGVFGMVFLDLTSARFLDDECRGVMGNRDLYENLARICDDCSNI
F-RMNNIGPKCRKNCFYNVDFV-WCVFATERKGEMAELNRAMSILRAGR---
>Nemens_EVm014890t1 
------------------------------------------------------------
------------------------------------------------------------
------------------------------------------------MATQV------K
LGFSLQRI-MHI-AIIIGVFGMVFLDLTSARFLDDECRGVMGNRDLYENLARICDDCSNI
F-RMNNIGPKCRKNCFYNVDFV-WCVFATERKGEMAELNRAMSILRAGR---
>JanspE_EVm017889t1 
------------------------------------------------------------
------------------------------------------------------------
------------------------------------------------MKTQV------K
PGFSLQRI-LYF-TVSMAVFGLLFVEPTSSLFLDDECRGAIGNRDLYENVVRVCDDCANI
F-RTNDIGSKCRKNCFYNMDFL-WCIYATERRDELEEMNRSMSILRAGR---
>JanspE_EVm017889t2 
------------------------------------------------------------
------------------------------------------------------------
------------------------------------------------MKTQV------K
PGFSLQRI-LYF-AVSMAAFGLLFVEPTSSFFLDDECRGMMGNRDLYENVVRVCDDCANI
F-RTNDIGSKCRKNCFYNMDFL-WCIYATERRDELEEMNRSMSILRAGR---
>SysdeE_EVm015226t5 
-----------------------------------------------GVPPIR-NKNTTT
GLPKT-----TSTDQTYLFISFQ-------------------FHILT-------------
----------------------------------------------LNMTTQV------K
PGFSLQRI-LYV-MVSMAVFGLLFLDQTAARFLDDDCRGVMGNRDLYENVVRVCDDCENI
F-RTNNIGLKCRKNCFYNMDFL-WCIYATERRDEMDELNRSMSILRAGR---
>OplspE_EVm007477t1 
---------------------------------------------------IW-NKNTTS
GLPTT-----TSRDQTHLFIYFQ-------------------FHIFT-------------
----------------------------------------------LNMTTQV------K
PQFSLQRI-LYV-MVSMAVFGLMFVDQTSARFLDDECRGVMGNRDLYENVVRVCDDCENI
F-RTNDIGLKCRKNCFYNMDFL-WCIYATQRKDELEEHNLSMSILRAGR---
>SysdeE_EVm015309t1 
--------------------------------------ECH----RSG------TRTQQP
GSPRP----HPQIRHIYLFI-FK-------------------VHILT-------------
----------------------------------------------LNMTTQV------K
PGFSLQRI-LYV-MVSMAVFGLLFVDQTSARFLDDDCRGVMGNRDLYENVVRVCDDCENI
F-RTNNIGPKCRKNCFYNMDFL-WCIYATERRDEMDELNRSMSILRAGR---
>SysdeE_EVm015226t1 
------------------------------------------------------------
------------------------------------------------------------
------------------------------------------------------------
----------------------------------------MGNRDLYENVVRVCDDCENI
F-RTNNIGPKCRRNCFYNMDFL-WCIYATERRDEMDELNRSMSILRAGR---
>SysdeE_EVm015226t4 
--------------------------------------ECH----RSG------TRTQQP
GSPRP----HPQIRHIYLFI-SK-------------------FHILT-------------
----------------------------------------------LNMTTQV------K
PGFSLQRI-LYV-MMSMAVFGLLFLDQTSARFLDDDCRGVMGNRDLYENVVRVCDDCEN-
----------------------------------------------------
>Munmic_EVm008826t1 
--------------------------SSQSPPHTYIQTLTHIYTFRGT-HFNHLTLKRPP
RTPTC----GPSLQNTLILQPRG---------------PGV--------IVAGQRAAE--
--------------------------EAPAVPAAAV--VAAEAAVGGIMVTNA------G
QGFFPQRV-WVV-LVVAAAVGVVTVAGDSWGVSTYECPGRMGNRNIYDKVSRVCEDCYNI
Y-RNSQLDVGCRRDCFFNEDFL-MCLRATERHEEIADFRRWISILSSGRK--
>Gasfor_EVm025136t1 
------------------------------------------------------------
------------------------------------------------------------
------------------------------------------------MVASG------G
QCFAPQRL-LIV-AVIVAMVGSRMVQGETWGV--QDCPGIMGNRYIYDKVVRVCDDCYNI
F-RSNELSVKCRRDCFFNEEFL-MCLRATERHDEFPDFRRWISILSSGRK--
>Eumpic_EVm009503t1 
--------------------------MLVYQPRFTLLTLI-------------LSLSLSF
QVPLT----KPETKS-----------------------------------LSDER-----
----------------------------------------------GVMVASR------G
QGFSSQRV-LVV-AVLVATVGSLVVQGETWGV--YDCPGIVGNRHIYDKVARVCDDCYNI
F-RNTEVSVKCRRDCFFNADFL-NCLRATERHEELSDFRRWISILSSGRK--
>Eumpic_EVm016478t1 
------------------------------------------------------------
------------------------------------------------------------
------------------------------------------------MMACR------S
QGLSSQRV-LMV-AVLVVTVGSLVVQGVSWGV--YDCPGIVGNRHIYDKVARVCDDCYNI
F-RNIEVSVRCRRDCFFNEDFL-NCLHAIRLPEELLDFRRWITILNSSRK--
>Uronit_EVm022990t1 
------------------------------------------------------------
------------------------------------------------------------
------------------------------------------------MSGSG------G
PSFSLHRV-LMV-AAVMVGIGTLMVKAENWDV--SNCPGIIGNRRIYDMVVRVCDDCYNI
F-RNNQLDVNCRRDCFLNMHFL-KCLEAIHRQDERSDFNGRISILSSSRK--
>Gasfor_EVm024031t1 
------------------------------------------------------------
------------------------------------------------------------
-----------------------------------------------MVAFGD------N
QGVSLHRV-LMV-MMVMVMVGSLVVQGGTWGV--ANCPGFVGHRHIYDQVARVCDDCYNV
F-RNYELFFNCRKDCFTGDVFFEVCLEATDRQEEKSVFRRWISILSSGRK--
>Cliant_EVm019630t2 
------------------------THSHTIYTFTYIHTHIHIYPPTYT-HSH--------
------------------------------------------------------------
------------------------------------------------THTYT------Q
TNSVAMRI-VTA-MVVVASLLHLLTTTQGQSY--EECPGRIGRRQIFNEVLRVCEDCYNV
LDRNPEVATRCRSNCFSNGFFI-TCLRATLRYHQLLDYNRKISILKAGKK--
>Clivit_EVm043929t1 
------------------------------------------------------------
------------------------------------------------------------
------------------------------------------------------------
---------------------------------------------MYGEVLRVCEDCYNV
LNRNPEIETRCRSNCFFNSMFI-TCLRATERYHQLLDFRGKISILRAGRK--
>Clitri_EVm025490t1 
------------------------------------------------------------
------------------------------------------------------------
-------------------------------------------------MFST------Q
GHYSAQRA-VMM-VVMLVALSAAYVQAERYGL--FQCSGLIGNRDIFDEVQGVCEDCYNI
F-RDRVISVKCRKDCFVNEDFL-MCLRATEQYDRLPEFIRKITILRAGGK--
>Cliant_EVm031806t1 
------------------------------------------------------------
------------------------------------------------------------
-------------------------------------------------MFST------Q
GNFSVQRA-VVM-VVMLVTLSAAYTQAERYGL--FQCSGLIGNRDIFDEVQGVCEDCYNI
F-RDRVISVKCRKDCFVNEDFL-MCLRATERYDQLPDFIRKITILRAGGK--
>Cliant_EVm031806t3 
------------------------------------------------------------
------------------------------------------------------------
-------------------------------------------------MFPT------Q
GNFSVQRA-VVM-VVMLVALSAAYTQAERYGL--FQCSGLIGNRDIFDEVQGVCEDCYNI
F-RDRVISVKCRKDCFVNEDFL-MCLRATERYDQLPDFIRKITILRAGGK--
>Procl1_EVm014341t4 
------------------------------------------------------------
------------------------------------------------------------
------------------------------------------------MVNQA------A
QCFIVRRVWLV--VVV-----GLLVQQTTARYVFEECPGVMGNRAVHGKVTRVCEDCYNV
F-RDTDVLAGCRKGCFSSEMFK-LCLLAMERVEEFPDFKRWIGILNAGR---
>Panar2_EVm012681t1 
---------------------------------------------------------MSQ
KMNAT-------------------------------------------------------
----------------------------------------------QATAARM------V
SGFSLQRMQL---ILLVALLGCVLMGQCSARFAFDECPGMIGNRDAYDKVEQVCDDCYNL
Y-RDEELAVKCRKDCFFNNDFF-VCLFAMERDNEFKDFIRRLSIINAGRW--
>Penmo2_EVm012488t1 
------------------------------------------------------------
--------QGRGPSSRVSLGSFR-------------------------------------
---------------------------------------------PYDYT---------L
MYRLAMKTWLA--IVIVVVGTSLFFDTASASFIDGTCRGVMGNRDIYKKVVRVCEDCTNI
F-RLPGLDGMCRDRCFYNEWFL-ICLKAANREDEIEKFKVWISILNAGQ---
>Penmo1_EVm015811t1 
------------------------------------------------------------
--------QGRGPSSRVSLGSFR-------------------------------------
---------------------------------------------PYDYT---------L
MYRLAMKTWLA--IVIVVVGTSLFFDTASASFIDGTCRGVMGNRDIYKKVVRVCEDCTNI
F-RLPGLDGMCRDRCFYNEWFL-ICLKAANREDEIEKFKVWISILNAGQ---
>Penmo2_EVm019171t1 
------------------------------------------------------------
------------------------------------------------------------
------------------------------------------------------------
-----MKIWLL--LATLAVGASL------ANILDSKCRGAMGNRDMYNKVERVCEDCTNI
Y-RLPQLDGLCRNRCFNNQWFL-MCLHSAKREAELEHFRLWISILNAGRP-W
>Penmo1_EVm031085t1 
------------------------------------------------------------
------------------------------------------------------------
------------------------------------------------------------
-----MKIWLL--LATLAVGASL------ANILDSKCRGAMGNRDMYNKVERVCEDCTNI
Y-RLPQLDGLCRNRCFNNQWFL-MCLHSAKREAELEHFRLWISILNAGRP-W
>ABF06632.1
------------------------------------------------------------
------------------------------------------------------------
------------------------------------------------MMSRA------E
SRFASQRTWLVA-VVVLAVLWSIGVQRAAAAVINDECPNVIGNRDIFKKVDWICEDCANI
F-RIDGLATLCRKNCFRNIDFL-WCVYASERQAEKDELTRYVSILRAGSV--
>ScyparEVm017255t1
------------------------------------------------------------
------------------------------------------------------------
------------------------------------------------MMSRA------N
SRFSCQRTWLLA-VVLLAALWSSSLQQAAARVINDDCPNLIGNRDLYKKVEWICDDCANI
Y-RITGMASLCRKDCFFNEDFL-WCVSAIERSEEMTQLKQWVRILGAGRI--
