# Supplementary material for: In silico analysis of crustacean hyperglycemic hormone family G protein-coupled receptor candidates
Source: Front Endocrinol (Lausanne). 2024 Jan 9;14:1322800. doi: 10.3389/fendo.2023.1322800 (PMC10828670; doi:10.3389/fendo.2023.1322800)
Supplement: Supplementary Data Sheet 1 — G. lateralis ESG transcriptome data set. [file DataSheet_1.zip › Supplementary Data/SuppData6/Gl-A24a/A24a_bestmodel.pdb]

HELIX    1   1 TRP A   72  ALA A  102  1                                  31
HELIX    2   2 ARG A  104  MET A  106  1                                   3
HELIX    3   3 VAL A  109  ASN A  138  1                                  30
HELIX    4   4 GLY A  144  MET A  178  1                                  35
HELIX    5   5 ARG A  187  TYR A  211  1                                  25
HELIX    6   6 GLN A  240  GLY A  274  1                                  35
HELIX    7   7 PRO A  283  LEU A  322  1                                  40
HELIX    8   8 PRO A  324  HIS A  328  1                                   5
HELIX    9   9 ILE A  332  LEU A  357  1                                  26
HELIX   10  10 ASN A  359  GLY A  371  1                                  13
SHEET    1   1 1 PHE A 212  TYR A 219  0
SHEET    2   2 1 GLY A 222  ALA A 229  0
ATOM      1  N   LEU A  60      17.617 -31.199 -31.980  1.00 33.46           N
ATOM      2  H   LEU A  60      17.474 -32.096 -32.422  1.00 33.46           H
ATOM      3  H2  LEU A  60      18.572 -30.906 -32.124  1.00 33.46           H
ATOM      4  H3  LEU A  60      16.995 -30.527 -32.406  1.00 33.46           H
ATOM      5  CA  LEU A  60      17.342 -31.306 -30.527  1.00 33.46           C
ATOM      6  HA  LEU A  60      16.290 -31.548 -30.373  1.00 33.46           H
ATOM      7  C   LEU A  60      17.577 -29.964 -29.806  1.00 33.46           C
ATOM      8  CB  LEU A  60      18.185 -32.449 -29.899  1.00 33.46           C
ATOM      9  HB2 LEU A  60      19.235 -32.277 -30.138  1.00 33.46           H
ATOM     10  HB3 LEU A  60      18.089 -32.420 -28.814  1.00 33.46           H
ATOM     11  O   LEU A  60      17.961 -29.982 -28.651  1.00 33.46           O
ATOM     12  CG  LEU A  60      17.790 -33.870 -30.343  1.00 33.46           C
ATOM     13  HG  LEU A  60      17.785 -33.911 -31.433  1.00 33.46           H
ATOM     14  CD1 LEU A  60      18.800 -34.894 -29.827  1.00 33.46           C
ATOM     15 HD11 LEU A  60      19.797 -34.664 -30.203  1.00 33.46           H
ATOM     16 HD12 LEU A  60      18.521 -35.893 -30.163  1.00 33.46           H
ATOM     17 HD13 LEU A  60      18.820 -34.883 -28.738  1.00 33.46           H
ATOM     18  CD2 LEU A  60      16.401 -34.251 -29.830  1.00 33.46           C
ATOM     19 HD21 LEU A  60      16.375 -34.200 -28.742  1.00 33.46           H
ATOM     20 HD22 LEU A  60      15.634 -33.588 -30.232  1.00 33.46           H
ATOM     21 HD23 LEU A  60      16.162 -35.270 -30.132  1.00 33.46           H
ATOM     22  N   LEU A  61      17.351 -28.806 -30.451  1.00 37.90           N
ATOM     23  H   LEU A  61      16.923 -28.779 -31.366  1.00 37.90           H
ATOM     24  CA  LEU A  61      17.669 -27.482 -29.876  1.00 37.90           C
ATOM     25  HA  LEU A  61      18.024 -27.603 -28.853  1.00 37.90           H
ATOM     26  C   LEU A  61      16.453 -26.544 -29.726  1.00 37.90           C
ATOM     27  CB  LEU A  61      18.807 -26.824 -30.690  1.00 37.90           C
ATOM     28  HB2 LEU A  61      18.850 -25.761 -30.453  1.00 37.90           H
ATOM     29  HB3 LEU A  61      18.567 -26.903 -31.750  1.00 37.90           H
ATOM     30  O   LEU A  61      16.623 -25.428 -29.256  1.00 37.90           O
ATOM     31  CG  LEU A  61      20.208 -27.412 -30.428  1.00 37.90           C
ATOM     32  HG  LEU A  61      20.163 -28.499 -30.508  1.00 37.90           H
ATOM     33  CD1 LEU A  61      21.192 -26.904 -31.481  1.00 37.90           C
ATOM     34 HD11 LEU A  61      20.853 -27.183 -32.479  1.00 37.90           H
ATOM     35 HD12 LEU A  61      21.264 -25.818 -31.421  1.00 37.90           H
ATOM     36 HD13 LEU A  61      22.178 -27.334 -31.305  1.00 37.90           H
ATOM     37  CD2 LEU A  61      20.753 -27.034 -29.049  1.00 37.90           C
ATOM     38 HD21 LEU A  61      21.764 -27.421 -28.924  1.00 37.90           H
ATOM     39 HD22 LEU A  61      20.129 -27.457 -28.262  1.00 37.90           H
ATOM     40 HD23 LEU A  61      20.770 -25.950 -28.935  1.00 37.90           H
ATOM     41  N   ASP A  62      15.237 -26.992 -30.059  1.00 41.71           N
ATOM     42  H   ASP A  62      15.121 -27.914 -30.455  1.00 41.71           H
ATOM     43  CA  ASP A  62      14.033 -26.144 -29.965  1.00 41.71           C
ATOM     44  HA  ASP A  62      14.325 -25.101 -30.086  1.00 41.71           H
ATOM     45  C   ASP A  62      13.330 -26.211 -28.596  1.00 41.71           C
ATOM     46  CB  ASP A  62      13.064 -26.474 -31.116  1.00 41.71           C
ATOM     47  HB2 ASP A  62      12.908 -27.552 -31.151  1.00 41.71           H
ATOM     48  HB3 ASP A  62      12.101 -26.006 -30.913  1.00 41.71           H
ATOM     49  O   ASP A  62      12.459 -25.393 -28.315  1.00 41.71           O
ATOM     50  CG  ASP A  62      13.536 -25.973 -32.488  1.00 41.71           C
ATOM     51  OD1 ASP A  62      14.434 -25.105 -32.539  1.00 41.71           O
ATOM     52  OD2 ASP A  62      13.032 -26.520 -33.493  1.00 41.71           O
ATOM     53  N   ASP A  63      13.711 -27.144 -27.715  1.00 46.31           N
ATOM     54  H   ASP A  63      14.443 -27.789 -27.977  1.00 46.31           H
ATOM     55  CA  ASP A  63      12.987 -27.373 -26.451  1.00 46.31           C
ATOM     56  HA  ASP A  63      11.961 -27.033 -26.592  1.00 46.31           H
ATOM     57  C   ASP A  63      13.505 -26.549 -25.260  1.00 46.31           C
ATOM     58  CB  ASP A  63      12.962 -28.880 -26.120  1.00 46.31           C
ATOM     59  HB2 ASP A  63      13.314 -29.028 -25.099  1.00 46.31           H
ATOM     60  HB3 ASP A  63      13.660 -29.410 -26.770  1.00 46.31           H
ATOM     61  O   ASP A  63      12.769 -26.311 -24.304  1.00 46.31           O
ATOM     62  CG  ASP A  63      11.577 -29.538 -26.235  1.00 46.31           C
ATOM     63  OD1 ASP A  63      10.554 -28.820 -26.280  1.00 46.31           O
ATOM     64  OD2 ASP A  63      11.568 -30.788 -26.272  1.00 46.31           O
ATOM     65  N   GLU A  64      14.750 -26.059 -25.285  1.00 45.82           N
ATOM     66  H   GLU A  64      15.343 -26.249 -26.080  1.00 45.82           H
ATOM     67  CA  GLU A  64      15.273 -25.275 -24.151  1.00 45.82           C
ATOM     68  HA  GLU A  64      14.930 -25.729 -23.221  1.00 45.82           H
ATOM     69  C   GLU A  64      14.733 -23.841 -24.125  1.00 45.82           C
ATOM     70  CB  GLU A  64      16.805 -25.281 -24.122  1.00 45.82           C
ATOM     71  HB2 GLU A  64      17.129 -24.518 -23.414  1.00 45.82           H
ATOM     72  HB3 GLU A  64      17.198 -25.035 -25.108  1.00 45.82           H
ATOM     73  O   GLU A  64      14.480 -23.297 -23.051  1.00 45.82           O
ATOM     74  CG  GLU A  64      17.349 -26.639 -23.652  1.00 45.82           C
ATOM     75  HG2 GLU A  64      16.799 -26.946 -22.762  1.00 45.82           H
ATOM     76  HG3 GLU A  64      17.167 -27.380 -24.430  1.00 45.82           H
ATOM     77  CD  GLU A  64      18.847 -26.604 -23.315  1.00 45.82           C
ATOM     78  OE1 GLU A  64      19.300 -27.592 -22.693  1.00 45.82           O
ATOM     79  OE2 GLU A  64      19.523 -25.615 -23.682  1.00 45.82           O
ATOM     80  N   GLY A  65      14.474 -23.242 -25.294  1.00 47.72           N
ATOM     81  H   GLY A  65      14.661 -23.754 -26.144  1.00 47.72           H
ATOM     82  CA  GLY A  65      13.893 -21.899 -25.379  1.00 47.72           C
ATOM     83  HA2 GLY A  65      13.877 -21.589 -26.423  1.00 47.72           H
ATOM     84  HA3 GLY A  65      14.510 -21.203 -24.811  1.00 47.72           H
ATOM     85  C   GLY A  65      12.459 -21.823 -24.840  1.00 47.72           C
ATOM     86  O   GLY A  65      12.042 -20.765 -24.368  1.00 47.72           O
ATOM     87  N   ASN A  66      11.730 -22.946 -24.877  1.00 48.58           N
ATOM     88  H   ASN A  66      12.163 -23.780 -25.246  1.00 48.58           H
ATOM     89  CA  ASN A  66      10.323 -23.032 -24.485  1.00 48.58           C
ATOM     90  HA  ASN A  66       9.894 -22.033 -24.555  1.00 48.58           H
ATOM     91  C   ASN A  66      10.097 -23.440 -23.023  1.00 48.58           C
ATOM     92  CB  ASN A  66       9.583 -23.975 -25.458  1.00 48.58           C
ATOM     93  HB2 ASN A  66      10.292 -24.512 -26.089  1.00 48.58           H
ATOM     94  HB3 ASN A  66       9.036 -24.725 -24.888  1.00 48.58           H
ATOM     95  O   ASN A  66       9.024 -23.159 -22.501  1.00 48.58           O
ATOM     96  CG  ASN A  66       8.579 -23.270 -26.356  1.00 48.58           C
ATOM     97  ND2 ASN A  66       7.907 -24.023 -27.193  1.00 48.58           N
ATOM     98 HD21 ASN A  66       7.257 -23.553 -27.806  1.00 48.58           H
ATOM     99 HD22 ASN A  66       8.109 -25.012 -27.241  1.00 48.58           H
ATOM    100  OD1 ASN A  66       8.383 -22.062 -26.339  1.00 48.58           O
ATOM    101  N   LYS A  67      11.079 -24.038 -22.332  1.00 51.31           N
ATOM    102  H   LYS A  67      11.931 -24.281 -22.817  1.00 51.31           H
ATOM    103  CA  LYS A  67      10.912 -24.456 -20.924  1.00 51.31           C
ATOM    104  HA  LYS A  67      10.042 -25.109 -20.854  1.00 51.31           H
ATOM    105  C   LYS A  67      10.603 -23.309 -19.958  1.00 51.31           C
ATOM    106  CB  LYS A  67      12.154 -25.216 -20.439  1.00 51.31           C
ATOM    107  HB2 LYS A  67      13.052 -24.817 -20.911  1.00 51.31           H
ATOM    108  HB3 LYS A  67      12.252 -25.083 -19.361  1.00 51.31           H
ATOM    109  O   LYS A  67       9.981 -23.539 -18.931  1.00 51.31           O
ATOM    110  CG  LYS A  67      12.025 -26.717 -20.716  1.00 51.31           C
ATOM    111  HG2 LYS A  67      11.104 -27.088 -20.267  1.00 51.31           H
ATOM    112  HG3 LYS A  67      11.993 -26.893 -21.792  1.00 51.31           H
ATOM    113  CD  LYS A  67      13.213 -27.461 -20.102  1.00 51.31           C
ATOM    114  HD2 LYS A  67      13.260 -27.240 -19.036  1.00 51.31           H
ATOM    115  HD3 LYS A  67      14.132 -27.125 -20.583  1.00 51.31           H
ATOM    116  CE  LYS A  67      13.036 -28.966 -20.306  1.00 51.31           C
ATOM    117  HE2 LYS A  67      12.086 -29.265 -19.863  1.00 51.31           H
ATOM    118  HE3 LYS A  67      12.986 -29.167 -21.376  1.00 51.31           H
ATOM    119  NZ  LYS A  67      14.153 -29.713 -19.683  1.00 51.31           N
ATOM    120  HZ1 LYS A  67      15.032 -29.423 -20.088  1.00 51.31           H
ATOM    121  HZ2 LYS A  67      14.031 -30.705 -19.825  1.00 51.31           H
ATOM    122  HZ3 LYS A  67      14.175 -29.527 -18.690  1.00 51.31           H
ATOM    123  N   TYR A  68      11.024 -22.089 -20.283  1.00 57.52           N
ATOM    124  H   TYR A  68      11.550 -21.988 -21.140  1.00 57.52           H
ATOM    125  CA  TYR A  68      10.790 -20.906 -19.445  1.00 57.52           C
ATOM    126  HA  TYR A  68      10.618 -21.224 -18.417  1.00 57.52           H
ATOM    127  C   TYR A  68       9.555 -20.095 -19.851  1.00 57.52           C
ATOM    128  CB  TYR A  68      12.046 -20.031 -19.457  1.00 57.52           C
ATOM    129  HB2 TYR A  68      12.233 -19.691 -20.476  1.00 57.52           H
ATOM    130  HB3 TYR A  68      11.867 -19.150 -18.841  1.00 57.52           H
ATOM    131  O   TYR A  68       9.250 -19.094 -19.205  1.00 57.52           O
ATOM    132  CG  TYR A  68      13.276 -20.730 -18.919  1.00 57.52           C
ATOM    133  CD1 TYR A  68      13.406 -20.936 -17.532  1.00 57.52           C
ATOM    134  HD1 TYR A  68      12.625 -20.604 -16.863  1.00 57.52           H
ATOM    135  CD2 TYR A  68      14.275 -21.192 -19.799  1.00 57.52           C
ATOM    136  HD2 TYR A  68      14.167 -21.072 -20.867  1.00 57.52           H
ATOM    137  CE1 TYR A  68      14.542 -21.588 -17.018  1.00 57.52           C
ATOM    138  HE1 TYR A  68      14.634 -21.750 -15.954  1.00 57.52           H
ATOM    139  CE2 TYR A  68      15.413 -21.841 -19.287  1.00 57.52           C
ATOM    140  HE2 TYR A  68      16.181 -22.209 -19.951  1.00 57.52           H
ATOM    141  OH  TYR A  68      16.653 -22.661 -17.409  1.00 57.52           O
ATOM    142  HH  TYR A  68      16.623 -22.748 -16.454  1.00 57.52           H
ATOM    143  CZ  TYR A  68      15.551 -22.036 -17.897  1.00 57.52           C
ATOM    144  N   ASN A  69       8.870 -20.480 -20.931  1.00 65.18           N
ATOM    145  H   ASN A  69       9.070 -21.378 -21.348  1.00 65.18           H
ATOM    146  CA  ASN A  69       7.657 -19.801 -21.364  1.00 65.18           C
ATOM    147  HA  ASN A  69       7.629 -18.792 -20.952  1.00 65.18           H
ATOM    148  C   ASN A  69       6.464 -20.572 -20.805  1.00 65.18           C
ATOM    149  CB  ASN A  69       7.632 -19.667 -22.891  1.00 65.18           C
ATOM    150  HB2 ASN A  69       7.654 -20.664 -23.329  1.00 65.18           H
ATOM    151  HB3 ASN A  69       6.699 -19.188 -23.186  1.00 65.18           H
ATOM    152  O   ASN A  69       6.284 -21.760 -21.081  1.00 65.18           O
ATOM    153  CG  ASN A  69       8.781 -18.844 -23.453  1.00 65.18           C
ATOM    154  ND2 ASN A  69       9.114 -19.086 -24.700  1.00 65.18           N
ATOM    155 HD21 ASN A  69       9.971 -18.669 -25.035  1.00 65.18           H
ATOM    156 HD22 ASN A  69       8.657 -19.838 -25.195  1.00 65.18           H
ATOM    157  OD1 ASN A  69       9.414 -18.011 -22.815  1.00 65.18           O
ATOM    158  N   LEU A  70       5.659 -19.892 -19.995  1.00 73.27           N
ATOM    159  H   LEU A  70       5.804 -18.897 -19.901  1.00 73.27           H
ATOM    160  CA  LEU A  70       4.438 -20.464 -19.453  1.00 73.27           C
ATOM    161  HA  LEU A  70       4.704 -21.362 -18.897  1.00 73.27           H
ATOM    162  C   LEU A  70       3.505 -20.841 -20.618  1.00 73.27           C
ATOM    163  CB  LEU A  70       3.797 -19.440 -18.501  1.00 73.27           C
ATOM    164  HB2 LEU A  70       2.758 -19.710 -18.310  1.00 73.27           H
ATOM    165  HB3 LEU A  70       3.811 -18.474 -19.005  1.00 73.27           H
ATOM    166  O   LEU A  70       3.449 -20.135 -21.627  1.00 73.27           O
ATOM    167  CG  LEU A  70       4.546 -19.304 -17.167  1.00 73.27           C
ATOM    168  HG  LEU A  70       5.622 -19.343 -17.338  1.00 73.27           H
ATOM    169  CD1 LEU A  70       4.225 -17.968 -16.496  1.00 73.27           C
ATOM    170 HD11 LEU A  70       4.542 -17.153 -17.146  1.00 73.27           H
ATOM    171 HD12 LEU A  70       3.154 -17.889 -16.308  1.00 73.27           H
ATOM    172 HD13 LEU A  70       4.771 -17.896 -15.555  1.00 73.27           H
ATOM    173  CD2 LEU A  70       4.153 -20.417 -16.206  1.00 73.27           C
ATOM    174 HD21 LEU A  70       3.103 -20.344 -15.926  1.00 73.27           H
ATOM    175 HD22 LEU A  70       4.781 -20.342 -15.318  1.00 73.27           H
ATOM    176 HD23 LEU A  70       4.336 -21.394 -16.655  1.00 73.27           H
ATOM    177  N   PRO A  71       2.735 -21.936 -20.515  1.00 83.02           N
ATOM    178  CA  PRO A  71       1.699 -22.220 -21.495  1.00 83.02           C
ATOM    179  HA  PRO A  71       2.174 -22.476 -22.442  1.00 83.02           H
ATOM    180  C   PRO A  71       0.773 -21.008 -21.673  1.00 83.02           C
ATOM    181  CB  PRO A  71       0.949 -23.430 -20.938  1.00 83.02           C
ATOM    182  HB2 PRO A  71       0.607 -24.089 -21.736  1.00 83.02           H
ATOM    183  HB3 PRO A  71       0.115 -23.091 -20.323  1.00 83.02           H
ATOM    184  O   PRO A  71       0.398 -20.368 -20.692  1.00 83.02           O
ATOM    185  CG  PRO A  71       1.968 -24.122 -20.033  1.00 83.02           C
ATOM    186  HG2 PRO A  71       2.604 -24.774 -20.631  1.00 83.02           H
ATOM    187  HG3 PRO A  71       1.486 -24.682 -19.232  1.00 83.02           H
ATOM    188  CD  PRO A  71       2.799 -22.964 -19.490  1.00 83.02           C
ATOM    189  HD2 PRO A  71       2.363 -22.589 -18.564  1.00 83.02           H
ATOM    190  HD3 PRO A  71       3.824 -23.293 -19.319  1.00 83.02           H
ATOM    191  N   TRP A  72       0.335 -20.723 -22.903  1.00 84.00           N
ATOM    192  H   TRP A  72       0.760 -21.214 -23.676  1.00 84.00           H
ATOM    193  CA  TRP A  72      -0.484 -19.535 -23.209  1.00 84.00           C
ATOM    194  HA  TRP A  72       0.127 -18.645 -23.059  1.00 84.00           H
ATOM    195  C   TRP A  72      -1.733 -19.393 -22.317  1.00 84.00           C
ATOM    196  CB  TRP A  72      -0.914 -19.600 -24.683  1.00 84.00           C
ATOM    197  HB2 TRP A  72      -1.372 -18.646 -24.944  1.00 84.00           H
ATOM    198  HB3 TRP A  72      -0.027 -19.711 -25.307  1.00 84.00           H
ATOM    199  O   TRP A  72      -2.162 -18.285 -22.002  1.00 84.00           O
ATOM    200  CG  TRP A  72      -1.893 -20.693 -25.010  1.00 84.00           C
ATOM    201  CD1 TRP A  72      -1.581 -21.933 -25.451  1.00 84.00           C
ATOM    202  HD1 TRP A  72      -0.578 -22.277 -25.656  1.00 84.00           H
ATOM    203  CD2 TRP A  72      -3.350 -20.672 -24.881  1.00 84.00           C
ATOM    204  CE2 TRP A  72      -3.854 -21.956 -25.244  1.00 84.00           C
ATOM    205  CE3 TRP A  72      -4.292 -19.705 -24.465  1.00 84.00           C
ATOM    206  HE3 TRP A  72      -3.944 -18.726 -24.172  1.00 84.00           H
ATOM    207  NE1 TRP A  72      -2.735 -22.681 -25.594  1.00 84.00           N
ATOM    208  HE1 TRP A  72      -2.742 -23.630 -25.938  1.00 84.00           H
ATOM    209  CH2 TRP A  72      -6.132 -21.282 -24.780  1.00 84.00           C
ATOM    210  HH2 TRP A  72      -7.187 -21.505 -24.734  1.00 84.00           H
ATOM    211  CZ2 TRP A  72      -5.221 -22.267 -25.201  1.00 84.00           C
ATOM    212  HZ2 TRP A  72      -5.567 -23.251 -25.481  1.00 84.00           H
ATOM    213  CZ3 TRP A  72      -5.667 -20.006 -24.413  1.00 84.00           C
ATOM    214  HZ3 TRP A  72      -6.368 -19.253 -24.084  1.00 84.00           H
ATOM    215  N   TRP A  73      -2.328 -20.515 -21.895  1.00 86.48           N
ATOM    216  H   TRP A  73      -1.923 -21.397 -22.171  1.00 86.48           H
ATOM    217  CA  TRP A  73      -3.494 -20.528 -21.012  1.00 86.48           C
ATOM    218  HA  TRP A  73      -4.195 -19.768 -21.356  1.00 86.48           H
ATOM    219  C   TRP A  73      -3.121 -20.161 -19.566  1.00 86.48           C
ATOM    220  CB  TRP A  73      -4.195 -21.888 -21.119  1.00 86.48           C
ATOM    221  HB2 TRP A  73      -4.541 -22.022 -22.143  1.00 86.48           H
ATOM    222  HB3 TRP A  73      -5.077 -21.872 -20.479  1.00 86.48           H
ATOM    223  O   TRP A  73      -3.880 -19.437 -18.925  1.00 86.48           O
ATOM    224  CG  TRP A  73      -3.360 -23.075 -20.742  1.00 86.48           C
ATOM    225  CD1 TRP A  73      -2.584 -23.799 -21.581  1.00 86.48           C
ATOM    226  HD1 TRP A  73      -2.483 -23.614 -22.641  1.00 86.48           H
ATOM    227  CD2 TRP A  73      -3.207 -23.690 -19.427  1.00 86.48           C
ATOM    228  CE2 TRP A  73      -2.250 -24.743 -19.529  1.00 86.48           C
ATOM    229  CE3 TRP A  73      -3.787 -23.469 -18.162  1.00 86.48           C
ATOM    230  HE3 TRP A  73      -4.504 -22.671 -18.039  1.00 86.48           H
ATOM    231  NE1 TRP A  73      -1.937 -24.792 -20.870  1.00 86.48           N
ATOM    232  HE1 TRP A  73      -1.288 -25.449 -21.277  1.00 86.48           H
ATOM    233  CH2 TRP A  73      -2.424 -25.243 -17.176  1.00 86.48           C
ATOM    234  HH2 TRP A  73      -2.106 -25.795 -16.303  1.00 86.48           H
ATOM    235  CZ2 TRP A  73      -1.830 -25.491 -18.423  1.00 86.48           C
ATOM    236  HZ2 TRP A  73      -1.067 -26.249 -18.525  1.00 86.48           H
ATOM    237  CZ3 TRP A  73      -3.431 -24.268 -17.059  1.00 86.48           C
ATOM    238  HZ3 TRP A  73      -3.859 -24.064 -16.089  1.00 86.48           H
ATOM    239  N   ASN A  74      -1.939 -20.569 -19.082  1.00 86.26           N
ATOM    240  H   ASN A  74      -1.321 -21.075 -19.700  1.00 86.26           H
ATOM    241  CA  ASN A  74      -1.382 -20.129 -17.797  1.00 86.26           C
ATOM    242  HA  ASN A  74      -2.130 -20.270 -17.017  1.00 86.26           H
ATOM    243  C   ASN A  74      -1.076 -18.630 -17.815  1.00 86.26           C
ATOM    244  CB  ASN A  74      -0.108 -20.941 -17.441  1.00 86.26           C
ATOM    245  HB2 ASN A  74       0.470 -21.172 -18.335  1.00 86.26           H
ATOM    246  HB3 ASN A  74       0.525 -20.347 -16.781  1.00 86.26           H
ATOM    247  O   ASN A  74      -1.464 -17.912 -16.892  1.00 86.26           O
ATOM    248  CG  ASN A  74      -0.407 -22.229 -16.704  1.00 86.26           C
ATOM    249  ND2 ASN A  74       0.565 -23.054 -16.400  1.00 86.26           N
ATOM    250 HD21 ASN A  74       1.513 -22.723 -16.288  1.00 86.26           H
ATOM    251 HD22 ASN A  74       0.309 -23.817 -15.790  1.00 86.26           H
ATOM    252  OD1 ASN A  74      -1.530 -22.474 -16.323  1.00 86.26           O
ATOM    253  N   GLU A  75      -0.440 -18.136 -18.879  1.00 87.11           N
ATOM    254  H   GLU A  75      -0.110 -18.777 -19.587  1.00 87.11           H
ATOM    255  CA  GLU A  75      -0.178 -16.702 -19.055  1.00 87.11           C
ATOM    256  HA  GLU A  75       0.437 -16.341 -18.232  1.00 87.11           H
ATOM    257  C   GLU A  75      -1.476 -15.887 -19.056  1.00 87.11           C
ATOM    258  CB  GLU A  75       0.563 -16.443 -20.372  1.00 87.11           C
ATOM    259  HB2 GLU A  75       0.632 -15.364 -20.510  1.00 87.11           H
ATOM    260  HB3 GLU A  75      -0.007 -16.864 -21.200  1.00 87.11           H
ATOM    261  O   GLU A  75      -1.568 -14.866 -18.370  1.00 87.11           O
ATOM    262  CG  GLU A  75       1.978 -17.026 -20.376  1.00 87.11           C
ATOM    263  HG2 GLU A  75       1.907 -18.111 -20.298  1.00 87.11           H
ATOM    264  HG3 GLU A  75       2.502 -16.645 -19.499  1.00 87.11           H
ATOM    265  CD  GLU A  75       2.773 -16.659 -21.639  1.00 87.11           C
ATOM    266  OE1 GLU A  75       3.990 -16.944 -21.649  1.00 87.11           O
ATOM    267  OE2 GLU A  75       2.173 -16.059 -22.564  1.00 87.11           O
ATOM    268  N   LEU A  76      -2.504 -16.361 -19.769  1.00 90.47           N
ATOM    269  H   LEU A  76      -2.342 -17.169 -20.353  1.00 90.47           H
ATOM    270  CA  LEU A  76      -3.810 -15.709 -19.822  1.00 90.47           C
ATOM    271  HA  LEU A  76      -3.649 -14.680 -20.144  1.00 90.47           H
ATOM    272  C   LEU A  76      -4.483 -15.661 -18.442  1.00 90.47           C
ATOM    273  CB  LEU A  76      -4.684 -16.429 -20.863  1.00 90.47           C
ATOM    274  HB2 LEU A  76      -4.166 -16.418 -21.822  1.00 90.47           H
ATOM    275  HB3 LEU A  76      -4.803 -17.469 -20.558  1.00 90.47           H
ATOM    276  O   LEU A  76      -5.022 -14.618 -18.068  1.00 90.47           O
ATOM    277  CG  LEU A  76      -6.081 -15.809 -21.048  1.00 90.47           C
ATOM    278  HG  LEU A  76      -6.616 -15.813 -20.099  1.00 90.47           H
ATOM    279  CD1 LEU A  76      -6.016 -14.372 -21.574  1.00 90.47           C
ATOM    280 HD11 LEU A  76      -5.432 -14.339 -22.494  1.00 90.47           H
ATOM    281 HD12 LEU A  76      -7.023 -14.005 -21.769  1.00 90.47           H
ATOM    282 HD13 LEU A  76      -5.553 -13.725 -20.828  1.00 90.47           H
ATOM    283  CD2 LEU A  76      -6.887 -16.648 -22.041  1.00 90.47           C
ATOM    284 HD21 LEU A  76      -6.390 -16.653 -23.012  1.00 90.47           H
ATOM    285 HD22 LEU A  76      -7.890 -16.235 -22.147  1.00 90.47           H
ATOM    286 HD23 LEU A  76      -6.963 -17.672 -21.674  1.00 90.47           H
ATOM    287  N   ILE A  77      -4.435 -16.753 -17.669  1.00 92.07           N
ATOM    288  H   ILE A  77      -3.978 -17.577 -18.032  1.00 92.07           H
ATOM    289  CA  ILE A  77      -4.973 -16.789 -16.299  1.00 92.07           C
ATOM    290  HA  ILE A  77      -6.027 -16.511 -16.330  1.00 92.07           H
ATOM    291  C   ILE A  77      -4.265 -15.753 -15.426  1.00 92.07           C
ATOM    292  CB  ILE A  77      -4.860 -18.209 -15.695  1.00 92.07           C
ATOM    293  HB  ILE A  77      -3.850 -18.581 -15.865  1.00 92.07           H
ATOM    294  O   ILE A  77      -4.932 -14.935 -14.784  1.00 92.07           O
ATOM    295  CG1 ILE A  77      -5.867 -19.158 -16.382  1.00 92.07           C
ATOM    296 HG12 ILE A  77      -5.855 -18.997 -17.460  1.00 92.07           H
ATOM    297 HG13 ILE A  77      -6.876 -18.933 -16.036  1.00 92.07           H
ATOM    298  CG2 ILE A  77      -5.122 -18.199 -14.174  1.00 92.07           C
ATOM    299 HG21 ILE A  77      -6.097 -17.761 -13.960  1.00 92.07           H
ATOM    300 HG22 ILE A  77      -5.087 -19.213 -13.775  1.00 92.07           H
ATOM    301 HG23 ILE A  77      -4.348 -17.635 -13.655  1.00 92.07           H
ATOM    302  CD1 ILE A  77      -5.569 -20.642 -16.127  1.00 92.07           C
ATOM    303 HD11 ILE A  77      -5.729 -20.896 -15.079  1.00 92.07           H
ATOM    304 HD12 ILE A  77      -4.538 -20.865 -16.401  1.00 92.07           H
ATOM    305 HD13 ILE A  77      -6.237 -21.252 -16.736  1.00 92.07           H
ATOM    306  N   TRP A  78      -2.929 -15.743 -15.433  1.00 91.90           N
ATOM    307  H   TRP A  78      -2.434 -16.436 -15.976  1.00 91.90           H
ATOM    308  CA  TRP A  78      -2.155 -14.771 -14.666  1.00 91.90           C
ATOM    309  HA  TRP A  78      -2.442 -14.855 -13.618  1.00 91.90           H
ATOM    310  C   TRP A  78      -2.472 -13.340 -15.092  1.00 91.90           C
ATOM    311  CB  TRP A  78      -0.659 -15.075 -14.788  1.00 91.90           C
ATOM    312  HB2 TRP A  78      -0.408 -15.287 -15.828  1.00 91.90           H
ATOM    313  HB3 TRP A  78      -0.103 -14.187 -14.488  1.00 91.90           H
ATOM    314  O   TRP A  78      -2.672 -12.482 -14.231  1.00 91.90           O
ATOM    315  CG  TRP A  78      -0.189 -16.194 -13.915  1.00 91.90           C
ATOM    316  CD1 TRP A  78       0.394 -17.342 -14.325  1.00 91.90           C
ATOM    317  HD1 TRP A  78       0.596 -17.599 -15.355  1.00 91.90           H
ATOM    318  CD2 TRP A  78      -0.278 -16.291 -12.462  1.00 91.90           C
ATOM    319  CE2 TRP A  78       0.268 -17.545 -12.058  1.00 91.90           C
ATOM    320  CE3 TRP A  78      -0.788 -15.448 -11.449  1.00 91.90           C
ATOM    321  HE3 TRP A  78      -1.214 -14.494 -11.723  1.00 91.90           H
ATOM    322  NE1 TRP A  78       0.672 -18.141 -13.233  1.00 91.90           N
ATOM    323  HE1 TRP A  78       1.089 -19.058 -13.307  1.00 91.90           H
ATOM    324  CH2 TRP A  78      -0.250 -17.099  -9.740  1.00 91.90           C
ATOM    325  HH2 TRP A  78      -0.283 -17.423  -8.710  1.00 91.90           H
ATOM    326  CZ2 TRP A  78       0.293 -17.949 -10.717  1.00 91.90           C
ATOM    327  HZ2 TRP A  78       0.709 -18.909 -10.447  1.00 91.90           H
ATOM    328  CZ3 TRP A  78      -0.772 -15.845 -10.099  1.00 91.90           C
ATOM    329  HZ3 TRP A  78      -1.180 -15.195  -9.339  1.00 91.90           H
ATOM    330  N   TYR A  79      -2.590 -13.082 -16.397  1.00 91.99           N
ATOM    331  H   TYR A  79      -2.389 -13.823 -17.052  1.00 91.99           H
ATOM    332  CA  TYR A  79      -2.936 -11.765 -16.924  1.00 91.99           C
ATOM    333  HA  TYR A  79      -2.192 -11.045 -16.585  1.00 91.99           H
ATOM    334  C   TYR A  79      -4.294 -11.282 -16.410  1.00 91.99           C
ATOM    335  CB  TYR A  79      -2.902 -11.798 -18.455  1.00 91.99           C
ATOM    336  HB2 TYR A  79      -1.946 -12.211 -18.778  1.00 91.99           H
ATOM    337  HB3 TYR A  79      -3.686 -12.457 -18.829  1.00 91.99           H
ATOM    338  O   TYR A  79      -4.399 -10.166 -15.900  1.00 91.99           O
ATOM    339  CG  TYR A  79      -3.060 -10.426 -19.073  1.00 91.99           C
ATOM    340  CD1 TYR A  79      -4.328  -9.961 -19.474  1.00 91.99           C
ATOM    341  HD1 TYR A  79      -5.198 -10.590 -19.350  1.00 91.99           H
ATOM    342  CD2 TYR A  79      -1.927  -9.607 -19.226  1.00 91.99           C
ATOM    343  HD2 TYR A  79      -0.957  -9.974 -18.922  1.00 91.99           H
ATOM    344  CE1 TYR A  79      -4.458  -8.681 -20.046  1.00 91.99           C
ATOM    345  HE1 TYR A  79      -5.424  -8.319 -20.366  1.00 91.99           H
ATOM    346  CE2 TYR A  79      -2.051  -8.328 -19.798  1.00 91.99           C
ATOM    347  HE2 TYR A  79      -1.173  -7.712 -19.928  1.00 91.99           H
ATOM    348  OH  TYR A  79      -3.428  -6.644 -20.795  1.00 91.99           O
ATOM    349  HH  TYR A  79      -2.567  -6.235 -20.907  1.00 91.99           H
ATOM    350  CZ  TYR A  79      -3.317  -7.869 -20.218  1.00 91.99           C
ATOM    351  N   VAL A  80      -5.322 -12.133 -16.477  1.00 93.81           N
ATOM    352  H   VAL A  80      -5.157 -13.041 -16.887  1.00 93.81           H
ATOM    353  CA  VAL A  80      -6.675 -11.812 -15.998  1.00 93.81           C
ATOM    354  HA  VAL A  80      -7.008 -10.893 -16.481  1.00 93.81           H
ATOM    355  C   VAL A  80      -6.681 -11.550 -14.490  1.00 93.81           C
ATOM    356  CB  VAL A  80      -7.650 -12.943 -16.383  1.00 93.81           C
ATOM    357  HB  VAL A  80      -7.231 -13.902 -16.077  1.00 93.81           H
ATOM    358  O   VAL A  80      -7.267 -10.564 -14.036  1.00 93.81           O
ATOM    359  CG1 VAL A  80      -9.029 -12.789 -15.726  1.00 93.81           C
ATOM    360 HG11 VAL A  80      -8.948 -12.922 -14.647  1.00 93.81           H
ATOM    361 HG12 VAL A  80      -9.440 -11.803 -15.942  1.00 93.81           H
ATOM    362 HG13 VAL A  80      -9.705 -13.554 -16.108  1.00 93.81           H
ATOM    363  CG2 VAL A  80      -7.876 -12.964 -17.902  1.00 93.81           C
ATOM    364 HG21 VAL A  80      -8.391 -12.057 -18.220  1.00 93.81           H
ATOM    365 HG22 VAL A  80      -8.472 -13.834 -18.174  1.00 93.81           H
ATOM    366 HG23 VAL A  80      -6.926 -13.026 -18.432  1.00 93.81           H
ATOM    367  N   VAL A  81      -6.001 -12.391 -13.707  1.00 93.72           N
ATOM    368  H   VAL A  81      -5.531 -13.171 -14.144  1.00 93.72           H
ATOM    369  CA  VAL A  81      -5.960 -12.285 -12.242  1.00 93.72           C
ATOM    370  HA  VAL A  81      -6.980 -12.177 -11.875  1.00 93.72           H
ATOM    371  C   VAL A  81      -5.200 -11.032 -11.782  1.00 93.72           C
ATOM    372  CB  VAL A  81      -5.386 -13.591 -11.655  1.00 93.72           C
ATOM    373  HB  VAL A  81      -4.472 -13.855 -12.187  1.00 93.72           H
ATOM    374  O   VAL A  81      -5.684 -10.305 -10.906  1.00 93.72           O
ATOM    375  CG1 VAL A  81      -5.048 -13.463 -10.174  1.00 93.72           C
ATOM    376 HG11 VAL A  81      -5.880 -13.025  -9.622  1.00 93.72           H
ATOM    377 HG12 VAL A  81      -4.154 -12.845 -10.095  1.00 93.72           H
ATOM    378 HG13 VAL A  81      -4.807 -14.440  -9.754  1.00 93.72           H
ATOM    379  CG2 VAL A  81      -6.393 -14.738 -11.795  1.00 93.72           C
ATOM    380 HG21 VAL A  81      -5.934 -15.670 -11.465  1.00 93.72           H
ATOM    381 HG22 VAL A  81      -7.279 -14.539 -11.192  1.00 93.72           H
ATOM    382 HG23 VAL A  81      -6.690 -14.859 -12.837  1.00 93.72           H
ATOM    383  N   PHE A  82      -4.053 -10.716 -12.390  1.00 93.20           N
ATOM    384  H   PHE A  82      -3.688 -11.334 -13.101  1.00 93.20           H
ATOM    385  CA  PHE A  82      -3.303  -9.495 -12.075  1.00 93.20           C
ATOM    386  HA  PHE A  82      -3.232  -9.404 -10.991  1.00 93.20           H
ATOM    387  C   PHE A  82      -4.001  -8.231 -12.573  1.00 93.20           C
ATOM    388  CB  PHE A  82      -1.884  -9.566 -12.639  1.00 93.20           C
ATOM    389  HB2 PHE A  82      -1.551  -8.559 -12.890  1.00 93.20           H
ATOM    390  HB3 PHE A  82      -1.884 -10.133 -13.570  1.00 93.20           H
ATOM    391  O   PHE A  82      -4.049  -7.242 -11.840  1.00 93.20           O
ATOM    392  CG  PHE A  82      -0.875 -10.150 -11.674  1.00 93.20           C
ATOM    393  CD1 PHE A  82      -0.059  -9.291 -10.916  1.00 93.20           C
ATOM    394  HD1 PHE A  82      -0.166  -8.220 -11.009  1.00 93.20           H
ATOM    395  CD2 PHE A  82      -0.715 -11.542 -11.563  1.00 93.20           C
ATOM    396  HD2 PHE A  82      -1.329 -12.206 -12.153  1.00 93.20           H
ATOM    397  CE1 PHE A  82       0.924  -9.819 -10.063  1.00 93.20           C
ATOM    398  HE1 PHE A  82       1.558  -9.157  -9.492  1.00 93.20           H
ATOM    399  CE2 PHE A  82       0.295 -12.069 -10.740  1.00 93.20           C
ATOM    400  HE2 PHE A  82       0.457 -13.135 -10.686  1.00 93.20           H
ATOM    401  CZ  PHE A  82       1.114 -11.209  -9.991  1.00 93.20           C
ATOM    402  HZ  PHE A  82       1.891 -11.629  -9.369  1.00 93.20           H
ATOM    403  N   MET A  83      -4.587  -8.252 -13.773  1.00 94.09           N
ATOM    404  H   MET A  83      -4.496  -9.072 -14.354  1.00 94.09           H
ATOM    405  CA  MET A  83      -5.361  -7.119 -14.282  1.00 94.09           C
ATOM    406  HA  MET A  83      -4.724  -6.235 -14.273  1.00 94.09           H
ATOM    407  C   MET A  83      -6.562  -6.829 -13.374  1.00 94.09           C
ATOM    408  CB  MET A  83      -5.787  -7.386 -15.733  1.00 94.09           C
ATOM    409  HB2 MET A  83      -4.896  -7.516 -16.347  1.00 94.09           H
ATOM    410  HB3 MET A  83      -6.383  -8.297 -15.783  1.00 94.09           H
ATOM    411  O   MET A  83      -6.779  -5.675 -13.000  1.00 94.09           O
ATOM    412  CG  MET A  83      -6.612  -6.225 -16.297  1.00 94.09           C
ATOM    413  HG2 MET A  83      -6.065  -5.291 -16.162  1.00 94.09           H
ATOM    414  HG3 MET A  83      -7.539  -6.158 -15.727  1.00 94.09           H
ATOM    415  SD  MET A  83      -7.069  -6.397 -18.040  1.00 94.09           S
ATOM    416  CE  MET A  83      -5.648  -5.586 -18.814  1.00 94.09           C
ATOM    417  HE1 MET A  83      -5.746  -5.643 -19.898  1.00 94.09           H
ATOM    418  HE2 MET A  83      -4.731  -6.086 -18.504  1.00 94.09           H
ATOM    419  HE3 MET A  83      -5.611  -4.539 -18.511  1.00 94.09           H
ATOM    420  N   GLY A  84      -7.296  -7.863 -12.949  1.00 94.87           N
ATOM    421  H   GLY A  84      -7.087  -8.784 -13.307  1.00 94.87           H
ATOM    422  CA  GLY A  84      -8.388  -7.726 -11.985  1.00 94.87           C
ATOM    423  HA2 GLY A  84      -8.801  -8.714 -11.780  1.00 94.87           H
ATOM    424  HA3 GLY A  84      -9.168  -7.094 -12.408  1.00 94.87           H
ATOM    425  C   GLY A  84      -7.920  -7.114 -10.661  1.00 94.87           C
ATOM    426  O   GLY A  84      -8.519  -6.152 -10.179  1.00 94.87           O
ATOM    427  N   MET A  85      -6.804  -7.602 -10.112  1.00 95.09           N
ATOM    428  H   MET A  85      -6.361  -8.398 -10.549  1.00 95.09           H
ATOM    429  CA  MET A  85      -6.202  -7.051  -8.894  1.00 95.09           C
ATOM    430  HA  MET A  85      -6.926  -7.120  -8.083  1.00 95.09           H
ATOM    431  C   MET A  85      -5.830  -5.571  -9.051  1.00 95.09           C
ATOM    432  CB  MET A  85      -4.974  -7.889  -8.520  1.00 95.09           C
ATOM    433  HB2 MET A  85      -4.314  -7.937  -9.385  1.00 95.09           H
ATOM    434  HB3 MET A  85      -5.292  -8.902  -8.274  1.00 95.09           H
ATOM    435  O   MET A  85      -6.174  -4.768  -8.184  1.00 95.09           O
ATOM    436  CG  MET A  85      -4.199  -7.307  -7.330  1.00 95.09           C
ATOM    437  HG2 MET A  85      -3.913  -6.279  -7.550  1.00 95.09           H
ATOM    438  HG3 MET A  85      -4.850  -7.298  -6.456  1.00 95.09           H
ATOM    439  SD  MET A  85      -2.681  -8.192  -6.907  1.00 95.09           S
ATOM    440  CE  MET A  85      -1.821  -8.214  -8.495  1.00 95.09           C
ATOM    441  HE1 MET A  85      -2.292  -8.939  -9.158  1.00 95.09           H
ATOM    442  HE2 MET A  85      -1.847  -7.223  -8.949  1.00 95.09           H
ATOM    443  HE3 MET A  85      -0.786  -8.509  -8.325  1.00 95.09           H
ATOM    444  N   VAL A  86      -5.161  -5.189 -10.144  1.00 95.51           N
ATOM    445  H   VAL A  86      -4.900  -5.894 -10.819  1.00 95.51           H
ATOM    446  CA  VAL A  86      -4.767  -3.794 -10.396  1.00 95.51           C
ATOM    447  HA  VAL A  86      -4.204  -3.431  -9.536  1.00 95.51           H
ATOM    448  C   VAL A  86      -5.998  -2.903 -10.527  1.00 95.51           C
ATOM    449  CB  VAL A  86      -3.862  -3.678 -11.638  1.00 95.51           C
ATOM    450  HB  VAL A  86      -4.329  -4.205 -12.470  1.00 95.51           H
ATOM    451  O   VAL A  86      -6.031  -1.843  -9.906  1.00 95.51           O
ATOM    452  CG1 VAL A  86      -3.629  -2.219 -12.059  1.00 95.51           C
ATOM    453 HG11 VAL A  86      -3.134  -1.667 -11.259  1.00 95.51           H
ATOM    454 HG12 VAL A  86      -3.004  -2.197 -12.951  1.00 95.51           H
ATOM    455 HG13 VAL A  86      -4.567  -1.728 -12.318  1.00 95.51           H
ATOM    456  CG2 VAL A  86      -2.486  -4.299 -11.361  1.00 95.51           C
ATOM    457 HG21 VAL A  86      -1.893  -4.304 -12.276  1.00 95.51           H
ATOM    458 HG22 VAL A  86      -2.589  -5.328 -11.017  1.00 95.51           H
ATOM    459 HG23 VAL A  86      -1.959  -3.726 -10.598  1.00 95.51           H
ATOM    460  N   ILE A  87      -7.032  -3.316 -11.268  1.00 95.68           N
ATOM    461  H   ILE A  87      -6.956  -4.198 -11.753  1.00 95.68           H
ATOM    462  CA  ILE A  87      -8.268  -2.529 -11.425  1.00 95.68           C
ATOM    463  HA  ILE A  87      -8.015  -1.554 -11.839  1.00 95.68           H
ATOM    464  C   ILE A  87      -8.924  -2.276 -10.065  1.00 95.68           C
ATOM    465  CB  ILE A  87      -9.239  -3.235 -12.401  1.00 95.68           C
ATOM    466  HB  ILE A  87      -9.315  -4.285 -12.118  1.00 95.68           H
ATOM    467  O   ILE A  87      -9.307  -1.143  -9.762  1.00 95.68           O
ATOM    468  CG1 ILE A  87      -8.686  -3.144 -13.842  1.00 95.68           C
ATOM    469 HG12 ILE A  87      -8.759  -2.115 -14.195  1.00 95.68           H
ATOM    470 HG13 ILE A  87      -7.630  -3.414 -13.851  1.00 95.68           H
ATOM    471  CG2 ILE A  87     -10.653  -2.618 -12.346  1.00 95.68           C
ATOM    472 HG21 ILE A  87     -11.102  -2.767 -11.364  1.00 95.68           H
ATOM    473 HG22 ILE A  87     -10.604  -1.551 -12.565  1.00 95.68           H
ATOM    474 HG23 ILE A  87     -11.310  -3.102 -13.069  1.00 95.68           H
ATOM    475  CD1 ILE A  87      -9.406  -4.063 -14.837  1.00 95.68           C
ATOM    476 HD11 ILE A  87     -10.432  -3.734 -14.999  1.00 95.68           H
ATOM    477 HD12 ILE A  87      -8.883  -4.034 -15.793  1.00 95.68           H
ATOM    478 HD13 ILE A  87      -9.403  -5.088 -14.464  1.00 95.68           H
ATOM    479  N   VAL A  88      -9.033  -3.304  -9.220  1.00 95.95           N
ATOM    480  H   VAL A  88      -8.708  -4.215  -9.510  1.00 95.95           H
ATOM    481  CA  VAL A  88      -9.691  -3.149  -7.919  1.00 95.95           C
ATOM    482  HA  VAL A  88     -10.584  -2.543  -8.071  1.00 95.95           H
ATOM    483  C   VAL A  88      -8.813  -2.384  -6.926  1.00 95.95           C
ATOM    484  CB  VAL A  88     -10.151  -4.496  -7.348  1.00 95.95           C
ATOM    485  HB  VAL A  88      -9.285  -5.132  -7.164  1.00 95.95           H
ATOM    486  O   VAL A  88      -9.331  -1.538  -6.198  1.00 95.95           O
ATOM    487  CG1 VAL A  88     -10.935  -4.243  -6.052  1.00 95.95           C
ATOM    488 HG11 VAL A  88     -11.473  -5.149  -5.772  1.00 95.95           H
ATOM    489 HG12 VAL A  88     -10.279  -3.933  -5.239  1.00 95.95           H
ATOM    490 HG13 VAL A  88     -11.674  -3.458  -6.215  1.00 95.95           H
ATOM    491  CG2 VAL A  88     -11.116  -5.235  -8.285  1.00 95.95           C
ATOM    492 HG21 VAL A  88     -12.036  -4.663  -8.410  1.00 95.95           H
ATOM    493 HG22 VAL A  88     -11.349  -6.216  -7.872  1.00 95.95           H
ATOM    494 HG23 VAL A  88     -10.668  -5.384  -9.267  1.00 95.95           H
ATOM    495  N   ALA A  89      -7.498  -2.617  -6.912  1.00 96.58           N
ATOM    496  H   ALA A  89      -7.120  -3.327  -7.522  1.00 96.58           H
ATOM    497  CA  ALA A  89      -6.570  -1.880  -6.059  1.00 96.58           C
ATOM    498  HA  ALA A  89      -6.911  -1.949  -5.026  1.00 96.58           H
ATOM    499  C   ALA A  89      -6.533  -0.392  -6.429  1.00 96.58           C
ATOM    500  CB  ALA A  89      -5.179  -2.522  -6.146  1.00 96.58           C
ATOM    501  HB1 ALA A  89      -4.487  -1.988  -5.496  1.00 96.58           H
ATOM    502  HB2 ALA A  89      -5.230  -3.563  -5.826  1.00 96.58           H
ATOM    503  HB3 ALA A  89      -4.809  -2.482  -7.171  1.00 96.58           H
ATOM    504  O   ALA A  89      -6.729   0.459  -5.563  1.00 96.58           O
ATOM    505  N   THR A  90      -6.353  -0.063  -7.707  1.00 96.00           N
ATOM    506  H   THR A  90      -6.224  -0.804  -8.381  1.00 96.00           H
ATOM    507  CA  THR A  90      -6.304   1.329  -8.177  1.00 96.00           C
ATOM    508  HA  THR A  90      -5.595   1.879  -7.558  1.00 96.00           H
ATOM    509  C   THR A  90      -7.659   2.012  -8.014  1.00 96.00           C
ATOM    510  CB  THR A  90      -5.819   1.433  -9.630  1.00 96.00           C
ATOM    511  HB  THR A  90      -5.855   2.478  -9.938  1.00 96.00           H
ATOM    512  O   THR A  90      -7.770   2.984  -7.268  1.00 96.00           O
ATOM    513  CG2 THR A  90      -4.391   0.929  -9.785  1.00 96.00           C
ATOM    514 HG21 THR A  90      -3.743   1.526  -9.142  1.00 96.00           H
ATOM    515 HG22 THR A  90      -4.298  -0.114  -9.482  1.00 96.00           H
ATOM    516 HG23 THR A  90      -4.078   1.027 -10.824  1.00 96.00           H
ATOM    517  OG1 THR A  90      -6.622   0.680 -10.504  1.00 96.00           O
ATOM    518  HG1 THR A  90      -6.391  -0.242 -10.371  1.00 96.00           H
ATOM    519  N   GLY A  91      -8.715   1.458  -8.617  1.00 96.02           N
ATOM    520  H   GLY A  91      -8.558   0.652  -9.204  1.00 96.02           H
ATOM    521  CA  GLY A  91     -10.060   2.024  -8.575  1.00 96.02           C
ATOM    522  HA2 GLY A  91     -10.047   3.021  -9.017  1.00 96.02           H
ATOM    523  HA3 GLY A  91     -10.726   1.387  -9.157  1.00 96.02           H
ATOM    524  C   GLY A  91     -10.607   2.125  -7.153  1.00 96.02           C
ATOM    525  O   GLY A  91     -11.106   3.175  -6.751  1.00 96.02           O
ATOM    526  N   GLY A  92     -10.455   1.069  -6.351  1.00 96.27           N
ATOM    527  H   GLY A  92      -9.984   0.250  -6.707  1.00 96.27           H
ATOM    528  CA  GLY A  92     -10.899   1.047  -4.960  1.00 96.27           C
ATOM    529  HA2 GLY A  92     -10.669   0.069  -4.538  1.00 96.27           H
ATOM    530  HA3 GLY A  92     -11.977   1.204  -4.922  1.00 96.27           H
ATOM    531  C   GLY A  92     -10.214   2.116  -4.110  1.00 96.27           C
ATOM    532  O   GLY A  92     -10.898   2.859  -3.404  1.00 96.27           O
ATOM    533  N   ASN A  93      -8.887   2.242  -4.198  1.00 97.03           N
ATOM    534  H   ASN A  93      -8.369   1.637  -4.818  1.00 97.03           H
ATOM    535  CA  ASN A  93      -8.150   3.240  -3.421  1.00 97.03           C
ATOM    536  HA  ASN A  93      -8.507   3.209  -2.392  1.00 97.03           H
ATOM    537  C   ASN A  93      -8.417   4.672  -3.906  1.00 97.03           C
ATOM    538  CB  ASN A  93      -6.658   2.885  -3.401  1.00 97.03           C
ATOM    539  HB2 ASN A  93      -6.085   3.752  -3.071  1.00 97.03           H
ATOM    540  HB3 ASN A  93      -6.304   2.627  -4.399  1.00 97.03           H
ATOM    541  O   ASN A  93      -8.601   5.565  -3.077  1.00 97.03           O
ATOM    542  CG  ASN A  93      -6.385   1.764  -2.415  1.00 97.03           C
ATOM    543  ND2 ASN A  93      -6.049   0.590  -2.887  1.00 97.03           N
ATOM    544 HD21 ASN A  93      -6.004   0.457  -3.887  1.00 97.03           H
ATOM    545 HD22 ASN A  93      -5.845  -0.166  -2.249  1.00 97.03           H
ATOM    546  OD1 ASN A  93      -6.560   1.939  -1.218  1.00 97.03           O
ATOM    547  N   THR A  94      -8.554   4.903  -5.215  1.00 96.45           N
ATOM    548  H   THR A  94      -8.348   4.166  -5.874  1.00 96.45           H
ATOM    549  CA  THR A  94      -8.978   6.210  -5.746  1.00 96.45           C
ATOM    550  HA  THR A  94      -8.281   6.970  -5.391  1.00 96.45           H
ATOM    551  C   THR A  94     -10.370   6.601  -5.240  1.00 96.45           C
ATOM    552  CB  THR A  94      -8.951   6.218  -7.281  1.00 96.45           C
ATOM    553  HB  THR A  94      -9.653   5.477  -7.665  1.00 96.45           H
ATOM    554  O   THR A  94     -10.575   7.749  -4.836  1.00 96.45           O
ATOM    555  CG2 THR A  94      -9.293   7.586  -7.869  1.00 96.45           C
ATOM    556 HG21 THR A  94      -9.147   7.559  -8.949  1.00 96.45           H
ATOM    557 HG22 THR A  94     -10.336   7.830  -7.670  1.00 96.45           H
ATOM    558 HG23 THR A  94      -8.650   8.354  -7.438  1.00 96.45           H
ATOM    559  OG1 THR A  94      -7.662   5.907  -7.749  1.00 96.45           O
ATOM    560  HG1 THR A  94      -7.014   6.459  -7.305  1.00 96.45           H
ATOM    561  N   ILE A  95     -11.314   5.655  -5.175  1.00 95.35           N
ATOM    562  H   ILE A  95     -11.108   4.740  -5.550  1.00 95.35           H
ATOM    563  CA  ILE A  95     -12.649   5.903  -4.613  1.00 95.35           C
ATOM    564  HA  ILE A  95     -13.061   6.787  -5.099  1.00 95.35           H
ATOM    565  C   ILE A  95     -12.565   6.223  -3.113  1.00 95.35           C
ATOM    566  CB  ILE A  95     -13.605   4.724  -4.903  1.00 95.35           C
ATOM    567  HB  ILE A  95     -13.133   3.798  -4.574  1.00 95.35           H
ATOM    568  O   ILE A  95     -13.221   7.163  -2.664  1.00 95.35           O
ATOM    569  CG1 ILE A  95     -13.916   4.618  -6.412  1.00 95.35           C
ATOM    570 HG12 ILE A  95     -13.005   4.756  -6.994  1.00 95.35           H
ATOM    571 HG13 ILE A  95     -14.594   5.422  -6.698  1.00 95.35           H
ATOM    572  CG2 ILE A  95     -14.921   4.913  -4.123  1.00 95.35           C
ATOM    573 HG21 ILE A  95     -14.750   4.698  -3.069  1.00 95.35           H
ATOM    574 HG22 ILE A  95     -15.277   5.938  -4.231  1.00 95.35           H
ATOM    575 HG23 ILE A  95     -15.694   4.234  -4.482  1.00 95.35           H
ATOM    576  CD1 ILE A  95     -14.530   3.267  -6.814  1.00 95.35           C
ATOM    577 HD11 ILE A  95     -14.625   3.228  -7.899  1.00 95.35           H
ATOM    578 HD12 ILE A  95     -15.521   3.140  -6.378  1.00 95.35           H
ATOM    579 HD13 ILE A  95     -13.882   2.452  -6.490  1.00 95.35           H
ATOM    580  N   VAL A  96     -11.744   5.512  -2.331  1.00 95.60           N
ATOM    581  H   VAL A  96     -11.236   4.743  -2.745  1.00 95.60           H
ATOM    582  CA  VAL A  96     -11.534   5.821  -0.900  1.00 95.60           C
ATOM    583  HA  VAL A  96     -12.495   5.755  -0.389  1.00 95.60           H
ATOM    584  C   VAL A  96     -11.031   7.254  -0.717  1.00 95.60           C
ATOM    585  CB  VAL A  96     -10.566   4.818  -0.237  1.00 95.60           C
ATOM    586  HB  VAL A  96      -9.666   4.726  -0.846  1.00 95.60           H
ATOM    587  O   VAL A  96     -11.588   7.993   0.102  1.00 95.60           O
ATOM    588  CG1 VAL A  96     -10.152   5.236   1.182  1.00 95.60           C
ATOM    589 HG11 VAL A  96      -9.532   4.456   1.624  1.00 95.60           H
ATOM    590 HG12 VAL A  96     -11.030   5.400   1.807  1.00 95.60           H
ATOM    591 HG13 VAL A  96      -9.544   6.141   1.149  1.00 95.60           H
ATOM    592  CG2 VAL A  96     -11.221   3.439  -0.112  1.00 95.60           C
ATOM    593 HG21 VAL A  96     -10.481   2.720   0.239  1.00 95.60           H
ATOM    594 HG22 VAL A  96     -12.064   3.477   0.578  1.00 95.60           H
ATOM    595 HG23 VAL A  96     -11.576   3.109  -1.088  1.00 95.60           H
ATOM    596  N   ILE A  97     -10.033   7.668  -1.506  1.00 96.39           N
ATOM    597  H   ILE A  97      -9.620   6.999  -2.140  1.00 96.39           H
ATOM    598  CA  ILE A  97      -9.504   9.039  -1.496  1.00 96.39           C
ATOM    599  HA  ILE A  97      -9.143   9.264  -0.493  1.00 96.39           H
ATOM    600  C   ILE A  97     -10.627  10.036  -1.808  1.00 96.39           C
ATOM    601  CB  ILE A  97      -8.316   9.174  -2.481  1.00 96.39           C
ATOM    602  HB  ILE A  97      -8.636   8.820  -3.461  1.00 96.39           H
ATOM    603  O   ILE A  97     -10.840  10.986  -1.050  1.00 96.39           O
ATOM    604  CG1 ILE A  97      -7.118   8.316  -2.017  1.00 96.39           C
ATOM    605 HG12 ILE A  97      -6.645   8.776  -1.149  1.00 96.39           H
ATOM    606 HG13 ILE A  97      -7.470   7.334  -1.702  1.00 96.39           H
ATOM    607  CG2 ILE A  97      -7.881  10.646  -2.620  1.00 96.39           C
ATOM    608 HG21 ILE A  97      -8.677  11.235  -3.075  1.00 96.39           H
ATOM    609 HG22 ILE A  97      -7.012  10.726  -3.273  1.00 96.39           H
ATOM    610 HG23 ILE A  97      -7.631  11.060  -1.643  1.00 96.39           H
ATOM    611  CD1 ILE A  97      -6.058   8.097  -3.104  1.00 96.39           C
ATOM    612 HD11 ILE A  97      -5.302   7.404  -2.733  1.00 96.39           H
ATOM    613 HD12 ILE A  97      -6.518   7.665  -3.992  1.00 96.39           H
ATOM    614 HD13 ILE A  97      -5.567   9.035  -3.365  1.00 96.39           H
ATOM    615  N   TRP A  98     -11.393   9.792  -2.875  1.00 95.19           N
ATOM    616  H   TRP A  98     -11.173   8.995  -3.455  1.00 95.19           H
ATOM    617  CA  TRP A  98     -12.504  10.654  -3.269  1.00 95.19           C
ATOM    618  HA  TRP A  98     -12.117  11.658  -3.445  1.00 95.19           H
ATOM    619  C   TRP A  98     -13.573  10.774  -2.175  1.00 95.19           C
ATOM    620  CB  TRP A  98     -13.110  10.150  -4.581  1.00 95.19           C
ATOM    621  HB2 TRP A  98     -13.457   9.126  -4.449  1.00 95.19           H
ATOM    622  HB3 TRP A  98     -12.334  10.137  -5.347  1.00 95.19           H
ATOM    623  O   TRP A  98     -13.967  11.890  -1.846  1.00 95.19           O
ATOM    624  CG  TRP A  98     -14.256  10.976  -5.075  1.00 95.19           C
ATOM    625  CD1 TRP A  98     -14.156  12.094  -5.828  1.00 95.19           C
ATOM    626  HD1 TRP A  98     -13.227  12.510  -6.189  1.00 95.19           H
ATOM    627  CD2 TRP A  98     -15.685  10.777  -4.848  1.00 95.19           C
ATOM    628  CE2 TRP A  98     -16.399  11.813  -5.519  1.00 95.19           C
ATOM    629  CE3 TRP A  98     -16.451   9.821  -4.148  1.00 95.19           C
ATOM    630  HE3 TRP A  98     -15.938   9.011  -3.652  1.00 95.19           H
ATOM    631  NE1 TRP A  98     -15.417  12.589  -6.096  1.00 95.19           N
ATOM    632  HE1 TRP A  98     -15.582  13.377  -6.707  1.00 95.19           H
ATOM    633  CH2 TRP A  98     -18.532  10.909  -4.819  1.00 95.19           C
ATOM    634  HH2 TRP A  98     -19.612  10.926  -4.836  1.00 95.19           H
ATOM    635  CZ2 TRP A  98     -17.800  11.880  -5.523  1.00 95.19           C
ATOM    636  HZ2 TRP A  98     -18.303  12.656  -6.080  1.00 95.19           H
ATOM    637  CZ3 TRP A  98     -17.857   9.899  -4.112  1.00 95.19           C
ATOM    638  HZ3 TRP A  98     -18.421   9.153  -3.572  1.00 95.19           H
ATOM    639  N   ILE A  99     -13.993   9.668  -1.549  1.00 93.00           N
ATOM    640  H   ILE A  99     -13.613   8.785  -1.860  1.00 93.00           H
ATOM    641  CA  ILE A  99     -15.012   9.666  -0.483  1.00 93.00           C
ATOM    642  HA  ILE A  99     -15.931  10.096  -0.883  1.00 93.00           H
ATOM    643  C   ILE A  99     -14.578  10.554   0.691  1.00 93.00           C
ATOM    644  CB  ILE A  99     -15.311   8.218  -0.010  1.00 93.00           C
ATOM    645  HB  ILE A  99     -14.363   7.720   0.192  1.00 93.00           H
ATOM    646  O   ILE A  99     -15.369  11.362   1.187  1.00 93.00           O
ATOM    647  CG1 ILE A  99     -16.064   7.424  -1.102  1.00 93.00           C
ATOM    648 HG12 ILE A  99     -15.569   7.563  -2.063  1.00 93.00           H
ATOM    649 HG13 ILE A  99     -17.077   7.813  -1.205  1.00 93.00           H
ATOM    650  CG2 ILE A  99     -16.145   8.208   1.291  1.00 93.00           C
ATOM    651 HG21 ILE A  99     -15.579   8.647   2.113  1.00 93.00           H
ATOM    652 HG22 ILE A  99     -16.397   7.190   1.585  1.00 93.00           H
ATOM    653 HG23 ILE A  99     -17.065   8.776   1.147  1.00 93.00           H
ATOM    654  CD1 ILE A  99     -16.123   5.913  -0.844  1.00 93.00           C
ATOM    655 HD11 ILE A  99     -16.731   5.684   0.031  1.00 93.00           H
ATOM    656 HD12 ILE A  99     -16.570   5.421  -1.708  1.00 93.00           H
ATOM    657 HD13 ILE A  99     -15.115   5.521  -0.702  1.00 93.00           H
ATOM    658  N   VAL A 100     -13.327  10.424   1.145  1.00 93.46           N
ATOM    659  H   VAL A 100     -12.711   9.774   0.677  1.00 93.46           H
ATOM    660  CA  VAL A 100     -12.820  11.201   2.289  1.00 93.46           C
ATOM    661  HA  VAL A 100     -13.549  11.138   3.097  1.00 93.46           H
ATOM    662  C   VAL A 100     -12.678  12.684   1.943  1.00 93.46           C
ATOM    663  CB  VAL A 100     -11.483  10.631   2.801  1.00 93.46           C
ATOM    664  HB  VAL A 100     -10.764  10.606   1.982  1.00 93.46           H
ATOM    665  O   VAL A 100     -12.956  13.543   2.786  1.00 93.46           O
ATOM    666  CG1 VAL A 100     -10.904  11.479   3.945  1.00 93.46           C
ATOM    667 HG11 VAL A 100     -10.029  10.986   4.369  1.00 93.46           H
ATOM    668 HG12 VAL A 100     -10.583  12.448   3.565  1.00 93.46           H
ATOM    669 HG13 VAL A 100     -11.654  11.622   4.722  1.00 93.46           H
ATOM    670  CG2 VAL A 100     -11.669   9.209   3.344  1.00 93.46           C
ATOM    671 HG21 VAL A 100     -12.019   8.557   2.543  1.00 93.46           H
ATOM    672 HG22 VAL A 100     -12.394   9.202   4.158  1.00 93.46           H
ATOM    673 HG23 VAL A 100     -10.714   8.818   3.695  1.00 93.46           H
ATOM    674  N   LEU A 101     -12.254  13.004   0.719  1.00 92.53           N
ATOM    675  H   LEU A 101     -12.022  12.262   0.074  1.00 92.53           H
ATOM    676  CA  LEU A 101     -12.094  14.389   0.280  1.00 92.53           C
ATOM    677  HA  LEU A 101     -11.648  14.961   1.093  1.00 92.53           H
ATOM    678  C   LEU A 101     -13.438  15.064  -0.017  1.00 92.53           C
ATOM    679  CB  LEU A 101     -11.147  14.443  -0.930  1.00 92.53           C
ATOM    680  HB2 LEU A 101     -11.156  15.457  -1.330  1.00 92.53           H
ATOM    681  HB3 LEU A 101     -11.531  13.780  -1.705  1.00 92.53           H
ATOM    682  O   LEU A 101     -13.600  16.239   0.322  1.00 92.53           O
ATOM    683  CG  LEU A 101      -9.685  14.058  -0.623  1.00 92.53           C
ATOM    684  HG  LEU A 101      -9.635  13.033  -0.254  1.00 92.53           H
ATOM    685  CD1 LEU A 101      -8.864  14.159  -1.907  1.00 92.53           C
ATOM    686 HD11 LEU A 101      -9.305  13.522  -2.673  1.00 92.53           H
ATOM    687 HD12 LEU A 101      -7.846  13.816  -1.723  1.00 92.53           H
ATOM    688 HD13 LEU A 101      -8.838  15.187  -2.268  1.00 92.53           H
ATOM    689  CD2 LEU A 101      -9.041  14.966   0.430  1.00 92.53           C
ATOM    690 HD21 LEU A 101      -7.983  14.720   0.513  1.00 92.53           H
ATOM    691 HD22 LEU A 101      -9.141  16.010   0.132  1.00 92.53           H
ATOM    692 HD23 LEU A 101      -9.504  14.800   1.403  1.00 92.53           H
ATOM    693  N   ALA A 102     -14.408  14.347  -0.583  1.00 90.03           N
ATOM    694  H   ALA A 102     -14.204  13.398  -0.862  1.00 90.03           H
ATOM    695  CA  ALA A 102     -15.719  14.881  -0.941  1.00 90.03           C
ATOM    696  HA  ALA A 102     -15.578  15.809  -1.496  1.00 90.03           H
ATOM    697  C   ALA A 102     -16.578  15.210   0.292  1.00 90.03           C
ATOM    698  CB  ALA A 102     -16.417  13.878  -1.869  1.00 90.03           C
ATOM    699  HB1 ALA A 102     -17.388  14.270  -2.171  1.00 90.03           H
ATOM    700  HB2 ALA A 102     -16.558  12.926  -1.357  1.00 90.03           H
ATOM    701  HB3 ALA A 102     -15.813  13.713  -2.761  1.00 90.03           H
ATOM    702  O   ALA A 102     -17.217  16.262   0.330  1.00 90.03           O
ATOM    703  N   ASP A 103     -16.564  14.362   1.327  1.00 86.59           N
ATOM    704  H   ASP A 103     -16.031  13.507   1.249  1.00 86.59           H
ATOM    705  CA  ASP A 103     -17.377  14.565   2.530  1.00 86.59           C
ATOM    706  HA  ASP A 103     -18.204  15.229   2.279  1.00 86.59           H
ATOM    707  C   ASP A 103     -16.583  15.237   3.666  1.00 86.59           C
ATOM    708  CB  ASP A 103     -18.035  13.244   2.956  1.00 86.59           C
ATOM    709  HB2 ASP A 103     -18.604  12.850   2.115  1.00 86.59           H
ATOM    710  HB3 ASP A 103     -17.259  12.521   3.208  1.00 86.59           H
ATOM    711  O   ASP A 103     -15.685  14.654   4.279  1.00 86.59           O
ATOM    712  CG  ASP A 103     -18.982  13.406   4.154  1.00 86.59           C
ATOM    713  OD1 ASP A 103     -19.093  14.536   4.693  1.00 86.59           O
ATOM    714  OD2 ASP A 103     -19.530  12.381   4.602  1.00 86.59           O
ATOM    715  N   ARG A 104     -16.968  16.469   4.029  1.00 86.31           N
ATOM    716  H   ARG A 104     -17.771  16.847   3.545  1.00 86.31           H
ATOM    717  CA  ARG A 104     -16.370  17.210   5.156  1.00 86.31           C
ATOM    718  HA  ARG A 104     -15.304  17.323   4.962  1.00 86.31           H
ATOM    719  C   ARG A 104     -16.475  16.450   6.485  1.00 86.31           C
ATOM    720  CB  ARG A 104     -17.013  18.600   5.301  1.00 86.31           C
ATOM    721  HB2 ARG A 104     -16.630  19.059   6.212  1.00 86.31           H
ATOM    722  HB3 ARG A 104     -18.091  18.487   5.408  1.00 86.31           H
ATOM    723  O   ARG A 104     -15.548  16.543   7.293  1.00 86.31           O
ATOM    724  CG  ARG A 104     -16.712  19.542   4.124  1.00 86.31           C
ATOM    725  HG2 ARG A 104     -17.167  19.147   3.216  1.00 86.31           H
ATOM    726  HG3 ARG A 104     -15.634  19.612   3.981  1.00 86.31           H
ATOM    727  CD  ARG A 104     -17.277  20.941   4.413  1.00 86.31           C
ATOM    728  HD2 ARG A 104     -18.345  20.850   4.611  1.00 86.31           H
ATOM    729  HD3 ARG A 104     -16.790  21.339   5.304  1.00 86.31           H
ATOM    730  NE  ARG A 104     -17.076  21.869   3.283  1.00 86.31           N
ATOM    731  HE  ARG A 104     -16.793  21.466   2.401  1.00 86.31           H
ATOM    732  NH1 ARG A 104     -17.856  23.778   4.310  1.00 86.31           N
ATOM    733 HH11 ARG A 104     -18.096  23.252   5.139  1.00 86.31           H
ATOM    734 HH12 ARG A 104     -18.111  24.754   4.253  1.00 86.31           H
ATOM    735  NH2 ARG A 104     -17.172  23.874   2.195  1.00 86.31           N
ATOM    736 HH21 ARG A 104     -17.433  24.850   2.180  1.00 86.31           H
ATOM    737 HH22 ARG A 104     -16.868  23.450   1.330  1.00 86.31           H
ATOM    738  CZ  ARG A 104     -17.365  23.163   3.270  1.00 86.31           C
ATOM    739  N   ARG A 105     -17.548  15.681   6.710  1.00 86.42           N
ATOM    740  H   ARG A 105     -18.194  15.545   5.945  1.00 86.42           H
ATOM    741  CA  ARG A 105     -17.759  14.865   7.922  1.00 86.42           C
ATOM    742  HA  ARG A 105     -17.570  15.476   8.804  1.00 86.42           H
ATOM    743  C   ARG A 105     -16.796  13.674   7.990  1.00 86.42           C
ATOM    744  CB  ARG A 105     -19.213  14.350   7.971  1.00 86.42           C
ATOM    745  HB2 ARG A 105     -19.364  13.657   7.143  1.00 86.42           H
ATOM    746  HB3 ARG A 105     -19.342  13.785   8.894  1.00 86.42           H
ATOM    747  O   ARG A 105     -16.561  13.141   9.077  1.00 86.42           O
ATOM    748  CG  ARG A 105     -20.314  15.430   7.913  1.00 86.42           C
ATOM    749  HG2 ARG A 105     -20.218  16.105   8.764  1.00 86.42           H
ATOM    750  HG3 ARG A 105     -20.222  15.997   6.987  1.00 86.42           H
ATOM    751  CD  ARG A 105     -21.693  14.747   7.940  1.00 86.42           C
ATOM    752  HD2 ARG A 105     -21.711  14.003   7.144  1.00 86.42           H
ATOM    753  HD3 ARG A 105     -21.820  14.232   8.893  1.00 86.42           H
ATOM    754  NE  ARG A 105     -22.827  15.676   7.734  1.00 86.42           N
ATOM    755  HE  ARG A 105     -22.645  16.669   7.739  1.00 86.42           H
ATOM    756  NH1 ARG A 105     -24.451  14.064   7.398  1.00 86.42           N
ATOM    757 HH11 ARG A 105     -23.786  13.306   7.443  1.00 86.42           H
ATOM    758 HH12 ARG A 105     -25.306  13.788   6.936  1.00 86.42           H
ATOM    759  NH2 ARG A 105     -25.002  16.199   7.223  1.00 86.42           N
ATOM    760 HH21 ARG A 105     -25.932  15.855   7.032  1.00 86.42           H
ATOM    761 HH22 ARG A 105     -24.846  17.195   7.277  1.00 86.42           H
ATOM    762  CZ  ARG A 105     -24.078  15.312   7.459  1.00 86.42           C
ATOM    763  N   MET A 106     -16.214  13.274   6.857  1.00 87.17           N
ATOM    764  H   MET A 106     -16.483  13.731   5.998  1.00 87.17           H
ATOM    765  CA  MET A 106     -15.213  12.208   6.764  1.00 87.17           C
ATOM    766  HA  MET A 106     -15.391  11.501   7.574  1.00 87.17           H
ATOM    767  C   MET A 106     -13.778  12.712   6.960  1.00 87.17           C
ATOM    768  CB  MET A 106     -15.374  11.441   5.439  1.00 87.17           C
ATOM    769  HB2 MET A 106     -14.532  10.762   5.304  1.00 87.17           H
ATOM    770  HB3 MET A 106     -15.370  12.139   4.602  1.00 87.17           H
ATOM    771  O   MET A 106     -12.883  11.889   7.122  1.00 87.17           O
ATOM    772  CG  MET A 106     -16.670  10.621   5.417  1.00 87.17           C
ATOM    773  HG2 MET A 106     -17.507  11.275   5.661  1.00 87.17           H
ATOM    774  HG3 MET A 106     -16.834  10.249   4.406  1.00 87.17           H
ATOM    775  SD  MET A 106     -16.679   9.211   6.568  1.00 87.17           S
ATOM    776  CE  MET A 106     -15.751   8.010   5.571  1.00 87.17           C
ATOM    777  HE1 MET A 106     -14.785   8.423   5.278  1.00 87.17           H
ATOM    778  HE2 MET A 106     -16.316   7.767   4.671  1.00 87.17           H
ATOM    779  HE3 MET A 106     -15.590   7.095   6.142  1.00 87.17           H
ATOM    780  N   ARG A 107     -13.521  14.023   7.051  1.00 89.70           N
ATOM    781  H   ARG A 107     -14.293  14.657   6.904  1.00 89.70           H
ATOM    782  CA  ARG A 107     -12.166  14.595   7.230  1.00 89.70           C
ATOM    783  HA  ARG A 107     -11.470  13.980   6.659  1.00 89.70           H
ATOM    784  C   ARG A 107     -11.672  14.530   8.686  1.00 89.70           C
ATOM    785  CB  ARG A 107     -12.107  16.004   6.629  1.00 89.70           C
ATOM    786  HB2 ARG A 107     -12.802  16.649   7.166  1.00 89.70           H
ATOM    787  HB3 ARG A 107     -11.098  16.398   6.755  1.00 89.70           H
ATOM    788  O   ARG A 107     -11.341  15.546   9.315  1.00 89.70           O
ATOM    789  CG  ARG A 107     -12.449  16.019   5.129  1.00 89.70           C
ATOM    790  HG2 ARG A 107     -13.461  15.642   4.977  1.00 89.70           H
ATOM    791  HG3 ARG A 107     -11.750  15.391   4.578  1.00 89.70           H
ATOM    792  CD  ARG A 107     -12.375  17.455   4.609  1.00 89.70           C
ATOM    793  HD2 ARG A 107     -12.945  18.096   5.283  1.00 89.70           H
ATOM    794  HD3 ARG A 107     -11.333  17.773   4.610  1.00 89.70           H
ATOM    795  NE  ARG A 107     -12.929  17.586   3.250  1.00 89.70           N
ATOM    796  HE  ARG A 107     -13.188  16.739   2.764  1.00 89.70           H
ATOM    797  NH1 ARG A 107     -12.754  19.872   3.104  1.00 89.70           N
ATOM    798 HH11 ARG A 107     -12.772  20.693   2.516  1.00 89.70           H
ATOM    799 HH12 ARG A 107     -12.256  19.877   3.982  1.00 89.70           H
ATOM    800  NH2 ARG A 107     -13.581  18.733   1.390  1.00 89.70           N
ATOM    801 HH21 ARG A 107     -13.759  17.846   0.941  1.00 89.70           H
ATOM    802 HH22 ARG A 107     -13.598  19.561   0.811  1.00 89.70           H
ATOM    803  CZ  ARG A 107     -13.087  18.720   2.589  1.00 89.70           C
ATOM    804  N   THR A 108     -11.665  13.315   9.228  1.00 90.83           N
ATOM    805  H   THR A 108     -11.905  12.559   8.603  1.00 90.83           H
ATOM    806  CA  THR A 108     -11.164  12.966  10.565  1.00 90.83           C
ATOM    807  HA  THR A 108     -11.207  13.854  11.195  1.00 90.83           H
ATOM    808  C   THR A 108      -9.705  12.513  10.505  1.00 90.83           C
ATOM    809  CB  THR A 108     -12.022  11.883  11.239  1.00 90.83           C
ATOM    810  HB  THR A 108     -11.667  11.767  12.263  1.00 90.83           H
ATOM    811  O   THR A 108      -9.206  12.150   9.447  1.00 90.83           O
ATOM    812  CG2 THR A 108     -13.508  12.234  11.295  1.00 90.83           C
ATOM    813 HG21 THR A 108     -13.642  13.188  11.806  1.00 90.83           H
ATOM    814 HG22 THR A 108     -14.043  11.461  11.846  1.00 90.83           H
ATOM    815 HG23 THR A 108     -13.927  12.306  10.292  1.00 90.83           H
ATOM    816  OG1 THR A 108     -11.883  10.640  10.597  1.00 90.83           O
ATOM    817  HG1 THR A 108     -12.472  10.607   9.839  1.00 90.83           H
ATOM    818  N   VAL A 109      -9.017  12.515  11.648  1.00 91.67           N
ATOM    819  H   VAL A 109      -9.480  12.817  12.494  1.00 91.67           H
ATOM    820  CA  VAL A 109      -7.592  12.147  11.757  1.00 91.67           C
ATOM    821  HA  VAL A 109      -6.998  12.813  11.132  1.00 91.67           H
ATOM    822  C   VAL A 109      -7.309  10.736  11.246  1.00 91.67           C
ATOM    823  CB  VAL A 109      -7.142  12.327  13.215  1.00 91.67           C
ATOM    824  HB  VAL A 109      -7.921  11.941  13.872  1.00 91.67           H
ATOM    825  O   VAL A 109      -6.431  10.556  10.411  1.00 91.67           O
ATOM    826  CG1 VAL A 109      -5.844  11.593  13.558  1.00 91.67           C
ATOM    827 HG11 VAL A 109      -5.404  12.012  14.463  1.00 91.67           H
ATOM    828 HG12 VAL A 109      -5.139  11.659  12.730  1.00 91.67           H
ATOM    829 HG13 VAL A 109      -6.052  10.539  13.745  1.00 91.67           H
ATOM    830  CG2 VAL A 109      -7.011  13.833  13.475  1.00 91.67           C
ATOM    831 HG21 VAL A 109      -6.125  14.218  12.968  1.00 91.67           H
ATOM    832 HG22 VAL A 109      -7.892  14.376  13.132  1.00 91.67           H
ATOM    833 HG23 VAL A 109      -6.909  14.002  14.547  1.00 91.67           H
ATOM    834  N   THR A 110      -8.101   9.748  11.661  1.00 91.29           N
ATOM    835  H   THR A 110      -8.777   9.917  12.392  1.00 91.29           H
ATOM    836  CA  THR A 110      -7.963   8.370  11.169  1.00 91.29           C
ATOM    837  HA  THR A 110      -6.963   8.003  11.404  1.00 91.29           H
ATOM    838  C   THR A 110      -8.147   8.296   9.656  1.00 91.29           C
ATOM    839  CB  THR A 110      -8.997   7.458  11.835  1.00 91.29           C
ATOM    840  HB  THR A 110      -9.980   7.672  11.416  1.00 91.29           H
ATOM    841  O   THR A 110      -7.398   7.601   8.983  1.00 91.29           O
ATOM    842  CG2 THR A 110      -8.699   5.973  11.657  1.00 91.29           C
ATOM    843 HG21 THR A 110      -9.446   5.381  12.186  1.00 91.29           H
ATOM    844 HG22 THR A 110      -8.728   5.710  10.599  1.00 91.29           H
ATOM    845 HG23 THR A 110      -7.709   5.742  12.051  1.00 91.29           H
ATOM    846  OG1 THR A 110      -9.052   7.735  13.214  1.00 91.29           O
ATOM    847  HG1 THR A 110      -8.202   7.510  13.599  1.00 91.29           H
ATOM    848  N   ASN A 111      -9.095   9.056   9.100  1.00 93.32           N
ATOM    849  H   ASN A 111      -9.659   9.652   9.689  1.00 93.32           H
ATOM    850  CA  ASN A 111      -9.350   9.054   7.662  1.00 93.32           C
ATOM    851  HA  ASN A 111      -9.345   8.021   7.315  1.00 93.32           H
ATOM    852  C   ASN A 111      -8.259   9.779   6.856  1.00 93.32           C
ATOM    853  CB  ASN A 111     -10.742   9.633   7.388  1.00 93.32           C
ATOM    854  HB2 ASN A 111     -10.807  10.623   7.840  1.00 93.32           H
ATOM    855  HB3 ASN A 111     -10.862   9.743   6.311  1.00 93.32           H
ATOM    856  O   ASN A 111      -8.091   9.460   5.686  1.00 93.32           O
ATOM    857  CG  ASN A 111     -11.895   8.769   7.877  1.00 93.32           C
ATOM    858  ND2 ASN A 111     -13.105   9.246   7.735  1.00 93.32           N
ATOM    859 HD21 ASN A 111     -13.205  10.119   7.237  1.00 93.32           H
ATOM    860 HD22 ASN A 111     -13.871   8.610   7.909  1.00 93.32           H
ATOM    861  OD1 ASN A 111     -11.759   7.681   8.404  1.00 93.32           O
ATOM    862  N   ILE A 112      -7.483  10.693   7.456  1.00 95.11           N
ATOM    863  H   ILE A 112      -7.672  10.933   8.419  1.00 95.11           H
ATOM    864  CA  ILE A 112      -6.267  11.237   6.820  1.00 95.11           C
ATOM    865  HA  ILE A 112      -6.525  11.608   5.829  1.00 95.11           H
ATOM    866  C   ILE A 112      -5.243  10.115   6.613  1.00 95.11           C
ATOM    867  CB  ILE A 112      -5.669  12.410   7.636  1.00 95.11           C
ATOM    868  HB  ILE A 112      -5.541  12.086   8.668  1.00 95.11           H
ATOM    869  O   ILE A 112      -4.665  10.016   5.535  1.00 95.11           O
ATOM    870  CG1 ILE A 112      -6.623  13.626   7.612  1.00 95.11           C
ATOM    871 HG12 ILE A 112      -6.646  14.047   6.607  1.00 95.11           H
ATOM    872 HG13 ILE A 112      -7.635  13.300   7.850  1.00 95.11           H
ATOM    873  CG2 ILE A 112      -4.282  12.822   7.103  1.00 95.11           C
ATOM    874 HG21 ILE A 112      -4.347  13.091   6.049  1.00 95.11           H
ATOM    875 HG22 ILE A 112      -3.570  12.003   7.209  1.00 95.11           H
ATOM    876 HG23 ILE A 112      -3.877  13.663   7.665  1.00 95.11           H
ATOM    877  CD1 ILE A 112      -6.251  14.734   8.609  1.00 95.11           C
ATOM    878 HD11 ILE A 112      -7.049  15.476   8.633  1.00 95.11           H
ATOM    879 HD12 ILE A 112      -6.126  14.313   9.607  1.00 95.11           H
ATOM    880 HD13 ILE A 112      -5.329  15.231   8.305  1.00 95.11           H
ATOM    881  N   PHE A 113      -5.062   9.227   7.596  1.00 96.14           N
ATOM    882  H   PHE A 113      -5.543   9.345   8.476  1.00 96.14           H
ATOM    883  CA  PHE A 113      -4.219   8.047   7.401  1.00 96.14           C
ATOM    884  HA  PHE A 113      -3.253   8.365   7.009  1.00 96.14           H
ATOM    885  C   PHE A 113      -4.801   7.074   6.376  1.00 96.14           C
ATOM    886  CB  PHE A 113      -3.987   7.312   8.716  1.00 96.14           C
ATOM    887  HB2 PHE A 113      -3.444   6.395   8.488  1.00 96.14           H
ATOM    888  HB3 PHE A 113      -4.949   7.020   9.137  1.00 96.14           H
ATOM    889  O   PHE A 113      -4.042   6.526   5.593  1.00 96.14           O
ATOM    890  CG  PHE A 113      -3.180   8.057   9.749  1.00 96.14           C
ATOM    891  CD1 PHE A 113      -1.898   8.555   9.444  1.00 96.14           C
ATOM    892  HD1 PHE A 113      -1.488   8.442   8.451  1.00 96.14           H
ATOM    893  CD2 PHE A 113      -3.682   8.168  11.052  1.00 96.14           C
ATOM    894  HD2 PHE A 113      -4.647   7.752  11.300  1.00 96.14           H
ATOM    895  CE1 PHE A 113      -1.125   9.170  10.443  1.00 96.14           C
ATOM    896  HE1 PHE A 113      -0.137   9.538  10.207  1.00 96.14           H
ATOM    897  CE2 PHE A 113      -2.903   8.759  12.051  1.00 96.14           C
ATOM    898  HE2 PHE A 113      -3.301   8.766  13.055  1.00 96.14           H
ATOM    899  CZ  PHE A 113      -1.622   9.263  11.755  1.00 96.14           C
ATOM    900  HZ  PHE A 113      -1.008   9.696  12.531  1.00 96.14           H
ATOM    901  N   LEU A 114      -6.125   6.889   6.319  1.00 95.16           N
ATOM    902  H   LEU A 114      -6.706   7.308   7.031  1.00 95.16           H
ATOM    903  CA  LEU A 114      -6.731   6.059   5.268  1.00 95.16           C
ATOM    904  HA  LEU A 114      -6.264   5.074   5.286  1.00 95.16           H
ATOM    905  C   LEU A 114      -6.453   6.617   3.867  1.00 95.16           C
ATOM    906  CB  LEU A 114      -8.244   5.896   5.481  1.00 95.16           C
ATOM    907  HB2 LEU A 114      -8.635   5.322   4.641  1.00 95.16           H
ATOM    908  HB3 LEU A 114      -8.716   6.878   5.449  1.00 95.16           H
ATOM    909  O   LEU A 114      -6.141   5.850   2.968  1.00 95.16           O
ATOM    910  CG  LEU A 114      -8.648   5.176   6.778  1.00 95.16           C
ATOM    911  HG  LEU A 114      -8.324   5.757   7.641  1.00 95.16           H
ATOM    912  CD1 LEU A 114     -10.169   5.049   6.837  1.00 95.16           C
ATOM    913 HD11 LEU A 114     -10.463   4.600   7.785  1.00 95.16           H
ATOM    914 HD12 LEU A 114     -10.514   4.421   6.015  1.00 95.16           H
ATOM    915 HD13 LEU A 114     -10.621   6.037   6.752  1.00 95.16           H
ATOM    916  CD2 LEU A 114      -8.059   3.775   6.889  1.00 95.16           C
ATOM    917 HD21 LEU A 114      -8.337   3.199   6.006  1.00 95.16           H
ATOM    918 HD22 LEU A 114      -6.971   3.826   6.937  1.00 95.16           H
ATOM    919 HD23 LEU A 114      -8.425   3.274   7.784  1.00 95.16           H
ATOM    920  N   VAL A 115      -6.498   7.942   3.693  1.00 96.74           N
ATOM    921  H   VAL A 115      -6.790   8.524   4.465  1.00 96.74           H
ATOM    922  CA  VAL A 115      -6.082   8.584   2.436  1.00 96.74           C
ATOM    923  HA  VAL A 115      -6.627   8.124   1.611  1.00 96.74           H
ATOM    924  C   VAL A 115      -4.599   8.333   2.167  1.00 96.74           C
ATOM    925  CB  VAL A 115      -6.401  10.091   2.444  1.00 96.74           C
ATOM    926  HB  VAL A 115      -6.017  10.537   3.361  1.00 96.74           H
ATOM    927  O   VAL A 115      -4.255   7.976   1.048  1.00 96.74           O
ATOM    928  CG1 VAL A 115      -5.800  10.853   1.255  1.00 96.74           C
ATOM    929 HG11 VAL A 115      -4.712  10.837   1.306  1.00 96.74           H
ATOM    930 HG12 VAL A 115      -6.115  10.397   0.316  1.00 96.74           H
ATOM    931 HG13 VAL A 115      -6.123  11.894   1.275  1.00 96.74           H
ATOM    932  CG2 VAL A 115      -7.916  10.313   2.397  1.00 96.74           C
ATOM    933 HG21 VAL A 115      -8.310   9.960   1.443  1.00 96.74           H
ATOM    934 HG22 VAL A 115      -8.139  11.374   2.506  1.00 96.74           H
ATOM    935 HG23 VAL A 115      -8.404   9.757   3.197  1.00 96.74           H
ATOM    936  N   ASN A 116      -3.728   8.471   3.173  1.00 97.67           N
ATOM    937  H   ASN A 116      -4.068   8.778   4.073  1.00 97.67           H
ATOM    938  CA  ASN A 116      -2.292   8.218   3.015  1.00 97.67           C
ATOM    939  HA  ASN A 116      -1.915   8.869   2.226  1.00 97.67           H
ATOM    940  C   ASN A 116      -1.993   6.773   2.580  1.00 97.67           C
ATOM    941  CB  ASN A 116      -1.572   8.561   4.330  1.00 97.67           C
ATOM    942  HB2 ASN A 116      -1.922   9.524   4.702  1.00 97.67           H
ATOM    943  HB3 ASN A 116      -1.769   7.799   5.083  1.00 97.67           H
ATOM    944  O   ASN A 116      -1.207   6.557   1.663  1.00 97.67           O
ATOM    945  CG  ASN A 116      -0.080   8.681   4.097  1.00 97.67           C
ATOM    946  ND2 ASN A 116       0.754   7.893   4.726  1.00 97.67           N
ATOM    947 HD21 ASN A 116       0.441   7.082   5.241  1.00 97.67           H
ATOM    948 HD22 ASN A 116       1.722   7.957   4.444  1.00 97.67           H
ATOM    949  OD1 ASN A 116       0.355   9.535   3.349  1.00 97.67           O
ATOM    950  N   LEU A 117      -2.671   5.804   3.200  1.00 96.93           N
ATOM    951  H   LEU A 117      -3.299   6.067   3.946  1.00 96.93           H
ATOM    952  CA  LEU A 117      -2.599   4.386   2.850  1.00 96.93           C
ATOM    953  HA  LEU A 117      -1.560   4.062   2.897  1.00 96.93           H
ATOM    954  C   LEU A 117      -3.090   4.147   1.417  1.00 96.93           C
ATOM    955  CB  LEU A 117      -3.426   3.606   3.887  1.00 96.93           C
ATOM    956  HB2 LEU A 117      -4.442   4.000   3.887  1.00 96.93           H
ATOM    957  HB3 LEU A 117      -2.998   3.781   4.874  1.00 96.93           H
ATOM    958  O   LEU A 117      -2.393   3.520   0.630  1.00 96.93           O
ATOM    959  CG  LEU A 117      -3.505   2.087   3.658  1.00 96.93           C
ATOM    960  HG  LEU A 117      -4.013   1.879   2.716  1.00 96.93           H
ATOM    961  CD1 LEU A 117      -2.134   1.428   3.669  1.00 96.93           C
ATOM    962 HD11 LEU A 117      -1.592   1.675   4.582  1.00 96.93           H
ATOM    963 HD12 LEU A 117      -2.247   0.347   3.584  1.00 96.93           H
ATOM    964 HD13 LEU A 117      -1.578   1.760   2.792  1.00 96.93           H
ATOM    965  CD2 LEU A 117      -4.316   1.485   4.802  1.00 96.93           C
ATOM    966 HD21 LEU A 117      -4.511   0.435   4.585  1.00 96.93           H
ATOM    967 HD22 LEU A 117      -3.763   1.571   5.737  1.00 96.93           H
ATOM    968 HD23 LEU A 117      -5.260   2.025   4.884  1.00 96.93           H
ATOM    969  N   SER A 118      -4.238   4.719   1.043  1.00 97.79           N
ATOM    970  H   SER A 118      -4.805   5.184   1.738  1.00 97.79           H
ATOM    971  CA  SER A 118      -4.770   4.592  -0.316  1.00 97.79           C
ATOM    972  HA  SER A 118      -4.800   3.532  -0.565  1.00 97.79           H
ATOM    973  C   SER A 118      -3.896   5.258  -1.382  1.00 97.79           C
ATOM    974  CB  SER A 118      -6.191   5.154  -0.382  1.00 97.79           C
ATOM    975  HB2 SER A 118      -6.499   5.231  -1.424  1.00 97.79           H
ATOM    976  HB3 SER A 118      -6.222   6.144   0.072  1.00 97.79           H
ATOM    977  O   SER A 118      -3.860   4.774  -2.509  1.00 97.79           O
ATOM    978  OG  SER A 118      -7.082   4.288   0.290  1.00 97.79           O
ATOM    979  HG  SER A 118      -6.898   3.405  -0.037  1.00 97.79           H
ATOM    980  N   VAL A 119      -3.177   6.339  -1.061  1.00 98.16           N
ATOM    981  H   VAL A 119      -3.270   6.719  -0.130  1.00 98.16           H
ATOM    982  CA  VAL A 119      -2.194   6.940  -1.980  1.00 98.16           C
ATOM    983  HA  VAL A 119      -2.665   7.089  -2.951  1.00 98.16           H
ATOM    984  C   VAL A 119      -1.027   5.983  -2.211  1.00 98.16           C
ATOM    985  CB  VAL A 119      -1.707   8.312  -1.470  1.00 98.16           C
ATOM    986  HB  VAL A 119      -1.437   8.233  -0.417  1.00 98.16           H
ATOM    987  O   VAL A 119      -0.670   5.750  -3.362  1.00 98.16           O
ATOM    988  CG1 VAL A 119      -0.489   8.842  -2.241  1.00 98.16           C
ATOM    989 HG11 VAL A 119      -0.699   8.862  -3.310  1.00 98.16           H
ATOM    990 HG12 VAL A 119       0.380   8.208  -2.063  1.00 98.16           H
ATOM    991 HG13 VAL A 119      -0.240   9.848  -1.902  1.00 98.16           H
ATOM    992  CG2 VAL A 119      -2.817   9.362  -1.617  1.00 98.16           C
ATOM    993 HG21 VAL A 119      -3.022   9.537  -2.673  1.00 98.16           H
ATOM    994 HG22 VAL A 119      -3.734   9.021  -1.136  1.00 98.16           H
ATOM    995 HG23 VAL A 119      -2.501  10.296  -1.151  1.00 98.16           H
ATOM    996  N   ALA A 120      -0.468   5.396  -1.150  1.00 97.79           N
ATOM    997  H   ALA A 120      -0.824   5.597  -0.226  1.00 97.79           H
ATOM    998  CA  ALA A 120       0.614   4.420  -1.266  1.00 97.79           C
ATOM    999  HA  ALA A 120       1.433   4.867  -1.830  1.00 97.79           H
ATOM   1000  C   ALA A 120       0.172   3.158  -2.038  1.00 97.79           C
ATOM   1001  CB  ALA A 120       1.120   4.112   0.146  1.00 97.79           C
ATOM   1002  HB1 ALA A 120       1.517   5.018   0.605  1.00 97.79           H
ATOM   1003  HB2 ALA A 120       0.308   3.725   0.761  1.00 97.79           H
ATOM   1004  HB3 ALA A 120       1.910   3.362   0.093  1.00 97.79           H
ATOM   1005  O   ALA A 120       0.854   2.735  -2.970  1.00 97.79           O
ATOM   1006  N   ASP A 121      -1.016   2.626  -1.743  1.00 97.31           N
ATOM   1007  H   ASP A 121      -1.492   2.965  -0.920  1.00 97.31           H
ATOM   1008  CA  ASP A 121      -1.573   1.445  -2.415  1.00 97.31           C
ATOM   1009  HA  ASP A 121      -0.839   0.641  -2.382  1.00 97.31           H
ATOM   1010  C   ASP A 121      -1.922   1.701  -3.898  1.00 97.31           C
ATOM   1011  CB  ASP A 121      -2.819   0.978  -1.650  1.00 97.31           C
ATOM   1012  HB2 ASP A 121      -3.467   1.834  -1.463  1.00 97.31           H
ATOM   1013  HB3 ASP A 121      -3.372   0.287  -2.287  1.00 97.31           H
ATOM   1014  O   ASP A 121      -1.720   0.839  -4.760  1.00 97.31           O
ATOM   1015  CG  ASP A 121      -2.530   0.254  -0.328  1.00 97.31           C
ATOM   1016  OD1 ASP A 121      -1.366  -0.140  -0.081  1.00 97.31           O
ATOM   1017  OD2 ASP A 121      -3.517   0.012   0.405  1.00 97.31           O
ATOM   1018  N   ALA A 122      -2.417   2.896  -4.240  1.00 97.20           N
ATOM   1019  H   ALA A 122      -2.609   3.569  -3.512  1.00 97.20           H
ATOM   1020  CA  ALA A 122      -2.623   3.292  -5.635  1.00 97.20           C
ATOM   1021  HA  ALA A 122      -3.177   2.506  -6.150  1.00 97.20           H
ATOM   1022  C   ALA A 122      -1.286   3.483  -6.374  1.00 97.20           C
ATOM   1023  CB  ALA A 122      -3.473   4.566  -5.674  1.00 97.20           C
ATOM   1024  HB1 ALA A 122      -2.958   5.373  -5.154  1.00 97.20           H
ATOM   1025  HB2 ALA A 122      -4.434   4.381  -5.196  1.00 97.20           H
ATOM   1026  HB3 ALA A 122      -3.643   4.857  -6.711  1.00 97.20           H
ATOM   1027  O   ALA A 122      -1.164   3.132  -7.549  1.00 97.20           O
ATOM   1028  N   MET A 123      -0.269   4.009  -5.686  1.00 97.11           N
ATOM   1029  H   MET A 123      -0.429   4.290  -4.729  1.00 97.11           H
ATOM   1030  CA  MET A 123       1.061   4.231  -6.247  1.00 97.11           C
ATOM   1031  HA  MET A 123       0.950   4.767  -7.189  1.00 97.11           H
ATOM   1032  C   MET A 123       1.774   2.908  -6.557  1.00 97.11           C
ATOM   1033  CB  MET A 123       1.860   5.118  -5.284  1.00 97.11           C
ATOM   1034  HB2 MET A 123       1.261   5.992  -5.029  1.00 97.11           H
ATOM   1035  HB3 MET A 123       2.079   4.564  -4.371  1.00 97.11           H
ATOM   1036  O   MET A 123       2.259   2.742  -7.675  1.00 97.11           O
ATOM   1037  CG  MET A 123       3.159   5.623  -5.907  1.00 97.11           C
ATOM   1038  HG2 MET A 123       3.803   4.772  -6.126  1.00 97.11           H
ATOM   1039  HG3 MET A 123       2.907   6.118  -6.845  1.00 97.11           H
ATOM   1040  SD  MET A 123       4.067   6.814  -4.882  1.00 97.11           S
ATOM   1041  CE  MET A 123       4.599   5.734  -3.534  1.00 97.11           C
ATOM   1042  HE1 MET A 123       5.281   4.982  -3.931  1.00 97.11           H
ATOM   1043  HE2 MET A 123       5.141   6.311  -2.784  1.00 97.11           H
ATOM   1044  HE3 MET A 123       3.741   5.255  -3.062  1.00 97.11           H
ATOM   1045  N   VAL A 124       1.776   1.937  -5.635  1.00 96.49           N
ATOM   1046  H   VAL A 124       1.410   2.137  -4.715  1.00 96.49           H
ATOM   1047  CA  VAL A 124       2.387   0.618  -5.889  1.00 96.49           C
ATOM   1048  HA  VAL A 124       3.406   0.794  -6.233  1.00 96.49           H
ATOM   1049  C   VAL A 124       1.665  -0.131  -7.003  1.00 96.49           C
ATOM   1050  CB  VAL A 124       2.483  -0.239  -4.611  1.00 96.49           C
ATOM   1051  HB  VAL A 124       2.895   0.401  -3.831  1.00 96.49           H
ATOM   1052  O   VAL A 124       2.313  -0.672  -7.896  1.00 96.49           O
ATOM   1053  CG1 VAL A 124       1.154  -0.755  -4.068  1.00 96.49           C
ATOM   1054 HG11 VAL A 124       0.472   0.088  -3.952  1.00 96.49           H
ATOM   1055 HG12 VAL A 124       1.310  -1.208  -3.089  1.00 96.49           H
ATOM   1056 HG13 VAL A 124       0.720  -1.509  -4.725  1.00 96.49           H
ATOM   1057  CG2 VAL A 124       3.450  -1.412  -4.775  1.00 96.49           C
ATOM   1058 HG21 VAL A 124       4.430  -1.048  -5.083  1.00 96.49           H
ATOM   1059 HG22 VAL A 124       3.564  -1.933  -3.824  1.00 96.49           H
ATOM   1060 HG23 VAL A 124       3.080  -2.122  -5.515  1.00 96.49           H
ATOM   1061  N   SER A 125       0.330  -0.112  -7.016  1.00 96.11           N
ATOM   1062  H   SER A 125      -0.155   0.349  -6.259  1.00 96.11           H
ATOM   1063  CA  SER A 125      -0.443  -0.842  -8.024  1.00 96.11           C
ATOM   1064  HA  SER A 125      -0.066  -1.864  -8.049  1.00 96.11           H
ATOM   1065  C   SER A 125      -0.257  -0.271  -9.432  1.00 96.11           C
ATOM   1066  CB  SER A 125      -1.921  -0.938  -7.638  1.00 96.11           C
ATOM   1067  HB2 SER A 125      -2.019  -1.599  -6.777  1.00 96.11           H
ATOM   1068  HB3 SER A 125      -2.481  -1.368  -8.469  1.00 96.11           H
ATOM   1069  O   SER A 125      -0.094  -1.045 -10.372  1.00 96.11           O
ATOM   1070  OG  SER A 125      -2.461   0.321  -7.306  1.00 96.11           O
ATOM   1071  HG  SER A 125      -2.211   0.508  -6.398  1.00 96.11           H
ATOM   1072  N   THR A 126      -0.209   1.057  -9.588  1.00 95.34           N
ATOM   1073  H   THR A 126      -0.360   1.637  -8.775  1.00 95.34           H
ATOM   1074  CA  THR A 126      -0.018   1.701 -10.902  1.00 95.34           C
ATOM   1075  HA  THR A 126      -0.576   1.136 -11.648  1.00 95.34           H
ATOM   1076  C   THR A 126       1.431   1.718 -11.385  1.00 95.34           C
ATOM   1077  CB  THR A 126      -0.542   3.145 -10.940  1.00 95.34           C
ATOM   1078  HB  THR A 126      -0.240   3.594 -11.886  1.00 95.34           H
ATOM   1079  O   THR A 126       1.662   1.482 -12.566  1.00 95.34           O
ATOM   1080  CG2 THR A 126      -2.057   3.245 -10.834  1.00 95.34           C
ATOM   1081 HG21 THR A 126      -2.375   2.981  -9.826  1.00 95.34           H
ATOM   1082 HG22 THR A 126      -2.522   2.589 -11.570  1.00 95.34           H
ATOM   1083 HG23 THR A 126      -2.361   4.272 -11.039  1.00 95.34           H
ATOM   1084  OG1 THR A 126      -0.019   3.920  -9.890  1.00 95.34           O
ATOM   1085  HG1 THR A 126      -0.454   3.646  -9.080  1.00 95.34           H
ATOM   1086  N   LEU A 127       2.405   2.005 -10.513  1.00 96.18           N
ATOM   1087  H   LEU A 127       2.141   2.215  -9.561  1.00 96.18           H
ATOM   1088  CA  LEU A 127       3.795   2.283 -10.911  1.00 96.18           C
ATOM   1089  HA  LEU A 127       3.832   2.491 -11.981  1.00 96.18           H
ATOM   1090  C   LEU A 127       4.763   1.113 -10.674  1.00 96.18           C
ATOM   1091  CB  LEU A 127       4.298   3.522 -10.156  1.00 96.18           C
ATOM   1092  HB2 LEU A 127       4.306   3.253  -9.100  1.00 96.18           H
ATOM   1093  HB3 LEU A 127       5.325   3.717 -10.464  1.00 96.18           H
ATOM   1094  O   LEU A 127       5.881   1.115 -11.196  1.00 96.18           O
ATOM   1095  CG  LEU A 127       3.487   4.820 -10.308  1.00 96.18           C
ATOM   1096  HG  LEU A 127       2.489   4.681  -9.890  1.00 96.18           H
ATOM   1097  CD1 LEU A 127       4.175   5.943  -9.531  1.00 96.18           C
ATOM   1098 HD11 LEU A 127       4.318   5.639  -8.494  1.00 96.18           H
ATOM   1099 HD12 LEU A 127       5.148   6.163  -9.971  1.00 96.18           H
ATOM   1100 HD13 LEU A 127       3.554   6.839  -9.554  1.00 96.18           H
ATOM   1101  CD2 LEU A 127       3.366   5.263 -11.766  1.00 96.18           C
ATOM   1102 HD21 LEU A 127       2.828   6.210 -11.816  1.00 96.18           H
ATOM   1103 HD22 LEU A 127       4.356   5.381 -12.207  1.00 96.18           H
ATOM   1104 HD23 LEU A 127       2.799   4.521 -12.329  1.00 96.18           H
ATOM   1105  N   ASN A 128       4.368   0.116  -9.881  1.00 95.80           N
ATOM   1106  H   ASN A 128       3.464   0.173  -9.435  1.00 95.80           H
ATOM   1107  CA  ASN A 128       5.173  -1.083  -9.661  1.00 95.80           C
ATOM   1108  HA  ASN A 128       6.092  -1.014 -10.242  1.00 95.80           H
ATOM   1109  C   ASN A 128       4.482  -2.336 -10.199  1.00 95.80           C
ATOM   1110  CB  ASN A 128       5.605  -1.182  -8.192  1.00 95.80           C
ATOM   1111  HB2 ASN A 128       4.737  -1.256  -7.537  1.00 95.80           H
ATOM   1112  HB3 ASN A 128       6.185  -0.301  -7.915  1.00 95.80           H
ATOM   1113  O   ASN A 128       4.991  -2.930 -11.145  1.00 95.80           O
ATOM   1114  CG  ASN A 128       6.458  -2.417  -7.984  1.00 95.80           C
ATOM   1115  ND2 ASN A 128       7.695  -2.395  -8.416  1.00 95.80           N
ATOM   1116 HD21 ASN A 128       8.106  -1.535  -8.749  1.00 95.80           H
ATOM   1117 HD22 ASN A 128       8.255  -3.214  -8.228  1.00 95.80           H
ATOM   1118  OD1 ASN A 128       6.013  -3.432  -7.482  1.00 95.80           O
ATOM   1119  N   VAL A 129       3.316  -2.704  -9.664  1.00 94.87           N
ATOM   1120  H   VAL A 129       2.942  -2.137  -8.916  1.00 94.87           H
ATOM   1121  CA  VAL A 129       2.694  -4.015  -9.919  1.00 94.87           C
ATOM   1122  HA  VAL A 129       3.389  -4.786  -9.585  1.00 94.87           H
ATOM   1123  C   VAL A 129       2.447  -4.261 -11.405  1.00 94.87           C
ATOM   1124  CB  VAL A 129       1.391  -4.185  -9.117  1.00 94.87           C
ATOM   1125  HB  VAL A 129       0.703  -3.383  -9.386  1.00 94.87           H
ATOM   1126  O   VAL A 129       2.825  -5.316 -11.897  1.00 94.87           O
ATOM   1127  CG1 VAL A 129       0.687  -5.518  -9.398  1.00 94.87           C
ATOM   1128 HG11 VAL A 129       0.355  -5.565 -10.435  1.00 94.87           H
ATOM   1129 HG12 VAL A 129       1.367  -6.346  -9.199  1.00 94.87           H
ATOM   1130 HG13 VAL A 129      -0.188  -5.612  -8.754  1.00 94.87           H
ATOM   1131  CG2 VAL A 129       1.667  -4.120  -7.610  1.00 94.87           C
ATOM   1132 HG21 VAL A 129       0.743  -4.254  -7.048  1.00 94.87           H
ATOM   1133 HG22 VAL A 129       2.097  -3.156  -7.338  1.00 94.87           H
ATOM   1134 HG23 VAL A 129       2.377  -4.899  -7.331  1.00 94.87           H
ATOM   1135  N   VAL A 130       1.887  -3.296 -12.147  1.00 94.12           N
ATOM   1136  H   VAL A 130       1.576  -2.457 -11.680  1.00 94.12           H
ATOM   1137  CA  VAL A 130       1.628  -3.439 -13.600  1.00 94.12           C
ATOM   1138  HA  VAL A 130       0.921  -4.254 -13.757  1.00 94.12           H
ATOM   1139  C   VAL A 130       2.899  -3.794 -14.380  1.00 94.12           C
ATOM   1140  CB  VAL A 130       1.014  -2.135 -14.157  1.00 94.12           C
ATOM   1141  HB  VAL A 130       1.617  -1.289 -13.826  1.00 94.12           H
ATOM   1142  O   VAL A 130       2.904  -4.691 -15.226  1.00 94.12           O
ATOM   1143  CG1 VAL A 130       0.926  -2.101 -15.689  1.00 94.12           C
ATOM   1144 HG11 VAL A 130       0.409  -2.987 -16.058  1.00 94.12           H
ATOM   1145 HG12 VAL A 130       1.924  -2.060 -16.124  1.00 94.12           H
ATOM   1146 HG13 VAL A 130       0.389  -1.209 -16.009  1.00 94.12           H
ATOM   1147  CG2 VAL A 130      -0.413  -1.955 -13.637  1.00 94.12           C
ATOM   1148 HG21 VAL A 130      -1.060  -2.710 -14.085  1.00 94.12           H
ATOM   1149 HG22 VAL A 130      -0.446  -2.065 -12.553  1.00 94.12           H
ATOM   1150 HG23 VAL A 130      -0.777  -0.962 -13.900  1.00 94.12           H
ATOM   1151  N   PHE A 131       3.995  -3.101 -14.082  1.00 95.09           N
ATOM   1152  H   PHE A 131       3.951  -2.448 -13.314  1.00 95.09           H
ATOM   1153  CA  PHE A 131       5.253  -3.217 -14.814  1.00 95.09           C
ATOM   1154  HA  PHE A 131       5.047  -3.337 -15.878  1.00 95.09           H
ATOM   1155  C   PHE A 131       6.061  -4.432 -14.364  1.00 95.09           C
ATOM   1156  CB  PHE A 131       6.032  -1.917 -14.620  1.00 95.09           C
ATOM   1157  HB2 PHE A 131       7.013  -2.024 -15.084  1.00 95.09           H
ATOM   1158  HB3 PHE A 131       6.192  -1.739 -13.557  1.00 95.09           H
ATOM   1159  O   PHE A 131       6.567  -5.185 -15.194  1.00 95.09           O
ATOM   1160  CG  PHE A 131       5.328  -0.721 -15.228  1.00 95.09           C
ATOM   1161  CD1 PHE A 131       5.617  -0.357 -16.550  1.00 95.09           C
ATOM   1162  HD1 PHE A 131       6.341  -0.939 -17.100  1.00 95.09           H
ATOM   1163  CD2 PHE A 131       4.421   0.054 -14.481  1.00 95.09           C
ATOM   1164  HD2 PHE A 131       4.206  -0.191 -13.452  1.00 95.09           H
ATOM   1165  CE1 PHE A 131       5.010   0.762 -17.142  1.00 95.09           C
ATOM   1166  HE1 PHE A 131       5.251   1.036 -18.159  1.00 95.09           H
ATOM   1167  CE2 PHE A 131       3.799   1.166 -15.076  1.00 95.09           C
ATOM   1168  HE2 PHE A 131       3.105   1.765 -14.505  1.00 95.09           H
ATOM   1169  CZ  PHE A 131       4.097   1.527 -16.400  1.00 95.09           C
ATOM   1170  HZ  PHE A 131       3.625   2.391 -16.844  1.00 95.09           H
ATOM   1171  N   ASN A 132       6.136  -4.661 -13.054  1.00 94.10           N
ATOM   1172  H   ASN A 132       5.670  -4.025 -12.423  1.00 94.10           H
ATOM   1173  CA  ASN A 132       6.848  -5.792 -12.476  1.00 94.10           C
ATOM   1174  HA  ASN A 132       7.847  -5.830 -12.910  1.00 94.10           H
ATOM   1175  C   ASN A 132       6.156  -7.120 -12.820  1.00 94.10           C
ATOM   1176  CB  ASN A 132       6.986  -5.553 -10.969  1.00 94.10           C
ATOM   1177  HB2 ASN A 132       6.032  -5.744 -10.476  1.00 94.10           H
ATOM   1178  HB3 ASN A 132       7.267  -4.517 -10.780  1.00 94.10           H
ATOM   1179  O   ASN A 132       6.829  -8.068 -13.201  1.00 94.10           O
ATOM   1180  CG  ASN A 132       8.039  -6.459 -10.368  1.00 94.10           C
ATOM   1181  ND2 ASN A 132       9.200  -5.946 -10.033  1.00 94.10           N
ATOM   1182 HD21 ASN A 132       9.822  -6.600  -9.580  1.00 94.10           H
ATOM   1183 HD22 ASN A 132       9.394  -4.960 -10.132  1.00 94.10           H
ATOM   1184  OD1 ASN A 132       7.852  -7.645 -10.212  1.00 94.10           O
ATOM   1185  N   PHE A 133       4.820  -7.163 -12.833  1.00 92.73           N
ATOM   1186  H   PHE A 133       4.297  -6.369 -12.491  1.00 92.73           H
ATOM   1187  CA  PHE A 133       4.067  -8.306 -13.351  1.00 92.73           C
ATOM   1188  HA  PHE A 133       4.321  -9.208 -12.793  1.00 92.73           H
ATOM   1189  C   PHE A 133       4.383  -8.599 -14.819  1.00 92.73           C
ATOM   1190  CB  PHE A 133       2.574  -8.051 -13.172  1.00 92.73           C
ATOM   1191  HB2 PHE A 133       2.339  -8.020 -12.108  1.00 92.73           H
ATOM   1192  HB3 PHE A 133       2.320  -7.087 -13.612  1.00 92.73           H
ATOM   1193  O   PHE A 133       4.698  -9.734 -15.174  1.00 92.73           O
ATOM   1194  CG  PHE A 133       1.735  -9.113 -13.832  1.00 92.73           C
ATOM   1195  CD1 PHE A 133       0.902  -8.776 -14.914  1.00 92.73           C
ATOM   1196  HD1 PHE A 133       0.845  -7.756 -15.264  1.00 92.73           H
ATOM   1197  CD2 PHE A 133       1.848 -10.449 -13.409  1.00 92.73           C
ATOM   1198  HD2 PHE A 133       2.508 -10.718 -12.598  1.00 92.73           H
ATOM   1199  CE1 PHE A 133       0.137  -9.770 -15.537  1.00 92.73           C
ATOM   1200  HE1 PHE A 133      -0.515  -9.517 -16.361  1.00 92.73           H
ATOM   1201  CE2 PHE A 133       1.089 -11.443 -14.038  1.00 92.73           C
ATOM   1202  HE2 PHE A 133       1.174 -12.468 -13.711  1.00 92.73           H
ATOM   1203  CZ  PHE A 133       0.216 -11.094 -15.077  1.00 92.73           C
ATOM   1204  HZ  PHE A 133      -0.378 -11.864 -15.547  1.00 92.73           H
ATOM   1205  N   THR A 134       4.368  -7.567 -15.668  1.00 91.79           N
ATOM   1206  H   THR A 134       4.088  -6.661 -15.321  1.00 91.79           H
ATOM   1207  CA  THR A 134       4.726  -7.720 -17.086  1.00 91.79           C
ATOM   1208  HA  THR A 134       4.050  -8.446 -17.537  1.00 91.79           H
ATOM   1209  C   THR A 134       6.154  -8.258 -17.241  1.00 91.79           C
ATOM   1210  CB  THR A 134       4.578  -6.388 -17.835  1.00 91.79           C
ATOM   1211  HB  THR A 134       5.282  -5.660 -17.432  1.00 91.79           H
ATOM   1212  O   THR A 134       6.407  -9.076 -18.124  1.00 91.79           O
ATOM   1213  CG2 THR A 134       4.816  -6.538 -19.338  1.00 91.79           C
ATOM   1214 HG21 THR A 134       4.578  -5.601 -19.842  1.00 91.79           H
ATOM   1215 HG22 THR A 134       4.166  -7.319 -19.734  1.00 91.79           H
ATOM   1216 HG23 THR A 134       5.859  -6.784 -19.534  1.00 91.79           H
ATOM   1217  OG1 THR A 134       3.271  -5.877 -17.707  1.00 91.79           O
ATOM   1218  HG1 THR A 134       3.155  -5.519 -16.824  1.00 91.79           H
ATOM   1219  N   TYR A 135       7.079  -7.838 -16.373  1.00 91.84           N
ATOM   1220  H   TYR A 135       6.814  -7.155 -15.678  1.00 91.84           H
ATOM   1221  CA  TYR A 135       8.439  -8.369 -16.321  1.00 91.84           C
ATOM   1222  HA  TYR A 135       8.858  -8.348 -17.327  1.00 91.84           H
ATOM   1223  C   TYR A 135       8.497  -9.828 -15.853  1.00 91.84           C
ATOM   1224  CB  TYR A 135       9.301  -7.470 -15.431  1.00 91.84           C
ATOM   1225  HB2 TYR A 135       8.782  -7.274 -14.493  1.00 91.84           H
ATOM   1226  HB3 TYR A 135       9.423  -6.514 -15.941  1.00 91.84           H
ATOM   1227  O   TYR A 135       9.151 -10.626 -16.514  1.00 91.84           O
ATOM   1228  CG  TYR A 135      10.669  -8.041 -15.109  1.00 91.84           C
ATOM   1229  CD1 TYR A 135      11.040  -8.321 -13.778  1.00 91.84           C
ATOM   1230  HD1 TYR A 135      10.340  -8.155 -12.972  1.00 91.84           H
ATOM   1231  CD2 TYR A 135      11.569  -8.308 -16.154  1.00 91.84           C
ATOM   1232  HD2 TYR A 135      11.259  -8.141 -17.175  1.00 91.84           H
ATOM   1233  CE1 TYR A 135      12.324  -8.830 -13.496  1.00 91.84           C
ATOM   1234  HE1 TYR A 135      12.614  -9.035 -12.476  1.00 91.84           H
ATOM   1235  CE2 TYR A 135      12.851  -8.818 -15.880  1.00 91.84           C
ATOM   1236  HE2 TYR A 135      13.541  -9.035 -16.681  1.00 91.84           H
ATOM   1237  OH  TYR A 135      14.498  -9.497 -14.292  1.00 91.84           O
ATOM   1238  HH  TYR A 135      14.648  -9.667 -13.360  1.00 91.84           H
ATOM   1239  CZ  TYR A 135      13.235  -9.067 -14.548  1.00 91.84           C
ATOM   1240  N   MET A 136       7.800 -10.199 -14.775  1.00 89.22           N
ATOM   1241  H   MET A 136       7.294  -9.495 -14.258  1.00 89.22           H
ATOM   1242  CA  MET A 136       7.797 -11.575 -14.260  1.00 89.22           C
ATOM   1243  HA  MET A 136       8.826 -11.901 -14.107  1.00 89.22           H
ATOM   1244  C   MET A 136       7.155 -12.578 -15.225  1.00 89.22           C
ATOM   1245  CB  MET A 136       7.058 -11.651 -12.923  1.00 89.22           C
ATOM   1246  HB2 MET A 136       6.071 -11.199 -13.026  1.00 89.22           H
ATOM   1247  HB3 MET A 136       6.931 -12.705 -12.678  1.00 89.22           H
ATOM   1248  O   MET A 136       7.558 -13.738 -15.248  1.00 89.22           O
ATOM   1249  CG  MET A 136       7.809 -11.029 -11.747  1.00 89.22           C
ATOM   1250  HG2 MET A 136       7.965  -9.963 -11.913  1.00 89.22           H
ATOM   1251  HG3 MET A 136       8.784 -11.510 -11.664  1.00 89.22           H
ATOM   1252  SD  MET A 136       6.917 -11.280 -10.191  1.00 89.22           S
ATOM   1253  CE  MET A 136       5.638 -10.036 -10.415  1.00 89.22           C
ATOM   1254  HE1 MET A 136       5.687  -9.649 -11.433  1.00 89.22           H
ATOM   1255  HE2 MET A 136       4.657 -10.468 -10.219  1.00 89.22           H
ATOM   1256  HE3 MET A 136       5.847  -9.208  -9.738  1.00 89.22           H
ATOM   1257  N   LEU A 137       6.181 -12.143 -16.033  1.00 86.89           N
ATOM   1258  H   LEU A 137       5.816 -11.212 -15.892  1.00 86.89           H
ATOM   1259  CA  LEU A 137       5.620 -12.978 -17.095  1.00 86.89           C
ATOM   1260  HA  LEU A 137       5.478 -13.991 -16.720  1.00 86.89           H
ATOM   1261  C   LEU A 137       6.571 -13.121 -18.285  1.00 86.89           C
ATOM   1262  CB  LEU A 137       4.276 -12.416 -17.578  1.00 86.89           C
ATOM   1263  HB2 LEU A 137       4.367 -11.342 -17.737  1.00 86.89           H
ATOM   1264  HB3 LEU A 137       4.079 -12.874 -18.547  1.00 86.89           H
ATOM   1265  O   LEU A 137       6.891 -14.232 -18.682  1.00 86.89           O
ATOM   1266  CG  LEU A 137       3.059 -12.691 -16.681  1.00 86.89           C
ATOM   1267  HG  LEU A 137       3.140 -12.111 -15.762  1.00 86.89           H
ATOM   1268  CD1 LEU A 137       1.826 -12.246 -17.473  1.00 86.89           C
ATOM   1269 HD11 LEU A 137       0.920 -12.662 -17.031  1.00 86.89           H
ATOM   1270 HD12 LEU A 137       1.869 -12.633 -18.491  1.00 86.89           H
ATOM   1271 HD13 LEU A 137       1.778 -11.158 -17.500  1.00 86.89           H
ATOM   1272  CD2 LEU A 137       2.883 -14.169 -16.323  1.00 86.89           C
ATOM   1273 HD21 LEU A 137       3.690 -14.497 -15.668  1.00 86.89           H
ATOM   1274 HD22 LEU A 137       2.881 -14.777 -17.227  1.00 86.89           H
ATOM   1275 HD23 LEU A 137       1.946 -14.316 -15.786  1.00 86.89           H
ATOM   1276  N   ASN A 138       7.032 -12.004 -18.858  1.00 86.02           N
ATOM   1277  H   ASN A 138       6.764 -11.114 -18.462  1.00 86.02           H
ATOM   1278  CA  ASN A 138       7.817 -12.035 -20.098  1.00 86.02           C
ATOM   1279  HA  ASN A 138       7.429 -12.828 -20.737  1.00 86.02           H
ATOM   1280  C   ASN A 138       9.305 -12.349 -19.878  1.00 86.02           C
ATOM   1281  CB  ASN A 138       7.657 -10.694 -20.831  1.00 86.02           C
ATOM   1282  HB2 ASN A 138       7.984  -9.879 -20.186  1.00 86.02           H
ATOM   1283  HB3 ASN A 138       8.290 -10.701 -21.719  1.00 86.02           H
ATOM   1284  O   ASN A 138      10.054 -12.455 -20.852  1.00 86.02           O
ATOM   1285  CG  ASN A 138       6.240 -10.454 -21.304  1.00 86.02           C
ATOM   1286  ND2 ASN A 138       5.573  -9.455 -20.794  1.00 86.02           N
ATOM   1287 HD21 ASN A 138       5.909  -9.081 -19.919  1.00 86.02           H
ATOM   1288 HD22 ASN A 138       4.596  -9.444 -21.050  1.00 86.02           H
ATOM   1289  OD1 ASN A 138       5.714 -11.124 -22.164  1.00 86.02           O
ATOM   1290  N   LEU A 139       9.756 -12.380 -18.619  1.00 85.66           N
ATOM   1291  H   LEU A 139       9.080 -12.261 -17.878  1.00 85.66           H
ATOM   1292  CA  LEU A 139      11.162 -12.493 -18.214  1.00 85.66           C
ATOM   1293  HA  LEU A 139      11.212 -12.243 -17.154  1.00 85.66           H
ATOM   1294  C   LEU A 139      12.074 -11.463 -18.913  1.00 85.66           C
ATOM   1295  CB  LEU A 139      11.620 -13.955 -18.376  1.00 85.66           C
ATOM   1296  HB2 LEU A 139      12.659 -14.034 -18.055  1.00 85.66           H
ATOM   1297  HB3 LEU A 139      11.578 -14.212 -19.434  1.00 85.66           H
ATOM   1298  O   LEU A 139      13.259 -11.707 -19.142  1.00 85.66           O
ATOM   1299  CG  LEU A 139      10.787 -14.985 -17.585  1.00 85.66           C
ATOM   1300  HG  LEU A 139       9.732 -14.901 -17.846  1.00 85.66           H
ATOM   1301  CD1 LEU A 139      11.258 -16.388 -17.963  1.00 85.66           C
ATOM   1302 HD11 LEU A 139      11.075 -16.562 -19.023  1.00 85.66           H
ATOM   1303 HD12 LEU A 139      12.314 -16.516 -17.727  1.00 85.66           H
ATOM   1304 HD13 LEU A 139      10.682 -17.128 -17.407  1.00 85.66           H
ATOM   1305  CD2 LEU A 139      10.945 -14.793 -16.075  1.00 85.66           C
ATOM   1306 HD21 LEU A 139      11.999 -14.803 -15.798  1.00 85.66           H
ATOM   1307 HD22 LEU A 139      10.485 -13.854 -15.767  1.00 85.66           H
ATOM   1308 HD23 LEU A 139      10.435 -15.603 -15.552  1.00 85.66           H
ATOM   1309  N   ASN A 140      11.505 -10.318 -19.309  1.00 90.20           N
ATOM   1310  H   ASN A 140      10.527 -10.200 -19.087  1.00 90.20           H
ATOM   1311  CA  ASN A 140      12.176  -9.293 -20.105  1.00 90.20           C
ATOM   1312  HA  ASN A 140      13.245  -9.344 -19.899  1.00 90.20           H
ATOM   1313  C   ASN A 140      11.687  -7.885 -19.733  1.00 90.20           C
ATOM   1314  CB  ASN A 140      11.962  -9.598 -21.598  1.00 90.20           C
ATOM   1315  HB2 ASN A 140      12.239 -10.635 -21.789  1.00 90.20           H
ATOM   1316  HB3 ASN A 140      10.907  -9.476 -21.845  1.00 90.20           H
ATOM   1317  O   ASN A 140      10.516  -7.537 -19.906  1.00 90.20           O
ATOM   1318  CG  ASN A 140      12.796  -8.711 -22.505  1.00 90.20           C
ATOM   1319  ND2 ASN A 140      12.643  -8.841 -23.801  1.00 90.20           N
ATOM   1320 HD21 ASN A 140      12.229  -9.704 -24.123  1.00 90.20           H
ATOM   1321 HD22 ASN A 140      13.352  -8.375 -24.348  1.00 90.20           H
ATOM   1322  OD1 ASN A 140      13.615  -7.914 -22.089  1.00 90.20           O
ATOM   1323  N   TRP A 141      12.597  -7.061 -19.221  1.00 93.53           N
ATOM   1324  H   TRP A 141      13.544  -7.406 -19.148  1.00 93.53           H
ATOM   1325  CA  TRP A 141      12.351  -5.697 -18.775  1.00 93.53           C
ATOM   1326  HA  TRP A 141      11.347  -5.645 -18.354  1.00 93.53           H
ATOM   1327  C   TRP A 141      12.431  -4.709 -19.945  1.00 93.53           C
ATOM   1328  CB  TRP A 141      13.329  -5.329 -17.654  1.00 93.53           C
ATOM   1329  HB2 TRP A 141      13.262  -6.070 -16.857  1.00 93.53           H
ATOM   1330  HB3 TRP A 141      14.351  -5.341 -18.032  1.00 93.53           H
ATOM   1331  O   TRP A 141      13.490  -4.184 -20.285  1.00 93.53           O
ATOM   1332  CG  TRP A 141      13.030  -3.984 -17.076  1.00 93.53           C
ATOM   1333  CD1 TRP A 141      13.550  -2.808 -17.489  1.00 93.53           C
ATOM   1334  HD1 TRP A 141      14.290  -2.711 -18.270  1.00 93.53           H
ATOM   1335  CD2 TRP A 141      12.075  -3.654 -16.028  1.00 93.53           C
ATOM   1336  CE2 TRP A 141      12.026  -2.237 -15.890  1.00 93.53           C
ATOM   1337  CE3 TRP A 141      11.244  -4.416 -15.184  1.00 93.53           C
ATOM   1338  HE3 TRP A 141      11.309  -5.493 -15.229  1.00 93.53           H
ATOM   1339  NE1 TRP A 141      12.954  -1.770 -16.800  1.00 93.53           N
ATOM   1340  HE1 TRP A 141      13.217  -0.804 -16.933  1.00 93.53           H
ATOM   1341  CH2 TRP A 141      10.319  -2.400 -14.175  1.00 93.53           C
ATOM   1342  HH2 TRP A 141       9.642  -1.935 -13.474  1.00 93.53           H
ATOM   1343  CZ2 TRP A 141      11.156  -1.614 -14.985  1.00 93.53           C
ATOM   1344  HZ2 TRP A 141      11.131  -0.538 -14.903  1.00 93.53           H
ATOM   1345  CZ3 TRP A 141      10.369  -3.800 -14.272  1.00 93.53           C
ATOM   1346  HZ3 TRP A 141       9.740  -4.407 -13.638  1.00 93.53           H
ATOM   1347  N   ARG A 142      11.280  -4.403 -20.550  1.00 92.54           N
ATOM   1348  H   ARG A 142      10.462  -4.923 -20.265  1.00 92.54           H
ATOM   1349  CA  ARG A 142      11.188  -3.515 -21.729  1.00 92.54           C
ATOM   1350  HA  ARG A 142      12.128  -3.571 -22.278  1.00 92.54           H
ATOM   1351  C   ARG A 142      11.015  -2.028 -21.404  1.00 92.54           C
ATOM   1352  CB  ARG A 142      10.078  -4.015 -22.662  1.00 92.54           C
ATOM   1353  HB2 ARG A 142       9.988  -3.332 -23.506  1.00 92.54           H
ATOM   1354  HB3 ARG A 142       9.130  -4.024 -22.124  1.00 92.54           H
ATOM   1355  O   ARG A 142      10.966  -1.205 -22.310  1.00 92.54           O
ATOM   1356  CG  ARG A 142      10.379  -5.420 -23.206  1.00 92.54           C
ATOM   1357  HG2 ARG A 142      11.333  -5.408 -23.734  1.00 92.54           H
ATOM   1358  HG3 ARG A 142      10.434  -6.138 -22.387  1.00 92.54           H
ATOM   1359  CD  ARG A 142       9.268  -5.847 -24.166  1.00 92.54           C
ATOM   1360  HD2 ARG A 142       8.324  -5.851 -23.620  1.00 92.54           H
ATOM   1361  HD3 ARG A 142       9.206  -5.124 -24.979  1.00 92.54           H
ATOM   1362  NE  ARG A 142       9.523  -7.187 -24.721  1.00 92.54           N
ATOM   1363  HE  ARG A 142      10.424  -7.597 -24.525  1.00 92.54           H
ATOM   1364  NH1 ARG A 142       7.474  -7.473 -25.723  1.00 92.54           N
ATOM   1365 HH11 ARG A 142       7.187  -6.562 -25.393  1.00 92.54           H
ATOM   1366 HH12 ARG A 142       6.821  -8.072 -26.206  1.00 92.54           H
ATOM   1367  NH2 ARG A 142       8.987  -9.100 -25.841  1.00 92.54           N
ATOM   1368 HH21 ARG A 142       9.890  -9.497 -25.625  1.00 92.54           H
ATOM   1369 HH22 ARG A 142       8.306  -9.676 -26.315  1.00 92.54           H
ATOM   1370  CZ  ARG A 142       8.667  -7.909 -25.424  1.00 92.54           C
ATOM   1371  N   PHE A 143      10.923  -1.665 -20.127  1.00 94.38           N
ATOM   1372  H   PHE A 143      10.971  -2.391 -19.426  1.00 94.38           H
ATOM   1373  CA  PHE A 143      10.601  -0.297 -19.695  1.00 94.38           C
ATOM   1374  HA  PHE A 143       9.975   0.162 -20.461  1.00 94.38           H
ATOM   1375  C   PHE A 143      11.828   0.619 -19.561  1.00 94.38           C
ATOM   1376  CB  PHE A 143       9.765  -0.364 -18.414  1.00 94.38           C
ATOM   1377  HB2 PHE A 143      10.404  -0.678 -17.589  1.00 94.38           H
ATOM   1378  HB3 PHE A 143       9.390   0.633 -18.185  1.00 94.38           H
ATOM   1379  O   PHE A 143      11.709   1.778 -19.168  1.00 94.38           O
ATOM   1380  CG  PHE A 143       8.584  -1.308 -18.528  1.00 94.38           C
ATOM   1381  CD1 PHE A 143       7.513  -0.984 -19.383  1.00 94.38           C
ATOM   1382  HD1 PHE A 143       7.522  -0.056 -19.936  1.00 94.38           H
ATOM   1383  CD2 PHE A 143       8.572  -2.525 -17.819  1.00 94.38           C
ATOM   1384  HD2 PHE A 143       9.388  -2.785 -17.161  1.00 94.38           H
ATOM   1385  CE1 PHE A 143       6.421  -1.860 -19.508  1.00 94.38           C
ATOM   1386  HE1 PHE A 143       5.590  -1.605 -20.149  1.00 94.38           H
ATOM   1387  CE2 PHE A 143       7.483  -3.404 -17.951  1.00 94.38           C
ATOM   1388  HE2 PHE A 143       7.474  -4.334 -17.402  1.00 94.38           H
ATOM   1389  CZ  PHE A 143       6.402  -3.065 -18.784  1.00 94.38           C
ATOM   1390  HZ  PHE A 143       5.553  -3.728 -18.867  1.00 94.38           H
ATOM   1391  N   GLY A 144      13.014   0.107 -19.893  1.00 94.46           N
ATOM   1392  H   GLY A 144      13.037  -0.848 -20.223  1.00 94.46           H
ATOM   1393  CA  GLY A 144      14.267   0.853 -19.868  1.00 94.46           C
ATOM   1394  HA2 GLY A 144      14.985   0.340 -20.507  1.00 94.46           H
ATOM   1395  HA3 GLY A 144      14.103   1.848 -20.283  1.00 94.46           H
ATOM   1396  C   GLY A 144      14.883   1.005 -18.475  1.00 94.46           C
ATOM   1397  O   GLY A 144      14.265   0.741 -17.440  1.00 94.46           O
ATOM   1398  N   PHE A 145      16.137   1.453 -18.471  1.00 95.56           N
ATOM   1399  H   PHE A 145      16.591   1.585 -19.363  1.00 95.56           H
ATOM   1400  CA  PHE A 145      16.977   1.582 -17.279  1.00 95.56           C
ATOM   1401  HA  PHE A 145      17.099   0.606 -16.809  1.00 95.56           H
ATOM   1402  C   PHE A 145      16.397   2.531 -16.221  1.00 95.56           C
ATOM   1403  CB  PHE A 145      18.352   2.066 -17.745  1.00 95.56           C
ATOM   1404  HB2 PHE A 145      18.226   2.917 -18.415  1.00 95.56           H
ATOM   1405  HB3 PHE A 145      18.832   1.273 -18.318  1.00 95.56           H
ATOM   1406  O   PHE A 145      16.296   2.180 -15.045  1.00 95.56           O
ATOM   1407  CG  PHE A 145      19.271   2.476 -16.617  1.00 95.56           C
ATOM   1408  CD1 PHE A 145      19.520   3.841 -16.374  1.00 95.56           C
ATOM   1409  HD1 PHE A 145      19.057   4.598 -16.989  1.00 95.56           H
ATOM   1410  CD2 PHE A 145      19.879   1.497 -15.813  1.00 95.56           C
ATOM   1411  HD2 PHE A 145      19.690   0.449 -15.995  1.00 95.56           H
ATOM   1412  CE1 PHE A 145      20.411   4.224 -15.358  1.00 95.56           C
ATOM   1413  HE1 PHE A 145      20.637   5.268 -15.201  1.00 95.56           H
ATOM   1414  CE2 PHE A 145      20.770   1.883 -14.799  1.00 95.56           C
ATOM   1415  HE2 PHE A 145      21.275   1.135 -14.206  1.00 95.56           H
ATOM   1416  CZ  PHE A 145      21.057   3.241 -14.591  1.00 95.56           C
ATOM   1417  HZ  PHE A 145      21.795   3.527 -13.856  1.00 95.56           H
ATOM   1418  N   VAL A 146      15.964   3.726 -16.637  1.00 96.83           N
ATOM   1419  H   VAL A 146      16.074   3.959 -17.614  1.00 96.83           H
ATOM   1420  CA  VAL A 146      15.436   4.745 -15.715  1.00 96.83           C
ATOM   1421  HA  VAL A 146      16.184   4.944 -14.947  1.00 96.83           H
ATOM   1422  C   VAL A 146      14.187   4.233 -14.998  1.00 96.83           C
ATOM   1423  CB  VAL A 146      15.141   6.063 -16.460  1.00 96.83           C
ATOM   1424  HB  VAL A 146      14.430   5.866 -17.262  1.00 96.83           H
ATOM   1425  O   VAL A 146      14.051   4.406 -13.787  1.00 96.83           O
ATOM   1426  CG1 VAL A 146      14.545   7.129 -15.535  1.00 96.83           C
ATOM   1427 HG11 VAL A 146      13.561   6.816 -15.187  1.00 96.83           H
ATOM   1428 HG12 VAL A 146      15.197   7.293 -14.677  1.00 96.83           H
ATOM   1429 HG13 VAL A 146      14.424   8.067 -16.077  1.00 96.83           H
ATOM   1430  CG2 VAL A 146      16.423   6.638 -17.078  1.00 96.83           C
ATOM   1431 HG21 VAL A 146      16.829   5.956 -17.825  1.00 96.83           H
ATOM   1432 HG22 VAL A 146      16.204   7.585 -17.571  1.00 96.83           H
ATOM   1433 HG23 VAL A 146      17.169   6.808 -16.302  1.00 96.83           H
ATOM   1434  N   TYR A 147      13.296   3.549 -15.719  1.00 96.97           N
ATOM   1435  H   TYR A 147      13.466   3.376 -16.699  1.00 96.97           H
ATOM   1436  CA  TYR A 147      12.077   3.024 -15.118  1.00 96.97           C
ATOM   1437  HA  TYR A 147      11.678   3.798 -14.462  1.00 96.97           H
ATOM   1438  C   TYR A 147      12.327   1.792 -14.242  1.00 96.97           C
ATOM   1439  CB  TYR A 147      11.020   2.755 -16.189  1.00 96.97           C
ATOM   1440  HB2 TYR A 147      11.067   3.529 -16.956  1.00 96.97           H
ATOM   1441  HB3 TYR A 147      11.226   1.793 -16.659  1.00 96.97           H
ATOM   1442  O   TYR A 147      11.601   1.611 -13.272  1.00 96.97           O
ATOM   1443  CG  TYR A 147       9.625   2.753 -15.605  1.00 96.97           C
ATOM   1444  CD1 TYR A 147       8.965   1.540 -15.342  1.00 96.97           C
ATOM   1445  HD1 TYR A 147       9.417   0.595 -15.601  1.00 96.97           H
ATOM   1446  CD2 TYR A 147       9.023   3.975 -15.249  1.00 96.97           C
ATOM   1447  HD2 TYR A 147       9.535   4.905 -15.446  1.00 96.97           H
ATOM   1448  CE1 TYR A 147       7.719   1.553 -14.696  1.00 96.97           C
ATOM   1449  HE1 TYR A 147       7.238   0.627 -14.418  1.00 96.97           H
ATOM   1450  CE2 TYR A 147       7.754   3.989 -14.642  1.00 96.97           C
ATOM   1451  HE2 TYR A 147       7.288   4.927 -14.379  1.00 96.97           H
ATOM   1452  OH  TYR A 147       5.890   2.790 -13.755  1.00 96.97           O
ATOM   1453  HH  TYR A 147       5.567   3.682 -13.606  1.00 96.97           H
ATOM   1454  CZ  TYR A 147       7.099   2.773 -14.366  1.00 96.97           C
ATOM   1455  N   CYS A 148      13.365   0.984 -14.508  1.00 96.58           N
ATOM   1456  H   CYS A 148      13.926   1.163 -15.329  1.00 96.58           H
ATOM   1457  CA  CYS A 148      13.799  -0.074 -13.580  1.00 96.58           C
ATOM   1458  HA  CYS A 148      12.995  -0.795 -13.435  1.00 96.58           H
ATOM   1459  C   CYS A 148      14.095   0.529 -12.202  1.00 96.58           C
ATOM   1460  CB  CYS A 148      15.014  -0.821 -14.158  1.00 96.58           C
ATOM   1461  HB2 CYS A 148      14.713  -1.363 -15.055  1.00 96.58           H
ATOM   1462  HB3 CYS A 148      15.768  -0.092 -14.453  1.00 96.58           H
ATOM   1463  O   CYS A 148      13.485   0.142 -11.209  1.00 96.58           O
ATOM   1464  SG  CYS A 148      15.842  -2.002 -13.056  1.00 96.58           S
ATOM   1465  N   LYS A 149      14.923   1.578 -12.151  1.00 97.11           N
ATOM   1466  H   LYS A 149      15.379   1.866 -13.004  1.00 97.11           H
ATOM   1467  CA  LYS A 149      15.235   2.287 -10.901  1.00 97.11           C
ATOM   1468  HA  LYS A 149      15.658   1.580 -10.188  1.00 97.11           H
ATOM   1469  C   LYS A 149      13.994   2.871 -10.220  1.00 97.11           C
ATOM   1470  CB  LYS A 149      16.267   3.382 -11.193  1.00 97.11           C
ATOM   1471  HB2 LYS A 149      16.340   4.038 -10.326  1.00 97.11           H
ATOM   1472  HB3 LYS A 149      15.958   3.977 -12.052  1.00 97.11           H
ATOM   1473  O   LYS A 149      13.800   2.666  -9.023  1.00 97.11           O
ATOM   1474  CG  LYS A 149      17.650   2.780 -11.445  1.00 97.11           C
ATOM   1475  HG2 LYS A 149      17.913   2.195 -10.564  1.00 97.11           H
ATOM   1476  HG3 LYS A 149      17.634   2.127 -12.317  1.00 97.11           H
ATOM   1477  CD  LYS A 149      18.683   3.898 -11.658  1.00 97.11           C
ATOM   1478  HD2 LYS A 149      18.510   4.351 -12.634  1.00 97.11           H
ATOM   1479  HD3 LYS A 149      18.556   4.665 -10.894  1.00 97.11           H
ATOM   1480  CE  LYS A 149      20.125   3.385 -11.597  1.00 97.11           C
ATOM   1481  HE2 LYS A 149      20.797   4.214 -11.816  1.00 97.11           H
ATOM   1482  HE3 LYS A 149      20.258   2.614 -12.356  1.00 97.11           H
ATOM   1483  NZ  LYS A 149      20.441   2.819 -10.269  1.00 97.11           N
ATOM   1484  HZ1 LYS A 149      21.426   2.752 -10.056  1.00 97.11           H
ATOM   1485  HZ2 LYS A 149      19.983   3.320  -9.521  1.00 97.11           H
ATOM   1486  HZ3 LYS A 149      20.088   1.874 -10.227  1.00 97.11           H
ATOM   1487  N   ILE A 150      13.144   3.575 -10.972  1.00 97.22           N
ATOM   1488  H   ILE A 150      13.381   3.716 -11.944  1.00 97.22           H
ATOM   1489  CA  ILE A 150      11.929   4.206 -10.428  1.00 97.22           C
ATOM   1490  HA  ILE A 150      12.211   4.818  -9.571  1.00 97.22           H
ATOM   1491  C   ILE A 150      10.946   3.154  -9.909  1.00 97.22           C
ATOM   1492  CB  ILE A 150      11.261   5.126 -11.476  1.00 97.22           C
ATOM   1493  HB  ILE A 150      11.133   4.559 -12.399  1.00 97.22           H
ATOM   1494  O   ILE A 150      10.443   3.293  -8.799  1.00 97.22           O
ATOM   1495  CG1 ILE A 150      12.168   6.345 -11.756  1.00 97.22           C
ATOM   1496 HG12 ILE A 150      12.204   6.982 -10.873  1.00 97.22           H
ATOM   1497 HG13 ILE A 150      13.185   6.009 -11.957  1.00 97.22           H
ATOM   1498  CG2 ILE A 150       9.867   5.601 -11.011  1.00 97.22           C
ATOM   1499 HG21 ILE A 150       9.945   6.124 -10.058  1.00 97.22           H
ATOM   1500 HG22 ILE A 150       9.187   4.756 -10.901  1.00 97.22           H
ATOM   1501 HG23 ILE A 150       9.419   6.265 -11.751  1.00 97.22           H
ATOM   1502  CD1 ILE A 150      11.717   7.185 -12.958  1.00 97.22           C
ATOM   1503 HD11 ILE A 150      10.789   7.711 -12.736  1.00 97.22           H
ATOM   1504 HD12 ILE A 150      12.484   7.926 -13.183  1.00 97.22           H
ATOM   1505 HD13 ILE A 150      11.576   6.542 -13.827  1.00 97.22           H
ATOM   1506  N   SER A 151      10.674   2.103 -10.681  1.00 96.78           N
ATOM   1507  H   SER A 151      11.138   2.016 -11.574  1.00 96.78           H
ATOM   1508  CA  SER A 151       9.679   1.092 -10.322  1.00 96.78           C
ATOM   1509  HA  SER A 151       8.731   1.594 -10.130  1.00 96.78           H
ATOM   1510  C   SER A 151      10.075   0.333  -9.053  1.00 96.78           C
ATOM   1511  CB  SER A 151       9.484   0.121 -11.487  1.00 96.78           C
ATOM   1512  HB2 SER A 151      10.356  -0.525 -11.584  1.00 96.78           H
ATOM   1513  HB3 SER A 151       9.348   0.681 -12.412  1.00 96.78           H
ATOM   1514  O   SER A 151       9.225   0.093  -8.193  1.00 96.78           O
ATOM   1515  OG  SER A 151       8.332  -0.659 -11.257  1.00 96.78           O
ATOM   1516  HG  SER A 151       7.569  -0.085 -11.362  1.00 96.78           H
ATOM   1517  N   GLN A 152      11.363   0.015  -8.896  1.00 96.07           N
ATOM   1518  H   GLN A 152      12.014   0.230  -9.638  1.00 96.07           H
ATOM   1519  CA  GLN A 152      11.881  -0.686  -7.716  1.00 96.07           C
ATOM   1520  HA  GLN A 152      11.197  -1.496  -7.460  1.00 96.07           H
ATOM   1521  C   GLN A 152      11.939   0.235  -6.489  1.00 96.07           C
ATOM   1522  CB  GLN A 152      13.248  -1.305  -8.048  1.00 96.07           C
ATOM   1523  HB2 GLN A 152      13.628  -1.838  -7.177  1.00 96.07           H
ATOM   1524  HB3 GLN A 152      13.952  -0.509  -8.294  1.00 96.07           H
ATOM   1525  O   GLN A 152      11.552  -0.165  -5.392  1.00 96.07           O
ATOM   1526  CG  GLN A 152      13.164  -2.275  -9.243  1.00 96.07           C
ATOM   1527  HG2 GLN A 152      12.716  -1.780 -10.104  1.00 96.07           H
ATOM   1528  HG3 GLN A 152      14.170  -2.562  -9.548  1.00 96.07           H
ATOM   1529  CD  GLN A 152      12.336  -3.530  -9.018  1.00 96.07           C
ATOM   1530  NE2 GLN A 152      12.057  -4.264 -10.071  1.00 96.07           N
ATOM   1531 HE21 GLN A 152      12.514  -4.059 -10.948  1.00 96.07           H
ATOM   1532 HE22 GLN A 152      11.681  -5.179  -9.871  1.00 96.07           H
ATOM   1533  OE1 GLN A 152      11.873  -3.858  -7.941  1.00 96.07           O
ATOM   1534  N   PHE A 153      12.290   1.512  -6.679  1.00 97.44           N
ATOM   1535  H   PHE A 153      12.629   1.794  -7.588  1.00 97.44           H
ATOM   1536  CA  PHE A 153      12.169   2.532  -5.634  1.00 97.44           C
ATOM   1537  HA  PHE A 153      12.764   2.229  -4.772  1.00 97.44           H
ATOM   1538  C   PHE A 153      10.721   2.702  -5.151  1.00 97.44           C
ATOM   1539  CB  PHE A 153      12.718   3.858  -6.171  1.00 97.44           C
ATOM   1540  HB2 PHE A 153      12.277   4.063  -7.146  1.00 97.44           H
ATOM   1541  HB3 PHE A 153      13.792   3.751  -6.322  1.00 97.44           H
ATOM   1542  O   PHE A 153      10.463   2.683  -3.947  1.00 97.44           O
ATOM   1543  CG  PHE A 153      12.452   5.045  -5.266  1.00 97.44           C
ATOM   1544  CD1 PHE A 153      11.441   5.969  -5.589  1.00 97.44           C
ATOM   1545  HD1 PHE A 153      10.858   5.841  -6.489  1.00 97.44           H
ATOM   1546  CD2 PHE A 153      13.197   5.214  -4.086  1.00 97.44           C
ATOM   1547  HD2 PHE A 153      13.967   4.499  -3.837  1.00 97.44           H
ATOM   1548  CE1 PHE A 153      11.192   7.063  -4.743  1.00 97.44           C
ATOM   1549  HE1 PHE A 153      10.422   7.776  -5.001  1.00 97.44           H
ATOM   1550  CE2 PHE A 153      12.946   6.304  -3.236  1.00 97.44           C
ATOM   1551  HE2 PHE A 153      13.528   6.432  -2.335  1.00 97.44           H
ATOM   1552  CZ  PHE A 153      11.941   7.229  -3.565  1.00 97.44           C
ATOM   1553  HZ  PHE A 153      11.750   8.074  -2.919  1.00 97.44           H
ATOM   1554  N   VAL A 154       9.768   2.841  -6.078  1.00 97.25           N
ATOM   1555  H   VAL A 154      10.047   2.849  -7.049  1.00 97.25           H
ATOM   1556  CA  VAL A 154       8.347   3.035  -5.758  1.00 97.25           C
ATOM   1557  HA  VAL A 154       8.265   3.881  -5.075  1.00 97.25           H
ATOM   1558  C   VAL A 154       7.760   1.826  -5.031  1.00 97.25           C
ATOM   1559  CB  VAL A 154       7.535   3.377  -7.021  1.00 97.25           C
ATOM   1560  HB  VAL A 154       7.762   2.665  -7.814  1.00 97.25           H
ATOM   1561  O   VAL A 154       6.913   2.017  -4.157  1.00 97.25           O
ATOM   1562  CG1 VAL A 154       6.030   3.346  -6.744  1.00 97.25           C
ATOM   1563 HG11 VAL A 154       5.668   2.319  -6.708  1.00 97.25           H
ATOM   1564 HG12 VAL A 154       5.500   3.884  -7.530  1.00 97.25           H
ATOM   1565 HG13 VAL A 154       5.817   3.843  -5.797  1.00 97.25           H
ATOM   1566  CG2 VAL A 154       7.861   4.797  -7.506  1.00 97.25           C
ATOM   1567 HG21 VAL A 154       7.360   4.984  -8.456  1.00 97.25           H
ATOM   1568 HG22 VAL A 154       7.529   5.530  -6.771  1.00 97.25           H
ATOM   1569 HG23 VAL A 154       8.935   4.914  -7.656  1.00 97.25           H
ATOM   1570  N   SER A 155       8.224   0.611  -5.339  1.00 95.70           N
ATOM   1571  H   SER A 155       8.901   0.531  -6.085  1.00 95.70           H
ATOM   1572  CA  SER A 155       7.833  -0.610  -4.626  1.00 95.70           C
ATOM   1573  HA  SER A 155       6.773  -0.800  -4.791  1.00 95.70           H
ATOM   1574  C   SER A 155       8.062  -0.468  -3.120  1.00 95.70           C
ATOM   1575  CB  SER A 155       8.628  -1.808  -5.153  1.00 95.70           C
ATOM   1576  HB2 SER A 155       8.602  -1.814  -6.243  1.00 95.70           H
ATOM   1577  HB3 SER A 155       9.671  -1.744  -4.844  1.00 95.70           H
ATOM   1578  O   SER A 155       7.110  -0.405  -2.340  1.00 95.70           O
ATOM   1579  OG  SER A 155       8.067  -2.999  -4.652  1.00 95.70           O
ATOM   1580  HG  SER A 155       8.616  -3.738  -4.925  1.00 95.70           H
ATOM   1581  N   ILE A 156       9.327  -0.306  -2.717  1.00 96.14           N
ATOM   1582  H   ILE A 156      10.058  -0.312  -3.414  1.00 96.14           H
ATOM   1583  CA  ILE A 156       9.712  -0.228  -1.304  1.00 96.14           C
ATOM   1584  HA  ILE A 156       9.279  -1.081  -0.781  1.00 96.14           H
ATOM   1585  C   ILE A 156       9.133   1.026  -0.645  1.00 96.14           C
ATOM   1586  CB  ILE A 156      11.249  -0.303  -1.166  1.00 96.14           C
ATOM   1587  HB  ILE A 156      11.680   0.567  -1.661  1.00 96.14           H
ATOM   1588  O   ILE A 156       8.662   0.958   0.492  1.00 96.14           O
ATOM   1589  CG1 ILE A 156      11.852  -1.559  -1.837  1.00 96.14           C
ATOM   1590 HG12 ILE A 156      12.918  -1.597  -1.613  1.00 96.14           H
ATOM   1591 HG13 ILE A 156      11.763  -1.465  -2.920  1.00 96.14           H
ATOM   1592  CG2 ILE A 156      11.677  -0.259   0.313  1.00 96.14           C
ATOM   1593 HG21 ILE A 156      11.387   0.687   0.770  1.00 96.14           H
ATOM   1594 HG22 ILE A 156      11.211  -1.072   0.870  1.00 96.14           H
ATOM   1595 HG23 ILE A 156      12.761  -0.346   0.387  1.00 96.14           H
ATOM   1596  CD1 ILE A 156      11.225  -2.899  -1.421  1.00 96.14           C
ATOM   1597 HD11 ILE A 156      10.197  -2.963  -1.777  1.00 96.14           H
ATOM   1598 HD12 ILE A 156      11.795  -3.712  -1.871  1.00 96.14           H
ATOM   1599 HD13 ILE A 156      11.243  -3.016  -0.338  1.00 96.14           H
ATOM   1600  N   LEU A 157       9.084   2.148  -1.372  1.00 97.98           N
ATOM   1601  H   LEU A 157       9.535   2.149  -2.276  1.00 97.98           H
ATOM   1602  CA  LEU A 157       8.536   3.407  -0.871  1.00 97.98           C
ATOM   1603  HA  LEU A 157       9.101   3.714   0.009  1.00 97.98           H
ATOM   1604  C   LEU A 157       7.078   3.231  -0.456  1.00 97.98           C
ATOM   1605  CB  LEU A 157       8.672   4.474  -1.973  1.00 97.98           C
ATOM   1606  HB2 LEU A 157       8.209   4.082  -2.879  1.00 97.98           H
ATOM   1607  HB3 LEU A 157       9.730   4.635  -2.181  1.00 97.98           H
ATOM   1608  O   LEU A 157       6.686   3.639   0.638  1.00 97.98           O
ATOM   1609  CG  LEU A 157       8.006   5.822  -1.649  1.00 97.98           C
ATOM   1610  HG  LEU A 157       6.962   5.673  -1.372  1.00 97.98           H
ATOM   1611  CD1 LEU A 157       8.725   6.538  -0.512  1.00 97.98           C
ATOM   1612 HD11 LEU A 157       8.645   5.936   0.393  1.00 97.98           H
ATOM   1613 HD12 LEU A 157       9.776   6.671  -0.768  1.00 97.98           H
ATOM   1614 HD13 LEU A 157       8.261   7.508  -0.331  1.00 97.98           H
ATOM   1615  CD2 LEU A 157       8.037   6.729  -2.875  1.00 97.98           C
ATOM   1616 HD21 LEU A 157       7.526   6.245  -3.708  1.00 97.98           H
ATOM   1617 HD22 LEU A 157       9.073   6.919  -3.156  1.00 97.98           H
ATOM   1618 HD23 LEU A 157       7.545   7.677  -2.658  1.00 97.98           H
ATOM   1619  N   SER A 158       6.285   2.619  -1.331  1.00 97.51           N
ATOM   1620  H   SER A 158       6.694   2.261  -2.182  1.00 97.51           H
ATOM   1621  CA  SER A 158       4.858   2.418  -1.104  1.00 97.51           C
ATOM   1622  HA  SER A 158       4.399   3.361  -0.808  1.00 97.51           H
ATOM   1623  C   SER A 158       4.603   1.391  -0.009  1.00 97.51           C
ATOM   1624  CB  SER A 158       4.175   1.926  -2.368  1.00 97.51           C
ATOM   1625  HB2 SER A 158       4.545   0.926  -2.593  1.00 97.51           H
ATOM   1626  HB3 SER A 158       3.102   1.881  -2.185  1.00 97.51           H
ATOM   1627  O   SER A 158       3.768   1.638   0.854  1.00 97.51           O
ATOM   1628  OG  SER A 158       4.427   2.758  -3.476  1.00 97.51           O
ATOM   1629  HG  SER A 158       5.295   2.511  -3.803  1.00 97.51           H
ATOM   1630  N   ILE A 159       5.339   0.274   0.004  1.00 95.95           N
ATOM   1631  H   ILE A 159       6.011   0.125  -0.735  1.00 95.95           H
ATOM   1632  CA  ILE A 159       5.193  -0.769   1.031  1.00 95.95           C
ATOM   1633  HA  ILE A 159       4.158  -1.110   1.040  1.00 95.95           H
ATOM   1634  C   ILE A 159       5.492  -0.186   2.417  1.00 95.95           C
ATOM   1635  CB  ILE A 159       6.100  -1.978   0.709  1.00 95.95           C
ATOM   1636  HB  ILE A 159       7.116  -1.611   0.567  1.00 95.95           H
ATOM   1637  O   ILE A 159       4.666  -0.303   3.325  1.00 95.95           O
ATOM   1638  CG1 ILE A 159       5.639  -2.684  -0.587  1.00 95.95           C
ATOM   1639 HG12 ILE A 159       5.324  -1.952  -1.331  1.00 95.95           H
ATOM   1640 HG13 ILE A 159       4.776  -3.316  -0.375  1.00 95.95           H
ATOM   1641  CG2 ILE A 159       6.107  -2.990   1.873  1.00 95.95           C
ATOM   1642 HG21 ILE A 159       6.552  -2.552   2.766  1.00 95.95           H
ATOM   1643 HG22 ILE A 159       5.091  -3.316   2.095  1.00 95.95           H
ATOM   1644 HG23 ILE A 159       6.701  -3.866   1.613  1.00 95.95           H
ATOM   1645  CD1 ILE A 159       6.754  -3.528  -1.218  1.00 95.95           C
ATOM   1646 HD11 ILE A 159       7.612  -2.897  -1.449  1.00 95.95           H
ATOM   1647 HD12 ILE A 159       7.078  -4.321  -0.544  1.00 95.95           H
ATOM   1648 HD13 ILE A 159       6.391  -3.969  -2.147  1.00 95.95           H
ATOM   1649  N   CYS A 160       6.625   0.509   2.574  1.00 97.18           N
ATOM   1650  H   CYS A 160       7.269   0.576   1.799  1.00 97.18           H
ATOM   1651  CA  CYS A 160       6.973   1.193   3.820  1.00 97.18           C
ATOM   1652  HA  CYS A 160       7.054   0.463   4.626  1.00 97.18           H
ATOM   1653  C   CYS A 160       5.888   2.204   4.220  1.00 97.18           C
ATOM   1654  CB  CYS A 160       8.322   1.903   3.653  1.00 97.18           C
ATOM   1655  HB2 CYS A 160       8.305   2.499   2.741  1.00 97.18           H
ATOM   1656  HB3 CYS A 160       8.483   2.565   4.504  1.00 97.18           H
ATOM   1657  O   CYS A 160       5.415   2.186   5.360  1.00 97.18           O
ATOM   1658  SG  CYS A 160       9.696   0.722   3.577  1.00 97.18           S
ATOM   1659  HG  CYS A 160      10.123   1.067   2.359  1.00 97.18           H
ATOM   1660  N   ALA A 161       5.436   3.037   3.276  1.00 98.14           N
ATOM   1661  H   ALA A 161       5.859   3.016   2.359  1.00 98.14           H
ATOM   1662  CA  ALA A 161       4.422   4.047   3.544  1.00 98.14           C
ATOM   1663  HA  ALA A 161       4.788   4.664   4.365  1.00 98.14           H
ATOM   1664  C   ALA A 161       3.090   3.424   3.993  1.00 98.14           C
ATOM   1665  CB  ALA A 161       4.259   4.946   2.313  1.00 98.14           C
ATOM   1666  HB1 ALA A 161       3.510   5.713   2.509  1.00 98.14           H
ATOM   1667  HB2 ALA A 161       3.948   4.351   1.454  1.00 98.14           H
ATOM   1668  HB3 ALA A 161       5.209   5.430   2.083  1.00 98.14           H
ATOM   1669  O   ALA A 161       2.521   3.864   4.998  1.00 98.14           O
ATOM   1670  N   SER A 162       2.613   2.378   3.312  1.00 96.75           N
ATOM   1671  H   SER A 162       3.100   2.082   2.478  1.00 96.75           H
ATOM   1672  CA  SER A 162       1.385   1.656   3.660  1.00 96.75           C
ATOM   1673  HA  SER A 162       0.557   2.365   3.669  1.00 96.75           H
ATOM   1674  C   SER A 162       1.484   1.034   5.055  1.00 96.75           C
ATOM   1675  CB  SER A 162       1.069   0.572   2.610  1.00 96.75           C
ATOM   1676  HB2 SER A 162       1.955  -0.031   2.410  1.00 96.75           H
ATOM   1677  HB3 SER A 162       0.278  -0.076   2.987  1.00 96.75           H
ATOM   1678  O   SER A 162       0.625   1.263   5.912  1.00 96.75           O
ATOM   1679  OG  SER A 162       0.623   1.183   1.416  1.00 96.75           O
ATOM   1680  HG  SER A 162       0.046   0.590   0.929  1.00 96.75           H
ATOM   1681  N   VAL A 163       2.570   0.319   5.339  1.00 96.52           N
ATOM   1682  H   VAL A 163       3.266   0.195   4.618  1.00 96.52           H
ATOM   1683  CA  VAL A 163       2.746  -0.399   6.606  1.00 96.52           C
ATOM   1684  HA  VAL A 163       1.847  -0.982   6.804  1.00 96.52           H
ATOM   1685  C   VAL A 163       2.936   0.545   7.793  1.00 96.52           C
ATOM   1686  CB  VAL A 163       3.919  -1.372   6.472  1.00 96.52           C
ATOM   1687  HB  VAL A 163       4.813  -0.845   6.139  1.00 96.52           H
ATOM   1688  O   VAL A 163       2.313   0.364   8.846  1.00 96.52           O
ATOM   1689  CG1 VAL A 163       4.204  -2.041   7.805  1.00 96.52           C
ATOM   1690 HG11 VAL A 163       4.976  -2.788   7.618  1.00 96.52           H
ATOM   1691 HG12 VAL A 163       4.588  -1.321   8.527  1.00 96.52           H
ATOM   1692 HG13 VAL A 163       3.310  -2.536   8.184  1.00 96.52           H
ATOM   1693  CG2 VAL A 163       3.567  -2.481   5.479  1.00 96.52           C
ATOM   1694 HG21 VAL A 163       3.394  -2.079   4.480  1.00 96.52           H
ATOM   1695 HG22 VAL A 163       4.378  -3.207   5.415  1.00 96.52           H
ATOM   1696 HG23 VAL A 163       2.653  -2.975   5.810  1.00 96.52           H
ATOM   1697  N   PHE A 164       3.737   1.599   7.639  1.00 97.61           N
ATOM   1698  H   PHE A 164       4.252   1.709   6.778  1.00 97.61           H
ATOM   1699  CA  PHE A 164       3.902   2.600   8.692  1.00 97.61           C
ATOM   1700  HA  PHE A 164       4.150   2.098   9.628  1.00 97.61           H
ATOM   1701  C   PHE A 164       2.597   3.366   8.942  1.00 97.61           C
ATOM   1702  CB  PHE A 164       5.048   3.549   8.332  1.00 97.61           C
ATOM   1703  HB2 PHE A 164       4.810   4.030   7.383  1.00 97.61           H
ATOM   1704  HB3 PHE A 164       5.086   4.310   9.111  1.00 97.61           H
ATOM   1705  O   PHE A 164       2.278   3.701  10.086  1.00 97.61           O
ATOM   1706  CG  PHE A 164       6.451   2.970   8.244  1.00 97.61           C
ATOM   1707  CD1 PHE A 164       6.745   1.660   8.669  1.00 97.61           C
ATOM   1708  HD1 PHE A 164       5.958   0.978   8.954  1.00 97.61           H
ATOM   1709  CD2 PHE A 164       7.494   3.775   7.750  1.00 97.61           C
ATOM   1710  HD2 PHE A 164       7.292   4.773   7.391  1.00 97.61           H
ATOM   1711  CE1 PHE A 164       8.064   1.187   8.674  1.00 97.61           C
ATOM   1712  HE1 PHE A 164       8.280   0.182   9.004  1.00 97.61           H
ATOM   1713  CE2 PHE A 164       8.812   3.287   7.715  1.00 97.61           C
ATOM   1714  HE2 PHE A 164       9.603   3.908   7.323  1.00 97.61           H
ATOM   1715  CZ  PHE A 164       9.101   2.000   8.196  1.00 97.61           C
ATOM   1716  HZ  PHE A 164      10.112   1.623   8.172  1.00 97.61           H
ATOM   1717  N   THR A 165       1.784   3.566   7.901  1.00 96.93           N
ATOM   1718  H   THR A 165       2.100   3.282   6.984  1.00 96.93           H
ATOM   1719  CA  THR A 165       0.438   4.129   8.044  1.00 96.93           C
ATOM   1720  HA  THR A 165       0.514   5.050   8.621  1.00 96.93           H
ATOM   1721  C   THR A 165      -0.494   3.191   8.811  1.00 96.93           C
ATOM   1722  CB  THR A 165      -0.162   4.485   6.681  1.00 96.93           C
ATOM   1723  HB  THR A 165      -0.298   3.596   6.066  1.00 96.93           H
ATOM   1724  O   THR A 165      -1.220   3.654   9.692  1.00 96.93           O
ATOM   1725  CG2 THR A 165      -1.485   5.218   6.821  1.00 96.93           C
ATOM   1726 HG21 THR A 165      -1.789   5.553   5.830  1.00 96.93           H
ATOM   1727 HG22 THR A 165      -2.248   4.546   7.215  1.00 96.93           H
ATOM   1728 HG23 THR A 165      -1.363   6.081   7.476  1.00 96.93           H
ATOM   1729  OG1 THR A 165       0.670   5.399   6.021  1.00 96.93           O
ATOM   1730  HG1 THR A 165       1.368   4.876   5.620  1.00 96.93           H
ATOM   1731  N   LEU A 166      -0.452   1.879   8.561  1.00 95.08           N
ATOM   1732  H   LEU A 166       0.134   1.550   7.807  1.00 95.08           H
ATOM   1733  CA  LEU A 166      -1.221   0.890   9.329  1.00 95.08           C
ATOM   1734  HA  LEU A 166      -2.275   1.163   9.297  1.00 95.08           H
ATOM   1735  C   LEU A 166      -0.828   0.873  10.814  1.00 95.08           C
ATOM   1736  CB  LEU A 166      -1.040  -0.509   8.713  1.00 95.08           C
ATOM   1737  HB2 LEU A 166      -1.395  -1.250   9.429  1.00 95.08           H
ATOM   1738  HB3 LEU A 166       0.021  -0.697   8.552  1.00 95.08           H
ATOM   1739  O   LEU A 166      -1.703   0.820  11.687  1.00 95.08           O
ATOM   1740  CG  LEU A 166      -1.795  -0.743   7.395  1.00 95.08           C
ATOM   1741  HG  LEU A 166      -1.543   0.033   6.673  1.00 95.08           H
ATOM   1742  CD1 LEU A 166      -1.402  -2.104   6.822  1.00 95.08           C
ATOM   1743 HD11 LEU A 166      -1.919  -2.271   5.877  1.00 95.08           H
ATOM   1744 HD12 LEU A 166      -1.656  -2.905   7.517  1.00 95.08           H
ATOM   1745 HD13 LEU A 166      -0.330  -2.128   6.625  1.00 95.08           H
ATOM   1746  CD2 LEU A 166      -3.309  -0.737   7.621  1.00 95.08           C
ATOM   1747 HD21 LEU A 166      -3.648   0.261   7.900  1.00 95.08           H
ATOM   1748 HD22 LEU A 166      -3.802  -1.014   6.689  1.00 95.08           H
ATOM   1749 HD23 LEU A 166      -3.571  -1.455   8.399  1.00 95.08           H
ATOM   1750  N   MET A 167       0.464   1.001  11.124  1.00 96.39           N
ATOM   1751  H   MET A 167       1.141   0.980  10.375  1.00 96.39           H
ATOM   1752  CA  MET A 167       0.921   1.166  12.507  1.00 96.39           C
ATOM   1753  HA  MET A 167       0.548   0.335  13.105  1.00 96.39           H
ATOM   1754  C   MET A 167       0.394   2.458  13.137  1.00 96.39           C
ATOM   1755  CB  MET A 167       2.446   1.167  12.577  1.00 96.39           C
ATOM   1756  HB2 MET A 167       2.861   1.877  11.861  1.00 96.39           H
ATOM   1757  HB3 MET A 167       2.737   1.484  13.579  1.00 96.39           H
ATOM   1758  O   MET A 167      -0.128   2.426  14.254  1.00 96.39           O
ATOM   1759  CG  MET A 167       3.038  -0.216  12.336  1.00 96.39           C
ATOM   1760  HG2 MET A 167       2.992  -0.467  11.276  1.00 96.39           H
ATOM   1761  HG3 MET A 167       2.464  -0.954  12.895  1.00 96.39           H
ATOM   1762  SD  MET A 167       4.743  -0.286  12.915  1.00 96.39           S
ATOM   1763  CE  MET A 167       5.560   0.670  11.624  1.00 96.39           C
ATOM   1764  HE1 MET A 167       6.640   0.633  11.765  1.00 96.39           H
ATOM   1765  HE2 MET A 167       5.226   1.708  11.646  1.00 96.39           H
ATOM   1766  HE3 MET A 167       5.302   0.205  10.673  1.00 96.39           H
ATOM   1767  N   ALA A 168       0.466   3.582  12.418  1.00 95.99           N
ATOM   1768  H   ALA A 168       0.936   3.555  11.524  1.00 95.99           H
ATOM   1769  CA  ALA A 168      -0.044   4.865  12.894  1.00 95.99           C
ATOM   1770  HA  ALA A 168       0.439   5.096  13.843  1.00 95.99           H
ATOM   1771  C   ALA A 168      -1.562   4.830  13.144  1.00 95.99           C
ATOM   1772  CB  ALA A 168       0.339   5.952  11.884  1.00 95.99           C
ATOM   1773  HB1 ALA A 168      -0.140   5.766  10.923  1.00 95.99           H
ATOM   1774  HB2 ALA A 168       0.021   6.925  12.258  1.00 95.99           H
ATOM   1775  HB3 ALA A 168       1.421   5.962  11.746  1.00 95.99           H
ATOM   1776  O   ALA A 168      -2.030   5.340  14.165  1.00 95.99           O
ATOM   1777  N   ILE A 169      -2.330   4.168  12.268  1.00 93.97           N
ATOM   1778  H   ILE A 169      -1.887   3.813  11.432  1.00 93.97           H
ATOM   1779  CA  ILE A 169      -3.763   3.909  12.468  1.00 93.97           C
ATOM   1780  HA  ILE A 169      -4.271   4.863  12.610  1.00 93.97           H
ATOM   1781  C   ILE A 169      -3.969   3.092  13.745  1.00 93.97           C
ATOM   1782  CB  ILE A 169      -4.378   3.201  11.236  1.00 93.97           C
ATOM   1783  HB  ILE A 169      -3.757   2.344  10.974  1.00 93.97           H
ATOM   1784  O   ILE A 169      -4.779   3.468  14.589  1.00 93.97           O
ATOM   1785  CG1 ILE A 169      -4.430   4.166  10.034  1.00 93.97           C
ATOM   1786 HG12 ILE A 169      -3.488   4.711   9.972  1.00 93.97           H
ATOM   1787 HG13 ILE A 169      -5.223   4.896  10.194  1.00 93.97           H
ATOM   1788  CG2 ILE A 169      -5.804   2.695  11.536  1.00 93.97           C
ATOM   1789 HG21 ILE A 169      -6.432   3.523  11.865  1.00 93.97           H
ATOM   1790 HG22 ILE A 169      -5.780   1.923  12.305  1.00 93.97           H
ATOM   1791 HG23 ILE A 169      -6.238   2.238  10.646  1.00 93.97           H
ATOM   1792  CD1 ILE A 169      -4.654   3.474   8.683  1.00 93.97           C
ATOM   1793 HD11 ILE A 169      -4.655   4.222   7.890  1.00 93.97           H
ATOM   1794 HD12 ILE A 169      -3.848   2.765   8.492  1.00 93.97           H
ATOM   1795 HD13 ILE A 169      -5.609   2.948   8.666  1.00 93.97           H
ATOM   1796  N   SER A 170      -3.223   2.005  13.927  1.00 93.50           N
ATOM   1797  H   SER A 170      -2.566   1.748  13.204  1.00 93.50           H
ATOM   1798  CA  SER A 170      -3.355   1.129  15.098  1.00 93.50           C
ATOM   1799  HA  SER A 170      -4.384   0.771  15.154  1.00 93.50           H
ATOM   1800  C   SER A 170      -3.070   1.873  16.405  1.00 93.50           C
ATOM   1801  CB  SER A 170      -2.434  -0.086  14.941  1.00 93.50           C
ATOM   1802  HB2 SER A 170      -1.389   0.223  14.959  1.00 93.50           H
ATOM   1803  HB3 SER A 170      -2.615  -0.780  15.762  1.00 93.50           H
ATOM   1804  O   SER A 170      -3.818   1.750  17.379  1.00 93.50           O
ATOM   1805  OG  SER A 170      -2.722  -0.736  13.714  1.00 93.50           O
ATOM   1806  HG  SER A 170      -2.256  -0.291  13.002  1.00 93.50           H
ATOM   1807  N   PHE A 171      -2.054   2.737  16.403  1.00 93.67           N
ATOM   1808  H   PHE A 171      -1.468   2.783  15.582  1.00 93.67           H
ATOM   1809  CA  PHE A 171      -1.713   3.581  17.543  1.00 93.67           C
ATOM   1810  HA  PHE A 171      -1.653   2.951  18.430  1.00 93.67           H
ATOM   1811  C   PHE A 171      -2.762   4.672  17.823  1.00 93.67           C
ATOM   1812  CB  PHE A 171      -0.330   4.185  17.296  1.00 93.67           C
ATOM   1813  HB2 PHE A 171      -0.372   4.856  16.439  1.00 93.67           H
ATOM   1814  HB3 PHE A 171       0.370   3.385  17.053  1.00 93.67           H
ATOM   1815  O   PHE A 171      -3.177   4.855  18.971  1.00 93.67           O
ATOM   1816  CG  PHE A 171       0.199   4.925  18.501  1.00 93.67           C
ATOM   1817  CD1 PHE A 171       0.247   6.330  18.508  1.00 93.67           C
ATOM   1818  HD1 PHE A 171      -0.084   6.889  17.645  1.00 93.67           H
ATOM   1819  CD2 PHE A 171       0.644   4.200  19.622  1.00 93.67           C
ATOM   1820  HD2 PHE A 171       0.619   3.121  19.612  1.00 93.67           H
ATOM   1821  CE1 PHE A 171       0.773   7.006  19.622  1.00 93.67           C
ATOM   1822  HE1 PHE A 171       0.850   8.083  19.609  1.00 93.67           H
ATOM   1823  CE2 PHE A 171       1.144   4.878  20.746  1.00 93.67           C
ATOM   1824  HE2 PHE A 171       1.506   4.319  21.596  1.00 93.67           H
ATOM   1825  CZ  PHE A 171       1.214   6.281  20.744  1.00 93.67           C
ATOM   1826  HZ  PHE A 171       1.631   6.802  21.593  1.00 93.67           H
ATOM   1827  N   ASP A 172      -3.267   5.351  16.787  1.00 92.81           N
ATOM   1828  H   ASP A 172      -2.879   5.184  15.870  1.00 92.81           H
ATOM   1829  CA  ASP A 172      -4.370   6.317  16.907  1.00 92.81           C
ATOM   1830  HA  ASP A 172      -4.054   7.150  17.535  1.00 92.81           H
ATOM   1831  C   ASP A 172      -5.604   5.679  17.569  1.00 92.81           C
ATOM   1832  CB  ASP A 172      -4.709   6.860  15.507  1.00 92.81           C
ATOM   1833  HB2 ASP A 172      -4.816   6.028  14.811  1.00 92.81           H
ATOM   1834  HB3 ASP A 172      -3.883   7.478  15.154  1.00 92.81           H
ATOM   1835  O   ASP A 172      -6.254   6.272  18.436  1.00 92.81           O
ATOM   1836  CG  ASP A 172      -6.004   7.675  15.480  1.00 92.81           C
ATOM   1837  OD1 ASP A 172      -6.043   8.799  16.022  1.00 92.81           O
ATOM   1838  OD2 ASP A 172      -7.014   7.165  14.935  1.00 92.81           O
ATOM   1839  N   ARG A 173      -5.909   4.432  17.206  1.00 91.42           N
ATOM   1840  H   ARG A 173      -5.329   4.002  16.501  1.00 91.42           H
ATOM   1841  CA  ARG A 173      -7.039   3.676  17.765  1.00 91.42           C
ATOM   1842  HA  ARG A 173      -7.911   4.326  17.831  1.00 91.42           H
ATOM   1843  C   ARG A 173      -6.787   3.204  19.177  1.00 91.42           C
ATOM   1844  CB  ARG A 173      -7.335   2.489  16.860  1.00 91.42           C
ATOM   1845  HB2 ARG A 173      -6.444   1.868  16.768  1.00 91.42           H
ATOM   1846  HB3 ARG A 173      -8.134   1.880  17.283  1.00 91.42           H
ATOM   1847  O   ARG A 173      -7.705   3.273  19.995  1.00 91.42           O
ATOM   1848  CG  ARG A 173      -7.743   2.978  15.476  1.00 91.42           C
ATOM   1849  HG2 ARG A 173      -7.023   3.685  15.064  1.00 91.42           H
ATOM   1850  HG3 ARG A 173      -7.680   2.105  14.828  1.00 91.42           H
ATOM   1851  CD  ARG A 173      -9.109   3.665  15.432  1.00 91.42           C
ATOM   1852  HD2 ARG A 173      -9.749   3.258  16.215  1.00 91.42           H
ATOM   1853  HD3 ARG A 173      -9.574   3.482  14.464  1.00 91.42           H
ATOM   1854  NE  ARG A 173      -8.922   5.114  15.599  1.00 91.42           N
ATOM   1855  HE  ARG A 173      -7.977   5.466  15.546  1.00 91.42           H
ATOM   1856  NH1 ARG A 173     -11.107   5.758  15.632  1.00 91.42           N
ATOM   1857 HH11 ARG A 173     -11.345   4.805  15.397  1.00 91.42           H
ATOM   1858 HH12 ARG A 173     -11.789   6.501  15.681  1.00 91.42           H
ATOM   1859  NH2 ARG A 173      -9.496   7.270  15.941  1.00 91.42           N
ATOM   1860 HH21 ARG A 173      -8.503   7.433  15.852  1.00 91.42           H
ATOM   1861 HH22 ARG A 173     -10.088   8.018  15.608  1.00 91.42           H
ATOM   1862  CZ  ARG A 173      -9.840   6.039  15.725  1.00 91.42           C
ATOM   1863  N   TYR A 174      -5.559   2.791  19.473  1.00 92.51           N
ATOM   1864  H   TYR A 174      -4.882   2.717  18.727  1.00 92.51           H
ATOM   1865  CA  TYR A 174      -5.136   2.467  20.825  1.00 92.51           C
ATOM   1866  HA  TYR A 174      -5.742   1.640  21.197  1.00 92.51           H
ATOM   1867  C   TYR A 174      -5.372   3.653  21.764  1.00 92.51           C
ATOM   1868  CB  TYR A 174      -3.674   2.013  20.804  1.00 92.51           C
ATOM   1869  HB2 TYR A 174      -3.574   1.154  20.141  1.00 92.51           H
ATOM   1870  HB3 TYR A 174      -3.042   2.808  20.407  1.00 92.51           H
ATOM   1871  O   TYR A 174      -6.089   3.504  22.752  1.00 92.51           O
ATOM   1872  CG  TYR A 174      -3.165   1.637  22.174  1.00 92.51           C
ATOM   1873  CD1 TYR A 174      -2.559   2.613  22.988  1.00 92.51           C
ATOM   1874  HD1 TYR A 174      -2.422   3.618  22.618  1.00 92.51           H
ATOM   1875  CD2 TYR A 174      -3.326   0.320  22.643  1.00 92.51           C
ATOM   1876  HD2 TYR A 174      -3.782  -0.429  22.013  1.00 92.51           H
ATOM   1877  CE1 TYR A 174      -2.127   2.279  24.285  1.00 92.51           C
ATOM   1878  HE1 TYR A 174      -1.670   3.030  24.912  1.00 92.51           H
ATOM   1879  CE2 TYR A 174      -2.878  -0.021  23.932  1.00 92.51           C
ATOM   1880  HE2 TYR A 174      -2.987  -1.030  24.303  1.00 92.51           H
ATOM   1881  OH  TYR A 174      -1.883   0.632  26.013  1.00 92.51           O
ATOM   1882  HH  TYR A 174      -1.479   1.386  26.447  1.00 92.51           H
ATOM   1883  CZ  TYR A 174      -2.287   0.959  24.757  1.00 92.51           C
ATOM   1884  N   ILE A 175      -4.893   4.855  21.418  1.00 91.95           N
ATOM   1885  H   ILE A 175      -4.330   4.924  20.582  1.00 91.95           H
ATOM   1886  CA  ILE A 175      -5.129   6.064  22.225  1.00 91.95           C
ATOM   1887  HA  ILE A 175      -4.766   5.877  23.236  1.00 91.95           H
ATOM   1888  C   ILE A 175      -6.629   6.357  22.340  1.00 91.95           C
ATOM   1889  CB  ILE A 175      -4.357   7.275  21.651  1.00 91.95           C
ATOM   1890  HB  ILE A 175      -4.606   7.383  20.595  1.00 91.95           H
ATOM   1891  O   ILE A 175      -7.133   6.569  23.444  1.00 91.95           O
ATOM   1892  CG1 ILE A 175      -2.838   7.034  21.786  1.00 91.95           C
ATOM   1893 HG12 ILE A 175      -2.571   6.074  21.342  1.00 91.95           H
ATOM   1894 HG13 ILE A 175      -2.575   6.993  22.843  1.00 91.95           H
ATOM   1895  CG2 ILE A 175      -4.757   8.576  22.387  1.00 91.95           C
ATOM   1896 HG21 ILE A 175      -5.824   8.776  22.288  1.00 91.95           H
ATOM   1897 HG22 ILE A 175      -4.247   9.439  21.958  1.00 91.95           H
ATOM   1898 HG23 ILE A 175      -4.507   8.502  23.445  1.00 91.95           H
ATOM   1899  CD1 ILE A 175      -1.974   8.102  21.107  1.00 91.95           C
ATOM   1900 HD11 ILE A 175      -0.929   7.900  21.345  1.00 91.95           H
ATOM   1901 HD12 ILE A 175      -2.195   9.100  21.485  1.00 91.95           H
ATOM   1902 HD13 ILE A 175      -2.123   8.072  20.028  1.00 91.95           H
ATOM   1903  N   ALA A 176      -7.358   6.333  21.219  1.00 89.96           N
ATOM   1904  H   ALA A 176      -6.887   6.163  20.342  1.00 89.96           H
ATOM   1905  CA  ALA A 176      -8.777   6.682  21.193  1.00 89.96           C
ATOM   1906  HA  ALA A 176      -8.885   7.682  21.611  1.00 89.96           H
ATOM   1907  C   ALA A 176      -9.669   5.743  22.030  1.00 89.96           C
ATOM   1908  CB  ALA A 176      -9.237   6.708  19.730  1.00 89.96           C
ATOM   1909  HB1 ALA A 176     -10.281   7.017  19.677  1.00 89.96           H
ATOM   1910  HB2 ALA A 176      -9.132   5.716  19.292  1.00 89.96           H
ATOM   1911  HB3 ALA A 176      -8.627   7.413  19.164  1.00 89.96           H
ATOM   1912  O   ALA A 176     -10.745   6.163  22.471  1.00 89.96           O
ATOM   1913  N   ILE A 177      -9.259   4.485  22.224  1.00 88.81           N
ATOM   1914  H   ILE A 177      -8.396   4.198  21.786  1.00 88.81           H
ATOM   1915  CA  ILE A 177     -10.033   3.476  22.960  1.00 88.81           C
ATOM   1916  HA  ILE A 177     -11.067   3.813  23.037  1.00 88.81           H
ATOM   1917  C   ILE A 177      -9.538   3.325  24.400  1.00 88.81           C
ATOM   1918  CB  ILE A 177     -10.054   2.136  22.189  1.00 88.81           C
ATOM   1919  HB  ILE A 177      -9.028   1.816  22.008  1.00 88.81           H
ATOM   1920  O   ILE A 177     -10.367   3.306  25.308  1.00 88.81           O
ATOM   1921  CG1 ILE A 177     -10.775   2.326  20.832  1.00 88.81           C
ATOM   1922 HG12 ILE A 177     -10.371   3.196  20.315  1.00 88.81           H
ATOM   1923 HG13 ILE A 177     -11.836   2.507  21.006  1.00 88.81           H
ATOM   1924  CG2 ILE A 177     -10.768   1.055  23.028  1.00 88.81           C
ATOM   1925 HG21 ILE A 177     -10.884   0.130  22.463  1.00 88.81           H
ATOM   1926 HG22 ILE A 177     -11.750   1.405  23.345  1.00 88.81           H
ATOM   1927 HG23 ILE A 177     -10.176   0.813  23.911  1.00 88.81           H
ATOM   1928  CD1 ILE A 177     -10.622   1.140  19.876  1.00 88.81           C
ATOM   1929 HD11 ILE A 177      -9.565   0.917  19.729  1.00 88.81           H
ATOM   1930 HD12 ILE A 177     -11.134   0.264  20.273  1.00 88.81           H
ATOM   1931 HD13 ILE A 177     -11.065   1.394  18.913  1.00 88.81           H
ATOM   1932  N   MET A 178      -8.223   3.250  24.615  1.00 89.67           N
ATOM   1933  H   MET A 178      -7.594   3.300  23.826  1.00 89.67           H
ATOM   1934  CA  MET A 178      -7.625   3.024  25.937  1.00 89.67           C
ATOM   1935  HA  MET A 178      -8.209   2.273  26.469  1.00 89.67           H
ATOM   1936  C   MET A 178      -7.619   4.281  26.808  1.00 89.67           C
ATOM   1937  CB  MET A 178      -6.186   2.509  25.780  1.00 89.67           C
ATOM   1938  HB2 MET A 178      -5.589   3.244  25.240  1.00 89.67           H
ATOM   1939  HB3 MET A 178      -5.740   2.400  26.769  1.00 89.67           H
ATOM   1940  O   MET A 178      -7.675   4.184  28.032  1.00 89.67           O
ATOM   1941  CG  MET A 178      -6.114   1.162  25.053  1.00 89.67           C
ATOM   1942  HG2 MET A 178      -5.064   0.878  24.978  1.00 89.67           H
ATOM   1943  HG3 MET A 178      -6.497   1.279  24.039  1.00 89.67           H
ATOM   1944  SD  MET A 178      -7.005  -0.202  25.845  1.00 89.67           S
ATOM   1945  CE  MET A 178      -6.062  -0.340  27.389  1.00 89.67           C
ATOM   1946  HE1 MET A 178      -6.224   0.546  28.003  1.00 89.67           H
ATOM   1947  HE2 MET A 178      -5.001  -0.441  27.162  1.00 89.67           H
ATOM   1948  HE3 MET A 178      -6.398  -1.218  27.941  1.00 89.67           H
ATOM   1949  N   HIS A 179      -7.572   5.465  26.195  1.00 89.37           N
ATOM   1950  H   HIS A 179      -7.503   5.488  25.187  1.00 89.37           H
ATOM   1951  CA  HIS A 179      -7.508   6.740  26.905  1.00 89.37           C
ATOM   1952  HA  HIS A 179      -7.699   6.577  27.965  1.00 89.37           H
ATOM   1953  C   HIS A 179      -8.590   7.711  26.410  1.00 89.37           C
ATOM   1954  CB  HIS A 179      -6.087   7.305  26.794  1.00 89.37           C
ATOM   1955  HB2 HIS A 179      -5.855   7.504  25.747  1.00 89.37           H
ATOM   1956  HB3 HIS A 179      -6.051   8.248  27.339  1.00 89.37           H
ATOM   1957  O   HIS A 179      -8.269   8.759  25.849  1.00 89.37           O
ATOM   1958  CG  HIS A 179      -5.034   6.397  27.371  1.00 89.37           C
ATOM   1959  CD2 HIS A 179      -3.984   5.836  26.695  1.00 89.37           C
ATOM   1960  HD2 HIS A 179      -3.755   5.973  25.649  1.00 89.37           H
ATOM   1961  ND1 HIS A 179      -4.973   5.939  28.669  1.00 89.37           N
ATOM   1962  HD1 HIS A 179      -5.693   6.033  29.371  1.00 89.37           H
ATOM   1963  CE1 HIS A 179      -3.907   5.129  28.773  1.00 89.37           C
ATOM   1964  HE1 HIS A 179      -3.628   4.580  29.659  1.00 89.37           H
ATOM   1965  NE2 HIS A 179      -3.269   5.044  27.596  1.00 89.37           N
ATOM   1966  N   PRO A 180      -9.886   7.415  26.640  1.00 84.07           N
ATOM   1967  CA  PRO A 180     -10.991   8.216  26.108  1.00 84.07           C
ATOM   1968  HA  PRO A 180     -10.913   8.262  25.022  1.00 84.07           H
ATOM   1969  C   PRO A 180     -11.030   9.661  26.634  1.00 84.07           C
ATOM   1970  CB  PRO A 180     -12.259   7.446  26.494  1.00 84.07           C
ATOM   1971  HB2 PRO A 180     -12.508   6.743  25.699  1.00 84.07           H
ATOM   1972  HB3 PRO A 180     -13.103   8.108  26.691  1.00 84.07           H
ATOM   1973  O   PRO A 180     -11.623  10.513  25.979  1.00 84.07           O
ATOM   1974  CG  PRO A 180     -11.848   6.667  27.744  1.00 84.07           C
ATOM   1975  HG2 PRO A 180     -12.459   5.775  27.888  1.00 84.07           H
ATOM   1976  HG3 PRO A 180     -11.900   7.315  28.618  1.00 84.07           H
ATOM   1977  CD  PRO A 180     -10.394   6.313  27.448  1.00 84.07           C
ATOM   1978  HD2 PRO A 180      -9.841   6.198  28.380  1.00 84.07           H
ATOM   1979  HD3 PRO A 180     -10.351   5.388  26.872  1.00 84.07           H
ATOM   1980  N   LEU A 181     -10.410   9.930  27.791  1.00 85.89           N
ATOM   1981  H   LEU A 181      -9.970   9.160  28.275  1.00 85.89           H
ATOM   1982  CA  LEU A 181     -10.328  11.258  28.413  1.00 85.89           C
ATOM   1983  HA  LEU A 181     -11.172  11.864  28.082  1.00 85.89           H
ATOM   1984  C   LEU A 181      -9.068  12.043  28.017  1.00 85.89           C
ATOM   1985  CB  LEU A 181     -10.398  11.110  29.946  1.00 85.89           C
ATOM   1986  HB2 LEU A 181     -10.303  12.101  30.391  1.00 85.89           H
ATOM   1987  HB3 LEU A 181      -9.543  10.520  30.276  1.00 85.89           H
ATOM   1988  O   LEU A 181      -8.977  13.231  28.317  1.00 85.89           O
ATOM   1989  CG  LEU A 181     -11.684  10.464  30.492  1.00 85.89           C
ATOM   1990  HG  LEU A 181     -11.790   9.462  30.076  1.00 85.89           H
ATOM   1991  CD1 LEU A 181     -11.583  10.338  32.011  1.00 85.89           C
ATOM   1992 HD11 LEU A 181     -11.491  11.325  32.464  1.00 85.89           H
ATOM   1993 HD12 LEU A 181     -10.715   9.738  32.283  1.00 85.89           H
ATOM   1994 HD13 LEU A 181     -12.477   9.854  32.403  1.00 85.89           H
ATOM   1995  CD2 LEU A 181     -12.934  11.274  30.148  1.00 85.89           C
ATOM   1996 HD21 LEU A 181     -13.094  11.288  29.070  1.00 85.89           H
ATOM   1997 HD22 LEU A 181     -12.827  12.296  30.512  1.00 85.89           H
ATOM   1998 HD23 LEU A 181     -13.807  10.823  30.621  1.00 85.89           H
ATOM   1999  N   ARG A 182      -8.082  11.407  27.365  1.00 86.29           N
ATOM   2000  H   ARG A 182      -8.267  10.486  26.993  1.00 86.29           H
ATOM   2001  CA  ARG A 182      -6.905  12.129  26.871  1.00 86.29           C
ATOM   2002  HA  ARG A 182      -6.671  12.902  27.603  1.00 86.29           H
ATOM   2003  C   ARG A 182      -7.240  12.830  25.552  1.00 86.29           C
ATOM   2004  CB  ARG A 182      -5.671  11.225  26.732  1.00 86.29           C
ATOM   2005  HB2 ARG A 182      -5.934  10.312  26.198  1.00 86.29           H
ATOM   2006  HB3 ARG A 182      -4.922  11.755  26.143  1.00 86.29           H
ATOM   2007  O   ARG A 182      -7.999  12.280  24.748  1.00 86.29           O
ATOM   2008  CG  ARG A 182      -5.059  10.896  28.103  1.00 86.29           C
ATOM   2009  HG2 ARG A 182      -5.736  10.249  28.661  1.00 86.29           H
ATOM   2010  HG3 ARG A 182      -4.917  11.821  28.661  1.00 86.29           H
ATOM   2011  CD  ARG A 182      -3.695  10.210  27.945  1.00 86.29           C
ATOM   2012  HD2 ARG A 182      -3.050  10.864  27.357  1.00 86.29           H
ATOM   2013  HD3 ARG A 182      -3.825   9.273  27.405  1.00 86.29           H
ATOM   2014  NE  ARG A 182      -3.067   9.942  29.254  1.00 86.29           N
ATOM   2015  HE  ARG A 182      -3.661  10.004  30.068  1.00 86.29           H
ATOM   2016  NH1 ARG A 182      -0.921   9.574  28.508  1.00 86.29           N
ATOM   2017 HH11 ARG A 182      -1.221   9.720  27.554  1.00 86.29           H
ATOM   2018 HH12 ARG A 182       0.047   9.364  28.704  1.00 86.29           H
ATOM   2019  NH2 ARG A 182      -1.363   9.448  30.686  1.00 86.29           N
ATOM   2020 HH21 ARG A 182      -1.983   9.529  31.479  1.00 86.29           H
ATOM   2021 HH22 ARG A 182      -0.386   9.248  30.851  1.00 86.29           H
ATOM   2022  CZ  ARG A 182      -1.793   9.656  29.474  1.00 86.29           C
ATOM   2023  N   PRO A 183      -6.657  14.015  25.294  1.00 82.98           N
ATOM   2024  CA  PRO A 183      -6.788  14.675  24.005  1.00 82.98           C
ATOM   2025  HA  PRO A 183      -7.821  15.004  23.888  1.00 82.98           H
ATOM   2026  C   PRO A 183      -6.407  13.720  22.872  1.00 82.98           C
ATOM   2027  CB  PRO A 183      -5.869  15.899  24.059  1.00 82.98           C
ATOM   2028  HB2 PRO A 183      -4.877  15.647  23.686  1.00 82.98           H
ATOM   2029  HB3 PRO A 183      -6.282  16.739  23.500  1.00 82.98           H
ATOM   2030  O   PRO A 183      -5.352  13.084  22.901  1.00 82.98           O
ATOM   2031  CG  PRO A 183      -5.779  16.203  25.553  1.00 82.98           C
ATOM   2032  HG2 PRO A 183      -4.857  16.726  25.807  1.00 82.98           H
ATOM   2033  HG3 PRO A 183      -6.647  16.786  25.861  1.00 82.98           H
ATOM   2034  CD  PRO A 183      -5.839  14.819  26.192  1.00 82.98           C
ATOM   2035  HD2 PRO A 183      -6.283  14.902  27.184  1.00 82.98           H
ATOM   2036  HD3 PRO A 183      -4.837  14.395  26.254  1.00 82.98           H
ATOM   2037  N   ARG A 184      -7.288  13.606  21.874  1.00 85.18           N
ATOM   2038  H   ARG A 184      -8.127  14.167  21.921  1.00 85.18           H
ATOM   2039  CA  ARG A 184      -7.005  12.826  20.667  1.00 85.18           C
ATOM   2040  HA  ARG A 184      -6.641  11.844  20.969  1.00 85.18           H
ATOM   2041  C   ARG A 184      -5.885  13.491  19.880  1.00 85.18           C
ATOM   2042  CB  ARG A 184      -8.262  12.666  19.804  1.00 85.18           C
ATOM   2043  HB2 ARG A 184      -8.678  13.649  19.582  1.00 85.18           H
ATOM   2044  HB3 ARG A 184      -7.986  12.187  18.865  1.00 85.18           H
ATOM   2045  O   ARG A 184      -5.697  14.704  19.957  1.00 85.18           O
ATOM   2046  CG  ARG A 184      -9.310  11.800  20.509  1.00 85.18           C
ATOM   2047  HG2 ARG A 184      -8.872  10.832  20.750  1.00 85.18           H
ATOM   2048  HG3 ARG A 184      -9.635  12.283  21.431  1.00 85.18           H
ATOM   2049  CD  ARG A 184     -10.516  11.598  19.592  1.00 85.18           C
ATOM   2050  HD2 ARG A 184     -10.176  11.151  18.658  1.00 85.18           H
ATOM   2051  HD3 ARG A 184     -10.958  12.572  19.383  1.00 85.18           H
ATOM   2052  NE  ARG A 184     -11.510  10.718  20.225  1.00 85.18           N
ATOM   2053  HE  ARG A 184     -11.243  10.315  21.112  1.00 85.18           H
ATOM   2054  NH1 ARG A 184     -13.169  10.964  18.659  1.00 85.18           N
ATOM   2055 HH11 ARG A 184     -14.127  10.822  18.371  1.00 85.18           H
ATOM   2056 HH12 ARG A 184     -12.573  11.609  18.161  1.00 85.18           H
ATOM   2057  NH2 ARG A 184     -13.514   9.678  20.454  1.00 85.18           N
ATOM   2058 HH21 ARG A 184     -13.199   9.327  21.347  1.00 85.18           H
ATOM   2059 HH22 ARG A 184     -14.473   9.548  20.165  1.00 85.18           H
ATOM   2060  CZ  ARG A 184     -12.721  10.456  19.775  1.00 85.18           C
ATOM   2061  N   MET A 185      -5.189  12.695  19.077  1.00 88.60           N
ATOM   2062  H   MET A 185      -5.399  11.708  19.052  1.00 88.60           H
ATOM   2063  CA  MET A 185      -4.182  13.213  18.164  1.00 88.60           C
ATOM   2064  HA  MET A 185      -3.369  13.636  18.755  1.00 88.60           H
ATOM   2065  C   MET A 185      -4.784  14.312  17.282  1.00 88.60           C
ATOM   2066  CB  MET A 185      -3.635  12.051  17.343  1.00 88.60           C
ATOM   2067  HB2 MET A 185      -3.258  11.289  18.026  1.00 88.60           H
ATOM   2068  HB3 MET A 185      -4.431  11.618  16.737  1.00 88.60           H
ATOM   2069  O   MET A 185      -5.795  14.103  16.617  1.00 88.60           O
ATOM   2070  CG  MET A 185      -2.490  12.513  16.447  1.00 88.60           C
ATOM   2071  HG2 MET A 185      -1.853  13.191  17.015  1.00 88.60           H
ATOM   2072  HG3 MET A 185      -2.889  13.046  15.584  1.00 88.60           H
ATOM   2073  SD  MET A 185      -1.454  11.156  15.891  1.00 88.60           S
ATOM   2074  CE  MET A 185      -2.671  10.093  15.097  1.00 88.60           C
ATOM   2075  HE1 MET A 185      -2.153   9.200  14.747  1.00 88.60           H
ATOM   2076  HE2 MET A 185      -3.131  10.619  14.261  1.00 88.60           H
ATOM   2077  HE3 MET A 185      -3.435   9.785  15.811  1.00 88.60           H
ATOM   2078  N   GLY A 186      -4.196  15.507  17.330  1.00 91.89           N
ATOM   2079  H   GLY A 186      -3.408  15.627  17.952  1.00 91.89           H
ATOM   2080  CA  GLY A 186      -4.642  16.645  16.532  1.00 91.89           C
ATOM   2081  HA2 GLY A 186      -5.731  16.680  16.536  1.00 91.89           H
ATOM   2082  HA3 GLY A 186      -4.268  17.567  16.978  1.00 91.89           H
ATOM   2083  C   GLY A 186      -4.149  16.560  15.087  1.00 91.89           C
ATOM   2084  O   GLY A 186      -3.157  15.897  14.797  1.00 91.89           O
ATOM   2085  N   ARG A 187      -4.785  17.319  14.183  1.00 91.81           N
ATOM   2086  H   ARG A 187      -5.599  17.830  14.494  1.00 91.81           H
ATOM   2087  CA  ARG A 187      -4.431  17.347  12.747  1.00 91.81           C
ATOM   2088  HA  ARG A 187      -4.576  16.351  12.331  1.00 91.81           H
ATOM   2089  C   ARG A 187      -2.956  17.671  12.483  1.00 91.81           C
ATOM   2090  CB  ARG A 187      -5.317  18.351  11.991  1.00 91.81           C
ATOM   2091  HB2 ARG A 187      -4.901  18.489  10.993  1.00 91.81           H
ATOM   2092  HB3 ARG A 187      -5.298  19.313  12.502  1.00 91.81           H
ATOM   2093  O   ARG A 187      -2.360  17.056  11.611  1.00 91.81           O
ATOM   2094  CG  ARG A 187      -6.767  17.873  11.835  1.00 91.81           C
ATOM   2095  HG2 ARG A 187      -7.227  17.749  12.816  1.00 91.81           H
ATOM   2096  HG3 ARG A 187      -6.771  16.914  11.316  1.00 91.81           H
ATOM   2097  CD  ARG A 187      -7.571  18.893  11.018  1.00 91.81           C
ATOM   2098  HD2 ARG A 187      -7.620  19.827  11.578  1.00 91.81           H
ATOM   2099  HD3 ARG A 187      -7.052  19.077  10.077  1.00 91.81           H
ATOM   2100  NE  ARG A 187      -8.934  18.409  10.726  1.00 91.81           N
ATOM   2101  HE  ARG A 187      -9.119  17.430  10.891  1.00 91.81           H
ATOM   2102  NH1 ARG A 187      -9.787  20.369   9.883  1.00 91.81           N
ATOM   2103 HH11 ARG A 187     -10.559  20.896   9.501  1.00 91.81           H
ATOM   2104 HH12 ARG A 187      -8.898  20.822  10.037  1.00 91.81           H
ATOM   2105  NH2 ARG A 187     -11.069  18.538   9.955  1.00 91.81           N
ATOM   2106 HH21 ARG A 187     -11.159  17.533  10.004  1.00 91.81           H
ATOM   2107 HH22 ARG A 187     -11.844  19.075   9.593  1.00 91.81           H
ATOM   2108  CZ  ARG A 187      -9.921  19.109  10.195  1.00 91.81           C
ATOM   2109  N   LYS A 188      -2.362  18.602  13.242  1.00 94.41           N
ATOM   2110  H   LYS A 188      -2.920  19.057  13.950  1.00 94.41           H
ATOM   2111  CA  LYS A 188      -0.939  18.970  13.105  1.00 94.41           C
ATOM   2112  HA  LYS A 188      -0.738  19.264  12.075  1.00 94.41           H
ATOM   2113  C   LYS A 188      -0.014  17.777  13.375  1.00 94.41           C
ATOM   2114  CB  LYS A 188      -0.577  20.144  14.034  1.00 94.41           C
ATOM   2115  HB2 LYS A 188      -0.835  19.887  15.061  1.00 94.41           H
ATOM   2116  HB3 LYS A 188       0.502  20.289  13.987  1.00 94.41           H
ATOM   2117  O   LYS A 188       0.893  17.527  12.593  1.00 94.41           O
ATOM   2118  CG  LYS A 188      -1.255  21.473  13.653  1.00 94.41           C
ATOM   2119  HG2 LYS A 188      -2.336  21.375  13.753  1.00 94.41           H
ATOM   2120  HG3 LYS A 188      -1.015  21.712  12.617  1.00 94.41           H
ATOM   2121  CD  LYS A 188      -0.760  22.614  14.561  1.00 94.41           C
ATOM   2122  HD2 LYS A 188       0.322  22.699  14.458  1.00 94.41           H
ATOM   2123  HD3 LYS A 188      -0.993  22.373  15.598  1.00 94.41           H
ATOM   2124  CE  LYS A 188      -1.408  23.957  14.189  1.00 94.41           C
ATOM   2125  HE2 LYS A 188      -1.203  24.157  13.137  1.00 94.41           H
ATOM   2126  HE3 LYS A 188      -2.489  23.875  14.309  1.00 94.41           H
ATOM   2127  NZ  LYS A 188      -0.886  25.076  15.020  1.00 94.41           N
ATOM   2128  HZ1 LYS A 188      -1.301  25.955  14.745  1.00 94.41           H
ATOM   2129  HZ2 LYS A 188       0.113  25.172  14.904  1.00 94.41           H
ATOM   2130  HZ3 LYS A 188      -1.073  24.933  16.002  1.00 94.41           H
ATOM   2131  N   ALA A 189      -0.288  17.018  14.437  1.00 95.25           N
ATOM   2132  H   ALA A 189      -1.104  17.229  14.994  1.00 95.25           H
ATOM   2133  CA  ALA A 189       0.474  15.817  14.775  1.00 95.25           C
ATOM   2134  HA  ALA A 189       1.535  16.064  14.805  1.00 95.25           H
ATOM   2135  C   ALA A 189       0.293  14.719  13.715  1.00 95.25           C
ATOM   2136  CB  ALA A 189       0.047  15.347  16.170  1.00 95.25           C
ATOM   2137  HB1 ALA A 189      -1.022  15.137  16.187  1.00 95.25           H
ATOM   2138  HB2 ALA A 189       0.281  16.115  16.907  1.00 95.25           H
ATOM   2139  HB3 ALA A 189       0.593  14.440  16.427  1.00 95.25           H
ATOM   2140  O   ALA A 189       1.268  14.105  13.302  1.00 95.25           O
ATOM   2141  N   THR A 190      -0.929  14.525  13.209  1.00 95.43           N
ATOM   2142  H   THR A 190      -1.714  15.006  13.625  1.00 95.43           H
ATOM   2143  CA  THR A 190      -1.206  13.586  12.108  1.00 95.43           C
ATOM   2144  HA  THR A 190      -0.924  12.579  12.417  1.00 95.43           H
ATOM   2145  C   THR A 190      -0.408  13.920  10.850  1.00 95.43           C
ATOM   2146  CB  THR A 190      -2.695  13.605  11.752  1.00 95.43           C
ATOM   2147  HB  THR A 190      -2.948  14.566  11.304  1.00 95.43           H
ATOM   2148  O   THR A 190       0.202  13.029  10.271  1.00 95.43           O
ATOM   2149  CG2 THR A 190      -3.117  12.499  10.790  1.00 95.43           C
ATOM   2150 HG21 THR A 190      -2.583  12.593   9.844  1.00 95.43           H
ATOM   2151 HG22 THR A 190      -2.902  11.521  11.221  1.00 95.43           H
ATOM   2152 HG23 THR A 190      -4.186  12.574  10.593  1.00 95.43           H
ATOM   2153  OG1 THR A 190      -3.451  13.459  12.927  1.00 95.43           O
ATOM   2154  HG1 THR A 190      -3.191  12.622  13.320  1.00 95.43           H
ATOM   2155  N   ILE A 191      -0.377  15.193  10.443  1.00 95.81           N
ATOM   2156  H   ILE A 191      -0.904  15.883  10.960  1.00 95.81           H
ATOM   2157  CA  ILE A 191       0.387  15.637   9.268  1.00 95.81           C
ATOM   2158  HA  ILE A 191       0.106  15.021   8.414  1.00 95.81           H
ATOM   2159  C   ILE A 191       1.887  15.415   9.488  1.00 95.81           C
ATOM   2160  CB  ILE A 191       0.057  17.109   8.929  1.00 95.81           C
ATOM   2161  HB  ILE A 191       0.175  17.706   9.834  1.00 95.81           H
ATOM   2162  O   ILE A 191       2.552  14.909   8.592  1.00 95.81           O
ATOM   2163  CG1 ILE A 191      -1.405  17.225   8.435  1.00 95.81           C
ATOM   2164 HG12 ILE A 191      -1.483  16.798   7.436  1.00 95.81           H
ATOM   2165 HG13 ILE A 191      -2.064  16.649   9.085  1.00 95.81           H
ATOM   2166  CG2 ILE A 191       1.012  17.667   7.855  1.00 95.81           C
ATOM   2167 HG21 ILE A 191       2.039  17.684   8.221  1.00 95.81           H
ATOM   2168 HG22 ILE A 191       0.973  17.048   6.958  1.00 95.81           H
ATOM   2169 HG23 ILE A 191       0.752  18.692   7.591  1.00 95.81           H
ATOM   2170  CD1 ILE A 191      -1.934  18.665   8.407  1.00 95.81           C
ATOM   2171 HD11 ILE A 191      -1.813  19.124   9.388  1.00 95.81           H
ATOM   2172 HD12 ILE A 191      -1.407  19.256   7.658  1.00 95.81           H
ATOM   2173 HD13 ILE A 191      -2.994  18.651   8.150  1.00 95.81           H
ATOM   2174  N   LEU A 192       2.411  15.720  10.681  1.00 97.60           N
ATOM   2175  H   LEU A 192       1.824  16.153  11.380  1.00 97.60           H
ATOM   2176  CA  LEU A 192       3.818  15.473  11.008  1.00 97.60           C
ATOM   2177  HA  LEU A 192       4.429  15.993  10.271  1.00 97.60           H
ATOM   2178  C   LEU A 192       4.177  13.981  10.920  1.00 97.60           C
ATOM   2179  CB  LEU A 192       4.114  16.048  12.404  1.00 97.60           C
ATOM   2180  HB2 LEU A 192       3.832  17.101  12.417  1.00 97.60           H
ATOM   2181  HB3 LEU A 192       3.499  15.523  13.135  1.00 97.60           H
ATOM   2182  O   LEU A 192       5.218  13.640  10.368  1.00 97.60           O
ATOM   2183  CG  LEU A 192       5.589  15.925  12.832  1.00 97.60           C
ATOM   2184  HG  LEU A 192       5.894  14.878  12.814  1.00 97.60           H
ATOM   2185  CD1 LEU A 192       6.519  16.736  11.929  1.00 97.60           C
ATOM   2186 HD11 LEU A 192       6.199  17.777  11.883  1.00 97.60           H
ATOM   2187 HD12 LEU A 192       6.532  16.310  10.925  1.00 97.60           H
ATOM   2188 HD13 LEU A 192       7.536  16.691  12.317  1.00 97.60           H
ATOM   2189  CD2 LEU A 192       5.739  16.434  14.266  1.00 97.60           C
ATOM   2190 HD21 LEU A 192       5.466  17.487  14.323  1.00 97.60           H
ATOM   2191 HD22 LEU A 192       5.107  15.849  14.934  1.00 97.60           H
ATOM   2192 HD23 LEU A 192       6.776  16.317  14.583  1.00 97.60           H
ATOM   2193  N   ILE A 193       3.301  13.094  11.407  1.00 97.83           N
ATOM   2194  H   ILE A 193       2.479  13.441  11.880  1.00 97.83           H
ATOM   2195  CA  ILE A 193       3.488  11.641  11.288  1.00 97.83           C
ATOM   2196  HA  ILE A 193       4.475  11.384  11.672  1.00 97.83           H
ATOM   2197  C   ILE A 193       3.466  11.214   9.821  1.00 97.83           C
ATOM   2198  CB  ILE A 193       2.436  10.874  12.118  1.00 97.83           C
ATOM   2199  HB  ILE A 193       1.448  11.254  11.858  1.00 97.83           H
ATOM   2200  O   ILE A 193       4.324  10.441   9.419  1.00 97.83           O
ATOM   2201  CG1 ILE A 193       2.691  11.109  13.622  1.00 97.83           C
ATOM   2202 HG12 ILE A 193       3.577  10.558  13.937  1.00 97.83           H
ATOM   2203 HG13 ILE A 193       2.880  12.166  13.811  1.00 97.83           H
ATOM   2204  CG2 ILE A 193       2.464   9.361  11.823  1.00 97.83           C
ATOM   2205 HG21 ILE A 193       1.745   8.826  12.442  1.00 97.83           H
ATOM   2206 HG22 ILE A 193       2.202   9.165  10.783  1.00 97.83           H
ATOM   2207 HG23 ILE A 193       3.461   8.961  12.010  1.00 97.83           H
ATOM   2208  CD1 ILE A 193       1.502  10.693  14.485  1.00 97.83           C
ATOM   2209 HD11 ILE A 193       1.666  11.027  15.510  1.00 97.83           H
ATOM   2210 HD12 ILE A 193       1.380   9.610  14.488  1.00 97.83           H
ATOM   2211 HD13 ILE A 193       0.603  11.166  14.088  1.00 97.83           H
ATOM   2212  N   VAL A 194       2.541  11.731   9.006  1.00 97.97           N
ATOM   2213  H   VAL A 194       1.855  12.365   9.390  1.00 97.97           H
ATOM   2214  CA  VAL A 194       2.509  11.433   7.564  1.00 97.97           C
ATOM   2215  HA  VAL A 194       2.454  10.353   7.432  1.00 97.97           H
ATOM   2216  C   VAL A 194       3.808  11.873   6.885  1.00 97.97           C
ATOM   2217  CB  VAL A 194       1.268  12.053   6.892  1.00 97.97           C
ATOM   2218  HB  VAL A 194       1.170  13.097   7.189  1.00 97.97           H
ATOM   2219  O   VAL A 194       4.410  11.080   6.171  1.00 97.97           O
ATOM   2220  CG1 VAL A 194       1.344  11.993   5.364  1.00 97.97           C
ATOM   2221 HG11 VAL A 194       1.605  10.982   5.050  1.00 97.97           H
ATOM   2222 HG12 VAL A 194       0.388  12.268   4.919  1.00 97.97           H
ATOM   2223 HG13 VAL A 194       2.100  12.686   4.995  1.00 97.97           H
ATOM   2224  CG2 VAL A 194       0.001  11.300   7.322  1.00 97.97           C
ATOM   2225 HG21 VAL A 194      -0.110  11.328   8.406  1.00 97.97           H
ATOM   2226 HG22 VAL A 194      -0.876  11.757   6.865  1.00 97.97           H
ATOM   2227 HG23 VAL A 194       0.068  10.260   7.002  1.00 97.97           H
ATOM   2228  N   VAL A 195       4.293  13.089   7.149  1.00 98.01           N
ATOM   2229  H   VAL A 195       3.766  13.701   7.755  1.00 98.01           H
ATOM   2230  CA  VAL A 195       5.581  13.563   6.609  1.00 98.01           C
ATOM   2231  HA  VAL A 195       5.543  13.518   5.521  1.00 98.01           H
ATOM   2232  C   VAL A 195       6.726  12.646   7.044  1.00 98.01           C
ATOM   2233  CB  VAL A 195       5.846  15.024   7.022  1.00 98.01           C
ATOM   2234  HB  VAL A 195       5.727  15.123   8.101  1.00 98.01           H
ATOM   2235  O   VAL A 195       7.541  12.256   6.214  1.00 98.01           O
ATOM   2236  CG1 VAL A 195       7.257  15.498   6.646  1.00 98.01           C
ATOM   2237 HG11 VAL A 195       7.368  16.558   6.872  1.00 98.01           H
ATOM   2238 HG12 VAL A 195       8.008  14.953   7.218  1.00 98.01           H
ATOM   2239 HG13 VAL A 195       7.436  15.338   5.582  1.00 98.01           H
ATOM   2240  CG2 VAL A 195       4.851  15.968   6.330  1.00 98.01           C
ATOM   2241 HG21 VAL A 195       5.008  16.988   6.680  1.00 98.01           H
ATOM   2242 HG22 VAL A 195       4.999  15.934   5.251  1.00 98.01           H
ATOM   2243 HG23 VAL A 195       3.825  15.677   6.551  1.00 98.01           H
ATOM   2244  N   TRP A 196       6.763  12.240   8.315  1.00 97.98           N
ATOM   2245  H   TRP A 196       6.073  12.594   8.961  1.00 97.98           H
ATOM   2246  CA  TRP A 196       7.770  11.304   8.818  1.00 97.98           C
ATOM   2247  HA  TRP A 196       8.760  11.698   8.590  1.00 97.98           H
ATOM   2248  C   TRP A 196       7.686   9.921   8.153  1.00 97.98           C
ATOM   2249  CB  TRP A 196       7.638  11.198  10.339  1.00 97.98           C
ATOM   2250  HB2 TRP A 196       7.815  12.180  10.778  1.00 97.98           H
ATOM   2251  HB3 TRP A 196       6.622  10.898  10.593  1.00 97.98           H
ATOM   2252  O   TRP A 196       8.722   9.348   7.814  1.00 97.98           O
ATOM   2253  CG  TRP A 196       8.581  10.218  10.956  1.00 97.98           C
ATOM   2254  CD1 TRP A 196       9.888  10.441  11.222  1.00 97.98           C
ATOM   2255  HD1 TRP A 196      10.408  11.369  11.037  1.00 97.98           H
ATOM   2256  CD2 TRP A 196       8.329   8.825  11.314  1.00 97.98           C
ATOM   2257  CE2 TRP A 196       9.545   8.262  11.805  1.00 97.98           C
ATOM   2258  CE3 TRP A 196       7.202   7.976  11.251  1.00 97.98           C
ATOM   2259  HE3 TRP A 196       6.272   8.365  10.864  1.00 97.98           H
ATOM   2260  NE1 TRP A 196      10.458   9.291  11.732  1.00 97.98           N
ATOM   2261  HE1 TRP A 196      11.436   9.210  11.971  1.00 97.98           H
ATOM   2262  CH2 TRP A 196       8.501   6.108  12.145  1.00 97.98           C
ATOM   2263  HH2 TRP A 196       8.564   5.070  12.436  1.00 97.98           H
ATOM   2264  CZ2 TRP A 196       9.639   6.928  12.221  1.00 97.98           C
ATOM   2265  HZ2 TRP A 196      10.579   6.529  12.574  1.00 97.98           H
ATOM   2266  CZ3 TRP A 196       7.288   6.631  11.660  1.00 97.98           C
ATOM   2267  HZ3 TRP A 196       6.425   5.986  11.582  1.00 97.98           H
ATOM   2268  N   ILE A 197       6.478   9.406   7.903  1.00 98.32           N
ATOM   2269  H   ILE A 197       5.668   9.918   8.224  1.00 98.32           H
ATOM   2270  CA  ILE A 197       6.258   8.153   7.165  1.00 98.32           C
ATOM   2271  HA  ILE A 197       6.773   7.344   7.683  1.00 98.32           H
ATOM   2272  C   ILE A 197       6.878   8.253   5.770  1.00 98.32           C
ATOM   2273  CB  ILE A 197       4.750   7.802   7.098  1.00 98.32           C
ATOM   2274  HB  ILE A 197       4.188   8.689   6.805  1.00 98.32           H
ATOM   2275  O   ILE A 197       7.628   7.365   5.377  1.00 98.32           O
ATOM   2276  CG1 ILE A 197       4.248   7.342   8.482  1.00 98.32           C
ATOM   2277 HG12 ILE A 197       4.681   6.367   8.709  1.00 98.32           H
ATOM   2278 HG13 ILE A 197       4.604   8.024   9.254  1.00 98.32           H
ATOM   2279  CG2 ILE A 197       4.487   6.713   6.043  1.00 98.32           C
ATOM   2280 HG21 ILE A 197       5.167   5.876   6.200  1.00 98.32           H
ATOM   2281 HG22 ILE A 197       4.647   7.107   5.039  1.00 98.32           H
ATOM   2282 HG23 ILE A 197       3.459   6.352   6.083  1.00 98.32           H
ATOM   2283  CD1 ILE A 197       2.722   7.254   8.604  1.00 98.32           C
ATOM   2284 HD11 ILE A 197       2.324   6.487   7.939  1.00 98.32           H
ATOM   2285 HD12 ILE A 197       2.460   6.984   9.627  1.00 98.32           H
ATOM   2286 HD13 ILE A 197       2.270   8.216   8.362  1.00 98.32           H
ATOM   2287  N   TRP A 198       6.623   9.338   5.038  1.00 98.33           N
ATOM   2288  H   TRP A 198       5.991  10.036   5.403  1.00 98.33           H
ATOM   2289  CA  TRP A 198       7.181   9.517   3.697  1.00 98.33           C
ATOM   2290  HA  TRP A 198       6.983   8.618   3.114  1.00 98.33           H
ATOM   2291  C   TRP A 198       8.700   9.686   3.714  1.00 98.33           C
ATOM   2292  CB  TRP A 198       6.482  10.686   2.998  1.00 98.33           C
ATOM   2293  HB2 TRP A 198       7.078  10.983   2.135  1.00 98.33           H
ATOM   2294  HB3 TRP A 198       6.423  11.541   3.672  1.00 98.33           H
ATOM   2295  O   TRP A 198       9.381   9.024   2.939  1.00 98.33           O
ATOM   2296  CG  TRP A 198       5.117  10.333   2.499  1.00 98.33           C
ATOM   2297  CD1 TRP A 198       3.938  10.662   3.067  1.00 98.33           C
ATOM   2298  HD1 TRP A 198       3.828  11.263   3.958  1.00 98.33           H
ATOM   2299  CD2 TRP A 198       4.775   9.553   1.317  1.00 98.33           C
ATOM   2300  CE2 TRP A 198       3.359   9.411   1.255  1.00 98.33           C
ATOM   2301  CE3 TRP A 198       5.527   8.965   0.283  1.00 98.33           C
ATOM   2302  HE3 TRP A 198       6.602   9.065   0.286  1.00 98.33           H
ATOM   2303  NE1 TRP A 198       2.901  10.094   2.356  1.00 98.33           N
ATOM   2304  HE1 TRP A 198       1.932  10.130   2.637  1.00 98.33           H
ATOM   2305  CH2 TRP A 198       3.489   8.135  -0.789  1.00 98.33           C
ATOM   2306  HH2 TRP A 198       3.017   7.595  -1.597  1.00 98.33           H
ATOM   2307  CZ2 TRP A 198       2.712   8.701   0.235  1.00 98.33           C
ATOM   2308  HZ2 TRP A 198       1.637   8.598   0.234  1.00 98.33           H
ATOM   2309  CZ3 TRP A 198       4.889   8.280  -0.764  1.00 98.33           C
ATOM   2310  HZ3 TRP A 198       5.492   7.873  -1.562  1.00 98.33           H
ATOM   2311  N   VAL A 199       9.249  10.498   4.623  1.00 98.33           N
ATOM   2312  H   VAL A 199       8.637  11.018   5.235  1.00 98.33           H
ATOM   2313  CA  VAL A 199      10.706  10.693   4.738  1.00 98.33           C
ATOM   2314  HA  VAL A 199      11.093  11.010   3.769  1.00 98.33           H
ATOM   2315  C   VAL A 199      11.412   9.379   5.076  1.00 98.33           C
ATOM   2316  CB  VAL A 199      11.037  11.791   5.768  1.00 98.33           C
ATOM   2317  HB  VAL A 199      10.507  11.583   6.698  1.00 98.33           H
ATOM   2318  O   VAL A 199      12.359   9.004   4.390  1.00 98.33           O
ATOM   2319  CG1 VAL A 199      12.537  11.884   6.076  1.00 98.33           C
ATOM   2320 HG11 VAL A 199      13.102  12.013   5.153  1.00 98.33           H
ATOM   2321 HG12 VAL A 199      12.883  10.980   6.577  1.00 98.33           H
ATOM   2322 HG13 VAL A 199      12.732  12.730   6.735  1.00 98.33           H
ATOM   2323  CG2 VAL A 199      10.598  13.167   5.247  1.00 98.33           C
ATOM   2324 HG21 VAL A 199       9.541  13.160   4.979  1.00 98.33           H
ATOM   2325 HG22 VAL A 199      11.177  13.431   4.363  1.00 98.33           H
ATOM   2326 HG23 VAL A 199      10.757  13.922   6.018  1.00 98.33           H
ATOM   2327  N   SER A 200      10.928   8.641   6.079  1.00 97.81           N
ATOM   2328  H   SER A 200      10.117   8.973   6.581  1.00 97.81           H
ATOM   2329  CA  SER A 200      11.506   7.341   6.450  1.00 97.81           C
ATOM   2330  HA  SER A 200      12.572   7.481   6.632  1.00 97.81           H
ATOM   2331  C   SER A 200      11.383   6.311   5.325  1.00 97.81           C
ATOM   2332  CB  SER A 200      10.883   6.805   7.744  1.00 97.81           C
ATOM   2333  HB2 SER A 200      11.292   5.817   7.953  1.00 97.81           H
ATOM   2334  HB3 SER A 200      11.140   7.469   8.569  1.00 97.81           H
ATOM   2335  O   SER A 200      12.349   5.607   5.040  1.00 97.81           O
ATOM   2336  OG  SER A 200       9.478   6.715   7.648  1.00 97.81           O
ATOM   2337  HG  SER A 200       9.122   7.601   7.738  1.00 97.81           H
ATOM   2338  N   SER A 201      10.245   6.271   4.627  1.00 98.17           N
ATOM   2339  H   SER A 201       9.474   6.844   4.938  1.00 98.17           H
ATOM   2340  CA  SER A 201      10.037   5.372   3.486  1.00 98.17           C
ATOM   2341  HA  SER A 201      10.265   4.353   3.799  1.00 98.17           H
ATOM   2342  C   SER A 201      10.963   5.708   2.313  1.00 98.17           C
ATOM   2343  CB  SER A 201       8.578   5.402   3.025  1.00 98.17           C
ATOM   2344  HB2 SER A 201       8.324   6.396   2.657  1.00 98.17           H
ATOM   2345  HB3 SER A 201       8.446   4.676   2.223  1.00 98.17           H
ATOM   2346  O   SER A 201      11.537   4.799   1.718  1.00 98.17           O
ATOM   2347  OG  SER A 201       7.715   5.064   4.088  1.00 98.17           O
ATOM   2348  HG  SER A 201       7.672   5.825   4.670  1.00 98.17           H
ATOM   2349  N   VAL A 202      11.179   6.997   2.012  1.00 98.19           N
ATOM   2350  H   VAL A 202      10.671   7.704   2.522  1.00 98.19           H
ATOM   2351  CA  VAL A 202      12.169   7.433   1.012  1.00 98.19           C
ATOM   2352  HA  VAL A 202      11.942   6.953   0.061  1.00 98.19           H
ATOM   2353  C   VAL A 202      13.559   6.956   1.418  1.00 98.19           C
ATOM   2354  CB  VAL A 202      12.140   8.962   0.796  1.00 98.19           C
ATOM   2355  HB  VAL A 202      12.161   9.466   1.762  1.00 98.19           H
ATOM   2356  O   VAL A 202      14.213   6.297   0.615  1.00 98.19           O
ATOM   2357  CG1 VAL A 202      13.328   9.467  -0.037  1.00 98.19           C
ATOM   2358 HG11 VAL A 202      14.261   9.337   0.513  1.00 98.19           H
ATOM   2359 HG12 VAL A 202      13.211  10.530  -0.247  1.00 98.19           H
ATOM   2360 HG13 VAL A 202      13.389   8.920  -0.978  1.00 98.19           H
ATOM   2361  CG2 VAL A 202      10.869   9.387   0.048  1.00 98.19           C
ATOM   2362 HG21 VAL A 202      10.873   8.980  -0.963  1.00 98.19           H
ATOM   2363 HG22 VAL A 202       9.980   9.021   0.562  1.00 98.19           H
ATOM   2364 HG23 VAL A 202      10.817  10.474  -0.002  1.00 98.19           H
ATOM   2365  N   CYS A 203      13.985   7.203   2.662  1.00 97.74           N
ATOM   2366  H   CYS A 203      13.400   7.746   3.281  1.00 97.74           H
ATOM   2367  CA  CYS A 203      15.300   6.779   3.150  1.00 97.74           C
ATOM   2368  HA  CYS A 203      16.069   7.262   2.548  1.00 97.74           H
ATOM   2369  C   CYS A 203      15.526   5.265   3.013  1.00 97.74           C
ATOM   2370  CB  CYS A 203      15.471   7.215   4.612  1.00 97.74           C
ATOM   2371  HB2 CYS A 203      14.635   6.847   5.207  1.00 97.74           H
ATOM   2372  HB3 CYS A 203      16.392   6.784   5.005  1.00 97.74           H
ATOM   2373  O   CYS A 203      16.583   4.854   2.540  1.00 97.74           O
ATOM   2374  SG  CYS A 203      15.569   9.024   4.746  1.00 97.74           S
ATOM   2375  HG  CYS A 203      16.630   9.192   3.952  1.00 97.74           H
ATOM   2376  N   LEU A 204      14.535   4.441   3.368  1.00 96.78           N
ATOM   2377  H   LEU A 204      13.696   4.841   3.763  1.00 96.78           H
ATOM   2378  CA  LEU A 204      14.624   2.978   3.259  1.00 96.78           C
ATOM   2379  HA  LEU A 204      15.561   2.646   3.707  1.00 96.78           H
ATOM   2380  C   LEU A 204      14.654   2.477   1.806  1.00 96.78           C
ATOM   2381  CB  LEU A 204      13.441   2.350   4.017  1.00 96.78           C
ATOM   2382  HB2 LEU A 204      12.517   2.795   3.649  1.00 96.78           H
ATOM   2383  HB3 LEU A 204      13.404   1.285   3.792  1.00 96.78           H
ATOM   2384  O   LEU A 204      15.213   1.413   1.533  1.00 96.78           O
ATOM   2385  CG  LEU A 204      13.509   2.517   5.546  1.00 96.78           C
ATOM   2386  HG  LEU A 204      13.633   3.569   5.803  1.00 96.78           H
ATOM   2387  CD1 LEU A 204      12.209   2.019   6.175  1.00 96.78           C
ATOM   2388 HD11 LEU A 204      12.072   0.959   5.962  1.00 96.78           H
ATOM   2389 HD12 LEU A 204      12.242   2.176   7.253  1.00 96.78           H
ATOM   2390 HD13 LEU A 204      11.367   2.576   5.762  1.00 96.78           H
ATOM   2391  CD2 LEU A 204      14.674   1.742   6.166  1.00 96.78           C
ATOM   2392 HD21 LEU A 204      14.602   0.686   5.904  1.00 96.78           H
ATOM   2393 HD22 LEU A 204      15.626   2.137   5.811  1.00 96.78           H
ATOM   2394 HD23 LEU A 204      14.649   1.846   7.250  1.00 96.78           H
ATOM   2395  N   SER A 205      14.084   3.250   0.881  1.00 97.48           N
ATOM   2396  H   SER A 205      13.648   4.107   1.190  1.00 97.48           H
ATOM   2397  CA  SER A 205      13.963   2.893  -0.539  1.00 97.48           C
ATOM   2398  HA  SER A 205      13.935   1.808  -0.631  1.00 97.48           H
ATOM   2399  C   SER A 205      15.130   3.394  -1.393  1.00 97.48           C
ATOM   2400  CB  SER A 205      12.650   3.435  -1.102  1.00 97.48           C
ATOM   2401  HB2 SER A 205      12.689   4.523  -1.153  1.00 97.48           H
ATOM   2402  HB3 SER A 205      12.485   3.030  -2.100  1.00 97.48           H
ATOM   2403  O   SER A 205      15.331   2.898  -2.500  1.00 97.48           O
ATOM   2404  OG  SER A 205      11.591   3.054  -0.261  1.00 97.48           O
ATOM   2405  HG  SER A 205      11.593   3.631   0.506  1.00 97.48           H
ATOM   2406  N   LEU A 206      15.923   4.355  -0.902  1.00 96.88           N
ATOM   2407  H   LEU A 206      15.690   4.743   0.001  1.00 96.88           H
ATOM   2408  CA  LEU A 206      17.069   4.919  -1.628  1.00 96.88           C
ATOM   2409  HA  LEU A 206      16.685   5.405  -2.525  1.00 96.88           H
ATOM   2410  C   LEU A 206      18.069   3.865  -2.137  1.00 96.88           C
ATOM   2411  CB  LEU A 206      17.802   5.964  -0.764  1.00 96.88           C
ATOM   2412  HB2 LEU A 206      18.814   6.083  -1.151  1.00 96.88           H
ATOM   2413  HB3 LEU A 206      17.888   5.588   0.255  1.00 96.88           H
ATOM   2414  O   LEU A 206      18.476   3.990  -3.293  1.00 96.88           O
ATOM   2415  CG  LEU A 206      17.157   7.358  -0.721  1.00 96.88           C
ATOM   2416  HG  LEU A 206      16.124   7.284  -0.382  1.00 96.88           H
ATOM   2417  CD1 LEU A 206      17.920   8.233   0.273  1.00 96.88           C
ATOM   2418 HD11 LEU A 206      17.942   7.750   1.250  1.00 96.88           H
ATOM   2419 HD12 LEU A 206      17.426   9.201   0.367  1.00 96.88           H
ATOM   2420 HD13 LEU A 206      18.943   8.383  -0.071  1.00 96.88           H
ATOM   2421  CD2 LEU A 206      17.159   8.056  -2.083  1.00 96.88           C
ATOM   2422 HD21 LEU A 206      16.786   9.074  -1.974  1.00 96.88           H
ATOM   2423 HD22 LEU A 206      18.170   8.086  -2.488  1.00 96.88           H
ATOM   2424 HD23 LEU A 206      16.505   7.530  -2.779  1.00 96.88           H
ATOM   2425  N   PRO A 207      18.439   2.812  -1.376  1.00 95.28           N
ATOM   2426  CA  PRO A 207      19.332   1.778  -1.896  1.00 95.28           C
ATOM   2427  HA  PRO A 207      20.296   2.230  -2.127  1.00 95.28           H
ATOM   2428  C   PRO A 207      18.789   1.110  -3.164  1.00 95.28           C
ATOM   2429  CB  PRO A 207      19.516   0.774  -0.754  1.00 95.28           C
ATOM   2430  HB2 PRO A 207      18.757  -0.006  -0.801  1.00 95.28           H
ATOM   2431  HB3 PRO A 207      20.515   0.337  -0.765  1.00 95.28           H
ATOM   2432  O   PRO A 207      19.547   0.870  -4.097  1.00 95.28           O
ATOM   2433  CG  PRO A 207      19.293   1.628   0.492  1.00 95.28           C
ATOM   2434  HG2 PRO A 207      20.196   2.195   0.717  1.00 95.28           H
ATOM   2435  HG3 PRO A 207      18.990   1.030   1.352  1.00 95.28           H
ATOM   2436  CD  PRO A 207      18.187   2.578   0.041  1.00 95.28           C
ATOM   2437  HD2 PRO A 207      17.220   2.090   0.160  1.00 95.28           H
ATOM   2438  HD3 PRO A 207      18.225   3.494   0.631  1.00 95.28           H
ATOM   2439  N   ASN A 208      17.470   0.896  -3.263  1.00 94.21           N
ATOM   2440  H   ASN A 208      16.860   1.248  -2.539  1.00 94.21           H
ATOM   2441  CA  ASN A 208      16.868   0.327  -4.473  1.00 94.21           C
ATOM   2442  HA  ASN A 208      17.420  -0.578  -4.726  1.00 94.21           H
ATOM   2443  C   ASN A 208      17.000   1.282  -5.669  1.00 94.21           C
ATOM   2444  CB  ASN A 208      15.398  -0.051  -4.217  1.00 94.21           C
ATOM   2445  HB2 ASN A 208      14.890   0.709  -3.624  1.00 94.21           H
ATOM   2446  HB3 ASN A 208      14.885  -0.126  -5.176  1.00 94.21           H
ATOM   2447  O   ASN A 208      17.330   0.857  -6.771  1.00 94.21           O
ATOM   2448  CG  ASN A 208      15.235  -1.395  -3.538  1.00 94.21           C
ATOM   2449  ND2 ASN A 208      15.921  -1.649  -2.455  1.00 94.21           N
ATOM   2450 HD21 ASN A 208      15.861  -2.604  -2.131  1.00 94.21           H
ATOM   2451 HD22 ASN A 208      16.681  -1.047  -2.171  1.00 94.21           H
ATOM   2452  OD1 ASN A 208      14.495  -2.246  -3.976  1.00 94.21           O
ATOM   2453  N   LEU A 209      16.823   2.586  -5.450  1.00 96.29           N
ATOM   2454  H   LEU A 209      16.591   2.890  -4.515  1.00 96.29           H
ATOM   2455  CA  LEU A 209      17.018   3.588  -6.501  1.00 96.29           C
ATOM   2456  HA  LEU A 209      16.382   3.314  -7.343  1.00 96.29           H
ATOM   2457  C   LEU A 209      18.475   3.621  -7.005  1.00 96.29           C
ATOM   2458  CB  LEU A 209      16.589   4.957  -5.943  1.00 96.29           C
ATOM   2459  HB2 LEU A 209      17.288   5.245  -5.158  1.00 96.29           H
ATOM   2460  HB3 LEU A 209      15.602   4.869  -5.490  1.00 96.29           H
ATOM   2461  O   LEU A 209      18.724   3.781  -8.204  1.00 96.29           O
ATOM   2462  CG  LEU A 209      16.551   6.084  -6.987  1.00 96.29           C
ATOM   2463  HG  LEU A 209      17.506   6.138  -7.509  1.00 96.29           H
ATOM   2464  CD1 LEU A 209      15.431   5.893  -8.011  1.00 96.29           C
ATOM   2465 HD11 LEU A 209      14.461   5.952  -7.517  1.00 96.29           H
ATOM   2466 HD12 LEU A 209      15.494   6.669  -8.774  1.00 96.29           H
ATOM   2467 HD13 LEU A 209      15.516   4.918  -8.491  1.00 96.29           H
ATOM   2468  CD2 LEU A 209      16.314   7.419  -6.281  1.00 96.29           C
ATOM   2469 HD21 LEU A 209      16.288   8.223  -7.016  1.00 96.29           H
ATOM   2470 HD22 LEU A 209      17.126   7.611  -5.580  1.00 96.29           H
ATOM   2471 HD23 LEU A 209      15.368   7.394  -5.740  1.00 96.29           H
ATOM   2472  N   ILE A 210      19.441   3.470  -6.096  1.00 95.41           N
ATOM   2473  H   ILE A 210      19.163   3.344  -5.133  1.00 95.41           H
ATOM   2474  CA  ILE A 210      20.877   3.568  -6.392  1.00 95.41           C
ATOM   2475  HA  ILE A 210      21.027   4.371  -7.114  1.00 95.41           H
ATOM   2476  C   ILE A 210      21.398   2.284  -7.051  1.00 95.41           C
ATOM   2477  CB  ILE A 210      21.664   3.949  -5.115  1.00 95.41           C
ATOM   2478  HB  ILE A 210      21.428   3.225  -4.334  1.00 95.41           H
ATOM   2479  O   ILE A 210      22.046   2.380  -8.096  1.00 95.41           O
ATOM   2480  CG1 ILE A 210      21.249   5.363  -4.635  1.00 95.41           C
ATOM   2481 HG12 ILE A 210      21.630   6.108  -5.334  1.00 95.41           H
ATOM   2482 HG13 ILE A 210      20.163   5.452  -4.627  1.00 95.41           H
ATOM   2483  CG2 ILE A 210      23.183   3.913  -5.370  1.00 95.41           C
ATOM   2484 HG21 ILE A 210      23.502   2.906  -5.640  1.00 95.41           H
ATOM   2485 HG22 ILE A 210      23.453   4.600  -6.173  1.00 95.41           H
ATOM   2486 HG23 ILE A 210      23.730   4.179  -4.466  1.00 95.41           H
ATOM   2487  CD1 ILE A 210      21.737   5.709  -3.223  1.00 95.41           C
ATOM   2488 HD11 ILE A 210      22.824   5.782  -3.196  1.00 95.41           H
ATOM   2489 HD12 ILE A 210      21.404   4.945  -2.520  1.00 95.41           H
ATOM   2490 HD13 ILE A 210      21.318   6.670  -2.925  1.00 95.41           H
ATOM   2491  N   TYR A 211      21.075   1.108  -6.507  1.00 94.50           N
ATOM   2492  H   TYR A 211      20.538   1.105  -5.652  1.00 94.50           H
ATOM   2493  CA  TYR A 211      21.701  -0.163  -6.893  1.00 94.50           C
ATOM   2494  HA  TYR A 211      22.674   0.050  -7.336  1.00 94.50           H
ATOM   2495  C   TYR A 211      20.943  -0.964  -7.958  1.00 94.50           C
ATOM   2496  CB  TYR A 211      21.964  -1.007  -5.635  1.00 94.50           C
ATOM   2497  HB2 TYR A 211      22.415  -1.953  -5.934  1.00 94.50           H
ATOM   2498  HB3 TYR A 211      21.014  -1.239  -5.155  1.00 94.50           H
ATOM   2499  O   TYR A 211      21.562  -1.777  -8.638  1.00 94.50           O
ATOM   2500  CG  TYR A 211      22.898  -0.342  -4.638  1.00 94.50           C
ATOM   2501  CD1 TYR A 211      24.199   0.025  -5.033  1.00 94.50           C
ATOM   2502  HD1 TYR A 211      24.542  -0.211  -6.030  1.00 94.50           H
ATOM   2503  CD2 TYR A 211      22.476  -0.102  -3.316  1.00 94.50           C
ATOM   2504  HD2 TYR A 211      21.504  -0.445  -2.995  1.00 94.50           H
ATOM   2505  CE1 TYR A 211      25.067   0.656  -4.122  1.00 94.50           C
ATOM   2506  HE1 TYR A 211      26.068   0.919  -4.430  1.00 94.50           H
ATOM   2507  CE2 TYR A 211      23.339   0.529  -2.401  1.00 94.50           C
ATOM   2508  HE2 TYR A 211      23.035   0.685  -1.376  1.00 94.50           H
ATOM   2509  OH  TYR A 211      25.476   1.492  -1.909  1.00 94.50           O
ATOM   2510  HH  TYR A 211      26.358   1.599  -2.274  1.00 94.50           H
ATOM   2511  CZ  TYR A 211      24.637   0.904  -2.801  1.00 94.50           C
ATOM   2512  N   PHE A 212      19.643  -0.734  -8.192  1.00 94.64           N
ATOM   2513  H   PHE A 212      19.120  -0.088  -7.619  1.00 94.64           H
ATOM   2514  CA  PHE A 212      18.976  -1.425  -9.304  1.00 94.64           C
ATOM   2515  HA  PHE A 212      19.255  -2.477  -9.247  1.00 94.64           H
ATOM   2516  C   PHE A 212      19.469  -0.923 -10.658  1.00 94.64           C
ATOM   2517  CB  PHE A 212      17.451  -1.383  -9.219  1.00 94.64           C
ATOM   2518  HB2 PHE A 212      17.109  -0.414  -8.856  1.00 94.64           H
ATOM   2519  HB3 PHE A 212      17.044  -1.496 -10.224  1.00 94.64           H
ATOM   2520  O   PHE A 212      19.598   0.284 -10.886  1.00 94.64           O
ATOM   2521  CG  PHE A 212      16.888  -2.502  -8.371  1.00 94.64           C
ATOM   2522  CD1 PHE A 212      16.341  -3.644  -8.984  1.00 94.64           C
ATOM   2523  HD1 PHE A 212      16.339  -3.735 -10.061  1.00 94.64           H
ATOM   2524  CD2 PHE A 212      16.960  -2.437  -6.971  1.00 94.64           C
ATOM   2525  HD2 PHE A 212      17.465  -1.604  -6.504  1.00 94.64           H
ATOM   2526  CE1 PHE A 212      15.774  -4.662  -8.201  1.00 94.64           C
ATOM   2527  HE1 PHE A 212      15.336  -5.530  -8.672  1.00 94.64           H
ATOM   2528  CE2 PHE A 212      16.415  -3.464  -6.185  1.00 94.64           C
ATOM   2529  HE2 PHE A 212      16.480  -3.428  -5.107  1.00 94.64           H
ATOM   2530  CZ  PHE A 212      15.795  -4.564  -6.800  1.00 94.64           C
ATOM   2531  HZ  PHE A 212      15.374  -5.353  -6.194  1.00 94.64           H
ATOM   2532  N   THR A 213      19.723  -1.855 -11.567  1.00 94.72           N
ATOM   2533  H   THR A 213      19.584  -2.822 -11.312  1.00 94.72           H
ATOM   2534  CA  THR A 213      20.228  -1.594 -12.913  1.00 94.72           C
ATOM   2535  HA  THR A 213      19.925  -0.592 -13.218  1.00 94.72           H
ATOM   2536  C   THR A 213      19.620  -2.572 -13.915  1.00 94.72           C
ATOM   2537  CB  THR A 213      21.766  -1.639 -12.917  1.00 94.72           C
ATOM   2538  HB  THR A 213      22.138  -1.019 -12.102  1.00 94.72           H
ATOM   2539  O   THR A 213      18.900  -3.503 -13.549  1.00 94.72           O
ATOM   2540  CG2 THR A 213      22.348  -3.038 -12.770  1.00 94.72           C
ATOM   2541 HG21 THR A 213      21.912  -3.534 -11.902  1.00 94.72           H
ATOM   2542 HG22 THR A 213      22.139  -3.634 -13.658  1.00 94.72           H
ATOM   2543 HG23 THR A 213      23.427  -2.977 -12.633  1.00 94.72           H
ATOM   2544  OG1 THR A 213      22.253  -1.117 -14.130  1.00 94.72           O
ATOM   2545  HG1 THR A 213      23.123  -1.501 -14.262  1.00 94.72           H
ATOM   2546  N   THR A 214      19.893  -2.341 -15.196  1.00 95.39           N
ATOM   2547  H   THR A 214      20.590  -1.639 -15.403  1.00 95.39           H
ATOM   2548  CA  THR A 214      19.502  -3.241 -16.279  1.00 95.39           C
ATOM   2549  HA  THR A 214      18.949  -4.070 -15.837  1.00 95.39           H
ATOM   2550  C   THR A 214      20.725  -3.822 -16.968  1.00 95.39           C
ATOM   2551  CB  THR A 214      18.589  -2.566 -17.310  1.00 95.39           C
ATOM   2552  HB  THR A 214      18.408  -3.263 -18.128  1.00 95.39           H
ATOM   2553  O   THR A 214      21.648  -3.071 -17.276  1.00 95.39           O
ATOM   2554  CG2 THR A 214      17.243  -2.161 -16.709  1.00 95.39           C
ATOM   2555 HG21 THR A 214      16.736  -3.050 -16.335  1.00 95.39           H
ATOM   2556 HG22 THR A 214      17.395  -1.465 -15.884  1.00 95.39           H
ATOM   2557 HG23 THR A 214      16.625  -1.698 -17.479  1.00 95.39           H
ATOM   2558  OG1 THR A 214      19.196  -1.402 -17.828  1.00 95.39           O
ATOM   2559  HG1 THR A 214      20.104  -1.636 -18.033  1.00 95.39           H
ATOM   2560  N   ALA A 215      20.700  -5.118 -17.272  1.00 92.99           N
ATOM   2561  H   ALA A 215      19.896  -5.665 -16.999  1.00 92.99           H
ATOM   2562  CA  ALA A 215      21.698  -5.780 -18.114  1.00 92.99           C
ATOM   2563  HA  ALA A 215      22.321  -5.027 -18.596  1.00 92.99           H
ATOM   2564  C   ALA A 215      21.017  -6.585 -19.223  1.00 92.99           C
ATOM   2565  CB  ALA A 215      22.615  -6.665 -17.263  1.00 92.99           C
ATOM   2566  HB1 ALA A 215      22.026  -7.369 -16.674  1.00 92.99           H
ATOM   2567  HB2 ALA A 215      23.226  -6.044 -16.608  1.00 92.99           H
ATOM   2568  HB3 ALA A 215      23.287  -7.230 -17.910  1.00 92.99           H
ATOM   2569  O   ALA A 215      19.914  -7.101 -19.036  1.00 92.99           O
ATOM   2570  N   THR A 216      21.683  -6.690 -20.371  1.00 91.72           N
ATOM   2571  H   THR A 216      22.593  -6.259 -20.451  1.00 91.72           H
ATOM   2572  CA  THR A 216      21.247  -7.534 -21.487  1.00 91.72           C
ATOM   2573  HA  THR A 216      20.169  -7.685 -21.432  1.00 91.72           H
ATOM   2574  C   THR A 216      21.937  -8.886 -21.375  1.00 91.72           C
ATOM   2575  CB  THR A 216      21.549  -6.881 -22.843  1.00 91.72           C
ATOM   2576  HB  THR A 216      22.627  -6.792 -22.982  1.00 91.72           H
ATOM   2577  O   THR A 216      23.163  -8.960 -21.415  1.00 91.72           O
ATOM   2578  CG2 THR A 216      20.950  -7.672 -24.004  1.00 91.72           C
ATOM   2579 HG21 THR A 216      21.128  -7.152 -24.945  1.00 91.72           H
ATOM   2580 HG22 THR A 216      21.421  -8.653 -24.071  1.00 91.72           H
ATOM   2581 HG23 THR A 216      19.877  -7.795 -23.857  1.00 91.72           H
ATOM   2582  OG1 THR A 216      20.971  -5.596 -22.901  1.00 91.72           O
ATOM   2583  HG1 THR A 216      21.025  -5.329 -23.822  1.00 91.72           H
ATOM   2584  N   LEU A 217      21.151  -9.950 -21.231  1.00 86.80           N
ATOM   2585  H   LEU A 217      20.152  -9.805 -21.205  1.00 86.80           H
ATOM   2586  CA  LEU A 217      21.621 -11.329 -21.241  1.00 86.80           C
ATOM   2587  HA  LEU A 217      22.698 -11.352 -21.072  1.00 86.80           H
ATOM   2588  C   LEU A 217      21.352 -11.936 -22.619  1.00 86.80           C
ATOM   2589  CB  LEU A 217      20.940 -12.127 -20.113  1.00 86.80           C
ATOM   2590  HB2 LEU A 217      21.275 -13.162 -20.176  1.00 86.80           H
ATOM   2591  HB3 LEU A 217      19.863 -12.115 -20.284  1.00 86.80           H
ATOM   2592  O   LEU A 217      20.199 -12.037 -23.051  1.00 86.80           O
ATOM   2593  CG  LEU A 217      21.214 -11.608 -18.689  1.00 86.80           C
ATOM   2594  HG  LEU A 217      20.846 -10.586 -18.598  1.00 86.80           H
ATOM   2595  CD1 LEU A 217      20.462 -12.477 -17.682  1.00 86.80           C
ATOM   2596 HD11 LEU A 217      20.601 -12.080 -16.676  1.00 86.80           H
ATOM   2597 HD12 LEU A 217      19.397 -12.480 -17.917  1.00 86.80           H
ATOM   2598 HD13 LEU A 217      20.838 -13.499 -17.714  1.00 86.80           H
ATOM   2599  CD2 LEU A 217      22.700 -11.630 -18.325  1.00 86.80           C
ATOM   2600 HD21 LEU A 217      22.829 -11.328 -17.286  1.00 86.80           H
ATOM   2601 HD22 LEU A 217      23.105 -12.634 -18.455  1.00 86.80           H
ATOM   2602 HD23 LEU A 217      23.252 -10.929 -18.951  1.00 86.80           H
ATOM   2603  N   SER A 218      22.422 -12.341 -23.300  1.00 83.21           N
ATOM   2604  H   SER A 218      23.339 -12.168 -22.914  1.00 83.21           H
ATOM   2605  CA  SER A 218      22.359 -13.065 -24.570  1.00 83.21           C
ATOM   2606  HA  SER A 218      21.462 -12.769 -25.114  1.00 83.21           H
ATOM   2607  C   SER A 218      22.293 -14.568 -24.289  1.00 83.21           C
ATOM   2608  CB  SER A 218      23.569 -12.725 -25.451  1.00 83.21           C
ATOM   2609  HB2 SER A 218      23.445 -13.180 -26.433  1.00 83.21           H
ATOM   2610  HB3 SER A 218      24.470 -13.129 -24.989  1.00 83.21           H
ATOM   2611  O   SER A 218      23.172 -15.122 -23.632  1.00 83.21           O
ATOM   2612  OG  SER A 218      23.728 -11.323 -25.591  1.00 83.21           O
ATOM   2613  HG  SER A 218      23.197 -10.992 -26.319  1.00 83.21           H
ATOM   2614  N   TYR A 219      21.251 -15.231 -24.782  1.00 76.47           N
ATOM   2615  H   TYR A 219      20.589 -14.724 -25.351  1.00 76.47           H
ATOM   2616  CA  TYR A 219      21.076 -16.685 -24.724  1.00 76.47           C
ATOM   2617  HA  TYR A 219      21.982 -17.139 -24.323  1.00 76.47           H
ATOM   2618  C   TYR A 219      20.894 -17.226 -26.146  1.00 76.47           C
ATOM   2619  CB  TYR A 219      19.912 -17.060 -23.783  1.00 76.47           C
ATOM   2620  HB2 TYR A 219      20.125 -16.653 -22.795  1.00 76.47           H
ATOM   2621  HB3 TYR A 219      19.884 -18.144 -23.679  1.00 76.47           H
ATOM   2622  O   TYR A 219      20.678 -16.461 -27.085  1.00 76.47           O
ATOM   2623  CG  TYR A 219      18.542 -16.571 -24.222  1.00 76.47           C
ATOM   2624  CD1 TYR A 219      18.211 -15.216 -24.053  1.00 76.47           C
ATOM   2625  HD1 TYR A 219      18.926 -14.535 -23.613  1.00 76.47           H
ATOM   2626  CD2 TYR A 219      17.612 -17.450 -24.816  1.00 76.47           C
ATOM   2627  HD2 TYR A 219      17.843 -18.501 -24.909  1.00 76.47           H
ATOM   2628  CE1 TYR A 219      16.997 -14.720 -24.549  1.00 76.47           C
ATOM   2629  HE1 TYR A 219      16.821 -13.655 -24.516  1.00 76.47           H
ATOM   2630  CE2 TYR A 219      16.363 -16.964 -25.254  1.00 76.47           C
ATOM   2631  HE2 TYR A 219      15.638 -17.632 -25.696  1.00 76.47           H
ATOM   2632  OH  TYR A 219      14.863 -15.104 -25.553  1.00 76.47           O
ATOM   2633  HH  TYR A 219      14.914 -14.159 -25.713  1.00 76.47           H
ATOM   2634  CZ  TYR A 219      16.061 -15.592 -25.135  1.00 76.47           C
ATOM   2635  N   ALA A 220      20.959 -18.547 -26.328  1.00 74.47           N
ATOM   2636  H   ALA A 220      21.147 -19.140 -25.532  1.00 74.47           H
ATOM   2637  CA  ALA A 220      20.918 -19.175 -27.654  1.00 74.47           C
ATOM   2638  HA  ALA A 220      21.806 -18.865 -28.205  1.00 74.47           H
ATOM   2639  C   ALA A 220      19.698 -18.775 -28.521  1.00 74.47           C
ATOM   2640  CB  ALA A 220      20.985 -20.694 -27.452  1.00 74.47           C
ATOM   2641  HB1 ALA A 220      20.107 -21.042 -26.907  1.00 74.47           H
ATOM   2642  HB2 ALA A 220      21.012 -21.188 -28.424  1.00 74.47           H
ATOM   2643  HB3 ALA A 220      21.885 -20.963 -26.899  1.00 74.47           H
ATOM   2644  O   ALA A 220      19.771 -18.856 -29.743  1.00 74.47           O
ATOM   2645  N   GLY A 221      18.596 -18.324 -27.906  1.00 70.91           N
ATOM   2646  H   GLY A 221      18.637 -18.224 -26.902  1.00 70.91           H
ATOM   2647  CA  GLY A 221      17.351 -17.930 -28.578  1.00 70.91           C
ATOM   2648  HA2 GLY A 221      17.349 -18.315 -29.597  1.00 70.91           H
ATOM   2649  HA3 GLY A 221      16.514 -18.390 -28.053  1.00 70.91           H
ATOM   2650  C   GLY A 221      17.078 -16.421 -28.657  1.00 70.91           C
ATOM   2651  O   GLY A 221      15.993 -16.041 -29.094  1.00 70.91           O
ATOM   2652  N   GLY A 222      18.003 -15.554 -28.226  1.00 79.48           N
ATOM   2653  H   GLY A 222      18.878 -15.906 -27.862  1.00 79.48           H
ATOM   2654  CA  GLY A 222      17.854 -14.099 -28.340  1.00 79.48           C
ATOM   2655  HA2 GLY A 222      16.797 -13.844 -28.409  1.00 79.48           H
ATOM   2656  HA3 GLY A 222      18.337 -13.767 -29.258  1.00 79.48           H
ATOM   2657  C   GLY A 222      18.453 -13.305 -27.179  1.00 79.48           C
ATOM   2658  O   GLY A 222      19.300 -13.786 -26.431  1.00 79.48           O
ATOM   2659  N   GLU A 223      17.989 -12.067 -27.021  1.00 86.51           N
ATOM   2660  H   GLU A 223      17.306 -11.714 -27.677  1.00 86.51           H
ATOM   2661  CA  GLU A 223      18.401 -11.167 -25.940  1.00 86.51           C
ATOM   2662  HA  GLU A 223      19.199 -11.631 -25.361  1.00 86.51           H
ATOM   2663  C   GLU A 223      17.233 -10.899 -24.983  1.00 86.51           C
ATOM   2664  CB  GLU A 223      18.961  -9.857 -26.510  1.00 86.51           C
ATOM   2665  HB2 GLU A 223      18.220  -9.409 -27.173  1.00 86.51           H
ATOM   2666  HB3 GLU A 223      19.143  -9.176 -25.679  1.00 86.51           H
ATOM   2667  O   GLU A 223      16.094 -10.667 -25.404  1.00 86.51           O
ATOM   2668  CG  GLU A 223      20.279 -10.075 -27.272  1.00 86.51           C
ATOM   2669  HG2 GLU A 223      20.091 -10.717 -28.133  1.00 86.51           H
ATOM   2670  HG3 GLU A 223      20.976 -10.591 -26.613  1.00 86.51           H
ATOM   2671  CD  GLU A 223      20.923  -8.767 -27.758  1.00 86.51           C
ATOM   2672  OE1 GLU A 223      22.097  -8.850 -28.181  1.00 86.51           O
ATOM   2673  OE2 GLU A 223      20.257  -7.707 -27.694  1.00 86.51           O
ATOM   2674  N   ARG A 224      17.508 -10.937 -23.677  1.00 88.68           N
ATOM   2675  H   ARG A 224      18.452 -11.168 -23.402  1.00 88.68           H
ATOM   2676  CA  ARG A 224      16.570 -10.543 -22.614  1.00 88.68           C
ATOM   2677  HA  ARG A 224      15.666 -10.123 -23.055  1.00 88.68           H
ATOM   2678  C   ARG A 224      17.211  -9.450 -21.773  1.00 88.68           C
ATOM   2679  CB  ARG A 224      16.187 -11.758 -21.749  1.00 88.68           C
ATOM   2680  HB2 ARG A 224      15.807 -11.412 -20.788  1.00 88.68           H
ATOM   2681  HB3 ARG A 224      17.085 -12.346 -21.558  1.00 88.68           H
ATOM   2682  O   ARG A 224      18.374  -9.556 -21.398  1.00 88.68           O
ATOM   2683  CG  ARG A 224      15.105 -12.643 -22.393  1.00 88.68           C
ATOM   2684  HG2 ARG A 224      15.299 -12.759 -23.460  1.00 88.68           H
ATOM   2685  HG3 ARG A 224      14.137 -12.152 -22.291  1.00 88.68           H
ATOM   2686  CD  ARG A 224      15.041 -14.019 -21.711  1.00 88.68           C
ATOM   2687  HD2 ARG A 224      14.623 -13.883 -20.713  1.00 88.68           H
ATOM   2688  HD3 ARG A 224      16.053 -14.411 -21.609  1.00 88.68           H
ATOM   2689  NE  ARG A 224      14.242 -14.998 -22.481  1.00 88.68           N
ATOM   2690  HE  ARG A 224      14.267 -14.925 -23.488  1.00 88.68           H
ATOM   2691  NH1 ARG A 224      13.580 -16.348 -20.738  1.00 88.68           N
ATOM   2692 HH11 ARG A 224      14.075 -15.761 -20.082  1.00 88.68           H
ATOM   2693 HH12 ARG A 224      13.052 -17.143 -20.408  1.00 88.68           H
ATOM   2694  NH2 ARG A 224      12.932 -16.830 -22.814  1.00 88.68           N
ATOM   2695 HH21 ARG A 224      12.930 -16.659 -23.810  1.00 88.68           H
ATOM   2696 HH22 ARG A 224      12.327 -17.553 -22.451  1.00 88.68           H
ATOM   2697  CZ  ARG A 224      13.593 -16.050 -22.006  1.00 88.68           C
ATOM   2698  N   ILE A 225      16.450  -8.407 -21.462  1.00 92.91           N
ATOM   2699  H   ILE A 225      15.490  -8.382 -21.776  1.00 92.91           H
ATOM   2700  CA  ILE A 225      16.881  -7.358 -20.540  1.00 92.91           C
ATOM   2701  HA  ILE A 225      17.971  -7.324 -20.515  1.00 92.91           H
ATOM   2702  C   ILE A 225      16.374  -7.741 -19.154  1.00 92.91           C
ATOM   2703  CB  ILE A 225      16.384  -5.971 -20.999  1.00 92.91           C
ATOM   2704  HB  ILE A 225      15.294  -5.982 -21.006  1.00 92.91           H
ATOM   2705  O   ILE A 225      15.178  -7.958 -18.971  1.00 92.91           O
ATOM   2706  CG1 ILE A 225      16.884  -5.662 -22.432  1.00 92.91           C
ATOM   2707 HG12 ILE A 225      16.585  -6.465 -23.105  1.00 92.91           H
ATOM   2708 HG13 ILE A 225      17.973  -5.612 -22.435  1.00 92.91           H
ATOM   2709  CG2 ILE A 225      16.861  -4.888 -20.012  1.00 92.91           C
ATOM   2710 HG21 ILE A 225      16.442  -3.919 -20.285  1.00 92.91           H
ATOM   2711 HG22 ILE A 225      16.531  -5.114 -18.998  1.00 92.91           H
ATOM   2712 HG23 ILE A 225      17.950  -4.831 -20.026  1.00 92.91           H
ATOM   2713  CD1 ILE A 225      16.322  -4.364 -23.023  1.00 92.91           C
ATOM   2714 HD11 ILE A 225      16.614  -4.293 -24.071  1.00 92.91           H
ATOM   2715 HD12 ILE A 225      16.721  -3.499 -22.494  1.00 92.91           H
ATOM   2716 HD13 ILE A 225      15.234  -4.367 -22.956  1.00 92.91           H
ATOM   2717  N   VAL A 226      17.255  -7.812 -18.167  1.00 92.39           N
ATOM   2718  H   VAL A 226      18.228  -7.639 -18.376  1.00 92.39           H
ATOM   2719  CA  VAL A 226      16.882  -8.066 -16.769  1.00 92.39           C
ATOM   2720  HA  VAL A 226      15.840  -8.384 -16.727  1.00 92.39           H
ATOM   2721  C   VAL A 226      16.975  -6.778 -15.965  1.00 92.39           C
ATOM   2722  CB  VAL A 226      17.697  -9.215 -16.152  1.00 92.39           C
ATOM   2723  HB  VAL A 226      17.416  -9.303 -15.102  1.00 92.39           H
ATOM   2724  O   VAL A 226      17.865  -5.968 -16.205  1.00 92.39           O
ATOM   2725  CG1 VAL A 226      17.343 -10.533 -16.851  1.00 92.39           C
ATOM   2726 HG11 VAL A 226      17.654 -10.510 -17.895  1.00 92.39           H
ATOM   2727 HG12 VAL A 226      16.268 -10.705 -16.800  1.00 92.39           H
ATOM   2728 HG13 VAL A 226      17.847 -11.358 -16.347  1.00 92.39           H
ATOM   2729  CG2 VAL A 226      19.214  -9.006 -16.226  1.00 92.39           C
ATOM   2730 HG21 VAL A 226      19.553  -9.028 -17.262  1.00 92.39           H
ATOM   2731 HG22 VAL A 226      19.493  -8.053 -15.775  1.00 92.39           H
ATOM   2732 HG23 VAL A 226      19.717  -9.803 -15.680  1.00 92.39           H
ATOM   2733  N   CYS A 227      16.046  -6.572 -15.031  1.00 93.69           N
ATOM   2734  H   CYS A 227      15.382  -7.314 -14.863  1.00 93.69           H
ATOM   2735  CA  CYS A 227      16.097  -5.492 -14.043  1.00 93.69           C
ATOM   2736  HA  CYS A 227      16.882  -4.780 -14.300  1.00 93.69           H
ATOM   2737  C   CYS A 227      16.434  -6.123 -12.694  1.00 93.69           C
ATOM   2738  CB  CYS A 227      14.761  -4.737 -14.031  1.00 93.69           C
ATOM   2739  HB2 CYS A 227      14.651  -4.233 -14.991  1.00 93.69           H
ATOM   2740  HB3 CYS A 227      13.961  -5.472 -13.941  1.00 93.69           H
ATOM   2741  O   CYS A 227      15.627  -6.879 -12.150  1.00 93.69           O
ATOM   2742  SG  CYS A 227      14.516  -3.507 -12.710  1.00 93.69           S
ATOM   2743  N   TYR A 228      17.637  -5.855 -12.196  1.00 91.58           N
ATOM   2744  H   TYR A 228      18.220  -5.169 -12.654  1.00 91.58           H
ATOM   2745  CA  TYR A 228      18.233  -6.590 -11.084  1.00 91.58           C
ATOM   2746  HA  TYR A 228      17.440  -7.054 -10.497  1.00 91.58           H
ATOM   2747  C   TYR A 228      19.001  -5.647 -10.150  1.00 91.58           C
ATOM   2748  CB  TYR A 228      19.105  -7.716 -11.658  1.00 91.58           C
ATOM   2749  HB2 TYR A 228      18.586  -8.183 -12.495  1.00 91.58           H
ATOM   2750  HB3 TYR A 228      19.207  -8.498 -10.905  1.00 91.58           H
ATOM   2751  O   TYR A 228      19.338  -4.522 -10.531  1.00 91.58           O
ATOM   2752  CG  TYR A 228      20.490  -7.311 -12.105  1.00 91.58           C
ATOM   2753  CD1 TYR A 228      20.660  -6.721 -13.369  1.00 91.58           C
ATOM   2754  HD1 TYR A 228      19.805  -6.536 -14.002  1.00 91.58           H
ATOM   2755  CD2 TYR A 228      21.605  -7.525 -11.269  1.00 91.58           C
ATOM   2756  HD2 TYR A 228      21.479  -7.965 -10.291  1.00 91.58           H
ATOM   2757  CE1 TYR A 228      21.946  -6.358 -13.799  1.00 91.58           C
ATOM   2758  HE1 TYR A 228      22.086  -5.875 -14.755  1.00 91.58           H
ATOM   2759  CE2 TYR A 228      22.897  -7.187 -11.711  1.00 91.58           C
ATOM   2760  HE2 TYR A 228      23.750  -7.380 -11.078  1.00 91.58           H
ATOM   2761  OH  TYR A 228      24.306  -6.264 -13.426  1.00 91.58           O
ATOM   2762  HH  TYR A 228      24.987  -6.588 -12.831  1.00 91.58           H
ATOM   2763  CZ  TYR A 228      23.068  -6.606 -12.985  1.00 91.58           C
ATOM   2764  N   ALA A 229      19.243  -6.081  -8.915  1.00 91.72           N
ATOM   2765  H   ALA A 229      19.020  -7.038  -8.683  1.00 91.72           H
ATOM   2766  CA  ALA A 229      19.989  -5.305  -7.930  1.00 91.72           C
ATOM   2767  HA  ALA A 229      19.813  -4.242  -8.095  1.00 91.72           H
ATOM   2768  C   ALA A 229      21.493  -5.575  -8.084  1.00 91.72           C
ATOM   2769  CB  ALA A 229      19.466  -5.641  -6.530  1.00 91.72           C
ATOM   2770  HB1 ALA A 229      18.385  -5.507  -6.487  1.00 91.72           H
ATOM   2771  HB2 ALA A 229      19.703  -6.675  -6.276  1.00 91.72           H
ATOM   2772  HB3 ALA A 229      19.936  -4.980  -5.802  1.00 91.72           H
ATOM   2773  O   ALA A 229      21.944  -6.689  -7.838  1.00 91.72           O
ATOM   2774  N   ALA A 230      22.263  -4.566  -8.496  1.00 91.86           N
ATOM   2775  H   ALA A 230      21.841  -3.666  -8.677  1.00 91.86           H
ATOM   2776  CA  ALA A 230      23.719  -4.636  -8.599  1.00 91.86           C
ATOM   2777  HA  ALA A 230      24.042  -5.677  -8.588  1.00 91.86           H
ATOM   2778  C   ALA A 230      24.351  -3.943  -7.385  1.00 91.86           C
ATOM   2779  CB  ALA A 230      24.160  -4.034  -9.936  1.00 91.86           C
ATOM   2780  HB1 ALA A 230      23.825  -2.999 -10.010  1.00 91.86           H
ATOM   2781  HB2 ALA A 230      23.740  -4.621 -10.753  1.00 91.86           H
ATOM   2782  HB3 ALA A 230      25.247  -4.065 -10.003  1.00 91.86           H
ATOM   2783  O   ALA A 230      24.622  -2.737  -7.398  1.00 91.86           O
ATOM   2784  N   TRP A 231      24.532  -4.710  -6.313  1.00 90.62           N
ATOM   2785  H   TRP A 231      24.342  -5.700  -6.385  1.00 90.62           H
ATOM   2786  CA  TRP A 231      25.214  -4.246  -5.112  1.00 90.62           C
ATOM   2787  HA  TRP A 231      24.910  -3.215  -4.930  1.00 90.62           H
ATOM   2788  C   TRP A 231      26.740  -4.268  -5.311  1.00 90.62           C
ATOM   2789  CB  TRP A 231      24.752  -5.074  -3.916  1.00 90.62           C
ATOM   2790  HB2 TRP A 231      24.868  -6.133  -4.147  1.00 90.62           H
ATOM   2791  HB3 TRP A 231      25.393  -4.847  -3.064  1.00 90.62           H
ATOM   2792  O   TRP A 231      27.256  -5.077  -6.076  1.00 90.62           O
ATOM   2793  CG  TRP A 231      23.342  -4.804  -3.492  1.00 90.62           C
ATOM   2794  CD1 TRP A 231      22.239  -5.397  -3.999  1.00 90.62           C
ATOM   2795  HD1 TRP A 231      22.252  -6.171  -4.753  1.00 90.62           H
ATOM   2796  CD2 TRP A 231      22.869  -3.909  -2.442  1.00 90.62           C
ATOM   2797  CE2 TRP A 231      21.449  -4.023  -2.359  1.00 90.62           C
ATOM   2798  CE3 TRP A 231      23.501  -3.034  -1.533  1.00 90.62           C
ATOM   2799  HE3 TRP A 231      24.577  -2.943  -1.563  1.00 90.62           H
ATOM   2800  NE1 TRP A 231      21.120  -4.950  -3.325  1.00 90.62           N
ATOM   2801  HE1 TRP A 231      20.217  -5.384  -3.449  1.00 90.62           H
ATOM   2802  CH2 TRP A 231      21.358  -2.445  -0.526  1.00 90.62           C
ATOM   2803  HH2 TRP A 231      20.795  -1.903   0.219  1.00 90.62           H
ATOM   2804  CZ2 TRP A 231      20.695  -3.307  -1.417  1.00 90.62           C
ATOM   2805  HZ2 TRP A 231      19.626  -3.448  -1.359  1.00 90.62           H
ATOM   2806  CZ3 TRP A 231      22.756  -2.312  -0.582  1.00 90.62           C
ATOM   2807  HZ3 TRP A 231      23.267  -1.668   0.118  1.00 90.62           H
ATOM   2808  N   PRO A 232      27.490  -3.352  -4.675  1.00 88.50           N
ATOM   2809  CA  PRO A 232      28.920  -3.179  -4.944  1.00 88.50           C
ATOM   2810  HA  PRO A 232      29.088  -3.104  -6.018  1.00 88.50           H
ATOM   2811  C   PRO A 232      29.804  -4.320  -4.415  1.00 88.50           C
ATOM   2812  CB  PRO A 232      29.277  -1.847  -4.274  1.00 88.50           C
ATOM   2813  HB2 PRO A 232      30.307  -1.823  -3.921  1.00 88.50           H
ATOM   2814  HB3 PRO A 232      29.099  -1.033  -4.977  1.00 88.50           H
ATOM   2815  O   PRO A 232      30.972  -4.400  -4.783  1.00 88.50           O
ATOM   2816  CG  PRO A 232      28.279  -1.749  -3.120  1.00 88.50           C
ATOM   2817  HG2 PRO A 232      28.110  -0.716  -2.813  1.00 88.50           H
ATOM   2818  HG3 PRO A 232      28.628  -2.349  -2.280  1.00 88.50           H
ATOM   2819  CD  PRO A 232      27.020  -2.376  -3.707  1.00 88.50           C
ATOM   2820  HD2 PRO A 232      26.437  -2.847  -2.916  1.00 88.50           H
ATOM   2821  HD3 PRO A 232      26.429  -1.619  -4.221  1.00 88.50           H
ATOM   2822  N   ASP A 233      29.282  -5.152  -3.517  1.00 87.18           N
ATOM   2823  H   ASP A 233      28.301  -5.080  -3.290  1.00 87.18           H
ATOM   2824  CA  ASP A 233      29.998  -6.210  -2.803  1.00 87.18           C
ATOM   2825  HA  ASP A 233      31.066  -5.998  -2.846  1.00 87.18           H
ATOM   2826  C   ASP A 233      29.827  -7.609  -3.413  1.00 87.18           C
ATOM   2827  CB  ASP A 233      29.588  -6.185  -1.319  1.00 87.18           C
ATOM   2828  HB2 ASP A 233      30.155  -6.945  -0.782  1.00 87.18           H
ATOM   2829  HB3 ASP A 233      29.864  -5.216  -0.902  1.00 87.18           H
ATOM   2830  O   ASP A 233      30.532  -8.524  -2.996  1.00 87.18           O
ATOM   2831  CG  ASP A 233      28.093  -6.403  -1.069  1.00 87.18           C
ATOM   2832  OD1 ASP A 233      27.266  -6.039  -1.933  1.00 87.18           O
ATOM   2833  OD2 ASP A 233      27.726  -6.814   0.054  1.00 87.18           O
ATOM   2834  N   GLY A 234      28.943  -7.788  -4.398  1.00 78.09           N
ATOM   2835  H   GLY A 234      28.368  -7.018  -4.708  1.00 78.09           H
ATOM   2836  CA  GLY A 234      28.773  -9.073  -5.069  1.00 78.09           C
ATOM   2837  HA2 GLY A 234      28.648  -9.858  -4.323  1.00 78.09           H
ATOM   2838  HA3 GLY A 234      29.672  -9.295  -5.645  1.00 78.09           H
ATOM   2839  C   GLY A 234      27.574  -9.128  -6.008  1.00 78.09           C
ATOM   2840  O   GLY A 234      26.736  -8.224  -6.038  1.00 78.09           O
ATOM   2841  N   ASP A 235      27.506 -10.222  -6.764  1.00 74.43           N
ATOM   2842  H   ASP A 235      28.230 -10.922  -6.678  1.00 74.43           H
ATOM   2843  CA  ASP A 235      26.355 -10.556  -7.598  1.00 74.43           C
ATOM   2844  HA  ASP A 235      26.085  -9.675  -8.181  1.00 74.43           H
ATOM   2845  C   ASP A 235      25.127 -10.923  -6.743  1.00 74.43           C
ATOM   2846  CB  ASP A 235      26.733 -11.680  -8.582  1.00 74.43           C
ATOM   2847  HB2 ASP A 235      25.832 -12.035  -9.082  1.00 74.43           H
ATOM   2848  HB3 ASP A 235      27.157 -12.515  -8.026  1.00 74.43           H
ATOM   2849  O   ASP A 235      25.208 -11.104  -5.521  1.00 74.43           O
ATOM   2850  CG  ASP A 235      27.713 -11.220  -9.670  1.00 74.43           C
ATOM   2851  OD1 ASP A 235      27.522 -10.095 -10.190  1.00 74.43           O
ATOM   2852  OD2 ASP A 235      28.624 -12.009 -10.004  1.00 74.43           O
ATOM   2853  N   GLN A 236      23.965 -11.017  -7.398  1.00 70.68           N
ATOM   2854  H   GLN A 236      23.980 -10.928  -8.404  1.00 70.68           H
ATOM   2855  CA  GLN A 236      22.691 -11.312  -6.739  1.00 70.68           C
ATOM   2856  HA  GLN A 236      22.449 -10.485  -6.071  1.00 70.68           H
ATOM   2857  C   GLN A 236      22.761 -12.595  -5.907  1.00 70.68           C
ATOM   2858  CB  GLN A 236      21.563 -11.467  -7.764  1.00 70.68           C
ATOM   2859  HB2 GLN A 236      20.647 -11.672  -7.209  1.00 70.68           H
ATOM   2860  HB3 GLN A 236      21.761 -12.319  -8.415  1.00 70.68           H
ATOM   2861  O   GLN A 236      23.140 -13.648  -6.418  1.00 70.68           O
ATOM   2862  CG  GLN A 236      21.351 -10.221  -8.622  1.00 70.68           C
ATOM   2863  HG2 GLN A 236      22.022 -10.243  -9.480  1.00 70.68           H
ATOM   2864  HG3 GLN A 236      21.568  -9.333  -8.029  1.00 70.68           H
ATOM   2865  CD  GLN A 236      19.912 -10.162  -9.100  1.00 70.68           C
ATOM   2866  NE2 GLN A 236      19.121  -9.274  -8.542  1.00 70.68           N
ATOM   2867 HE21 GLN A 236      18.143  -9.469  -8.698  1.00 70.68           H
ATOM   2868 HE22 GLN A 236      19.448  -8.887  -7.669  1.00 70.68           H
ATOM   2869  OE1 GLN A 236      19.445 -10.918  -9.933  1.00 70.68           O
ATOM   2870  N   GLY A 237      22.341 -12.509  -4.644  1.00 71.07           N
ATOM   2871  H   GLY A 237      22.062 -11.601  -4.300  1.00 71.07           H
ATOM   2872  CA  GLY A 237      22.322 -13.643  -3.712  1.00 71.07           C
ATOM   2873  HA2 GLY A 237      22.136 -14.563  -4.266  1.00 71.07           H
ATOM   2874  HA3 GLY A 237      21.507 -13.502  -3.002  1.00 71.07           H
ATOM   2875  C   GLY A 237      23.612 -13.846  -2.909  1.00 71.07           C
ATOM   2876  O   GLY A 237      23.547 -14.423  -1.828  1.00 71.07           O
ATOM   2877  N   GLU A 238      24.748 -13.311  -3.362  1.00 77.48           N
ATOM   2878  H   GLU A 238      24.743 -12.876  -4.273  1.00 77.48           H
ATOM   2879  CA  GLU A 238      26.031 -13.381  -2.638  1.00 77.48           C
ATOM   2880  HA  GLU A 238      26.005 -14.191  -1.909  1.00 77.48           H
ATOM   2881  C   GLU A 238      26.333 -12.085  -1.859  1.00 77.48           C
ATOM   2882  CB  GLU A 238      27.153 -13.691  -3.642  1.00 77.48           C
ATOM   2883  HB2 GLU A 238      28.115 -13.637  -3.132  1.00 77.48           H
ATOM   2884  HB3 GLU A 238      27.154 -12.921  -4.414  1.00 77.48           H
ATOM   2885  O   GLU A 238      27.077 -12.087  -0.872  1.00 77.48           O
ATOM   2886  CG  GLU A 238      27.021 -15.067  -4.323  1.00 77.48           C
ATOM   2887  HG2 GLU A 238      27.809 -15.146  -5.072  1.00 77.48           H
ATOM   2888  HG3 GLU A 238      26.070 -15.118  -4.853  1.00 77.48           H
ATOM   2889  CD  GLU A 238      27.151 -16.254  -3.352  1.00 77.48           C
ATOM   2890  OE1 GLU A 238      26.432 -17.258  -3.554  1.00 77.48           O
ATOM   2891  OE2 GLU A 238      28.001 -16.170  -2.433  1.00 77.48           O
ATOM   2892  N   SER A 239      25.729 -10.965  -2.276  1.00 84.64           N
ATOM   2893  H   SER A 239      25.155 -11.029  -3.104  1.00 84.64           H
ATOM   2894  CA  SER A 239      25.888  -9.658  -1.632  1.00 84.64           C
ATOM   2895  HA  SER A 239      26.949  -9.411  -1.630  1.00 84.64           H
ATOM   2896  C   SER A 239      25.388  -9.664  -0.181  1.00 84.64           C
ATOM   2897  CB  SER A 239      25.168  -8.582  -2.447  1.00 84.64           C
ATOM   2898  HB2 SER A 239      25.689  -8.425  -3.392  1.00 84.64           H
ATOM   2899  HB3 SER A 239      24.152  -8.914  -2.660  1.00 84.64           H
ATOM   2900  O   SER A 239      24.196  -9.811   0.114  1.00 84.64           O
ATOM   2901  OG  SER A 239      25.110  -7.370  -1.716  1.00 84.64           O
ATOM   2902  HG  SER A 239      25.939  -6.906  -1.849  1.00 84.64           H
ATOM   2903  N   GLN A 240      26.305  -9.404   0.753  1.00 87.55           N
ATOM   2904  H   GLN A 240      27.246  -9.205   0.445  1.00 87.55           H
ATOM   2905  CA  GLN A 240      25.967  -9.231   2.166  1.00 87.55           C
ATOM   2906  HA  GLN A 240      25.340 -10.064   2.483  1.00 87.55           H
ATOM   2907  C   GLN A 240      25.156  -7.953   2.392  1.00 87.55           C
ATOM   2908  CB  GLN A 240      27.252  -9.206   3.010  1.00 87.55           C
ATOM   2909  HB2 GLN A 240      27.913  -8.420   2.645  1.00 87.55           H
ATOM   2910  HB3 GLN A 240      26.989  -8.976   4.043  1.00 87.55           H
ATOM   2911  O   GLN A 240      24.288  -7.907   3.262  1.00 87.55           O
ATOM   2912  CG  GLN A 240      28.002 -10.546   2.986  1.00 87.55           C
ATOM   2913  HG2 GLN A 240      28.355 -10.747   1.975  1.00 87.55           H
ATOM   2914  HG3 GLN A 240      28.874 -10.481   3.638  1.00 87.55           H
ATOM   2915  CD  GLN A 240      27.124 -11.698   3.463  1.00 87.55           C
ATOM   2916  NE2 GLN A 240      26.852 -12.669   2.619  1.00 87.55           N
ATOM   2917 HE21 GLN A 240      27.141 -12.613   1.653  1.00 87.55           H
ATOM   2918 HE22 GLN A 240      26.215 -13.394   2.918  1.00 87.55           H
ATOM   2919  OE1 GLN A 240      26.648 -11.714   4.590  1.00 87.55           O
ATOM   2920  N   SER A 241      25.406  -6.918   1.594  1.00 89.81           N
ATOM   2921  H   SER A 241      26.127  -7.029   0.895  1.00 89.81           H
ATOM   2922  CA  SER A 241      24.688  -5.647   1.651  1.00 89.81           C
ATOM   2923  HA  SER A 241      24.678  -5.295   2.682  1.00 89.81           H
ATOM   2924  C   SER A 241      23.236  -5.801   1.191  1.00 89.81           C
ATOM   2925  CB  SER A 241      25.411  -4.602   0.800  1.00 89.81           C
ATOM   2926  HB2 SER A 241      25.378  -4.896  -0.249  1.00 89.81           H
ATOM   2927  HB3 SER A 241      24.917  -3.639   0.921  1.00 89.81           H
ATOM   2928  O   SER A 241      22.337  -5.268   1.848  1.00 89.81           O
ATOM   2929  OG  SER A 241      26.760  -4.488   1.209  1.00 89.81           O
ATOM   2930  HG  SER A 241      27.192  -5.284   0.889  1.00 89.81           H
ATOM   2931  N   GLU A 242      22.989  -6.581   0.132  1.00 89.78           N
ATOM   2932  H   GLU A 242      23.769  -6.974  -0.375  1.00 89.78           H
ATOM   2933  CA  GLU A 242      21.646  -6.964  -0.322  1.00 89.78           C
ATOM   2934  HA  GLU A 242      21.077  -6.063  -0.551  1.00 89.78           H
ATOM   2935  C   GLU A 242      20.894  -7.739   0.760  1.00 89.78           C
ATOM   2936  CB  GLU A 242      21.746  -7.832  -1.591  1.00 89.78           C
ATOM   2937  HB2 GLU A 242      22.363  -7.320  -2.329  1.00 89.78           H
ATOM   2938  HB3 GLU A 242      22.229  -8.778  -1.349  1.00 89.78           H
ATOM   2939  O   GLU A 242      19.748  -7.409   1.095  1.00 89.78           O
ATOM   2940  CG  GLU A 242      20.361  -8.123  -2.193  1.00 89.78           C
ATOM   2941  HG2 GLU A 242      19.803  -8.763  -1.509  1.00 89.78           H
ATOM   2942  HG3 GLU A 242      19.818  -7.182  -2.276  1.00 89.78           H
ATOM   2943  CD  GLU A 242      20.407  -8.799  -3.575  1.00 89.78           C
ATOM   2944  OE1 GLU A 242      19.446  -8.561  -4.345  1.00 89.78           O
ATOM   2945  OE2 GLU A 242      21.374  -9.534  -3.875  1.00 89.78           O
ATOM   2946  N   TYR A 243      21.559  -8.736   1.351  1.00 89.66           N
ATOM   2947  H   TYR A 243      22.464  -8.993   0.982  1.00 89.66           H
ATOM   2948  CA  TYR A 243      20.993  -9.541   2.424  1.00 89.66           C
ATOM   2949  HA  TYR A 243      20.076 -10.005   2.061  1.00 89.66           H
ATOM   2950  C   TYR A 243      20.630  -8.680   3.642  1.00 89.66           C
ATOM   2951  CB  TYR A 243      21.975 -10.655   2.797  1.00 89.66           C
ATOM   2952  HB2 TYR A 243      22.933 -10.221   3.085  1.00 89.66           H
ATOM   2953  HB3 TYR A 243      22.149 -11.283   1.923  1.00 89.66           H
ATOM   2954  O   TYR A 243      19.489  -8.713   4.110  1.00 89.66           O
ATOM   2955  CG  TYR A 243      21.457 -11.522   3.925  1.00 89.66           C
ATOM   2956  CD1 TYR A 243      21.972 -11.383   5.227  1.00 89.66           C
ATOM   2957  HD1 TYR A 243      22.774 -10.684   5.413  1.00 89.66           H
ATOM   2958  CD2 TYR A 243      20.430 -12.445   3.667  1.00 89.66           C
ATOM   2959  HD2 TYR A 243      20.059 -12.560   2.659  1.00 89.66           H
ATOM   2960  CE1 TYR A 243      21.467 -12.182   6.271  1.00 89.66           C
ATOM   2961  HE1 TYR A 243      21.883 -12.092   7.263  1.00 89.66           H
ATOM   2962  CE2 TYR A 243      19.914 -13.240   4.706  1.00 89.66           C
ATOM   2963  HE2 TYR A 243      19.142 -13.968   4.502  1.00 89.66           H
ATOM   2964  OH  TYR A 243      19.953 -13.889   7.014  1.00 89.66           O
ATOM   2965  HH  TYR A 243      20.493 -13.798   7.803  1.00 89.66           H
ATOM   2966  CZ  TYR A 243      20.437 -13.114   6.008  1.00 89.66           C
ATOM   2967  N   VAL A 244      21.557  -7.841   4.119  1.00 92.03           N
ATOM   2968  H   VAL A 244      22.468  -7.852   3.683  1.00 92.03           H
ATOM   2969  CA  VAL A 244      21.327  -6.931   5.253  1.00 92.03           C
ATOM   2970  HA  VAL A 244      21.011  -7.525   6.110  1.00 92.03           H
ATOM   2971  C   VAL A 244      20.195  -5.951   4.951  1.00 92.03           C
ATOM   2972  CB  VAL A 244      22.621  -6.183   5.636  1.00 92.03           C
ATOM   2973  HB  VAL A 244      23.076  -5.764   4.739  1.00 92.03           H
ATOM   2974  O   VAL A 244      19.319  -5.766   5.798  1.00 92.03           O
ATOM   2975  CG1 VAL A 244      22.374  -5.039   6.634  1.00 92.03           C
ATOM   2976 HG11 VAL A 244      21.799  -4.243   6.161  1.00 92.03           H
ATOM   2977 HG12 VAL A 244      23.329  -4.618   6.951  1.00 92.03           H
ATOM   2978 HG13 VAL A 244      21.835  -5.412   7.505  1.00 92.03           H
ATOM   2979  CG2 VAL A 244      23.616  -7.140   6.307  1.00 92.03           C
ATOM   2980 HG21 VAL A 244      23.781  -8.020   5.686  1.00 92.03           H
ATOM   2981 HG22 VAL A 244      24.574  -6.639   6.447  1.00 92.03           H
ATOM   2982 HG23 VAL A 244      23.231  -7.471   7.272  1.00 92.03           H
ATOM   2983  N   HIS A 245      20.164  -5.345   3.759  1.00 92.56           N
ATOM   2984  H   HIS A 245      20.891  -5.548   3.089  1.00 92.56           H
ATOM   2985  CA  HIS A 245      19.090  -4.425   3.369  1.00 92.56           C
ATOM   2986  HA  HIS A 245      19.037  -3.620   4.103  1.00 92.56           H
ATOM   2987  C   HIS A 245      17.727  -5.119   3.377  1.00 92.56           C
ATOM   2988  CB  HIS A 245      19.397  -3.815   1.995  1.00 92.56           C
ATOM   2989  HB2 HIS A 245      19.465  -4.608   1.250  1.00 92.56           H
ATOM   2990  HB3 HIS A 245      20.364  -3.315   2.044  1.00 92.56           H
ATOM   2991  O   HIS A 245      16.771  -4.594   3.955  1.00 92.56           O
ATOM   2992  CG  HIS A 245      18.357  -2.814   1.546  1.00 92.56           C
ATOM   2993  CD2 HIS A 245      18.093  -1.615   2.146  1.00 92.56           C
ATOM   2994  HD2 HIS A 245      18.608  -1.212   3.005  1.00 92.56           H
ATOM   2995  ND1 HIS A 245      17.437  -3.006   0.516  1.00 92.56           N
ATOM   2996  CE1 HIS A 245      16.630  -1.940   0.542  1.00 92.56           C
ATOM   2997  HE1 HIS A 245      15.746  -1.822  -0.066  1.00 92.56           H
ATOM   2998  NE2 HIS A 245      17.005  -1.074   1.493  1.00 92.56           N
ATOM   2999  HE2 HIS A 245      16.502  -0.232   1.732  1.00 92.56           H
ATOM   3000  N   THR A 246      17.652  -6.334   2.836  1.00 91.99           N
ATOM   3001  H   THR A 246      18.470  -6.709   2.377  1.00 91.99           H
ATOM   3002  CA  THR A 246      16.405  -7.101   2.789  1.00 91.99           C
ATOM   3003  HA  THR A 246      15.629  -6.443   2.398  1.00 91.99           H
ATOM   3004  C   THR A 246      15.955  -7.565   4.178  1.00 91.99           C
ATOM   3005  CB  THR A 246      16.522  -8.287   1.828  1.00 91.99           C
ATOM   3006  HB  THR A 246      17.204  -9.033   2.235  1.00 91.99           H
ATOM   3007  O   THR A 246      14.766  -7.484   4.493  1.00 91.99           O
ATOM   3008  CG2 THR A 246      15.137  -8.893   1.586  1.00 91.99           C
ATOM   3009 HG21 THR A 246      15.171  -9.538   0.708  1.00 91.99           H
ATOM   3010 HG22 THR A 246      14.820  -9.470   2.454  1.00 91.99           H
ATOM   3011 HG23 THR A 246      14.410  -8.105   1.392  1.00 91.99           H
ATOM   3012  OG1 THR A 246      16.998  -7.861   0.575  1.00 91.99           O
ATOM   3013  HG1 THR A 246      17.954  -7.786   0.620  1.00 91.99           H
ATOM   3014  N   VAL A 247      16.879  -7.967   5.060  1.00 93.54           N
ATOM   3015  H   VAL A 247      17.835  -8.051   4.743  1.00 93.54           H
ATOM   3016  CA  VAL A 247      16.572  -8.295   6.465  1.00 93.54           C
ATOM   3017  HA  VAL A 247      15.761  -9.022   6.478  1.00 93.54           H
ATOM   3018  C   VAL A 247      16.080  -7.060   7.224  1.00 93.54           C
ATOM   3019  CB  VAL A 247      17.791  -8.930   7.168  1.00 93.54           C
ATOM   3020  HB  VAL A 247      18.671  -8.309   6.998  1.00 93.54           H
ATOM   3021  O   VAL A 247      15.086  -7.148   7.948  1.00 93.54           O
ATOM   3022  CG1 VAL A 247      17.585  -9.075   8.685  1.00 93.54           C
ATOM   3023 HG11 VAL A 247      16.666  -9.625   8.886  1.00 93.54           H
ATOM   3024 HG12 VAL A 247      18.428  -9.613   9.117  1.00 93.54           H
ATOM   3025 HG13 VAL A 247      17.537  -8.094   9.158  1.00 93.54           H
ATOM   3026  CG2 VAL A 247      18.057 -10.338   6.622  1.00 93.54           C
ATOM   3027 HG21 VAL A 247      18.192 -10.315   5.540  1.00 93.54           H
ATOM   3028 HG22 VAL A 247      17.226 -11.004   6.854  1.00 93.54           H
ATOM   3029 HG23 VAL A 247      18.972 -10.737   7.061  1.00 93.54           H
ATOM   3030  N   VAL A 248      16.713  -5.895   7.040  1.00 95.29           N
ATOM   3031  H   VAL A 248      17.525  -5.883   6.441  1.00 95.29           H
ATOM   3032  CA  VAL A 248      16.262  -4.630   7.646  1.00 95.29           C
ATOM   3033  HA  VAL A 248      16.210  -4.761   8.726  1.00 95.29           H
ATOM   3034  C   VAL A 248      14.852  -4.279   7.177  1.00 95.29           C
ATOM   3035  CB  VAL A 248      17.251  -3.484   7.345  1.00 95.29           C
ATOM   3036  HB  VAL A 248      17.513  -3.494   6.287  1.00 95.29           H
ATOM   3037  O   VAL A 248      14.004  -3.948   8.011  1.00 95.29           O
ATOM   3038  CG1 VAL A 248      16.683  -2.097   7.686  1.00 95.29           C
ATOM   3039 HG11 VAL A 248      15.868  -1.849   7.006  1.00 95.29           H
ATOM   3040 HG12 VAL A 248      17.460  -1.342   7.563  1.00 95.29           H
ATOM   3041 HG13 VAL A 248      16.322  -2.081   8.714  1.00 95.29           H
ATOM   3042  CG2 VAL A 248      18.530  -3.658   8.175  1.00 95.29           C
ATOM   3043 HG21 VAL A 248      18.956  -4.648   8.014  1.00 95.29           H
ATOM   3044 HG22 VAL A 248      18.310  -3.543   9.236  1.00 95.29           H
ATOM   3045 HG23 VAL A 248      19.269  -2.915   7.874  1.00 95.29           H
ATOM   3046  N   LEU A 249      14.570  -4.402   5.876  1.00 94.75           N
ATOM   3047  H   LEU A 249      15.309  -4.665   5.240  1.00 94.75           H
ATOM   3048  CA  LEU A 249      13.222  -4.210   5.346  1.00 94.75           C
ATOM   3049  HA  LEU A 249      12.867  -3.224   5.645  1.00 94.75           H
ATOM   3050  C   LEU A 249      12.241  -5.209   5.962  1.00 94.75           C
ATOM   3051  CB  LEU A 249      13.223  -4.299   3.812  1.00 94.75           C
ATOM   3052  HB2 LEU A 249      12.189  -4.402   3.483  1.00 94.75           H
ATOM   3053  HB3 LEU A 249      13.754  -5.202   3.510  1.00 94.75           H
ATOM   3054  O   LEU A 249      11.236  -4.779   6.509  1.00 94.75           O
ATOM   3055  CG  LEU A 249      13.836  -3.090   3.084  1.00 94.75           C
ATOM   3056  HG  LEU A 249      14.878  -2.956   3.375  1.00 94.75           H
ATOM   3057  CD1 LEU A 249      13.769  -3.365   1.582  1.00 94.75           C
ATOM   3058 HD11 LEU A 249      14.488  -4.143   1.326  1.00 94.75           H
ATOM   3059 HD12 LEU A 249      14.004  -2.461   1.020  1.00 94.75           H
ATOM   3060 HD13 LEU A 249      12.769  -3.697   1.303  1.00 94.75           H
ATOM   3061  CD2 LEU A 249      13.088  -1.783   3.368  1.00 94.75           C
ATOM   3062 HD21 LEU A 249      13.498  -0.986   2.748  1.00 94.75           H
ATOM   3063 HD22 LEU A 249      12.027  -1.903   3.148  1.00 94.75           H
ATOM   3064 HD23 LEU A 249      13.215  -1.495   4.412  1.00 94.75           H
ATOM   3065  N   MET A 250      12.548  -6.506   5.999  1.00 94.03           N
ATOM   3066  H   MET A 250      13.399  -6.808   5.547  1.00 94.03           H
ATOM   3067  CA  MET A 250      11.689  -7.514   6.634  1.00 94.03           C
ATOM   3068  HA  MET A 250      10.736  -7.540   6.106  1.00 94.03           H
ATOM   3069  C   MET A 250      11.386  -7.188   8.108  1.00 94.03           C
ATOM   3070  CB  MET A 250      12.365  -8.885   6.500  1.00 94.03           C
ATOM   3071  HB2 MET A 250      13.351  -8.849   6.962  1.00 94.03           H
ATOM   3072  HB3 MET A 250      12.490  -9.116   5.442  1.00 94.03           H
ATOM   3073  O   MET A 250      10.244  -7.309   8.560  1.00 94.03           O
ATOM   3074  CG  MET A 250      11.547 -10.003   7.156  1.00 94.03           C
ATOM   3075  HG2 MET A 250      10.542  -9.995   6.735  1.00 94.03           H
ATOM   3076  HG3 MET A 250      11.463  -9.814   8.226  1.00 94.03           H
ATOM   3077  SD  MET A 250      12.246 -11.657   6.933  1.00 94.03           S
ATOM   3078  CE  MET A 250      13.694 -11.562   8.023  1.00 94.03           C
ATOM   3079  HE1 MET A 250      13.378 -11.328   9.040  1.00 94.03           H
ATOM   3080  HE2 MET A 250      14.211 -12.521   8.017  1.00 94.03           H
ATOM   3081  HE3 MET A 250      14.379 -10.793   7.666  1.00 94.03           H
ATOM   3082  N   VAL A 251      12.380  -6.740   8.876  1.00 96.01           N
ATOM   3083  H   VAL A 251      13.306  -6.674   8.478  1.00 96.01           H
ATOM   3084  CA  VAL A 251      12.168  -6.351  10.276  1.00 96.01           C
ATOM   3085  HA  VAL A 251      11.651  -7.170  10.775  1.00 96.01           H
ATOM   3086  C   VAL A 251      11.259  -5.126  10.368  1.00 96.01           C
ATOM   3087  CB  VAL A 251      13.505  -6.136  11.008  1.00 96.01           C
ATOM   3088  HB  VAL A 251      14.139  -5.467  10.425  1.00 96.01           H
ATOM   3089  O   VAL A 251      10.295  -5.145  11.134  1.00 96.01           O
ATOM   3090  CG1 VAL A 251      13.311  -5.529  12.406  1.00 96.01           C
ATOM   3091 HG11 VAL A 251      14.270  -5.485  12.922  1.00 96.01           H
ATOM   3092 HG12 VAL A 251      12.618  -6.138  12.988  1.00 96.01           H
ATOM   3093 HG13 VAL A 251      12.927  -4.512  12.328  1.00 96.01           H
ATOM   3094  CG2 VAL A 251      14.226  -7.478  11.195  1.00 96.01           C
ATOM   3095 HG21 VAL A 251      14.375  -7.969  10.234  1.00 96.01           H
ATOM   3096 HG22 VAL A 251      13.643  -8.136  11.839  1.00 96.01           H
ATOM   3097 HG23 VAL A 251      15.206  -7.311  11.643  1.00 96.01           H
ATOM   3098  N   LEU A 252      11.527  -4.077   9.588  1.00 96.44           N
ATOM   3099  H   LEU A 252      12.301  -4.148   8.942  1.00 96.44           H
ATOM   3100  CA  LEU A 252      10.812  -2.801   9.675  1.00 96.44           C
ATOM   3101  HA  LEU A 252      10.644  -2.564  10.726  1.00 96.44           H
ATOM   3102  C   LEU A 252       9.426  -2.824   9.028  1.00 96.44           C
ATOM   3103  CB  LEU A 252      11.668  -1.695   9.038  1.00 96.44           C
ATOM   3104  HB2 LEU A 252      11.937  -2.003   8.027  1.00 96.44           H
ATOM   3105  HB3 LEU A 252      11.063  -0.792   8.956  1.00 96.44           H
ATOM   3106  O   LEU A 252       8.518  -2.167   9.531  1.00 96.44           O
ATOM   3107  CG  LEU A 252      12.949  -1.347   9.815  1.00 96.44           C
ATOM   3108  HG  LEU A 252      13.586  -2.227   9.909  1.00 96.44           H
ATOM   3109  CD1 LEU A 252      13.714  -0.266   9.053  1.00 96.44           C
ATOM   3110 HD11 LEU A 252      14.663  -0.065   9.551  1.00 96.44           H
ATOM   3111 HD12 LEU A 252      13.125   0.649   9.001  1.00 96.44           H
ATOM   3112 HD13 LEU A 252      13.923  -0.620   8.043  1.00 96.44           H
ATOM   3113  CD2 LEU A 252      12.651  -0.812  11.220  1.00 96.44           C
ATOM   3114 HD21 LEU A 252      11.939   0.011  11.164  1.00 96.44           H
ATOM   3115 HD22 LEU A 252      13.574  -0.461  11.679  1.00 96.44           H
ATOM   3116 HD23 LEU A 252      12.246  -1.610  11.843  1.00 96.44           H
ATOM   3117  N   THR A 253       9.247  -3.559   7.934  1.00 94.42           N
ATOM   3118  H   THR A 253      10.043  -4.041   7.542  1.00 94.42           H
ATOM   3119  CA  THR A 253       8.006  -3.591   7.153  1.00 94.42           C
ATOM   3120  HA  THR A 253       7.404  -2.727   7.432  1.00 94.42           H
ATOM   3121  C   THR A 253       7.151  -4.811   7.445  1.00 94.42           C
ATOM   3122  CB  THR A 253       8.230  -3.473   5.635  1.00 94.42           C
ATOM   3123  HB  THR A 253       7.264  -3.304   5.160  1.00 94.42           H
ATOM   3124  O   THR A 253       6.027  -4.842   6.969  1.00 94.42           O
ATOM   3125  CG2 THR A 253       9.139  -2.303   5.266  1.00 94.42           C
ATOM   3126 HG21 THR A 253      10.151  -2.473   5.633  1.00 94.42           H
ATOM   3127 HG22 THR A 253       9.175  -2.211   4.180  1.00 94.42           H
ATOM   3128 HG23 THR A 253       8.745  -1.379   5.690  1.00 94.42           H
ATOM   3129  OG1 THR A 253       8.776  -4.650   5.090  1.00 94.42           O
ATOM   3130  HG1 THR A 253       8.059  -5.251   4.877  1.00 94.42           H
ATOM   3131  N   TYR A 254       7.608  -5.788   8.236  1.00 95.09           N
ATOM   3132  H   TYR A 254       8.582  -5.775   8.505  1.00 95.09           H
ATOM   3133  CA  TYR A 254       6.796  -6.962   8.568  1.00 95.09           C
ATOM   3134  HA  TYR A 254       5.749  -6.736   8.366  1.00 95.09           H
ATOM   3135  C   TYR A 254       6.837  -7.341  10.051  1.00 95.09           C
ATOM   3136  CB  TYR A 254       7.172  -8.108   7.628  1.00 95.09           C
ATOM   3137  HB2 TYR A 254       7.003  -7.755   6.611  1.00 95.09           H
ATOM   3138  HB3 TYR A 254       8.230  -8.355   7.720  1.00 95.09           H
ATOM   3139  O   TYR A 254       5.800  -7.273  10.711  1.00 95.09           O
ATOM   3140  CG  TYR A 254       6.358  -9.363   7.832  1.00 95.09           C
ATOM   3141  CD1 TYR A 254       6.944 -10.490   8.438  1.00 95.09           C
ATOM   3142  HD1 TYR A 254       7.984 -10.466   8.728  1.00 95.09           H
ATOM   3143  CD2 TYR A 254       5.021  -9.402   7.396  1.00 95.09           C
ATOM   3144  HD2 TYR A 254       4.592  -8.550   6.889  1.00 95.09           H
ATOM   3145  CE1 TYR A 254       6.179 -11.652   8.644  1.00 95.09           C
ATOM   3146  HE1 TYR A 254       6.626 -12.518   9.110  1.00 95.09           H
ATOM   3147  CE2 TYR A 254       4.255 -10.562   7.597  1.00 95.09           C
ATOM   3148  HE2 TYR A 254       3.234 -10.617   7.250  1.00 95.09           H
ATOM   3149  OH  TYR A 254       4.074 -12.773   8.483  1.00 95.09           O
ATOM   3150  HH  TYR A 254       4.603 -13.496   8.829  1.00 95.09           H
ATOM   3151  CZ  TYR A 254       4.829 -11.678   8.237  1.00 95.09           C
ATOM   3152  N   ILE A 255       8.006  -7.654  10.621  1.00 95.71           N
ATOM   3153  H   ILE A 255       8.833  -7.643  10.041  1.00 95.71           H
ATOM   3154  CA  ILE A 255       8.100  -8.149  12.011  1.00 95.71           C
ATOM   3155  HA  ILE A 255       7.394  -8.972  12.121  1.00 95.71           H
ATOM   3156  C   ILE A 255       7.681  -7.085  13.038  1.00 95.71           C
ATOM   3157  CB  ILE A 255       9.518  -8.687  12.312  1.00 95.71           C
ATOM   3158  HB  ILE A 255      10.219  -7.860  12.201  1.00 95.71           H
ATOM   3159  O   ILE A 255       6.809  -7.331  13.878  1.00 95.71           O
ATOM   3160  CG1 ILE A 255       9.961  -9.804  11.338  1.00 95.71           C
ATOM   3161 HG12 ILE A 255       9.945  -9.422  10.317  1.00 95.71           H
ATOM   3162 HG13 ILE A 255      10.997 -10.065  11.557  1.00 95.71           H
ATOM   3163  CG2 ILE A 255       9.634  -9.176  13.769  1.00 95.71           C
ATOM   3164 HG21 ILE A 255       9.557  -8.336  14.460  1.00 95.71           H
ATOM   3165 HG22 ILE A 255      10.603  -9.649  13.922  1.00 95.71           H
ATOM   3166 HG23 ILE A 255       8.845  -9.894  13.995  1.00 95.71           H
ATOM   3167  CD1 ILE A 255       9.124 -11.091  11.386  1.00 95.71           C
ATOM   3168 HD11 ILE A 255       9.211 -11.566  12.364  1.00 95.71           H
ATOM   3169 HD12 ILE A 255       9.494 -11.784  10.632  1.00 95.71           H
ATOM   3170 HD13 ILE A 255       8.076 -10.876  11.178  1.00 95.71           H
ATOM   3171  N   LEU A 256       8.264  -5.886  12.978  1.00 95.69           N
ATOM   3172  H   LEU A 256       8.958  -5.723  12.262  1.00 95.69           H
ATOM   3173  CA  LEU A 256       7.926  -4.775  13.873  1.00 95.69           C
ATOM   3174  HA  LEU A 256       8.026  -5.133  14.898  1.00 95.69           H
ATOM   3175  C   LEU A 256       6.447  -4.364  13.716  1.00 95.69           C
ATOM   3176  CB  LEU A 256       8.979  -3.657  13.702  1.00 95.69           C
ATOM   3177  HB2 LEU A 256       9.925  -4.086  14.031  1.00 95.69           H
ATOM   3178  HB3 LEU A 256       9.125  -3.399  12.654  1.00 95.69           H
ATOM   3179  O   LEU A 256       5.736  -4.315  14.719  1.00 95.69           O
ATOM   3180  CG  LEU A 256       8.754  -2.360  14.502  1.00 95.69           C
ATOM   3181  HG  LEU A 256       8.502  -2.605  15.534  1.00 95.69           H
ATOM   3182  CD1 LEU A 256      10.051  -1.550  14.500  1.00 95.69           C
ATOM   3183 HD11 LEU A 256      10.860  -2.144  14.925  1.00 95.69           H
ATOM   3184 HD12 LEU A 256       9.931  -0.651  15.103  1.00 95.69           H
ATOM   3185 HD13 LEU A 256      10.313  -1.269  13.480  1.00 95.69           H
ATOM   3186  CD2 LEU A 256       7.674  -1.452  13.914  1.00 95.69           C
ATOM   3187 HD21 LEU A 256       7.807  -1.355  12.837  1.00 95.69           H
ATOM   3188 HD22 LEU A 256       7.723  -0.464  14.372  1.00 95.69           H
ATOM   3189 HD23 LEU A 256       6.688  -1.860  14.138  1.00 95.69           H
ATOM   3190  N   PRO A 257       5.914  -4.154  12.500  1.00 95.07           N
ATOM   3191  CA  PRO A 257       4.502  -3.841  12.305  1.00 95.07           C
ATOM   3192  HA  PRO A 257       4.279  -2.920  12.842  1.00 95.07           H
ATOM   3193  C   PRO A 257       3.561  -4.925  12.820  1.00 95.07           C
ATOM   3194  CB  PRO A 257       4.329  -3.605  10.805  1.00 95.07           C
ATOM   3195  HB2 PRO A 257       3.588  -2.832  10.603  1.00 95.07           H
ATOM   3196  HB3 PRO A 257       4.073  -4.532  10.292  1.00 95.07           H
ATOM   3197  O   PRO A 257       2.601  -4.604  13.520  1.00 95.07           O
ATOM   3198  CG  PRO A 257       5.721  -3.166  10.375  1.00 95.07           C
ATOM   3199  HG2 PRO A 257       5.936  -3.420   9.337  1.00 95.07           H
ATOM   3200  HG3 PRO A 257       5.853  -2.099  10.558  1.00 95.07           H
ATOM   3201  CD  PRO A 257       6.646  -3.954  11.269  1.00 95.07           C
ATOM   3202  HD2 PRO A 257       6.889  -4.911  10.808  1.00 95.07           H
ATOM   3203  HD3 PRO A 257       7.553  -3.368  11.422  1.00 95.07           H
ATOM   3204  N   LEU A 258       3.832  -6.200  12.531  1.00 95.02           N
ATOM   3205  H   LEU A 258       4.632  -6.416  11.954  1.00 95.02           H
ATOM   3206  CA  LEU A 258       2.986  -7.308  12.970  1.00 95.02           C
ATOM   3207  HA  LEU A 258       1.971  -7.112  12.625  1.00 95.02           H
ATOM   3208  C   LEU A 258       2.952  -7.417  14.498  1.00 95.02           C
ATOM   3209  CB  LEU A 258       3.499  -8.603  12.316  1.00 95.02           C
ATOM   3210  HB2 LEU A 258       4.516  -8.792  12.660  1.00 95.02           H
ATOM   3211  HB3 LEU A 258       3.533  -8.459  11.236  1.00 95.02           H
ATOM   3212  O   LEU A 258       1.879  -7.585  15.081  1.00 95.02           O
ATOM   3213  CG  LEU A 258       2.642  -9.846  12.606  1.00 95.02           C
ATOM   3214  HG  LEU A 258       2.609 -10.029  13.680  1.00 95.02           H
ATOM   3215  CD1 LEU A 258       1.215  -9.673  12.085  1.00 95.02           C
ATOM   3216 HD11 LEU A 258       1.246  -9.374  11.037  1.00 95.02           H
ATOM   3217 HD12 LEU A 258       0.677 -10.616  12.179  1.00 95.02           H
ATOM   3218 HD13 LEU A 258       0.688  -8.918  12.668  1.00 95.02           H
ATOM   3219  CD2 LEU A 258       3.265 -11.066  11.931  1.00 95.02           C
ATOM   3220 HD21 LEU A 258       2.685 -11.959  12.161  1.00 95.02           H
ATOM   3221 HD22 LEU A 258       4.285 -11.206  12.287  1.00 95.02           H
ATOM   3222 HD23 LEU A 258       3.288 -10.925  10.850  1.00 95.02           H
ATOM   3223  N   THR A 259       4.100  -7.253  15.157  1.00 95.17           N
ATOM   3224  H   THR A 259       4.942  -7.108  14.619  1.00 95.17           H
ATOM   3225  CA  THR A 259       4.193  -7.283  16.624  1.00 95.17           C
ATOM   3226  HA  THR A 259       3.646  -8.155  16.982  1.00 95.17           H
ATOM   3227  C   THR A 259       3.536  -6.059  17.268  1.00 95.17           C
ATOM   3228  CB  THR A 259       5.645  -7.432  17.104  1.00 95.17           C
ATOM   3229  HB  THR A 259       5.663  -7.337  18.190  1.00 95.17           H
ATOM   3230  O   THR A 259       2.729  -6.217  18.187  1.00 95.17           O
ATOM   3231  CG2 THR A 259       6.253  -8.783  16.732  1.00 95.17           C
ATOM   3232 HG21 THR A 259       5.742  -9.573  17.283  1.00 95.17           H
ATOM   3233 HG22 THR A 259       7.309  -8.798  17.001  1.00 95.17           H
ATOM   3234 HG23 THR A 259       6.153  -8.982  15.665  1.00 95.17           H
ATOM   3235  OG1 THR A 259       6.467  -6.436  16.563  1.00 95.17           O
ATOM   3236  HG1 THR A 259       6.662  -6.688  15.658  1.00 95.17           H
ATOM   3237  N   CYS A 260       3.787  -4.846  16.764  1.00 95.15           N
ATOM   3238  H   CYS A 260       4.504  -4.763  16.058  1.00 95.15           H
ATOM   3239  CA  CYS A 260       3.168  -3.616  17.267  1.00 95.15           C
ATOM   3240  HA  CYS A 260       3.350  -3.547  18.339  1.00 95.15           H
ATOM   3241  C   CYS A 260       1.643  -3.607  17.065  1.00 95.15           C
ATOM   3242  CB  CYS A 260       3.809  -2.400  16.577  1.00 95.15           C
ATOM   3243  HB2 CYS A 260       3.227  -1.506  16.800  1.00 95.15           H
ATOM   3244  HB3 CYS A 260       3.822  -2.546  15.497  1.00 95.15           H
ATOM   3245  O   CYS A 260       0.885  -3.318  18.000  1.00 95.15           O
ATOM   3246  SG  CYS A 260       5.508  -2.137  17.161  1.00 95.15           S
ATOM   3247  HG  CYS A 260       5.297  -2.309  18.469  1.00 95.15           H
ATOM   3248  N   MET A 261       1.166  -3.945  15.865  1.00 94.57           N
ATOM   3249  H   MET A 261       1.819  -4.194  15.136  1.00 94.57           H
ATOM   3250  CA  MET A 261      -0.267  -4.032  15.575  1.00 94.57           C
ATOM   3251  HA  MET A 261      -0.748  -3.104  15.881  1.00 94.57           H
ATOM   3252  C   MET A 261      -0.912  -5.169  16.374  1.00 94.57           C
ATOM   3253  CB  MET A 261      -0.515  -4.195  14.071  1.00 94.57           C
ATOM   3254  HB2 MET A 261       0.024  -5.064  13.692  1.00 94.57           H
ATOM   3255  HB3 MET A 261      -1.582  -4.361  13.919  1.00 94.57           H
ATOM   3256  O   MET A 261      -1.918  -4.946  17.045  1.00 94.57           O
ATOM   3257  CG  MET A 261      -0.109  -2.936  13.294  1.00 94.57           C
ATOM   3258  HG2 MET A 261       0.969  -2.790  13.360  1.00 94.57           H
ATOM   3259  HG3 MET A 261      -0.580  -2.076  13.770  1.00 94.57           H
ATOM   3260  SD  MET A 261      -0.589  -2.936  11.548  1.00 94.57           S
ATOM   3261  CE  MET A 261       0.591  -4.133  10.866  1.00 94.57           C
ATOM   3262  HE1 MET A 261       1.607  -3.785  11.053  1.00 94.57           H
ATOM   3263  HE2 MET A 261       0.451  -5.109  11.332  1.00 94.57           H
ATOM   3264  HE3 MET A 261       0.439  -4.225   9.790  1.00 94.57           H
ATOM   3265  N   GLY A 262      -0.302  -6.355  16.402  1.00 93.45           N
ATOM   3266  H   GLY A 262       0.531  -6.496  15.848  1.00 93.45           H
ATOM   3267  CA  GLY A 262      -0.782  -7.491  17.190  1.00 93.45           C
ATOM   3268  HA2 GLY A 262      -0.062  -8.305  17.106  1.00 93.45           H
ATOM   3269  HA3 GLY A 262      -1.741  -7.827  16.798  1.00 93.45           H
ATOM   3270  C   GLY A 262      -0.946  -7.139  18.670  1.00 93.45           C
ATOM   3271  O   GLY A 262      -2.030  -7.304  19.230  1.00 93.45           O
ATOM   3272  N   PHE A 263       0.082  -6.552  19.288  1.00 93.79           N
ATOM   3273  H   PHE A 263       0.950  -6.437  18.783  1.00 93.79           H
ATOM   3274  CA  PHE A 263       0.024  -6.107  20.680  1.00 93.79           C
ATOM   3275  HA  PHE A 263      -0.192  -6.968  21.313  1.00 93.79           H
ATOM   3276  C   PHE A 263      -1.086  -5.074  20.915  1.00 93.79           C
ATOM   3277  CB  PHE A 263       1.386  -5.535  21.088  1.00 93.79           C
ATOM   3278  HB2 PHE A 263       1.680  -4.763  20.375  1.00 93.79           H
ATOM   3279  HB3 PHE A 263       2.133  -6.327  21.036  1.00 93.79           H
ATOM   3280  O   PHE A 263      -1.896  -5.231  21.833  1.00 93.79           O
ATOM   3281  CG  PHE A 263       1.393  -4.942  22.484  1.00 93.79           C
ATOM   3282  CD1 PHE A 263       1.269  -3.551  22.663  1.00 93.79           C
ATOM   3283  HD1 PHE A 263       1.189  -2.902  21.804  1.00 93.79           H
ATOM   3284  CD2 PHE A 263       1.510  -5.783  23.605  1.00 93.79           C
ATOM   3285  HD2 PHE A 263       1.619  -6.848  23.469  1.00 93.79           H
ATOM   3286  CE1 PHE A 263       1.286  -3.002  23.958  1.00 93.79           C
ATOM   3287  HE1 PHE A 263       1.233  -1.931  24.085  1.00 93.79           H
ATOM   3288  CE2 PHE A 263       1.532  -5.235  24.900  1.00 93.79           C
ATOM   3289  HE2 PHE A 263       1.680  -5.885  25.750  1.00 93.79           H
ATOM   3290  CZ  PHE A 263       1.433  -3.843  25.076  1.00 93.79           C
ATOM   3291  HZ  PHE A 263       1.521  -3.414  26.063  1.00 93.79           H
ATOM   3292  N   THR A 264      -1.159  -4.027  20.084  1.00 93.39           N
ATOM   3293  H   THR A 264      -0.491  -3.965  19.329  1.00 93.39           H
ATOM   3294  CA  THR A 264      -2.172  -2.971  20.247  1.00 93.39           C
ATOM   3295  HA  THR A 264      -2.083  -2.577  21.259  1.00 93.39           H
ATOM   3296  C   THR A 264      -3.593  -3.526  20.127  1.00 93.39           C
ATOM   3297  CB  THR A 264      -1.976  -1.789  19.283  1.00 93.39           C
ATOM   3298  HB  THR A 264      -2.842  -1.131  19.360  1.00 93.39           H
ATOM   3299  O   THR A 264      -4.428  -3.214  20.979  1.00 93.39           O
ATOM   3300  CG2 THR A 264      -0.731  -0.965  19.600  1.00 93.39           C
ATOM   3301 HG21 THR A 264      -0.894  -0.407  20.522  1.00 93.39           H
ATOM   3302 HG22 THR A 264      -0.540  -0.258  18.793  1.00 93.39           H
ATOM   3303 HG23 THR A 264       0.141  -1.607  19.725  1.00 93.39           H
ATOM   3304  OG1 THR A 264      -1.870  -2.205  17.952  1.00 93.39           O
ATOM   3305  HG1 THR A 264      -1.035  -2.670  17.861  1.00 93.39           H
ATOM   3306  N   TYR A 265      -3.874  -4.408  19.162  1.00 91.14           N
ATOM   3307  H   TYR A 265      -3.165  -4.614  18.472  1.00 91.14           H
ATOM   3308  CA  TYR A 265      -5.209  -4.992  18.993  1.00 91.14           C
ATOM   3309  HA  TYR A 265      -5.934  -4.189  19.123  1.00 91.14           H
ATOM   3310  C   TYR A 265      -5.564  -6.042  20.038  1.00 91.14           C
ATOM   3311  CB  TYR A 265      -5.398  -5.550  17.580  1.00 91.14           C
ATOM   3312  HB2 TYR A 265      -6.326  -6.121  17.544  1.00 91.14           H
ATOM   3313  HB3 TYR A 265      -4.576  -6.226  17.345  1.00 91.14           H
ATOM   3314  O   TYR A 265      -6.722  -6.078  20.457  1.00 91.14           O
ATOM   3315  CG  TYR A 265      -5.489  -4.452  16.547  1.00 91.14           C
ATOM   3316  CD1 TYR A 265      -6.529  -3.503  16.615  1.00 91.14           C
ATOM   3317  HD1 TYR A 265      -7.303  -3.605  17.360  1.00 91.14           H
ATOM   3318  CD2 TYR A 265      -4.492  -4.333  15.568  1.00 91.14           C
ATOM   3319  HD2 TYR A 265      -3.716  -5.079  15.484  1.00 91.14           H
ATOM   3320  CE1 TYR A 265      -6.541  -2.408  15.730  1.00 91.14           C
ATOM   3321  HE1 TYR A 265      -7.318  -1.660  15.774  1.00 91.14           H
ATOM   3322  CE2 TYR A 265      -4.472  -3.215  14.722  1.00 91.14           C
ATOM   3323  HE2 TYR A 265      -3.669  -3.090  14.011  1.00 91.14           H
ATOM   3324  OH  TYR A 265      -5.463  -1.178  13.976  1.00 91.14           O
ATOM   3325  HH  TYR A 265      -4.598  -1.126  13.562  1.00 91.14           H
ATOM   3326  CZ  TYR A 265      -5.495  -2.255  14.798  1.00 91.14           C
ATOM   3327  N   VAL A 266      -4.604  -6.832  20.528  1.00 92.03           N
ATOM   3328  H   VAL A 266      -3.685  -6.808  20.109  1.00 92.03           H
ATOM   3329  CA  VAL A 266      -4.836  -7.725  21.675  1.00 92.03           C
ATOM   3330  HA  VAL A 266      -5.669  -8.389  21.442  1.00 92.03           H
ATOM   3331  C   VAL A 266      -5.250  -6.901  22.894  1.00 92.03           C
ATOM   3332  CB  VAL A 266      -3.599  -8.598  21.962  1.00 92.03           C
ATOM   3333  HB  VAL A 266      -2.707  -7.971  21.969  1.00 92.03           H
ATOM   3334  O   VAL A 266      -6.272  -7.192  23.516  1.00 92.03           O
ATOM   3335  CG1 VAL A 266      -3.691  -9.321  23.314  1.00 92.03           C
ATOM   3336 HG11 VAL A 266      -3.650  -8.607  24.137  1.00 92.03           H
ATOM   3337 HG12 VAL A 266      -4.616  -9.894  23.373  1.00 92.03           H
ATOM   3338 HG13 VAL A 266      -2.847 -10.002  23.422  1.00 92.03           H
ATOM   3339  CG2 VAL A 266      -3.449  -9.677  20.883  1.00 92.03           C
ATOM   3340 HG21 VAL A 266      -4.267 -10.395  20.949  1.00 92.03           H
ATOM   3341 HG22 VAL A 266      -3.458  -9.237  19.886  1.00 92.03           H
ATOM   3342 HG23 VAL A 266      -2.504 -10.203  21.017  1.00 92.03           H
ATOM   3343  N   ARG A 267      -4.533  -5.812  23.202  1.00 92.89           N
ATOM   3344  H   ARG A 267      -3.720  -5.608  22.639  1.00 92.89           H
ATOM   3345  CA  ARG A 267      -4.873  -4.927  24.330  1.00 92.89           C
ATOM   3346  HA  ARG A 267      -4.964  -5.533  25.232  1.00 92.89           H
ATOM   3347  C   ARG A 267      -6.241  -4.270  24.164  1.00 92.89           C
ATOM   3348  CB  ARG A 267      -3.769  -3.873  24.513  1.00 92.89           C
ATOM   3349  HB2 ARG A 267      -3.605  -3.360  23.565  1.00 92.89           H
ATOM   3350  HB3 ARG A 267      -4.104  -3.128  25.235  1.00 92.89           H
ATOM   3351  O   ARG A 267      -7.050  -4.317  25.090  1.00 92.89           O
ATOM   3352  CG  ARG A 267      -2.429  -4.463  24.988  1.00 92.89           C
ATOM   3353  HG2 ARG A 267      -2.076  -5.206  24.273  1.00 92.89           H
ATOM   3354  HG3 ARG A 267      -1.691  -3.662  25.023  1.00 92.89           H
ATOM   3355  CD  ARG A 267      -2.501  -5.146  26.361  1.00 92.89           C
ATOM   3356  HD2 ARG A 267      -1.523  -5.570  26.590  1.00 92.89           H
ATOM   3357  HD3 ARG A 267      -3.197  -5.983  26.315  1.00 92.89           H
ATOM   3358  NE  ARG A 267      -2.913  -4.213  27.429  1.00 92.89           N
ATOM   3359  HE  ARG A 267      -3.885  -4.238  27.702  1.00 92.89           H
ATOM   3360  NH1 ARG A 267      -0.850  -3.276  27.801  1.00 92.89           N
ATOM   3361 HH11 ARG A 267      -0.469  -3.859  27.070  1.00 92.89           H
ATOM   3362 HH12 ARG A 267      -0.245  -2.656  28.320  1.00 92.89           H
ATOM   3363  NH2 ARG A 267      -2.596  -2.617  29.022  1.00 92.89           N
ATOM   3364 HH21 ARG A 267      -3.563  -2.701  29.301  1.00 92.89           H
ATOM   3365 HH22 ARG A 267      -1.975  -2.006  29.533  1.00 92.89           H
ATOM   3366  CZ  ARG A 267      -2.121  -3.375  28.075  1.00 92.89           C
ATOM   3367  N   ILE A 268      -6.525  -3.719  22.984  1.00 91.43           N
ATOM   3368  H   ILE A 268      -5.801  -3.714  22.280  1.00 91.43           H
ATOM   3369  CA  ILE A 268      -7.830  -3.124  22.665  1.00 91.43           C
ATOM   3370  HA  ILE A 268      -8.043  -2.337  23.389  1.00 91.43           H
ATOM   3371  C   ILE A 268      -8.953  -4.169  22.783  1.00 91.43           C
ATOM   3372  CB  ILE A 268      -7.778  -2.498  21.253  1.00 91.43           C
ATOM   3373  HB  ILE A 268      -7.386  -3.248  20.566  1.00 91.43           H
ATOM   3374  O   ILE A 268     -10.019  -3.871  23.328  1.00 91.43           O
ATOM   3375  CG1 ILE A 268      -6.876  -1.244  21.202  1.00 91.43           C
ATOM   3376 HG12 ILE A 268      -7.371  -0.409  21.698  1.00 91.43           H
ATOM   3377 HG13 ILE A 268      -5.952  -1.431  21.749  1.00 91.43           H
ATOM   3378  CG2 ILE A 268      -9.179  -2.104  20.776  1.00 91.43           C
ATOM   3379 HG21 ILE A 268      -9.807  -2.989  20.677  1.00 91.43           H
ATOM   3380 HG22 ILE A 268      -9.111  -1.629  19.797  1.00 91.43           H
ATOM   3381 HG23 ILE A 268      -9.631  -1.416  21.490  1.00 91.43           H
ATOM   3382  CD1 ILE A 268      -6.510  -0.834  19.766  1.00 91.43           C
ATOM   3383 HD11 ILE A 268      -6.192  -1.707  19.196  1.00 91.43           H
ATOM   3384 HD12 ILE A 268      -7.356  -0.361  19.267  1.00 91.43           H
ATOM   3385 HD13 ILE A 268      -5.679  -0.129  19.787  1.00 91.43           H
ATOM   3386  N   GLY A 269      -8.725  -5.390  22.293  1.00 90.44           N
ATOM   3387  H   GLY A 269      -7.840  -5.568  21.840  1.00 90.44           H
ATOM   3388  CA  GLY A 269      -9.671  -6.502  22.358  1.00 90.44           C
ATOM   3389  HA2 GLY A 269      -9.234  -7.363  21.853  1.00 90.44           H
ATOM   3390  HA3 GLY A 269     -10.596  -6.226  21.851  1.00 90.44           H
ATOM   3391  C   GLY A 269      -9.990  -6.901  23.798  1.00 90.44           C
ATOM   3392  O   GLY A 269     -11.159  -6.930  24.183  1.00 90.44           O
ATOM   3393  N   LEU A 270      -8.963  -7.107  24.625  1.00 90.46           N
ATOM   3394  H   LEU A 270      -8.026  -7.066  24.250  1.00 90.46           H
ATOM   3395  CA  LEU A 270      -9.134  -7.425  26.045  1.00 90.46           C
ATOM   3396  HA  LEU A 270      -9.715  -8.342  26.136  1.00 90.46           H
ATOM   3397  C   LEU A 270      -9.926  -6.338  26.778  1.00 90.46           C
ATOM   3398  CB  LEU A 270      -7.756  -7.626  26.697  1.00 90.46           C
ATOM   3399  HB2 LEU A 270      -7.136  -6.758  26.475  1.00 90.46           H
ATOM   3400  HB3 LEU A 270      -7.888  -7.672  27.778  1.00 90.46           H
ATOM   3401  O   LEU A 270     -10.833  -6.653  27.546  1.00 90.46           O
ATOM   3402  CG  LEU A 270      -7.016  -8.901  26.250  1.00 90.46           C
ATOM   3403  HG  LEU A 270      -6.919  -8.920  25.164  1.00 90.46           H
ATOM   3404  CD1 LEU A 270      -5.615  -8.901  26.863  1.00 90.46           C
ATOM   3405 HD11 LEU A 270      -5.066  -8.022  26.528  1.00 90.46           H
ATOM   3406 HD12 LEU A 270      -5.076  -9.790  26.535  1.00 90.46           H
ATOM   3407 HD13 LEU A 270      -5.679  -8.908  27.951  1.00 90.46           H
ATOM   3408  CD2 LEU A 270      -7.740 -10.178  26.677  1.00 90.46           C
ATOM   3409 HD21 LEU A 270      -7.906 -10.178  27.754  1.00 90.46           H
ATOM   3410 HD22 LEU A 270      -8.694 -10.269  26.157  1.00 90.46           H
ATOM   3411 HD23 LEU A 270      -7.133 -11.045  26.414  1.00 90.46           H
ATOM   3412  N   THR A 271      -9.668  -5.059  26.495  1.00 87.83           N
ATOM   3413  H   THR A 271      -8.876  -4.837  25.908  1.00 87.83           H
ATOM   3414  CA  THR A 271     -10.429  -3.964  27.107  1.00 87.83           C
ATOM   3415  HA  THR A 271     -10.479  -4.146  28.180  1.00 87.83           H
ATOM   3416  C   THR A 271     -11.874  -3.919  26.611  1.00 87.83           C
ATOM   3417  CB  THR A 271      -9.711  -2.626  26.898  1.00 87.83           C
ATOM   3418  HB  THR A 271      -9.575  -2.439  25.833  1.00 87.83           H
ATOM   3419  O   THR A 271     -12.783  -3.798  27.427  1.00 87.83           O
ATOM   3420  CG2 THR A 271     -10.440  -1.441  27.533  1.00 87.83           C
ATOM   3421 HG21 THR A 271     -10.634  -1.636  28.588  1.00 87.83           H
ATOM   3422 HG22 THR A 271     -11.385  -1.262  27.021  1.00 87.83           H
ATOM   3423 HG23 THR A 271      -9.824  -0.547  27.440  1.00 87.83           H
ATOM   3424  OG1 THR A 271      -8.455  -2.703  27.526  1.00 87.83           O
ATOM   3425  HG1 THR A 271      -8.602  -2.882  28.458  1.00 87.83           H
ATOM   3426  N   LEU A 272     -12.143  -4.053  25.309  1.00 85.63           N
ATOM   3427  H   LEU A 272     -11.372  -4.185  24.669  1.00 85.63           H
ATOM   3428  CA  LEU A 272     -13.508  -3.941  24.774  1.00 85.63           C
ATOM   3429  HA  LEU A 272     -13.992  -3.084  25.243  1.00 85.63           H
ATOM   3430  C   LEU A 272     -14.412  -5.141  25.081  1.00 85.63           C
ATOM   3431  CB  LEU A 272     -13.455  -3.729  23.255  1.00 85.63           C
ATOM   3432  HB2 LEU A 272     -14.438  -3.950  22.839  1.00 85.63           H
ATOM   3433  HB3 LEU A 272     -12.752  -4.447  22.831  1.00 85.63           H
ATOM   3434  O   LEU A 272     -15.635  -4.966  25.150  1.00 85.63           O
ATOM   3435  CG  LEU A 272     -13.062  -2.313  22.811  1.00 85.63           C
ATOM   3436  HG  LEU A 272     -12.077  -2.052  23.198  1.00 85.63           H
ATOM   3437  CD1 LEU A 272     -13.026  -2.305  21.288  1.00 85.63           C
ATOM   3438 HD11 LEU A 272     -12.729  -1.315  20.939  1.00 85.63           H
ATOM   3439 HD12 LEU A 272     -14.006  -2.554  20.880  1.00 85.63           H
ATOM   3440 HD13 LEU A 272     -12.298  -3.042  20.949  1.00 85.63           H
ATOM   3441  CD2 LEU A 272     -14.075  -1.243  23.237  1.00 85.63           C
ATOM   3442 HD21 LEU A 272     -15.078  -1.520  22.911  1.00 85.63           H
ATOM   3443 HD22 LEU A 272     -14.060  -1.131  24.321  1.00 85.63           H
ATOM   3444 HD23 LEU A 272     -13.797  -0.285  22.798  1.00 85.63           H
ATOM   3445  N   TRP A 273     -13.853  -6.345  25.221  1.00 85.31           N
ATOM   3446  H   TRP A 273     -12.858  -6.436  25.068  1.00 85.31           H
ATOM   3447  CA  TRP A 273     -14.605  -7.551  25.588  1.00 85.31           C
ATOM   3448  HA  TRP A 273     -15.655  -7.422  25.323  1.00 85.31           H
ATOM   3449  C   TRP A 273     -14.605  -7.817  27.095  1.00 85.31           C
ATOM   3450  CB  TRP A 273     -14.098  -8.757  24.794  1.00 85.31           C
ATOM   3451  HB2 TRP A 273     -13.015  -8.707  24.684  1.00 85.31           H
ATOM   3452  HB3 TRP A 273     -14.311  -9.660  25.366  1.00 85.31           H
ATOM   3453  O   TRP A 273     -15.598  -8.331  27.603  1.00 85.31           O
ATOM   3454  CG  TRP A 273     -14.734  -8.921  23.446  1.00 85.31           C
ATOM   3455  CD1 TRP A 273     -15.757  -9.763  23.179  1.00 85.31           C
ATOM   3456  HD1 TRP A 273     -16.211 -10.417  23.909  1.00 85.31           H
ATOM   3457  CD2 TRP A 273     -14.383  -8.306  22.167  1.00 85.31           C
ATOM   3458  CE2 TRP A 273     -15.225  -8.860  21.156  1.00 85.31           C
ATOM   3459  CE3 TRP A 273     -13.423  -7.365  21.745  1.00 85.31           C
ATOM   3460  HE3 TRP A 273     -12.767  -6.926  22.483  1.00 85.31           H
ATOM   3461  NE1 TRP A 273     -16.050  -9.734  21.831  1.00 85.31           N
ATOM   3462  HE1 TRP A 273     -16.667 -10.407  21.400  1.00 85.31           H
ATOM   3463  CH2 TRP A 273     -14.104  -7.603  19.414  1.00 85.31           C
ATOM   3464  HH2 TRP A 273     -13.947  -7.367  18.372  1.00 85.31           H
ATOM   3465  CZ2 TRP A 273     -15.095  -8.523  19.800  1.00 85.31           C
ATOM   3466  HZ2 TRP A 273     -15.709  -9.018  19.061  1.00 85.31           H
ATOM   3467  CZ3 TRP A 273     -13.276  -7.020  20.389  1.00 85.31           C
ATOM   3468  HZ3 TRP A 273     -12.498  -6.332  20.091  1.00 85.31           H
ATOM   3469  N   GLY A 274     -13.554  -7.410  27.811  1.00 78.89           N
ATOM   3470  H   GLY A 274     -12.734  -7.059  27.336  1.00 78.89           H
ATOM   3471  CA  GLY A 274     -13.476  -7.498  29.270  1.00 78.89           C
ATOM   3472  HA2 GLY A 274     -12.433  -7.397  29.571  1.00 78.89           H
ATOM   3473  HA3 GLY A 274     -13.832  -8.474  29.600  1.00 78.89           H
ATOM   3474  C   GLY A 274     -14.280  -6.417  29.996  1.00 78.89           C
ATOM   3475  O   GLY A 274     -14.727  -6.644  31.117  1.00 78.89           O
ATOM   3476  N   SER A 275     -14.529  -5.266  29.356  1.00 68.44           N
ATOM   3477  H   SER A 275     -14.080  -5.108  28.465  1.00 68.44           H
ATOM   3478  CA  SER A 275     -15.381  -4.208  29.913  1.00 68.44           C
ATOM   3479  HA  SER A 275     -15.074  -4.021  30.942  1.00 68.44           H
ATOM   3480  C   SER A 275     -16.847  -4.650  29.938  1.00 68.44           C
ATOM   3481  CB  SER A 275     -15.238  -2.885  29.147  1.00 68.44           C
ATOM   3482  HB2 SER A 275     -15.471  -3.047  28.095  1.00 68.44           H
ATOM   3483  HB3 SER A 275     -15.942  -2.161  29.556  1.00 68.44           H
ATOM   3484  O   SER A 275     -17.640  -4.307  29.058  1.00 68.44           O
ATOM   3485  OG  SER A 275     -13.938  -2.352  29.260  1.00 68.44           O
ATOM   3486  HG  SER A 275     -13.374  -2.876  28.686  1.00 68.44           H
ATOM   3487  N   ARG A 276     -17.235  -5.403  30.970  1.00 61.15           N
ATOM   3488  H   ARG A 276     -16.507  -5.748  31.580  1.00 61.15           H
ATOM   3489  CA  ARG A 276     -18.610  -5.379  31.470  1.00 61.15           C
ATOM   3490  HA  ARG A 276     -19.320  -5.472  30.648  1.00 61.15           H
ATOM   3491  C   ARG A 276     -18.770  -4.007  32.110  1.00 61.15           C
ATOM   3492  CB  ARG A 276     -18.839  -6.509  32.490  1.00 61.15           C
ATOM   3493  HB2 ARG A 276     -18.100  -6.439  33.288  1.00 61.15           H
ATOM   3494  HB3 ARG A 276     -19.828  -6.378  32.929  1.00 61.15           H
ATOM   3495  O   ARG A 276     -18.106  -3.733  33.102  1.00 61.15           O
ATOM   3496  CG  ARG A 276     -18.761  -7.905  31.850  1.00 61.15           C
ATOM   3497  HG2 ARG A 276     -17.751  -8.081  31.481  1.00 61.15           H
ATOM   3498  HG3 ARG A 276     -19.460  -7.956  31.015  1.00 61.15           H
ATOM   3499  CD  ARG A 276     -19.122  -8.990  32.874  1.00 61.15           C
ATOM   3500  HD2 ARG A 276     -20.124  -8.789  33.253  1.00 61.15           H
ATOM   3501  HD3 ARG A 276     -18.418  -8.937  33.704  1.00 61.15           H
ATOM   3502  NE  ARG A 276     -19.078 -10.340  32.277  1.00 61.15           N
ATOM   3503  HE  ARG A 276     -18.621 -10.427  31.380  1.00 61.15           H
ATOM   3504  NH1 ARG A 276     -20.088 -11.471  34.007  1.00 61.15           N
ATOM   3505 HH11 ARG A 276     -20.418 -12.333  34.417  1.00 61.15           H
ATOM   3506 HH12 ARG A 276     -20.155 -10.614  34.537  1.00 61.15           H
ATOM   3507  NH2 ARG A 276     -19.434 -12.592  32.197  1.00 61.15           N
ATOM   3508 HH21 ARG A 276     -18.983 -12.650  31.296  1.00 61.15           H
ATOM   3509 HH22 ARG A 276     -19.771 -13.438  32.634  1.00 61.15           H
ATOM   3510  CZ  ARG A 276     -19.532 -11.455  32.827  1.00 61.15           C
ATOM   3511  N   SER A 277     -19.545  -3.105  31.511  1.00 60.56           N
ATOM   3512  H   SER A 277     -20.075  -3.355  30.688  1.00 60.56           H
ATOM   3513  CA  SER A 277     -19.796  -1.818  32.161  1.00 60.56           C
ATOM   3514  HA  SER A 277     -18.844  -1.323  32.351  1.00 60.56           H
ATOM   3515  C   SER A 277     -20.480  -2.098  33.499  1.00 60.56           C
ATOM   3516  CB  SER A 277     -20.643  -0.889  31.295  1.00 60.56           C
ATOM   3517  HB2 SER A 277     -20.769   0.068  31.803  1.00 60.56           H
ATOM   3518  HB3 SER A 277     -20.154  -0.725  30.335  1.00 60.56           H
ATOM   3519  O   SER A 277     -21.602  -2.601  33.532  1.00 60.56           O
ATOM   3520  OG  SER A 277     -21.898  -1.476  31.095  1.00 60.56           O
ATOM   3521  HG  SER A 277     -22.261  -1.675  31.961  1.00 60.56           H
ATOM   3522  N   ILE A 278     -19.777  -1.834  34.590  1.00 59.27           N
ATOM   3523  H   ILE A 278     -18.826  -1.507  34.494  1.00 59.27           H
ATOM   3524  CA  ILE A 278     -20.318  -1.931  35.939  1.00 59.27           C
ATOM   3525  HA  ILE A 278     -20.929  -2.828  36.033  1.00 59.27           H
ATOM   3526  C   ILE A 278     -21.210  -0.694  36.098  1.00 59.27           C
ATOM   3527  CB  ILE A 278     -19.155  -2.007  36.960  1.00 59.27           C
ATOM   3528  HB  ILE A 278     -18.568  -1.092  36.882  1.00 59.27           H
ATOM   3529  O   ILE A 278     -20.697   0.414  36.216  1.00 59.27           O
ATOM   3530  CG1 ILE A 278     -18.218  -3.209  36.667  1.00 59.27           C
ATOM   3531 HG12 ILE A 278     -17.919  -3.198  35.619  1.00 59.27           H
ATOM   3532 HG13 ILE A 278     -18.752  -4.141  36.852  1.00 59.27           H
ATOM   3533  CG2 ILE A 278     -19.717  -2.101  38.388  1.00 59.27           C
ATOM   3534 HG21 ILE A 278     -20.362  -1.248  38.598  1.00 59.27           H
ATOM   3535 HG22 ILE A 278     -18.908  -2.081  39.118  1.00 59.27           H
ATOM   3536 HG23 ILE A 278     -20.289  -3.021  38.513  1.00 59.27           H
ATOM   3537  CD1 ILE A 278     -16.915  -3.204  37.475  1.00 59.27           C
ATOM   3538 HD11 ILE A 278     -16.274  -4.016  37.129  1.00 59.27           H
ATOM   3539 HD12 ILE A 278     -17.121  -3.355  38.535  1.00 59.27           H
ATOM   3540 HD13 ILE A 278     -16.393  -2.257  37.336  1.00 59.27           H
ATOM   3541  N   GLY A 279     -22.528  -0.857  35.967  1.00 71.62           N
ATOM   3542  H   GLY A 279     -22.882  -1.766  35.705  1.00 71.62           H
ATOM   3543  CA  GLY A 279     -23.500   0.236  36.079  1.00 71.62           C
ATOM   3544  HA2 GLY A 279     -23.013   1.195  35.907  1.00 71.62           H
ATOM   3545  HA3 GLY A 279     -23.901   0.246  37.093  1.00 71.62           H
ATOM   3546  C   GLY A 279     -24.672   0.131  35.103  1.00 71.62           C
ATOM   3547  O   GLY A 279     -24.683  -0.722  34.211  1.00 71.62           O
ATOM   3548  N   GLU A 280     -25.655   1.015  35.282  1.00 72.71           N
ATOM   3549  H   GLU A 280     -25.583   1.686  36.033  1.00 72.71           H
ATOM   3550  CA  GLU A 280     -26.812   1.149  34.397  1.00 72.71           C
ATOM   3551  HA  GLU A 280     -27.333   0.193  34.364  1.00 72.71           H
ATOM   3552  C   GLU A 280     -26.339   1.505  32.983  1.00 72.71           C
ATOM   3553  CB  GLU A 280     -27.782   2.188  34.979  1.00 72.71           C
ATOM   3554  HB2 GLU A 280     -27.330   3.179  34.927  1.00 72.71           H
ATOM   3555  HB3 GLU A 280     -27.950   1.938  36.027  1.00 72.71           H
ATOM   3556  O   GLU A 280     -25.789   2.578  32.722  1.00 72.71           O
ATOM   3557  CG  GLU A 280     -29.139   2.193  34.258  1.00 72.71           C
ATOM   3558  HG2 GLU A 280     -28.986   2.513  33.227  1.00 72.71           H
ATOM   3559  HG3 GLU A 280     -29.523   1.173  34.239  1.00 72.71           H
ATOM   3560  CD  GLU A 280     -30.173   3.112  34.932  1.00 72.71           C
ATOM   3561  OE1 GLU A 280     -31.332   3.084  34.467  1.00 72.71           O
ATOM   3562  OE2 GLU A 280     -29.791   3.841  35.875  1.00 72.71           O
ATOM   3563  N   GLN A 281     -26.495   0.557  32.060  1.00 68.62           N
ATOM   3564  H   GLN A 281     -26.923  -0.316  32.333  1.00 68.62           H
ATOM   3565  CA  GLN A 281     -26.137   0.756  30.667  1.00 68.62           C
ATOM   3566  HA  GLN A 281     -25.161   1.239  30.614  1.00 68.62           H
ATOM   3567  C   GLN A 281     -27.149   1.690  30.017  1.00 68.62           C
ATOM   3568  CB  GLN A 281     -26.073  -0.588  29.927  1.00 68.62           C
ATOM   3569  HB2 GLN A 281     -26.896  -1.233  30.234  1.00 68.62           H
ATOM   3570  HB3 GLN A 281     -26.171  -0.396  28.858  1.00 68.62           H
ATOM   3571  O   GLN A 281     -28.211   1.260  29.570  1.00 68.62           O
ATOM   3572  CG  GLN A 281     -24.736  -1.284  30.165  1.00 68.62           C
ATOM   3573  HG2 GLN A 281     -23.950  -0.554  29.971  1.00 68.62           H
ATOM   3574  HG3 GLN A 281     -24.673  -1.604  31.205  1.00 68.62           H
ATOM   3575  CD  GLN A 281     -24.485  -2.485  29.254  1.00 68.62           C
ATOM   3576  NE2 GLN A 281     -23.263  -2.954  29.170  1.00 68.62           N
ATOM   3577 HE21 GLN A 281     -23.157  -3.821  28.664  1.00 68.62           H
ATOM   3578 HE22 GLN A 281     -22.571  -2.542  29.781  1.00 68.62           H
ATOM   3579  OE1 GLN A 281     -25.337  -3.021  28.571  1.00 68.62           O
ATOM   3580  N   THR A 282     -26.793   2.966  29.888  1.00 80.97           N
ATOM   3581  H   THR A 282     -25.971   3.292  30.375  1.00 80.97           H
ATOM   3582  CA  THR A 282     -27.578   3.855  29.031  1.00 80.97           C
ATOM   3583  HA  THR A 282     -28.603   3.824  29.403  1.00 80.97           H
ATOM   3584  C   THR A 282     -27.532   3.327  27.586  1.00 80.97           C
ATOM   3585  CB  THR A 282     -27.121   5.316  29.091  1.00 80.97           C
ATOM   3586  HB  THR A 282     -27.765   5.910  28.443  1.00 80.97           H
ATOM   3587  O   THR A 282     -26.467   2.892  27.122  1.00 80.97           O
ATOM   3588  CG2 THR A 282     -27.184   5.891  30.504  1.00 80.97           C
ATOM   3589 HG21 THR A 282     -26.520   5.349  31.176  1.00 80.97           H
ATOM   3590 HG22 THR A 282     -28.202   5.812  30.886  1.00 80.97           H
ATOM   3591 HG23 THR A 282     -26.897   6.943  30.488  1.00 80.97           H
ATOM   3592  OG1 THR A 282     -25.796   5.435  28.638  1.00 80.97           O
ATOM   3593  HG1 THR A 282     -25.275   4.971  29.297  1.00 80.97           H
ATOM   3594  N   PRO A 283     -28.635   3.392  26.818  1.00 81.96           N
ATOM   3595  CA  PRO A 283     -28.654   2.946  25.420  1.00 81.96           C
ATOM   3596  HA  PRO A 283     -28.557   1.861  25.401  1.00 81.96           H
ATOM   3597  C   PRO A 283     -27.526   3.564  24.573  1.00 81.96           C
ATOM   3598  CB  PRO A 283     -30.045   3.337  24.908  1.00 81.96           C
ATOM   3599  HB2 PRO A 283     -30.038   4.361  24.533  1.00 81.96           H
ATOM   3600  HB3 PRO A 283     -30.397   2.653  24.136  1.00 81.96           H
ATOM   3601  O   PRO A 283     -26.893   2.880  23.765  1.00 81.96           O
ATOM   3602  CG  PRO A 283     -30.916   3.267  26.164  1.00 81.96           C
ATOM   3603  HG2 PRO A 283     -31.207   2.233  26.349  1.00 81.96           H
ATOM   3604  HG3 PRO A 283     -31.797   3.904  26.083  1.00 81.96           H
ATOM   3605  CD  PRO A 283     -29.976   3.737  27.270  1.00 81.96           C
ATOM   3606  HD2 PRO A 283     -30.059   4.817  27.394  1.00 81.96           H
ATOM   3607  HD3 PRO A 283     -30.233   3.228  28.199  1.00 81.96           H
ATOM   3608  N   ARG A 284     -27.185   4.833  24.848  1.00 81.11           N
ATOM   3609  H   ARG A 284     -27.738   5.306  25.548  1.00 81.11           H
ATOM   3610  CA  ARG A 284     -26.071   5.562  24.217  1.00 81.11           C
ATOM   3611  HA  ARG A 284     -26.204   5.539  23.135  1.00 81.11           H
ATOM   3612  C   ARG A 284     -24.704   4.928  24.492  1.00 81.11           C
ATOM   3613  CB  ARG A 284     -26.071   7.024  24.698  1.00 81.11           C
ATOM   3614  HB2 ARG A 284     -25.163   7.504  24.333  1.00 81.11           H
ATOM   3615  HB3 ARG A 284     -26.053   7.047  25.787  1.00 81.11           H
ATOM   3616  O   ARG A 284     -23.869   4.844  23.590  1.00 81.11           O
ATOM   3617  CG  ARG A 284     -27.276   7.829  24.185  1.00 81.11           C
ATOM   3618  HG2 ARG A 284     -28.201   7.392  24.560  1.00 81.11           H
ATOM   3619  HG3 ARG A 284     -27.287   7.799  23.095  1.00 81.11           H
ATOM   3620  CD  ARG A 284     -27.178   9.288  24.653  1.00 81.11           C
ATOM   3621  HD2 ARG A 284     -27.210   9.303  25.742  1.00 81.11           H
ATOM   3622  HD3 ARG A 284     -26.226   9.702  24.322  1.00 81.11           H
ATOM   3623  NE  ARG A 284     -28.276  10.111  24.111  1.00 81.11           N
ATOM   3624  HE  ARG A 284     -28.859   9.687  23.403  1.00 81.11           H
ATOM   3625  NH1 ARG A 284     -27.889  12.015  25.344  1.00 81.11           N
ATOM   3626 HH11 ARG A 284     -27.141  11.550  25.839  1.00 81.11           H
ATOM   3627 HH12 ARG A 284     -28.166  12.951  25.604  1.00 81.11           H
ATOM   3628  NH2 ARG A 284     -29.569  11.974  23.882  1.00 81.11           N
ATOM   3629 HH21 ARG A 284     -30.139  11.507  23.191  1.00 81.11           H
ATOM   3630 HH22 ARG A 284     -29.813  12.918  24.146  1.00 81.11           H
ATOM   3631  CZ  ARG A 284     -28.570  11.357  24.447  1.00 81.11           C
ATOM   3632  N   GLN A 285     -24.448   4.463  25.717  1.00 80.81           N
ATOM   3633  H   GLN A 285     -25.178   4.492  26.414  1.00 80.81           H
ATOM   3634  CA  GLN A 285     -23.191   3.782  26.046  1.00 80.81           C
ATOM   3635  HA  GLN A 285     -22.355   4.408  25.737  1.00 80.81           H
ATOM   3636  C   GLN A 285     -23.073   2.453  25.299  1.00 80.81           C
ATOM   3637  CB  GLN A 285     -23.086   3.543  27.554  1.00 80.81           C
ATOM   3638  HB2 GLN A 285     -22.330   2.781  27.746  1.00 80.81           H
ATOM   3639  HB3 GLN A 285     -24.040   3.157  27.915  1.00 80.81           H
ATOM   3640  O   GLN A 285     -22.022   2.186  24.709  1.00 80.81           O
ATOM   3641  CG  GLN A 285     -22.681   4.810  28.325  1.00 80.81           C
ATOM   3642  HG2 GLN A 285     -23.253   5.669  27.976  1.00 80.81           H
ATOM   3643  HG3 GLN A 285     -21.625   5.012  28.145  1.00 80.81           H
ATOM   3644  CD  GLN A 285     -22.924   4.649  29.821  1.00 80.81           C
ATOM   3645  NE2 GLN A 285     -22.132   5.250  30.678  1.00 80.81           N
ATOM   3646 HE21 GLN A 285     -21.379   5.858  30.389  1.00 80.81           H
ATOM   3647 HE22 GLN A 285     -22.388   5.129  31.647  1.00 80.81           H
ATOM   3648  OE1 GLN A 285     -23.866   4.000  30.238  1.00 80.81           O
ATOM   3649  N   VAL A 286     -24.148   1.660  25.254  1.00 82.70           N
ATOM   3650  H   VAL A 286     -24.977   1.952  25.752  1.00 82.70           H
ATOM   3651  CA  VAL A 286     -24.179   0.382  24.524  1.00 82.70           C
ATOM   3652  HA  VAL A 286     -23.396  -0.264  24.924  1.00 82.70           H
ATOM   3653  C   VAL A 286     -23.888   0.595  23.040  1.00 82.70           C
ATOM   3654  CB  VAL A 286     -25.533  -0.329  24.712  1.00 82.70           C
ATOM   3655  HB  VAL A 286     -26.339   0.315  24.360  1.00 82.70           H
ATOM   3656  O   VAL A 286     -23.060  -0.114  22.461  1.00 82.70           O
ATOM   3657  CG1 VAL A 286     -25.597  -1.650  23.931  1.00 82.70           C
ATOM   3658 HG11 VAL A 286     -26.538  -2.152  24.155  1.00 82.70           H
ATOM   3659 HG12 VAL A 286     -25.557  -1.449  22.860  1.00 82.70           H
ATOM   3660 HG13 VAL A 286     -24.769  -2.294  24.227  1.00 82.70           H
ATOM   3661  CG2 VAL A 286     -25.765  -0.640  26.189  1.00 82.70           C
ATOM   3662 HG21 VAL A 286     -25.843   0.289  26.755  1.00 82.70           H
ATOM   3663 HG22 VAL A 286     -24.947  -1.240  26.587  1.00 82.70           H
ATOM   3664 HG23 VAL A 286     -26.700  -1.184  26.321  1.00 82.70           H
ATOM   3665  N   GLU A 287     -24.506   1.600  22.423  1.00 83.98           N
ATOM   3666  H   GLU A 287     -25.208   2.124  22.926  1.00 83.98           H
ATOM   3667  CA  GLU A 287     -24.267   1.956  21.024  1.00 83.98           C
ATOM   3668  HA  GLU A 287     -24.435   1.075  20.404  1.00 83.98           H
ATOM   3669  C   GLU A 287     -22.823   2.433  20.778  1.00 83.98           C
ATOM   3670  CB  GLU A 287     -25.292   3.017  20.622  1.00 83.98           C
ATOM   3671  HB2 GLU A 287     -25.073   3.947  21.147  1.00 83.98           H
ATOM   3672  HB3 GLU A 287     -26.286   2.670  20.904  1.00 83.98           H
ATOM   3673  O   GLU A 287     -22.163   2.009  19.819  1.00 83.98           O
ATOM   3674  CG  GLU A 287     -25.262   3.245  19.109  1.00 83.98           C
ATOM   3675  HG2 GLU A 287     -25.432   2.290  18.611  1.00 83.98           H
ATOM   3676  HG3 GLU A 287     -24.273   3.602  18.820  1.00 83.98           H
ATOM   3677  CD  GLU A 287     -26.307   4.260  18.641  1.00 83.98           C
ATOM   3678  OE1 GLU A 287     -26.462   4.333  17.405  1.00 83.98           O
ATOM   3679  OE2 GLU A 287     -26.879   4.958  19.508  1.00 83.98           O
ATOM   3680  N   SER A 288     -22.268   3.236  21.692  1.00 81.83           N
ATOM   3681  H   SER A 288     -22.863   3.607  22.418  1.00 81.83           H
ATOM   3682  CA  SER A 288     -20.870   3.679  21.618  1.00 81.83           C
ATOM   3683  HA  SER A 288     -20.727   4.165  20.653  1.00 81.83           H
ATOM   3684  C   SER A 288     -19.872   2.510  21.708  1.00 81.83           C
ATOM   3685  CB  SER A 288     -20.586   4.733  22.693  1.00 81.83           C
ATOM   3686  HB2 SER A 288     -19.726   5.324  22.378  1.00 81.83           H
ATOM   3687  HB3 SER A 288     -21.440   5.404  22.792  1.00 81.83           H
ATOM   3688  O   SER A 288     -18.853   2.503  21.016  1.00 81.83           O
ATOM   3689  OG  SER A 288     -20.278   4.151  23.945  1.00 81.83           O
ATOM   3690  HG  SER A 288     -20.999   3.575  24.208  1.00 81.83           H
ATOM   3691  N   ILE A 289     -20.164   1.481  22.511  1.00 83.73           N
ATOM   3692  H   ILE A 289     -20.997   1.544  23.079  1.00 83.73           H
ATOM   3693  CA  ILE A 289     -19.323   0.281  22.623  1.00 83.73           C
ATOM   3694  HA  ILE A 289     -18.279   0.590  22.681  1.00 83.73           H
ATOM   3695  C   ILE A 289     -19.463  -0.580  21.364  1.00 83.73           C
ATOM   3696  CB  ILE A 289     -19.655  -0.502  23.915  1.00 83.73           C
ATOM   3697  HB  ILE A 289     -20.731  -0.672  23.952  1.00 83.73           H
ATOM   3698  O   ILE A 289     -18.456  -1.045  20.824  1.00 83.73           O
ATOM   3699  CG1 ILE A 289     -19.236   0.319  25.158  1.00 83.73           C
ATOM   3700 HG12 ILE A 289     -18.148   0.360  25.217  1.00 83.73           H
ATOM   3701 HG13 ILE A 289     -19.596   1.344  25.064  1.00 83.73           H
ATOM   3702  CG2 ILE A 289     -18.944  -1.872  23.927  1.00 83.73           C
ATOM   3703 HG21 ILE A 289     -17.866  -1.737  23.837  1.00 83.73           H
ATOM   3704 HG22 ILE A 289     -19.304  -2.500  23.112  1.00 83.73           H
ATOM   3705 HG23 ILE A 289     -19.157  -2.402  24.855  1.00 83.73           H
ATOM   3706  CD1 ILE A 289     -19.784  -0.235  26.480  1.00 83.73           C
ATOM   3707 HD11 ILE A 289     -19.342  -1.204  26.711  1.00 83.73           H
ATOM   3708 HD12 ILE A 289     -19.538   0.456  27.287  1.00 83.73           H
ATOM   3709 HD13 ILE A 289     -20.868  -0.330  26.421  1.00 83.73           H
ATOM   3710  N   LYS A 290     -20.690  -0.763  20.855  1.00 83.79           N
ATOM   3711  H   LYS A 290     -21.471  -0.356  21.349  1.00 83.79           H
ATOM   3712  CA  LYS A 290     -20.953  -1.505  19.609  1.00 83.79           C
ATOM   3713  HA  LYS A 290     -20.573  -2.522  19.711  1.00 83.79           H
ATOM   3714  C   LYS A 290     -20.209  -0.889  18.420  1.00 83.79           C
ATOM   3715  CB  LYS A 290     -22.468  -1.562  19.335  1.00 83.79           C
ATOM   3716  HB2 LYS A 290     -22.622  -1.837  18.292  1.00 83.79           H
ATOM   3717  HB3 LYS A 290     -22.901  -0.573  19.486  1.00 83.79           H
ATOM   3718  O   LYS A 290     -19.539  -1.614  17.683  1.00 83.79           O
ATOM   3719  CG  LYS A 290     -23.211  -2.589  20.208  1.00 83.79           C
ATOM   3720  HG2 LYS A 290     -22.830  -3.586  19.985  1.00 83.79           H
ATOM   3721  HG3 LYS A 290     -23.038  -2.380  21.263  1.00 83.79           H
ATOM   3722  CD  LYS A 290     -24.723  -2.550  19.920  1.00 83.79           C
ATOM   3723  HD2 LYS A 290     -24.891  -2.741  18.860  1.00 83.79           H
ATOM   3724  HD3 LYS A 290     -25.098  -1.555  20.159  1.00 83.79           H
ATOM   3725  CE  LYS A 290     -25.490  -3.592  20.752  1.00 83.79           C
ATOM   3726  HE2 LYS A 290     -25.294  -3.404  21.808  1.00 83.79           H
ATOM   3727  HE3 LYS A 290     -25.108  -4.584  20.513  1.00 83.79           H
ATOM   3728  NZ  LYS A 290     -26.957  -3.542  20.499  1.00 83.79           N
ATOM   3729  HZ1 LYS A 290     -27.179  -3.731  19.532  1.00 83.79           H
ATOM   3730  HZ2 LYS A 290     -27.448  -4.218  21.067  1.00 83.79           H
ATOM   3731  HZ3 LYS A 290     -27.335  -2.634  20.731  1.00 83.79           H
ATOM   3732  N   SER A 291     -20.262   0.434  18.265  1.00 82.44           N
ATOM   3733  H   SER A 291     -20.852   0.963  18.891  1.00 82.44           H
ATOM   3734  CA  SER A 291     -19.545   1.143  17.195  1.00 82.44           C
ATOM   3735  HA  SER A 291     -19.826   0.692  16.243  1.00 82.44           H
ATOM   3736  C   SER A 291     -18.021   1.006  17.317  1.00 82.44           C
ATOM   3737  CB  SER A 291     -19.963   2.616  17.133  1.00 82.44           C
ATOM   3738  HB2 SER A 291     -19.391   3.119  16.354  1.00 82.44           H
ATOM   3739  HB3 SER A 291     -21.023   2.684  16.888  1.00 82.44           H
ATOM   3740  O   SER A 291     -17.364   0.682  16.327  1.00 82.44           O
ATOM   3741  OG  SER A 291     -19.730   3.256  18.364  1.00 82.44           O
ATOM   3742  HG  SER A 291     -20.518   3.137  18.899  1.00 82.44           H
ATOM   3743  N   LYS A 292     -17.453   1.135  18.527  1.00 84.72           N
ATOM   3744  H   LYS A 292     -18.034   1.466  19.284  1.00 84.72           H
ATOM   3745  CA  LYS A 292     -16.018   0.892  18.776  1.00 84.72           C
ATOM   3746  HA  LYS A 292     -15.430   1.540  18.127  1.00 84.72           H
ATOM   3747  C   LYS A 292     -15.604  -0.540  18.427  1.00 84.72           C
ATOM   3748  CB  LYS A 292     -15.668   1.201  20.239  1.00 84.72           C
ATOM   3749  HB2 LYS A 292     -14.684   0.789  20.459  1.00 84.72           H
ATOM   3750  HB3 LYS A 292     -16.392   0.714  20.892  1.00 84.72           H
ATOM   3751  O   LYS A 292     -14.615  -0.728  17.722  1.00 84.72           O
ATOM   3752  CG  LYS A 292     -15.630   2.707  20.537  1.00 84.72           C
ATOM   3753  HG2 LYS A 292     -16.562   3.179  20.228  1.00 84.72           H
ATOM   3754  HG3 LYS A 292     -14.811   3.163  19.981  1.00 84.72           H
ATOM   3755  CD  LYS A 292     -15.412   2.928  22.041  1.00 84.72           C
ATOM   3756  HD2 LYS A 292     -16.205   2.421  22.590  1.00 84.72           H
ATOM   3757  HD3 LYS A 292     -14.452   2.498  22.327  1.00 84.72           H
ATOM   3758  CE  LYS A 292     -15.435   4.419  22.394  1.00 84.72           C
ATOM   3759  HE2 LYS A 292     -16.411   4.820  22.118  1.00 84.72           H
ATOM   3760  HE3 LYS A 292     -14.674   4.929  21.804  1.00 84.72           H
ATOM   3761  NZ  LYS A 292     -15.185   4.631  23.844  1.00 84.72           N
ATOM   3762  HZ1 LYS A 292     -15.216   5.613  24.080  1.00 84.72           H
ATOM   3763  HZ2 LYS A 292     -15.886   4.158  24.396  1.00 84.72           H
ATOM   3764  HZ3 LYS A 292     -14.280   4.272  24.111  1.00 84.72           H
ATOM   3765  N   ARG A 293     -16.382  -1.546  18.848  1.00 87.04           N
ATOM   3766  H   ARG A 293     -17.174  -1.313  19.430  1.00 87.04           H
ATOM   3767  CA  ARG A 293     -16.133  -2.958  18.503  1.00 87.04           C
ATOM   3768  HA  ARG A 293     -15.132  -3.236  18.832  1.00 87.04           H
ATOM   3769  C   ARG A 293     -16.141  -3.187  16.991  1.00 87.04           C
ATOM   3770  CB  ARG A 293     -17.157  -3.876  19.191  1.00 87.04           C
ATOM   3771  HB2 ARG A 293     -17.111  -4.858  18.722  1.00 87.04           H
ATOM   3772  HB3 ARG A 293     -18.160  -3.474  19.047  1.00 87.04           H
ATOM   3773  O   ARG A 293     -15.304  -3.940  16.504  1.00 87.04           O
ATOM   3774  CG  ARG A 293     -16.888  -4.061  20.694  1.00 87.04           C
ATOM   3775  HG2 ARG A 293     -16.894  -3.096  21.200  1.00 87.04           H
ATOM   3776  HG3 ARG A 293     -15.910  -4.524  20.828  1.00 87.04           H
ATOM   3777  CD  ARG A 293     -17.964  -4.967  21.308  1.00 87.04           C
ATOM   3778  HD2 ARG A 293     -17.946  -5.928  20.793  1.00 87.04           H
ATOM   3779  HD3 ARG A 293     -18.937  -4.499  21.156  1.00 87.04           H
ATOM   3780  NE  ARG A 293     -17.753  -5.192  22.751  1.00 87.04           N
ATOM   3781  HE  ARG A 293     -16.914  -4.825  23.175  1.00 87.04           H
ATOM   3782  NH1 ARG A 293     -19.630  -6.463  23.161  1.00 87.04           N
ATOM   3783 HH11 ARG A 293     -20.187  -6.985  23.823  1.00 87.04           H
ATOM   3784 HH12 ARG A 293     -19.875  -6.433  22.182  1.00 87.04           H
ATOM   3785  NH2 ARG A 293     -18.233  -5.966  24.828  1.00 87.04           N
ATOM   3786 HH21 ARG A 293     -18.798  -6.482  25.487  1.00 87.04           H
ATOM   3787 HH22 ARG A 293     -17.369  -5.559  25.154  1.00 87.04           H
ATOM   3788  CZ  ARG A 293     -18.540  -5.872  23.568  1.00 87.04           C
ATOM   3789  N   LYS A 294     -17.034  -2.529  16.241  1.00 85.91           N
ATOM   3790  H   LYS A 294     -17.714  -1.949  16.714  1.00 85.91           H
ATOM   3791  CA  LYS A 294     -17.085  -2.634  14.772  1.00 85.91           C
ATOM   3792  HA  LYS A 294     -17.193  -3.685  14.504  1.00 85.91           H
ATOM   3793  C   LYS A 294     -15.785  -2.155  14.117  1.00 85.91           C
ATOM   3794  CB  LYS A 294     -18.296  -1.855  14.229  1.00 85.91           C
ATOM   3795  HB2 LYS A 294     -18.086  -0.785  14.245  1.00 85.91           H
ATOM   3796  HB3 LYS A 294     -19.164  -2.046  14.860  1.00 85.91           H
ATOM   3797  O   LYS A 294     -15.241  -2.853  13.267  1.00 85.91           O
ATOM   3798  CG  LYS A 294     -18.633  -2.293  12.796  1.00 85.91           C
ATOM   3799  HG2 LYS A 294     -18.977  -3.326  12.829  1.00 85.91           H
ATOM   3800  HG3 LYS A 294     -17.742  -2.248  12.169  1.00 85.91           H
ATOM   3801  CD  LYS A 294     -19.718  -1.415  12.154  1.00 85.91           C
ATOM   3802  HD2 LYS A 294     -20.521  -1.223  12.865  1.00 85.91           H
ATOM   3803  HD3 LYS A 294     -19.264  -0.470  11.854  1.00 85.91           H
ATOM   3804  CE  LYS A 294     -20.288  -2.147  10.930  1.00 85.91           C
ATOM   3805  HE2 LYS A 294     -21.022  -2.878  11.269  1.00 85.91           H
ATOM   3806  HE3 LYS A 294     -19.479  -2.694  10.446  1.00 85.91           H
ATOM   3807  NZ  LYS A 294     -20.892  -1.230   9.938  1.00 85.91           N
ATOM   3808  HZ1 LYS A 294     -20.135  -0.764   9.457  1.00 85.91           H
ATOM   3809  HZ2 LYS A 294     -21.534  -0.563  10.341  1.00 85.91           H
ATOM   3810  HZ3 LYS A 294     -21.381  -1.735   9.213  1.00 85.91           H
ATOM   3811  N   VAL A 295     -15.271  -1.002  14.549  1.00 82.90           N
ATOM   3812  H   VAL A 295     -15.782  -0.488  15.253  1.00 82.90           H
ATOM   3813  CA  VAL A 295     -14.008  -0.437  14.039  1.00 82.90           C
ATOM   3814  HA  VAL A 295     -14.064  -0.369  12.953  1.00 82.90           H
ATOM   3815  C   VAL A 295     -12.824  -1.350  14.362  1.00 82.90           C
ATOM   3816  CB  VAL A 295     -13.779   0.980  14.602  1.00 82.90           C
ATOM   3817  HB  VAL A 295     -13.807   0.946  15.691  1.00 82.90           H
ATOM   3818  O   VAL A 295     -11.994  -1.605  13.498  1.00 82.90           O
ATOM   3819  CG1 VAL A 295     -12.431   1.573  14.173  1.00 82.90           C
ATOM   3820 HG11 VAL A 295     -12.348   2.605  14.513  1.00 82.90           H
ATOM   3821 HG12 VAL A 295     -11.612   1.003  14.612  1.00 82.90           H
ATOM   3822 HG13 VAL A 295     -12.338   1.541  13.088  1.00 82.90           H
ATOM   3823  CG2 VAL A 295     -14.875   1.940  14.118  1.00 82.90           C
ATOM   3824 HG21 VAL A 295     -14.857   2.006  13.030  1.00 82.90           H
ATOM   3825 HG22 VAL A 295     -14.713   2.932  14.540  1.00 82.90           H
ATOM   3826 HG23 VAL A 295     -15.858   1.592  14.435  1.00 82.90           H
ATOM   3827  N   VAL A 296     -12.768  -1.899  15.576  1.00 84.16           N
ATOM   3828  H   VAL A 296     -13.454  -1.630  16.266  1.00 84.16           H
ATOM   3829  CA  VAL A 296     -11.683  -2.811  15.972  1.00 84.16           C
ATOM   3830  HA  VAL A 296     -10.728  -2.347  15.726  1.00 84.16           H
ATOM   3831  C   VAL A 296     -11.729  -4.120  15.192  1.00 84.16           C
ATOM   3832  CB  VAL A 296     -11.715  -3.056  17.485  1.00 84.16           C
ATOM   3833  HB  VAL A 296     -12.716  -3.368  17.784  1.00 84.16           H
ATOM   3834  O   VAL A 296     -10.693  -4.563  14.711  1.00 84.16           O
ATOM   3835  CG1 VAL A 296     -10.715  -4.121  17.947  1.00 84.16           C
ATOM   3836 HG11 VAL A 296     -10.749  -4.225  19.031  1.00 84.16           H
ATOM   3837 HG12 VAL A 296     -10.962  -5.091  17.516  1.00 84.16           H
ATOM   3838 HG13 VAL A 296      -9.705  -3.847  17.641  1.00 84.16           H
ATOM   3839  CG2 VAL A 296     -11.375  -1.734  18.172  1.00 84.16           C
ATOM   3840 HG21 VAL A 296     -11.359  -1.880  19.252  1.00 84.16           H
ATOM   3841 HG22 VAL A 296     -10.393  -1.390  17.846  1.00 84.16           H
ATOM   3842 HG23 VAL A 296     -12.110  -0.964  17.938  1.00 84.16           H
ATOM   3843  N   LYS A 297     -12.917  -4.706  14.990  1.00 87.58           N
ATOM   3844  H   LYS A 297     -13.735  -4.297  15.419  1.00 87.58           H
ATOM   3845  CA  LYS A 297     -13.076  -5.886  14.126  1.00 87.58           C
ATOM   3846  HA  LYS A 297     -12.473  -6.707  14.514  1.00 87.58           H
ATOM   3847  C   LYS A 297     -12.551  -5.622  12.716  1.00 87.58           C
ATOM   3848  CB  LYS A 297     -14.547  -6.316  14.058  1.00 87.58           C
ATOM   3849  HB2 LYS A 297     -14.665  -6.994  13.213  1.00 87.58           H
ATOM   3850  HB3 LYS A 297     -15.177  -5.444  13.882  1.00 87.58           H
ATOM   3851  O   LYS A 297     -11.813  -6.443  12.190  1.00 87.58           O
ATOM   3852  CG  LYS A 297     -15.007  -7.048  15.323  1.00 87.58           C
ATOM   3853  HG2 LYS A 297     -14.388  -7.933  15.467  1.00 87.58           H
ATOM   3854  HG3 LYS A 297     -14.906  -6.405  16.198  1.00 87.58           H
ATOM   3855  CD  LYS A 297     -16.470  -7.478  15.158  1.00 87.58           C
ATOM   3856  HD2 LYS A 297     -16.546  -8.106  14.270  1.00 87.58           H
ATOM   3857  HD3 LYS A 297     -17.096  -6.596  15.025  1.00 87.58           H
ATOM   3858  CE  LYS A 297     -16.940  -8.270  16.381  1.00 87.58           C
ATOM   3859  HE2 LYS A 297     -16.998  -7.600  17.239  1.00 87.58           H
ATOM   3860  HE3 LYS A 297     -16.188  -9.029  16.598  1.00 87.58           H
ATOM   3861  NZ  LYS A 297     -18.248  -8.929  16.125  1.00 87.58           N
ATOM   3862  HZ1 LYS A 297     -18.160  -9.564  15.345  1.00 87.58           H
ATOM   3863  HZ2 LYS A 297     -18.538  -9.483  16.918  1.00 87.58           H
ATOM   3864  HZ3 LYS A 297     -18.968  -8.258  15.898  1.00 87.58           H
ATOM   3865  N   MET A 298     -12.886  -4.467  12.140  1.00 87.53           N
ATOM   3866  H   MET A 298     -13.503  -3.841  12.637  1.00 87.53           H
ATOM   3867  CA  MET A 298     -12.380  -4.054  10.829  1.00 87.53           C
ATOM   3868  HA  MET A 298     -12.654  -4.808  10.092  1.00 87.53           H
ATOM   3869  C   MET A 298     -10.857  -4.020  10.779  1.00 87.53           C
ATOM   3870  CB  MET A 298     -13.015  -2.701  10.465  1.00 87.53           C
ATOM   3871  HB2 MET A 298     -14.097  -2.820  10.411  1.00 87.53           H
ATOM   3872  HB3 MET A 298     -12.798  -1.970  11.244  1.00 87.53           H
ATOM   3873  O   MET A 298     -10.262  -4.506   9.827  1.00 87.53           O
ATOM   3874  CG  MET A 298     -12.514  -2.120   9.148  1.00 87.53           C
ATOM   3875  HG2 MET A 298     -11.432  -2.007   9.205  1.00 87.53           H
ATOM   3876  HG3 MET A 298     -12.744  -2.820   8.345  1.00 87.53           H
ATOM   3877  SD  MET A 298     -13.248  -0.514   8.735  1.00 87.53           S
ATOM   3878  CE  MET A 298     -11.755   0.306   8.129  1.00 87.53           C
ATOM   3879  HE1 MET A 298     -11.218   0.749   8.968  1.00 87.53           H
ATOM   3880  HE2 MET A 298     -11.098  -0.429   7.664  1.00 87.53           H
ATOM   3881  HE3 MET A 298     -12.018   1.090   7.417  1.00 87.53           H
ATOM   3882  N   MET A 299     -10.220  -3.502  11.818  1.00 85.29           N
ATOM   3883  H   MET A 299     -10.754  -3.114  12.582  1.00 85.29           H
ATOM   3884  CA  MET A 299      -8.768  -3.386  11.851  1.00 85.29           C
ATOM   3885  HA  MET A 299      -8.411  -3.022  10.887  1.00 85.29           H
ATOM   3886  C   MET A 299      -8.052  -4.710  12.102  1.00 85.29           C
ATOM   3887  CB  MET A 299      -8.412  -2.368  12.908  1.00 85.29           C
ATOM   3888  HB2 MET A 299      -7.328  -2.388  13.019  1.00 85.29           H
ATOM   3889  HB3 MET A 299      -8.897  -2.607  13.855  1.00 85.29           H
ATOM   3890  O   MET A 299      -7.016  -4.950  11.494  1.00 85.29           O
ATOM   3891  CG  MET A 299      -8.832  -0.994  12.410  1.00 85.29           C
ATOM   3892  HG2 MET A 299      -8.144  -0.714  11.612  1.00 85.29           H
ATOM   3893  HG3 MET A 299      -9.839  -1.028  11.994  1.00 85.29           H
ATOM   3894  SD  MET A 299      -8.821   0.274  13.666  1.00 85.29           S
ATOM   3895  CE  MET A 299      -8.935   1.678  12.520  1.00 85.29           C
ATOM   3896  HE1 MET A 299      -8.484   2.582  12.929  1.00 85.29           H
ATOM   3897  HE2 MET A 299      -9.980   1.863  12.271  1.00 85.29           H
ATOM   3898  HE3 MET A 299      -8.399   1.443  11.600  1.00 85.29           H
ATOM   3899  N   ILE A 300      -8.632  -5.600  12.913  1.00 89.02           N
ATOM   3900  H   ILE A 300      -9.466  -5.326  13.414  1.00 89.02           H
ATOM   3901  CA  ILE A 300      -8.137  -6.975  13.061  1.00 89.02           C
ATOM   3902  HA  ILE A 300      -7.099  -6.941  13.395  1.00 89.02           H
ATOM   3903  C   ILE A 300      -8.140  -7.683  11.698  1.00 89.02           C
ATOM   3904  CB  ILE A 300      -8.968  -7.738  14.120  1.00 89.02           C
ATOM   3905  HB  ILE A 300     -10.025  -7.622  13.880  1.00 89.02           H
ATOM   3906  O   ILE A 300      -7.167  -8.348  11.355  1.00 89.02           O
ATOM   3907  CG1 ILE A 300      -8.705  -7.153  15.529  1.00 89.02           C
ATOM   3908 HG12 ILE A 300      -8.764  -6.065  15.496  1.00 89.02           H
ATOM   3909 HG13 ILE A 300      -7.693  -7.411  15.841  1.00 89.02           H
ATOM   3910  CG2 ILE A 300      -8.636  -9.244  14.110  1.00 89.02           C
ATOM   3911 HG21 ILE A 300      -8.897  -9.693  13.152  1.00 89.02           H
ATOM   3912 HG22 ILE A 300      -7.571  -9.395  14.287  1.00 89.02           H
ATOM   3913 HG23 ILE A 300      -9.202  -9.776  14.875  1.00 89.02           H
ATOM   3914  CD1 ILE A 300      -9.694  -7.636  16.599  1.00 89.02           C
ATOM   3915 HD11 ILE A 300      -9.578  -8.705  16.780  1.00 89.02           H
ATOM   3916 HD12 ILE A 300     -10.715  -7.424  16.284  1.00 89.02           H
ATOM   3917 HD13 ILE A 300      -9.492  -7.110  17.533  1.00 89.02           H
ATOM   3918  N   VAL A 301      -9.189  -7.497  10.889  1.00 91.53           N
ATOM   3919  H   VAL A 301      -9.971  -6.951  11.222  1.00 91.53           H
ATOM   3920  CA  VAL A 301      -9.247  -8.051   9.524  1.00 91.53           C
ATOM   3921  HA  VAL A 301      -9.075  -9.126   9.576  1.00 91.53           H
ATOM   3922  C   VAL A 301      -8.130  -7.478   8.641  1.00 91.53           C
ATOM   3923  CB  VAL A 301     -10.639  -7.854   8.896  1.00 91.53           C
ATOM   3924  HB  VAL A 301     -10.918  -6.801   8.938  1.00 91.53           H
ATOM   3925  O   VAL A 301      -7.423  -8.241   7.996  1.00 91.53           O
ATOM   3926  CG1 VAL A 301     -10.687  -8.302   7.434  1.00 91.53           C
ATOM   3927 HG11 VAL A 301     -10.310  -9.320   7.339  1.00 91.53           H
ATOM   3928 HG12 VAL A 301     -10.077  -7.636   6.823  1.00 91.53           H
ATOM   3929 HG13 VAL A 301     -11.708  -8.262   7.053  1.00 91.53           H
ATOM   3930  CG2 VAL A 301     -11.700  -8.670   9.646  1.00 91.53           C
ATOM   3931 HG21 VAL A 301     -12.685  -8.467   9.226  1.00 91.53           H
ATOM   3932 HG22 VAL A 301     -11.482  -9.734   9.544  1.00 91.53           H
ATOM   3933 HG23 VAL A 301     -11.706  -8.418  10.707  1.00 91.53           H
ATOM   3934  N   VAL A 302      -7.899  -6.160   8.660  1.00 89.22           N
ATOM   3935  H   VAL A 302      -8.511  -5.570   9.204  1.00 89.22           H
ATOM   3936  CA  VAL A 302      -6.801  -5.537   7.888  1.00 89.22           C
ATOM   3937  HA  VAL A 302      -6.936  -5.768   6.831  1.00 89.22           H
ATOM   3938  C   VAL A 302      -5.432  -6.106   8.287  1.00 89.22           C
ATOM   3939  CB  VAL A 302      -6.813  -4.003   8.049  1.00 89.22           C
ATOM   3940  HB  VAL A 302      -6.775  -3.754   9.109  1.00 89.22           H
ATOM   3941  O   VAL A 302      -4.631  -6.448   7.424  1.00 89.22           O
ATOM   3942  CG1 VAL A 302      -5.630  -3.324   7.357  1.00 89.22           C
ATOM   3943 HG11 VAL A 302      -4.690  -3.609   7.829  1.00 89.22           H
ATOM   3944 HG12 VAL A 302      -5.593  -3.610   6.306  1.00 89.22           H
ATOM   3945 HG13 VAL A 302      -5.733  -2.240   7.421  1.00 89.22           H
ATOM   3946  CG2 VAL A 302      -8.076  -3.369   7.454  1.00 89.22           C
ATOM   3947 HG21 VAL A 302      -8.088  -2.301   7.670  1.00 89.22           H
ATOM   3948 HG22 VAL A 302      -8.966  -3.826   7.887  1.00 89.22           H
ATOM   3949 HG23 VAL A 302      -8.084  -3.511   6.373  1.00 89.22           H
ATOM   3950  N   VAL A 303      -5.168  -6.253   9.588  1.00 89.33           N
ATOM   3951  H   VAL A 303      -5.866  -5.947  10.251  1.00 89.33           H
ATOM   3952  CA  VAL A 303      -3.874  -6.734  10.110  1.00 89.33           C
ATOM   3953  HA  VAL A 303      -3.064  -6.182   9.633  1.00 89.33           H
ATOM   3954  C   VAL A 303      -3.657  -8.213   9.815  1.00 89.33           C
ATOM   3955  CB  VAL A 303      -3.799  -6.502  11.625  1.00 89.33           C
ATOM   3956  HB  VAL A 303      -4.661  -6.983  12.085  1.00 89.33           H
ATOM   3957  O   VAL A 303      -2.548  -8.613   9.477  1.00 89.33           O
ATOM   3958  CG1 VAL A 303      -2.531  -7.060  12.288  1.00 89.33           C
ATOM   3959 HG11 VAL A 303      -2.513  -8.148  12.223  1.00 89.33           H
ATOM   3960 HG12 VAL A 303      -1.645  -6.662  11.793  1.00 89.33           H
ATOM   3961 HG13 VAL A 303      -2.510  -6.783  13.342  1.00 89.33           H
ATOM   3962  CG2 VAL A 303      -3.867  -5.009  11.945  1.00 89.33           C
ATOM   3963 HG21 VAL A 303      -2.870  -4.568  11.958  1.00 89.33           H
ATOM   3964 HG22 VAL A 303      -4.347  -4.924  12.919  1.00 89.33           H
ATOM   3965 HG23 VAL A 303      -4.469  -4.456  11.223  1.00 89.33           H
ATOM   3966  N   THR A 304      -4.704  -9.031   9.929  1.00 92.49           N
ATOM   3967  H   THR A 304      -5.594  -8.639  10.199  1.00 92.49           H
ATOM   3968  CA  THR A 304      -4.624 -10.464   9.605  1.00 92.49           C
ATOM   3969  HA  THR A 304      -3.760 -10.891  10.114  1.00 92.49           H
ATOM   3970  C   THR A 304      -4.390 -10.684   8.116  1.00 92.49           C
ATOM   3971  CB  THR A 304      -5.867 -11.244  10.056  1.00 92.49           C
ATOM   3972  HB  THR A 304      -5.843 -12.241   9.617  1.00 92.49           H
ATOM   3973  O   THR A 304      -3.536 -11.487   7.759  1.00 92.49           O
ATOM   3974  CG2 THR A 304      -5.925 -11.383  11.576  1.00 92.49           C
ATOM   3975 HG21 THR A 304      -6.857 -11.871  11.862  1.00 92.49           H
ATOM   3976 HG22 THR A 304      -5.852 -10.411  12.063  1.00 92.49           H
ATOM   3977 HG23 THR A 304      -5.093 -12.004  11.907  1.00 92.49           H
ATOM   3978  OG1 THR A 304      -7.056 -10.606   9.673  1.00 92.49           O
ATOM   3979  HG1 THR A 304      -7.110  -9.795  10.183  1.00 92.49           H
ATOM   3980  N   ILE A 305      -5.062  -9.920   7.253  1.00 93.93           N
ATOM   3981  H   ILE A 305      -5.788  -9.311   7.602  1.00 93.93           H
ATOM   3982  CA  ILE A 305      -4.815  -9.951   5.807  1.00 93.93           C
ATOM   3983  HA  ILE A 305      -4.882 -10.982   5.460  1.00 93.93           H
ATOM   3984  C   ILE A 305      -3.394  -9.485   5.495  1.00 93.93           C
ATOM   3985  CB  ILE A 305      -5.889  -9.125   5.074  1.00 93.93           C
ATOM   3986  HB  ILE A 305      -6.005  -8.168   5.582  1.00 93.93           H
ATOM   3987  O   ILE A 305      -2.706 -10.142   4.727  1.00 93.93           O
ATOM   3988  CG1 ILE A 305      -7.222  -9.904   5.131  1.00 93.93           C
ATOM   3989 HG12 ILE A 305      -7.413 -10.239   6.151  1.00 93.93           H
ATOM   3990 HG13 ILE A 305      -7.149 -10.793   4.504  1.00 93.93           H
ATOM   3991  CG2 ILE A 305      -5.508  -8.848   3.612  1.00 93.93           C
ATOM   3992 HG21 ILE A 305      -6.278  -8.242   3.137  1.00 93.93           H
ATOM   3993 HG22 ILE A 305      -4.575  -8.288   3.546  1.00 93.93           H
ATOM   3994 HG23 ILE A 305      -5.400  -9.786   3.066  1.00 93.93           H
ATOM   3995  CD1 ILE A 305      -8.436  -9.089   4.692  1.00 93.93           C
ATOM   3996 HD11 ILE A 305      -8.352  -8.789   3.647  1.00 93.93           H
ATOM   3997 HD12 ILE A 305      -9.335  -9.696   4.804  1.00 93.93           H
ATOM   3998 HD13 ILE A 305      -8.513  -8.216   5.339  1.00 93.93           H
ATOM   3999  N   PHE A 306      -2.916  -8.407   6.119  1.00 92.13           N
ATOM   4000  H   PHE A 306      -3.531  -7.873   6.716  1.00 92.13           H
ATOM   4001  CA  PHE A 306      -1.524  -7.977   5.981  1.00 92.13           C
ATOM   4002  HA  PHE A 306      -1.318  -7.751   4.935  1.00 92.13           H
ATOM   4003  C   PHE A 306      -0.530  -9.086   6.363  1.00 92.13           C
ATOM   4004  CB  PHE A 306      -1.316  -6.696   6.800  1.00 92.13           C
ATOM   4005  HB2 PHE A 306      -1.914  -5.894   6.369  1.00 92.13           H
ATOM   4006  HB3 PHE A 306      -1.655  -6.853   7.824  1.00 92.13           H
ATOM   4007  O   PHE A 306       0.372  -9.387   5.584  1.00 92.13           O
ATOM   4008  CG  PHE A 306       0.131  -6.275   6.826  1.00 92.13           C
ATOM   4009  CD1 PHE A 306       0.941  -6.603   7.932  1.00 92.13           C
ATOM   4010  HD1 PHE A 306       0.513  -7.094   8.794  1.00 92.13           H
ATOM   4011  CD2 PHE A 306       0.693  -5.681   5.683  1.00 92.13           C
ATOM   4012  HD2 PHE A 306       0.080  -5.451   4.824  1.00 92.13           H
ATOM   4013  CE1 PHE A 306       2.322  -6.358   7.885  1.00 92.13           C
ATOM   4014  HE1 PHE A 306       2.962  -6.646   8.705  1.00 92.13           H
ATOM   4015  CE2 PHE A 306       2.075  -5.467   5.627  1.00 92.13           C
ATOM   4016  HE2 PHE A 306       2.529  -5.084   4.725  1.00 92.13           H
ATOM   4017  CZ  PHE A 306       2.881  -5.809   6.721  1.00 92.13           C
ATOM   4018  HZ  PHE A 306       3.952  -5.699   6.635  1.00 92.13           H
ATOM   4019  N   ALA A 307      -0.737  -9.741   7.509  1.00 93.48           N
ATOM   4020  H   ALA A 307      -1.500  -9.447   8.102  1.00 93.48           H
ATOM   4021  CA  ALA A 307       0.106 -10.842   7.965  1.00 93.48           C
ATOM   4022  HA  ALA A 307       1.129 -10.479   8.063  1.00 93.48           H
ATOM   4023  C   ALA A 307       0.116 -12.009   6.967  1.00 93.48           C
ATOM   4024  CB  ALA A 307      -0.388 -11.296   9.344  1.00 93.48           C
ATOM   4025  HB1 ALA A 307      -1.352 -11.795   9.255  1.00 93.48           H
ATOM   4026  HB2 ALA A 307       0.334 -11.991   9.775  1.00 93.48           H
ATOM   4027  HB3 ALA A 307      -0.501 -10.433  10.000  1.00 93.48           H
ATOM   4028  O   ALA A 307       1.178 -12.486   6.585  1.00 93.48           O
ATOM   4029  N   VAL A 308      -1.062 -12.443   6.512  1.00 95.43           N
ATOM   4030  H   VAL A 308      -1.901 -11.991   6.847  1.00 95.43           H
ATOM   4031  CA  VAL A 308      -1.208 -13.596   5.610  1.00 95.43           C
ATOM   4032  HA  VAL A 308      -0.593 -14.413   5.987  1.00 95.43           H
ATOM   4033  C   VAL A 308      -0.695 -13.291   4.202  1.00 95.43           C
ATOM   4034  CB  VAL A 308      -2.673 -14.072   5.588  1.00 95.43           C
ATOM   4035  HB  VAL A 308      -3.322 -13.224   5.368  1.00 95.43           H
ATOM   4036  O   VAL A 308      -0.055 -14.148   3.604  1.00 95.43           O
ATOM   4037  CG1 VAL A 308      -2.933 -15.163   4.541  1.00 95.43           C
ATOM   4038 HG11 VAL A 308      -2.242 -15.993   4.683  1.00 95.43           H
ATOM   4039 HG12 VAL A 308      -2.802 -14.762   3.535  1.00 95.43           H
ATOM   4040 HG13 VAL A 308      -3.957 -15.528   4.625  1.00 95.43           H
ATOM   4041  CG2 VAL A 308      -3.069 -14.659   6.952  1.00 95.43           C
ATOM   4042 HG21 VAL A 308      -4.127 -14.920   6.946  1.00 95.43           H
ATOM   4043 HG22 VAL A 308      -2.480 -15.553   7.155  1.00 95.43           H
ATOM   4044 HG23 VAL A 308      -2.894 -13.936   7.750  1.00 95.43           H
ATOM   4045  N   CYS A 309      -0.934 -12.087   3.676  1.00 95.35           N
ATOM   4046  H   CYS A 309      -1.492 -11.425   4.197  1.00 95.35           H
ATOM   4047  CA  CYS A 309      -0.493 -11.702   2.334  1.00 95.35           C
ATOM   4048  HA  CYS A 309      -0.848 -12.446   1.622  1.00 95.35           H
ATOM   4049  C   CYS A 309       1.035 -11.655   2.213  1.00 95.35           C
ATOM   4050  CB  CYS A 309      -1.091 -10.337   1.963  1.00 95.35           C
ATOM   4051  HB2 CYS A 309      -0.551  -9.933   1.108  1.00 95.35           H
ATOM   4052  HB3 CYS A 309      -0.981  -9.649   2.801  1.00 95.35           H
ATOM   4053  O   CYS A 309       1.585 -12.117   1.219  1.00 95.35           O
ATOM   4054  SG  CYS A 309      -2.838 -10.507   1.504  1.00 95.35           S
ATOM   4055  HG  CYS A 309      -2.587 -11.009   0.292  1.00 95.35           H
ATOM   4056  N   TRP A 310       1.721 -11.103   3.219  1.00 94.44           N
ATOM   4057  H   TRP A 310       1.212 -10.729   4.007  1.00 94.44           H
ATOM   4058  CA  TRP A 310       3.173 -10.899   3.178  1.00 94.44           C
ATOM   4059  HA  TRP A 310       3.485 -10.768   2.142  1.00 94.44           H
ATOM   4060  C   TRP A 310       3.986 -12.083   3.706  1.00 94.44           C
ATOM   4061  CB  TRP A 310       3.512  -9.602   3.921  1.00 94.44           C
ATOM   4062  HB2 TRP A 310       4.580  -9.588   4.135  1.00 94.44           H
ATOM   4063  HB3 TRP A 310       2.986  -9.568   4.875  1.00 94.44           H
ATOM   4064  O   TRP A 310       5.167 -12.204   3.373  1.00 94.44           O
ATOM   4065  CG  TRP A 310       3.205  -8.377   3.122  1.00 94.44           C
ATOM   4066  CD1 TRP A 310       2.065  -7.652   3.159  1.00 94.44           C
ATOM   4067  HD1 TRP A 310       1.232  -7.860   3.814  1.00 94.44           H
ATOM   4068  CD2 TRP A 310       4.032  -7.775   2.086  1.00 94.44           C
ATOM   4069  CE2 TRP A 310       3.311  -6.687   1.513  1.00 94.44           C
ATOM   4070  CE3 TRP A 310       5.304  -8.070   1.549  1.00 94.44           C
ATOM   4071  HE3 TRP A 310       5.879  -8.883   1.966  1.00 94.44           H
ATOM   4072  NE1 TRP A 310       2.129  -6.639   2.220  1.00 94.44           N
ATOM   4073  HE1 TRP A 310       1.375  -5.997   2.024  1.00 94.44           H
ATOM   4074  CH2 TRP A 310       5.053  -6.301  -0.110  1.00 94.44           C
ATOM   4075  HH2 TRP A 310       5.414  -5.802  -0.998  1.00 94.44           H
ATOM   4076  CZ2 TRP A 310       3.807  -5.949   0.432  1.00 94.44           C
ATOM   4077  HZ2 TRP A 310       3.213  -5.166  -0.016  1.00 94.44           H
ATOM   4078  CZ3 TRP A 310       5.810  -7.339   0.459  1.00 94.44           C
ATOM   4079  HZ3 TRP A 310       6.765  -7.606   0.031  1.00 94.44           H
ATOM   4080  N   LEU A 311       3.381 -12.976   4.499  1.00 94.20           N
ATOM   4081  H   LEU A 311       2.423 -12.814   4.772  1.00 94.20           H
ATOM   4082  CA  LEU A 311       4.084 -14.115   5.089  1.00 94.20           C
ATOM   4083  HA  LEU A 311       4.879 -13.703   5.711  1.00 94.20           H
ATOM   4084  C   LEU A 311       4.787 -14.993   4.033  1.00 94.20           C
ATOM   4085  CB  LEU A 311       3.133 -14.900   6.017  1.00 94.20           C
ATOM   4086  HB2 LEU A 311       2.209 -15.151   5.495  1.00 94.20           H
ATOM   4087  HB3 LEU A 311       2.846 -14.257   6.849  1.00 94.20           H
ATOM   4088  O   LEU A 311       5.983 -15.228   4.203  1.00 94.20           O
ATOM   4089  CG  LEU A 311       3.731 -16.184   6.607  1.00 94.20           C
ATOM   4090  HG  LEU A 311       4.107 -16.808   5.796  1.00 94.20           H
ATOM   4091  CD1 LEU A 311       4.858 -15.890   7.601  1.00 94.20           C
ATOM   4092 HD11 LEU A 311       4.462 -15.375   8.477  1.00 94.20           H
ATOM   4093 HD12 LEU A 311       5.636 -15.295   7.124  1.00 94.20           H
ATOM   4094 HD13 LEU A 311       5.302 -16.833   7.920  1.00 94.20           H
ATOM   4095  CD2 LEU A 311       2.645 -16.969   7.341  1.00 94.20           C
ATOM   4096 HD21 LEU A 311       3.072 -17.888   7.745  1.00 94.20           H
ATOM   4097 HD22 LEU A 311       1.854 -17.236   6.642  1.00 94.20           H
ATOM   4098 HD23 LEU A 311       2.228 -16.370   8.151  1.00 94.20           H
ATOM   4099  N   PRO A 312       4.138 -15.434   2.934  1.00 94.95           N
ATOM   4100  CA  PRO A 312       4.798 -16.284   1.942  1.00 94.95           C
ATOM   4101  HA  PRO A 312       5.172 -17.177   2.445  1.00 94.95           H
ATOM   4102  C   PRO A 312       5.969 -15.594   1.243  1.00 94.95           C
ATOM   4103  CB  PRO A 312       3.705 -16.700   0.951  1.00 94.95           C
ATOM   4104  HB2 PRO A 312       3.874 -17.704   0.562  1.00 94.95           H
ATOM   4105  HB3 PRO A 312       3.625 -15.978   0.138  1.00 94.95           H
ATOM   4106  O   PRO A 312       6.969 -16.244   0.959  1.00 94.95           O
ATOM   4107  CG  PRO A 312       2.454 -16.629   1.816  1.00 94.95           C
ATOM   4108  HG2 PRO A 312       2.414 -17.492   2.481  1.00 94.95           H
ATOM   4109  HG3 PRO A 312       1.537 -16.563   1.230  1.00 94.95           H
ATOM   4110  CD  PRO A 312       2.718 -15.369   2.627  1.00 94.95           C
ATOM   4111  HD2 PRO A 312       2.085 -15.383   3.514  1.00 94.95           H
ATOM   4112  HD3 PRO A 312       2.507 -14.485   2.025  1.00 94.95           H
ATOM   4113  N   TYR A 313       5.885 -14.276   1.030  1.00 92.97           N
ATOM   4114  H   TYR A 313       5.054 -13.789   1.331  1.00 92.97           H
ATOM   4115  CA  TYR A 313       6.966 -13.489   0.433  1.00 92.97           C
ATOM   4116  HA  TYR A 313       7.272 -13.945  -0.508  1.00 92.97           H
ATOM   4117  C   TYR A 313       8.213 -13.474   1.326  1.00 92.97           C
ATOM   4118  CB  TYR A 313       6.443 -12.078   0.132  1.00 92.97           C
ATOM   4119  HB2 TYR A 313       6.110 -11.603   1.054  1.00 92.97           H
ATOM   4120  HB3 TYR A 313       5.579 -12.162  -0.527  1.00 92.97           H
ATOM   4121  O   TYR A 313       9.319 -13.756   0.866  1.00 92.97           O
ATOM   4122  CG  TYR A 313       7.469 -11.184  -0.531  1.00 92.97           C
ATOM   4123  CD1 TYR A 313       8.289 -10.349   0.254  1.00 92.97           C
ATOM   4124  HD1 TYR A 313       8.173 -10.330   1.327  1.00 92.97           H
ATOM   4125  CD2 TYR A 313       7.621 -11.214  -1.930  1.00 92.97           C
ATOM   4126  HD2 TYR A 313       6.996 -11.857  -2.532  1.00 92.97           H
ATOM   4127  CE1 TYR A 313       9.275  -9.552  -0.362  1.00 92.97           C
ATOM   4128  HE1 TYR A 313       9.915  -8.921   0.237  1.00 92.97           H
ATOM   4129  CE2 TYR A 313       8.598 -10.413  -2.548  1.00 92.97           C
ATOM   4130  HE2 TYR A 313       8.728 -10.432  -3.620  1.00 92.97           H
ATOM   4131  OH  TYR A 313      10.379  -8.829  -2.372  1.00 92.97           O
ATOM   4132  HH  TYR A 313      10.943  -8.368  -1.747  1.00 92.97           H
ATOM   4133  CZ  TYR A 313       9.430  -9.587  -1.765  1.00 92.97           C
ATOM   4134  N   HIS A 314       8.038 -13.229   2.627  1.00 91.70           N
ATOM   4135  H   HIS A 314       7.111 -13.006   2.961  1.00 91.70           H
ATOM   4136  CA  HIS A 314       9.153 -13.262   3.577  1.00 91.70           C
ATOM   4137  HA  HIS A 314       9.990 -12.711   3.148  1.00 91.70           H
ATOM   4138  C   HIS A 314       9.670 -14.680   3.842  1.00 91.70           C
ATOM   4139  CB  HIS A 314       8.740 -12.569   4.877  1.00 91.70           C
ATOM   4140  HB2 HIS A 314       7.808 -13.000   5.245  1.00 91.70           H
ATOM   4141  HB3 HIS A 314       9.512 -12.734   5.628  1.00 91.70           H
ATOM   4142  O   HIS A 314      10.878 -14.872   3.968  1.00 91.70           O
ATOM   4143  CG  HIS A 314       8.581 -11.085   4.692  1.00 91.70           C
ATOM   4144  CD2 HIS A 314       7.438 -10.354   4.859  1.00 91.70           C
ATOM   4145  HD2 HIS A 314       6.478 -10.739   5.172  1.00 91.70           H
ATOM   4146  ND1 HIS A 314       9.560 -10.220   4.259  1.00 91.70           N
ATOM   4147  HD1 HIS A 314      10.509 -10.469   4.021  1.00 91.70           H
ATOM   4148  CE1 HIS A 314       9.022  -8.994   4.170  1.00 91.70           C
ATOM   4149  HE1 HIS A 314       9.545  -8.108   3.843  1.00 91.70           H
ATOM   4150  NE2 HIS A 314       7.729  -9.027   4.524  1.00 91.70           N
ATOM   4151  N   MET A 315       8.786 -15.681   3.889  1.00 91.35           N
ATOM   4152  H   MET A 315       7.803 -15.466   3.793  1.00 91.35           H
ATOM   4153  CA  MET A 315       9.191 -17.083   4.011  1.00 91.35           C
ATOM   4154  HA  MET A 315       9.823 -17.197   4.892  1.00 91.35           H
ATOM   4155  C   MET A 315      10.020 -17.530   2.809  1.00 91.35           C
ATOM   4156  CB  MET A 315       7.971 -17.998   4.153  1.00 91.35           C
ATOM   4157  HB2 MET A 315       8.294 -19.027   3.994  1.00 91.35           H
ATOM   4158  HB3 MET A 315       7.232 -17.751   3.392  1.00 91.35           H
ATOM   4159  O   MET A 315      11.057 -18.153   3.007  1.00 91.35           O
ATOM   4160  CG  MET A 315       7.336 -17.904   5.542  1.00 91.35           C
ATOM   4161  HG2 MET A 315       7.040 -16.871   5.727  1.00 91.35           H
ATOM   4162  HG3 MET A 315       8.081 -18.175   6.290  1.00 91.35           H
ATOM   4163  SD  MET A 315       5.880 -18.965   5.765  1.00 91.35           S
ATOM   4164  CE  MET A 315       6.647 -20.606   5.723  1.00 91.35           C
ATOM   4165  HE1 MET A 315       7.060 -20.800   4.733  1.00 91.35           H
ATOM   4166  HE2 MET A 315       5.896 -21.363   5.946  1.00 91.35           H
ATOM   4167  HE3 MET A 315       7.444 -20.660   6.465  1.00 91.35           H
ATOM   4168  N   TYR A 316       9.604 -17.178   1.589  1.00 89.73           N
ATOM   4169  H   TYR A 316       8.727 -16.688   1.486  1.00 89.73           H
ATOM   4170  CA  TYR A 316      10.364 -17.463   0.375  1.00 89.73           C
ATOM   4171  HA  TYR A 316      10.480 -18.542   0.269  1.00 89.73           H
ATOM   4172  C   TYR A 316      11.760 -16.856   0.434  1.00 89.73           C
ATOM   4173  CB  TYR A 316       9.607 -16.935  -0.843  1.00 89.73           C
ATOM   4174  HB2 TYR A 316       8.650 -17.454  -0.887  1.00 89.73           H
ATOM   4175  HB3 TYR A 316       9.410 -15.869  -0.725  1.00 89.73           H
ATOM   4176  O   TYR A 316      12.725 -17.568   0.195  1.00 89.73           O
ATOM   4177  CG  TYR A 316      10.345 -17.163  -2.144  1.00 89.73           C
ATOM   4178  CD1 TYR A 316      11.137 -16.141  -2.707  1.00 89.73           C
ATOM   4179  HD1 TYR A 316      11.206 -15.180  -2.221  1.00 89.73           H
ATOM   4180  CD2 TYR A 316      10.284 -18.425  -2.756  1.00 89.73           C
ATOM   4181  HD2 TYR A 316       9.691 -19.216  -2.321  1.00 89.73           H
ATOM   4182  CE1 TYR A 316      11.870 -16.384  -3.885  1.00 89.73           C
ATOM   4183  HE1 TYR A 316      12.493 -15.610  -4.308  1.00 89.73           H
ATOM   4184  CE2 TYR A 316      11.009 -18.666  -3.934  1.00 89.73           C
ATOM   4185  HE2 TYR A 316      10.963 -19.641  -4.397  1.00 89.73           H
ATOM   4186  OH  TYR A 316      12.501 -17.898  -5.643  1.00 89.73           O
ATOM   4187  HH  TYR A 316      13.037 -17.152  -5.924  1.00 89.73           H
ATOM   4188  CZ  TYR A 316      11.805 -17.652  -4.504  1.00 89.73           C
ATOM   4189  N   PHE A 317      11.874 -15.587   0.839  1.00 86.38           N
ATOM   4190  H   PHE A 317      11.035 -15.047   0.992  1.00 86.38           H
ATOM   4191  CA  PHE A 317      13.172 -14.938   1.009  1.00 86.38           C
ATOM   4192  HA  PHE A 317      13.699 -14.960   0.055  1.00 86.38           H
ATOM   4193  C   PHE A 317      14.062 -15.680   2.019  1.00 86.38           C
ATOM   4194  CB  PHE A 317      12.959 -13.474   1.417  1.00 86.38           C
ATOM   4195  HB2 PHE A 317      12.307 -13.432   2.290  1.00 86.38           H
ATOM   4196  HB3 PHE A 317      12.459 -12.950   0.603  1.00 86.38           H
ATOM   4197  O   PHE A 317      15.221 -15.960   1.731  1.00 86.38           O
ATOM   4198  CG  PHE A 317      14.257 -12.760   1.738  1.00 86.38           C
ATOM   4199  CD1 PHE A 317      14.630 -12.533   3.078  1.00 86.38           C
ATOM   4200  HD1 PHE A 317      13.972 -12.828   3.882  1.00 86.38           H
ATOM   4201  CD2 PHE A 317      15.132 -12.399   0.697  1.00 86.38           C
ATOM   4202  HD2 PHE A 317      14.860 -12.583  -0.332  1.00 86.38           H
ATOM   4203  CE1 PHE A 317      15.881 -11.963   3.374  1.00 86.38           C
ATOM   4204  HE1 PHE A 317      16.185 -11.815   4.400  1.00 86.38           H
ATOM   4205  CE2 PHE A 317      16.383 -11.829   0.994  1.00 86.38           C
ATOM   4206  HE2 PHE A 317      17.058 -11.559   0.196  1.00 86.38           H
ATOM   4207  CZ  PHE A 317      16.762 -11.625   2.333  1.00 86.38           C
ATOM   4208  HZ  PHE A 317      17.737 -11.220   2.560  1.00 86.38           H
ATOM   4209  N   ILE A 318      13.544 -16.050   3.194  1.00 87.51           N
ATOM   4210  H   ILE A 318      12.584 -15.811   3.398  1.00 87.51           H
ATOM   4211  CA  ILE A 318      14.336 -16.794   4.189  1.00 87.51           C
ATOM   4212  HA  ILE A 318      15.251 -16.239   4.395  1.00 87.51           H
ATOM   4213  C   ILE A 318      14.765 -18.159   3.628  1.00 87.51           C
ATOM   4214  CB  ILE A 318      13.546 -16.937   5.510  1.00 87.51           C
ATOM   4215  HB  ILE A 318      12.569 -17.362   5.281  1.00 87.51           H
ATOM   4216  O   ILE A 318      15.923 -18.550   3.766  1.00 87.51           O
ATOM   4217  CG1 ILE A 318      13.345 -15.553   6.172  1.00 87.51           C
ATOM   4218 HG12 ILE A 318      14.294 -15.202   6.578  1.00 87.51           H
ATOM   4219 HG13 ILE A 318      13.023 -14.826   5.426  1.00 87.51           H
ATOM   4220  CG2 ILE A 318      14.268 -17.884   6.490  1.00 87.51           C
ATOM   4221 HG21 ILE A 318      14.310 -18.893   6.080  1.00 87.51           H
ATOM   4222 HG22 ILE A 318      15.285 -17.534   6.668  1.00 87.51           H
ATOM   4223 HG23 ILE A 318      13.736 -17.946   7.439  1.00 87.51           H
ATOM   4224  CD1 ILE A 318      12.291 -15.558   7.287  1.00 87.51           C
ATOM   4225 HD11 ILE A 318      12.619 -16.167   8.130  1.00 87.51           H
ATOM   4226 HD12 ILE A 318      11.347 -15.942   6.901  1.00 87.51           H
ATOM   4227 HD13 ILE A 318      12.137 -14.539   7.643  1.00 87.51           H
ATOM   4228  N   LEU A 319      13.849 -18.874   2.973  1.00 87.11           N
ATOM   4229  H   LEU A 319      12.928 -18.479   2.853  1.00 87.11           H
ATOM   4230  CA  LEU A 319      14.111 -20.196   2.411  1.00 87.11           C
ATOM   4231  HA  LEU A 319      14.579 -20.818   3.174  1.00 87.11           H
ATOM   4232  C   LEU A 319      15.107 -20.154   1.248  1.00 87.11           C
ATOM   4233  CB  LEU A 319      12.784 -20.833   1.972  1.00 87.11           C
ATOM   4234  HB2 LEU A 319      13.009 -21.693   1.342  1.00 87.11           H
ATOM   4235  HB3 LEU A 319      12.237 -20.115   1.360  1.00 87.11           H
ATOM   4236  O   LEU A 319      15.989 -21.003   1.207  1.00 87.11           O
ATOM   4237  CG  LEU A 319      11.885 -21.313   3.125  1.00 87.11           C
ATOM   4238  HG  LEU A 319      11.654 -20.486   3.796  1.00 87.11           H
ATOM   4239  CD1 LEU A 319      10.576 -21.848   2.544  1.00 87.11           C
ATOM   4240 HD11 LEU A 319       9.916 -22.170   3.349  1.00 87.11           H
ATOM   4241 HD12 LEU A 319      10.780 -22.692   1.884  1.00 87.11           H
ATOM   4242 HD13 LEU A 319      10.083 -21.060   1.974  1.00 87.11           H
ATOM   4243  CD2 LEU A 319      12.541 -22.426   3.945  1.00 87.11           C
ATOM   4244 HD21 LEU A 319      12.904 -23.209   3.280  1.00 87.11           H
ATOM   4245 HD22 LEU A 319      11.820 -22.852   4.643  1.00 87.11           H
ATOM   4246 HD23 LEU A 319      13.377 -22.024   4.518  1.00 87.11           H
ATOM   4247  N   SER A 320      15.017 -19.167   0.354  1.00 81.76           N
ATOM   4248  H   SER A 320      14.273 -18.490   0.435  1.00 81.76           H
ATOM   4249  CA  SER A 320      15.941 -19.022  -0.776  1.00 81.76           C
ATOM   4250  HA  SER A 320      15.987 -19.973  -1.307  1.00 81.76           H
ATOM   4251  C   SER A 320      17.364 -18.694  -0.326  1.00 81.76           C
ATOM   4252  CB  SER A 320      15.429 -17.959  -1.759  1.00 81.76           C
ATOM   4253  HB2 SER A 320      16.056 -17.970  -2.651  1.00 81.76           H
ATOM   4254  HB3 SER A 320      14.410 -18.210  -2.053  1.00 81.76           H
ATOM   4255  O   SER A 320      18.313 -19.094  -0.988  1.00 81.76           O
ATOM   4256  OG  SER A 320      15.442 -16.655  -1.201  1.00 81.76           O
ATOM   4257  HG  SER A 320      16.353 -16.360  -1.142  1.00 81.76           H
ATOM   4258  N   ASN A 321      17.521 -18.003   0.810  1.00 80.76           N
ATOM   4259  H   ASN A 321      16.693 -17.676   1.288  1.00 80.76           H
ATOM   4260  CA  ASN A 321      18.833 -17.749   1.411  1.00 80.76           C
ATOM   4261  HA  ASN A 321      19.547 -17.490   0.630  1.00 80.76           H
ATOM   4262  C   ASN A 321      19.408 -18.988   2.119  1.00 80.76           C
ATOM   4263  CB  ASN A 321      18.730 -16.568   2.388  1.00 80.76           C
ATOM   4264  HB2 ASN A 321      19.604 -16.577   3.039  1.00 80.76           H
ATOM   4265  HB3 ASN A 321      17.840 -16.659   3.011  1.00 80.76           H
ATOM   4266  O   ASN A 321      20.612 -19.211   2.083  1.00 80.76           O
ATOM   4267  CG  ASN A 321      18.739 -15.232   1.677  1.00 80.76           C
ATOM   4268  ND2 ASN A 321      17.604 -14.668   1.368  1.00 80.76           N
ATOM   4269 HD21 ASN A 321      16.730 -15.143   1.544  1.00 80.76           H
ATOM   4270 HD22 ASN A 321      17.656 -13.769   0.911  1.00 80.76           H
ATOM   4271  OD1 ASN A 321      19.767 -14.654   1.403  1.00 80.76           O
ATOM   4272  N   LEU A 322      18.567 -19.794   2.780  1.00 84.74           N
ATOM   4273  H   LEU A 322      17.589 -19.543   2.811  1.00 84.74           H
ATOM   4274  CA  LEU A 322      19.016 -21.009   3.477  1.00 84.74           C
ATOM   4275  HA  LEU A 322      19.973 -20.812   3.959  1.00 84.74           H
ATOM   4276  C   LEU A 322      19.260 -22.188   2.525  1.00 84.74           C
ATOM   4277  CB  LEU A 322      17.975 -21.400   4.540  1.00 84.74           C
ATOM   4278  HB2 LEU A 322      18.225 -22.390   4.920  1.00 84.74           H
ATOM   4279  HB3 LEU A 322      17.002 -21.468   4.055  1.00 84.74           H
ATOM   4280  O   LEU A 322      20.103 -23.036   2.804  1.00 84.74           O
ATOM   4281  CG  LEU A 322      17.878 -20.435   5.734  1.00 84.74           C
ATOM   4282  HG  LEU A 322      17.697 -19.418   5.385  1.00 84.74           H
ATOM   4283  CD1 LEU A 322      16.707 -20.858   6.624  1.00 84.74           C
ATOM   4284 HD11 LEU A 322      15.789 -20.850   6.036  1.00 84.74           H
ATOM   4285 HD12 LEU A 322      16.879 -21.862   7.013  1.00 84.74           H
ATOM   4286 HD13 LEU A 322      16.603 -20.156   7.451  1.00 84.74           H
ATOM   4287  CD2 LEU A 322      19.147 -20.430   6.590  1.00 84.74           C
ATOM   4288 HD21 LEU A 322      19.387 -21.443   6.912  1.00 84.74           H
ATOM   4289 HD22 LEU A 322      19.980 -20.031   6.012  1.00 84.74           H
ATOM   4290 HD23 LEU A 322      19.003 -19.791   7.462  1.00 84.74           H
ATOM   4291  N   MET A 323      18.496 -22.263   1.436  1.00 82.50           N
ATOM   4292  H   MET A 323      17.801 -21.544   1.298  1.00 82.50           H
ATOM   4293  CA  MET A 323      18.541 -23.335   0.444  1.00 82.50           C
ATOM   4294  HA  MET A 323      19.489 -23.868   0.514  1.00 82.50           H
ATOM   4295  C   MET A 323      18.428 -22.734  -0.965  1.00 82.50           C
ATOM   4296  CB  MET A 323      17.415 -24.346   0.712  1.00 82.50           C
ATOM   4297  HB2 MET A 323      16.460 -23.821   0.724  1.00 82.50           H
ATOM   4298  HB3 MET A 323      17.399 -25.075  -0.099  1.00 82.50           H
ATOM   4299  O   MET A 323      17.334 -22.711  -1.542  1.00 82.50           O
ATOM   4300  CG  MET A 323      17.596 -25.106   2.031  1.00 82.50           C
ATOM   4301  HG2 MET A 323      17.598 -24.400   2.861  1.00 82.50           H
ATOM   4302  HG3 MET A 323      18.566 -25.602   2.008  1.00 82.50           H
ATOM   4303  SD  MET A 323      16.323 -26.361   2.344  1.00 82.50           S
ATOM   4304  CE  MET A 323      14.912 -25.297   2.731  1.00 82.50           C
ATOM   4305  HE1 MET A 323      14.016 -25.908   2.837  1.00 82.50           H
ATOM   4306  HE2 MET A 323      15.107 -24.767   3.663  1.00 82.50           H
ATOM   4307  HE3 MET A 323      14.770 -24.565   1.936  1.00 82.50           H
ATOM   4308  N   PRO A 324      19.554 -22.280  -1.548  1.00 76.56           N
ATOM   4309  CA  PRO A 324      19.585 -21.733  -2.906  1.00 76.56           C
ATOM   4310  HA  PRO A 324      18.982 -20.825  -2.930  1.00 76.56           H
ATOM   4311  C   PRO A 324      19.053 -22.710  -3.965  1.00 76.56           C
ATOM   4312  CB  PRO A 324      21.051 -21.366  -3.162  1.00 76.56           C
ATOM   4313  HB2 PRO A 324      21.139 -20.475  -3.783  1.00 76.56           H
ATOM   4314  HB3 PRO A 324      21.572 -22.204  -3.626  1.00 76.56           H
ATOM   4315  O   PRO A 324      18.534 -22.290  -4.994  1.00 76.56           O
ATOM   4316  CG  PRO A 324      21.617 -21.136  -1.762  1.00 76.56           C
ATOM   4317  HG2 PRO A 324      21.366 -20.130  -1.426  1.00 76.56           H
ATOM   4318  HG3 PRO A 324      22.695 -21.296  -1.727  1.00 76.56           H
ATOM   4319  CD  PRO A 324      20.863 -22.158  -0.920  1.00 76.56           C
ATOM   4320  HD2 PRO A 324      20.795 -21.801   0.107  1.00 76.56           H
ATOM   4321  HD3 PRO A 324      21.377 -23.119  -0.955  1.00 76.56           H
ATOM   4322  N   GLU A 325      19.090 -24.018  -3.682  1.00 76.35           N
ATOM   4323  H   GLU A 325      19.568 -24.302  -2.838  1.00 76.35           H
ATOM   4324  CA  GLU A 325      18.542 -25.082  -4.534  1.00 76.35           C
ATOM   4325  HA  GLU A 325      19.088 -25.098  -5.477  1.00 76.35           H
ATOM   4326  C   GLU A 325      17.054 -24.896  -4.873  1.00 76.35           C
ATOM   4327  CB  GLU A 325      18.723 -26.442  -3.844  1.00 76.35           C
ATOM   4328  HB2 GLU A 325      18.258 -27.203  -4.471  1.00 76.35           H
ATOM   4329  HB3 GLU A 325      18.209 -26.422  -2.883  1.00 76.35           H
ATOM   4330  O   GLU A 325      16.612 -25.334  -5.935  1.00 76.35           O
ATOM   4331  CG  GLU A 325      20.198 -26.818  -3.627  1.00 76.35           C
ATOM   4332  HG2 GLU A 325      20.709 -26.789  -4.589  1.00 76.35           H
ATOM   4333  HG3 GLU A 325      20.660 -26.076  -2.975  1.00 76.35           H
ATOM   4334  CD  GLU A 325      20.379 -28.212  -3.000  1.00 76.35           C
ATOM   4335  OE1 GLU A 325      21.547 -28.566  -2.728  1.00 76.35           O
ATOM   4336  OE2 GLU A 325      19.360 -28.909  -2.780  1.00 76.35           O
ATOM   4337  N   ILE A 326      16.279 -24.203  -4.022  1.00 73.32           N
ATOM   4338  H   ILE A 326      16.710 -23.815  -3.196  1.00 73.32           H
ATOM   4339  CA  ILE A 326      14.861 -23.904  -4.285  1.00 73.32           C
ATOM   4340  HA  ILE A 326      14.332 -24.849  -4.411  1.00 73.32           H
ATOM   4341  C   ILE A 326      14.701 -23.105  -5.588  1.00 73.32           C
ATOM   4342  CB  ILE A 326      14.204 -23.194  -3.081  1.00 73.32           C
ATOM   4343  HB  ILE A 326      14.795 -22.316  -2.822  1.00 73.32           H
ATOM   4344  O   ILE A 326      13.729 -23.311  -6.316  1.00 73.32           O
ATOM   4345  CG1 ILE A 326      14.172 -24.163  -1.879  1.00 73.32           C
ATOM   4346 HG12 ILE A 326      13.488 -24.983  -2.099  1.00 73.32           H
ATOM   4347 HG13 ILE A 326      15.161 -24.590  -1.716  1.00 73.32           H
ATOM   4348  CG2 ILE A 326      12.766 -22.744  -3.424  1.00 73.32           C
ATOM   4349 HG21 ILE A 326      12.286 -22.260  -2.573  1.00 73.32           H
ATOM   4350 HG22 ILE A 326      12.171 -23.597  -3.749  1.00 73.32           H
ATOM   4351 HG23 ILE A 326      12.789 -22.000  -4.221  1.00 73.32           H
ATOM   4352  CD1 ILE A 326      13.745 -23.505  -0.566  1.00 73.32           C
ATOM   4353 HD11 ILE A 326      13.678 -24.277   0.200  1.00 73.32           H
ATOM   4354 HD12 ILE A 326      12.761 -23.044  -0.650  1.00 73.32           H
ATOM   4355 HD13 ILE A 326      14.481 -22.754  -0.277  1.00 73.32           H
ATOM   4356  N   ALA A 327      15.674 -22.251  -5.924  1.00 68.91           N
ATOM   4357  H   ALA A 327      16.506 -22.208  -5.353  1.00 68.91           H
ATOM   4358  CA  ALA A 327      15.650 -21.442  -7.138  1.00 68.91           C
ATOM   4359  HA  ALA A 327      14.715 -20.882  -7.148  1.00 68.91           H
ATOM   4360  C   ALA A 327      15.714 -22.275  -8.435  1.00 68.91           C
ATOM   4361  CB  ALA A 327      16.794 -20.425  -7.071  1.00 68.91           C
ATOM   4362  HB1 ALA A 327      16.723 -19.739  -7.916  1.00 68.91           H
ATOM   4363  HB2 ALA A 327      16.737 -19.855  -6.144  1.00 68.91           H
ATOM   4364  HB3 ALA A 327      17.754 -20.939  -7.120  1.00 68.91           H
ATOM   4365  O   ALA A 327      15.378 -21.763  -9.502  1.00 68.91           O
ATOM   4366  N   HIS A 328      16.119 -23.547  -8.359  1.00 69.40           N
ATOM   4367  H   HIS A 328      16.380 -23.914  -7.455  1.00 69.40           H
ATOM   4368  CA  HIS A 328      16.262 -24.440  -9.513  1.00 69.40           C
ATOM   4369  HA  HIS A 328      16.316 -23.835 -10.418  1.00 69.40           H
ATOM   4370  C   HIS A 328      15.073 -25.388  -9.724  1.00 69.40           C
ATOM   4371  CB  HIS A 328      17.587 -25.204  -9.392  1.00 69.40           C
ATOM   4372  HB2 HIS A 328      17.591 -25.780  -8.466  1.00 69.40           H
ATOM   4373  HB3 HIS A 328      17.675 -25.904 -10.222  1.00 69.40           H
ATOM   4374  O   HIS A 328      15.090 -26.182 -10.666  1.00 69.40           O
ATOM   4375  CG  HIS A 328      18.788 -24.296  -9.426  1.00 69.40           C
ATOM   4376  CD2 HIS A 328      19.745 -24.161  -8.457  1.00 69.40           C
ATOM   4377  HD2 HIS A 328      19.784 -24.698  -7.521  1.00 69.40           H
ATOM   4378  ND1 HIS A 328      19.120 -23.433 -10.446  1.00 69.40           N
ATOM   4379  HD1 HIS A 328      18.583 -23.271 -11.286  1.00 69.40           H
ATOM   4380  CE1 HIS A 328      20.250 -22.795 -10.099  1.00 69.40           C
ATOM   4381  HE1 HIS A 328      20.749 -22.042 -10.690  1.00 69.40           H
ATOM   4382  NE2 HIS A 328      20.672 -23.213  -8.899  1.00 69.40           N
ATOM   4383  N   TYR A 329      14.037 -25.326  -8.882  1.00 72.11           N
ATOM   4384  H   TYR A 329      14.044 -24.635  -8.145  1.00 72.11           H
ATOM   4385  CA  TYR A 329      12.851 -26.163  -9.062  1.00 72.11           C
ATOM   4386  HA  TYR A 329      13.187 -27.179  -9.266  1.00 72.11           H
ATOM   4387  C   TYR A 329      12.022 -25.715 -10.272  1.00 72.11           C
ATOM   4388  CB  TYR A 329      12.007 -26.208  -7.783  1.00 72.11           C
ATOM   4389  HB2 TYR A 329      11.966 -25.217  -7.333  1.00 72.11           H
ATOM   4390  HB3 TYR A 329      10.986 -26.483  -8.046  1.00 72.11           H
ATOM   4391  O   TYR A 329      11.808 -24.528 -10.495  1.00 72.11           O
ATOM   4392  CG  TYR A 329      12.519 -27.213  -6.769  1.00 72.11           C
ATOM   4393  CD1 TYR A 329      11.935 -28.491  -6.673  1.00 72.11           C
ATOM   4394  HD1 TYR A 329      11.112 -28.761  -7.318  1.00 72.11           H
ATOM   4395  CD2 TYR A 329      13.614 -26.888  -5.955  1.00 72.11           C
ATOM   4396  HD2 TYR A 329      14.115 -25.944  -6.109  1.00 72.11           H
ATOM   4397  CE1 TYR A 329      12.429 -29.423  -5.738  1.00 72.11           C
ATOM   4398  HE1 TYR A 329      11.993 -30.408  -5.659  1.00 72.11           H
ATOM   4399  CE2 TYR A 329      14.104 -27.805  -5.006  1.00 72.11           C
ATOM   4400  HE2 TYR A 329      14.963 -27.548  -4.404  1.00 72.11           H
ATOM   4401  OH  TYR A 329      13.981 -29.984  -4.002  1.00 72.11           O
ATOM   4402  HH  TYR A 329      14.780 -29.667  -3.575  1.00 72.11           H
ATOM   4403  CZ  TYR A 329      13.507 -29.078  -4.896  1.00 72.11           C
ATOM   4404  N   GLU A 330      11.491 -26.683 -11.020  1.00 67.84           N
ATOM   4405  H   GLU A 330      11.741 -27.637 -10.802  1.00 67.84           H
ATOM   4406  CA  GLU A 330      10.750 -26.466 -12.273  1.00 67.84           C
ATOM   4407  HA  GLU A 330      11.426 -26.046 -13.018  1.00 67.84           H
ATOM   4408  C   GLU A 330       9.570 -25.485 -12.127  1.00 67.84           C
ATOM   4409  CB  GLU A 330      10.289 -27.851 -12.756  1.00 67.84           C
ATOM   4410  HB2 GLU A 330      11.162 -28.504 -12.766  1.00 67.84           H
ATOM   4411  HB3 GLU A 330       9.569 -28.253 -12.043  1.00 67.84           H
ATOM   4412  O   GLU A 330       9.333 -24.655 -12.998  1.00 67.84           O
ATOM   4413  CG  GLU A 330       9.669 -27.864 -14.162  1.00 67.84           C
ATOM   4414  HG2 GLU A 330      10.359 -27.369 -14.846  1.00 67.84           H
ATOM   4415  HG3 GLU A 330       8.738 -27.298 -14.142  1.00 67.84           H
ATOM   4416  CD  GLU A 330       9.387 -29.289 -14.676  1.00 67.84           C
ATOM   4417  OE1 GLU A 330       9.017 -29.411 -15.865  1.00 67.84           O
ATOM   4418  OE2 GLU A 330       9.576 -30.259 -13.903  1.00 67.84           O
ATOM   4419  N   PHE A 331       8.883 -25.503 -10.981  1.00 73.79           N
ATOM   4420  H   PHE A 331       9.137 -26.206 -10.302  1.00 73.79           H
ATOM   4421  CA  PHE A 331       7.725 -24.642 -10.701  1.00 73.79           C
ATOM   4422  HA  PHE A 331       7.287 -24.347 -11.654  1.00 73.79           H
ATOM   4423  C   PHE A 331       8.075 -23.332  -9.978  1.00 73.79           C
ATOM   4424  CB  PHE A 331       6.660 -25.453  -9.951  1.00 73.79           C
ATOM   4425  HB2 PHE A 331       5.798 -24.816  -9.750  1.00 73.79           H
ATOM   4426  HB3 PHE A 331       7.063 -25.777  -8.992  1.00 73.79           H
ATOM   4427  O   PHE A 331       7.185 -22.662  -9.444  1.00 73.79           O
ATOM   4428  CG  PHE A 331       6.176 -26.653 -10.735  1.00 73.79           C
ATOM   4429  CD1 PHE A 331       5.269 -26.473 -11.796  1.00 73.79           C
ATOM   4430  HD1 PHE A 331       4.889 -25.489 -12.031  1.00 73.79           H
ATOM   4431  CD2 PHE A 331       6.672 -27.938 -10.445  1.00 73.79           C
ATOM   4432  HD2 PHE A 331       7.383 -28.080  -9.645  1.00 73.79           H
ATOM   4433  CE1 PHE A 331       4.867 -27.573 -12.571  1.00 73.79           C
ATOM   4434  HE1 PHE A 331       4.191 -27.424 -13.400  1.00 73.79           H
ATOM   4435  CE2 PHE A 331       6.269 -29.038 -11.222  1.00 73.79           C
ATOM   4436  HE2 PHE A 331       6.681 -30.018 -11.031  1.00 73.79           H
ATOM   4437  CZ  PHE A 331       5.370 -28.855 -12.287  1.00 73.79           C
ATOM   4438  HZ  PHE A 331       5.090 -29.693 -12.908  1.00 73.79           H
ATOM   4439  N   ILE A 332       9.354 -22.946  -9.916  1.00 79.79           N
ATOM   4440  H   ILE A 332      10.062 -23.518 -10.354  1.00 79.79           H
ATOM   4441  CA  ILE A 332       9.785 -21.775  -9.141  1.00 79.79           C
ATOM   4442  HA  ILE A 332       9.421 -21.920  -8.124  1.00 79.79           H
ATOM   4443  C   ILE A 332       9.168 -20.472  -9.654  1.00 79.79           C
ATOM   4444  CB  ILE A 332      11.324 -21.691  -9.094  1.00 79.79           C
ATOM   4445  HB  ILE A 332      11.705 -22.667  -8.792  1.00 79.79           H
ATOM   4446  O   ILE A 332       8.746 -19.640  -8.853  1.00 79.79           O
ATOM   4447  CG1 ILE A 332      11.810 -20.679  -8.047  1.00 79.79           C
ATOM   4448 HG12 ILE A 332      11.448 -19.677  -8.276  1.00 79.79           H
ATOM   4449 HG13 ILE A 332      12.898 -20.652  -8.092  1.00 79.79           H
ATOM   4450  CG2 ILE A 332      11.951 -21.338 -10.455  1.00 79.79           C
ATOM   4451 HG21 ILE A 332      11.569 -21.995 -11.237  1.00 79.79           H
ATOM   4452 HG22 ILE A 332      13.030 -21.488 -10.402  1.00 79.79           H
ATOM   4453 HG23 ILE A 332      11.764 -20.298 -10.720  1.00 79.79           H
ATOM   4454  CD1 ILE A 332      11.392 -21.058  -6.625  1.00 79.79           C
ATOM   4455 HD11 ILE A 332      12.097 -20.595  -5.934  1.00 79.79           H
ATOM   4456 HD12 ILE A 332      10.381 -20.702  -6.426  1.00 79.79           H
ATOM   4457 HD13 ILE A 332      11.428 -22.138  -6.487  1.00 79.79           H
ATOM   4458  N   GLN A 333       9.045 -20.313 -10.977  1.00 80.87           N
ATOM   4459  H   GLN A 333       9.407 -21.039 -11.578  1.00 80.87           H
ATOM   4460  CA  GLN A 333       8.486 -19.106 -11.587  1.00 80.87           C
ATOM   4461  HA  GLN A 333       9.012 -18.240 -11.182  1.00 80.87           H
ATOM   4462  C   GLN A 333       7.001 -18.943 -11.244  1.00 80.87           C
ATOM   4463  CB  GLN A 333       8.723 -19.148 -13.103  1.00 80.87           C
ATOM   4464  HB2 GLN A 333       8.198 -20.004 -13.526  1.00 80.87           H
ATOM   4465  HB3 GLN A 333       9.791 -19.277 -13.282  1.00 80.87           H
ATOM   4466  O   GLN A 333       6.589 -17.870 -10.806  1.00 80.87           O
ATOM   4467  CG  GLN A 333       8.255 -17.865 -13.816  1.00 80.87           C
ATOM   4468  HG2 GLN A 333       8.778 -17.005 -13.400  1.00 80.87           H
ATOM   4469  HG3 GLN A 333       7.185 -17.727 -13.661  1.00 80.87           H
ATOM   4470  CD  GLN A 333       8.510 -17.908 -15.321  1.00 80.87           C
ATOM   4471  NE2 GLN A 333       8.047 -16.934 -16.074  1.00 80.87           N
ATOM   4472 HE21 GLN A 333       7.609 -16.110 -15.690  1.00 80.87           H
ATOM   4473 HE22 GLN A 333       8.205 -17.045 -17.066  1.00 80.87           H
ATOM   4474  OE1 GLN A 333       9.145 -18.805 -15.843  1.00 80.87           O
ATOM   4475  N   GLU A 334       6.201 -20.007 -11.380  1.00 84.35           N
ATOM   4476  H   GLU A 334       6.592 -20.866 -11.740  1.00 84.35           H
ATOM   4477  CA  GLU A 334       4.778 -19.993 -11.009  1.00 84.35           C
ATOM   4478  HA  GLU A 334       4.277 -19.172 -11.522  1.00 84.35           H
ATOM   4479  C   GLU A 334       4.589 -19.771  -9.506  1.00 84.35           C
ATOM   4480  CB  GLU A 334       4.095 -21.310 -11.413  1.00 84.35           C
ATOM   4481  HB2 GLU A 334       3.082 -21.294 -11.013  1.00 84.35           H
ATOM   4482  HB3 GLU A 334       4.632 -22.151 -10.975  1.00 84.35           H
ATOM   4483  O   GLU A 334       3.727 -18.995  -9.087  1.00 84.35           O
ATOM   4484  CG  GLU A 334       4.014 -21.484 -12.936  1.00 84.35           C
ATOM   4485  HG2 GLU A 334       5.021 -21.627 -13.329  1.00 84.35           H
ATOM   4486  HG3 GLU A 334       3.605 -20.561 -13.348  1.00 84.35           H
ATOM   4487  CD  GLU A 334       3.119 -22.655 -13.381  1.00 84.35           C
ATOM   4488  OE1 GLU A 334       2.797 -22.713 -14.592  1.00 84.35           O
ATOM   4489  OE2 GLU A 334       2.705 -23.450 -12.507  1.00 84.35           O
ATOM   4490  N   THR A 335       5.438 -20.399  -8.690  1.00 87.44           N
ATOM   4491  H   THR A 335       6.110 -21.032  -9.100  1.00 87.44           H
ATOM   4492  CA  THR A 335       5.417 -20.238  -7.233  1.00 87.44           C
ATOM   4493  HA  THR A 335       4.414 -20.466  -6.875  1.00 87.44           H
ATOM   4494  C   THR A 335       5.736 -18.795  -6.841  1.00 87.44           C
ATOM   4495  CB  THR A 335       6.397 -21.210  -6.561  1.00 87.44           C
ATOM   4496  HB  THR A 335       7.419 -20.976  -6.860  1.00 87.44           H
ATOM   4497  O   THR A 335       5.016 -18.202  -6.037  1.00 87.44           O
ATOM   4498  CG2 THR A 335       6.294 -21.167  -5.038  1.00 87.44           C
ATOM   4499 HG21 THR A 335       5.262 -21.333  -4.729  1.00 87.44           H
ATOM   4500 HG22 THR A 335       6.926 -21.947  -4.612  1.00 87.44           H
ATOM   4501 HG23 THR A 335       6.640 -20.200  -4.672  1.00 87.44           H
ATOM   4502  OG1 THR A 335       6.105 -22.535  -6.935  1.00 87.44           O
ATOM   4503  HG1 THR A 335       6.408 -22.654  -7.838  1.00 87.44           H
ATOM   4504  N   TYR A 336       6.764 -18.190  -7.442  1.00 88.28           N
ATOM   4505  H   TYR A 336       7.326 -18.717  -8.094  1.00 88.28           H
ATOM   4506  CA  TYR A 336       7.135 -16.799  -7.187  1.00 88.28           C
ATOM   4507  HA  TYR A 336       7.247 -16.667  -6.111  1.00 88.28           H
ATOM   4508  C   TYR A 336       6.051 -15.819  -7.658  1.00 88.28           C
ATOM   4509  CB  TYR A 336       8.487 -16.496  -7.841  1.00 88.28           C
ATOM   4510  HB2 TYR A 336       8.399 -16.602  -8.923  1.00 88.28           H
ATOM   4511  HB3 TYR A 336       9.219 -17.226  -7.495  1.00 88.28           H
ATOM   4512  O   TYR A 336       5.702 -14.900  -6.915  1.00 88.28           O
ATOM   4513  CG  TYR A 336       9.000 -15.110  -7.506  1.00 88.28           C
ATOM   4514  CD1 TYR A 336       8.873 -14.057  -8.433  1.00 88.28           C
ATOM   4515  HD1 TYR A 336       8.422 -14.235  -9.398  1.00 88.28           H
ATOM   4516  CD2 TYR A 336       9.574 -14.869  -6.242  1.00 88.28           C
ATOM   4517  HD2 TYR A 336       9.664 -15.679  -5.534  1.00 88.28           H
ATOM   4518  CE1 TYR A 336       9.329 -12.768  -8.097  1.00 88.28           C
ATOM   4519  HE1 TYR A 336       9.246 -11.953  -8.802  1.00 88.28           H
ATOM   4520  CE2 TYR A 336      10.029 -13.580  -5.904  1.00 88.28           C
ATOM   4521  HE2 TYR A 336      10.472 -13.403  -4.935  1.00 88.28           H
ATOM   4522  OH  TYR A 336      10.342 -11.278  -6.517  1.00 88.28           O
ATOM   4523  HH  TYR A 336      10.789 -11.265  -5.668  1.00 88.28           H
ATOM   4524  CZ  TYR A 336       9.905 -12.526  -6.835  1.00 88.28           C
ATOM   4525  N   LEU A 337       5.449 -16.050  -8.832  1.00 90.54           N
ATOM   4526  H   LEU A 337       5.790 -16.812  -9.400  1.00 90.54           H
ATOM   4527  CA  LEU A 337       4.304 -15.277  -9.326  1.00 90.54           C
ATOM   4528  HA  LEU A 337       4.597 -14.231  -9.416  1.00 90.54           H
ATOM   4529  C   LEU A 337       3.120 -15.325  -8.352  1.00 90.54           C
ATOM   4530  CB  LEU A 337       3.870 -15.816 -10.704  1.00 90.54           C
ATOM   4531  HB2 LEU A 337       2.831 -15.542 -10.883  1.00 90.54           H
ATOM   4532  HB3 LEU A 337       3.909 -16.905 -10.681  1.00 90.54           H
ATOM   4533  O   LEU A 337       2.543 -14.281  -8.046  1.00 90.54           O
ATOM   4534  CG  LEU A 337       4.711 -15.304 -11.885  1.00 90.54           C
ATOM   4535  HG  LEU A 337       5.774 -15.410 -11.667  1.00 90.54           H
ATOM   4536  CD1 LEU A 337       4.380 -16.112 -13.139  1.00 90.54           C
ATOM   4537 HD11 LEU A 337       4.990 -15.767 -13.973  1.00 90.54           H
ATOM   4538 HD12 LEU A 337       4.608 -17.164 -12.963  1.00 90.54           H
ATOM   4539 HD13 LEU A 337       3.324 -16.012 -13.390  1.00 90.54           H
ATOM   4540  CD2 LEU A 337       4.402 -13.833 -12.182  1.00 90.54           C
ATOM   4541 HD21 LEU A 337       4.784 -13.201 -11.380  1.00 90.54           H
ATOM   4542 HD22 LEU A 337       4.873 -13.546 -13.122  1.00 90.54           H
ATOM   4543 HD23 LEU A 337       3.326 -13.690 -12.280  1.00 90.54           H
ATOM   4544  N   ALA A 338       2.788 -16.505  -7.820  1.00 92.99           N
ATOM   4545  H   ALA A 338       3.271 -17.330  -8.147  1.00 92.99           H
ATOM   4546  CA  ALA A 338       1.712 -16.674  -6.845  1.00 92.99           C
ATOM   4547  HA  ALA A 338       0.804 -16.228  -7.251  1.00 92.99           H
ATOM   4548  C   ALA A 338       2.004 -15.964  -5.515  1.00 92.99           C
ATOM   4549  CB  ALA A 338       1.480 -18.176  -6.632  1.00 92.99           C
ATOM   4550  HB1 ALA A 338       0.617 -18.327  -5.984  1.00 92.99           H
ATOM   4551  HB2 ALA A 338       1.301 -18.669  -7.588  1.00 92.99           H
ATOM   4552  HB3 ALA A 338       2.357 -18.630  -6.171  1.00 92.99           H
ATOM   4553  O   ALA A 338       1.126 -15.303  -4.954  1.00 92.99           O
ATOM   4554  N   ILE A 339       3.242 -16.063  -5.025  1.00 93.94           N
ATOM   4555  H   ILE A 339       3.902 -16.641  -5.527  1.00 93.94           H
ATOM   4556  CA  ILE A 339       3.690 -15.400  -3.796  1.00 93.94           C
ATOM   4557  HA  ILE A 339       2.996 -15.643  -2.993  1.00 93.94           H
ATOM   4558  C   ILE A 339       3.660 -13.876  -3.959  1.00 93.94           C
ATOM   4559  CB  ILE A 339       5.089 -15.929  -3.410  1.00 93.94           C
ATOM   4560  HB  ILE A 339       5.729 -15.915  -4.292  1.00 93.94           H
ATOM   4561  O   ILE A 339       3.118 -13.177  -3.099  1.00 93.94           O
ATOM   4562  CG1 ILE A 339       4.960 -17.384  -2.906  1.00 93.94           C
ATOM   4563 HG12 ILE A 339       4.396 -17.396  -1.973  1.00 93.94           H
ATOM   4564 HG13 ILE A 339       4.398 -17.978  -3.626  1.00 93.94           H
ATOM   4565  CG2 ILE A 339       5.739 -15.044  -2.337  1.00 93.94           C
ATOM   4566 HG21 ILE A 339       5.959 -14.057  -2.744  1.00 93.94           H
ATOM   4567 HG22 ILE A 339       5.066 -14.945  -1.486  1.00 93.94           H
ATOM   4568 HG23 ILE A 339       6.686 -15.477  -2.017  1.00 93.94           H
ATOM   4569  CD1 ILE A 339       6.302 -18.080  -2.676  1.00 93.94           C
ATOM   4570 HD11 ILE A 339       6.754 -17.691  -1.764  1.00 93.94           H
ATOM   4571 HD12 ILE A 339       6.134 -19.148  -2.538  1.00 93.94           H
ATOM   4572 HD13 ILE A 339       6.964 -17.926  -3.528  1.00 93.94           H
ATOM   4573  N   TYR A 340       4.188 -13.359  -5.071  1.00 93.42           N
ATOM   4574  H   TYR A 340       4.631 -13.980  -5.733  1.00 93.42           H
ATOM   4575  CA  TYR A 340       4.162 -11.932  -5.380  1.00 93.42           C
ATOM   4576  HA  TYR A 340       4.606 -11.385  -4.549  1.00 93.42           H
ATOM   4577  C   TYR A 340       2.725 -11.426  -5.552  1.00 93.42           C
ATOM   4578  CB  TYR A 340       4.999 -11.660  -6.636  1.00 93.42           C
ATOM   4579  HB2 TYR A 340       6.013 -12.025  -6.473  1.00 93.42           H
ATOM   4580  HB3 TYR A 340       4.586 -12.217  -7.477  1.00 93.42           H
ATOM   4581  O   TYR A 340       2.368 -10.388  -4.992  1.00 93.42           O
ATOM   4582  CG  TYR A 340       5.058 -10.188  -7.000  1.00 93.42           C
ATOM   4583  CD1 TYR A 340       4.036  -9.620  -7.783  1.00 93.42           C
ATOM   4584  HD1 TYR A 340       3.219 -10.240  -8.122  1.00 93.42           H
ATOM   4585  CD2 TYR A 340       6.124  -9.385  -6.551  1.00 93.42           C
ATOM   4586  HD2 TYR A 340       6.917  -9.825  -5.965  1.00 93.42           H
ATOM   4587  CE1 TYR A 340       4.093  -8.262  -8.145  1.00 93.42           C
ATOM   4588  HE1 TYR A 340       3.325  -7.820  -8.763  1.00 93.42           H
ATOM   4589  CE2 TYR A 340       6.177  -8.019  -6.897  1.00 93.42           C
ATOM   4590  HE2 TYR A 340       7.009  -7.413  -6.572  1.00 93.42           H
ATOM   4591  OH  TYR A 340       5.149  -6.140  -8.038  1.00 93.42           O
ATOM   4592  HH  TYR A 340       5.828  -5.610  -7.612  1.00 93.42           H
ATOM   4593  CZ  TYR A 340       5.159  -7.457  -7.700  1.00 93.42           C
ATOM   4594  N   TRP A 341       1.875 -12.170  -6.270  1.00 94.69           N
ATOM   4595  H   TRP A 341       2.224 -13.004  -6.722  1.00 94.69           H
ATOM   4596  CA  TRP A 341       0.458 -11.844  -6.424  1.00 94.69           C
ATOM   4597  HA  TRP A 341       0.361 -10.885  -6.932  1.00 94.69           H
ATOM   4598  C   TRP A 341      -0.237 -11.720  -5.068  1.00 94.69           C
ATOM   4599  CB  TRP A 341      -0.253 -12.917  -7.255  1.00 94.69           C
ATOM   4600  HB2 TRP A 341      -0.114 -13.891  -6.786  1.00 94.69           H
ATOM   4601  HB3 TRP A 341       0.191 -12.979  -8.249  1.00 94.69           H
ATOM   4602  O   TRP A 341      -0.903 -10.719  -4.802  1.00 94.69           O
ATOM   4603  CG  TRP A 341      -1.719 -12.663  -7.381  1.00 94.69           C
ATOM   4604  CD1 TRP A 341      -2.293 -11.748  -8.191  1.00 94.69           C
ATOM   4605  HD1 TRP A 341      -1.748 -11.127  -8.886  1.00 94.69           H
ATOM   4606  CD2 TRP A 341      -2.803 -13.257  -6.608  1.00 94.69           C
ATOM   4607  CE2 TRP A 341      -4.026 -12.640  -7.004  1.00 94.69           C
ATOM   4608  CE3 TRP A 341      -2.871 -14.250  -5.608  1.00 94.69           C
ATOM   4609  HE3 TRP A 341      -1.960 -14.734  -5.288  1.00 94.69           H
ATOM   4610  NE1 TRP A 341      -3.651 -11.702  -7.944  1.00 94.69           N
ATOM   4611  HE1 TRP A 341      -4.286 -11.101  -8.450  1.00 94.69           H
ATOM   4612  CH2 TRP A 341      -5.299 -14.016  -5.475  1.00 94.69           C
ATOM   4613  HH2 TRP A 341      -6.242 -14.320  -5.046  1.00 94.69           H
ATOM   4614  CZ2 TRP A 341      -5.263 -13.013  -6.460  1.00 94.69           C
ATOM   4615  HZ2 TRP A 341      -6.171 -12.534  -6.795  1.00 94.69           H
ATOM   4616  CZ3 TRP A 341      -4.105 -14.625  -5.046  1.00 94.69           C
ATOM   4617  HZ3 TRP A 341      -4.136 -15.397  -4.292  1.00 94.69           H
ATOM   4618  N   LEU A 342      -0.051 -12.703  -4.184  1.00 96.18           N
ATOM   4619  H   LEU A 342       0.509 -13.498  -4.458  1.00 96.18           H
ATOM   4620  CA  LEU A 342      -0.672 -12.708  -2.865  1.00 96.18           C
ATOM   4621  HA  LEU A 342      -1.747 -12.605  -3.009  1.00 96.18           H
ATOM   4622  C   LEU A 342      -0.197 -11.522  -2.009  1.00 96.18           C
ATOM   4623  CB  LEU A 342      -0.393 -14.065  -2.207  1.00 96.18           C
ATOM   4624  HB2 LEU A 342      -0.803 -14.854  -2.838  1.00 96.18           H
ATOM   4625  HB3 LEU A 342       0.686 -14.207  -2.151  1.00 96.18           H
ATOM   4626  O   LEU A 342      -1.034 -10.867  -1.381  1.00 96.18           O
ATOM   4627  CG  LEU A 342      -0.979 -14.198  -0.794  1.00 96.18           C
ATOM   4628  HG  LEU A 342      -0.520 -13.441  -0.158  1.00 96.18           H
ATOM   4629  CD1 LEU A 342      -2.502 -14.045  -0.748  1.00 96.18           C
ATOM   4630 HD11 LEU A 342      -2.855 -14.223   0.268  1.00 96.18           H
ATOM   4631 HD12 LEU A 342      -2.787 -13.035  -1.041  1.00 96.18           H
ATOM   4632 HD13 LEU A 342      -2.966 -14.762  -1.425  1.00 96.18           H
ATOM   4633  CD2 LEU A 342      -0.620 -15.564  -0.227  1.00 96.18           C
ATOM   4634 HD21 LEU A 342      -1.173 -16.347  -0.746  1.00 96.18           H
ATOM   4635 HD22 LEU A 342      -0.843 -15.594   0.839  1.00 96.18           H
ATOM   4636 HD23 LEU A 342       0.446 -15.730  -0.383  1.00 96.18           H
ATOM   4637  N   ALA A 343       1.098 -11.195  -2.035  1.00 95.12           N
ATOM   4638  H   ALA A 343       1.736 -11.786  -2.548  1.00 95.12           H
ATOM   4639  CA  ALA A 343       1.644 -10.033  -1.336  1.00 95.12           C
ATOM   4640  HA  ALA A 343       1.380 -10.101  -0.281  1.00 95.12           H
ATOM   4641  C   ALA A 343       1.052  -8.715  -1.865  1.00 95.12           C
ATOM   4642  CB  ALA A 343       3.173 -10.068  -1.441  1.00 95.12           C
ATOM   4643  HB1 ALA A 343       3.484 -10.020  -2.485  1.00 95.12           H
ATOM   4644  HB2 ALA A 343       3.544 -10.992  -0.999  1.00 95.12           H
ATOM   4645  HB3 ALA A 343       3.598  -9.221  -0.902  1.00 95.12           H
ATOM   4646  O   ALA A 343       0.519  -7.916  -1.089  1.00 95.12           O
ATOM   4647  N   MET A 344       1.054  -8.517  -3.186  1.00 94.44           N
ATOM   4648  H   MET A 344       1.487  -9.215  -3.774  1.00 94.44           H
ATOM   4649  CA  MET A 344       0.550  -7.290  -3.815  1.00 94.44           C
ATOM   4650  HA  MET A 344       0.935  -6.438  -3.254  1.00 94.44           H
ATOM   4651  C   MET A 344      -0.977  -7.163  -3.760  1.00 94.44           C
ATOM   4652  CB  MET A 344       1.066  -7.193  -5.256  1.00 94.44           C
ATOM   4653  HB2 MET A 344       0.629  -6.312  -5.727  1.00 94.44           H
ATOM   4654  HB3 MET A 344       0.759  -8.074  -5.820  1.00 94.44           H
ATOM   4655  O   MET A 344      -1.507  -6.050  -3.716  1.00 94.44           O
ATOM   4656  CG  MET A 344       2.593  -7.063  -5.310  1.00 94.44           C
ATOM   4657  HG2 MET A 344       3.045  -7.996  -4.974  1.00 94.44           H
ATOM   4658  HG3 MET A 344       2.879  -6.905  -6.350  1.00 94.44           H
ATOM   4659  SD  MET A 344       3.290  -5.707  -4.323  1.00 94.44           S
ATOM   4660  CE  MET A 344       5.053  -6.097  -4.443  1.00 94.44           C
ATOM   4661  HE1 MET A 344       5.215  -7.156  -4.238  1.00 94.44           H
ATOM   4662  HE2 MET A 344       5.606  -5.500  -3.718  1.00 94.44           H
ATOM   4663  HE3 MET A 344       5.411  -5.850  -5.442  1.00 94.44           H
ATOM   4664  N   SER A 345      -1.702  -8.281  -3.659  1.00 94.86           N
ATOM   4665  H   SER A 345      -1.236  -9.164  -3.810  1.00 94.86           H
ATOM   4666  CA  SER A 345      -3.158  -8.280  -3.470  1.00 94.86           C
ATOM   4667  HA  SER A 345      -3.592  -7.685  -4.274  1.00 94.86           H
ATOM   4668  C   SER A 345      -3.586  -7.611  -2.158  1.00 94.86           C
ATOM   4669  CB  SER A 345      -3.739  -9.695  -3.589  1.00 94.86           C
ATOM   4670  HB2 SER A 345      -4.818  -9.614  -3.721  1.00 94.86           H
ATOM   4671  HB3 SER A 345      -3.330 -10.194  -4.467  1.00 94.86           H
ATOM   4672  O   SER A 345      -4.740  -7.200  -2.036  1.00 94.86           O
ATOM   4673  OG  SER A 345      -3.497 -10.468  -2.429  1.00 94.86           O
ATOM   4674  HG  SER A 345      -2.549 -10.553  -2.298  1.00 94.86           H
ATOM   4675  N   ASN A 346      -2.663  -7.399  -1.206  1.00 94.73           N
ATOM   4676  H   ASN A 346      -1.724  -7.733  -1.368  1.00 94.73           H
ATOM   4677  CA  ASN A 346      -2.922  -6.636   0.015  1.00 94.73           C
ATOM   4678  HA  ASN A 346      -3.615  -7.208   0.632  1.00 94.73           H
ATOM   4679  C   ASN A 346      -3.573  -5.267  -0.264  1.00 94.73           C
ATOM   4680  CB  ASN A 346      -1.613  -6.479   0.800  1.00 94.73           C
ATOM   4681  HB2 ASN A 346      -0.908  -5.870   0.234  1.00 94.73           H
ATOM   4682  HB3 ASN A 346      -1.163  -7.456   0.974  1.00 94.73           H
ATOM   4683  O   ASN A 346      -4.561  -4.909   0.384  1.00 94.73           O
ATOM   4684  CG  ASN A 346      -1.881  -5.815   2.133  1.00 94.73           C
ATOM   4685  ND2 ASN A 346      -2.448  -6.539   3.067  1.00 94.73           N
ATOM   4686 HD21 ASN A 346      -2.649  -7.514   2.895  1.00 94.73           H
ATOM   4687 HD22 ASN A 346      -2.693  -6.054   3.919  1.00 94.73           H
ATOM   4688  OD1 ASN A 346      -1.621  -4.648   2.356  1.00 94.73           O
ATOM   4689  N   SER A 347      -3.090  -4.554  -1.286  1.00 94.71           N
ATOM   4690  H   SER A 347      -2.287  -4.909  -1.784  1.00 94.71           H
ATOM   4691  CA  SER A 347      -3.597  -3.234  -1.681  1.00 94.71           C
ATOM   4692  HA  SER A 347      -3.579  -2.576  -0.812  1.00 94.71           H
ATOM   4693  C   SER A 347      -5.041  -3.264  -2.207  1.00 94.71           C
ATOM   4694  CB  SER A 347      -2.667  -2.647  -2.749  1.00 94.71           C
ATOM   4695  HB2 SER A 347      -3.058  -1.692  -3.100  1.00 94.71           H
ATOM   4696  HB3 SER A 347      -2.613  -3.330  -3.597  1.00 94.71           H
ATOM   4697  O   SER A 347      -5.734  -2.245  -2.174  1.00 94.71           O
ATOM   4698  OG  SER A 347      -1.366  -2.461  -2.225  1.00 94.71           O
ATOM   4699  HG  SER A 347      -1.379  -1.843  -1.491  1.00 94.71           H
ATOM   4700  N   MET A 348      -5.529  -4.424  -2.661  1.00 94.44           N
ATOM   4701  H   MET A 348      -4.932  -5.237  -2.613  1.00 94.44           H
ATOM   4702  CA  MET A 348      -6.909  -4.619  -3.117  1.00 94.44           C
ATOM   4703  HA  MET A 348      -7.212  -3.758  -3.713  1.00 94.44           H
ATOM   4704  C   MET A 348      -7.894  -4.746  -1.945  1.00 94.44           C
ATOM   4705  CB  MET A 348      -6.948  -5.869  -4.011  1.00 94.44           C
ATOM   4706  HB2 MET A 348      -6.667  -6.746  -3.428  1.00 94.44           H
ATOM   4707  HB3 MET A 348      -6.247  -5.751  -4.837  1.00 94.44           H
ATOM   4708  O   MET A 348      -9.025  -4.253  -2.018  1.00 94.44           O
ATOM   4709  CG  MET A 348      -8.341  -6.106  -4.573  1.00 94.44           C
ATOM   4710  HG2 MET A 348      -9.035  -6.215  -3.739  1.00 94.44           H
ATOM   4711  HG3 MET A 348      -8.603  -5.213  -5.141  1.00 94.44           H
ATOM   4712  SD  MET A 348      -8.534  -7.552  -5.648  1.00 94.44           S
ATOM   4713  CE  MET A 348      -8.237  -8.891  -4.458  1.00 94.44           C
ATOM   4714  HE1 MET A 348      -8.394  -9.852  -4.946  1.00 94.44           H
ATOM   4715  HE2 MET A 348      -7.210  -8.848  -4.094  1.00 94.44           H
ATOM   4716  HE3 MET A 348      -8.922  -8.797  -3.616  1.00 94.44           H
ATOM   4717  N   TYR A 349      -7.484  -5.395  -0.853  1.00 94.45           N
ATOM   4718  H   TYR A 349      -6.553  -5.785  -0.842  1.00 94.45           H
ATOM   4719  CA  TYR A 349      -8.393  -5.705   0.251  1.00 94.45           C
ATOM   4720  HA  TYR A 349      -9.318  -6.094  -0.174  1.00 94.45           H
ATOM   4721  C   TYR A 349      -8.771  -4.477   1.081  1.00 94.45           C
ATOM   4722  CB  TYR A 349      -7.790  -6.793   1.140  1.00 94.45           C
ATOM   4723  HB2 TYR A 349      -8.483  -6.989   1.959  1.00 94.45           H
ATOM   4724  HB3 TYR A 349      -6.862  -6.420   1.571  1.00 94.45           H
ATOM   4725  O   TYR A 349      -9.890  -4.421   1.589  1.00 94.45           O
ATOM   4726  CG  TYR A 349      -7.536  -8.107   0.428  1.00 94.45           C
ATOM   4727  CD1 TYR A 349      -8.594  -8.807  -0.186  1.00 94.45           C
ATOM   4728  HD1 TYR A 349      -9.602  -8.420  -0.148  1.00 94.45           H
ATOM   4729  CD2 TYR A 349      -6.233  -8.628   0.371  1.00 94.45           C
ATOM   4730  HD2 TYR A 349      -5.420  -8.097   0.844  1.00 94.45           H
ATOM   4731  CE1 TYR A 349      -8.338 -10.013  -0.867  1.00 94.45           C
ATOM   4732  HE1 TYR A 349      -9.134 -10.557  -1.355  1.00 94.45           H
ATOM   4733  CE2 TYR A 349      -5.972  -9.827  -0.311  1.00 94.45           C
ATOM   4734  HE2 TYR A 349      -4.964 -10.209  -0.371  1.00 94.45           H
ATOM   4735  OH  TYR A 349      -6.769 -11.653  -1.638  1.00 94.45           O
ATOM   4736  HH  TYR A 349      -5.824 -11.808  -1.718  1.00 94.45           H
ATOM   4737  CZ  TYR A 349      -7.023 -10.517  -0.943  1.00 94.45           C
ATOM   4738  N   ASN A 350      -7.896  -3.472   1.191  1.00 92.20           N
ATOM   4739  H   ASN A 350      -6.989  -3.587   0.762  1.00 92.20           H
ATOM   4740  CA  ASN A 350      -8.150  -2.270   1.993  1.00 92.20           C
ATOM   4741  HA  ASN A 350      -8.278  -2.587   3.027  1.00 92.20           H
ATOM   4742  C   ASN A 350      -9.489  -1.583   1.618  1.00 92.20           C
ATOM   4743  CB  ASN A 350      -6.900  -1.357   1.939  1.00 92.20           C
ATOM   4744  HB2 ASN A 350      -7.144  -0.355   2.293  1.00 92.20           H
ATOM   4745  HB3 ASN A 350      -6.518  -1.285   0.920  1.00 92.20           H
ATOM   4746  O   ASN A 350     -10.386  -1.526   2.470  1.00 92.20           O
ATOM   4747  CG  ASN A 350      -5.746  -1.877   2.776  1.00 92.20           C
ATOM   4748  ND2 ASN A 350      -4.526  -1.543   2.435  1.00 92.20           N
ATOM   4749 HD21 ASN A 350      -3.756  -2.018   2.884  1.00 92.20           H
ATOM   4750 HD22 ASN A 350      -4.319  -0.966   1.632  1.00 92.20           H
ATOM   4751  OD1 ASN A 350      -5.943  -2.566   3.766  1.00 92.20           O
ATOM   4752  N   PRO A 351      -9.722  -1.166   0.355  1.00 93.32           N
ATOM   4753  CA  PRO A 351     -11.019  -0.644  -0.087  1.00 93.32           C
ATOM   4754  HA  PRO A 351     -11.207   0.298   0.429  1.00 93.32           H
ATOM   4755  C   PRO A 351     -12.205  -1.589   0.150  1.00 93.32           C
ATOM   4756  CB  PRO A 351     -10.857  -0.377  -1.586  1.00 93.32           C
ATOM   4757  HB2 PRO A 351     -11.110  -1.265  -2.164  1.00 93.32           H
ATOM   4758  HB3 PRO A 351     -11.458   0.471  -1.914  1.00 93.32           H
ATOM   4759  O   PRO A 351     -13.266  -1.137   0.596  1.00 93.32           O
ATOM   4760  CG  PRO A 351      -9.370  -0.100  -1.744  1.00 93.32           C
ATOM   4761  HG2 PRO A 351      -9.167   0.940  -1.490  1.00 93.32           H
ATOM   4762  HG3 PRO A 351      -9.013  -0.333  -2.748  1.00 93.32           H
ATOM   4763  CD  PRO A 351      -8.733  -1.006  -0.706  1.00 93.32           C
ATOM   4764  HD2 PRO A 351      -7.834  -0.496  -0.359  1.00 93.32           H
ATOM   4765  HD3 PRO A 351      -8.483  -1.971  -1.147  1.00 93.32           H
ATOM   4766  N   MET A 352     -12.041  -2.892  -0.115  1.00 93.56           N
ATOM   4767  H   MET A 352     -11.140  -3.207  -0.446  1.00 93.56           H
ATOM   4768  CA  MET A 352     -13.106  -3.889   0.067  1.00 93.56           C
ATOM   4769  HA  MET A 352     -13.970  -3.609  -0.536  1.00 93.56           H
ATOM   4770  C   MET A 352     -13.554  -3.963   1.529  1.00 93.56           C
ATOM   4771  CB  MET A 352     -12.635  -5.285  -0.363  1.00 93.56           C
ATOM   4772  HB2 MET A 352     -13.418  -5.999  -0.106  1.00 93.56           H
ATOM   4773  HB3 MET A 352     -11.742  -5.563   0.196  1.00 93.56           H
ATOM   4774  O   MET A 352     -14.750  -3.909   1.829  1.00 93.56           O
ATOM   4775  CG  MET A 352     -12.345  -5.441  -1.854  1.00 93.56           C
ATOM   4776  HG2 MET A 352     -11.514  -4.798  -2.143  1.00 93.56           H
ATOM   4777  HG3 MET A 352     -13.229  -5.159  -2.426  1.00 93.56           H
ATOM   4778  SD  MET A 352     -11.924  -7.163  -2.223  1.00 93.56           S
ATOM   4779  CE  MET A 352     -11.809  -7.114  -4.023  1.00 93.56           C
ATOM   4780  HE1 MET A 352     -11.623  -8.118  -4.404  1.00 93.56           H
ATOM   4781  HE2 MET A 352     -12.736  -6.730  -4.449  1.00 93.56           H
ATOM   4782  HE3 MET A 352     -10.972  -6.473  -4.301  1.00 93.56           H
ATOM   4783  N   ILE A 353     -12.589  -4.014   2.449  1.00 92.38           N
ATOM   4784  H   ILE A 353     -11.633  -4.046   2.126  1.00 92.38           H
ATOM   4785  CA  ILE A 353     -12.829  -4.037   3.891  1.00 92.38           C
ATOM   4786  HA  ILE A 353     -13.468  -4.886   4.129  1.00 92.38           H
ATOM   4787  C   ILE A 353     -13.560  -2.761   4.322  1.00 92.38           C
ATOM   4788  CB  ILE A 353     -11.485  -4.200   4.634  1.00 92.38           C
ATOM   4789  HB  ILE A 353     -10.811  -3.411   4.299  1.00 92.38           H
ATOM   4790  O   ILE A 353     -14.507  -2.824   5.112  1.00 92.38           O
ATOM   4791  CG1 ILE A 353     -10.832  -5.573   4.361  1.00 92.38           C
ATOM   4792 HG12 ILE A 353     -10.943  -5.846   3.312  1.00 92.38           H
ATOM   4793 HG13 ILE A 353     -11.325  -6.350   4.944  1.00 92.38           H
ATOM   4794  CG2 ILE A 353     -11.689  -4.048   6.145  1.00 92.38           C
ATOM   4795 HG21 ILE A 353     -10.757  -4.245   6.676  1.00 92.38           H
ATOM   4796 HG22 ILE A 353     -12.000  -3.029   6.375  1.00 92.38           H
ATOM   4797 HG23 ILE A 353     -12.436  -4.770   6.475  1.00 92.38           H
ATOM   4798  CD1 ILE A 353      -9.334  -5.558   4.690  1.00 92.38           C
ATOM   4799 HD11 ILE A 353      -8.868  -4.656   4.293  1.00 92.38           H
ATOM   4800 HD12 ILE A 353      -9.173  -5.610   5.767  1.00 92.38           H
ATOM   4801 HD13 ILE A 353      -8.850  -6.408   4.209  1.00 92.38           H
ATOM   4802  N   TYR A 354     -13.163  -1.599   3.796  1.00 88.95           N
ATOM   4803  H   TYR A 354     -12.367  -1.598   3.174  1.00 88.95           H
ATOM   4804  CA  TYR A 354     -13.779  -0.318   4.154  1.00 88.95           C
ATOM   4805  HA  TYR A 354     -13.813  -0.239   5.241  1.00 88.95           H
ATOM   4806  C   TYR A 354     -15.224  -0.244   3.664  1.00 88.95           C
ATOM   4807  CB  TYR A 354     -12.939   0.848   3.609  1.00 88.95           C
ATOM   4808  HB2 TYR A 354     -12.955   0.806   2.520  1.00 88.95           H
ATOM   4809  HB3 TYR A 354     -13.413   1.783   3.909  1.00 88.95           H
ATOM   4810  O   TYR A 354     -16.107   0.156   4.427  1.00 88.95           O
ATOM   4811  CG  TYR A 354     -11.487   0.901   4.056  1.00 88.95           C
ATOM   4812  CD1 TYR A 354     -11.011   0.096   5.111  1.00 88.95           C
ATOM   4813  HD1 TYR A 354     -11.666  -0.600   5.615  1.00 88.95           H
ATOM   4814  CD2 TYR A 354     -10.583   1.723   3.357  1.00 88.95           C
ATOM   4815  HD2 TYR A 354     -10.926   2.329   2.530  1.00 88.95           H
ATOM   4816  CE1 TYR A 354      -9.651   0.093   5.457  1.00 88.95           C
ATOM   4817  HE1 TYR A 354      -9.275  -0.572   6.220  1.00 88.95           H
ATOM   4818  CE2 TYR A 354      -9.219   1.729   3.701  1.00 88.95           C
ATOM   4819  HE2 TYR A 354      -8.510   2.328   3.149  1.00 88.95           H
ATOM   4820  OH  TYR A 354      -7.440   0.878   5.057  1.00 88.95           O
ATOM   4821  HH  TYR A 354      -7.169   0.093   5.538  1.00 88.95           H
ATOM   4822  CZ  TYR A 354      -8.754   0.902   4.742  1.00 88.95           C
ATOM   4823  N   CYS A 355     -15.479  -0.688   2.433  1.00 89.77           N
ATOM   4824  H   CYS A 355     -14.702  -0.998   1.867  1.00 89.77           H
ATOM   4825  CA  CYS A 355     -16.819  -0.781   1.862  1.00 89.77           C
ATOM   4826  HA  CYS A 355     -17.289   0.202   1.893  1.00 89.77           H
ATOM   4827  C   CYS A 355     -17.717  -1.748   2.653  1.00 89.77           C
ATOM   4828  CB  CYS A 355     -16.675  -1.210   0.397  1.00 89.77           C
ATOM   4829  HB2 CYS A 355     -15.970  -0.554  -0.114  1.00 89.77           H
ATOM   4830  HB3 CYS A 355     -16.292  -2.229   0.343  1.00 89.77           H
ATOM   4831  O   CYS A 355     -18.878  -1.436   2.925  1.00 89.77           O
ATOM   4832  SG  CYS A 355     -18.291  -1.112  -0.424  1.00 89.77           S
ATOM   4833  HG  CYS A 355     -17.867  -1.486  -1.634  1.00 89.77           H
ATOM   4834  N   TRP A 356     -17.189  -2.899   3.080  1.00 86.54           N
ATOM   4835  H   TRP A 356     -16.254  -3.139   2.786  1.00 86.54           H
ATOM   4836  CA  TRP A 356     -17.981  -3.913   3.778  1.00 86.54           C
ATOM   4837  HA  TRP A 356     -18.947  -3.992   3.279  1.00 86.54           H
ATOM   4838  C   TRP A 356     -18.269  -3.547   5.244  1.00 86.54           C
ATOM   4839  CB  TRP A 356     -17.284  -5.274   3.644  1.00 86.54           C
ATOM   4840  HB2 TRP A 356     -17.033  -5.440   2.596  1.00 86.54           H
ATOM   4841  HB3 TRP A 356     -16.351  -5.259   4.207  1.00 86.54           H
ATOM   4842  O   TRP A 356     -19.398  -3.697   5.722  1.00 86.54           O
ATOM   4843  CG  TRP A 356     -18.118  -6.431   4.099  1.00 86.54           C
ATOM   4844  CD1 TRP A 356     -19.259  -6.849   3.506  1.00 86.54           C
ATOM   4845  HD1 TRP A 356     -19.680  -6.418   2.610  1.00 86.54           H
ATOM   4846  CD2 TRP A 356     -17.904  -7.338   5.225  1.00 86.54           C
ATOM   4847  CE2 TRP A 356     -19.026  -8.215   5.316  1.00 86.54           C
ATOM   4848  CE3 TRP A 356     -16.860  -7.548   6.148  1.00 86.54           C
ATOM   4849  HE3 TRP A 356     -15.933  -7.008   6.018  1.00 86.54           H
ATOM   4850  NE1 TRP A 356     -19.795  -7.904   4.217  1.00 86.54           N
ATOM   4851  HE1 TRP A 356     -20.603  -8.428   3.911  1.00 86.54           H
ATOM   4852  CH2 TRP A 356     -18.122  -9.309   7.275  1.00 86.54           C
ATOM   4853  HH2 TRP A 356     -18.183 -10.075   8.034  1.00 86.54           H
ATOM   4854  CZ2 TRP A 356     -19.152  -9.175   6.330  1.00 86.54           C
ATOM   4855  HZ2 TRP A 356     -20.008  -9.833   6.352  1.00 86.54           H
ATOM   4856  CZ3 TRP A 356     -16.969  -8.514   7.167  1.00 86.54           C
ATOM   4857  HZ3 TRP A 356     -16.138  -8.685   7.835  1.00 86.54           H
ATOM   4858  N   LEU A 357     -17.275  -3.022   5.969  1.00 82.52           N
ATOM   4859  H   LEU A 357     -16.373  -2.924   5.525  1.00 82.52           H
ATOM   4860  CA  LEU A 357     -17.365  -2.840   7.423  1.00 82.52           C
ATOM   4861  HA  LEU A 357     -18.177  -3.465   7.794  1.00 82.52           H
ATOM   4862  C   LEU A 357     -17.738  -1.429   7.870  1.00 82.52           C
ATOM   4863  CB  LEU A 357     -16.064  -3.320   8.086  1.00 82.52           C
ATOM   4864  HB2 LEU A 357     -15.214  -2.820   7.620  1.00 82.52           H
ATOM   4865  HB3 LEU A 357     -16.078  -3.046   9.141  1.00 82.52           H
ATOM   4866  O   LEU A 357     -18.261  -1.263   8.980  1.00 82.52           O
ATOM   4867  CG  LEU A 357     -15.897  -4.841   7.972  1.00 82.52           C
ATOM   4868  HG  LEU A 357     -15.910  -5.115   6.917  1.00 82.52           H
ATOM   4869  CD1 LEU A 357     -14.585  -5.310   8.571  1.00 82.52           C
ATOM   4870 HD11 LEU A 357     -14.410  -6.350   8.299  1.00 82.52           H
ATOM   4871 HD12 LEU A 357     -13.766  -4.711   8.172  1.00 82.52           H
ATOM   4872 HD13 LEU A 357     -14.639  -5.229   9.657  1.00 82.52           H
ATOM   4873  CD2 LEU A 357     -17.000  -5.576   8.744  1.00 82.52           C
ATOM   4874 HD21 LEU A 357     -16.710  -6.610   8.925  1.00 82.52           H
ATOM   4875 HD22 LEU A 357     -17.915  -5.591   8.151  1.00 82.52           H
ATOM   4876 HD23 LEU A 357     -17.179  -5.095   9.705  1.00 82.52           H
ATOM   4877  N   ASN A 358     -17.550  -0.403   7.043  1.00 83.33           N
ATOM   4878  H   ASN A 358     -17.154  -0.570   6.129  1.00 83.33           H
ATOM   4879  CA  ASN A 358     -17.870   0.969   7.419  1.00 83.33           C
ATOM   4880  HA  ASN A 358     -18.165   1.004   8.468  1.00 83.33           H
ATOM   4881  C   ASN A 358     -19.051   1.505   6.604  1.00 83.33           C
ATOM   4882  CB  ASN A 358     -16.597   1.806   7.323  1.00 83.33           C
ATOM   4883  HB2 ASN A 358     -16.281   1.847   6.280  1.00 83.33           H
ATOM   4884  HB3 ASN A 358     -15.808   1.310   7.889  1.00 83.33           H
ATOM   4885  O   ASN A 358     -18.947   1.732   5.405  1.00 83.33           O
ATOM   4886  CG  ASN A 358     -16.774   3.215   7.861  1.00 83.33           C
ATOM   4887  ND2 ASN A 358     -15.725   3.795   8.390  1.00 83.33           N
ATOM   4888 HD21 ASN A 358     -14.830   3.327   8.366  1.00 83.33           H
ATOM   4889 HD22 ASN A 358     -15.821   4.757   8.682  1.00 83.33           H
ATOM   4890  OD1 ASN A 358     -17.846   3.805   7.838  1.00 83.33           O
ATOM   4891  N   ASN A 359     -20.173   1.776   7.282  1.00 85.47           N
ATOM   4892  H   ASN A 359     -20.180   1.628   8.281  1.00 85.47           H
ATOM   4893  CA  ASN A 359     -21.410   2.219   6.631  1.00 85.47           C
ATOM   4894  HA  ASN A 359     -21.717   1.462   5.909  1.00 85.47           H
ATOM   4895  C   ASN A 359     -21.226   3.527   5.846  1.00 85.47           C
ATOM   4896  CB  ASN A 359     -22.528   2.395   7.679  1.00 85.47           C
ATOM   4897  HB2 ASN A 359     -23.385   2.855   7.187  1.00 85.47           H
ATOM   4898  HB3 ASN A 359     -22.195   3.079   8.460  1.00 85.47           H
ATOM   4899  O   ASN A 359     -21.840   3.687   4.798  1.00 85.47           O
ATOM   4900  CG  ASN A 359     -23.021   1.110   8.320  1.00 85.47           C
ATOM   4901  ND2 ASN A 359     -23.906   1.214   9.282  1.00 85.47           N
ATOM   4902 HD21 ASN A 359     -24.361   0.369   9.598  1.00 85.47           H
ATOM   4903 HD22 ASN A 359     -24.326   2.110   9.484  1.00 85.47           H
ATOM   4904  OD1 ASN A 359     -22.588   0.007   8.031  1.00 85.47           O
ATOM   4905  N   ARG A 360     -20.370   4.445   6.319  1.00 85.60           N
ATOM   4906  H   ARG A 360     -19.797   4.210   7.117  1.00 85.60           H
ATOM   4907  CA  ARG A 360     -20.115   5.712   5.617  1.00 85.60           C
ATOM   4908  HA  ARG A 360     -21.063   6.154   5.311  1.00 85.60           H
ATOM   4909  C   ARG A 360     -19.334   5.487   4.330  1.00 85.60           C
ATOM   4910  CB  ARG A 360     -19.377   6.712   6.512  1.00 85.60           C
ATOM   4911  HB2 ARG A 360     -19.146   7.589   5.909  1.00 85.60           H
ATOM   4912  HB3 ARG A 360     -18.439   6.278   6.859  1.00 85.60           H
ATOM   4913  O   ARG A 360     -19.717   6.022   3.296  1.00 85.60           O
ATOM   4914  CG  ARG A 360     -20.217   7.160   7.714  1.00 85.60           C
ATOM   4915  HG2 ARG A 360     -20.373   6.319   8.390  1.00 85.60           H
ATOM   4916  HG3 ARG A 360     -21.180   7.534   7.368  1.00 85.60           H
ATOM   4917  CD  ARG A 360     -19.474   8.280   8.446  1.00 85.60           C
ATOM   4918  HD2 ARG A 360     -18.487   7.919   8.735  1.00 85.60           H
ATOM   4919  HD3 ARG A 360     -19.356   9.115   7.755  1.00 85.60           H
ATOM   4920  NE  ARG A 360     -20.203   8.737   9.640  1.00 85.60           N
ATOM   4921  HE  ARG A 360     -21.112   8.327   9.805  1.00 85.60           H
ATOM   4922  NH1 ARG A 360     -18.748  10.419  10.198  1.00 85.60           N
ATOM   4923 HH11 ARG A 360     -18.529  11.250  10.729  1.00 85.60           H
ATOM   4924 HH12 ARG A 360     -18.240  10.233   9.345  1.00 85.60           H
ATOM   4925  NH2 ARG A 360     -20.586  10.082  11.433  1.00 85.60           N
ATOM   4926 HH21 ARG A 360     -20.355  10.892  11.990  1.00 85.60           H
ATOM   4927 HH22 ARG A 360     -21.486   9.643  11.564  1.00 85.60           H
ATOM   4928  CZ  ARG A 360     -19.841   9.739  10.420  1.00 85.60           C
ATOM   4929  N   PHE A 361     -18.294   4.651   4.376  1.00 86.72           N
ATOM   4930  H   PHE A 361     -18.069   4.195   5.248  1.00 86.72           H
ATOM   4931  CA  PHE A 361     -17.580   4.251   3.162  1.00 86.72           C
ATOM   4932  HA  PHE A 361     -17.266   5.148   2.628  1.00 86.72           H
ATOM   4933  C   PHE A 361     -18.510   3.503   2.216  1.00 86.72           C
ATOM   4934  CB  PHE A 361     -16.332   3.426   3.490  1.00 86.72           C
ATOM   4935  HB2 PHE A 361     -16.038   2.867   2.602  1.00 86.72           H
ATOM   4936  HB3 PHE A 361     -16.573   2.700   4.266  1.00 86.72           H
ATOM   4937  O   PHE A 361     -18.589   3.877   1.055  1.00 86.72           O
ATOM   4938  CG  PHE A 361     -15.147   4.275   3.901  1.00 86.72           C
ATOM   4939  CD1 PHE A 361     -14.545   5.122   2.955  1.00 86.72           C
ATOM   4940  HD1 PHE A 361     -14.907   5.151   1.938  1.00 86.72           H
ATOM   4941  CD2 PHE A 361     -14.621   4.213   5.202  1.00 86.72           C
ATOM   4942  HD2 PHE A 361     -15.024   3.504   5.911  1.00 86.72           H
ATOM   4943  CE1 PHE A 361     -13.449   5.918   3.320  1.00 86.72           C
ATOM   4944  HE1 PHE A 361     -12.980   6.547   2.578  1.00 86.72           H
ATOM   4945  CE2 PHE A 361     -13.532   5.016   5.577  1.00 86.72           C
ATOM   4946  HE2 PHE A 361     -13.112   4.948   6.570  1.00 86.72           H
ATOM   4947  CZ  PHE A 361     -12.945   5.873   4.630  1.00 86.72           C
ATOM   4948  HZ  PHE A 361     -12.084   6.470   4.892  1.00 86.72           H
ATOM   4949  N   ARG A 362     -19.293   2.538   2.709  1.00 89.85           N
ATOM   4950  H   ARG A 362     -19.138   2.244   3.663  1.00 89.85           H
ATOM   4951  CA  ARG A 362     -20.289   1.810   1.913  1.00 89.85           C
ATOM   4952  HA  ARG A 362     -19.767   1.223   1.158  1.00 89.85           H
ATOM   4953  C   ARG A 362     -21.251   2.739   1.180  1.00 89.85           C
ATOM   4954  CB  ARG A 362     -21.078   0.870   2.828  1.00 89.85           C
ATOM   4955  HB2 ARG A 362     -21.779   1.447   3.432  1.00 89.85           H
ATOM   4956  HB3 ARG A 362     -20.396   0.363   3.510  1.00 89.85           H
ATOM   4957  O   ARG A 362     -21.487   2.554  -0.006  1.00 89.85           O
ATOM   4958  CG  ARG A 362     -21.844  -0.169   1.999  1.00 89.85           C
ATOM   4959  HG2 ARG A 362     -21.146  -0.688   1.342  1.00 89.85           H
ATOM   4960  HG3 ARG A 362     -22.603   0.319   1.387  1.00 89.85           H
ATOM   4961  CD  ARG A 362     -22.510  -1.202   2.908  1.00 89.85           C
ATOM   4962  HD2 ARG A 362     -22.949  -1.975   2.278  1.00 89.85           H
ATOM   4963  HD3 ARG A 362     -21.739  -1.663   3.526  1.00 89.85           H
ATOM   4964  NE  ARG A 362     -23.557  -0.599   3.760  1.00 89.85           N
ATOM   4965  HE  ARG A 362     -23.735   0.387   3.633  1.00 89.85           H
ATOM   4966  NH1 ARG A 362     -24.121  -2.520   4.877  1.00 89.85           N
ATOM   4967 HH11 ARG A 362     -24.735  -3.030   5.496  1.00 89.85           H
ATOM   4968 HH12 ARG A 362     -23.383  -3.005   4.387  1.00 89.85           H
ATOM   4969  NH2 ARG A 362     -25.238  -0.626   5.292  1.00 89.85           N
ATOM   4970 HH21 ARG A 362     -25.860  -1.143   5.897  1.00 89.85           H
ATOM   4971 HH22 ARG A 362     -25.447   0.337   5.074  1.00 89.85           H
ATOM   4972  CZ  ARG A 362     -24.294  -1.248   4.642  1.00 89.85           C
ATOM   4973  N   ASN A 363     -21.794   3.739   1.871  1.00 88.10           N
ATOM   4974  H   ASN A 363     -21.604   3.803   2.861  1.00 88.10           H
ATOM   4975  CA  ASN A 363     -22.697   4.718   1.268  1.00 88.10           C
ATOM   4976  HA  ASN A 363     -23.479   4.192   0.720  1.00 88.10           H
ATOM   4977  C   ASN A 363     -21.964   5.599   0.244  1.00 88.10           C
ATOM   4978  CB  ASN A 363     -23.362   5.545   2.379  1.00 88.10           C
ATOM   4979  HB2 ASN A 363     -22.601   5.952   3.045  1.00 88.10           H
ATOM   4980  HB3 ASN A 363     -23.890   6.382   1.923  1.00 88.10           H
ATOM   4981  O   ASN A 363     -22.527   5.900  -0.803  1.00 88.10           O
ATOM   4982  CG  ASN A 363     -24.378   4.766   3.202  1.00 88.10           C
ATOM   4983  ND2 ASN A 363     -24.977   5.409   4.177  1.00 88.10           N
ATOM   4984 HD21 ASN A 363     -25.786   4.960   4.582  1.00 88.10           H
ATOM   4985 HD22 ASN A 363     -24.850   6.405   4.282  1.00 88.10           H
ATOM   4986  OD1 ASN A 363     -24.652   3.589   2.992  1.00 88.10           O
ATOM   4987  N   GLY A 364     -20.700   5.951   0.498  1.00 87.04           N
ATOM   4988  H   GLY A 364     -20.298   5.704   1.391  1.00 87.04           H
ATOM   4989  CA  GLY A 364     -19.840   6.629  -0.474  1.00 87.04           C
ATOM   4990  HA2 GLY A 364     -20.300   7.571  -0.772  1.00 87.04           H
ATOM   4991  HA3 GLY A 364     -18.880   6.840  -0.004  1.00 87.04           H
ATOM   4992  C   GLY A 364     -19.586   5.791  -1.732  1.00 87.04           C
ATOM   4993  O   GLY A 364     -19.771   6.289  -2.838  1.00 87.04           O
ATOM   4994  N   PHE A 365     -19.253   4.507  -1.577  1.00 88.23           N
ATOM   4995  H   PHE A 365     -19.084   4.166  -0.642  1.00 88.23           H
ATOM   4996  CA  PHE A 365     -19.102   3.565  -2.689  1.00 88.23           C
ATOM   4997  HA  PHE A 365     -18.366   3.956  -3.392  1.00 88.23           H
ATOM   4998  C   PHE A 365     -20.412   3.412  -3.462  1.00 88.23           C
ATOM   4999  CB  PHE A 365     -18.610   2.202  -2.176  1.00 88.23           C
ATOM   5000  HB2 PHE A 365     -19.107   1.958  -1.237  1.00 88.23           H
ATOM   5001  HB3 PHE A 365     -18.900   1.436  -2.896  1.00 88.23           H
ATOM   5002  O   PHE A 365     -20.405   3.524  -4.683  1.00 88.23           O
ATOM   5003  CG  PHE A 365     -17.107   2.103  -2.004  1.00 88.23           C
ATOM   5004  CD1 PHE A 365     -16.292   1.897  -3.131  1.00 88.23           C
ATOM   5005  HD1 PHE A 365     -16.729   1.862  -4.118  1.00 88.23           H
ATOM   5006  CD2 PHE A 365     -16.513   2.181  -0.731  1.00 88.23           C
ATOM   5007  HD2 PHE A 365     -17.131   2.269   0.151  1.00 88.23           H
ATOM   5008  CE1 PHE A 365     -14.902   1.764  -2.988  1.00 88.23           C
ATOM   5009  HE1 PHE A 365     -14.281   1.605  -3.857  1.00 88.23           H
ATOM   5010  CE2 PHE A 365     -15.118   2.089  -0.587  1.00 88.23           C
ATOM   5011  HE2 PHE A 365     -14.661   2.142   0.390  1.00 88.23           H
ATOM   5012  CZ  PHE A 365     -14.316   1.873  -1.718  1.00 88.23           C
ATOM   5013  HZ  PHE A 365     -13.245   1.777  -1.615  1.00 88.23           H
ATOM   5014  N   LYS A 366     -21.549   3.242  -2.771  1.00 87.81           N
ATOM   5015  H   LYS A 366     -21.486   3.129  -1.770  1.00 87.81           H
ATOM   5016  CA  LYS A 366     -22.874   3.221  -3.409  1.00 87.81           C
ATOM   5017  HA  LYS A 366     -22.907   2.415  -4.141  1.00 87.81           H
ATOM   5018  C   LYS A 366     -23.149   4.500  -4.188  1.00 87.81           C
ATOM   5019  CB  LYS A 366     -23.995   3.024  -2.386  1.00 87.81           C
ATOM   5020  HB2 LYS A 366     -23.842   3.688  -1.536  1.00 87.81           H
ATOM   5021  HB3 LYS A 366     -24.934   3.304  -2.864  1.00 87.81           H
ATOM   5022  O   LYS A 366     -23.656   4.403  -5.290  1.00 87.81           O
ATOM   5023  CG  LYS A 366     -24.130   1.576  -1.902  1.00 87.81           C
ATOM   5024  HG2 LYS A 366     -23.246   1.270  -1.340  1.00 87.81           H
ATOM   5025  HG3 LYS A 366     -24.252   0.918  -2.762  1.00 87.81           H
ATOM   5026  CD  LYS A 366     -25.377   1.489  -1.015  1.00 87.81           C
ATOM   5027  HD2 LYS A 366     -26.224   1.868  -1.587  1.00 87.81           H
ATOM   5028  HD3 LYS A 366     -25.245   2.117  -0.133  1.00 87.81           H
ATOM   5029  CE  LYS A 366     -25.675   0.051  -0.589  1.00 87.81           C
ATOM   5030  HE2 LYS A 366     -24.957  -0.259   0.170  1.00 87.81           H
ATOM   5031  HE3 LYS A 366     -25.554  -0.592  -1.461  1.00 87.81           H
ATOM   5032  NZ  LYS A 366     -27.072  -0.048  -0.094  1.00 87.81           N
ATOM   5033  HZ1 LYS A 366     -27.705   0.239  -0.827  1.00 87.81           H
ATOM   5034  HZ2 LYS A 366     -27.249   0.574   0.681  1.00 87.81           H
ATOM   5035  HZ3 LYS A 366     -27.328  -0.995   0.145  1.00 87.81           H
ATOM   5036  N   LYS A 367     -22.786   5.673  -3.664  1.00 85.56           N
ATOM   5037  H   LYS A 367     -22.420   5.683  -2.723  1.00 85.56           H
ATOM   5038  CA  LYS A 367     -22.951   6.947  -4.372  1.00 85.56           C
ATOM   5039  HA  LYS A 367     -23.997   7.046  -4.662  1.00 85.56           H
ATOM   5040  C   LYS A 367     -22.140   6.983  -5.670  1.00 85.56           C
ATOM   5041  CB  LYS A 367     -22.603   8.104  -3.428  1.00 85.56           C
ATOM   5042  HB2 LYS A 367     -21.553   8.050  -3.142  1.00 85.56           H
ATOM   5043  HB3 LYS A 367     -23.215   8.019  -2.530  1.00 85.56           H
ATOM   5044  O   LYS A 367     -22.692   7.347  -6.702  1.00 85.56           O
ATOM   5045  CG  LYS A 367     -22.873   9.463  -4.083  1.00 85.56           C
ATOM   5046  HG2 LYS A 367     -22.234   9.585  -4.958  1.00 85.56           H
ATOM   5047  HG3 LYS A 367     -23.917   9.509  -4.396  1.00 85.56           H
ATOM   5048  CD  LYS A 367     -22.588  10.599  -3.098  1.00 85.56           C
ATOM   5049  HD2 LYS A 367     -23.241  10.489  -2.233  1.00 85.56           H
ATOM   5050  HD3 LYS A 367     -21.547  10.552  -2.779  1.00 85.56           H
ATOM   5051  CE  LYS A 367     -22.866  11.934  -3.793  1.00 85.56           C
ATOM   5052  HE2 LYS A 367     -22.194  12.034  -4.646  1.00 85.56           H
[truncated: 20,431 more chars]
