# Supplementary material for: In silico analysis of crustacean hyperglycemic hormone family G protein-coupled receptor candidates
Source: Front Endocrinol (Lausanne). 2024 Jan 9;14:1322800. doi: 10.3389/fendo.2023.1322800 (PMC10828670; doi:10.3389/fendo.2023.1322800)
Supplement: Supplementary Data Sheet 1 — G. lateralis ESG transcriptome data set. [file DataSheet_1.zip › Supplementary Data/SuppData6/Gl-A24b1/A24b1_best_model.pdb]

HELIX    1   1 TRP A  102  ALA A  132  1                                  31
HELIX    2   2 ARG A  134  MET A  136  1                                   3
HELIX    3   3 VAL A  139  HIS A  168  1                                  30
HELIX    4   4 GLY A  174  VAL A  208  1                                  35
HELIX    5   5 LYS A  217  TYR A  241  1                                  25
HELIX    6   6 TYR A  271  GLY A  305  1                                  35
HELIX    7   7 ASP A  314  HIS A  353  1                                  40
HELIX    8   8 SER A  355  ASP A  359  1                                   5
HELIX    9   9 ALA A  361  MET A  388  1                                  28
HELIX   10  10 ALA A  390  SER A  404  1                                  15
SHEET    1   1 1 SER A 242  ARG A 248  0
SHEET    2   2 1 ILE A 254  LEU A 260  0
ATOM      1  N   PRO A  91      24.228 -22.263 -22.294  1.00 46.78           N
ATOM      2  H2  PRO A  91      25.195 -22.236 -22.584  1.00 46.78           H
ATOM      3  H3  PRO A  91      23.933 -23.217 -22.140  1.00 46.78           H
ATOM      4  CA  PRO A  91      23.370 -21.611 -23.314  1.00 46.78           C
ATOM      5  HA  PRO A  91      22.920 -22.367 -23.958  1.00 46.78           H
ATOM      6  C   PRO A  91      24.211 -20.682 -24.197  1.00 46.78           C
ATOM      7  CB  PRO A  91      22.264 -20.836 -22.571  1.00 46.78           C
ATOM      8  HB2 PRO A  91      22.302 -19.778 -22.833  1.00 46.78           H
ATOM      9  HB3 PRO A  91      21.278 -21.227 -22.820  1.00 46.78           H
ATOM     10  O   PRO A  91      25.150 -20.089 -23.665  1.00 46.78           O
ATOM     11  CG  PRO A  91      22.569 -21.021 -21.079  1.00 46.78           C
ATOM     12  HG2 PRO A  91      22.429 -20.094 -20.522  1.00 46.78           H
ATOM     13  HG3 PRO A  91      21.944 -21.809 -20.660  1.00 46.78           H
ATOM     14  CD  PRO A  91      24.029 -21.456 -21.076  1.00 46.78           C
ATOM     15  HD2 PRO A  91      24.654 -20.565 -21.138  1.00 46.78           H
ATOM     16  HD3 PRO A  91      24.280 -22.007 -20.170  1.00 46.78           H
ATOM     17  N   PRO A  92      23.920 -20.562 -25.505  1.00 51.22           N
ATOM     18  CA  PRO A  92      24.520 -19.512 -26.316  1.00 51.22           C
ATOM     19  HA  PRO A  92      25.596 -19.681 -26.361  1.00 51.22           H
ATOM     20  C   PRO A  92      24.212 -18.147 -25.683  1.00 51.22           C
ATOM     21  CB  PRO A  92      23.925 -19.649 -27.720  1.00 51.22           C
ATOM     22  HB2 PRO A  92      24.558 -20.303 -28.319  1.00 51.22           H
ATOM     23  HB3 PRO A  92      23.800 -18.685 -28.214  1.00 51.22           H
ATOM     24  O   PRO A  92      23.169 -18.000 -25.033  1.00 51.22           O
ATOM     25  CG  PRO A  92      22.585 -20.333 -27.463  1.00 51.22           C
ATOM     26  HG2 PRO A  92      22.258 -20.917 -28.323  1.00 51.22           H
ATOM     27  HG3 PRO A  92      21.837 -19.581 -27.209  1.00 51.22           H
ATOM     28  CD  PRO A  92      22.852 -21.218 -26.244  1.00 51.22           C
ATOM     29  HD2 PRO A  92      21.943 -21.307 -25.649  1.00 51.22           H
ATOM     30  HD3 PRO A  92      23.189 -22.201 -26.572  1.00 51.22           H
ATOM     31  N   PRO A  93      25.110 -17.164 -25.815  1.00 56.69           N
ATOM     32  CA  PRO A  93      24.898 -15.882 -25.181  1.00 56.69           C
ATOM     33  HA  PRO A  93      24.713 -16.034 -24.117  1.00 56.69           H
ATOM     34  C   PRO A  93      23.692 -15.187 -25.824  1.00 56.69           C
ATOM     35  CB  PRO A  93      26.202 -15.120 -25.361  1.00 56.69           C
ATOM     36  HB2 PRO A  93      26.020 -14.309 -26.067  1.00 56.69           H
ATOM     37  HB3 PRO A  93      26.566 -14.743 -24.405  1.00 56.69           H
ATOM     38  O   PRO A  93      23.594 -15.116 -27.053  1.00 56.69           O
ATOM     39  CG  PRO A  93      27.212 -16.088 -25.967  1.00 56.69           C
ATOM     40  HG2 PRO A  93      27.826 -16.512 -25.172  1.00 56.69           H
ATOM     41  HG3 PRO A  93      27.839 -15.605 -26.716  1.00 56.69           H
ATOM     42  CD  PRO A  93      26.349 -17.181 -26.575  1.00 56.69           C
ATOM     43  HD2 PRO A  93      26.134 -16.946 -27.617  1.00 56.69           H
ATOM     44  HD3 PRO A  93      26.880 -18.130 -26.502  1.00 56.69           H
ATOM     45  N   ALA A  94      22.773 -14.700 -24.993  1.00 59.44           N
ATOM     46  H   ALA A  94      22.917 -14.793 -23.997  1.00 59.44           H
ATOM     47  CA  ALA A  94      21.611 -13.955 -25.459  1.00 59.44           C
ATOM     48  HA  ALA A  94      21.097 -14.551 -26.212  1.00 59.44           H
ATOM     49  C   ALA A  94      22.046 -12.636 -26.127  1.00 59.44           C
ATOM     50  CB  ALA A  94      20.654 -13.747 -24.277  1.00 59.44           C
ATOM     51  HB1 ALA A  94      20.308 -14.711 -23.905  1.00 59.44           H
ATOM     52  HB2 ALA A  94      21.161 -13.210 -23.476  1.00 59.44           H
ATOM     53  HB3 ALA A  94      19.793 -13.162 -24.602  1.00 59.44           H
ATOM     54  O   ALA A  94      23.117 -12.091 -25.819  1.00 59.44           O
ATOM     55  N   ASP A  95      21.219 -12.126 -27.043  1.00 59.69           N
ATOM     56  H   ASP A  95      20.357 -12.608 -27.254  1.00 59.69           H
ATOM     57  CA  ASP A  95      21.356 -10.756 -27.542  1.00 59.69           C
ATOM     58  HA  ASP A  95      22.386 -10.612 -27.869  1.00 59.69           H
ATOM     59  C   ASP A  95      21.104  -9.766 -26.395  1.00 59.69           C
ATOM     60  CB  ASP A  95      20.439 -10.517 -28.755  1.00 59.69           C
ATOM     61  HB2 ASP A  95      20.443  -9.453 -28.993  1.00 59.69           H
ATOM     62  HB3 ASP A  95      19.419 -10.806 -28.501  1.00 59.69           H
ATOM     63  O   ASP A  95      20.369 -10.072 -25.452  1.00 59.69           O
ATOM     64  CG  ASP A  95      20.918 -11.287 -29.994  1.00 59.69           C
ATOM     65  OD1 ASP A  95      22.154 -11.368 -30.211  1.00 59.69           O
ATOM     66  OD2 ASP A  95      20.076 -11.847 -30.719  1.00 59.69           O
ATOM     67  N   ARG A  96      21.787  -8.611 -26.423  1.00 53.59           N
ATOM     68  H   ARG A  96      22.319  -8.406 -27.257  1.00 53.59           H
ATOM     69  CA  ARG A  96      21.750  -7.617 -25.335  1.00 53.59           C
ATOM     70  HA  ARG A  96      22.253  -8.043 -24.467  1.00 53.59           H
ATOM     71  C   ARG A  96      20.299  -7.301 -24.932  1.00 53.59           C
ATOM     72  CB  ARG A  96      22.440  -6.305 -25.757  1.00 53.59           C
ATOM     73  HB2 ARG A  96      21.999  -5.488 -25.186  1.00 53.59           H
ATOM     74  HB3 ARG A  96      22.246  -6.110 -26.812  1.00 53.59           H
ATOM     75  O   ARG A  96      19.486  -7.054 -25.823  1.00 53.59           O
ATOM     76  CG  ARG A  96      23.949  -6.288 -25.484  1.00 53.59           C
ATOM     77  HG2 ARG A  96      24.116  -6.479 -24.424  1.00 53.59           H
ATOM     78  HG3 ARG A  96      24.444  -7.063 -26.069  1.00 53.59           H
ATOM     79  CD  ARG A  96      24.529  -4.913 -25.849  1.00 53.59           C
ATOM     80  HD2 ARG A  96      23.897  -4.139 -25.415  1.00 53.59           H
ATOM     81  HD3 ARG A  96      24.519  -4.807 -26.934  1.00 53.59           H
ATOM     82  NE  ARG A  96      25.900  -4.746 -25.333  1.00 53.59           N
ATOM     83  HE  ARG A  96      26.227  -5.424 -24.658  1.00 53.59           H
ATOM     84  NH1 ARG A  96      26.413  -2.763 -26.366  1.00 53.59           N
ATOM     85 HH11 ARG A  96      27.057  -2.000 -26.521  1.00 53.59           H
ATOM     86 HH12 ARG A  96      25.511  -2.781 -26.819  1.00 53.59           H
ATOM     87  NH2 ARG A  96      27.879  -3.692 -24.957  1.00 53.59           N
ATOM     88 HH21 ARG A  96      27.974  -4.168 -24.071  1.00 53.59           H
ATOM     89 HH22 ARG A  96      28.482  -2.890 -25.070  1.00 53.59           H
ATOM     90  CZ  ARG A  96      26.721  -3.738 -25.558  1.00 53.59           C
ATOM     91  N   PRO A  97      19.982  -7.202 -23.626  1.00 58.66           N
ATOM     92  CA  PRO A  97      18.727  -6.594 -23.231  1.00 58.66           C
ATOM     93  HA  PRO A  97      17.897  -7.096 -23.728  1.00 58.66           H
ATOM     94  C   PRO A  97      18.765  -5.126 -23.667  1.00 58.66           C
ATOM     95  CB  PRO A  97      18.608  -6.793 -21.720  1.00 58.66           C
ATOM     96  HB2 PRO A  97      18.114  -5.950 -21.236  1.00 58.66           H
ATOM     97  HB3 PRO A  97      18.059  -7.714 -21.524  1.00 58.66           H
ATOM     98  O   PRO A  97      19.818  -4.480 -23.630  1.00 58.66           O
ATOM     99  CG  PRO A  97      20.050  -6.955 -21.236  1.00 58.66           C
ATOM    100  HG2 PRO A  97      20.395  -6.022 -20.791  1.00 58.66           H
ATOM    101  HG3 PRO A  97      20.125  -7.762 -20.507  1.00 58.66           H
ATOM    102  CD  PRO A  97      20.882  -7.259 -22.485  1.00 58.66           C
ATOM    103  HD2 PRO A  97      21.655  -6.498 -22.593  1.00 58.66           H
ATOM    104  HD3 PRO A  97      21.357  -8.237 -22.402  1.00 58.66           H
ATOM    105  N   TYR A  98      17.625  -4.629 -24.136  1.00 58.56           N
ATOM    106  H   TYR A  98      16.809  -5.225 -24.136  1.00 58.56           H
ATOM    107  CA  TYR A  98      17.444  -3.264 -24.610  1.00 58.56           C
ATOM    108  HA  TYR A  98      18.051  -3.107 -25.501  1.00 58.56           H
ATOM    109  C   TYR A  98      17.881  -2.269 -23.522  1.00 58.56           C
ATOM    110  CB  TYR A  98      15.959  -3.115 -24.989  1.00 58.56           C
ATOM    111  HB2 TYR A  98      15.346  -3.266 -24.100  1.00 58.56           H
ATOM    112  HB3 TYR A  98      15.699  -3.912 -25.686  1.00 58.56           H
ATOM    113  O   TYR A  98      17.156  -2.027 -22.559  1.00 58.56           O
ATOM    114  CG  TYR A  98      15.573  -1.795 -25.627  1.00 58.56           C
ATOM    115  CD1 TYR A  98      15.089  -0.739 -24.830  1.00 58.56           C
ATOM    116  HD1 TYR A  98      15.017  -0.866 -23.760  1.00 58.56           H
ATOM    117  CD2 TYR A  98      15.640  -1.648 -27.026  1.00 58.56           C
ATOM    118  HD2 TYR A  98      15.992  -2.466 -27.636  1.00 58.56           H
ATOM    119  CE1 TYR A  98      14.675   0.467 -25.431  1.00 58.56           C
ATOM    120  HE1 TYR A  98      14.280   1.276 -24.834  1.00 58.56           H
ATOM    121  CE2 TYR A  98      15.225  -0.446 -27.630  1.00 58.56           C
ATOM    122  HE2 TYR A  98      15.269  -0.341 -28.704  1.00 58.56           H
ATOM    123  OH  TYR A  98      14.341   1.775 -27.414  1.00 58.56           O
ATOM    124  HH  TYR A  98      14.378   1.705 -28.371  1.00 58.56           H
ATOM    125  CZ  TYR A  98      14.741   0.614 -26.831  1.00 58.56           C
ATOM    126  N   LEU A  99      19.081  -1.690 -23.651  1.00 65.12           N
ATOM    127  H   LEU A  99      19.682  -1.979 -24.409  1.00 65.12           H
ATOM    128  CA  LEU A  99      19.443  -0.527 -22.848  1.00 65.12           C
ATOM    129  HA  LEU A  99      19.143  -0.697 -21.814  1.00 65.12           H
ATOM    130  C   LEU A  99      18.634   0.648 -23.383  1.00 65.12           C
ATOM    131  CB  LEU A  99      20.954  -0.233 -22.876  1.00 65.12           C
ATOM    132  HB2 LEU A  99      21.328  -0.316 -23.896  1.00 65.12           H
ATOM    133  HB3 LEU A  99      21.082   0.807 -22.576  1.00 65.12           H
ATOM    134  O   LEU A  99      18.805   1.046 -24.538  1.00 65.12           O
ATOM    135  CG  LEU A  99      21.767  -1.125 -21.915  1.00 65.12           C
ATOM    136  HG  LEU A  99      21.098  -1.666 -21.246  1.00 65.12           H
ATOM    137  CD1 LEU A  99      22.615  -2.141 -22.681  1.00 65.12           C
ATOM    138 HD11 LEU A  99      21.958  -2.783 -23.267  1.00 65.12           H
ATOM    139 HD12 LEU A  99      23.312  -1.627 -23.343  1.00 65.12           H
ATOM    140 HD13 LEU A  99      23.169  -2.763 -21.978  1.00 65.12           H
ATOM    141  CD2 LEU A  99      22.706  -0.276 -21.052  1.00 65.12           C
ATOM    142 HD21 LEU A  99      23.397   0.281 -21.685  1.00 65.12           H
ATOM    143 HD22 LEU A  99      23.268  -0.923 -20.378  1.00 65.12           H
ATOM    144 HD23 LEU A  99      22.117   0.421 -20.455  1.00 65.12           H
ATOM    145  N   LEU A 100      17.759   1.199 -22.542  1.00 68.94           N
ATOM    146  H   LEU A 100      17.614   0.775 -21.637  1.00 68.94           H
ATOM    147  CA  LEU A 100      16.985   2.374 -22.916  1.00 68.94           C
ATOM    148  HA  LEU A 100      16.374   2.095 -23.774  1.00 68.94           H
ATOM    149  C   LEU A 100      17.949   3.508 -23.321  1.00 68.94           C
ATOM    150  CB  LEU A 100      16.043   2.814 -21.781  1.00 68.94           C
ATOM    151  HB2 LEU A 100      15.614   3.769 -22.083  1.00 68.94           H
ATOM    152  HB3 LEU A 100      16.612   2.988 -20.867  1.00 68.94           H
ATOM    153  O   LEU A 100      18.967   3.703 -22.652  1.00 68.94           O
ATOM    154  CG  LEU A 100      14.881   1.835 -21.507  1.00 68.94           C
ATOM    155  HG  LEU A 100      14.683   1.235 -22.395  1.00 68.94           H
ATOM    156  CD1 LEU A 100      15.185   0.913 -20.327  1.00 68.94           C
ATOM    157 HD11 LEU A 100      15.371   1.489 -19.420  1.00 68.94           H
ATOM    158 HD12 LEU A 100      16.058   0.297 -20.544  1.00 68.94           H
ATOM    159 HD13 LEU A 100      14.345   0.240 -20.154  1.00 68.94           H
ATOM    160  CD2 LEU A 100      13.601   2.587 -21.148  1.00 68.94           C
ATOM    161 HD21 LEU A 100      12.796   1.871 -20.983  1.00 68.94           H
ATOM    162 HD22 LEU A 100      13.763   3.159 -20.234  1.00 68.94           H
ATOM    163 HD23 LEU A 100      13.315   3.254 -21.961  1.00 68.94           H
ATOM    164  N   PRO A 101      17.658   4.276 -24.383  1.00 79.94           N
ATOM    165  CA  PRO A 101      18.396   5.487 -24.720  1.00 79.94           C
ATOM    166  HA  PRO A 101      19.373   5.203 -25.111  1.00 79.94           H
ATOM    167  C   PRO A 101      18.561   6.419 -23.513  1.00 79.94           C
ATOM    168  CB  PRO A 101      17.569   6.160 -25.817  1.00 79.94           C
ATOM    169  HB2 PRO A 101      16.829   6.819 -25.362  1.00 79.94           H
ATOM    170  HB3 PRO A 101      18.197   6.709 -26.518  1.00 79.94           H
ATOM    171  O   PRO A 101      17.679   6.499 -22.657  1.00 79.94           O
ATOM    172  CG  PRO A 101      16.841   5.000 -26.492  1.00 79.94           C
ATOM    173  HG2 PRO A 101      17.495   4.540 -27.234  1.00 79.94           H
ATOM    174  HG3 PRO A 101      15.904   5.318 -26.949  1.00 79.94           H
ATOM    175  CD  PRO A 101      16.607   4.021 -25.350  1.00 79.94           C
ATOM    176  HD2 PRO A 101      15.642   4.218 -24.883  1.00 79.94           H
ATOM    177  HD3 PRO A 101      16.645   2.998 -25.724  1.00 79.94           H
ATOM    178  N   TRP A 102      19.654   7.183 -23.464  1.00 82.25           N
ATOM    179  H   TRP A 102      20.357   7.066 -24.180  1.00 82.25           H
ATOM    180  CA  TRP A 102      19.971   8.060 -22.326  1.00 82.25           C
ATOM    181  HA  TRP A 102      20.150   7.440 -21.448  1.00 82.25           H
ATOM    182  C   TRP A 102      18.834   9.038 -21.971  1.00 82.25           C
ATOM    183  CB  TRP A 102      21.259   8.832 -22.643  1.00 82.25           C
ATOM    184  HB2 TRP A 102      21.590   9.329 -21.731  1.00 82.25           H
ATOM    185  HB3 TRP A 102      22.042   8.129 -22.927  1.00 82.25           H
ATOM    186  O   TRP A 102      18.583   9.294 -20.797  1.00 82.25           O
ATOM    187  CG  TRP A 102      21.117   9.874 -23.712  1.00 82.25           C
ATOM    188  CD1 TRP A 102      21.363   9.710 -25.032  1.00 82.25           C
ATOM    189  HD1 TRP A 102      21.743   8.805 -25.485  1.00 82.25           H
ATOM    190  CD2 TRP A 102      20.664  11.256 -23.558  1.00 82.25           C
ATOM    191  CE2 TRP A 102      20.631  11.865 -24.847  1.00 82.25           C
ATOM    192  CE3 TRP A 102      20.256  12.045 -22.460  1.00 82.25           C
ATOM    193  HE3 TRP A 102      20.271  11.620 -21.467  1.00 82.25           H
ATOM    194  NE1 TRP A 102      21.078  10.883 -25.705  1.00 82.25           N
ATOM    195  HE1 TRP A 102      21.250  11.020 -26.691  1.00 82.25           H
ATOM    196  CH2 TRP A 102      19.819  13.949 -23.927  1.00 82.25           C
ATOM    197  HH2 TRP A 102      19.506  14.974 -24.056  1.00 82.25           H
ATOM    198  CZ2 TRP A 102      20.218  13.190 -25.040  1.00 82.25           C
ATOM    199  HZ2 TRP A 102      20.216  13.626 -26.028  1.00 82.25           H
ATOM    200  CZ3 TRP A 102      19.837  13.376 -22.642  1.00 82.25           C
ATOM    201  HZ3 TRP A 102      19.537  13.968 -21.790  1.00 82.25           H
ATOM    202  N   TRP A 103      18.105   9.551 -22.969  1.00 85.00           N
ATOM    203  H   TRP A 103      18.379   9.339 -23.918  1.00 85.00           H
ATOM    204  CA  TRP A 103      16.984  10.470 -22.758  1.00 85.00           C
ATOM    205  HA  TRP A 103      17.293  11.244 -22.055  1.00 85.00           H
ATOM    206  C   TRP A 103      15.767   9.760 -22.144  1.00 85.00           C
ATOM    207  CB  TRP A 103      16.636  11.151 -24.087  1.00 85.00           C
ATOM    208  HB2 TRP A 103      15.848  11.881 -23.902  1.00 85.00           H
ATOM    209  HB3 TRP A 103      17.508  11.705 -24.434  1.00 85.00           H
ATOM    210  O   TRP A 103      15.081  10.334 -21.298  1.00 85.00           O
ATOM    211  CG  TRP A 103      16.179  10.234 -25.182  1.00 85.00           C
ATOM    212  CD1 TRP A 103      16.954   9.729 -26.169  1.00 85.00           C
ATOM    213  HD1 TRP A 103      18.004   9.947 -26.297  1.00 85.00           H
ATOM    214  CD2 TRP A 103      14.831   9.729 -25.435  1.00 85.00           C
ATOM    215  CE2 TRP A 103      14.870   8.898 -26.594  1.00 85.00           C
ATOM    216  CE3 TRP A 103      13.576   9.902 -24.809  1.00 85.00           C
ATOM    217  HE3 TRP A 103      13.501  10.533 -23.936  1.00 85.00           H
ATOM    218  NE1 TRP A 103      16.186   8.939 -27.003  1.00 85.00           N
ATOM    219  HE1 TRP A 103      16.536   8.515 -27.851  1.00 85.00           H
ATOM    220  CH2 TRP A 103      12.489   8.481 -26.475  1.00 85.00           C
ATOM    221  HH2 TRP A 103      11.585   8.052 -26.882  1.00 85.00           H
ATOM    222  CZ2 TRP A 103      13.726   8.269 -27.109  1.00 85.00           C
ATOM    223  HZ2 TRP A 103      13.791   7.672 -28.007  1.00 85.00           H
ATOM    224  CZ3 TRP A 103      12.419   9.290 -25.326  1.00 85.00           C
ATOM    225  HZ3 TRP A 103      11.466   9.456 -24.846  1.00 85.00           H
ATOM    226  N   GLN A 104      15.526   8.493 -22.504  1.00 82.19           N
ATOM    227  H   GLN A 104      16.171   8.045 -23.139  1.00 82.19           H
ATOM    228  CA  GLN A 104      14.510   7.659 -21.856  1.00 82.19           C
ATOM    229  HA  GLN A 104      13.563   8.197 -21.826  1.00 82.19           H
ATOM    230  C   GLN A 104      14.922   7.365 -20.415  1.00 82.19           C
ATOM    231  CB  GLN A 104      14.278   6.345 -22.615  1.00 82.19           C
ATOM    232  HB2 GLN A 104      15.230   5.846 -22.796  1.00 82.19           H
ATOM    233  HB3 GLN A 104      13.656   5.698 -21.995  1.00 82.19           H
ATOM    234  O   GLN A 104      14.129   7.559 -19.505  1.00 82.19           O
ATOM    235  CG  GLN A 104      13.566   6.560 -23.950  1.00 82.19           C
ATOM    236  HG2 GLN A 104      14.225   7.137 -24.599  1.00 82.19           H
ATOM    237  HG3 GLN A 104      12.645   7.116 -23.774  1.00 82.19           H
ATOM    238  CD  GLN A 104      13.204   5.271 -24.678  1.00 82.19           C
ATOM    239  NE2 GLN A 104      12.685   5.354 -25.879  1.00 82.19           N
ATOM    240 HE21 GLN A 104      12.469   4.476 -26.329  1.00 82.19           H
ATOM    241 HE22 GLN A 104      12.544   6.258 -26.308  1.00 82.19           H
ATOM    242  OE1 GLN A 104      13.385   4.168 -24.197  1.00 82.19           O
ATOM    243  N   GLN A 105      16.180   6.983 -20.181  1.00 83.19           N
ATOM    244  H   GLN A 105      16.799   6.841 -20.966  1.00 83.19           H
ATOM    245  CA  GLN A 105      16.693   6.775 -18.825  1.00 83.19           C
ATOM    246  HA  GLN A 105      16.124   5.979 -18.345  1.00 83.19           H
ATOM    247  C   GLN A 105      16.531   8.029 -17.959  1.00 83.19           C
ATOM    248  CB  GLN A 105      18.168   6.368 -18.864  1.00 83.19           C
ATOM    249  HB2 GLN A 105      18.743   7.095 -19.436  1.00 83.19           H
ATOM    250  HB3 GLN A 105      18.548   6.378 -17.842  1.00 83.19           H
ATOM    251  O   GLN A 105      16.042   7.927 -16.838  1.00 83.19           O
ATOM    252  CG  GLN A 105      18.387   4.973 -19.458  1.00 83.19           C
ATOM    253  HG2 GLN A 105      18.083   4.975 -20.505  1.00 83.19           H
ATOM    254  HG3 GLN A 105      17.778   4.242 -18.925  1.00 83.19           H
ATOM    255  CD  GLN A 105      19.846   4.538 -19.358  1.00 83.19           C
ATOM    256  NE2 GLN A 105      20.330   3.716 -20.257  1.00 83.19           N
ATOM    257 HE21 GLN A 105      21.299   3.455 -20.144  1.00 83.19           H
ATOM    258 HE22 GLN A 105      19.784   3.480 -21.073  1.00 83.19           H
ATOM    259  OE1 GLN A 105      20.595   4.938 -18.484  1.00 83.19           O
ATOM    260  N   LEU A 106      16.879   9.212 -18.475  1.00 87.44           N
ATOM    261  H   LEU A 106      17.326   9.226 -19.380  1.00 87.44           H
ATOM    262  CA  LEU A 106      16.761  10.470 -17.738  1.00 87.44           C
ATOM    263  HA  LEU A 106      17.283  10.348 -16.789  1.00 87.44           H
ATOM    264  C   LEU A 106      15.301  10.814 -17.417  1.00 87.44           C
ATOM    265  CB  LEU A 106      17.449  11.587 -18.542  1.00 87.44           C
ATOM    266  HB2 LEU A 106      18.488  11.306 -18.713  1.00 87.44           H
ATOM    267  HB3 LEU A 106      16.960  11.671 -19.512  1.00 87.44           H
ATOM    268  O   LEU A 106      14.983  11.108 -16.267  1.00 87.44           O
ATOM    269  CG  LEU A 106      17.416  12.964 -17.851  1.00 87.44           C
ATOM    270  HG  LEU A 106      16.383  13.262 -17.671  1.00 87.44           H
ATOM    271  CD1 LEU A 106      18.171  12.963 -16.521  1.00 87.44           C
ATOM    272 HD11 LEU A 106      18.181  13.970 -16.104  1.00 87.44           H
ATOM    273 HD12 LEU A 106      19.197  12.626 -16.671  1.00 87.44           H
ATOM    274 HD13 LEU A 106      17.673  12.308 -15.805  1.00 87.44           H
ATOM    275  CD2 LEU A 106      18.052  14.007 -18.768  1.00 87.44           C
ATOM    276 HD21 LEU A 106      19.092  13.749 -18.965  1.00 87.44           H
ATOM    277 HD22 LEU A 106      18.009  14.989 -18.295  1.00 87.44           H
ATOM    278 HD23 LEU A 106      17.506  14.051 -19.711  1.00 87.44           H
ATOM    279  N   THR A 107      14.408  10.754 -18.408  1.00 86.94           N
ATOM    280  H   THR A 107      14.726  10.478 -19.326  1.00 86.94           H
ATOM    281  CA  THR A 107      12.974  11.045 -18.211  1.00 86.94           C
ATOM    282  HA  THR A 107      12.875  12.047 -17.794  1.00 86.94           H
ATOM    283  C   THR A 107      12.339  10.090 -17.204  1.00 86.94           C
ATOM    284  CB  THR A 107      12.182  10.998 -19.528  1.00 86.94           C
ATOM    285  HB  THR A 107      11.116  11.009 -19.299  1.00 86.94           H
ATOM    286  O   THR A 107      11.676  10.532 -16.264  1.00 86.94           O
ATOM    287  CG2 THR A 107      12.492  12.188 -20.430  1.00 86.94           C
ATOM    288 HG21 THR A 107      13.563  12.273 -20.612  1.00 86.94           H
ATOM    289 HG22 THR A 107      11.970  12.073 -21.380  1.00 86.94           H
ATOM    290 HG23 THR A 107      12.144  13.104 -19.952  1.00 86.94           H
ATOM    291  OG1 THR A 107      12.471   9.846 -20.274  1.00 86.94           O
ATOM    292  HG1 THR A 107      13.342   9.968 -20.659  1.00 86.94           H
ATOM    293  N   TRP A 108      12.616   8.794 -17.337  1.00 83.88           N
ATOM    294  H   TRP A 108      13.120   8.489 -18.158  1.00 83.88           H
ATOM    295  CA  TRP A 108      12.163   7.773 -16.403  1.00 83.88           C
ATOM    296  HA  TRP A 108      11.082   7.860 -16.293  1.00 83.88           H
ATOM    297  C   TRP A 108      12.751   7.958 -15.000  1.00 83.88           C
ATOM    298  CB  TRP A 108      12.500   6.402 -16.994  1.00 83.88           C
ATOM    299  HB2 TRP A 108      13.554   6.397 -17.274  1.00 83.88           H
ATOM    300  HB3 TRP A 108      12.412   5.644 -16.216  1.00 83.88           H
ATOM    301  O   TRP A 108      12.019   7.840 -14.021  1.00 83.88           O
ATOM    302  CG  TRP A 108      11.680   5.938 -18.174  1.00 83.88           C
ATOM    303  CD1 TRP A 108      12.199   5.311 -19.248  1.00 83.88           C
ATOM    304  HD1 TRP A 108      13.256   5.142 -19.391  1.00 83.88           H
ATOM    305  CD2 TRP A 108      10.230   5.917 -18.409  1.00 83.88           C
ATOM    306  CE2 TRP A 108       9.957   5.041 -19.496  1.00 83.88           C
ATOM    307  CE3 TRP A 108       9.101   6.547 -17.862  1.00 83.88           C
ATOM    308  HE3 TRP A 108       9.244   7.358 -17.163  1.00 83.88           H
ATOM    309  NE1 TRP A 108      11.191   4.826 -20.056  1.00 83.88           N
ATOM    310  HE1 TRP A 108      11.365   4.269 -20.881  1.00 83.88           H
ATOM    311  CH2 TRP A 108       7.573   5.087 -19.089  1.00 83.88           C
ATOM    312  HH2 TRP A 108       6.571   4.749 -19.306  1.00 83.88           H
ATOM    313  CZ2 TRP A 108       8.664   4.607 -19.826  1.00 83.88           C
ATOM    314  HZ2 TRP A 108       8.512   3.905 -20.632  1.00 83.88           H
ATOM    315  CZ3 TRP A 108       7.792   6.103 -18.151  1.00 83.88           C
ATOM    316  HZ3 TRP A 108       6.946   6.556 -17.655  1.00 83.88           H
ATOM    317  N   THR A 109      14.028   8.330 -14.886  1.00 88.44           N
ATOM    318  H   THR A 109      14.582   8.395 -15.729  1.00 88.44           H
ATOM    319  CA  THR A 109      14.685   8.596 -13.595  1.00 88.44           C
ATOM    320  HA  THR A 109      14.500   7.751 -12.932  1.00 88.44           H
ATOM    321  C   THR A 109      14.092   9.798 -12.881  1.00 88.44           C
ATOM    322  CB  THR A 109      16.204   8.782 -13.755  1.00 88.44           C
ATOM    323  HB  THR A 109      16.403   9.637 -14.401  1.00 88.44           H
ATOM    324  O   THR A 109      13.843   9.727 -11.681  1.00 88.44           O
ATOM    325  CG2 THR A 109      16.927   8.983 -12.424  1.00 88.44           C
ATOM    326 HG21 THR A 109      18.004   8.990 -12.593  1.00 88.44           H
ATOM    327 HG22 THR A 109      16.643   9.933 -11.973  1.00 88.44           H
ATOM    328 HG23 THR A 109      16.678   8.169 -11.743  1.00 88.44           H
ATOM    329  OG1 THR A 109      16.776   7.635 -14.329  1.00 88.44           O
ATOM    330  HG1 THR A 109      16.543   7.637 -15.260  1.00 88.44           H
ATOM    331  N   LEU A 110      13.815  10.891 -13.595  1.00 91.44           N
ATOM    332  H   LEU A 110      14.049  10.901 -14.577  1.00 91.44           H
ATOM    333  CA  LEU A 110      13.193  12.074 -13.000  1.00 91.44           C
ATOM    334  HA  LEU A 110      13.748  12.356 -12.106  1.00 91.44           H
ATOM    335  C   LEU A 110      11.760  11.788 -12.541  1.00 91.44           C
ATOM    336  CB  LEU A 110      13.228  13.232 -14.010  1.00 91.44           C
ATOM    337  HB2 LEU A 110      12.596  14.038 -13.638  1.00 91.44           H
ATOM    338  HB3 LEU A 110      12.805  12.884 -14.952  1.00 91.44           H
ATOM    339  O   LEU A 110      11.392  12.155 -11.423  1.00 91.44           O
ATOM    340  CG  LEU A 110      14.635  13.802 -14.271  1.00 91.44           C
ATOM    341  HG  LEU A 110      15.310  13.008 -14.590  1.00 91.44           H
ATOM    342  CD1 LEU A 110      14.551  14.845 -15.386  1.00 91.44           C
ATOM    343 HD11 LEU A 110      14.161  14.380 -16.291  1.00 91.44           H
ATOM    344 HD12 LEU A 110      15.547  15.234 -15.598  1.00 91.44           H
ATOM    345 HD13 LEU A 110      13.898  15.665 -15.087  1.00 91.44           H
ATOM    346  CD2 LEU A 110      15.233  14.471 -13.032  1.00 91.44           C
ATOM    347 HD21 LEU A 110      15.423  13.729 -12.256  1.00 91.44           H
ATOM    348 HD22 LEU A 110      14.555  15.234 -12.651  1.00 91.44           H
ATOM    349 HD23 LEU A 110      16.185  14.933 -13.292  1.00 91.44           H
ATOM    350  N   ALA A 111      10.974  11.087 -13.364  1.00 88.88           N
ATOM    351  H   ALA A 111      11.329  10.821 -14.272  1.00 88.88           H
ATOM    352  CA  ALA A 111       9.628  10.664 -12.992  1.00 88.88           C
ATOM    353  HA  ALA A 111       9.041  11.548 -12.741  1.00 88.88           H
ATOM    354  C   ALA A 111       9.659   9.763 -11.745  1.00 88.88           C
ATOM    355  CB  ALA A 111       8.974   9.976 -14.195  1.00 88.88           C
ATOM    356  HB1 ALA A 111       9.541   9.089 -14.477  1.00 88.88           H
ATOM    357  HB2 ALA A 111       7.956   9.681 -13.940  1.00 88.88           H
ATOM    358  HB3 ALA A 111       8.943  10.664 -15.041  1.00 88.88           H
ATOM    359  O   ALA A 111       8.943  10.026 -10.781  1.00 88.88           O
ATOM    360  N   PHE A 112      10.541   8.759 -11.709  1.00 88.06           N
ATOM    361  H   PHE A 112      11.114   8.588 -12.524  1.00 88.06           H
ATOM    362  CA  PHE A 112      10.685   7.846 -10.568  1.00 88.06           C
ATOM    363  HA  PHE A 112       9.701   7.451 -10.316  1.00 88.06           H
ATOM    364  C   PHE A 112      11.183   8.525  -9.315  1.00 88.06           C
ATOM    365  CB  PHE A 112      11.613   6.668 -10.903  1.00 88.06           C
ATOM    366  HB2 PHE A 112      12.195   6.383 -10.027  1.00 88.06           H
ATOM    367  HB3 PHE A 112      12.318   6.928 -11.693  1.00 88.06           H
ATOM    368  O   PHE A 112      10.637   8.290  -8.241  1.00 88.06           O
ATOM    369  CG  PHE A 112      10.766   5.507 -11.306  1.00 88.06           C
ATOM    370  CD1 PHE A 112      10.556   4.429 -10.427  1.00 88.06           C
ATOM    371  HD1 PHE A 112      11.186   4.322  -9.556  1.00 88.06           H
ATOM    372  CD2 PHE A 112       9.923   5.697 -12.389  1.00 88.06           C
ATOM    373  HD2 PHE A 112      10.007   6.569 -13.021  1.00 88.06           H
ATOM    374  CE1 PHE A 112       9.511   3.519 -10.638  1.00 88.06           C
ATOM    375  HE1 PHE A 112       9.351   2.699  -9.954  1.00 88.06           H
ATOM    376  CE2 PHE A 112       8.784   4.909 -12.448  1.00 88.06           C
ATOM    377  HE2 PHE A 112       7.952   5.254 -13.045  1.00 88.06           H
ATOM    378  CZ  PHE A 112       8.583   3.800 -11.630  1.00 88.06           C
ATOM    379  HZ  PHE A 112       7.660   3.241 -11.671  1.00 88.06           H
ATOM    380  N   GLY A 113      12.187   9.385  -9.449  1.00 91.75           N
ATOM    381  H   GLY A 113      12.613   9.496 -10.358  1.00 91.75           H
ATOM    382  CA  GLY A 113      12.709  10.172  -8.344  1.00 91.75           C
ATOM    383  HA2 GLY A 113      13.471  10.852  -8.723  1.00 91.75           H
ATOM    384  HA3 GLY A 113      13.150   9.511  -7.598  1.00 91.75           H
ATOM    385  C   GLY A 113      11.601  10.992  -7.691  1.00 91.75           C
ATOM    386  O   GLY A 113      11.424  10.921  -6.479  1.00 91.75           O
ATOM    387  N   ALA A 114      10.788  11.694  -8.485  1.00 92.62           N
ATOM    388  H   ALA A 114      10.961  11.705  -9.480  1.00 92.62           H
ATOM    389  CA  ALA A 114       9.653  12.456  -7.967  1.00 92.62           C
ATOM    390  HA  ALA A 114      10.020  13.160  -7.221  1.00 92.62           H
ATOM    391  C   ALA A 114       8.615  11.555  -7.273  1.00 92.62           C
ATOM    392  CB  ALA A 114       9.034  13.254  -9.120  1.00 92.62           C
ATOM    393  HB1 ALA A 114       9.787  13.908  -9.560  1.00 92.62           H
ATOM    394  HB2 ALA A 114       8.659  12.580  -9.889  1.00 92.62           H
ATOM    395  HB3 ALA A 114       8.211  13.862  -8.744  1.00 92.62           H
ATOM    396  O   ALA A 114       8.182  11.848  -6.157  1.00 92.62           O
ATOM    397  N   MET A 115       8.257  10.431  -7.898  1.00 92.19           N
ATOM    398  H   MET A 115       8.649  10.253  -8.811  1.00 92.19           H
ATOM    399  CA  MET A 115       7.312   9.455  -7.349  1.00 92.19           C
ATOM    400  HA  MET A 115       6.359   9.948  -7.159  1.00 92.19           H
ATOM    401  C   MET A 115       7.780   8.866  -6.012  1.00 92.19           C
ATOM    402  CB  MET A 115       7.104   8.356  -8.400  1.00 92.19           C
ATOM    403  HB2 MET A 115       6.655   7.478  -7.935  1.00 92.19           H
ATOM    404  HB3 MET A 115       8.066   8.042  -8.804  1.00 92.19           H
ATOM    405  O   MET A 115       7.012   8.830  -5.050  1.00 92.19           O
ATOM    406  CG  MET A 115       6.206   8.867  -9.540  1.00 92.19           C
ATOM    407  HG2 MET A 115       6.774   9.534 -10.189  1.00 92.19           H
ATOM    408  HG3 MET A 115       5.407   9.478  -9.122  1.00 92.19           H
ATOM    409  SD  MET A 115       5.438   7.598 -10.572  1.00 92.19           S
ATOM    410  CE  MET A 115       6.882   6.670 -11.066  1.00 92.19           C
ATOM    411  HE1 MET A 115       6.518   5.832 -11.661  1.00 92.19           H
ATOM    412  HE2 MET A 115       7.546   7.302 -11.655  1.00 92.19           H
ATOM    413  HE3 MET A 115       7.408   6.280 -10.195  1.00 92.19           H
ATOM    414  N   LEU A 116       9.050   8.467  -5.924  1.00 92.88           N
ATOM    415  H   LEU A 116       9.620   8.529  -6.755  1.00 92.88           H
ATOM    416  CA  LEU A 116       9.676   7.938  -4.713  1.00 92.88           C
ATOM    417  HA  LEU A 116       9.069   7.119  -4.326  1.00 92.88           H
ATOM    418  C   LEU A 116       9.758   8.988  -3.604  1.00 92.88           C
ATOM    419  CB  LEU A 116      11.082   7.419  -5.060  1.00 92.88           C
ATOM    420  HB2 LEU A 116      11.663   7.326  -4.143  1.00 92.88           H
ATOM    421  HB3 LEU A 116      11.584   8.157  -5.686  1.00 92.88           H
ATOM    422  O   LEU A 116       9.440   8.680  -2.458  1.00 92.88           O
ATOM    423  CG  LEU A 116      11.085   6.056  -5.774  1.00 92.88           C
ATOM    424  HG  LEU A 116      10.393   6.067  -6.616  1.00 92.88           H
ATOM    425  CD1 LEU A 116      12.487   5.760  -6.307  1.00 92.88           C
ATOM    426 HD11 LEU A 116      12.751   6.509  -7.053  1.00 92.88           H
ATOM    427 HD12 LEU A 116      12.503   4.780  -6.785  1.00 92.88           H
ATOM    428 HD13 LEU A 116      13.216   5.789  -5.497  1.00 92.88           H
ATOM    429  CD2 LEU A 116      10.679   4.940  -4.810  1.00 92.88           C
ATOM    430 HD21 LEU A 116       9.605   4.978  -4.623  1.00 92.88           H
ATOM    431 HD22 LEU A 116      11.219   5.032  -3.867  1.00 92.88           H
ATOM    432 HD23 LEU A 116      10.918   3.977  -5.261  1.00 92.88           H
ATOM    433  N   LEU A 117      10.126  10.231  -3.928  1.00 94.19           N
ATOM    434  H   LEU A 117      10.401  10.420  -4.881  1.00 94.19           H
ATOM    435  CA  LEU A 117      10.177  11.322  -2.951  1.00 94.19           C
ATOM    436  HA  LEU A 117      10.823  11.025  -2.124  1.00 94.19           H
ATOM    437  C   LEU A 117       8.798  11.602  -2.343  1.00 94.19           C
ATOM    438  CB  LEU A 117      10.741  12.590  -3.615  1.00 94.19           C
ATOM    439  HB2 LEU A 117      10.527  13.445  -2.974  1.00 94.19           H
ATOM    440  HB3 LEU A 117      10.219  12.750  -4.558  1.00 94.19           H
ATOM    441  O   LEU A 117       8.683  11.757  -1.126  1.00 94.19           O
ATOM    442  CG  LEU A 117      12.258  12.561  -3.878  1.00 94.19           C
ATOM    443  HG  LEU A 117      12.534  11.659  -4.424  1.00 94.19           H
ATOM    444  CD1 LEU A 117      12.644  13.786  -4.709  1.00 94.19           C
ATOM    445 HD11 LEU A 117      13.714  13.766  -4.916  1.00 94.19           H
ATOM    446 HD12 LEU A 117      12.110  13.763  -5.659  1.00 94.19           H
ATOM    447 HD13 LEU A 117      12.396  14.701  -4.173  1.00 94.19           H
ATOM    448  CD2 LEU A 117      13.073  12.581  -2.584  1.00 94.19           C
ATOM    449 HD21 LEU A 117      12.899  11.668  -2.015  1.00 94.19           H
ATOM    450 HD22 LEU A 117      12.801  13.447  -1.980  1.00 94.19           H
ATOM    451 HD23 LEU A 117      14.134  12.630  -2.826  1.00 94.19           H
ATOM    452  N   VAL A 118       7.743  11.618  -3.165  1.00 94.50           N
ATOM    453  H   VAL A 118       7.905  11.499  -4.155  1.00 94.50           H
ATOM    454  CA  VAL A 118       6.367  11.811  -2.682  1.00 94.50           C
ATOM    455  HA  VAL A 118       6.360  12.659  -1.998  1.00 94.50           H
ATOM    456  C   VAL A 118       5.885  10.599  -1.887  1.00 94.50           C
ATOM    457  CB  VAL A 118       5.403  12.134  -3.838  1.00 94.50           C
ATOM    458  HB  VAL A 118       5.446  11.337  -4.580  1.00 94.50           H
ATOM    459  O   VAL A 118       5.266  10.781  -0.840  1.00 94.50           O
ATOM    460  CG1 VAL A 118       3.953  12.290  -3.349  1.00 94.50           C
ATOM    461 HG11 VAL A 118       3.312  12.543  -4.193  1.00 94.50           H
ATOM    462 HG12 VAL A 118       3.892  13.079  -2.599  1.00 94.50           H
ATOM    463 HG13 VAL A 118       3.583  11.362  -2.915  1.00 94.50           H
ATOM    464  CG2 VAL A 118       5.772  13.465  -4.508  1.00 94.50           C
ATOM    465 HG21 VAL A 118       5.124  13.634  -5.368  1.00 94.50           H
ATOM    466 HG22 VAL A 118       6.804  13.448  -4.859  1.00 94.50           H
ATOM    467 HG23 VAL A 118       5.662  14.288  -3.802  1.00 94.50           H
ATOM    468  N   ALA A 119       6.181   9.374  -2.327  1.00 95.12           N
ATOM    469  H   ALA A 119       6.670   9.270  -3.205  1.00 95.12           H
ATOM    470  CA  ALA A 119       5.794   8.163  -1.607  1.00 95.12           C
ATOM    471  HA  ALA A 119       4.719   8.192  -1.427  1.00 95.12           H
ATOM    472  C   ALA A 119       6.483   8.074  -0.235  1.00 95.12           C
ATOM    473  CB  ALA A 119       6.094   6.942  -2.483  1.00 95.12           C
ATOM    474  HB1 ALA A 119       7.161   6.883  -2.697  1.00 95.12           H
ATOM    475  HB2 ALA A 119       5.783   6.035  -1.966  1.00 95.12           H
ATOM    476  HB3 ALA A 119       5.547   7.016  -3.423  1.00 95.12           H
ATOM    477  O   ALA A 119       5.809   7.918   0.781  1.00 95.12           O
ATOM    478  N   VAL A 120       7.806   8.232  -0.175  1.00 95.69           N
ATOM    479  H   VAL A 120       8.312   8.376  -1.038  1.00 95.69           H
ATOM    480  CA  VAL A 120       8.572   8.156   1.078  1.00 95.69           C
ATOM    481  HA  VAL A 120       8.279   7.250   1.609  1.00 95.69           H
ATOM    482  C   VAL A 120       8.232   9.335   1.990  1.00 95.69           C
ATOM    483  CB  VAL A 120      10.085   8.071   0.789  1.00 95.69           C
ATOM    484  HB  VAL A 120      10.369   8.898   0.138  1.00 95.69           H
ATOM    485  O   VAL A 120       7.797   9.135   3.125  1.00 95.69           O
ATOM    486  CG1 VAL A 120      10.942   8.156   2.058  1.00 95.69           C
ATOM    487 HG11 VAL A 120      10.673   7.358   2.750  1.00 95.69           H
ATOM    488 HG12 VAL A 120      10.812   9.121   2.548  1.00 95.69           H
ATOM    489 HG13 VAL A 120      11.995   8.053   1.796  1.00 95.69           H
ATOM    490  CG2 VAL A 120      10.428   6.749   0.087  1.00 95.69           C
ATOM    491 HG21 VAL A 120      11.495   6.711  -0.131  1.00 95.69           H
ATOM    492 HG22 VAL A 120       9.888   6.667  -0.856  1.00 95.69           H
ATOM    493 HG23 VAL A 120      10.162   5.905   0.723  1.00 95.69           H
ATOM    494  N   GLY A 121       8.372  10.567   1.491  1.00 95.00           N
ATOM    495  H   GLY A 121       8.669  10.678   0.532  1.00 95.00           H
ATOM    496  CA  GLY A 121       8.134  11.777   2.277  1.00 95.00           C
ATOM    497  HA2 GLY A 121       8.753  11.757   3.174  1.00 95.00           H
ATOM    498  HA3 GLY A 121       8.412  12.644   1.677  1.00 95.00           H
ATOM    499  C   GLY A 121       6.671  11.928   2.693  1.00 95.00           C
ATOM    500  O   GLY A 121       6.377  12.206   3.854  1.00 95.00           O
ATOM    501  N   GLY A 122       5.736  11.683   1.775  1.00 94.94           N
ATOM    502  H   GLY A 122       6.022  11.398   0.850  1.00 94.94           H
ATOM    503  CA  GLY A 122       4.303  11.786   2.036  1.00 94.94           C
ATOM    504  HA2 GLY A 122       4.068  12.795   2.374  1.00 94.94           H
ATOM    505  HA3 GLY A 122       3.765  11.592   1.108  1.00 94.94           H
ATOM    506  C   GLY A 122       3.824  10.791   3.090  1.00 94.94           C
ATOM    507  O   GLY A 122       3.157  11.198   4.042  1.00 94.94           O
ATOM    508  N   ASN A 123       4.189   9.510   2.976  1.00 96.31           N
ATOM    509  H   ASN A 123       4.755   9.219   2.192  1.00 96.31           H
ATOM    510  CA  ASN A 123       3.785   8.503   3.962  1.00 96.31           C
ATOM    511  HA  ASN A 123       2.716   8.610   4.147  1.00 96.31           H
ATOM    512  C   ASN A 123       4.472   8.718   5.321  1.00 96.31           C
ATOM    513  CB  ASN A 123       4.011   7.092   3.401  1.00 96.31           C
ATOM    514  HB2 ASN A 123       5.022   6.989   3.006  1.00 96.31           H
ATOM    515  HB3 ASN A 123       3.898   6.364   4.204  1.00 96.31           H
ATOM    516  O   ASN A 123       3.819   8.575   6.358  1.00 96.31           O
ATOM    517  CG  ASN A 123       2.976   6.751   2.342  1.00 96.31           C
ATOM    518  ND2 ASN A 123       3.376   6.635   1.103  1.00 96.31           N
ATOM    519 HD21 ASN A 123       2.696   6.419   0.387  1.00 96.31           H
ATOM    520 HD22 ASN A 123       4.348   6.791   0.879  1.00 96.31           H
ATOM    521  OD1 ASN A 123       1.793   6.671   2.623  1.00 96.31           O
ATOM    522  N   ALA A 124       5.738   9.157   5.343  1.00 96.12           N
ATOM    523  H   ALA A 124       6.250   9.231   4.476  1.00 96.12           H
ATOM    524  CA  ALA A 124       6.419   9.557   6.577  1.00 96.12           C
ATOM    525  HA  ALA A 124       6.436   8.712   7.264  1.00 96.12           H
ATOM    526  C   ALA A 124       5.690  10.709   7.292  1.00 96.12           C
ATOM    527  CB  ALA A 124       7.874   9.912   6.256  1.00 96.12           C
ATOM    528  HB1 ALA A 124       8.376   9.052   5.813  1.00 96.12           H
ATOM    529  HB2 ALA A 124       7.917  10.747   5.556  1.00 96.12           H
ATOM    530  HB3 ALA A 124       8.396  10.189   7.172  1.00 96.12           H
ATOM    531  O   ALA A 124       5.415  10.619   8.491  1.00 96.12           O
ATOM    532  N   ILE A 125       5.294  11.753   6.554  1.00 94.62           N
ATOM    533  H   ILE A 125       5.573  11.784   5.584  1.00 94.62           H
ATOM    534  CA  ILE A 125       4.534  12.885   7.104  1.00 94.62           C
ATOM    535  HA  ILE A 125       5.078  13.274   7.965  1.00 94.62           H
ATOM    536  C   ILE A 125       3.158  12.434   7.610  1.00 94.62           C
ATOM    537  CB  ILE A 125       4.416  14.025   6.065  1.00 94.62           C
ATOM    538  HB  ILE A 125       4.033  13.608   5.133  1.00 94.62           H
ATOM    539  O   ILE A 125       2.741  12.848   8.690  1.00 94.62           O
ATOM    540  CG1 ILE A 125       5.791  14.677   5.796  1.00 94.62           C
ATOM    541 HG12 ILE A 125       6.074  15.296   6.648  1.00 94.62           H
ATOM    542 HG13 ILE A 125       6.556  13.908   5.694  1.00 94.62           H
ATOM    543  CG2 ILE A 125       3.436  15.107   6.559  1.00 94.62           C
ATOM    544 HG21 ILE A 125       2.418  14.718   6.551  1.00 94.62           H
ATOM    545 HG22 ILE A 125       3.465  15.982   5.910  1.00 94.62           H
ATOM    546 HG23 ILE A 125       3.704  15.420   7.568  1.00 94.62           H
ATOM    547  CD1 ILE A 125       5.818  15.535   4.523  1.00 94.62           C
ATOM    548 HD11 ILE A 125       5.461  14.954   3.673  1.00 94.62           H
ATOM    549 HD12 ILE A 125       6.844  15.848   4.327  1.00 94.62           H
ATOM    550 HD13 ILE A 125       5.204  16.428   4.641  1.00 94.62           H
ATOM    551  N   VAL A 126       2.444  11.573   6.877  1.00 95.12           N
ATOM    552  H   VAL A 126       2.820  11.271   5.990  1.00 95.12           H
ATOM    553  CA  VAL A 126       1.134  11.052   7.312  1.00 95.12           C
ATOM    554  HA  VAL A 126       0.466  11.895   7.491  1.00 95.12           H
ATOM    555  C   VAL A 126       1.261  10.295   8.634  1.00 95.12           C
ATOM    556  CB  VAL A 126       0.500  10.163   6.226  1.00 95.12           C
ATOM    557  HB  VAL A 126       1.226   9.415   5.907  1.00 95.12           H
ATOM    558  O   VAL A 126       0.483  10.555   9.559  1.00 95.12           O
ATOM    559  CG1 VAL A 126      -0.767   9.446   6.717  1.00 95.12           C
ATOM    560 HG11 VAL A 126      -1.219   8.904   5.885  1.00 95.12           H
ATOM    561 HG12 VAL A 126      -0.513   8.714   7.483  1.00 95.12           H
ATOM    562 HG13 VAL A 126      -1.485  10.164   7.113  1.00 95.12           H
ATOM    563  CG2 VAL A 126       0.090  11.009   5.013  1.00 95.12           C
ATOM    564 HG21 VAL A 126      -0.045  10.344   4.160  1.00 95.12           H
ATOM    565 HG22 VAL A 126       0.868  11.728   4.755  1.00 95.12           H
ATOM    566 HG23 VAL A 126      -0.829  11.557   5.219  1.00 95.12           H
ATOM    567  N   MET A 127       2.260   9.415   8.760  1.00 95.94           N
ATOM    568  H   MET A 127       2.861   9.245   7.966  1.00 95.94           H
ATOM    569  CA  MET A 127       2.535   8.709  10.013  1.00 95.94           C
ATOM    570  HA  MET A 127       1.638   8.164  10.308  1.00 95.94           H
ATOM    571  C   MET A 127       2.870   9.679  11.147  1.00 95.94           C
ATOM    572  CB  MET A 127       3.676   7.704   9.839  1.00 95.94           C
ATOM    573  HB2 MET A 127       3.958   7.330  10.823  1.00 95.94           H
ATOM    574  HB3 MET A 127       4.543   8.198   9.400  1.00 95.94           H
ATOM    575  O   MET A 127       2.269   9.596  12.223  1.00 95.94           O
ATOM    576  CG  MET A 127       3.265   6.505   8.984  1.00 95.94           C
ATOM    577  HG2 MET A 127       3.109   6.824   7.953  1.00 95.94           H
ATOM    578  HG3 MET A 127       2.323   6.108   9.362  1.00 95.94           H
ATOM    579  SD  MET A 127       4.485   5.173   9.015  1.00 95.94           S
ATOM    580  CE  MET A 127       5.746   5.907   7.953  1.00 95.94           C
ATOM    581  HE1 MET A 127       6.731   5.750   8.392  1.00 95.94           H
ATOM    582  HE2 MET A 127       5.694   5.433   6.973  1.00 95.94           H
ATOM    583  HE3 MET A 127       5.560   6.975   7.834  1.00 95.94           H
ATOM    584  N   TRP A 128       3.764  10.639  10.895  1.00 95.00           N
ATOM    585  H   TRP A 128       4.229  10.644   9.998  1.00 95.00           H
ATOM    586  CA  TRP A 128       4.145  11.661  11.867  1.00 95.00           C
ATOM    587  HA  TRP A 128       4.592  11.177  12.735  1.00 95.00           H
ATOM    588  C   TRP A 128       2.941  12.466  12.360  1.00 95.00           C
ATOM    589  CB  TRP A 128       5.188  12.598  11.256  1.00 95.00           C
ATOM    590  HB2 TRP A 128       6.072  12.019  10.986  1.00 95.00           H
ATOM    591  HB3 TRP A 128       4.793  13.044  10.344  1.00 95.00           H
ATOM    592  O   TRP A 128       2.733  12.578  13.566  1.00 95.00           O
ATOM    593  CG  TRP A 128       5.604  13.693  12.184  1.00 95.00           C
ATOM    594  CD1 TRP A 128       5.152  14.968  12.169  1.00 95.00           C
ATOM    595  HD1 TRP A 128       4.451  15.367  11.450  1.00 95.00           H
ATOM    596  CD2 TRP A 128       6.557  13.617  13.286  1.00 95.00           C
ATOM    597  CE2 TRP A 128       6.633  14.901  13.903  1.00 95.00           C
ATOM    598  CE3 TRP A 128       7.383  12.597  13.808  1.00 95.00           C
ATOM    599  HE3 TRP A 128       7.376  11.621  13.346  1.00 95.00           H
ATOM    600  NE1 TRP A 128       5.756  15.685  13.184  1.00 95.00           N
ATOM    601  HE1 TRP A 128       5.660  16.682  13.312  1.00 95.00           H
ATOM    602  CH2 TRP A 128       8.310  14.135  15.466  1.00 95.00           C
ATOM    603  HH2 TRP A 128       9.008  14.338  16.264  1.00 95.00           H
ATOM    604  CZ2 TRP A 128       7.492  15.167  14.977  1.00 95.00           C
ATOM    605  HZ2 TRP A 128       7.564  16.160  15.395  1.00 95.00           H
ATOM    606  CZ3 TRP A 128       8.252  12.855  14.885  1.00 95.00           C
ATOM    607  HZ3 TRP A 128       8.907  12.078  15.250  1.00 95.00           H
ATOM    608  N   ILE A 129       2.091  12.968  11.456  1.00 93.44           N
ATOM    609  H   ILE A 129       2.315  12.830  10.480  1.00 93.44           H
ATOM    610  CA  ILE A 129       0.909  13.768  11.806  1.00 93.44           C
ATOM    611  HA  ILE A 129       1.247  14.665  12.324  1.00 93.44           H
ATOM    612  C   ILE A 129       0.001  13.005  12.775  1.00 93.44           C
ATOM    613  CB  ILE A 129       0.142  14.202  10.531  1.00 93.44           C
ATOM    614  HB  ILE A 129       0.049  13.339   9.871  1.00 93.44           H
ATOM    615  O   ILE A 129      -0.460  13.582  13.766  1.00 93.44           O
ATOM    616  CG1 ILE A 129       0.926  15.313   9.795  1.00 93.44           C
ATOM    617 HG12 ILE A 129       0.916  16.224  10.394  1.00 93.44           H
ATOM    618 HG13 ILE A 129       1.969  15.016   9.688  1.00 93.44           H
ATOM    619  CG2 ILE A 129      -1.282  14.704  10.866  1.00 93.44           C
ATOM    620 HG21 ILE A 129      -1.783  15.065   9.968  1.00 93.44           H
ATOM    621 HG22 ILE A 129      -1.888  13.891  11.264  1.00 93.44           H
ATOM    622 HG23 ILE A 129      -1.228  15.513  11.595  1.00 93.44           H
ATOM    623  CD1 ILE A 129       0.386  15.633   8.394  1.00 93.44           C
ATOM    624 HD11 ILE A 129       1.070  16.323   7.900  1.00 93.44           H
ATOM    625 HD12 ILE A 129       0.314  14.719   7.805  1.00 93.44           H
ATOM    626 HD13 ILE A 129      -0.592  16.112   8.451  1.00 93.44           H
ATOM    627  N   VAL A 130      -0.261  11.720  12.513  1.00 93.81           N
ATOM    628  H   VAL A 130       0.184  11.296  11.712  1.00 93.81           H
ATOM    629  CA  VAL A 130      -1.141  10.904  13.362  1.00 93.81           C
ATOM    630  HA  VAL A 130      -2.047  11.475  13.566  1.00 93.81           H
ATOM    631  C   VAL A 130      -0.499  10.603  14.716  1.00 93.81           C
ATOM    632  CB  VAL A 130      -1.552   9.602  12.651  1.00 93.81           C
ATOM    633  HB  VAL A 130      -0.654   9.059  12.355  1.00 93.81           H
ATOM    634  O   VAL A 130      -1.181  10.672  15.744  1.00 93.81           O
ATOM    635  CG1 VAL A 130      -2.402   8.710  13.569  1.00 93.81           C
ATOM    636 HG11 VAL A 130      -3.240   9.275  13.976  1.00 93.81           H
ATOM    637 HG12 VAL A 130      -2.778   7.853  13.010  1.00 93.81           H
ATOM    638 HG13 VAL A 130      -1.791   8.323  14.384  1.00 93.81           H
ATOM    639  CG2 VAL A 130      -2.389   9.901  11.401  1.00 93.81           C
ATOM    640 HG21 VAL A 130      -1.805  10.499  10.702  1.00 93.81           H
ATOM    641 HG22 VAL A 130      -3.296  10.442  11.671  1.00 93.81           H
ATOM    642 HG23 VAL A 130      -2.649   8.967  10.903  1.00 93.81           H
ATOM    643  N   ILE A 131       0.796  10.281  14.732  1.00 92.50           N
ATOM    644  H   ILE A 131       1.298  10.246  13.856  1.00 92.50           H
ATOM    645  CA  ILE A 131       1.521   9.929  15.954  1.00 92.50           C
ATOM    646  HA  ILE A 131       0.911   9.231  16.527  1.00 92.50           H
ATOM    647  C   ILE A 131       1.717  11.166  16.835  1.00 92.50           C
ATOM    648  CB  ILE A 131       2.844   9.207  15.610  1.00 92.50           C
ATOM    649  HB  ILE A 131       3.385   9.801  14.874  1.00 92.50           H
ATOM    650  O   ILE A 131       1.378  11.113  18.018  1.00 92.50           O
ATOM    651  CG1 ILE A 131       2.527   7.815  15.008  1.00 92.50           C
ATOM    652 HG12 ILE A 131       2.140   7.160  15.789  1.00 92.50           H
ATOM    653 HG13 ILE A 131       1.755   7.909  14.245  1.00 92.50           H
ATOM    654  CG2 ILE A 131       3.733   9.054  16.861  1.00 92.50           C
ATOM    655 HG21 ILE A 131       4.642   8.507  16.611  1.00 92.50           H
ATOM    656 HG22 ILE A 131       3.202   8.519  17.649  1.00 92.50           H
ATOM    657 HG23 ILE A 131       4.052  10.030  17.226  1.00 92.50           H
ATOM    658  CD1 ILE A 131       3.732   7.138  14.345  1.00 92.50           C
ATOM    659 HD11 ILE A 131       4.163   7.802  13.595  1.00 92.50           H
ATOM    660 HD12 ILE A 131       3.403   6.222  13.853  1.00 92.50           H
ATOM    661 HD13 ILE A 131       4.490   6.880  15.084  1.00 92.50           H
ATOM    662  N   ALA A 132       2.175  12.288  16.284  1.00 91.00           N
ATOM    663  H   ALA A 132       2.435  12.275  15.308  1.00 91.00           H
ATOM    664  CA  ALA A 132       2.461  13.513  17.028  1.00 91.00           C
ATOM    665  HA  ALA A 132       3.148  13.279  17.842  1.00 91.00           H
ATOM    666  C   ALA A 132       1.195  14.134  17.649  1.00 91.00           C
ATOM    667  CB  ALA A 132       3.173  14.490  16.083  1.00 91.00           C
ATOM    668  HB1 ALA A 132       2.528  14.749  15.243  1.00 91.00           H
ATOM    669  HB2 ALA A 132       4.087  14.037  15.699  1.00 91.00           H
ATOM    670  HB3 ALA A 132       3.438  15.399  16.622  1.00 91.00           H
ATOM    671  O   ALA A 132       1.194  14.551  18.809  1.00 91.00           O
ATOM    672  N   HIS A 133       0.065  14.127  16.931  1.00 91.25           N
ATOM    673  H   HIS A 133       0.097  13.758  15.992  1.00 91.25           H
ATOM    674  CA  HIS A 133      -1.129  14.858  17.360  1.00 91.25           C
ATOM    675  HA  HIS A 133      -0.823  15.625  18.072  1.00 91.25           H
ATOM    676  C   HIS A 133      -2.157  13.963  18.053  1.00 91.25           C
ATOM    677  CB  HIS A 133      -1.737  15.611  16.174  1.00 91.25           C
ATOM    678  HB2 HIS A 133      -2.014  14.905  15.391  1.00 91.25           H
ATOM    679  HB3 HIS A 133      -2.639  16.131  16.498  1.00 91.25           H
ATOM    680  O   HIS A 133      -2.872  13.187  17.420  1.00 91.25           O
ATOM    681  CG  HIS A 133      -0.781  16.622  15.610  1.00 91.25           C
ATOM    682  CD2 HIS A 133      -0.620  17.914  16.028  1.00 91.25           C
ATOM    683  HD2 HIS A 133      -1.174  18.419  16.805  1.00 91.25           H
ATOM    684  ND1 HIS A 133       0.161  16.385  14.637  1.00 91.25           N
ATOM    685  HD1 HIS A 133       0.305  15.512  14.150  1.00 91.25           H
ATOM    686  CE1 HIS A 133       0.874  17.513  14.468  1.00 91.25           C
ATOM    687  HE1 HIS A 133       1.695  17.647  13.779  1.00 91.25           H
ATOM    688  NE2 HIS A 133       0.422  18.464  15.295  1.00 91.25           N
ATOM    689  N   ARG A 134      -2.362  14.162  19.365  1.00 88.38           N
ATOM    690  H   ARG A 134      -1.705  14.767  19.836  1.00 88.38           H
ATOM    691  CA  ARG A 134      -3.379  13.425  20.153  1.00 88.38           C
ATOM    692  HA  ARG A 134      -3.100  12.371  20.156  1.00 88.38           H
ATOM    693  C   ARG A 134      -4.785  13.462  19.534  1.00 88.38           C
ATOM    694  CB  ARG A 134      -3.420  13.933  21.609  1.00 88.38           C
ATOM    695  HB2 ARG A 134      -4.325  13.544  22.075  1.00 88.38           H
ATOM    696  HB3 ARG A 134      -3.469  15.021  21.628  1.00 88.38           H
ATOM    697  O   ARG A 134      -5.484  12.452  19.564  1.00 88.38           O
ATOM    698  CG  ARG A 134      -2.216  13.446  22.434  1.00 88.38           C
ATOM    699  HG2 ARG A 134      -1.302  13.929  22.088  1.00 88.38           H
ATOM    700  HG3 ARG A 134      -2.107  12.374  22.269  1.00 88.38           H
ATOM    701  CD  ARG A 134      -2.400  13.663  23.949  1.00 88.38           C
ATOM    702  HD2 ARG A 134      -2.042  12.763  24.449  1.00 88.38           H
ATOM    703  HD3 ARG A 134      -3.457  13.778  24.188  1.00 88.38           H
ATOM    704  NE  ARG A 134      -1.641  14.818  24.474  1.00 88.38           N
ATOM    705  HE  ARG A 134      -1.299  15.500  23.812  1.00 88.38           H
ATOM    706  NH1 ARG A 134      -1.619  14.192  26.697  1.00 88.38           N
ATOM    707 HH11 ARG A 134      -2.207  13.393  26.507  1.00 88.38           H
ATOM    708 HH12 ARG A 134      -1.306  14.368  27.641  1.00 88.38           H
ATOM    709  NH2 ARG A 134      -0.536  16.027  26.067  1.00 88.38           N
ATOM    710 HH21 ARG A 134      -0.241  16.156  27.024  1.00 88.38           H
ATOM    711 HH22 ARG A 134      -0.189  16.679  25.378  1.00 88.38           H
ATOM    712  CZ  ARG A 134      -1.274  15.006  25.736  1.00 88.38           C
ATOM    713  N   ARG A 135      -5.182  14.586  18.921  1.00 88.56           N
ATOM    714  H   ARG A 135      -4.518  15.347  18.897  1.00 88.56           H
ATOM    715  CA  ARG A 135      -6.488  14.755  18.244  1.00 88.56           C
ATOM    716  HA  ARG A 135      -7.276  14.410  18.913  1.00 88.56           H
ATOM    717  C   ARG A 135      -6.646  13.913  16.968  1.00 88.56           C
ATOM    718  CB  ARG A 135      -6.730  16.241  17.918  1.00 88.56           C
ATOM    719  HB2 ARG A 135      -5.905  16.617  17.314  1.00 88.56           H
ATOM    720  HB3 ARG A 135      -7.642  16.321  17.325  1.00 88.56           H
ATOM    721  O   ARG A 135      -7.769  13.756  16.490  1.00 88.56           O
ATOM    722  CG  ARG A 135      -6.898  17.129  19.163  1.00 88.56           C
ATOM    723  HG2 ARG A 135      -7.690  16.725  19.793  1.00 88.56           H
ATOM    724  HG3 ARG A 135      -5.966  17.144  19.729  1.00 88.56           H
ATOM    725  CD  ARG A 135      -7.264  18.562  18.749  1.00 88.56           C
ATOM    726  HD2 ARG A 135      -6.486  18.946  18.088  1.00 88.56           H
ATOM    727  HD3 ARG A 135      -8.207  18.540  18.203  1.00 88.56           H
ATOM    728  NE  ARG A 135      -7.394  19.463  19.913  1.00 88.56           N
ATOM    729  HE  ARG A 135      -7.127  19.100  20.817  1.00 88.56           H
ATOM    730  NH1 ARG A 135      -8.140  21.331  18.789  1.00 88.56           N
ATOM    731 HH11 ARG A 135      -8.016  20.862  17.903  1.00 88.56           H
ATOM    732 HH12 ARG A 135      -8.371  22.313  18.809  1.00 88.56           H
ATOM    733  NH2 ARG A 135      -7.831  21.429  20.990  1.00 88.56           N
ATOM    734 HH21 ARG A 135      -7.537  21.042  21.876  1.00 88.56           H
ATOM    735 HH22 ARG A 135      -8.106  22.400  20.966  1.00 88.56           H
ATOM    736  CZ  ARG A 135      -7.788  20.729  19.892  1.00 88.56           C
ATOM    737  N   MET A 136      -5.549  13.389  16.421  1.00 89.62           N
ATOM    738  H   MET A 136      -4.656  13.569  16.857  1.00 89.62           H
ATOM    739  CA  MET A 136      -5.524  12.510  15.250  1.00 89.62           C
ATOM    740  HA  MET A 136      -6.442  12.649  14.679  1.00 89.62           H
ATOM    741  C   MET A 136      -5.483  11.023  15.624  1.00 89.62           C
ATOM    742  CB  MET A 136      -4.340  12.878  14.336  1.00 89.62           C
ATOM    743  HB2 MET A 136      -4.268  12.151  13.528  1.00 89.62           H
ATOM    744  HB3 MET A 136      -3.411  12.839  14.904  1.00 89.62           H
ATOM    745  O   MET A 136      -5.646  10.189  14.744  1.00 89.62           O
ATOM    746  CG  MET A 136      -4.493  14.270  13.715  1.00 89.62           C
ATOM    747  HG2 MET A 136      -4.592  15.006  14.513  1.00 89.62           H
ATOM    748  HG3 MET A 136      -3.585  14.510  13.162  1.00 89.62           H
ATOM    749  SD  MET A 136      -5.915  14.417  12.598  1.00 89.62           S
ATOM    750  CE  MET A 136      -5.222  13.657  11.107  1.00 89.62           C
ATOM    751  HE1 MET A 136      -4.334  14.203  10.791  1.00 89.62           H
ATOM    752  HE2 MET A 136      -4.949  12.620  11.301  1.00 89.62           H
ATOM    753  HE3 MET A 136      -5.958  13.691  10.304  1.00 89.62           H
ATOM    754  N   ARG A 137      -5.337  10.651  16.902  1.00 91.31           N
ATOM    755  H   ARG A 137      -5.204  11.376  17.593  1.00 91.31           H
ATOM    756  CA  ARG A 137      -5.225   9.246  17.342  1.00 91.31           C
ATOM    757  HA  ARG A 137      -4.673   8.698  16.578  1.00 91.31           H
ATOM    758  C   ARG A 137      -6.590   8.541  17.444  1.00 91.31           C
ATOM    759  CB  ARG A 137      -4.394   9.170  18.635  1.00 91.31           C
ATOM    760  HB2 ARG A 137      -4.346   8.130  18.958  1.00 91.31           H
ATOM    761  HB3 ARG A 137      -4.893   9.747  19.413  1.00 91.31           H
ATOM    762  O   ARG A 137      -6.994   8.084  18.519  1.00 91.31           O
ATOM    763  CG  ARG A 137      -2.952   9.682  18.463  1.00 91.31           C
ATOM    764  HG2 ARG A 137      -2.963  10.737  18.187  1.00 91.31           H
ATOM    765  HG3 ARG A 137      -2.449   9.115  17.680  1.00 91.31           H
ATOM    766  CD  ARG A 137      -2.190   9.515  19.784  1.00 91.31           C
ATOM    767  HD2 ARG A 137      -2.081   8.448  19.983  1.00 91.31           H
ATOM    768  HD3 ARG A 137      -2.780   9.963  20.583  1.00 91.31           H
ATOM    769  NE  ARG A 137      -0.853  10.141  19.767  1.00 91.31           N
ATOM    770  HE  ARG A 137      -0.477  10.453  18.883  1.00 91.31           H
ATOM    771  NH1 ARG A 137      -0.350   9.832  21.993  1.00 91.31           N
ATOM    772 HH11 ARG A 137      -1.157   9.233  22.090  1.00 91.31           H
ATOM    773 HH12 ARG A 137       0.360   9.854  22.711  1.00 91.31           H
ATOM    774  NH2 ARG A 137       1.121  10.838  20.683  1.00 91.31           N
ATOM    775 HH21 ARG A 137       1.794  10.895  21.434  1.00 91.31           H
ATOM    776 HH22 ARG A 137       1.418  11.118  19.760  1.00 91.31           H
ATOM    777  CZ  ARG A 137      -0.037  10.268  20.804  1.00 91.31           C
ATOM    778  N   THR A 138      -7.315   8.485  16.328  1.00 92.38           N
ATOM    779  H   THR A 138      -6.890   8.862  15.493  1.00 92.38           H
ATOM    780  CA  THR A 138      -8.580   7.747  16.155  1.00 92.38           C
ATOM    781  HA  THR A 138      -9.047   7.607  17.129  1.00 92.38           H
ATOM    782  C   THR A 138      -8.326   6.366  15.551  1.00 92.38           C
ATOM    783  CB  THR A 138      -9.570   8.509  15.259  1.00 92.38           C
ATOM    784  HB  THR A 138     -10.512   7.960  15.233  1.00 92.38           H
ATOM    785  O   THR A 138      -7.320   6.161  14.888  1.00 92.38           O
ATOM    786  CG2 THR A 138      -9.852   9.927  15.752  1.00 92.38           C
ATOM    787 HG21 THR A 138     -10.641  10.374  15.148  1.00 92.38           H
ATOM    788 HG22 THR A 138      -8.954  10.541  15.678  1.00 92.38           H
ATOM    789 HG23 THR A 138     -10.179   9.896  16.792  1.00 92.38           H
ATOM    790  OG1 THR A 138      -9.065   8.592  13.951  1.00 92.38           O
ATOM    791  HG1 THR A 138      -9.553   9.249  13.450  1.00 92.38           H
ATOM    792  N   VAL A 139      -9.247   5.420  15.739  1.00 93.56           N
ATOM    793  H   VAL A 139     -10.069   5.635  16.284  1.00 93.56           H
ATOM    794  CA  VAL A 139      -9.101   4.024  15.276  1.00 93.56           C
ATOM    795  HA  VAL A 139      -8.241   3.566  15.764  1.00 93.56           H
ATOM    796  C   VAL A 139      -8.841   3.925  13.772  1.00 93.56           C
ATOM    797  CB  VAL A 139     -10.357   3.243  15.684  1.00 93.56           C
ATOM    798  HB  VAL A 139     -11.235   3.829  15.411  1.00 93.56           H
ATOM    799  O   VAL A 139      -7.887   3.280  13.356  1.00 93.56           O
ATOM    800  CG1 VAL A 139     -10.469   1.878  15.014  1.00 93.56           C
ATOM    801 HG11 VAL A 139      -9.506   1.368  15.032  1.00 93.56           H
ATOM    802 HG12 VAL A 139     -11.215   1.274  15.530  1.00 93.56           H
ATOM    803 HG13 VAL A 139     -10.789   1.994  13.978  1.00 93.56           H
ATOM    804  CG2 VAL A 139     -10.346   3.078  17.210  1.00 93.56           C
ATOM    805 HG21 VAL A 139      -9.955   3.958  17.721  1.00 93.56           H
ATOM    806 HG22 VAL A 139      -9.748   2.209  17.486  1.00 93.56           H
ATOM    807 HG23 VAL A 139     -11.371   2.934  17.550  1.00 93.56           H
ATOM    808  N   THR A 140      -9.601   4.653  12.956  1.00 93.00           N
ATOM    809  H   THR A 140     -10.428   5.108  13.317  1.00 93.00           H
ATOM    810  CA  THR A 140      -9.371   4.717  11.506  1.00 93.00           C
ATOM    811  HA  THR A 140      -9.484   3.719  11.084  1.00 93.00           H
ATOM    812  C   THR A 140      -7.969   5.223  11.167  1.00 93.00           C
ATOM    813  CB  THR A 140     -10.391   5.645  10.845  1.00 93.00           C
ATOM    814  HB  THR A 140     -10.084   6.681  10.990  1.00 93.00           H
ATOM    815  O   THR A 140      -7.333   4.714  10.254  1.00 93.00           O
ATOM    816  CG2 THR A 140     -10.538   5.368   9.358  1.00 93.00           C
ATOM    817 HG21 THR A 140     -10.846   4.334   9.200  1.00 93.00           H
ATOM    818 HG22 THR A 140     -11.295   6.030   8.938  1.00 93.00           H
ATOM    819 HG23 THR A 140      -9.585   5.528   8.853  1.00 93.00           H
ATOM    820  OG1 THR A 140     -11.658   5.480  11.437  1.00 93.00           O
ATOM    821  HG1 THR A 140     -11.938   4.582  11.249  1.00 93.00           H
ATOM    822  N   ASN A 141      -7.453   6.191  11.931  1.00 94.31           N
ATOM    823  H   ASN A 141      -7.972   6.526  12.730  1.00 94.31           H
ATOM    824  CA  ASN A 141      -6.123   6.741  11.699  1.00 94.31           C
ATOM    825  HA  ASN A 141      -6.003   6.892  10.626  1.00 94.31           H
ATOM    826  C   ASN A 141      -4.998   5.780  12.129  1.00 94.31           C
ATOM    827  CB  ASN A 141      -6.003   8.114  12.374  1.00 94.31           C
ATOM    828  HB2 ASN A 141      -6.270   8.027  13.428  1.00 94.31           H
ATOM    829  HB3 ASN A 141      -4.962   8.430  12.315  1.00 94.31           H
ATOM    830  O   ASN A 141      -3.905   5.890  11.590  1.00 94.31           O
ATOM    831  CG  ASN A 141      -6.831   9.218  11.733  1.00 94.31           C
ATOM    832  ND2 ASN A 141      -6.746  10.414  12.254  1.00 94.31           N
ATOM    833 HD21 ASN A 141      -7.166  11.171  11.734  1.00 94.31           H
ATOM    834 HD22 ASN A 141      -6.143  10.528  13.056  1.00 94.31           H
ATOM    835  OD1 ASN A 141      -7.562   9.062  10.772  1.00 94.31           O
ATOM    836  N   TYR A 142      -5.247   4.814  13.025  1.00 95.69           N
ATOM    837  H   TYR A 142      -6.175   4.737  13.416  1.00 95.69           H
ATOM    838  CA  TYR A 142      -4.289   3.724  13.279  1.00 95.69           C
ATOM    839  HA  TYR A 142      -3.308   4.149  13.492  1.00 95.69           H
ATOM    840  C   TYR A 142      -4.118   2.849  12.031  1.00 95.69           C
ATOM    841  CB  TYR A 142      -4.707   2.861  14.485  1.00 95.69           C
ATOM    842  HB2 TYR A 142      -5.787   2.712  14.492  1.00 95.69           H
ATOM    843  HB3 TYR A 142      -4.264   1.873  14.358  1.00 95.69           H
ATOM    844  O   TYR A 142      -2.993   2.501  11.685  1.00 95.69           O
ATOM    845  CG  TYR A 142      -4.275   3.379  15.844  1.00 95.69           C
ATOM    846  CD1 TYR A 142      -3.366   2.638  16.623  1.00 95.69           C
ATOM    847  HD1 TYR A 142      -2.965   1.711  16.239  1.00 95.69           H
ATOM    848  CD2 TYR A 142      -4.771   4.598  16.336  1.00 95.69           C
ATOM    849  HD2 TYR A 142      -5.429   5.184  15.712  1.00 95.69           H
ATOM    850  CE1 TYR A 142      -2.954   3.117  17.881  1.00 95.69           C
ATOM    851  HE1 TYR A 142      -2.227   2.555  18.448  1.00 95.69           H
ATOM    852  CE2 TYR A 142      -4.389   5.074  17.601  1.00 95.69           C
ATOM    853  HE2 TYR A 142      -4.761   6.021  17.965  1.00 95.69           H
ATOM    854  OH  TYR A 142      -3.087   4.806  19.591  1.00 95.69           O
ATOM    855  HH  TYR A 142      -2.347   4.293  19.923  1.00 95.69           H
ATOM    856  CZ  TYR A 142      -3.473   4.334  18.375  1.00 95.69           C
ATOM    857  N   PHE A 143      -5.201   2.561  11.302  1.00 96.62           N
ATOM    858  H   PHE A 143      -6.116   2.830  11.634  1.00 96.62           H
ATOM    859  CA  PHE A 143      -5.090   1.888  10.006  1.00 96.62           C
ATOM    860  HA  PHE A 143      -4.448   1.014  10.114  1.00 96.62           H
ATOM    861  C   PHE A 143      -4.455   2.775   8.938  1.00 96.62           C
ATOM    862  CB  PHE A 143      -6.451   1.417   9.518  1.00 96.62           C
ATOM    863  HB2 PHE A 143      -6.328   0.970   8.531  1.00 96.62           H
ATOM    864  HB3 PHE A 143      -7.106   2.280   9.404  1.00 96.62           H
ATOM    865  O   PHE A 143      -3.691   2.267   8.134  1.00 96.62           O
ATOM    866  CG  PHE A 143      -7.099   0.394  10.407  1.00 96.62           C
ATOM    867  CD1 PHE A 143      -6.541  -0.888  10.576  1.00 96.62           C
ATOM    868  HD1 PHE A 143      -5.639  -1.165  10.051  1.00 96.62           H
ATOM    869  CD2 PHE A 143      -8.273   0.743  11.077  1.00 96.62           C
ATOM    870  HD2 PHE A 143      -8.707   1.723  10.943  1.00 96.62           H
ATOM    871  CE1 PHE A 143      -7.163  -1.818  11.428  1.00 96.62           C
ATOM    872  HE1 PHE A 143      -6.739  -2.803  11.553  1.00 96.62           H
ATOM    873  CE2 PHE A 143      -8.887  -0.176  11.922  1.00 96.62           C
ATOM    874  HE2 PHE A 143      -9.791   0.155  12.411  1.00 96.62           H
ATOM    875  CZ  PHE A 143      -8.343  -1.463  12.105  1.00 96.62           C
ATOM    876  HZ  PHE A 143      -8.825  -2.181  12.752  1.00 96.62           H
ATOM    877  N   LEU A 144      -4.695   4.091   8.941  1.00 95.31           N
ATOM    878  H   LEU A 144      -5.402   4.455   9.564  1.00 95.31           H
ATOM    879  CA  LEU A 144      -3.978   4.995   8.029  1.00 95.31           C
ATOM    880  HA  LEU A 144      -4.125   4.647   7.007  1.00 95.31           H
ATOM    881  C   LEU A 144      -2.464   4.974   8.266  1.00 95.31           C
ATOM    882  CB  LEU A 144      -4.489   6.438   8.151  1.00 95.31           C
ATOM    883  HB2 LEU A 144      -3.824   7.071   7.564  1.00 95.31           H
ATOM    884  HB3 LEU A 144      -4.401   6.767   9.187  1.00 95.31           H
ATOM    885  O   LEU A 144      -1.703   4.985   7.304  1.00 95.31           O
ATOM    886  CG  LEU A 144      -5.920   6.669   7.646  1.00 95.31           C
ATOM    887  HG  LEU A 144      -6.636   6.117   8.255  1.00 95.31           H
ATOM    888  CD1 LEU A 144      -6.253   8.158   7.741  1.00 95.31           C
ATOM    889 HD11 LEU A 144      -7.301   8.316   7.486  1.00 95.31           H
ATOM    890 HD12 LEU A 144      -5.622   8.718   7.051  1.00 95.31           H
ATOM    891 HD13 LEU A 144      -6.072   8.510   8.757  1.00 95.31           H
ATOM    892  CD2 LEU A 144      -6.060   6.240   6.192  1.00 95.31           C
ATOM    893 HD21 LEU A 144      -6.236   5.166   6.130  1.00 95.31           H
ATOM    894 HD22 LEU A 144      -5.135   6.469   5.663  1.00 95.31           H
ATOM    895 HD23 LEU A 144      -6.865   6.785   5.699  1.00 95.31           H
ATOM    896  N   VAL A 145      -2.027   4.913   9.529  1.00 96.69           N
ATOM    897  H   VAL A 145      -2.704   4.959  10.278  1.00 96.69           H
ATOM    898  CA  VAL A 145      -0.610   4.720   9.873  1.00 96.69           C
ATOM    899  HA  VAL A 145      -0.014   5.472   9.356  1.00 96.69           H
ATOM    900  C   VAL A 145      -0.124   3.362   9.377  1.00 96.69           C
ATOM    901  CB  VAL A 145      -0.368   4.868  11.387  1.00 96.69           C
ATOM    902  HB  VAL A 145      -1.085   4.251  11.929  1.00 96.69           H
ATOM    903  O   VAL A 145       0.940   3.307   8.777  1.00 96.69           O
ATOM    904  CG1 VAL A 145       1.044   4.464  11.830  1.00 96.69           C
ATOM    905 HG11 VAL A 145       1.795   5.016  11.266  1.00 96.69           H
ATOM    906 HG12 VAL A 145       1.202   3.397  11.671  1.00 96.69           H
ATOM    907 HG13 VAL A 145       1.176   4.667  12.893  1.00 96.69           H
ATOM    908  CG2 VAL A 145      -0.565   6.324  11.814  1.00 96.69           C
ATOM    909 HG21 VAL A 145      -0.537   6.394  12.901  1.00 96.69           H
ATOM    910 HG22 VAL A 145       0.229   6.941  11.394  1.00 96.69           H
ATOM    911 HG23 VAL A 145      -1.522   6.698  11.449  1.00 96.69           H
ATOM    912  N   ASN A 146      -0.903   2.291   9.562  1.00 97.44           N
ATOM    913  H   ASN A 146      -1.758   2.391  10.090  1.00 97.44           H
ATOM    914  CA  ASN A 146      -0.534   0.960   9.073  1.00 97.44           C
ATOM    915  HA  ASN A 146       0.440   0.704   9.490  1.00 97.44           H
ATOM    916  C   ASN A 146      -0.388   0.911   7.542  1.00 97.44           C
ATOM    917  CB  ASN A 146      -1.567  -0.068   9.562  1.00 97.44           C
ATOM    918  HB2 ASN A 146      -2.495   0.026   8.999  1.00 97.44           H
ATOM    919  HB3 ASN A 146      -1.775   0.088  10.621  1.00 97.44           H
ATOM    920  O   ASN A 146       0.584   0.362   7.038  1.00 97.44           O
ATOM    921  CG  ASN A 146      -1.013  -1.470   9.408  1.00 97.44           C
ATOM    922  ND2 ASN A 146      -1.634  -2.347   8.663  1.00 97.44           N
ATOM    923 HD21 ASN A 146      -1.160  -3.230   8.535  1.00 97.44           H
ATOM    924 HD22 ASN A 146      -2.391  -2.096   8.043  1.00 97.44           H
ATOM    925  OD1 ASN A 146       0.000  -1.797   9.997  1.00 97.44           O
ATOM    926  N   LEU A 147      -1.320   1.536   6.818  1.00 96.62           N
ATOM    927  H   LEU A 147      -2.106   1.940   7.306  1.00 96.62           H
ATOM    928  CA  LEU A 147      -1.286   1.670   5.362  1.00 96.62           C
ATOM    929  HA  LEU A 147      -1.201   0.676   4.922  1.00 96.62           H
ATOM    930  C   LEU A 147      -0.059   2.476   4.916  1.00 96.62           C
ATOM    931  CB  LEU A 147      -2.611   2.318   4.913  1.00 96.62           C
ATOM    932  HB2 LEU A 147      -2.699   3.295   5.389  1.00 96.62           H
ATOM    933  HB3 LEU A 147      -3.436   1.700   5.265  1.00 96.62           H
ATOM    934  O   LEU A 147       0.685   2.035   4.052  1.00 96.62           O
ATOM    935  CG  LEU A 147      -2.775   2.508   3.394  1.00 96.62           C
ATOM    936  HG  LEU A 147      -2.025   3.211   3.030  1.00 96.62           H
ATOM    937  CD1 LEU A 147      -2.670   1.193   2.631  1.00 96.62           C
ATOM    938 HD11 LEU A 147      -2.877   1.366   1.575  1.00 96.62           H
ATOM    939 HD12 LEU A 147      -3.366   0.454   3.028  1.00 96.62           H
ATOM    940 HD13 LEU A 147      -1.648   0.822   2.701  1.00 96.62           H
ATOM    941  CD2 LEU A 147      -4.166   3.082   3.122  1.00 96.62           C
ATOM    942 HD21 LEU A 147      -4.924   2.323   3.315  1.00 96.62           H
ATOM    943 HD22 LEU A 147      -4.226   3.396   2.080  1.00 96.62           H
ATOM    944 HD23 LEU A 147      -4.350   3.937   3.772  1.00 96.62           H
ATOM    945  N   SER A 148       0.210   3.604   5.580  1.00 97.31           N
ATOM    946  H   SER A 148      -0.426   3.892   6.310  1.00 97.31           H
ATOM    947  CA  SER A 148       1.385   4.437   5.287  1.00 97.31           C
ATOM    948  HA  SER A 148       1.391   4.674   4.223  1.00 97.31           H
ATOM    949  C   SER A 148       2.702   3.721   5.613  1.00 97.31           C
ATOM    950  CB  SER A 148       1.336   5.747   6.078  1.00 97.31           C
ATOM    951  HB2 SER A 148       1.444   5.518   7.139  1.00 97.31           H
ATOM    952  HB3 SER A 148       2.165   6.385   5.770  1.00 97.31           H
ATOM    953  O   SER A 148       3.697   3.929   4.928  1.00 97.31           O
ATOM    954  OG  SER A 148       0.119   6.445   5.893  1.00 97.31           O
ATOM    955  HG  SER A 148      -0.584   5.883   6.227  1.00 97.31           H
ATOM    956  N   ALA A 149       2.728   2.871   6.644  1.00 97.69           N
ATOM    957  H   ALA A 149       1.902   2.777   7.217  1.00 97.69           H
ATOM    958  CA  ALA A 149       3.889   2.055   6.982  1.00 97.69           C
ATOM    959  HA  ALA A 149       4.771   2.695   7.009  1.00 97.69           H
ATOM    960  C   ALA A 149       4.140   0.972   5.923  1.00 97.69           C
ATOM    961  CB  ALA A 149       3.693   1.448   8.378  1.00 97.69           C
ATOM    962  HB1 ALA A 149       2.824   0.789   8.386  1.00 97.69           H
ATOM    963  HB2 ALA A 149       3.549   2.244   9.109  1.00 97.69           H
ATOM    964  HB3 ALA A 149       4.577   0.872   8.650  1.00 97.69           H
ATOM    965  O   ALA A 149       5.280   0.798   5.503  1.00 97.69           O
ATOM    966  N   ALA A 150       3.091   0.286   5.458  1.00 97.25           N
ATOM    967  H   ALA A 150       2.174   0.473   5.836  1.00 97.25           H
ATOM    968  CA  ALA A 150       3.195  -0.684   4.370  1.00 97.25           C
ATOM    969  HA  ALA A 150       3.937  -1.434   4.643  1.00 97.25           H
ATOM    970  C   ALA A 150       3.676  -0.020   3.066  1.00 97.25           C
ATOM    971  CB  ALA A 150       1.843  -1.387   4.207  1.00 97.25           C
ATOM    972  HB1 ALA A 150       1.068  -0.659   3.968  1.00 97.25           H
ATOM    973  HB2 ALA A 150       1.903  -2.111   3.394  1.00 97.25           H
ATOM    974  HB3 ALA A 150       1.578  -1.906   5.128  1.00 97.25           H
ATOM    975  O   ALA A 150       4.638  -0.494   2.463  1.00 97.25           O
ATOM    976  N   ASP A 151       3.095   1.122   2.690  1.00 96.38           N
ATOM    977  H   ASP A 151       2.262   1.419   3.177  1.00 96.38           H
ATOM    978  CA  ASP A 151       3.488   1.872   1.491  1.00 96.38           C
ATOM    979  HA  ASP A 151       3.465   1.202   0.632  1.00 96.38           H
ATOM    980  C   ASP A 151       4.920   2.437   1.601  1.00 96.38           C
ATOM    981  CB  ASP A 151       2.482   3.006   1.235  1.00 96.38           C
ATOM    982  HB2 ASP A 151       2.427   3.636   2.123  1.00 96.38           H
ATOM    983  HB3 ASP A 151       2.862   3.625   0.422  1.00 96.38           H
ATOM    984  O   ASP A 151       5.669   2.425   0.623  1.00 96.38           O
ATOM    985  CG  ASP A 151       1.062   2.554   0.850  1.00 96.38           C
ATOM    986  OD1 ASP A 151       0.848   1.376   0.469  1.00 96.38           O
ATOM    987  OD2 ASP A 151       0.168   3.432   0.898  1.00 96.38           O
ATOM    988  N   LEU A 152       5.347   2.882   2.793  1.00 96.62           N
ATOM    989  H   LEU A 152       4.685   2.918   3.555  1.00 96.62           H
ATOM    990  CA  LEU A 152       6.729   3.311   3.037  1.00 96.62           C
ATOM    991  HA  LEU A 152       6.990   4.042   2.271  1.00 96.62           H
ATOM    992  C   LEU A 152       7.712   2.141   2.904  1.00 96.62           C
ATOM    993  CB  LEU A 152       6.846   3.976   4.424  1.00 96.62           C
ATOM    994  HB2 LEU A 152       6.179   4.837   4.463  1.00 96.62           H
ATOM    995  HB3 LEU A 152       6.522   3.260   5.180  1.00 96.62           H
ATOM    996  O   LEU A 152       8.753   2.288   2.266  1.00 96.62           O
ATOM    997  CG  LEU A 152       8.278   4.436   4.765  1.00 96.62           C
ATOM    998  HG  LEU A 152       8.966   3.594   4.689  1.00 96.62           H
ATOM    999  CD1 LEU A 152       8.752   5.556   3.842  1.00 96.62           C
ATOM   1000 HD11 LEU A 152       9.742   5.882   4.160  1.00 96.62           H
ATOM   1001 HD12 LEU A 152       8.827   5.187   2.819  1.00 96.62           H
ATOM   1002 HD13 LEU A 152       8.061   6.398   3.879  1.00 96.62           H
ATOM   1003  CD2 LEU A 152       8.373   4.969   6.192  1.00 96.62           C
ATOM   1004 HD21 LEU A 152       9.421   5.133   6.446  1.00 96.62           H
ATOM   1005 HD22 LEU A 152       7.957   4.237   6.885  1.00 96.62           H
ATOM   1006 HD23 LEU A 152       7.842   5.918   6.265  1.00 96.62           H
ATOM   1007  N   LEU A 153       7.391   0.982   3.487  1.00 96.50           N
ATOM   1008  H   LEU A 153       6.519   0.922   3.993  1.00 96.50           H
ATOM   1009  CA  LEU A 153       8.217  -0.222   3.372  1.00 96.50           C
ATOM   1010  HA  LEU A 153       9.231   0.016   3.695  1.00 96.50           H
ATOM   1011  C   LEU A 153       8.323  -0.680   1.914  1.00 96.50           C
ATOM   1012  CB  LEU A 153       7.640  -1.335   4.264  1.00 96.50           C
ATOM   1013  HB2 LEU A 153       6.569  -1.407   4.073  1.00 96.50           H
ATOM   1014  HB3 LEU A 153       8.090  -2.285   3.976  1.00 96.50           H
ATOM   1015  O   LEU A 153       9.421  -1.005   1.464  1.00 96.50           O
ATOM   1016  CG  LEU A 153       7.861  -1.131   5.773  1.00 96.50           C
ATOM   1017  HG  LEU A 153       7.534  -0.135   6.072  1.00 96.50           H
ATOM   1018  CD1 LEU A 153       7.049  -2.161   6.552  1.00 96.50           C
ATOM   1019 HD11 LEU A 153       7.275  -3.169   6.203  1.00 96.50           H
ATOM   1020 HD12 LEU A 153       5.994  -1.935   6.397  1.00 96.50           H
ATOM   1021 HD13 LEU A 153       7.263  -2.084   7.618  1.00 96.50           H
ATOM   1022  CD2 LEU A 153       9.326  -1.271   6.169  1.00 96.50           C
ATOM   1023 HD21 LEU A 153       9.884  -0.441   5.734  1.00 96.50           H
ATOM   1024 HD22 LEU A 153       9.424  -1.216   7.253  1.00 96.50           H
ATOM   1025 HD23 LEU A 153       9.724  -2.222   5.816  1.00 96.50           H
ATOM   1026  N   MET A 154       7.223  -0.632   1.158  1.00 94.69           N
ATOM   1027  H   MET A 154       6.347  -0.388   1.598  1.00 94.69           H
ATOM   1028  CA  MET A 154       7.215  -0.917  -0.278  1.00 94.69           C
ATOM   1029  HA  MET A 154       7.588  -1.929  -0.437  1.00 94.69           H
ATOM   1030  C   MET A 154       8.120   0.055  -1.039  1.00 94.69           C
ATOM   1031  CB  MET A 154       5.777  -0.834  -0.808  1.00 94.69           C
ATOM   1032  HB2 MET A 154       5.422   0.196  -0.757  1.00 94.69           H
ATOM   1033  HB3 MET A 154       5.129  -1.441  -0.176  1.00 94.69           H
ATOM   1034  O   MET A 154       8.960  -0.370  -1.831  1.00 94.69           O
ATOM   1035  CG  MET A 154       5.675  -1.320  -2.258  1.00 94.69           C
ATOM   1036  HG2 MET A 154       6.013  -2.355  -2.309  1.00 94.69           H
ATOM   1037  HG3 MET A 154       6.337  -0.719  -2.882  1.00 94.69           H
ATOM   1038  SD  MET A 154       4.010  -1.218  -2.967  1.00 94.69           S
ATOM   1039  CE  MET A 154       3.173  -2.440  -1.930  1.00 94.69           C
ATOM   1040  HE1 MET A 154       3.061  -2.054  -0.917  1.00 94.69           H
ATOM   1041  HE2 MET A 154       3.774  -3.349  -1.906  1.00 94.69           H
ATOM   1042  HE3 MET A 154       2.185  -2.655  -2.337  1.00 94.69           H
ATOM   1043  N   ALA A 155       8.002   1.359  -0.774  1.00 94.62           N
ATOM   1044  H   ALA A 155       7.276   1.663  -0.141  1.00 94.62           H
ATOM   1045  CA  ALA A 155       8.813   2.371  -1.440  1.00 94.62           C
ATOM   1046  HA  ALA A 155       8.660   2.273  -2.514  1.00 94.62           H
ATOM   1047  C   ALA A 155      10.313   2.176  -1.157  1.00 94.62           C
ATOM   1048  CB  ALA A 155       8.316   3.761  -1.025  1.00 94.62           C
ATOM   1049  HB1 ALA A 155       8.883   4.523  -1.559  1.00 94.62           H
ATOM   1050  HB2 ALA A 155       8.442   3.902   0.049  1.00 94.62           H
ATOM   1051  HB3 ALA A 155       7.261   3.863  -1.276  1.00 94.62           H
ATOM   1052  O   ALA A 155      11.117   2.153  -2.088  1.00 94.62           O
ATOM   1053  N   VAL A 156      10.682   1.980   0.114  1.00 94.56           N
ATOM   1054  H   VAL A 156       9.958   1.985   0.818  1.00 94.56           H
ATOM   1055  CA  VAL A 156      12.081   1.900   0.557  1.00 94.56           C
ATOM   1056  HA  VAL A 156      12.642   2.679   0.041  1.00 94.56           H
ATOM   1057  C   VAL A 156      12.740   0.573   0.177  1.00 94.56           C
ATOM   1058  CB  VAL A 156      12.195   2.180   2.070  1.00 94.56           C
ATOM   1059  HB  VAL A 156      11.524   1.510   2.609  1.00 94.56           H
ATOM   1060  O   VAL A 156      13.836   0.586  -0.372  1.00 94.56           O
ATOM   1061  CG1 VAL A 156      13.618   1.971   2.606  1.00 94.56           C
ATOM   1062 HG11 VAL A 156      14.327   2.567   2.031  1.00 94.56           H
ATOM   1063 HG12 VAL A 156      13.667   2.264   3.655  1.00 94.56           H
ATOM   1064 HG13 VAL A 156      13.897   0.920   2.541  1.00 94.56           H
ATOM   1065  CG2 VAL A 156      11.803   3.633   2.381  1.00 94.56           C
ATOM   1066 HG21 VAL A 156      10.790   3.836   2.035  1.00 94.56           H
ATOM   1067 HG22 VAL A 156      11.835   3.801   3.458  1.00 94.56           H
ATOM   1068 HG23 VAL A 156      12.488   4.320   1.886  1.00 94.56           H
ATOM   1069  N   PHE A 157      12.099  -0.569   0.448  1.00 94.75           N
ATOM   1070  H   PHE A 157      11.178  -0.526   0.861  1.00 94.75           H
ATOM   1071  CA  PHE A 157      12.720  -1.896   0.296  1.00 94.75           C
ATOM   1072  HA  PHE A 157      13.803  -1.785   0.356  1.00 94.75           H
ATOM   1073  C   PHE A 157      12.450  -2.573  -1.052  1.00 94.75           C
ATOM   1074  CB  PHE A 157      12.285  -2.806   1.454  1.00 94.75           C
ATOM   1075  HB2 PHE A 157      11.197  -2.852   1.502  1.00 94.75           H
ATOM   1076  HB3 PHE A 157      12.636  -3.818   1.250  1.00 94.75           H
ATOM   1077  O   PHE A 157      13.101  -3.564  -1.397  1.00 94.75           O
ATOM   1078  CG  PHE A 157      12.850  -2.392   2.797  1.00 94.75           C
ATOM   1079  CD1 PHE A 157      14.193  -2.685   3.094  1.00 94.75           C
ATOM   1080  HD1 PHE A 157      14.797  -3.217   2.374  1.00 94.75           H
ATOM   1081  CD2 PHE A 157      12.057  -1.717   3.743  1.00 94.75           C
ATOM   1082  HD2 PHE A 157      11.026  -1.491   3.518  1.00 94.75           H
ATOM   1083  CE1 PHE A 157      14.748  -2.301   4.327  1.00 94.75           C
ATOM   1084  HE1 PHE A 157      15.780  -2.527   4.552  1.00 94.75           H
ATOM   1085  CE2 PHE A 157      12.616  -1.332   4.977  1.00 94.75           C
ATOM   1086  HE2 PHE A 157      12.025  -0.799   5.707  1.00 94.75           H
ATOM   1087  CZ  PHE A 157      13.957  -1.626   5.270  1.00 94.75           C
ATOM   1088  HZ  PHE A 157      14.381  -1.328   6.217  1.00 94.75           H
ATOM   1089  N   ASN A 158      11.496  -2.067  -1.831  1.00 93.50           N
ATOM   1090  H   ASN A 158      10.947  -1.288  -1.496  1.00 93.50           H
ATOM   1091  CA  ASN A 158      11.170  -2.642  -3.129  1.00 93.50           C
ATOM   1092  HA  ASN A 158      11.906  -3.403  -3.388  1.00 93.50           H
ATOM   1093  C   ASN A 158      11.283  -1.621  -4.262  1.00 93.50           C
ATOM   1094  CB  ASN A 158       9.822  -3.365  -3.029  1.00 93.50           C
ATOM   1095  HB2 ASN A 158       9.891  -4.174  -2.303  1.00 93.50           H
ATOM   1096  HB3 ASN A 158       9.034  -2.680  -2.716  1.00 93.50           H
ATOM   1097  O   ASN A 158      12.086  -1.830  -5.166  1.00 93.50           O
ATOM   1098  CG  ASN A 158       9.430  -3.946  -4.364  1.00 93.50           C
ATOM   1099  ND2 ASN A 158      10.095  -4.981  -4.819  1.00 93.50           N
ATOM   1100 HD21 ASN A 158       9.763  -5.359  -5.694  1.00 93.50           H
ATOM   1101 HD22 ASN A 158      10.819  -5.424  -4.270  1.00 93.50           H
ATOM   1102  OD1 ASN A 158       8.538  -3.450  -5.020  1.00 93.50           O
ATOM   1103  N   CYS A 159      10.569  -0.498  -4.204  1.00 91.56           N
ATOM   1104  H   CYS A 159       9.941  -0.370  -3.423  1.00 91.56           H
ATOM   1105  CA  CYS A 159      10.488   0.430  -5.332  1.00 91.56           C
ATOM   1106  HA  CYS A 159      10.146  -0.136  -6.199  1.00 91.56           H
ATOM   1107  C   CYS A 159      11.853   1.040  -5.712  1.00 91.56           C
ATOM   1108  CB  CYS A 159       9.432   1.493  -5.021  1.00 91.56           C
ATOM   1109  HB2 CYS A 159       9.839   2.211  -4.310  1.00 91.56           H
ATOM   1110  HB3 CYS A 159       8.549   1.021  -4.589  1.00 91.56           H
ATOM   1111  O   CYS A 159      12.207   1.017  -6.888  1.00 91.56           O
ATOM   1112  SG  CYS A 159       8.946   2.351  -6.543  1.00 91.56           S
ATOM   1113  HG  CYS A 159       8.177   1.372  -7.028  1.00 91.56           H
ATOM   1114  N   ILE A 160      12.658   1.499  -4.740  1.00 92.19           N
ATOM   1115  H   ILE A 160      12.294   1.530  -3.798  1.00 92.19           H
ATOM   1116  CA  ILE A 160      14.009   2.049  -4.997  1.00 92.19           C
ATOM   1117  HA  ILE A 160      13.918   2.901  -5.671  1.00 92.19           H
ATOM   1118  C   ILE A 160      14.908   1.020  -5.700  1.00 92.19           C
ATOM   1119  CB  ILE A 160      14.664   2.536  -3.677  1.00 92.19           C
ATOM   1120  HB  ILE A 160      14.602   1.731  -2.945  1.00 92.19           H
ATOM   1121  O   ILE A 160      15.538   1.312  -6.715  1.00 92.19           O
ATOM   1122  CG1 ILE A 160      13.915   3.767  -3.122  1.00 92.19           C
ATOM   1123 HG12 ILE A 160      14.065   4.614  -3.792  1.00 92.19           H
ATOM   1124 HG13 ILE A 160      12.846   3.556  -3.093  1.00 92.19           H
ATOM   1125  CG2 ILE A 160      16.153   2.892  -3.873  1.00 92.19           C
ATOM   1126 HG21 ILE A 160      16.728   2.013  -4.164  1.00 92.19           H
ATOM   1127 HG22 ILE A 160      16.587   3.252  -2.940  1.00 92.19           H
ATOM   1128 HG23 ILE A 160      16.260   3.660  -4.639  1.00 92.19           H
ATOM   1129  CD1 ILE A 160      14.343   4.186  -1.710  1.00 92.19           C
ATOM   1130 HD11 ILE A 160      13.606   4.874  -1.297  1.00 92.19           H
ATOM   1131 HD12 ILE A 160      14.420   3.310  -1.066  1.00 92.19           H
ATOM   1132 HD13 ILE A 160      15.309   4.691  -1.742  1.00 92.19           H
ATOM   1133  N   PHE A 161      14.959  -0.202  -5.174  1.00 92.50           N
ATOM   1134  H   PHE A 161      14.391  -0.396  -4.362  1.00 92.50           H
ATOM   1135  CA  PHE A 161      15.856  -1.250  -5.664  1.00 92.50           C
ATOM   1136  HA  PHE A 161      16.850  -0.831  -5.820  1.00 92.50           H
ATOM   1137  C   PHE A 161      15.394  -1.823  -7.000  1.00 92.50           C
ATOM   1138  CB  PHE A 161      15.954  -2.343  -4.601  1.00 92.50           C
ATOM   1139  HB2 PHE A 161      16.495  -3.192  -5.018  1.00 92.50           H
ATOM   1140  HB3 PHE A 161      14.956  -2.689  -4.331  1.00 92.50           H
ATOM   1141  O   PHE A 161      16.205  -2.052  -7.896  1.00 92.50           O
ATOM   1142  CG  PHE A 161      16.677  -1.864  -3.361  1.00 92.50           C
ATOM   1143  CD1 PHE A 161      18.056  -2.098  -3.232  1.00 92.50           C
ATOM   1144  HD1 PHE A 161      18.575  -2.653  -3.999  1.00 92.50           H
ATOM   1145  CD2 PHE A 161      15.992  -1.176  -2.343  1.00 92.50           C
ATOM   1146  HD2 PHE A 161      14.928  -1.004  -2.411  1.00 92.50           H
ATOM   1147  CE1 PHE A 161      18.754  -1.655  -2.097  1.00 92.50           C
ATOM   1148  HE1 PHE A 161      19.811  -1.854  -2.001  1.00 92.50           H
ATOM   1149  CE2 PHE A 161      16.696  -0.705  -1.220  1.00 92.50           C
ATOM   1150  HE2 PHE A 161      16.175  -0.165  -0.444  1.00 92.50           H
ATOM   1151  CZ  PHE A 161      18.072  -0.957  -1.088  1.00 92.50           C
ATOM   1152  HZ  PHE A 161      18.604  -0.607  -0.216  1.00 92.50           H
ATOM   1153  N   ASN A 162      14.084  -2.001  -7.160  1.00 90.44           N
ATOM   1154  H   ASN A 162      13.462  -1.798  -6.391  1.00 90.44           H
ATOM   1155  CA  ASN A 162      13.502  -2.426  -8.419  1.00 90.44           C
ATOM   1156  HA  ASN A 162      14.026  -3.322  -8.754  1.00 90.44           H
ATOM   1157  C   ASN A 162      13.687  -1.352  -9.500  1.00 90.44           C
ATOM   1158  CB  ASN A 162      12.034  -2.785  -8.192  1.00 90.44           C
ATOM   1159  HB2 ASN A 162      11.446  -1.874  -8.082  1.00 90.44           H
ATOM   1160  HB3 ASN A 162      11.929  -3.382  -7.285  1.00 90.44           H
ATOM   1161  O   ASN A 162      13.993  -1.687 -10.635  1.00 90.44           O
ATOM   1162  CG  ASN A 162      11.499  -3.588  -9.358  1.00 90.44           C
ATOM   1163  ND2 ASN A 162      11.423  -4.891  -9.237  1.00 90.44           N
ATOM   1164 HD21 ASN A 162      11.644  -5.346  -8.363  1.00 90.44           H
ATOM   1165 HD22 ASN A 162      11.020  -5.378 -10.025  1.00 90.44           H
ATOM   1166  OD1 ASN A 162      11.187  -3.059 -10.403  1.00 90.44           O
ATOM   1167  N   PHE A 163      13.618  -0.063  -9.154  1.00 88.31           N
ATOM   1168  H   PHE A 163      13.333   0.190  -8.218  1.00 88.31           H
ATOM   1169  CA  PHE A 163      13.941   1.010 -10.091  1.00 88.31           C
ATOM   1170  HA  PHE A 163      13.313   0.899 -10.975  1.00 88.31           H
ATOM   1171  C   PHE A 163      15.390   0.929 -10.597  1.00 88.31           C
ATOM   1172  CB  PHE A 163      13.621   2.369  -9.461  1.00 88.31           C
ATOM   1173  HB2 PHE A 163      14.128   2.461  -8.500  1.00 88.31           H
ATOM   1174  HB3 PHE A 163      12.548   2.433  -9.281  1.00 88.31           H
ATOM   1175  O   PHE A 163      15.612   0.981 -11.805  1.00 88.31           O
ATOM   1176  CG  PHE A 163      14.045   3.509 -10.356  1.00 88.31           C
ATOM   1177  CD1 PHE A 163      15.167   4.288 -10.019  1.00 88.31           C
ATOM   1178  HD1 PHE A 163      15.679   4.130  -9.082  1.00 88.31           H
ATOM   1179  CD2 PHE A 163      13.399   3.695 -11.592  1.00 88.31           C
ATOM   1180  HD2 PHE A 163      12.546   3.090 -11.860  1.00 88.31           H
ATOM   1181  CE1 PHE A 163      15.669   5.220 -10.940  1.00 88.31           C
ATOM   1182  HE1 PHE A 163      16.565   5.780 -10.714  1.00 88.31           H
ATOM   1183  CE2 PHE A 163      13.894   4.634 -12.508  1.00 88.31           C
ATOM   1184  HE2 PHE A 163      13.423   4.753 -13.473  1.00 88.31           H
ATOM   1185  CZ  PHE A 163      15.053   5.360 -12.193  1.00 88.31           C
ATOM   1186  HZ  PHE A 163      15.512   5.987 -12.943  1.00 88.31           H
ATOM   1187  N   ILE A 164      16.365   0.712  -9.707  1.00 88.62           N
ATOM   1188  H   ILE A 164      16.122   0.699  -8.727  1.00 88.62           H
ATOM   1189  CA  ILE A 164      17.774   0.510 -10.096  1.00 88.62           C
ATOM   1190  HA  ILE A 164      18.099   1.371 -10.681  1.00 88.62           H
ATOM   1191  C   ILE A 164      17.914  -0.727 -11.000  1.00 88.62           C
ATOM   1192  CB  ILE A 164      18.670   0.411  -8.838  1.00 88.62           C
ATOM   1193  HB  ILE A 164      18.285  -0.390  -8.207  1.00 88.62           H
ATOM   1194  O   ILE A 164      18.606  -0.675 -12.018  1.00 88.62           O
ATOM   1195  CG1 ILE A 164      18.644   1.737  -8.042  1.00 88.62           C
ATOM   1196 HG12 ILE A 164      19.197   2.500  -8.590  1.00 88.62           H
ATOM   1197 HG13 ILE A 164      17.620   2.096  -7.944  1.00 88.62           H
ATOM   1198  CG2 ILE A 164      20.131   0.087  -9.209  1.00 88.62           C
ATOM   1199 HG21 ILE A 164      20.749  -0.020  -8.318  1.00 88.62           H
ATOM   1200 HG22 ILE A 164      20.199  -0.848  -9.766  1.00 88.62           H
ATOM   1201 HG23 ILE A 164      20.542   0.904  -9.801  1.00 88.62           H
ATOM   1202  CD1 ILE A 164      19.221   1.626  -6.624  1.00 88.62           C
ATOM   1203 HD11 ILE A 164      18.688   0.857  -6.066  1.00 88.62           H
ATOM   1204 HD12 ILE A 164      20.285   1.393  -6.654  1.00 88.62           H
ATOM   1205 HD13 ILE A 164      19.092   2.579  -6.112  1.00 88.62           H
ATOM   1206  N   TYR A 165      17.218  -1.820 -10.666  1.00 87.69           N
ATOM   1207  H   TYR A 165      16.681  -1.803  -9.812  1.00 87.69           H
ATOM   1208  CA  TYR A 165      17.174  -3.029 -11.491  1.00 87.69           C
ATOM   1209  HA  TYR A 165      18.192  -3.395 -11.625  1.00 87.69           H
ATOM   1210  C   TYR A 165      16.607  -2.763 -12.889  1.00 87.69           C
ATOM   1211  CB  TYR A 165      16.356  -4.111 -10.776  1.00 87.69           C
ATOM   1212  HB2 TYR A 165      16.903  -4.400  -9.879  1.00 87.69           H
ATOM   1213  HB3 TYR A 165      15.401  -3.694 -10.455  1.00 87.69           H
ATOM   1214  O   TYR A 165      17.205  -3.179 -13.876  1.00 87.69           O
ATOM   1215  CG  TYR A 165      16.075  -5.338 -11.626  1.00 87.69           C
ATOM   1216  CD1 TYR A 165      14.764  -5.674 -12.015  1.00 87.69           C
ATOM   1217  HD1 TYR A 165      13.929  -5.068 -11.693  1.00 87.69           H
ATOM   1218  CD2 TYR A 165      17.151  -6.120 -12.070  1.00 87.69           C
ATOM   1219  HD2 TYR A 165      18.149  -5.844 -11.765  1.00 87.69           H
ATOM   1220  CE1 TYR A 165      14.544  -6.793 -12.845  1.00 87.69           C
ATOM   1221  HE1 TYR A 165      13.545  -7.058 -13.157  1.00 87.69           H
ATOM   1222  CE2 TYR A 165      16.948  -7.219 -12.920  1.00 87.69           C
ATOM   1223  HE2 TYR A 165      17.794  -7.787 -13.278  1.00 87.69           H
ATOM   1224  OH  TYR A 165      15.432  -8.615 -14.136  1.00 87.69           O
ATOM   1225  HH  TYR A 165      16.254  -8.918 -14.528  1.00 87.69           H
ATOM   1226  CZ  TYR A 165      15.636  -7.558 -13.309  1.00 87.69           C
ATOM   1227  N   MET A 166      15.495  -2.034 -12.990  1.00 82.25           N
ATOM   1228  H   MET A 166      15.040  -1.734 -12.139  1.00 82.25           H
ATOM   1229  CA  MET A 166      14.875  -1.680 -14.268  1.00 82.25           C
ATOM   1230  HA  MET A 166      14.728  -2.586 -14.855  1.00 82.25           H
ATOM   1231  C   MET A 166      15.770  -0.751 -15.096  1.00 82.25           C
ATOM   1232  CB  MET A 166      13.504  -1.031 -14.019  1.00 82.25           C
ATOM   1233  HB2 MET A 166      13.615  -0.213 -13.307  1.00 82.25           H
ATOM   1234  HB3 MET A 166      13.133  -0.622 -14.959  1.00 82.25           H
ATOM   1235  O   MET A 166      15.862  -0.917 -16.309  1.00 82.25           O
ATOM   1236  CG  MET A 166      12.474  -2.043 -13.500  1.00 82.25           C
ATOM   1237  HG2 MET A 166      12.821  -2.480 -12.564  1.00 82.25           H
ATOM   1238  HG3 MET A 166      12.403  -2.853 -14.225  1.00 82.25           H
ATOM   1239  SD  MET A 166      10.797  -1.398 -13.241  1.00 82.25           S
ATOM   1240  CE  MET A 166      11.054  -0.104 -12.006  1.00 82.25           C
ATOM   1241  HE1 MET A 166      11.527  -0.541 -11.126  1.00 82.25           H
ATOM   1242  HE2 MET A 166      10.094   0.324 -11.718  1.00 82.25           H
ATOM   1243  HE3 MET A 166      11.685   0.682 -12.421  1.00 82.25           H
ATOM   1244  N   LEU A 167      16.470   0.190 -14.455  1.00 81.69           N
ATOM   1245  H   LEU A 167      16.323   0.301 -13.462  1.00 81.69           H
ATOM   1246  CA  LEU A 167      17.360   1.135 -15.130  1.00 81.69           C
ATOM   1247  HA  LEU A 167      16.808   1.585 -15.954  1.00 81.69           H
ATOM   1248  C   LEU A 167      18.595   0.444 -15.726  1.00 81.69           C
ATOM   1249  CB  LEU A 167      17.760   2.229 -14.124  1.00 81.69           C
ATOM   1250  HB2 LEU A 167      16.863   2.630 -13.653  1.00 81.69           H
ATOM   1251  HB3 LEU A 167      18.369   1.775 -13.342  1.00 81.69           H
ATOM   1252  O   LEU A 167      18.965   0.705 -16.869  1.00 81.69           O
ATOM   1253  CG  LEU A 167      18.547   3.394 -14.751  1.00 81.69           C
ATOM   1254  HG  LEU A 167      19.395   3.010 -15.319  1.00 81.69           H
ATOM   1255  CD1 LEU A 167      17.660   4.233 -15.674  1.00 81.69           C
ATOM   1256 HD11 LEU A 167      16.775   4.572 -15.135  1.00 81.69           H
ATOM   1257 HD12 LEU A 167      18.222   5.103 -16.013  1.00 81.69           H
ATOM   1258 HD13 LEU A 167      17.360   3.646 -16.543  1.00 81.69           H
ATOM   1259  CD2 LEU A 167      19.090   4.308 -13.654  1.00 81.69           C
ATOM   1260 HD21 LEU A 167      18.267   4.772 -13.110  1.00 81.69           H
ATOM   1261 HD22 LEU A 167      19.703   3.730 -12.963  1.00 81.69           H
ATOM   1262 HD23 LEU A 167      19.709   5.086 -14.100  1.00 81.69           H
ATOM   1263  N   HIS A 168      19.234  -0.445 -14.963  1.00 82.25           N
ATOM   1264  H   HIS A 168      18.903  -0.589 -14.019  1.00 82.25           H
ATOM   1265  CA  HIS A 168      20.468  -1.112 -15.387  1.00 82.25           C
ATOM   1266  HA  HIS A 168      20.949  -0.501 -16.151  1.00 82.25           H
ATOM   1267  C   HIS A 168      20.247  -2.481 -16.031  1.00 82.25           C
ATOM   1268  CB  HIS A 168      21.433  -1.202 -14.202  1.00 82.25           C
ATOM   1269  HB2 HIS A 168      22.314  -1.775 -14.493  1.00 82.25           H
ATOM   1270  HB3 HIS A 168      20.949  -1.726 -13.378  1.00 82.25           H
ATOM   1271  O   HIS A 168      21.202  -3.056 -16.558  1.00 82.25           O
ATOM   1272  CG  HIS A 168      21.892   0.155 -13.742  1.00 82.25           C
ATOM   1273  CD2 HIS A 168      21.568   0.756 -12.561  1.00 82.25           C
ATOM   1274  HD2 HIS A 168      20.940   0.322 -11.798  1.00 82.25           H
ATOM   1275  ND1 HIS A 168      22.662   1.048 -14.453  1.00 82.25           N
ATOM   1276  HD1 HIS A 168      22.999   0.931 -15.397  1.00 82.25           H
ATOM   1277  CE1 HIS A 168      22.804   2.156 -13.707  1.00 82.25           C
ATOM   1278  HE1 HIS A 168      23.339   3.045 -14.008  1.00 82.25           H
ATOM   1279  NE2 HIS A 168      22.160   2.021 -12.539  1.00 82.25           N
ATOM   1280  N   SER A 169      19.027  -3.023 -15.975  1.00 80.62           N
ATOM   1281  H   SER A 169      18.304  -2.526 -15.475  1.00 80.62           H
ATOM   1282  CA  SER A 169      18.722  -4.408 -16.365  1.00 80.62           C
ATOM   1283  HA  SER A 169      17.725  -4.639 -15.990  1.00 80.62           H
ATOM   1284  C   SER A 169      19.669  -5.436 -15.712  1.00 80.62           C
ATOM   1285  CB  SER A 169      18.668  -4.526 -17.893  1.00 80.62           C
ATOM   1286  HB2 SER A 169      18.431  -5.552 -18.173  1.00 80.62           H
ATOM   1287  HB3 SER A 169      19.636  -4.263 -18.318  1.00 80.62           H
ATOM   1288  O   SER A 169      19.963  -6.482 -16.287  1.00 80.62           O
ATOM   1289  OG  SER A 169      17.672  -3.672 -18.420  1.00 80.62           O
ATOM   1290  HG  SER A 169      17.703  -2.825 -17.968  1.00 80.62           H
ATOM   1291  N   ASP A 170      20.193  -5.120 -14.521  1.00 85.81           N
ATOM   1292  H   ASP A 170      19.859  -4.272 -14.087  1.00 85.81           H
ATOM   1293  CA  ASP A 170      21.064  -5.966 -13.695  1.00 85.81           C
ATOM   1294  HA  ASP A 170      20.954  -7.004 -14.008  1.00 85.81           H
ATOM   1295  C   ASP A 170      20.626  -5.852 -12.237  1.00 85.81           C
ATOM   1296  CB  ASP A 170      22.554  -5.570 -13.806  1.00 85.81           C
ATOM   1297  HB2 ASP A 170      22.865  -5.628 -14.849  1.00 85.81           H
ATOM   1298  HB3 ASP A 170      22.679  -4.539 -13.474  1.00 85.81           H
ATOM   1299  O   ASP A 170      20.312  -4.758 -11.767  1.00 85.81           O
ATOM   1300  CG  ASP A 170      23.462  -6.496 -12.965  1.00 85.81           C
ATOM   1301  OD1 ASP A 170      23.241  -7.723 -13.003  1.00 85.81           O
ATOM   1302  OD2 ASP A 170      24.368  -6.036 -12.234  1.00 85.81           O
ATOM   1303  N   TRP A 171      20.600  -6.975 -11.521  1.00 88.69           N
ATOM   1304  H   TRP A 171      20.811  -7.839 -12.001  1.00 88.69           H
ATOM   1305  CA  TRP A 171      20.304  -7.044 -10.093  1.00 88.69           C
ATOM   1306  HA  TRP A 171      19.789  -6.133  -9.788  1.00 88.69           H
ATOM   1307  C   TRP A 171      21.604  -7.162  -9.279  1.00 88.69           C
ATOM   1308  CB  TRP A 171      19.343  -8.207  -9.811  1.00 88.69           C
ATOM   1309  HB2 TRP A 171      18.451  -8.090 -10.428  1.00 88.69           H
ATOM   1310  HB3 TRP A 171      19.813  -9.150 -10.088  1.00 88.69           H
ATOM   1311  O   TRP A 171      22.079  -8.278  -9.028  1.00 88.69           O
ATOM   1312  CG  TRP A 171      18.917  -8.275  -8.378  1.00 88.69           C
ATOM   1313  CD1 TRP A 171      19.519  -8.989  -7.402  1.00 88.69           C
ATOM   1314  HD1 TRP A 171      20.379  -9.625  -7.554  1.00 88.69           H
ATOM   1315  CD2 TRP A 171      17.827  -7.559  -7.730  1.00 88.69           C
ATOM   1316  CE2 TRP A 171      17.834  -7.880  -6.341  1.00 88.69           C
ATOM   1317  CE3 TRP A 171      16.830  -6.675  -8.185  1.00 88.69           C
ATOM   1318  HE3 TRP A 171      16.770  -6.464  -9.243  1.00 88.69           H
ATOM   1319  NE1 TRP A 171      18.887  -8.762  -6.197  1.00 88.69           N
ATOM   1320  HE1 TRP A 171      19.168  -9.214  -5.339  1.00 88.69           H
ATOM   1321  CH2 TRP A 171      15.948  -6.414  -5.929  1.00 88.69           C
ATOM   1322  HH2 TRP A 171      15.228  -5.973  -5.255  1.00 88.69           H
ATOM   1323  CZ2 TRP A 171      16.902  -7.328  -5.452  1.00 88.69           C
ATOM   1324  HZ2 TRP A 171      16.904  -7.611  -4.410  1.00 88.69           H
ATOM   1325  CZ3 TRP A 171      15.911  -6.090  -7.295  1.00 88.69           C
ATOM   1326  HZ3 TRP A 171      15.162  -5.406  -7.666  1.00 88.69           H
ATOM   1327  N   PRO A 172      22.200  -6.039  -8.824  1.00 89.44           N
ATOM   1328  CA  PRO A 172      23.480  -6.070  -8.132  1.00 89.44           C
ATOM   1329  HA  PRO A 172      24.080  -6.855  -8.592  1.00 89.44           H
ATOM   1330  C   PRO A 172      23.431  -6.444  -6.657  1.00 89.44           C
ATOM   1331  CB  PRO A 172      24.129  -4.708  -8.385  1.00 89.44           C
ATOM   1332  HB2 PRO A 172      24.819  -4.418  -7.593  1.00 89.44           H
ATOM   1333  HB3 PRO A 172      24.630  -4.708  -9.353  1.00 89.44           H
ATOM   1334  O   PRO A 172      24.468  -6.760  -6.080  1.00 89.44           O
ATOM   1335  CG  PRO A 172      22.910  -3.793  -8.444  1.00 89.44           C
ATOM   1336  HG2 PRO A 172      23.120  -2.869  -8.982  1.00 89.44           H
ATOM   1337  HG3 PRO A 172      22.552  -3.582  -7.436  1.00 89.44           H
ATOM   1338  CD  PRO A 172      21.896  -4.660  -9.184  1.00 89.44           C
ATOM   1339  HD2 PRO A 172      22.076  -4.528 -10.250  1.00 89.44           H
ATOM   1340  HD3 PRO A 172      20.876  -4.379  -8.919  1.00 89.44           H
ATOM   1341  N   PHE A 173      22.242  -6.465  -6.060  1.00 90.94           N
ATOM   1342  H   PHE A 173      21.442  -6.191  -6.612  1.00 90.94           H
ATOM   1343  CA  PHE A 173      22.045  -6.579  -4.613  1.00 90.94           C
ATOM   1344  HA  PHE A 173      22.807  -5.974  -4.121  1.00 90.94           H
ATOM   1345  C   PHE A 173      22.201  -8.006  -4.057  1.00 90.94           C
ATOM   1346  CB  PHE A 173      20.677  -5.971  -4.281  1.00 90.94           C
ATOM   1347  HB2 PHE A 173      20.603  -5.849  -3.200  1.00 90.94           H
ATOM   1348  HB3 PHE A 173      19.895  -6.662  -4.596  1.00 90.94           H
ATOM   1349  O   PHE A 173      22.074  -8.229  -2.855  1.00 90.94           O
ATOM   1350  CG  PHE A 173      20.438  -4.621  -4.929  1.00 90.94           C
ATOM   1351  CD1 PHE A 173      21.172  -3.503  -4.492  1.00 90.94           C
ATOM   1352  HD1 PHE A 173      21.876  -3.599  -3.679  1.00 90.94           H
ATOM   1353  CD2 PHE A 173      19.523  -4.488  -5.993  1.00 90.94           C
ATOM   1354  HD2 PHE A 173      18.948  -5.337  -6.333  1.00 90.94           H
ATOM   1355  CE1 PHE A 173      20.984  -2.253  -5.107  1.00 90.94           C
ATOM   1356  HE1 PHE A 173      21.535  -1.390  -4.764  1.00 90.94           H
ATOM   1357  CE2 PHE A 173      19.335  -3.239  -6.608  1.00 90.94           C
ATOM   1358  HE2 PHE A 173      18.621  -3.132  -7.411  1.00 90.94           H
ATOM   1359  CZ  PHE A 173      20.062  -2.124  -6.159  1.00 90.94           C
ATOM   1360  HZ  PHE A 173      19.900  -1.158  -6.614  1.00 90.94           H
ATOM   1361  N   GLY A 174      22.477  -8.984  -4.924  1.00 90.38           N
ATOM   1362  H   GLY A 174      22.577  -8.721  -5.895  1.00 90.38           H
ATOM   1363  CA  GLY A 174      22.653 -10.386  -4.550  1.00 90.38           C
ATOM   1364  HA2 GLY A 174      23.273 -10.443  -3.655  1.00 90.38           H
ATOM   1365  HA3 GLY A 174      23.179 -10.901  -5.354  1.00 90.38           H
ATOM   1366  C   GLY A 174      21.343 -11.134  -4.275  1.00 90.38           C
ATOM   1367  O   GLY A 174      20.248 -10.563  -4.288  1.00 90.38           O
ATOM   1368  N   ALA A 175      21.469 -12.443  -4.040  1.00 91.25           N
ATOM   1369  H   ALA A 175      22.388 -12.860  -4.090  1.00 91.25           H
ATOM   1370  CA  ALA A 175      20.333 -13.348  -3.858  1.00 91.25           C
ATOM   1371  HA  ALA A 175      19.647 -13.226  -4.696  1.00 91.25           H
ATOM   1372  C   ALA A 175      19.534 -13.050  -2.583  1.00 91.25           C
ATOM   1373  CB  ALA A 175      20.848 -14.791  -3.880  1.00 91.25           C
ATOM   1374  HB1 ALA A 175      20.005 -15.476  -3.801  1.00 91.25           H
ATOM   1375  HB2 ALA A 175      21.525 -14.968  -3.044  1.00 91.25           H
ATOM   1376  HB3 ALA A 175      21.370 -14.989  -4.816  1.00 91.25           H
ATOM   1377  O   ALA A 175      18.311 -12.991  -2.628  1.00 91.25           O
ATOM   1378  N   VAL A 176      20.214 -12.766  -1.466  1.00 93.56           N
ATOM   1379  H   VAL A 176      21.221 -12.841  -1.486  1.00 93.56           H
ATOM   1380  CA  VAL A 176      19.553 -12.473  -0.181  1.00 93.56           C
ATOM   1381  HA  VAL A 176      18.929 -13.323   0.094  1.00 93.56           H
ATOM   1382  C   VAL A 176      18.631 -11.260  -0.301  1.00 93.56           C
ATOM   1383  CB  VAL A 176      20.594 -12.246   0.933  1.00 93.56           C
ATOM   1384  HB  VAL A 176      21.243 -11.418   0.649  1.00 93.56           H
ATOM   1385  O   VAL A 176      17.479 -11.304   0.128  1.00 93.56           O
ATOM   1386  CG1 VAL A 176      19.935 -11.908   2.275  1.00 93.56           C
ATOM   1387 HG11 VAL A 176      19.225 -12.687   2.551  1.00 93.56           H
ATOM   1388 HG12 VAL A 176      20.695 -11.827   3.053  1.00 93.56           H
ATOM   1389 HG13 VAL A 176      19.413 -10.953   2.215  1.00 93.56           H
ATOM   1390  CG2 VAL A 176      21.465 -13.493   1.131  1.00 93.56           C
ATOM   1391 HG21 VAL A 176      20.839 -14.348   1.388  1.00 93.56           H
ATOM   1392 HG22 VAL A 176      22.030 -13.721   0.228  1.00 93.56           H
ATOM   1393 HG23 VAL A 176      22.176 -13.322   1.940  1.00 93.56           H
ATOM   1394  N   TYR A 177      19.103 -10.182  -0.935  1.00 94.31           N
ATOM   1395  H   TYR A 177      20.046 -10.181  -1.296  1.00 94.31           H
ATOM   1396  CA  TYR A 177      18.276  -8.994  -1.116  1.00 94.31           C
ATOM   1397  HA  TYR A 177      17.776  -8.791  -0.169  1.00 94.31           H
ATOM   1398  C   TYR A 177      17.176  -9.202  -2.166  1.00 94.31           C
ATOM   1399  CB  TYR A 177      19.146  -7.779  -1.439  1.00 94.31           C
ATOM   1400  HB2 TYR A 177      19.430  -7.814  -2.490  1.00 94.31           H
ATOM   1401  HB3 TYR A 177      20.054  -7.808  -0.837  1.00 94.31           H
ATOM   1402  O   TYR A 177      16.111  -8.607  -2.044  1.00 94.31           O
ATOM   1403  CG  TYR A 177      18.414  -6.490  -1.135  1.00 94.31           C
ATOM   1404  CD1 TYR A 177      17.705  -5.816  -2.144  1.00 94.31           C
ATOM   1405  HD1 TYR A 177      17.764  -6.145  -3.172  1.00 94.31           H
ATOM   1406  CD2 TYR A 177      18.353  -6.032   0.195  1.00 94.31           C
ATOM   1407  HD2 TYR A 177      18.898  -6.550   0.970  1.00 94.31           H
ATOM   1408  CE1 TYR A 177      16.866  -4.742  -1.811  1.00 94.31           C
ATOM   1409  HE1 TYR A 177      16.245  -4.273  -2.560  1.00 94.31           H
ATOM   1410  CE2 TYR A 177      17.570  -4.912   0.520  1.00 94.31           C
ATOM   1411  HE2 TYR A 177      17.517  -4.565   1.542  1.00 94.31           H
ATOM   1412  OH  TYR A 177      15.981  -3.266  -0.143  1.00 94.31           O
ATOM   1413  HH  TYR A 177      16.149  -2.948   0.747  1.00 94.31           H
ATOM   1414  CZ  TYR A 177      16.806  -4.282  -0.482  1.00 94.31           C
ATOM   1415  N   CYS A 178      17.380 -10.074  -3.161  1.00 93.44           N
ATOM   1416  H   CYS A 178      18.262 -10.565  -3.206  1.00 93.44           H
ATOM   1417  CA  CYS A 178      16.305 -10.492  -4.069  1.00 93.44           C
ATOM   1418  HA  CYS A 178      15.906  -9.619  -4.586  1.00 93.44           H
ATOM   1419  C   CYS A 178      15.143 -11.119  -3.288  1.00 93.44           C
ATOM   1420  CB  CYS A 178      16.858 -11.464  -5.119  1.00 93.44           C
ATOM   1421  HB2 CYS A 178      17.311 -12.322  -4.621  1.00 93.44           H
ATOM   1422  HB3 CYS A 178      17.631 -10.965  -5.703  1.00 93.44           H
ATOM   1423  O   CYS A 178      13.985 -10.742  -3.483  1.00 93.44           O
ATOM   1424  SG  CYS A 178      15.624 -12.124  -6.260  1.00 93.44           S
ATOM   1425  N   THR A 179      15.453 -12.007  -2.344  1.00 94.25           N
ATOM   1426  H   THR A 179      16.403 -12.346  -2.275  1.00 94.25           H
ATOM   1427  CA  THR A 179      14.463 -12.613  -1.453  1.00 94.25           C
ATOM   1428  HA  THR A 179      13.676 -13.065  -2.057  1.00 94.25           H
ATOM   1429  C   THR A 179      13.775 -11.574  -0.570  1.00 94.25           C
ATOM   1430  CB  THR A 179      15.120 -13.707  -0.602  1.00 94.25           C
ATOM   1431  HB  THR A 179      15.804 -13.247   0.110  1.00 94.25           H
ATOM   1432  O   THR A 179      12.547 -11.538  -0.525  1.00 94.25           O
ATOM   1433  CG2 THR A 179      14.092 -14.526   0.158  1.00 94.25           C
ATOM   1434 HG21 THR A 179      14.596 -15.282   0.760  1.00 94.25           H
ATOM   1435 HG22 THR A 179      13.523 -13.868   0.815  1.00 94.25           H
ATOM   1436 HG23 THR A 179      13.412 -15.014  -0.540  1.00 94.25           H
ATOM   1437  OG1 THR A 179      15.850 -14.591  -1.418  1.00 94.25           O
ATOM   1438  HG1 THR A 179      15.336 -15.387  -1.570  1.00 94.25           H
ATOM   1439  N   ILE A 180      14.537 -10.682   0.077  1.00 94.38           N
ATOM   1440  H   ILE A 180      15.540 -10.777   0.011  1.00 94.38           H
ATOM   1441  CA  ILE A 180      13.974  -9.612   0.920  1.00 94.38           C
ATOM   1442  HA  ILE A 180      13.346 -10.070   1.685  1.00 94.38           H
ATOM   1443  C   ILE A 180      13.071  -8.686   0.102  1.00 94.38           C
ATOM   1444  CB  ILE A 180      15.094  -8.815   1.630  1.00 94.38           C
ATOM   1445  HB  ILE A 180      15.809  -8.485   0.877  1.00 94.38           H
ATOM   1446  O   ILE A 180      11.975  -8.362   0.547  1.00 94.38           O
ATOM   1447  CG1 ILE A 180      15.821  -9.718   2.653  1.00 94.38           C
ATOM   1448 HG12 ILE A 180      16.069 -10.674   2.193  1.00 94.38           H
ATOM   1449 HG13 ILE A 180      15.155  -9.924   3.492  1.00 94.38           H
ATOM   1450  CG2 ILE A 180      14.538  -7.561   2.340  1.00 94.38           C
ATOM   1451 HG21 ILE A 180      15.334  -7.026   2.858  1.00 94.38           H
ATOM   1452 HG22 ILE A 180      14.111  -6.865   1.618  1.00 94.38           H
ATOM   1453 HG23 ILE A 180      13.770  -7.846   3.059  1.00 94.38           H
ATOM   1454  CD1 ILE A 180      17.128  -9.120   3.190  1.00 94.38           C
ATOM   1455 HD11 ILE A 180      16.929  -8.244   3.806  1.00 94.38           H
ATOM   1456 HD12 ILE A 180      17.635  -9.864   3.805  1.00 94.38           H
ATOM   1457 HD13 ILE A 180      17.780  -8.846   2.360  1.00 94.38           H
ATOM   1458  N   SER A 181      13.499  -8.272  -1.091  1.00 94.19           N
ATOM   1459  H   SER A 181      14.412  -8.566  -1.406  1.00 94.19           H
ATOM   1460  CA  SER A 181      12.756  -7.317  -1.913  1.00 94.19           C
ATOM   1461  HA  SER A 181      12.523  -6.450  -1.294  1.00 94.19           H
ATOM   1462  C   SER A 181      11.430  -7.894  -2.416  1.00 94.19           C
ATOM   1463  CB  SER A 181      13.618  -6.841  -3.082  1.00 94.19           C
ATOM   1464  HB2 SER A 181      13.698  -7.626  -3.834  1.00 94.19           H
ATOM   1465  HB3 SER A 181      14.615  -6.587  -2.722  1.00 94.19           H
ATOM   1466  O   SER A 181      10.404  -7.224  -2.305  1.00 94.19           O
ATOM   1467  OG  SER A 181      13.032  -5.683  -3.638  1.00 94.19           O
ATOM   1468  HG  SER A 181      13.156  -4.980  -2.998  1.00 94.19           H
ATOM   1469  N   ASN A 182      11.416  -9.146  -2.894  1.00 93.56           N
ATOM   1470  H   ASN A 182      12.287  -9.653  -2.956  1.00 93.56           H
ATOM   1471  CA  ASN A 182      10.178  -9.825  -3.303  1.00 93.56           C
ATOM   1472  HA  ASN A 182       9.623  -9.186  -3.990  1.00 93.56           H
ATOM   1473  C   ASN A 182       9.254 -10.104  -2.114  1.00 93.56           C
ATOM   1474  CB  ASN A 182      10.510 -11.141  -4.020  1.00 93.56           C
ATOM   1475  HB2 ASN A 182       9.617 -11.763  -4.065  1.00 93.56           H
ATOM   1476  HB3 ASN A 182      11.276 -11.690  -3.472  1.00 93.56           H
ATOM   1477  O   ASN A 182       8.041  -9.919  -2.213  1.00 93.56           O
ATOM   1478  CG  ASN A 182      10.948 -10.912  -5.447  1.00 93.56           C
ATOM   1479  ND2 ASN A 182      12.222 -10.993  -5.718  1.00 93.56           N
ATOM   1480 HD21 ASN A 182      12.497 -10.843  -6.678  1.00 93.56           H
ATOM   1481 HD22 ASN A 182      12.888 -11.153  -4.976  1.00 93.56           H
ATOM   1482  OD1 ASN A 182      10.156 -10.622  -6.323  1.00 93.56           O
ATOM   1483  N   PHE A 183       9.818 -10.517  -0.976  1.00 94.81           N
ATOM   1484  H   PHE A 183      10.813 -10.685  -0.948  1.00 94.81           H
ATOM   1485  CA  PHE A 183       9.048 -10.714   0.248  1.00 94.81           C
ATOM   1486  HA  PHE A 183       8.245 -11.425   0.052  1.00 94.81           H
ATOM   1487  C   PHE A 183       8.393  -9.405   0.701  1.00 94.81           C
ATOM   1488  CB  PHE A 183       9.959 -11.295   1.334  1.00 94.81           C
ATOM   1489  HB2 PHE A 183      10.336 -12.261   0.998  1.00 94.81           H
ATOM   1490  HB3 PHE A 183      10.818 -10.638   1.475  1.00 94.81           H
ATOM   1491  O   PHE A 183       7.181  -9.361   0.897  1.00 94.81           O
ATOM   1492  CG  PHE A 183       9.262 -11.488   2.663  1.00 94.81           C
ATOM   1493  CD1 PHE A 183       9.456 -10.568   3.711  1.00 94.81           C
ATOM   1494  HD1 PHE A 183      10.102  -9.714   3.570  1.00 94.81           H
ATOM   1495  CD2 PHE A 183       8.401 -12.585   2.844  1.00 94.81           C
ATOM   1496  HD2 PHE A 183       8.237 -13.284   2.037  1.00 94.81           H
ATOM   1497  CE1 PHE A 183       8.811 -10.763   4.945  1.00 94.81           C
ATOM   1498  HE1 PHE A 183       8.966 -10.061   5.752  1.00 94.81           H
ATOM   1499  CE2 PHE A 183       7.753 -12.779   4.076  1.00 94.81           C
ATOM   1500  HE2 PHE A 183       7.094 -13.623   4.212  1.00 94.81           H
ATOM   1501  CZ  PHE A 183       7.969 -11.874   5.131  1.00 94.81           C
ATOM   1502  HZ  PHE A 183       7.481 -12.032   6.081  1.00 94.81           H
ATOM   1503  N   MET A 184       9.164  -8.318   0.796  1.00 94.94           N
ATOM   1504  H   MET A 184      10.151  -8.406   0.598  1.00 94.94           H
ATOM   1505  CA  MET A 184       8.648  -7.007   1.193  1.00 94.94           C
ATOM   1506  HA  MET A 184       8.153  -7.112   2.158  1.00 94.94           H
ATOM   1507  C   MET A 184       7.586  -6.499   0.223  1.00 94.94           C
ATOM   1508  CB  MET A 184       9.787  -5.985   1.329  1.00 94.94           C
ATOM   1509  HB2 MET A 184       9.365  -4.983   1.403  1.00 94.94           H
ATOM   1510  HB3 MET A 184      10.426  -6.023   0.446  1.00 94.94           H
ATOM   1511  O   MET A 184       6.569  -5.989   0.688  1.00 94.94           O
ATOM   1512  CG  MET A 184      10.625  -6.238   2.586  1.00 94.94           C
ATOM   1513  HG2 MET A 184      11.029  -7.250   2.546  1.00 94.94           H
ATOM   1514  HG3 MET A 184      11.464  -5.542   2.589  1.00 94.94           H
ATOM   1515  SD  MET A 184       9.714  -6.049   4.144  1.00 94.94           S
ATOM   1516  CE  MET A 184      10.980  -6.643   5.293  1.00 94.94           C
ATOM   1517  HE1 MET A 184      10.596  -6.596   6.312  1.00 94.94           H
ATOM   1518  HE2 MET A 184      11.868  -6.017   5.212  1.00 94.94           H
ATOM   1519  HE3 MET A 184      11.237  -7.674   5.051  1.00 94.94           H
ATOM   1520  N   ALA A 185       7.758  -6.683  -1.089  1.00 93.38           N
ATOM   1521  H   ALA A 185       8.616  -7.098  -1.423  1.00 93.38           H
ATOM   1522  CA  ALA A 185       6.731  -6.342  -2.071  1.00 93.38           C
ATOM   1523  HA  ALA A 185       6.550  -5.268  -2.033  1.00 93.38           H
ATOM   1524  C   ALA A 185       5.408  -7.052  -1.753  1.00 93.38           C
ATOM   1525  CB  ALA A 185       7.233  -6.699  -3.474  1.00 93.38           C
ATOM   1526  HB1 ALA A 185       6.539  -6.313  -4.221  1.00 93.38           H
ATOM   1527  HB2 ALA A 185       7.314  -7.780  -3.592  1.00 93.38           H
ATOM   1528  HB3 ALA A 185       8.217  -6.258  -3.633  1.00 93.38           H
ATOM   1529  O   ALA A 185       4.404  -6.400  -1.484  1.00 93.38           O
ATOM   1530  N   ASN A 186       5.408  -8.382  -1.672  1.00 93.75           N
ATOM   1531  H   ASN A 186       6.261  -8.882  -1.882  1.00 93.75           H
ATOM   1532  CA  ASN A 186       4.167  -9.138  -1.507  1.00 93.75           C
ATOM   1533  HA  ASN A 186       3.434  -8.746  -2.212  1.00 93.75           H
ATOM   1534  C   ASN A 186       3.526  -8.958  -0.124  1.00 93.75           C
ATOM   1535  CB  ASN A 186       4.428 -10.604  -1.879  1.00 93.75           C
ATOM   1536  HB2 ASN A 186       5.353 -10.956  -1.422  1.00 93.75           H
ATOM   1537  HB3 ASN A 186       3.604 -11.216  -1.511  1.00 93.75           H
ATOM   1538  O   ASN A 186       2.301  -8.847  -0.036  1.00 93.75           O
ATOM   1539  CG  ASN A 186       4.502 -10.788  -3.387  1.00 93.75           C
ATOM   1540  ND2 ASN A 186       4.447 -12.003  -3.863  1.00 93.75           N
ATOM   1541 HD21 ASN A 186       4.548 -12.062  -4.867  1.00 93.75           H
ATOM   1542 HD22 ASN A 186       4.630 -12.779  -3.244  1.00 93.75           H
ATOM   1543  OD1 ASN A 186       4.582  -9.859  -4.169  1.00 93.75           O
ATOM   1544  N   VAL A 187       4.328  -8.855   0.944  1.00 96.38           N
ATOM   1545  H   VAL A 187       5.323  -8.967   0.813  1.00 96.38           H
ATOM   1546  CA  VAL A 187       3.816  -8.556   2.292  1.00 96.38           C
ATOM   1547  HA  VAL A 187       3.051  -9.289   2.545  1.00 96.38           H
ATOM   1548  C   VAL A 187       3.156  -7.185   2.331  1.00 96.38           C
ATOM   1549  CB  VAL A 187       4.924  -8.615   3.364  1.00 96.38           C
ATOM   1550  HB  VAL A 187       5.763  -7.986   3.067  1.00 96.38           H
ATOM   1551  O   VAL A 187       2.063  -7.054   2.874  1.00 96.38           O
ATOM   1552  CG1 VAL A 187       4.430  -8.159   4.746  1.00 96.38           C
ATOM   1553 HG11 VAL A 187       3.591  -8.777   5.066  1.00 96.38           H
ATOM   1554 HG12 VAL A 187       5.236  -8.240   5.475  1.00 96.38           H
ATOM   1555 HG13 VAL A 187       4.110  -7.118   4.710  1.00 96.38           H
ATOM   1556  CG2 VAL A 187       5.405 -10.045   3.567  1.00 96.38           C
ATOM   1557 HG21 VAL A 187       5.932 -10.397   2.680  1.00 96.38           H
ATOM   1558 HG22 VAL A 187       6.096 -10.091   4.409  1.00 96.38           H
ATOM   1559 HG23 VAL A 187       4.546 -10.688   3.756  1.00 96.38           H
ATOM   1560  N   THR A 188       3.800  -6.157   1.778  1.00 95.75           N
ATOM   1561  H   THR A 188       4.675  -6.320   1.301  1.00 95.75           H
ATOM   1562  CA  THR A 188       3.271  -4.788   1.846  1.00 95.75           C
ATOM   1563  HA  THR A 188       2.960  -4.591   2.872  1.00 95.75           H
ATOM   1564  C   THR A 188       2.024  -4.616   0.987  1.00 95.75           C
ATOM   1565  CB  THR A 188       4.321  -3.732   1.492  1.00 95.75           C
ATOM   1566  HB  THR A 188       3.833  -2.759   1.448  1.00 95.75           H
ATOM   1567  O   THR A 188       1.084  -3.972   1.440  1.00 95.75           O
ATOM   1568  CG2 THR A 188       5.432  -3.673   2.540  1.00 95.75           C
ATOM   1569 HG21 THR A 188       6.218  -3.003   2.190  1.00 95.75           H
ATOM   1570 HG22 THR A 188       5.024  -3.286   3.474  1.00 95.75           H
ATOM   1571 HG23 THR A 188       5.858  -4.660   2.724  1.00 95.75           H
ATOM   1572  OG1 THR A 188       4.909  -3.992   0.246  1.00 95.75           O
ATOM   1573  HG1 THR A 188       5.501  -4.741   0.351  1.00 95.75           H
ATOM   1574  N   ILE A 189       1.945  -5.268  -0.180  1.00 94.69           N
ATOM   1575  H   ILE A 189       2.770  -5.740  -0.520  1.00 94.69           H
ATOM   1576  CA  ILE A 189       0.722  -5.302  -1.000  1.00 94.69           C
ATOM   1577  HA  ILE A 189       0.452  -4.281  -1.271  1.00 94.69           H
ATOM   1578  C   ILE A 189      -0.442  -5.889  -0.204  1.00 94.69           C
ATOM   1579  CB  ILE A 189       0.936  -6.119  -2.293  1.00 94.69           C
ATOM   1580  HB  ILE A 189       1.305  -7.110  -2.028  1.00 94.69           H
ATOM   1581  O   ILE A 189      -1.482  -5.242  -0.056  1.00 94.69           O
ATOM   1582  CG1 ILE A 189       1.969  -5.430  -3.189  1.00 94.69           C
ATOM   1583 HG12 ILE A 189       1.491  -4.552  -3.622  1.00 94.69           H
ATOM   1584 HG13 ILE A 189       2.806  -5.064  -2.594  1.00 94.69           H
ATOM   1585  CG2 ILE A 189      -0.391  -6.267  -3.067  1.00 94.69           C
ATOM   1586 HG21 ILE A 189      -0.220  -6.688  -4.058  1.00 94.69           H
ATOM   1587 HG22 ILE A 189      -1.067  -6.942  -2.542  1.00 94.69           H
ATOM   1588 HG23 ILE A 189      -0.869  -5.294  -3.181  1.00 94.69           H
ATOM   1589  CD1 ILE A 189       2.561  -6.348  -4.269  1.00 94.69           C
ATOM   1590 HD11 ILE A 189       2.977  -7.242  -3.803  1.00 94.69           H
ATOM   1591 HD12 ILE A 189       3.371  -5.835  -4.786  1.00 94.69           H
ATOM   1592 HD13 ILE A 189       1.801  -6.653  -4.988  1.00 94.69           H
ATOM   1593  N   ALA A 190      -0.264  -7.097   0.338  1.00 95.94           N
ATOM   1594  H   ALA A 190       0.616  -7.573   0.203  1.00 95.94           H
ATOM   1595  CA  ALA A 190      -1.302  -7.762   1.117  1.00 95.94           C
ATOM   1596  HA  ALA A 190      -2.195  -7.863   0.501  1.00 95.94           H
ATOM   1597  C   ALA A 190      -1.690  -6.927   2.350  1.00 95.94           C
ATOM   1598  CB  ALA A 190      -0.807  -9.165   1.481  1.00 95.94           C
ATOM   1599  HB1 ALA A 190      -1.544  -9.661   2.112  1.00 95.94           H
ATOM   1600  HB2 ALA A 190      -0.659  -9.752   0.575  1.00 95.94           H
ATOM   1601  HB3 ALA A 190       0.142  -9.100   2.015  1.00 95.94           H
ATOM   1602  O   ALA A 190      -2.878  -6.709   2.602  1.00 95.94           O
ATOM   1603  N   ALA A 191      -0.705  -6.362   3.055  1.00 97.50           N
ATOM   1604  H   ALA A 191       0.250  -6.585   2.813  1.00 97.50           H
ATOM   1605  CA  ALA A 191      -0.938  -5.539   4.235  1.00 97.50           C
ATOM   1606  HA  ALA A 191      -1.537  -6.123   4.934  1.00 97.50           H
ATOM   1607  C   ALA A 191      -1.731  -4.269   3.900  1.00 97.50           C
ATOM   1608  CB  ALA A 191       0.401  -5.217   4.908  1.00 97.50           C
ATOM   1609  HB1 ALA A 191       1.036  -4.651   4.227  1.00 97.50           H
ATOM   1610  HB2 ALA A 191       0.907  -6.142   5.184  1.00 97.50           H
ATOM   1611  HB3 ALA A 191       0.230  -4.627   5.809  1.00 97.50           H
ATOM   1612  O   ALA A 191      -2.686  -3.949   4.615  1.00 97.50           O
ATOM   1613  N   SER A 192      -1.398  -3.568   2.810  1.00 96.31           N
ATOM   1614  H   SER A 192      -0.579  -3.839   2.286  1.00 96.31           H
ATOM   1615  CA  SER A 192      -2.123  -2.374   2.360  1.00 96.31           C
ATOM   1616  HA  SER A 192      -2.122  -1.647   3.172  1.00 96.31           H
ATOM   1617  C   SER A 192      -3.585  -2.704   2.043  1.00 96.31           C
ATOM   1618  CB  SER A 192      -1.419  -1.721   1.155  1.00 96.31           C
ATOM   1619  HB2 SER A 192      -2.066  -0.951   0.734  1.00 96.31           H
ATOM   1620  HB3 SER A 192      -1.208  -2.468   0.391  1.00 96.31           H
ATOM   1621  O   SER A 192      -4.493  -2.029   2.534  1.00 96.31           O
ATOM   1622  OG  SER A 192      -0.215  -1.119   1.598  1.00 96.31           O
ATOM   1623  HG  SER A 192       0.058  -0.388   1.038  1.00 96.31           H
ATOM   1624  N   VAL A 193      -3.847  -3.797   1.324  1.00 95.88           N
ATOM   1625  H   VAL A 193      -3.072  -4.340   0.971  1.00 95.88           H
ATOM   1626  CA  VAL A 193      -5.216  -4.193   0.959  1.00 95.88           C
ATOM   1627  HA  VAL A 193      -5.718  -3.334   0.515  1.00 95.88           H
ATOM   1628  C   VAL A 193      -6.043  -4.635   2.156  1.00 95.88           C
ATOM   1629  CB  VAL A 193      -5.203  -5.327  -0.066  1.00 95.88           C
ATOM   1630  HB  VAL A 193      -4.681  -6.204   0.316  1.00 95.88           H
ATOM   1631  O   VAL A 193      -7.194  -4.225   2.322  1.00 95.88           O
ATOM   1632  CG1 VAL A 193      -6.641  -5.677  -0.423  1.00 95.88           C
ATOM   1633 HG11 VAL A 193      -7.234  -4.772  -0.562  1.00 95.88           H
ATOM   1634 HG12 VAL A 193      -6.652  -6.229  -1.363  1.00 95.88           H
ATOM   1635 HG13 VAL A 193      -7.070  -6.292   0.369  1.00 95.88           H
ATOM   1636  CG2 VAL A 193      -4.554  -4.851  -1.343  1.00 95.88           C
ATOM   1637 HG21 VAL A 193      -4.510  -5.657  -2.076  1.00 95.88           H
ATOM   1638 HG22 VAL A 193      -3.540  -4.495  -1.164  1.00 95.88           H
ATOM   1639 HG23 VAL A 193      -5.170  -4.033  -1.716  1.00 95.88           H
ATOM   1640  N   PHE A 194      -5.465  -5.458   3.023  1.00 96.94           N
ATOM   1641  H   PHE A 194      -4.536  -5.804   2.831  1.00 96.94           H
ATOM   1642  CA  PHE A 194      -6.143  -5.916   4.230  1.00 96.94           C
ATOM   1643  HA  PHE A 194      -7.112  -6.342   3.968  1.00 96.94           H
ATOM   1644  C   PHE A 194      -6.424  -4.746   5.178  1.00 96.94           C
ATOM   1645  CB  PHE A 194      -5.285  -7.003   4.878  1.00 96.94           C
ATOM   1646  HB2 PHE A 194      -4.293  -6.586   5.054  1.00 96.94           H
ATOM   1647  HB3 PHE A 194      -5.741  -7.257   5.835  1.00 96.94           H
ATOM   1648  O   PHE A 194      -7.474  -4.698   5.823  1.00 96.94           O
ATOM   1649  CG  PHE A 194      -5.125  -8.311   4.121  1.00 96.94           C
ATOM   1650  CD1 PHE A 194      -5.864  -8.594   2.956  1.00 96.94           C
ATOM   1651  HD1 PHE A 194      -6.459  -7.830   2.478  1.00 96.94           H
ATOM   1652  CD2 PHE A 194      -4.230  -9.280   4.608  1.00 96.94           C
ATOM   1653  HD2 PHE A 194      -3.626  -9.076   5.480  1.00 96.94           H
ATOM   1654  CE1 PHE A 194      -5.795  -9.853   2.347  1.00 96.94           C
ATOM   1655  HE1 PHE A 194      -6.377 -10.061   1.462  1.00 96.94           H
ATOM   1656  CE2 PHE A 194      -4.119 -10.527   3.969  1.00 96.94           C
ATOM   1657  HE2 PHE A 194      -3.426 -11.264   4.348  1.00 96.94           H
ATOM   1658  CZ  PHE A 194      -4.926 -10.824   2.859  1.00 96.94           C
ATOM   1659  HZ  PHE A 194      -4.864 -11.790   2.379  1.00 96.94           H
ATOM   1660  N   THR A 195      -5.550  -3.739   5.186  1.00 97.00           N
ATOM   1661  H   THR A 195      -4.701  -3.843   4.650  1.00 97.00           H
ATOM   1662  CA  THR A 195      -5.785  -2.477   5.893  1.00 97.00           C
ATOM   1663  HA  THR A 195      -6.062  -2.707   6.922  1.00 97.00           H
ATOM   1664  C   THR A 195      -6.943  -1.685   5.285  1.00 97.00           C
ATOM   1665  CB  THR A 195      -4.509  -1.633   5.931  1.00 97.00           C
ATOM   1666  HB  THR A 195      -4.205  -1.335   4.927  1.00 97.00           H
ATOM   1667  O   THR A 195      -7.778  -1.175   6.032  1.00 97.00           O
ATOM   1668  CG2 THR A 195      -4.667  -0.401   6.802  1.00 97.00           C
ATOM   1669 HG21 THR A 195      -5.004  -0.700   7.794  1.00 97.00           H
ATOM   1670 HG22 THR A 195      -3.694   0.084   6.883  1.00 97.00           H
ATOM   1671 HG23 THR A 195      -5.373   0.296   6.351  1.00 97.00           H
ATOM   1672  OG1 THR A 195      -3.479  -2.362   6.543  1.00 97.00           O
ATOM   1673  HG1 THR A 195      -3.143  -2.961   5.872  1.00 97.00           H
ATOM   1674  N   LEU A 196      -7.065  -1.616   3.955  1.00 95.88           N
ATOM   1675  H   LEU A 196      -6.342  -2.025   3.381  1.00 95.88           H
ATOM   1676  CA  LEU A 196      -8.206  -0.972   3.285  1.00 95.88           C
ATOM   1677  HA  LEU A 196      -8.314   0.038   3.678  1.00 95.88           H
ATOM   1678  C   LEU A 196      -9.536  -1.682   3.575  1.00 95.88           C
ATOM   1679  CB  LEU A 196      -7.956  -0.897   1.769  1.00 95.88           C
ATOM   1680  HB2 LEU A 196      -7.690  -1.887   1.400  1.00 95.88           H
ATOM   1681  HB3 LEU A 196      -8.885  -0.606   1.279  1.00 95.88           H
ATOM   1682  O   LEU A 196     -10.550  -1.016   3.818  1.00 95.88           O
ATOM   1683  CG  LEU A 196      -6.869   0.104   1.347  1.00 95.88           C
ATOM   1684  HG  LEU A 196      -5.951  -0.082   1.905  1.00 95.88           H
ATOM   1685  CD1 LEU A 196      -6.576  -0.046  -0.146  1.00 95.88           C
ATOM   1686 HD11 LEU A 196      -6.213  -1.053  -0.352  1.00 95.88           H
ATOM   1687 HD12 LEU A 196      -7.475   0.139  -0.734  1.00 95.88           H
ATOM   1688 HD13 LEU A 196      -5.802   0.661  -0.444  1.00 95.88           H
ATOM   1689  CD2 LEU A 196      -7.301   1.547   1.611  1.00 95.88           C
ATOM   1690 HD21 LEU A 196      -8.208   1.776   1.051  1.00 95.88           H
ATOM   1691 HD22 LEU A 196      -6.492   2.204   1.293  1.00 95.88           H
ATOM   1692 HD23 LEU A 196      -7.466   1.713   2.675  1.00 95.88           H
ATOM   1693  N   MET A 197      -9.539  -3.015   3.642  1.00 96.06           N
ATOM   1694  H   MET A 197      -8.701  -3.509   3.370  1.00 96.06           H
ATOM   1695  CA  MET A 197     -10.705  -3.773   4.103  1.00 96.06           C
ATOM   1696  HA  MET A 197     -11.567  -3.511   3.490  1.00 96.06           H
ATOM   1697  C   MET A 197     -11.059  -3.442   5.555  1.00 96.06           C
ATOM   1698  CB  MET A 197     -10.468  -5.278   3.992  1.00 96.06           C
ATOM   1699  HB2 MET A 197      -9.502  -5.542   4.422  1.00 96.06           H
ATOM   1700  HB3 MET A 197     -11.244  -5.785   4.566  1.00 96.06           H
ATOM   1701  O   MET A 197     -12.222  -3.167   5.853  1.00 96.06           O
ATOM   1702  CG  MET A 197     -10.552  -5.790   2.559  1.00 96.06           C
ATOM   1703  HG2 MET A 197     -11.420  -5.346   2.072  1.00 96.06           H
ATOM   1704  HG3 MET A 197      -9.656  -5.502   2.010  1.00 96.06           H
ATOM   1705  SD  MET A 197     -10.757  -7.587   2.525  1.00 96.06           S
ATOM   1706  CE  MET A 197      -9.104  -8.089   3.026  1.00 96.06           C
ATOM   1707  HE1 MET A 197      -8.986  -9.165   2.896  1.00 96.06           H
ATOM   1708  HE2 MET A 197      -8.923  -7.824   4.068  1.00 96.06           H
ATOM   1709  HE3 MET A 197      -8.409  -7.560   2.374  1.00 96.06           H
ATOM   1710  N   ALA A 198     -10.071  -3.408   6.453  1.00 96.06           N
ATOM   1711  H   ALA A 198      -9.142  -3.682   6.165  1.00 96.06           H
ATOM   1712  CA  ALA A 198     -10.290  -3.070   7.857  1.00 96.06           C
ATOM   1713  HA  ALA A 198     -11.034  -3.755   8.265  1.00 96.06           H
ATOM   1714  C   ALA A 198     -10.834  -1.640   8.031  1.00 96.06           C
ATOM   1715  CB  ALA A 198      -8.980  -3.277   8.621  1.00 96.06           C
ATOM   1716  HB1 ALA A 198      -8.630  -4.299   8.478  1.00 96.06           H
ATOM   1717  HB2 ALA A 198      -9.147  -3.107   9.685  1.00 96.06           H
ATOM   1718  HB3 ALA A 198      -8.217  -2.584   8.265  1.00 96.06           H
ATOM   1719  O   ALA A 198     -11.751  -1.415   8.821  1.00 96.06           O
ATOM   1720  N   ILE A 199     -10.335  -0.680   7.244  1.00 94.94           N
ATOM   1721  H   ILE A 199      -9.554  -0.922   6.650  1.00 94.94           H
ATOM   1722  CA  ILE A 199     -10.869   0.687   7.181  1.00 94.94           C
ATOM   1723  HA  ILE A 199     -10.857   1.115   8.184  1.00 94.94           H
ATOM   1724  C   ILE A 199     -12.327   0.673   6.715  1.00 94.94           C
ATOM   1725  CB  ILE A 199      -9.991   1.564   6.260  1.00 94.94           C
ATOM   1726  HB  ILE A 199      -9.809   1.021   5.332  1.00 94.94           H
ATOM   1727  O   ILE A 199     -13.177   1.307   7.342  1.00 94.94           O
ATOM   1728  CG1 ILE A 199      -8.638   1.860   6.937  1.00 94.94           C
ATOM   1729 HG12 ILE A 199      -8.242   0.933   7.352  1.00 94.94           H
ATOM   1730 HG13 ILE A 199      -8.795   2.552   7.764  1.00 94.94           H
ATOM   1731  CG2 ILE A 199     -10.682   2.892   5.907  1.00 94.94           C
ATOM   1732 HG21 ILE A 199     -10.028   3.454   5.240  1.00 94.94           H
ATOM   1733 HG22 ILE A 199     -11.605   2.718   5.354  1.00 94.94           H
ATOM   1734 HG23 ILE A 199     -10.890   3.472   6.806  1.00 94.94           H
ATOM   1735  CD1 ILE A 199      -7.568   2.440   6.000  1.00 94.94           C
ATOM   1736 HD11 ILE A 199      -6.631   2.551   6.545  1.00 94.94           H
ATOM   1737 HD12 ILE A 199      -7.866   3.420   5.627  1.00 94.94           H
ATOM   1738 HD13 ILE A 199      -7.406   1.763   5.161  1.00 94.94           H
ATOM   1739  N   SER A 200     -12.635  -0.050   5.636  1.00 94.25           N
ATOM   1740  H   SER A 200     -11.892  -0.544   5.163  1.00 94.25           H
ATOM   1741  CA  SER A 200     -13.994  -0.154   5.090  1.00 94.25           C
ATOM   1742  HA  SER A 200     -14.347   0.840   4.813  1.00 94.25           H
ATOM   1743  C   SER A 200     -14.965  -0.732   6.120  1.00 94.25           C
ATOM   1744  CB  SER A 200     -13.996  -1.021   3.830  1.00 94.25           C
ATOM   1745  HB2 SER A 200     -13.662  -2.033   4.060  1.00 94.25           H
ATOM   1746  HB3 SER A 200     -15.008  -1.066   3.428  1.00 94.25           H
ATOM   1747  O   SER A 200     -16.050  -0.185   6.328  1.00 94.25           O
ATOM   1748  OG  SER A 200     -13.146  -0.447   2.863  1.00 94.25           O
ATOM   1749  HG  SER A 200     -12.230  -0.643   3.074  1.00 94.25           H
ATOM   1750  N   PHE A 201     -14.538  -1.768   6.840  1.00 93.81           N
ATOM   1751  H   PHE A 201     -13.645  -2.177   6.604  1.00 93.81           H
ATOM   1752  CA  PHE A 201     -15.304  -2.394   7.911  1.00 93.81           C
ATOM   1753  HA  PHE A 201     -16.288  -2.660   7.523  1.00 93.81           H
ATOM   1754  C   PHE A 201     -15.513  -1.463   9.119  1.00 93.81           C
ATOM   1755  CB  PHE A 201     -14.585  -3.682   8.314  1.00 93.81           C
ATOM   1756  HB2 PHE A 201     -14.463  -4.312   7.433  1.00 93.81           H
ATOM   1757  HB3 PHE A 201     -13.589  -3.441   8.685  1.00 93.81           H
ATOM   1758  O   PHE A 201     -16.635  -1.316   9.608  1.00 93.81           O
ATOM   1759  CG  PHE A 201     -15.335  -4.472   9.360  1.00 93.81           C
ATOM   1760  CD1 PHE A 201     -14.846  -4.553  10.676  1.00 93.81           C
ATOM   1761  HD1 PHE A 201     -13.929  -4.051  10.949  1.00 93.81           H
ATOM   1762  CD2 PHE A 201     -16.526  -5.133   9.008  1.00 93.81           C
ATOM   1763  HD2 PHE A 201     -16.895  -5.079   7.994  1.00 93.81           H
ATOM   1764  CE1 PHE A 201     -15.531  -5.324  11.630  1.00 93.81           C
ATOM   1765  HE1 PHE A 201     -15.137  -5.415  12.631  1.00 93.81           H
ATOM   1766  CE2 PHE A 201     -17.219  -5.891   9.966  1.00 93.81           C
ATOM   1767  HE2 PHE A 201     -18.116  -6.423   9.684  1.00 93.81           H
ATOM   1768  CZ  PHE A 201     -16.714  -5.997  11.273  1.00 93.81           C
ATOM   1769  HZ  PHE A 201     -17.223  -6.610  12.002  1.00 93.81           H
ATOM   1770  N   ASP A 202     -14.470  -0.755   9.562  1.00 93.19           N
ATOM   1771  H   ASP A 202     -13.563  -0.941   9.159  1.00 93.19           H
ATOM   1772  CA  ASP A 202     -14.570   0.269  10.611  1.00 93.19           C
ATOM   1773  HA  ASP A 202     -14.944  -0.192  11.526  1.00 93.19           H
ATOM   1774  C   ASP A 202     -15.558   1.384  10.222  1.00 93.19           C
ATOM   1775  CB  ASP A 202     -13.168   0.834  10.898  1.00 93.19           C
ATOM   1776  HB2 ASP A 202     -12.581   0.083  11.426  1.00 93.19           H
ATOM   1777  HB3 ASP A 202     -12.665   1.042   9.953  1.00 93.19           H
ATOM   1778  O   ASP A 202     -16.352   1.845  11.049  1.00 93.19           O
ATOM   1779  CG  ASP A 202     -13.198   2.127  11.715  1.00 93.19           C
ATOM   1780  OD1 ASP A 202     -13.527   2.128  12.918  1.00 93.19           O
ATOM   1781  OD2 ASP A 202     -12.943   3.204  11.124  1.00 93.19           O
ATOM   1782  N   ARG A 203     -15.556   1.814   8.953  1.00 92.25           N
ATOM   1783  H   ARG A 203     -14.891   1.393   8.320  1.00 92.25           H
ATOM   1784  CA  ARG A 203     -16.524   2.796   8.437  1.00 92.25           C
ATOM   1785  HA  ARG A 203     -16.617   3.613   9.152  1.00 92.25           H
ATOM   1786  C   ARG A 203     -17.937   2.238   8.356  1.00 92.25           C
ATOM   1787  CB  ARG A 203     -16.065   3.347   7.079  1.00 92.25           C
ATOM   1788  HB2 ARG A 203     -15.918   2.520   6.384  1.00 92.25           H
ATOM   1789  HB3 ARG A 203     -16.861   3.975   6.677  1.00 92.25           H
ATOM   1790  O   ARG A 203     -18.868   2.961   8.711  1.00 92.25           O
ATOM   1791  CG  ARG A 203     -14.778   4.188   7.124  1.00 92.25           C
ATOM   1792  HG2 ARG A 203     -14.607   4.580   6.122  1.00 92.25           H
ATOM   1793  HG3 ARG A 203     -13.915   3.575   7.384  1.00 92.25           H
ATOM   1794  CD  ARG A 203     -14.844   5.367   8.099  1.00 92.25           C
ATOM   1795  HD2 ARG A 203     -14.086   6.089   7.793  1.00 92.25           H
ATOM   1796  HD3 ARG A 203     -15.825   5.835   8.020  1.00 92.25           H
ATOM   1797  NE  ARG A 203     -14.573   4.973   9.497  1.00 92.25           N
ATOM   1798  HE  ARG A 203     -14.273   4.023   9.665  1.00 92.25           H
ATOM   1799  NH1 ARG A 203     -14.783   7.048  10.424  1.00 92.25           N
ATOM   1800 HH11 ARG A 203     -14.728   7.632  11.246  1.00 92.25           H
ATOM   1801 HH12 ARG A 203     -14.896   7.411   9.488  1.00 92.25           H
ATOM   1802  NH2 ARG A 203     -14.400   5.326  11.752  1.00 92.25           N
ATOM   1803 HH21 ARG A 203     -14.249   4.327  11.763  1.00 92.25           H
ATOM   1804 HH22 ARG A 203     -13.594   5.748  12.190  1.00 92.25           H
ATOM   1805  CZ  ARG A 203     -14.594   5.766  10.546  1.00 92.25           C
ATOM   1806  N   TYR A 204     -18.092   0.976   7.966  1.00 93.12           N
ATOM   1807  H   TYR A 204     -17.280   0.467   7.647  1.00 93.12           H
ATOM   1808  CA  TYR A 204     -19.380   0.291   7.947  1.00 93.12           C
ATOM   1809  HA  TYR A 204     -20.066   0.838   7.300  1.00 93.12           H
ATOM   1810  C   TYR A 204     -20.009   0.266   9.344  1.00 93.12           C
ATOM   1811  CB  TYR A 204     -19.208  -1.114   7.357  1.00 93.12           C
ATOM   1812  HB2 TYR A 204     -18.937  -1.028   6.305  1.00 93.12           H
ATOM   1813  HB3 TYR A 204     -18.392  -1.632   7.862  1.00 93.12           H
ATOM   1814  O   TYR A 204     -21.121   0.763   9.516  1.00 93.12           O
ATOM   1815  CG  TYR A 204     -20.458  -1.958   7.481  1.00 93.12           C
ATOM   1816  CD1 TYR A 204     -20.610  -2.833   8.574  1.00 93.12           C
ATOM   1817  HD1 TYR A 204     -19.805  -2.947   9.286  1.00 93.12           H
ATOM   1818  CD2 TYR A 204     -21.486  -1.830   6.529  1.00 93.12           C
ATOM   1819  HD2 TYR A 204     -21.364  -1.170   5.683  1.00 93.12           H
ATOM   1820  CE1 TYR A 204     -21.800  -3.569   8.728  1.00 93.12           C
ATOM   1821  HE1 TYR A 204     -21.917  -4.256   9.553  1.00 93.12           H
ATOM   1822  CE2 TYR A 204     -22.676  -2.565   6.682  1.00 93.12           C
ATOM   1823  HE2 TYR A 204     -23.470  -2.452   5.959  1.00 93.12           H
ATOM   1824  OH  TYR A 204     -23.994  -4.134   7.944  1.00 93.12           O
ATOM   1825  HH  TYR A 204     -24.576  -3.994   7.193  1.00 93.12           H
ATOM   1826  CZ  TYR A 204     -22.837  -3.434   7.782  1.00 93.12           C
ATOM   1827  N   ILE A 205     -19.279  -0.195  10.368  1.00 92.25           N
ATOM   1828  H   ILE A 205     -18.364  -0.575  10.172  1.00 92.25           H
ATOM   1829  CA  ILE A 205     -19.779  -0.197  11.754  1.00 92.25           C
ATOM   1830  HA  ILE A 205     -20.708  -0.767  11.784  1.00 92.25           H
ATOM   1831  C   ILE A 205     -20.118   1.228  12.205  1.00 92.25           C
ATOM   1832  CB  ILE A 205     -18.768  -0.867  12.715  1.00 92.25           C
ATOM   1833  HB  ILE A 205     -17.796  -0.391  12.589  1.00 92.25           H
ATOM   1834  O   ILE A 205     -21.198   1.469  12.740  1.00 92.25           O
ATOM   1835  CG1 ILE A 205     -18.638  -2.368  12.374  1.00 92.25           C
ATOM   1836 HG12 ILE A 205     -18.399  -2.487  11.317  1.00 92.25           H
ATOM   1837 HG13 ILE A 205     -19.593  -2.861  12.558  1.00 92.25           H
ATOM   1838  CG2 ILE A 205     -19.213  -0.691  14.186  1.00 92.25           C
ATOM   1839 HG21 ILE A 205     -18.496  -1.140  14.873  1.00 92.25           H
ATOM   1840 HG22 ILE A 205     -19.275   0.362  14.458  1.00 92.25           H
ATOM   1841 HG23 ILE A 205     -20.190  -1.149  14.344  1.00 92.25           H
ATOM   1842  CD1 ILE A 205     -17.547  -3.093  13.168  1.00 92.25           C
ATOM   1843 HD11 ILE A 205     -17.722  -3.031  14.242  1.00 92.25           H
ATOM   1844 HD12 ILE A 205     -17.573  -4.150  12.904  1.00 92.25           H
ATOM   1845 HD13 ILE A 205     -16.569  -2.677  12.927  1.00 92.25           H
ATOM   1846  N   ALA A 206     -19.226   2.190  11.953  1.00 90.31           N
ATOM   1847  H   ALA A 206     -18.359   1.933  11.503  1.00 90.31           H
ATOM   1848  CA  ALA A 206     -19.396   3.566  12.412  1.00 90.31           C
ATOM   1849  HA  ALA A 206     -19.557   3.547  13.490  1.00 90.31           H
ATOM   1850  C   ALA A 206     -20.592   4.314  11.792  1.00 90.31           C
ATOM   1851  CB  ALA A 206     -18.093   4.318  12.119  1.00 90.31           C
ATOM   1852  HB1 ALA A 206     -17.270   3.854  12.661  1.00 90.31           H
ATOM   1853  HB2 ALA A 206     -17.883   4.280  11.050  1.00 90.31           H
ATOM   1854  HB3 ALA A 206     -18.201   5.360  12.420  1.00 90.31           H
ATOM   1855  O   ALA A 206     -21.022   5.322  12.363  1.00 90.31           O
ATOM   1856  N   ILE A 207     -21.078   3.892  10.621  1.00 89.06           N
ATOM   1857  H   ILE A 207     -20.655   3.078  10.197  1.00 89.06           H
ATOM   1858  CA  ILE A 207     -22.131   4.595   9.875  1.00 89.06           C
ATOM   1859  HA  ILE A 207     -22.377   5.523  10.390  1.00 89.06           H
ATOM   1860  C   ILE A 207     -23.429   3.796   9.856  1.00 89.06           C
ATOM   1861  CB  ILE A 207     -21.648   4.984   8.461  1.00 89.06           C
ATOM   1862  HB  ILE A 207     -21.327   4.085   7.935  1.00 89.06           H
ATOM   1863  O   ILE A 207     -24.457   4.358  10.210  1.00 89.06           O
ATOM   1864  CG1 ILE A 207     -20.449   5.952   8.595  1.00 89.06           C
ATOM   1865 HG12 ILE A 207     -20.775   6.869   9.085  1.00 89.06           H
ATOM   1866 HG13 ILE A 207     -19.676   5.498   9.215  1.00 89.06           H
ATOM   1867  CG2 ILE A 207     -22.792   5.639   7.660  1.00 89.06           C
ATOM   1868 HG21 ILE A 207     -23.186   6.508   8.188  1.00 89.06           H
ATOM   1869 HG22 ILE A 207     -22.456   5.939   6.667  1.00 89.06           H
ATOM   1870 HG23 ILE A 207     -23.606   4.931   7.508  1.00 89.06           H
ATOM   1871  CD1 ILE A 207     -19.786   6.309   7.269  1.00 89.06           C
ATOM   1872 HD11 ILE A 207     -18.881   6.882   7.469  1.00 89.06           H
ATOM   1873 HD12 ILE A 207     -20.460   6.919   6.667  1.00 89.06           H
ATOM   1874 HD13 ILE A 207     -19.522   5.398   6.733  1.00 89.06           H
ATOM   1875  N   VAL A 208     -23.370   2.511   9.500  1.00 89.75           N
ATOM   1876  H   VAL A 208     -22.472   2.105   9.279  1.00 89.75           H
ATOM   1877  CA  VAL A 208     -24.549   1.642   9.343  1.00 89.75           C
ATOM   1878  HA  VAL A 208     -25.374   2.224   8.934  1.00 89.75           H
ATOM   1879  C   VAL A 208     -25.038   1.101  10.686  1.00 89.75           C
ATOM   1880  CB  VAL A 208     -24.241   0.498   8.350  1.00 89.75           C
ATOM   1881  HB  VAL A 208     -23.458  -0.136   8.765  1.00 89.75           H
ATOM   1882  O   VAL A 208     -26.213   0.793  10.848  1.00 89.75           O
ATOM   1883  CG1 VAL A 208     -25.461  -0.389   8.078  1.00 89.75           C
ATOM   1884 HG11 VAL A 208     -25.233  -1.120   7.303  1.00 89.75           H
ATOM   1885 HG12 VAL A 208     -25.757  -0.925   8.980  1.00 89.75           H
ATOM   1886 HG13 VAL A 208     -26.297   0.226   7.744  1.00 89.75           H
ATOM   1887  CG2 VAL A 208     -23.755   1.048   6.999  1.00 89.75           C
ATOM   1888 HG21 VAL A 208     -22.804   1.567   7.115  1.00 89.75           H
ATOM   1889 HG22 VAL A 208     -23.613   0.233   6.289  1.00 89.75           H
ATOM   1890 HG23 VAL A 208     -24.498   1.734   6.592  1.00 89.75           H
ATOM   1891  N   ARG A 209     -24.158   0.983  11.689  1.00 88.00           N
ATOM   1892  H   ARG A 209     -23.203   1.266  11.520  1.00 88.00           H
ATOM   1893  CA  ARG A 209     -24.513   0.445  13.013  1.00 88.00           C
ATOM   1894  HA  ARG A 209     -25.596   0.342  13.075  1.00 88.00           H
ATOM   1895  C   ARG A 209     -24.139   1.410  14.146  1.00 88.00           C
ATOM   1896  CB  ARG A 209     -23.919  -0.961  13.178  1.00 88.00           C
ATOM   1897  HB2 ARG A 209     -22.832  -0.910  13.110  1.00 88.00           H
ATOM   1898  HB3 ARG A 209     -24.188  -1.330  14.167  1.00 88.00           H
ATOM   1899  O   ARG A 209     -23.373   1.030  15.030  1.00 88.00           O
ATOM   1900  CG  ARG A 209     -24.456  -1.944  12.125  1.00 88.00           C
ATOM   1901  HG2 ARG A 209     -25.546  -1.907  12.116  1.00 88.00           H
ATOM   1902  HG3 ARG A 209     -24.082  -1.676  11.137  1.00 88.00           H
ATOM   1903  CD  ARG A 209     -24.002  -3.362  12.469  1.00 88.00           C
ATOM   1904  HD2 ARG A 209     -24.374  -3.592  13.468  1.00 88.00           H
ATOM   1905  HD3 ARG A 209     -22.912  -3.393  12.463  1.00 88.00           H
ATOM   1906  NE  ARG A 209     -24.542  -4.361  11.532  1.00 88.00           N
ATOM   1907  HE  ARG A 209     -25.071  -4.004  10.749  1.00 88.00           H
ATOM   1908  NH1 ARG A 209     -23.652  -6.236  12.515  1.00 88.00           N
ATOM   1909 HH11 ARG A 209     -23.446  -7.212  12.353  1.00 88.00           H
ATOM   1910 HH12 ARG A 209     -22.904  -5.647  12.852  1.00 88.00           H
ATOM   1911  NH2 ARG A 209     -25.054  -6.450  10.789  1.00 88.00           N
ATOM   1912 HH21 ARG A 209     -24.968  -7.456  10.809  1.00 88.00           H
ATOM   1913 HH22 ARG A 209     -25.602  -6.045  10.043  1.00 88.00           H
ATOM   1914  CZ  ARG A 209     -24.422  -5.673  11.618  1.00 88.00           C
ATOM   1915  N   PRO A 210     -24.699   2.636  14.179  1.00 83.94           N
ATOM   1916  CA  PRO A 210     -24.292   3.678  15.126  1.00 83.94           C
ATOM   1917  HA  PRO A 210     -23.228   3.881  15.002  1.00 83.94           H
ATOM   1918  C   PRO A 210     -24.529   3.322  16.603  1.00 83.94           C
ATOM   1919  CB  PRO A 210     -25.093   4.920  14.716  1.00 83.94           C
ATOM   1920  HB2 PRO A 210     -25.341   5.554  15.567  1.00 83.94           H
ATOM   1921  HB3 PRO A 210     -24.527   5.485  13.976  1.00 83.94           H
ATOM   1922  O   PRO A 210     -23.862   3.891  17.463  1.00 83.94           O
ATOM   1923  CG  PRO A 210     -26.347   4.345  14.057  1.00 83.94           C
ATOM   1924  HG2 PRO A 210     -26.797   5.045  13.353  1.00 83.94           H
ATOM   1925  HG3 PRO A 210     -27.067   4.050  14.820  1.00 83.94           H
ATOM   1926  CD  PRO A 210     -25.805   3.107  13.350  1.00 83.94           C
ATOM   1927  HD2 PRO A 210     -26.591   2.358  13.251  1.00 83.94           H
ATOM   1928  HD3 PRO A 210     -25.433   3.386  12.364  1.00 83.94           H
ATOM   1929  N   LEU A 211     -25.451   2.395  16.896  1.00 85.94           N
ATOM   1930  H   LEU A 211     -25.992   2.012  16.133  1.00 85.94           H
ATOM   1931  CA  LEU A 211     -25.758   1.921  18.253  1.00 85.94           C
ATOM   1932  HA  LEU A 211     -25.591   2.732  18.962  1.00 85.94           H
ATOM   1933  C   LEU A 211     -24.861   0.765  18.718  1.00 85.94           C
ATOM   1934  CB  LEU A 211     -27.237   1.496  18.325  1.00 85.94           C
ATOM   1935  HB2 LEU A 211     -27.433   1.099  19.321  1.00 85.94           H
ATOM   1936  HB3 LEU A 211     -27.401   0.687  17.613  1.00 85.94           H
ATOM   1937  O   LEU A 211     -24.849   0.448  19.906  1.00 85.94           O
ATOM   1938  CG  LEU A 211     -28.260   2.612  18.048  1.00 85.94           C
ATOM   1939  HG  LEU A 211     -28.093   3.018  17.050  1.00 85.94           H
ATOM   1940  CD1 LEU A 211     -29.670   2.028  18.096  1.00 85.94           C
ATOM   1941 HD11 LEU A 211     -30.400   2.806  17.871  1.00 85.94           H
ATOM   1942 HD12 LEU A 211     -29.879   1.625  19.086  1.00 85.94           H
ATOM   1943 HD13 LEU A 211     -29.774   1.235  17.355  1.00 85.94           H
ATOM   1944  CD2 LEU A 211     -28.166   3.750  19.065  1.00 85.94           C
ATOM   1945 HD21 LEU A 211     -28.959   4.474  18.878  1.00 85.94           H
ATOM   1946 HD22 LEU A 211     -28.279   3.357  20.076  1.00 85.94           H
ATOM   1947 HD23 LEU A 211     -27.206   4.260  18.978  1.00 85.94           H
ATOM   1948  N   LYS A 212     -24.117   0.115  17.811  1.00 86.19           N
ATOM   1949  H   LYS A 212     -24.034   0.509  16.885  1.00 86.19           H
ATOM   1950  CA  LYS A 212     -23.164  -0.921  18.217  1.00 86.19           C
ATOM   1951  HA  LYS A 212     -23.618  -1.465  19.045  1.00 86.19           H
ATOM   1952  C   LYS A 212     -21.884  -0.272  18.750  1.00 86.19           C
ATOM   1953  CB  LYS A 212     -22.874  -1.932  17.098  1.00 86.19           C
ATOM   1954  HB2 LYS A 212     -22.037  -2.555  17.414  1.00 86.19           H
ATOM   1955  HB3 LYS A 212     -22.587  -1.413  16.183  1.00 86.19           H
ATOM   1956  O   LYS A 212     -21.472   0.770  18.230  1.00 86.19           O
ATOM   1957  CG  LYS A 212     -24.092  -2.834  16.847  1.00 86.19           C
ATOM   1958  HG2 LYS A 212     -24.551  -3.091  17.802  1.00 86.19           H
ATOM   1959  HG3 LYS A 212     -24.825  -2.291  16.251  1.00 86.19           H
ATOM   1960  CD  LYS A 212     -23.708  -4.143  16.145  1.00 86.19           C
ATOM   1961  HD2 LYS A 212     -23.189  -3.929  15.210  1.00 86.19           H
ATOM   1962  HD3 LYS A 212     -23.035  -4.699  16.798  1.00 86.19           H
ATOM   1963  CE  LYS A 212     -24.986  -4.963  15.908  1.00 86.19           C
ATOM   1964  HE2 LYS A 212     -25.523  -5.015  16.856  1.00 86.19           H
ATOM   1965  HE3 LYS A 212     -25.631  -4.433  15.207  1.00 86.19           H
ATOM   1966  NZ  LYS A 212     -24.714  -6.343  15.432  1.00 86.19           N
ATOM   1967  HZ1 LYS A 212     -24.331  -6.351  14.497  1.00 86.19           H
ATOM   1968  HZ2 LYS A 212     -25.572  -6.875  15.427  1.00 86.19           H
ATOM   1969  HZ3 LYS A 212     -24.085  -6.816  16.065  1.00 86.19           H
ATOM   1970  N   PRO A 213     -21.223  -0.889  19.748  1.00 84.94           N
ATOM   1971  CA  PRO A 213     -19.917  -0.441  20.204  1.00 84.94           C
ATOM   1972  HA  PRO A 213     -20.040   0.510  20.721  1.00 84.94           H
ATOM   1973  C   PRO A 213     -18.962  -0.278  19.021  1.00 84.94           C
ATOM   1974  CB  PRO A 213     -19.431  -1.495  21.201  1.00 84.94           C
ATOM   1975  HB2 PRO A 213     -18.830  -1.054  21.997  1.00 84.94           H
ATOM   1976  HB3 PRO A 213     -18.867  -2.274  20.687  1.00 84.94           H
ATOM   1977  O   PRO A 213     -18.829  -1.162  18.172  1.00 84.94           O
ATOM   1978  CG  PRO A 213     -20.732  -2.089  21.736  1.00 84.94           C
ATOM   1979  HG2 PRO A 213     -20.594  -3.105  22.104  1.00 84.94           H
ATOM   1980  HG3 PRO A 213     -21.132  -1.447  22.521  1.00 84.94           H
ATOM   1981  CD  PRO A 213     -21.654  -2.046  20.520  1.00 84.94           C
ATOM   1982  HD2 PRO A 213     -21.526  -2.951  19.927  1.00 84.94           H
ATOM   1983  HD3 PRO A 213     -22.687  -1.950  20.855  1.00 84.94           H
ATOM   1984  N   ARG A 214     -18.328   0.892  18.941  1.00 87.19           N
ATOM   1985  H   ARG A 214     -18.469   1.551  19.693  1.00 87.19           H
ATOM   1986  CA  ARG A 214     -17.310   1.165  17.924  1.00 87.19           C
ATOM   1987  HA  ARG A 214     -17.683   0.818  16.961  1.00 87.19           H
ATOM   1988  C   ARG A 214     -16.069   0.360  18.264  1.00 87.19           C
ATOM   1989  CB  ARG A 214     -16.981   2.659  17.855  1.00 87.19           C
ATOM   1990  HB2 ARG A 214     -16.221   2.815  17.089  1.00 87.19           H
ATOM   1991  HB3 ARG A 214     -16.574   2.979  18.815  1.00 87.19           H
ATOM   1992  O   ARG A 214     -15.751   0.206  19.440  1.00 87.19           O
ATOM   1993  CG  ARG A 214     -18.223   3.496  17.525  1.00 87.19           C
ATOM   1994  HG2 ARG A 214     -18.974   3.352  18.302  1.00 87.19           H
ATOM   1995  HG3 ARG A 214     -18.650   3.173  16.575  1.00 87.19           H
ATOM   1996  CD  ARG A 214     -17.891   4.986  17.468  1.00 87.19           C
ATOM   1997  HD2 ARG A 214     -17.308   5.259  18.348  1.00 87.19           H
ATOM   1998  HD3 ARG A 214     -18.840   5.520  17.511  1.00 87.19           H
ATOM   1999  NE  ARG A 214     -17.150   5.330  16.238  1.00 87.19           N
ATOM   2000  HE  ARG A 214     -16.481   4.644  15.918  1.00 87.19           H
ATOM   2001  NH1 ARG A 214     -18.235   7.300  15.784  1.00 87.19           N
ATOM   2002 HH11 ARG A 214     -18.779   7.159  16.623  1.00 87.19           H
ATOM   2003 HH12 ARG A 214     -18.448   8.066  15.161  1.00 87.19           H
ATOM   2004  NH2 ARG A 214     -16.714   6.515  14.347  1.00 87.19           N
ATOM   2005 HH21 ARG A 214     -16.134   5.751  14.031  1.00 87.19           H
ATOM   2006 HH22 ARG A 214     -16.983   7.245  13.703  1.00 87.19           H
ATOM   2007  CZ  ARG A 214     -17.366   6.378  15.467  1.00 87.19           C
ATOM   2008  N   MET A 215     -15.338  -0.056  17.236  1.00 90.06           N
ATOM   2009  H   MET A 215     -15.679   0.072  16.294  1.00 90.06           H
ATOM   2010  CA  MET A 215     -14.065  -0.734  17.433  1.00 90.06           C
ATOM   2011  HA  MET A 215     -14.259  -1.682  17.934  1.00 90.06           H
ATOM   2012  C   MET A 215     -13.149   0.110  18.321  1.00 90.06           C
ATOM   2013  CB  MET A 215     -13.436  -1.027  16.076  1.00 90.06           C
ATOM   2014  HB2 MET A 215     -13.190  -0.088  15.581  1.00 90.06           H
ATOM   2015  HB3 MET A 215     -14.159  -1.570  15.466  1.00 90.06           H
ATOM   2016  O   MET A 215     -12.946   1.304  18.093  1.00 90.06           O
ATOM   2017  CG  MET A 215     -12.186  -1.895  16.230  1.00 90.06           C
ATOM   2018  HG2 MET A 215     -11.375  -1.299  16.649  1.00 90.06           H
ATOM   2019  HG3 MET A 215     -12.411  -2.707  16.921  1.00 90.06           H
ATOM   2020  SD  MET A 215     -11.636  -2.645  14.686  1.00 90.06           S
ATOM   2021  CE  MET A 215     -11.344  -1.164  13.729  1.00 90.06           C
ATOM   2022  HE1 MET A 215     -12.237  -0.540  13.691  1.00 90.06           H
ATOM   2023  HE2 MET A 215     -10.514  -0.627  14.190  1.00 90.06           H
ATOM   2024  HE3 MET A 215     -11.101  -1.472  12.713  1.00 90.06           H
ATOM   2025  N   SER A 216     -12.633  -0.513  19.365  1.00 92.25           N
ATOM   2026  H   SER A 216     -12.891  -1.481  19.491  1.00 92.25           H
ATOM   2027  CA  SER A 216     -11.711   0.071  20.319  1.00 92.25           C
ATOM   2028  HA  SER A 216     -12.062   1.075  20.559  1.00 92.25           H
ATOM   2029  C   SER A 216     -10.304   0.170  19.728  1.00 92.25           C
ATOM   2030  CB  SER A 216     -11.713  -0.755  21.609  1.00 92.25           C
ATOM   2031  HB2 SER A 216     -12.737  -0.909  21.950  1.00 92.25           H
ATOM   2032  HB3 SER A 216     -11.161  -0.222  22.383  1.00 92.25           H
ATOM   2033  O   SER A 216      -9.929  -0.502  18.765  1.00 92.25           O
ATOM   2034  OG  SER A 216     -11.097  -2.001  21.374  1.00 92.25           O
ATOM   2035  HG  SER A 216     -11.755  -2.522  20.907  1.00 92.25           H
ATOM   2036  N   LYS A 217      -9.460   0.992  20.358  1.00 91.00           N
ATOM   2037  H   LYS A 217      -9.814   1.518  21.144  1.00 91.00           H
ATOM   2038  CA  LYS A 217      -8.036   1.081  19.997  1.00 91.00           C
ATOM   2039  HA  LYS A 217      -7.948   1.271  18.927  1.00 91.00           H
ATOM   2040  C   LYS A 217      -7.289  -0.231  20.250  1.00 91.00           C
ATOM   2041  CB  LYS A 217      -7.360   2.214  20.777  1.00 91.00           C
ATOM   2042  HB2 LYS A 217      -6.295   2.207  20.548  1.00 91.00           H
ATOM   2043  HB3 LYS A 217      -7.483   2.031  21.845  1.00 91.00           H
ATOM   2044  O   LYS A 217      -6.276  -0.468  19.605  1.00 91.00           O
ATOM   2045  CG  LYS A 217      -7.923   3.596  20.425  1.00 91.00           C
ATOM   2046  HG2 LYS A 217      -7.736   3.805  19.372  1.00 91.00           H
ATOM   2047  HG3 LYS A 217      -8.998   3.619  20.607  1.00 91.00           H
ATOM   2048  CD  LYS A 217      -7.250   4.667  21.290  1.00 91.00           C
ATOM   2049  HD2 LYS A 217      -6.179   4.668  21.092  1.00 91.00           H
ATOM   2050  HD3 LYS A 217      -7.422   4.437  22.342  1.00 91.00           H
ATOM   2051  CE  LYS A 217      -7.839   6.039  20.961  1.00 91.00           C
ATOM   2052  HE2 LYS A 217      -7.637   6.258  19.912  1.00 91.00           H
ATOM   2053  HE3 LYS A 217      -8.920   6.001  21.094  1.00 91.00           H
ATOM   2054  NZ  LYS A 217      -7.257   7.100  21.816  1.00 91.00           N
ATOM   2055  HZ1 LYS A 217      -7.599   8.003  21.519  1.00 91.00           H
ATOM   2056  HZ2 LYS A 217      -6.251   7.100  21.723  1.00 91.00           H
ATOM   2057  HZ3 LYS A 217      -7.502   6.954  22.785  1.00 91.00           H
ATOM   2058  N   SER A 218      -7.748  -1.042  21.209  1.00 93.38           N
ATOM   2059  H   SER A 218      -8.650  -0.843  21.617  1.00 93.38           H
ATOM   2060  CA  SER A 218      -7.136  -2.341  21.497  1.00 93.38           C
ATOM   2061  HA  SER A 218      -6.053  -2.223  21.536  1.00 93.38           H
ATOM   2062  C   SER A 218      -7.432  -3.328  20.379  1.00 93.38           C
ATOM   2063  CB  SER A 218      -7.610  -2.900  22.841  1.00 93.38           C
ATOM   2064  HB2 SER A 218      -7.597  -2.114  23.595  1.00 93.38           H
ATOM   2065  HB3 SER A 218      -8.623  -3.291  22.750  1.00 93.38           H
ATOM   2066  O   SER A 218      -6.504  -3.905  19.822  1.00 93.38           O
ATOM   2067  OG  SER A 218      -6.722  -3.924  23.232  1.00 93.38           O
ATOM   2068  HG  SER A 218      -7.180  -4.527  23.823  1.00 93.38           H
ATOM   2069  N   GLU A 219      -8.696  -3.449  19.979  1.00 93.50           N
ATOM   2070  H   GLU A 219      -9.432  -2.962  20.470  1.00 93.50           H
ATOM   2071  CA  GLU A 219      -9.100  -4.299  18.853  1.00 93.50           C
ATOM   2072  HA  GLU A 219      -8.844  -5.339  19.054  1.00 93.50           H
ATOM   2073  C   GLU A 219      -8.380  -3.887  17.568  1.00 93.50           C
ATOM   2074  CB  GLU A 219     -10.613  -4.198  18.661  1.00 93.50           C
ATOM   2075  HB2 GLU A 219     -10.893  -4.670  17.720  1.00 93.50           H
ATOM   2076  HB3 GLU A 219     -10.861  -3.139  18.601  1.00 93.50           H
ATOM   2077  O   GLU A 219      -7.822  -4.739  16.888  1.00 93.50           O
ATOM   2078  CG  GLU A 219     -11.385  -4.884  19.803  1.00 93.50           C
ATOM   2079  HG2 GLU A 219     -11.355  -5.962  19.646  1.00 93.50           H
ATOM   2080  HG3 GLU A 219     -10.900  -4.675  20.757  1.00 93.50           H
ATOM   2081  CD  GLU A 219     -12.832  -4.392  19.889  1.00 93.50           C
ATOM   2082  OE1 GLU A 219     -13.735  -5.195  20.173  1.00 93.50           O
ATOM   2083  OE2 GLU A 219     -13.002  -3.159  19.752  1.00 93.50           O
ATOM   2084  N   ALA A 220      -8.270  -2.582  17.288  1.00 94.75           N
ATOM   2085  H   ALA A 220      -8.797  -1.927  17.848  1.00 94.75           H
ATOM   2086  CA  ALA A 220      -7.537  -2.087  16.123  1.00 94.75           C
ATOM   2087  HA  ALA A 220      -8.025  -2.469  15.227  1.00 94.75           H
ATOM   2088  C   ALA A 220      -6.068  -2.558  16.084  1.00 94.75           C
ATOM   2089  CB  ALA A 220      -7.630  -0.560  16.112  1.00 94.75           C
ATOM   2090  HB1 ALA A 220      -7.054  -0.141  16.937  1.00 94.75           H
ATOM   2091  HB2 ALA A 220      -7.241  -0.179  15.168  1.00 94.75           H
ATOM   2092  HB3 ALA A 220      -8.676  -0.270  16.219  1.00 94.75           H
ATOM   2093  O   ALA A 220      -5.570  -2.912  15.019  1.00 94.75           O
ATOM   2094  N   ARG A 221      -5.373  -2.614  17.233  1.00 95.12           N
ATOM   2095  H   ARG A 221      -5.855  -2.380  18.090  1.00 95.12           H
ATOM   2096  CA  ARG A 221      -4.000  -3.152  17.304  1.00 95.12           C
ATOM   2097  HA  ARG A 221      -3.392  -2.691  16.525  1.00 95.12           H
ATOM   2098  C   ARG A 221      -3.953  -4.651  17.016  1.00 95.12           C
ATOM   2099  CB  ARG A 221      -3.358  -2.882  18.669  1.00 95.12           C
ATOM   2100  HB2 ARG A 221      -4.020  -3.245  19.455  1.00 95.12           H
ATOM   2101  HB3 ARG A 221      -2.429  -3.451  18.724  1.00 95.12           H
ATOM   2102  O   ARG A 221      -3.059  -5.087  16.300  1.00 95.12           O
ATOM   2103  CG  ARG A 221      -3.021  -1.403  18.902  1.00 95.12           C
ATOM   2104  HG2 ARG A 221      -2.408  -1.045  18.075  1.00 95.12           H
ATOM   2105  HG3 ARG A 221      -3.934  -0.809  18.932  1.00 95.12           H
ATOM   2106  CD  ARG A 221      -2.234  -1.218  20.207  1.00 95.12           C
ATOM   2107  HD2 ARG A 221      -1.284  -1.742  20.106  1.00 95.12           H
ATOM   2108  HD3 ARG A 221      -2.005  -0.161  20.342  1.00 95.12           H
ATOM   2109  NE  ARG A 221      -2.943  -1.760  21.387  1.00 95.12           N
ATOM   2110  HE  ARG A 221      -2.791  -2.741  21.574  1.00 95.12           H
ATOM   2111  NH1 ARG A 221      -3.979   0.155  22.104  1.00 95.12           N
ATOM   2112 HH11 ARG A 221      -4.487   0.644  22.827  1.00 95.12           H
ATOM   2113 HH12 ARG A 221      -3.669   0.595  21.249  1.00 95.12           H
ATOM   2114  NH2 ARG A 221      -4.179  -1.723  23.296  1.00 95.12           N
ATOM   2115 HH21 ARG A 221      -4.711  -1.242  24.008  1.00 95.12           H
ATOM   2116 HH22 ARG A 221      -4.031  -2.716  23.404  1.00 95.12           H
ATOM   2117  CZ  ARG A 221      -3.693  -1.108  22.254  1.00 95.12           C
ATOM   2118  N   HIS A 222      -4.911  -5.422  17.531  1.00 96.12           N
ATOM   2119  H   HIS A 222      -5.638  -4.994  18.087  1.00 96.12           H
ATOM   2120  CA  HIS A 222      -5.003  -6.855  17.240  1.00 96.12           C
ATOM   2121  HA  HIS A 222      -4.045  -7.324  17.464  1.00 96.12           H
ATOM   2122  C   HIS A 222      -5.284  -7.104  15.753  1.00 96.12           C
ATOM   2123  CB  HIS A 222      -6.069  -7.518  18.120  1.00 96.12           C
ATOM   2124  HB2 HIS A 222      -6.189  -8.553  17.799  1.00 96.12           H
ATOM   2125  HB3 HIS A 222      -7.028  -7.019  17.980  1.00 96.12           H
ATOM   2126  O   HIS A 222      -4.633  -7.953  15.152  1.00 96.12           O
ATOM   2127  CG  HIS A 222      -5.719  -7.523  19.585  1.00 96.12           C
ATOM   2128  CD2 HIS A 222      -5.009  -8.481  20.257  1.00 96.12           C
ATOM   2129  HD2 HIS A 222      -4.594  -9.384  19.833  1.00 96.12           H
ATOM   2130  ND1 HIS A 222      -6.059  -6.559  20.502  1.00 96.12           N
ATOM   2131  HD1 HIS A 222      -6.519  -5.684  20.294  1.00 96.12           H
ATOM   2132  CE1 HIS A 222      -5.574  -6.924  21.698  1.00 96.12           C
ATOM   2133  HE1 HIS A 222      -5.672  -6.360  22.613  1.00 96.12           H
ATOM   2134  NE2 HIS A 222      -4.913  -8.081  21.595  1.00 96.12           N
ATOM   2135  N   PHE A 223      -6.169  -6.313  15.134  1.00 96.19           N
ATOM   2136  H   PHE A 223      -6.723  -5.675  15.688  1.00 96.19           H
ATOM   2137  CA  PHE A 223      -6.397  -6.362  13.688  1.00 96.19           C
ATOM   2138  HA  PHE A 223      -6.689  -7.376  13.417  1.00 96.19           H
ATOM   2139  C   PHE A 223      -5.126  -6.051  12.899  1.00 96.19           C
ATOM   2140  CB  PHE A 223      -7.526  -5.406  13.276  1.00 96.19           C
ATOM   2141  HB2 PHE A 223      -7.391  -5.139  12.228  1.00 96.19           H
ATOM   2142  HB3 PHE A 223      -7.466  -4.485  13.855  1.00 96.19           H
ATOM   2143  O   PHE A 223      -4.829  -6.764  11.952  1.00 96.19           O
ATOM   2144  CG  PHE A 223      -8.905  -6.016  13.401  1.00 96.19           C
ATOM   2145  CD1 PHE A 223      -9.315  -6.998  12.479  1.00 96.19           C
ATOM   2146  HD1 PHE A 223      -8.649  -7.313  11.689  1.00 96.19           H
ATOM   2147  CD2 PHE A 223      -9.782  -5.615  14.424  1.00 96.19           C
ATOM   2148  HD2 PHE A 223      -9.490  -4.842  15.120  1.00 96.19           H
ATOM   2149  CE1 PHE A 223     -10.588  -7.583  12.591  1.00 96.19           C
ATOM   2150  HE1 PHE A 223     -10.894  -8.345  11.889  1.00 96.19           H
ATOM   2151  CE2 PHE A 223     -11.050  -6.207  14.544  1.00 96.19           C
ATOM   2152  HE2 PHE A 223     -11.717  -5.902  15.337  1.00 96.19           H
ATOM   2153  CZ  PHE A 223     -11.454  -7.191  13.626  1.00 96.19           C
ATOM   2154  HZ  PHE A 223     -12.426  -7.651  13.718  1.00 96.19           H
ATOM   2155  N   ILE A 224      -4.344  -5.043  13.297  1.00 97.25           N
ATOM   2156  H   ILE A 224      -4.656  -4.460  14.061  1.00 97.25           H
ATOM   2157  CA  ILE A 224      -3.064  -4.738  12.642  1.00 97.25           C
ATOM   2158  HA  ILE A 224      -3.249  -4.581  11.579  1.00 97.25           H
ATOM   2159  C   ILE A 224      -2.102  -5.931  12.728  1.00 97.25           C
ATOM   2160  CB  ILE A 224      -2.462  -3.434  13.211  1.00 97.25           C
ATOM   2161  HB  ILE A 224      -2.509  -3.468  14.299  1.00 97.25           H
ATOM   2162  O   ILE A 224      -1.546  -6.328  11.709  1.00 97.25           O
ATOM   2163  CG1 ILE A 224      -3.287  -2.226  12.711  1.00 97.25           C
ATOM   2164 HG12 ILE A 224      -3.085  -2.067  11.651  1.00 97.25           H
ATOM   2165 HG13 ILE A 224      -4.351  -2.440  12.806  1.00 97.25           H
ATOM   2166  CG2 ILE A 224      -0.989  -3.280  12.798  1.00 97.25           C
ATOM   2167 HG21 ILE A 224      -0.600  -2.296  13.060  1.00 97.25           H
ATOM   2168 HG22 ILE A 224      -0.895  -3.420  11.721  1.00 97.25           H
ATOM   2169 HG23 ILE A 224      -0.371  -4.021  13.305  1.00 97.25           H
ATOM   2170  CD1 ILE A 224      -3.011  -0.923  13.472  1.00 97.25           C
ATOM   2171 HD11 ILE A 224      -1.988  -0.584  13.306  1.00 97.25           H
ATOM   2172 HD12 ILE A 224      -3.691  -0.153  13.108  1.00 97.25           H
ATOM   2173 HD13 ILE A 224      -3.182  -1.072  14.538  1.00 97.25           H
ATOM   2174  N   ILE A 225      -1.940  -6.547  13.903  1.00 97.31           N
ATOM   2175  H   ILE A 225      -2.429  -6.189  14.711  1.00 97.31           H
ATOM   2176  CA  ILE A 225      -1.081  -7.735  14.061  1.00 97.31           C
ATOM   2177  HA  ILE A 225      -0.074  -7.486  13.728  1.00 97.31           H
ATOM   2178  C   ILE A 225      -1.572  -8.878  13.160  1.00 97.31           C
ATOM   2179  CB  ILE A 225      -1.006  -8.161  15.545  1.00 97.31           C
ATOM   2180  HB  ILE A 225      -2.022  -8.287  15.920  1.00 97.31           H
ATOM   2181  O   ILE A 225      -0.776  -9.488  12.451  1.00 97.31           O
ATOM   2182  CG1 ILE A 225      -0.295  -7.071  16.381  1.00 97.31           C
ATOM   2183 HG12 ILE A 225       0.770  -7.073  16.148  1.00 97.31           H
ATOM   2184 HG13 ILE A 225      -0.682  -6.087  16.119  1.00 97.31           H
ATOM   2185  CG2 ILE A 225      -0.263  -9.503  15.702  1.00 97.31           C
ATOM   2186 HG21 ILE A 225       0.743  -9.429  15.290  1.00 97.31           H
ATOM   2187 HG22 ILE A 225      -0.197  -9.791  16.751  1.00 97.31           H
ATOM   2188 HG23 ILE A 225      -0.795 -10.303  15.187  1.00 97.31           H
ATOM   2189  CD1 ILE A 225      -0.476  -7.241  17.895  1.00 97.31           C
ATOM   2190 HD11 ILE A 225       0.014  -8.151  18.243  1.00 97.31           H
ATOM   2191 HD12 ILE A 225      -1.538  -7.282  18.140  1.00 97.31           H
ATOM   2192 HD13 ILE A 225      -0.027  -6.391  18.408  1.00 97.31           H
ATOM   2193  N   PHE A 226      -2.883  -9.128  13.128  1.00 97.31           N
ATOM   2194  H   PHE A 226      -3.492  -8.604  13.739  1.00 97.31           H
ATOM   2195  CA  PHE A 226      -3.483 -10.136  12.254  1.00 97.31           C
ATOM   2196  HA  PHE A 226      -3.028 -11.104  12.467  1.00 97.31           H
ATOM   2197  C   PHE A 226      -3.245  -9.845  10.763  1.00 97.31           C
ATOM   2198  CB  PHE A 226      -4.981 -10.227  12.567  1.00 97.31           C
ATOM   2199  HB2 PHE A 226      -5.109 -10.535  13.604  1.00 97.31           H
ATOM   2200  HB3 PHE A 226      -5.436  -9.242  12.457  1.00 97.31           H
ATOM   2201  O   PHE A 226      -2.921 -10.755   9.999  1.00 97.31           O
ATOM   2202  CG  PHE A 226      -5.711 -11.204  11.672  1.00 97.31           C
ATOM   2203  CD1 PHE A 226      -6.408 -10.742  10.538  1.00 97.31           C
ATOM   2204  HD1 PHE A 226      -6.441  -9.686  10.313  1.00 97.31           H
ATOM   2205  CD2 PHE A 226      -5.643 -12.583  11.941  1.00 97.31           C
ATOM   2206  HD2 PHE A 226      -5.097 -12.944  12.800  1.00 97.31           H
ATOM   2207  CE1 PHE A 226      -7.038 -11.659   9.680  1.00 97.31           C
ATOM   2208  HE1 PHE A 226      -7.558 -11.310   8.800  1.00 97.31           H
ATOM   2209  CE2 PHE A 226      -6.277 -13.498  11.083  1.00 97.31           C
ATOM   2210  HE2 PHE A 226      -6.220 -14.558  11.285  1.00 97.31           H
ATOM   2211  CZ  PHE A 226      -6.974 -13.036   9.953  1.00 97.31           C
ATOM   2212  HZ  PHE A 226      -7.450 -13.742   9.289  1.00 97.31           H
ATOM   2213  N   ILE A 227      -3.352  -8.581  10.343  1.00 97.75           N
ATOM   2214  H   ILE A 227      -3.638  -7.881  11.013  1.00 97.75           H
ATOM   2215  CA  ILE A 227      -3.061  -8.145   8.971  1.00 97.75           C
ATOM   2216  HA  ILE A 227      -3.695  -8.701   8.280  1.00 97.75           H
ATOM   2217  C   ILE A 227      -1.612  -8.471   8.605  1.00 97.75           C
ATOM   2218  CB  ILE A 227      -3.374  -6.640   8.800  1.00 97.75           C
ATOM   2219  HB  ILE A 227      -2.948  -6.092   9.641  1.00 97.75           H
ATOM   2220  O   ILE A 227      -1.369  -9.038   7.544  1.00 97.75           O
ATOM   2221  CG1 ILE A 227      -4.901  -6.409   8.796  1.00 97.75           C
ATOM   2222 HG12 ILE A 227      -5.369  -6.986   9.594  1.00 97.75           H
ATOM   2223 HG13 ILE A 227      -5.324  -6.782   7.864  1.00 97.75           H
ATOM   2224  CG2 ILE A 227      -2.731  -6.087   7.514  1.00 97.75           C
ATOM   2225 HG21 ILE A 227      -2.919  -6.771   6.686  1.00 97.75           H
ATOM   2226 HG22 ILE A 227      -1.652  -5.995   7.642  1.00 97.75           H
ATOM   2227 HG23 ILE A 227      -3.117  -5.099   7.264  1.00 97.75           H
ATOM   2228  CD1 ILE A 227      -5.304  -4.940   8.975  1.00 97.75           C
ATOM   2229 HD11 ILE A 227      -4.814  -4.519   9.853  1.00 97.75           H
ATOM   2230 HD12 ILE A 227      -6.384  -4.879   9.111  1.00 97.75           H
ATOM   2231 HD13 ILE A 227      -5.030  -4.361   8.093  1.00 97.75           H
ATOM   2232  N   TRP A 228      -0.649  -8.173   9.479  1.00 97.88           N
ATOM   2233  H   TRP A 228      -0.893  -7.700  10.337  1.00 97.88           H
ATOM   2234  CA  TRP A 228       0.758  -8.481   9.212  1.00 97.88           C
ATOM   2235  HA  TRP A 228       1.018  -8.098   8.226  1.00 97.88           H
ATOM   2236  C   TRP A 228       1.023  -9.984   9.161  1.00 97.88           C
ATOM   2237  CB  TRP A 228       1.657  -7.778  10.231  1.00 97.88           C
ATOM   2238  HB2 TRP A 228       1.256  -7.908  11.236  1.00 97.88           H
ATOM   2239  HB3 TRP A 228       2.643  -8.242  10.204  1.00 97.88           H
ATOM   2240  O   TRP A 228       1.657 -10.441   8.217  1.00 97.88           O
ATOM   2241  CG  TRP A 228       1.842  -6.324   9.935  1.00 97.88           C
ATOM   2242  CD1 TRP A 228       1.239  -5.296  10.570  1.00 97.88           C
ATOM   2243  HD1 TRP A 228       0.563  -5.401  11.405  1.00 97.88           H
ATOM   2244  CD2 TRP A 228       2.666  -5.719   8.894  1.00 97.88           C
ATOM   2245  CE2 TRP A 228       2.472  -4.306   8.933  1.00 97.88           C
ATOM   2246  CE3 TRP A 228       3.549  -6.223   7.915  1.00 97.88           C
ATOM   2247  HE3 TRP A 228       3.718  -7.287   7.847  1.00 97.88           H
ATOM   2248  NE1 TRP A 228       1.591  -4.106   9.969  1.00 97.88           N
ATOM   2249  HE1 TRP A 228       1.183  -3.212  10.202  1.00 97.88           H
ATOM   2250  CH2 TRP A 228       3.947  -3.971   7.056  1.00 97.88           C
ATOM   2251  HH2 TRP A 228       4.399  -3.328   6.316  1.00 97.88           H
ATOM   2252  CZ2 TRP A 228       3.087  -3.435   8.027  1.00 97.88           C
ATOM   2253  HZ2 TRP A 228       2.886  -2.374   8.062  1.00 97.88           H
ATOM   2254  CZ3 TRP A 228       4.200  -5.352   7.021  1.00 97.88           C
ATOM   2255  HZ3 TRP A 228       4.886  -5.743   6.283  1.00 97.88           H
ATOM   2256  N   LEU A 229       0.494 -10.766  10.107  1.00 97.81           N
ATOM   2257  H   LEU A 229      -0.017 -10.330  10.862  1.00 97.81           H
ATOM   2258  CA  LEU A 229       0.675 -12.222  10.119  1.00 97.81           C
ATOM   2259  HA  LEU A 229       1.742 -12.444  10.090  1.00 97.81           H
ATOM   2260  C   LEU A 229       0.067 -12.893   8.879  1.00 97.81           C
ATOM   2261  CB  LEU A 229       0.068 -12.808  11.406  1.00 97.81           C
ATOM   2262  HB2 LEU A 229      -0.963 -12.464  11.490  1.00 97.81           H
ATOM   2263  HB3 LEU A 229       0.048 -13.894  11.313  1.00 97.81           H
ATOM   2264  O   LEU A 229       0.717 -13.725   8.248  1.00 97.81           O
ATOM   2265  CG  LEU A 229       0.824 -12.451  12.698  1.00 97.81           C
ATOM   2266  HG  LEU A 229       0.903 -11.368  12.799  1.00 97.81           H
ATOM   2267  CD1 LEU A 229       0.047 -12.992  13.899  1.00 97.81           C
ATOM   2268 HD11 LEU A 229      -0.026 -14.078  13.839  1.00 97.81           H
ATOM   2269 HD12 LEU A 229       0.561 -12.718  14.821  1.00 97.81           H
ATOM   2270 HD13 LEU A 229      -0.954 -12.561  13.913  1.00 97.81           H
ATOM   2271  CD2 LEU A 229       2.235 -13.038  12.735  1.00 97.81           C
ATOM   2272 HD21 LEU A 229       2.199 -14.117  12.580  1.00 97.81           H
ATOM   2273 HD22 LEU A 229       2.856 -12.583  11.963  1.00 97.81           H
ATOM   2274 HD23 LEU A 229       2.696 -12.832  13.701  1.00 97.81           H
ATOM   2275  N   SER A 230      -1.147 -12.501   8.487  1.00 96.94           N
ATOM   2276  H   SER A 230      -1.630 -11.806   9.040  1.00 96.94           H
ATOM   2277  CA  SER A 230      -1.791 -13.012   7.269  1.00 96.94           C
ATOM   2278  HA  SER A 230      -1.779 -14.102   7.307  1.00 96.94           H
ATOM   2279  C   SER A 230      -1.025 -12.605   6.006  1.00 96.94           C
ATOM   2280  CB  SER A 230      -3.259 -12.581   7.191  1.00 96.94           C
ATOM   2281  HB2 SER A 230      -3.817 -13.065   7.992  1.00 96.94           H
ATOM   2282  HB3 SER A 230      -3.677 -12.900   6.236  1.00 96.94           H
ATOM   2283  O   SER A 230      -0.779 -13.445   5.142  1.00 96.94           O
ATOM   2284  OG  SER A 230      -3.399 -11.183   7.320  1.00 96.94           O
ATOM   2285  HG  SER A 230      -3.285 -10.970   8.249  1.00 96.94           H
ATOM   2286  N   SER A 231      -0.544 -11.365   5.927  1.00 97.44           N
ATOM   2287  H   SER A 231      -0.799 -10.708   6.650  1.00 97.44           H
ATOM   2288  CA  SER A 231       0.263 -10.886   4.795  1.00 97.44           C
ATOM   2289  HA  SER A 231      -0.280 -11.070   3.868  1.00 97.44           H
ATOM   2290  C   SER A 231       1.612 -11.602   4.694  1.00 97.44           C
ATOM   2291  CB  SER A 231       0.503  -9.383   4.922  1.00 97.44           C
ATOM   2292  HB2 SER A 231       1.090  -9.175   5.817  1.00 97.44           H
ATOM   2293  HB3 SER A 231       1.057  -9.034   4.050  1.00 97.44           H
ATOM   2294  O   SER A 231       2.020 -12.008   3.608  1.00 97.44           O
ATOM   2295  OG  SER A 231      -0.733  -8.708   5.004  1.00 97.44           O
ATOM   2296  HG  SER A 231      -1.071  -8.834   5.893  1.00 97.44           H
ATOM   2297  N   MET A 232       2.285 -11.819   5.828  1.00 96.62           N
ATOM   2298  H   MET A 232       1.907 -11.453   6.690  1.00 96.62           H
ATOM   2299  CA  MET A 232       3.521 -12.601   5.898  1.00 96.62           C
ATOM   2300  HA  MET A 232       4.257 -12.189   5.208  1.00 96.62           H
ATOM   2301  C   MET A 232       3.288 -14.047   5.473  1.00 96.62           C
ATOM   2302  CB  MET A 232       4.112 -12.550   7.312  1.00 96.62           C
ATOM   2303  HB2 MET A 232       4.900 -13.298   7.394  1.00 96.62           H
ATOM   2304  HB3 MET A 232       3.338 -12.785   8.043  1.00 96.62           H
ATOM   2305  O   MET A 232       4.106 -14.582   4.732  1.00 96.62           O
ATOM   2306  CG  MET A 232       4.723 -11.183   7.629  1.00 96.62           C
ATOM   2307  HG2 MET A 232       3.984 -10.401   7.455  1.00 96.62           H
ATOM   2308  HG3 MET A 232       5.559 -11.008   6.952  1.00 96.62           H
ATOM   2309  SD  MET A 232       5.315 -11.055   9.338  1.00 96.62           S
ATOM   2310  CE  MET A 232       5.893  -9.341   9.330  1.00 96.62           C
ATOM   2311  HE1 MET A 232       5.053  -8.674   9.138  1.00 96.62           H
ATOM   2312  HE2 MET A 232       6.647  -9.212   8.552  1.00 96.62           H
ATOM   2313  HE3 MET A 232       6.330  -9.099  10.299  1.00 96.62           H
ATOM   2314  N   SER A 233       2.165 -14.655   5.874  1.00 95.94           N
ATOM   2315  H   SER A 233       1.562 -14.176   6.528  1.00 95.94           H
ATOM   2316  CA  SER A 233       1.824 -16.027   5.481  1.00 95.94           C
ATOM   2317  HA  SER A 233       2.661 -16.668   5.759  1.00 95.94           H
ATOM   2318  C   SER A 233       1.629 -16.174   3.968  1.00 95.94           C
ATOM   2319  CB  SER A 233       0.604 -16.532   6.260  1.00 95.94           C
ATOM   2320  HB2 SER A 233       0.727 -16.285   7.314  1.00 95.94           H
ATOM   2321  HB3 SER A 233       0.566 -17.618   6.175  1.00 95.94           H
ATOM   2322  O   SER A 233       2.129 -17.130   3.378  1.00 95.94           O
ATOM   2323  OG  SER A 233      -0.624 -16.008   5.795  1.00 95.94           O
ATOM   2324  HG  SER A 233      -0.542 -15.073   5.592  1.00 95.94           H
ATOM   2325  N   LEU A 234       0.990 -15.191   3.322  1.00 94.25           N
ATOM   2326  H   LEU A 234       0.606 -14.427   3.859  1.00 94.25           H
ATOM   2327  CA  LEU A 234       0.816 -15.170   1.868  1.00 94.25           C
ATOM   2328  HA  LEU A 234       0.445 -16.142   1.544  1.00 94.25           H
ATOM   2329  C   LEU A 234       2.141 -14.963   1.129  1.00 94.25           C
ATOM   2330  CB  LEU A 234      -0.195 -14.078   1.479  1.00 94.25           C
ATOM   2331  HB2 LEU A 234       0.098 -13.140   1.951  1.00 94.25           H
ATOM   2332  HB3 LEU A 234      -0.147 -13.931   0.400  1.00 94.25           H
ATOM   2333  O   LEU A 234       2.307 -15.488   0.036  1.00 94.25           O
ATOM   2334  CG  LEU A 234      -1.653 -14.397   1.852  1.00 94.25           C
ATOM   2335  HG  LEU A 234      -1.731 -14.584   2.922  1.00 94.25           H
ATOM   2336  CD1 LEU A 234      -2.533 -13.198   1.503  1.00 94.25           C
ATOM   2337 HD11 LEU A 234      -2.219 -12.329   2.081  1.00 94.25           H
ATOM   2338 HD12 LEU A 234      -2.457 -12.972   0.439  1.00 94.25           H
ATOM   2339 HD13 LEU A 234      -3.570 -13.438   1.739  1.00 94.25           H
ATOM   2340  CD2 LEU A 234      -2.204 -15.612   1.100  1.00 94.25           C
ATOM   2341 HD21 LEU A 234      -3.259 -15.746   1.336  1.00 94.25           H
ATOM   2342 HD22 LEU A 234      -1.674 -16.516   1.401  1.00 94.25           H
ATOM   2343 HD23 LEU A 234      -2.095 -15.467   0.025  1.00 94.25           H
ATOM   2344  N   ALA A 235       3.095 -14.245   1.721  1.00 95.19           N
ATOM   2345  H   ALA A 235       2.885 -13.806   2.607  1.00 95.19           H
ATOM   2346  CA  ALA A 235       4.390 -13.968   1.106  1.00 95.19           C
ATOM   2347  HA  ALA A 235       4.255 -13.925   0.025  1.00 95.19           H
ATOM   2348  C   ALA A 235       5.465 -15.041   1.373  1.00 95.19           C
ATOM   2349  CB  ALA A 235       4.841 -12.587   1.569  1.00 95.19           C
ATOM   2350  HB1 ALA A 235       5.053 -12.632   2.637  1.00 95.19           H
ATOM   2351  HB2 ALA A 235       4.060 -11.853   1.377  1.00 95.19           H
ATOM   2352  HB3 ALA A 235       5.745 -12.294   1.035  1.00 95.19           H
ATOM   2353  O   ALA A 235       6.585 -14.912   0.872  1.00 95.19           O
ATOM   2354  N   VAL A 236       5.162 -16.106   2.130  1.00 93.81           N
ATOM   2355  H   VAL A 236       4.241 -16.150   2.543  1.00 93.81           H
ATOM   2356  CA  VAL A 236       6.115 -17.201   2.414  1.00 93.81           C
ATOM   2357  HA  VAL A 236       6.946 -16.778   2.977  1.00 93.81           H
ATOM   2358  C   VAL A 236       6.729 -17.799   1.140  1.00 93.81           C
ATOM   2359  CB  VAL A 236       5.483 -18.310   3.287  1.00 93.81           C
ATOM   2360  HB  VAL A 236       4.524 -18.613   2.869  1.00 93.81           H
ATOM   2361  O   VAL A 236       7.946 -17.988   1.123  1.00 93.81           O
ATOM   2362  CG1 VAL A 236       6.368 -19.559   3.403  1.00 93.81           C
ATOM   2363 HG11 VAL A 236       5.929 -20.262   4.111  1.00 93.81           H
ATOM   2364 HG12 VAL A 236       7.366 -19.284   3.744  1.00 93.81           H
ATOM   2365 HG13 VAL A 236       6.442 -20.064   2.440  1.00 93.81           H
ATOM   2366  CG2 VAL A 236       5.244 -17.807   4.711  1.00 93.81           C
ATOM   2367 HG21 VAL A 236       4.569 -16.951   4.680  1.00 93.81           H
ATOM   2368 HG22 VAL A 236       6.185 -17.507   5.173  1.00 93.81           H
ATOM   2369 HG23 VAL A 236       4.775 -18.589   5.309  1.00 93.81           H
ATOM   2370  N   PRO A 237       5.984 -18.059   0.046  1.00 91.88           N
ATOM   2371  CA  PRO A 237       6.586 -18.601  -1.173  1.00 91.88           C
ATOM   2372  HA  PRO A 237       7.043 -19.562  -0.934  1.00 91.88           H
ATOM   2373  C   PRO A 237       7.666 -17.692  -1.772  1.00 91.88           C
ATOM   2374  CB  PRO A 237       5.420 -18.837  -2.135  1.00 91.88           C
ATOM   2375  HB2 PRO A 237       5.603 -19.697  -2.780  1.00 91.88           H
ATOM   2376  HB3 PRO A 237       5.222 -17.944  -2.727  1.00 91.88           H
ATOM   2377  O   PRO A 237       8.677 -18.188  -2.261  1.00 91.88           O
ATOM   2378  CG  PRO A 237       4.257 -19.090  -1.179  1.00 91.88           C
ATOM   2379  HG2 PRO A 237       3.286 -18.939  -1.650  1.00 91.88           H
ATOM   2380  HG3 PRO A 237       4.326 -20.097  -0.768  1.00 91.88           H
ATOM   2381  CD  PRO A 237       4.533 -18.067  -0.085  1.00 91.88           C
ATOM   2382  HD2 PRO A 237       4.196 -17.083  -0.413  1.00 91.88           H
ATOM   2383  HD3 PRO A 237       4.021 -18.356   0.833  1.00 91.88           H
ATOM   2384  N   CYS A 238       7.527 -16.368  -1.658  1.00 91.00           N
ATOM   2385  H   CYS A 238       6.699 -15.993  -1.216  1.00 91.00           H
ATOM   2386  CA  CYS A 238       8.574 -15.430  -2.068  1.00 91.00           C
ATOM   2387  HA  CYS A 238       8.850 -15.632  -3.103  1.00 91.00           H
ATOM   2388  C   CYS A 238       9.832 -15.575  -1.214  1.00 91.00           C
ATOM   2389  CB  CYS A 238       8.061 -13.994  -1.958  1.00 91.00           C
ATOM   2390  HB2 CYS A 238       7.801 -13.764  -0.924  1.00 91.00           H
ATOM   2391  HB3 CYS A 238       8.830 -13.297  -2.289  1.00 91.00           H
ATOM   2392  O   CYS A 238      10.935 -15.460  -1.738  1.00 91.00           O
ATOM   2393  SG  CYS A 238       6.604 -13.831  -2.997  1.00 91.00           S
ATOM   2394  HG  CYS A 238       7.240 -13.805  -4.172  1.00 91.00           H
ATOM   2395  N   LEU A 239       9.685 -15.851   0.083  1.00 91.06           N
ATOM   2396  H   LEU A 239       8.753 -15.973   0.451  1.00 91.06           H
ATOM   2397  CA  LEU A 239      10.822 -16.090   0.969  1.00 91.06           C
ATOM   2398  HA  LEU A 239      11.511 -15.252   0.864  1.00 91.06           H
ATOM   2399  C   LEU A 239      11.582 -17.372   0.584  1.00 91.06           C
ATOM   2400  CB  LEU A 239      10.314 -16.141   2.421  1.00 91.06           C
ATOM   2401  HB2 LEU A 239       9.673 -15.280   2.610  1.00 91.06           H
ATOM   2402  HB3 LEU A 239       9.715 -17.042   2.547  1.00 91.06           H
ATOM   2403  O   LEU A 239      12.805 -17.402   0.665  1.00 91.06           O
ATOM   2404  CG  LEU A 239      11.430 -16.168   3.480  1.00 91.06           C
ATOM   2405  HG  LEU A 239      12.159 -16.941   3.239  1.00 91.06           H
ATOM   2406  CD1 LEU A 239      12.142 -14.821   3.596  1.00 91.06           C
ATOM   2407 HD11 LEU A 239      12.901 -14.874   4.376  1.00 91.06           H
ATOM   2408 HD12 LEU A 239      12.637 -14.581   2.655  1.00 91.06           H
ATOM   2409 HD13 LEU A 239      11.426 -14.036   3.840  1.00 91.06           H
ATOM   2410  CD2 LEU A 239      10.826 -16.495   4.845  1.00 91.06           C
ATOM   2411 HD21 LEU A 239      10.083 -15.746   5.119  1.00 91.06           H
ATOM   2412 HD22 LEU A 239      10.356 -17.477   4.810  1.00 91.06           H
ATOM   2413 HD23 LEU A 239      11.615 -16.517   5.598  1.00 91.06           H
ATOM   2414  N   LEU A 240      10.868 -18.416   0.155  1.00 90.06           N
ATOM   2415  H   LEU A 240       9.863 -18.320   0.135  1.00 90.06           H
ATOM   2416  CA  LEU A 240      11.451 -19.732  -0.137  1.00 90.06           C
ATOM   2417  HA  LEU A 240      12.307 -19.894   0.517  1.00 90.06           H
ATOM   2418  C   LEU A 240      11.989 -19.876  -1.568  1.00 90.06           C
ATOM   2419  CB  LEU A 240      10.398 -20.818   0.149  1.00 90.06           C
ATOM   2420  HB2 LEU A 240      10.816 -21.784  -0.136  1.00 90.06           H
ATOM   2421  HB3 LEU A 240       9.532 -20.635  -0.486  1.00 90.06           H
ATOM   2422  O   LEU A 240      12.976 -20.576  -1.773  1.00 90.06           O
ATOM   2423  CG  LEU A 240       9.933 -20.904   1.615  1.00 90.06           C
ATOM   2424  HG  LEU A 240       9.498 -19.952   1.922  1.00 90.06           H
ATOM   2425  CD1 LEU A 240       8.855 -21.981   1.740  1.00 90.06           C
ATOM   2426 HD11 LEU A 240       8.023 -21.742   1.078  1.00 90.06           H
ATOM   2427 HD12 LEU A 240       9.265 -22.954   1.467  1.00 90.06           H
ATOM   2428 HD13 LEU A 240       8.489 -22.016   2.766  1.00 90.06           H
ATOM   2429  CD2 LEU A 240      11.073 -21.248   2.576  1.00 90.06           C
ATOM   2430 HD21 LEU A 240      11.566 -22.167   2.259  1.00 90.06           H
ATOM   2431 HD22 LEU A 240      10.678 -21.378   3.584  1.00 90.06           H
ATOM   2432 HD23 LEU A 240      11.800 -20.436   2.598  1.00 90.06           H
ATOM   2433  N   TYR A 241      11.341 -19.244  -2.551  1.00 90.19           N
ATOM   2434  H   TYR A 241      10.494 -18.749  -2.310  1.00 90.19           H
ATOM   2435  CA  TYR A 241      11.590 -19.494  -3.979  1.00 90.19           C
ATOM   2436  HA  TYR A 241      12.304 -20.311  -4.077  1.00 90.19           H
ATOM   2437  C   TYR A 241      12.227 -18.319  -4.731  1.00 90.19           C
ATOM   2438  CB  TYR A 241      10.281 -19.949  -4.647  1.00 90.19           C
ATOM   2439  HB2 TYR A 241       9.569 -19.125  -4.615  1.00 90.19           H
ATOM   2440  HB3 TYR A 241      10.473 -20.158  -5.699  1.00 90.19           H
ATOM   2441  O   TYR A 241      12.556 -18.456  -5.910  1.00 90.19           O
ATOM   2442  CG  TYR A 241       9.651 -21.190  -4.033  1.00 90.19           C
ATOM   2443  CD1 TYR A 241      10.413 -22.363  -3.865  1.00 90.19           C
ATOM   2444  HD1 TYR A 241      11.445 -22.382  -4.182  1.00 90.19           H
ATOM   2445  CD2 TYR A 241       8.301 -21.171  -3.633  1.00 90.19           C
ATOM   2446  HD2 TYR A 241       7.714 -20.277  -3.785  1.00 90.19           H
ATOM   2447  CE1 TYR A 241       9.838 -23.505  -3.275  1.00 90.19           C
ATOM   2448  HE1 TYR A 241      10.437 -24.393  -3.136  1.00 90.19           H
ATOM   2449  CE2 TYR A 241       7.716 -22.313  -3.056  1.00 90.19           C
ATOM   2450  HE2 TYR A 241       6.679 -22.304  -2.753  1.00 90.19           H
ATOM   2451  OH  TYR A 241       7.926 -24.585  -2.314  1.00 90.19           O
ATOM   2452  HH  TYR A 241       8.591 -25.253  -2.130  1.00 90.19           H
ATOM   2453  CZ  TYR A 241       8.486 -23.480  -2.872  1.00 90.19           C
ATOM   2454  N   SER A 242      12.426 -17.162  -4.092  1.00 90.00           N
ATOM   2455  H   SER A 242      12.172 -17.089  -3.118  1.00 90.00           H
ATOM   2456  CA  SER A 242      13.147 -16.054  -4.737  1.00 90.00           C
ATOM   2457  HA  SER A 242      12.727 -15.886  -5.728  1.00 90.00           H
ATOM   2458  C   SER A 242      14.626 -16.384  -4.885  1.00 90.00           C
ATOM   2459  CB  SER A 242      13.032 -14.749  -3.966  1.00 90.00           C
ATOM   2460  HB2 SER A 242      13.638 -13.987  -4.456  1.00 90.00           H
ATOM   2461  HB3 SER A 242      13.402 -14.909  -2.953  1.00 90.00           H
ATOM   2462  O   SER A 242      15.298 -16.720  -3.910  1.00 90.00           O
ATOM   2463  OG  SER A 242      11.695 -14.312  -3.922  1.00 90.00           O
ATOM   2464  HG  SER A 242      11.318 -14.740  -3.150  1.00 90.00           H
ATOM   2465  N   THR A 243      15.144 -16.238  -6.099  1.00 89.94           N
ATOM   2466  H   THR A 243      14.544 -15.931  -6.852  1.00 89.94           H
ATOM   2467  CA  THR A 243      16.547 -16.497  -6.418  1.00 89.94           C
ATOM   2468  HA  THR A 243      17.144 -16.326  -5.522  1.00 89.94           H
ATOM   2469  C   THR A 243      17.056 -15.540  -7.491  1.00 89.94           C
ATOM   2470  CB  THR A 243      16.738 -17.968  -6.819  1.00 89.94           C
ATOM   2471  HB  THR A 243      16.261 -18.598  -6.069  1.00 89.94           H
ATOM   2472  O   THR A 243      16.295 -14.815  -8.136  1.00 89.94           O
ATOM   2473  CG2 THR A 243      16.159 -18.311  -8.191  1.00 89.94           C
ATOM   2474 HG21 THR A 243      16.260 -19.382  -8.367  1.00 89.94           H
ATOM   2475 HG22 THR A 243      15.103 -18.041  -8.217  1.00 89.94           H
ATOM   2476 HG23 THR A 243      16.683 -17.770  -8.979  1.00 89.94           H
ATOM   2477  OG1 THR A 243      18.112 -18.285  -6.849  1.00 89.94           O
ATOM   2478  HG1 THR A 243      18.175 -19.243  -6.878  1.00 89.94           H
ATOM   2479  N   THR A 244      18.372 -15.538  -7.691  1.00 88.88           N
ATOM   2480  H   THR A 244      18.912 -16.237  -7.202  1.00 88.88           H
ATOM   2481  CA  THR A 244      19.023 -14.774  -8.757  1.00 88.88           C
ATOM   2482  HA  THR A 244      18.257 -14.192  -9.268  1.00 88.88           H
ATOM   2483  C   THR A 244      19.661 -15.699  -9.780  1.00 88.88           C
ATOM   2484  CB  THR A 244      20.067 -13.788  -8.223  1.00 88.88           C
ATOM   2485  HB  THR A 244      20.579 -13.330  -9.069  1.00 88.88           H
ATOM   2486  O   THR A 244      20.373 -16.626  -9.401  1.00 88.88           O
ATOM   2487  CG2 THR A 244      19.427 -12.677  -7.393  1.00 88.88           C
ATOM   2488 HG21 THR A 244      20.202 -12.072  -6.924  1.00 88.88           H
ATOM   2489 HG22 THR A 244      18.825 -12.044  -8.046  1.00 88.88           H
ATOM   2490 HG23 THR A 244      18.776 -13.106  -6.632  1.00 88.88           H
ATOM   2491  OG1 THR A 244      21.025 -14.453  -7.428  1.00 88.88           O
ATOM   2492  HG1 THR A 244      21.149 -15.324  -7.813  1.00 88.88           H
ATOM   2493  N   VAL A 245      19.483 -15.408 -11.070  1.00 86.06           N
ATOM   2494  H   VAL A 245      18.928 -14.595 -11.294  1.00 86.06           H
ATOM   2495  CA  VAL A 245      20.182 -16.094 -12.171  1.00 86.06           C
ATOM   2496  HA  VAL A 245      20.778 -16.906 -11.753  1.00 86.06           H
ATOM   2497  C   VAL A 245      21.138 -15.132 -12.855  1.00 86.06           C
ATOM   2498  CB  VAL A 245      19.207 -16.736 -13.179  1.00 86.06           C
ATOM   2499  HB  VAL A 245      18.523 -17.372 -12.617  1.00 86.06           H
ATOM   2500  O   VAL A 245      20.774 -13.989 -13.115  1.00 86.06           O
ATOM   2501  CG1 VAL A 245      18.395 -15.714 -13.995  1.00 86.06           C
ATOM   2502 HG11 VAL A 245      17.587 -16.224 -14.518  1.00 86.06           H
ATOM   2503 HG12 VAL A 245      17.965 -14.953 -13.344  1.00 86.06           H
ATOM   2504 HG13 VAL A 245      19.030 -15.219 -14.730  1.00 86.06           H
ATOM   2505  CG2 VAL A 245      19.924 -17.667 -14.160  1.00 86.06           C
ATOM   2506 HG21 VAL A 245      20.498 -18.412 -13.609  1.00 86.06           H
ATOM   2507 HG22 VAL A 245      20.594 -17.104 -14.810  1.00 86.06           H
ATOM   2508 HG23 VAL A 245      19.187 -18.181 -14.777  1.00 86.06           H
ATOM   2509  N   SER A 246      22.348 -15.586 -13.167  1.00 82.81           N
ATOM   2510  H   SER A 246      22.608 -16.530 -12.921  1.00 82.81           H
ATOM   2511  CA  SER A 246      23.294 -14.858 -14.010  1.00 82.81           C
ATOM   2512  HA  SER A 246      23.055 -13.794 -13.982  1.00 82.81           H
ATOM   2513  C   SER A 246      23.175 -15.325 -15.462  1.00 82.81           C
ATOM   2514  CB  SER A 246      24.720 -15.001 -13.469  1.00 82.81           C
ATOM   2515  HB2 SER A 246      25.425 -14.604 -14.199  1.00 82.81           H
ATOM   2516  HB3 SER A 246      24.807 -14.426 -12.547  1.00 82.81           H
ATOM   2517  O   SER A 246      23.275 -16.512 -15.769  1.00 82.81           O
ATOM   2518  OG  SER A 246      25.033 -16.353 -13.195  1.00 82.81           O
ATOM   2519  HG  SER A 246      25.955 -16.423 -12.937  1.00 82.81           H
ATOM   2520  N   ILE A 247      22.953 -14.380 -16.371  1.00 80.19           N
ATOM   2521  H   ILE A 247      22.855 -13.426 -16.053  1.00 80.19           H
ATOM   2522  CA  ILE A 247      22.925 -14.600 -17.817  1.00 80.19           C
ATOM   2523  HA  ILE A 247      23.013 -15.667 -18.023  1.00 80.19           H
ATOM   2524  C   ILE A 247      24.149 -13.897 -18.407  1.00 80.19           C
ATOM   2525  CB  ILE A 247      21.589 -14.119 -18.430  1.00 80.19           C
ATOM   2526  HB  ILE A 247      21.488 -13.050 -18.242  1.00 80.19           H
ATOM   2527  O   ILE A 247      24.338 -12.695 -18.208  1.00 80.19           O
ATOM   2528  CG1 ILE A 247      20.390 -14.850 -17.774  1.00 80.19           C
ATOM   2529 HG12 ILE A 247      20.458 -15.918 -17.981  1.00 80.19           H
ATOM   2530 HG13 ILE A 247      20.434 -14.716 -16.693  1.00 80.19           H
ATOM   2531  CG2 ILE A 247      21.597 -14.347 -19.955  1.00 80.19           C
ATOM   2532 HG21 ILE A 247      21.675 -15.410 -20.185  1.00 80.19           H
ATOM   2533 HG22 ILE A 247      20.686 -13.949 -20.401  1.00 80.19           H
ATOM   2534 HG23 ILE A 247      22.427 -13.814 -20.420  1.00 80.19           H
ATOM   2535  CD1 ILE A 247      19.014 -14.342 -18.221  1.00 80.19           C
ATOM   2536 HD11 ILE A 247      18.836 -14.582 -19.269  1.00 80.19           H
ATOM   2537 HD12 ILE A 247      18.241 -14.823 -17.622  1.00 80.19           H
ATOM   2538 HD13 ILE A 247      18.951 -13.263 -18.077  1.00 80.19           H
ATOM   2539  N   ARG A 248      24.993 -14.658 -19.115  1.00 77.31           N
ATOM   2540  H   ARG A 248      24.753 -15.631 -19.239  1.00 77.31           H
ATOM   2541  CA  ARG A 248      26.144 -14.138 -19.869  1.00 77.31           C
ATOM   2542  HA  ARG A 248      26.483 -13.210 -19.409  1.00 77.31           H
ATOM   2543  C   ARG A 248      25.697 -13.805 -21.292  1.00 77.31           C
ATOM   2544  CB  ARG A 248      27.304 -15.151 -19.815  1.00 77.31           C
ATOM   2545  HB2 ARG A 248      27.489 -15.401 -18.771  1.00 77.31           H
ATOM   2546  HB3 ARG A 248      27.009 -16.062 -20.337  1.00 77.31           H
ATOM   2547  O   ARG A 248      25.191 -14.682 -21.994  1.00 77.31           O
ATOM   2548  CG  ARG A 248      28.618 -14.624 -20.427  1.00 77.31           C
ATOM   2549  HG2 ARG A 248      28.900 -13.690 -19.941  1.00 77.31           H
ATOM   2550  HG3 ARG A 248      28.481 -14.442 -21.493  1.00 77.31           H
ATOM   2551  CD  ARG A 248      29.737 -15.659 -20.224  1.00 77.31           C
ATOM   2552  HD2 ARG A 248      29.433 -16.596 -20.690  1.00 77.31           H
ATOM   2553  HD3 ARG A 248      29.859 -15.822 -19.153  1.00 77.31           H
ATOM   2554  NE  ARG A 248      31.033 -15.241 -20.797  1.00 77.31           N
ATOM   2555  HE  ARG A 248      31.064 -14.476 -21.457  1.00 77.31           H
ATOM   2556  NH1 ARG A 248      32.357 -16.870 -19.856  1.00 77.31           N
ATOM   2557 HH11 ARG A 248      31.549 -17.244 -19.379  1.00 77.31           H
ATOM   2558 HH12 ARG A 248      33.278 -17.271 -19.748  1.00 77.31           H
ATOM   2559  NH2 ARG A 248      33.270 -15.350 -21.192  1.00 77.31           N
ATOM   2560 HH21 ARG A 248      34.196 -15.739 -21.089  1.00 77.31           H
ATOM   2561 HH22 ARG A 248      33.131 -14.595 -21.848  1.00 77.31           H
ATOM   2562  CZ  ARG A 248      32.209 -15.816 -20.609  1.00 77.31           C
ATOM   2563  N   TYR A 249      25.863 -12.549 -21.694  1.00 71.62           N
ATOM   2564  H   TYR A 249      26.291 -11.898 -21.051  1.00 71.62           H
ATOM   2565  CA  TYR A 249      25.514 -12.047 -23.028  1.00 71.62           C
ATOM   2566  HA  TYR A 249      24.716 -12.660 -23.448  1.00 71.62           H
ATOM   2567  C   TYR A 249      26.705 -12.139 -23.989  1.00 71.62           C
ATOM   2568  CB  TYR A 249      24.977 -10.614 -22.909  1.00 71.62           C
ATOM   2569  HB2 TYR A 249      25.697  -9.998 -22.371  1.00 71.62           H
ATOM   2570  HB3 TYR A 249      24.859 -10.188 -23.906  1.00 71.62           H
ATOM   2571  O   TYR A 249      27.830 -12.393 -23.559  1.00 71.62           O
ATOM   2572  CG  TYR A 249      23.635 -10.556 -22.210  1.00 71.62           C
ATOM   2573  CD1 TYR A 249      22.445 -10.620 -22.956  1.00 71.62           C
ATOM   2574  HD1 TYR A 249      22.479 -10.638 -24.035  1.00 71.62           H
ATOM   2575  CD2 TYR A 249      23.573 -10.526 -20.807  1.00 71.62           C
ATOM   2576  HD2 TYR A 249      24.480 -10.525 -20.220  1.00 71.62           H
ATOM   2577  CE1 TYR A 249      21.194 -10.643 -22.313  1.00 71.62           C
ATOM   2578  HE1 TYR A 249      20.281 -10.670 -22.890  1.00 71.62           H
ATOM   2579  CE2 TYR A 249      22.326 -10.566 -20.165  1.00 71.62           C
ATOM   2580  HE2 TYR A 249      22.294 -10.654 -19.089  1.00 71.62           H
ATOM   2581  OH  TYR A 249      19.928 -10.552 -20.281  1.00 71.62           O
ATOM   2582  HH  TYR A 249      20.012 -10.479 -19.327  1.00 71.62           H
ATOM   2583  CZ  TYR A 249      21.131 -10.584 -20.910  1.00 71.62           C
ATOM   2584  N   LYS A 250      26.469 -11.940 -25.298  1.00 69.62           N
ATOM   2585  H   LYS A 250      25.513 -11.784 -25.586  1.00 69.62           H
ATOM   2586  CA  LYS A 250      27.502 -12.107 -26.353  1.00 69.62           C
ATOM   2587  HA  LYS A 250      27.885 -13.127 -26.332  1.00 69.62           H
ATOM   2588  C   LYS A 250      28.747 -11.245 -26.137  1.00 69.62           C
ATOM   2589  CB  LYS A 250      26.913 -11.832 -27.753  1.00 69.62           C
ATOM   2590  HB2 LYS A 250      27.736 -11.733 -28.461  1.00 69.62           H
ATOM   2591  HB3 LYS A 250      26.370 -10.887 -27.740  1.00 69.62           H
ATOM   2592  O   LYS A 250      29.826 -11.628 -26.565  1.00 69.62           O
ATOM   2593  CG  LYS A 250      25.992 -12.952 -28.264  1.00 69.62           C
ATOM   2594  HG2 LYS A 250      26.538 -13.895 -28.266  1.00 69.62           H
ATOM   2595  HG3 LYS A 250      25.130 -13.023 -27.600  1.00 69.62           H
ATOM   2596  CD  LYS A 250      25.473 -12.680 -29.678  1.00 69.62           C
ATOM   2597  HD2 LYS A 250      26.308 -12.579 -30.372  1.00 69.62           H
ATOM   2598  HD3 LYS A 250      24.911 -11.745 -29.660  1.00 69.62           H
ATOM   2599  CE  LYS A 250      24.550 -13.818 -30.133  1.00 69.62           C
ATOM   2600  HE2 LYS A 250      25.150 -14.682 -30.419  1.00 69.62           H
ATOM   2601  HE3 LYS A 250      23.925 -14.104 -29.287  1.00 69.62           H
ATOM   2602  NZ  LYS A 250      23.674 -13.379 -31.247  1.00 69.62           N
ATOM   2603  HZ1 LYS A 250      24.191 -13.049 -32.049  1.00 69.62           H
ATOM   2604  HZ2 LYS A 250      23.103 -12.608 -30.930  1.00 69.62           H
ATOM   2605  HZ3 LYS A 250      23.010 -14.090 -31.516  1.00 69.62           H
ATOM   2606  N   ASN A 251      28.602 -10.126 -25.432  1.00 72.50           N
ATOM   2607  H   ASN A 251      27.669  -9.898 -25.118  1.00 72.50           H
ATOM   2608  CA  ASN A 251      29.682  -9.180 -25.151  1.00 72.50           C
ATOM   2609  HA  ASN A 251      30.431  -9.264 -25.938  1.00 72.50           H
ATOM   2610  C   ASN A 251      30.424  -9.485 -23.838  1.00 72.50           C
ATOM   2611  CB  ASN A 251      29.113  -7.749 -25.184  1.00 72.50           C
ATOM   2612  HB2 ASN A 251      29.909  -7.053 -24.917  1.00 72.50           H
ATOM   2613  HB3 ASN A 251      28.319  -7.644 -24.444  1.00 72.50           H
ATOM   2614  O   ASN A 251      31.029  -8.584 -23.269  1.00 72.50           O
ATOM   2615  CG  ASN A 251      28.588  -7.328 -26.543  1.00 72.50           C
ATOM   2616  ND2 ASN A 251      28.369  -6.057 -26.743  1.00 72.50           N
ATOM   2617 HD21 ASN A 251      28.129  -5.819 -27.695  1.00 72.50           H
ATOM   2618 HD22 ASN A 251      28.669  -5.382 -26.055  1.00 72.50           H
ATOM   2619  OD1 ASN A 251      28.337  -8.102 -27.446  1.00 72.50           O
ATOM   2620  N   ASP A 252      30.301 -10.702 -23.300  1.00 74.00           N
ATOM   2621  H   ASP A 252      29.804 -11.407 -23.826  1.00 74.00           H
ATOM   2622  CA  ASP A 252      30.838 -11.118 -21.994  1.00 74.00           C
ATOM   2623  HA  ASP A 252      30.452 -12.122 -21.821  1.00 74.00           H
ATOM   2624  C   ASP A 252      30.318 -10.351 -20.769  1.00 74.00           C
ATOM   2625  CB  ASP A 252      32.375 -11.213 -22.045  1.00 74.00           C
ATOM   2626  HB2 ASP A 252      32.765 -11.277 -21.029  1.00 74.00           H
ATOM   2627  HB3 ASP A 252      32.802 -10.322 -22.506  1.00 74.00           H
ATOM   2628  O   ASP A 252      30.691 -10.646 -19.634  1.00 74.00           O
ATOM   2629  CG  ASP A 252      32.848 -12.462 -22.779  1.00 74.00           C
ATOM   2630  OD1 ASP A 252      32.121 -13.485 -22.710  1.00 74.00           O
ATOM   2631  OD2 ASP A 252      33.991 -12.480 -23.271  1.00 74.00           O
ATOM   2632  N   GLU A 253      29.370  -9.435 -20.960  1.00 76.81           N
ATOM   2633  H   GLU A 253      29.175  -9.160 -21.912  1.00 76.81           H
ATOM   2634  CA  GLU A 253      28.632  -8.821 -19.865  1.00 76.81           C
ATOM   2635  HA  GLU A 253      29.350  -8.432 -19.143  1.00 76.81           H
ATOM   2636  C   GLU A 253      27.761  -9.871 -19.159  1.00 76.81           C
ATOM   2637  CB  GLU A 253      27.780  -7.648 -20.369  1.00 76.81           C
ATOM   2638  HB2 GLU A 253      27.106  -7.352 -19.566  1.00 76.81           H
ATOM   2639  HB3 GLU A 253      27.178  -7.978 -21.216  1.00 76.81           H
ATOM   2640  O   GLU A 253      26.949 -10.567 -19.780  1.00 76.81           O
ATOM   2641  CG  GLU A 253      28.615  -6.422 -20.781  1.00 76.81           C
ATOM   2642  HG2 GLU A 253      29.163  -6.058 -19.912  1.00 76.81           H
ATOM   2643  HG3 GLU A 253      29.335  -6.722 -21.543  1.00 76.81           H
ATOM   2644  CD  GLU A 253      27.728  -5.293 -21.334  1.00 76.81           C
ATOM   2645  OE1 GLU A 253      28.131  -4.621 -22.317  1.00 76.81           O
ATOM   2646  OE2 GLU A 253      26.589  -5.124 -20.831  1.00 76.81           O
ATOM   2647  N   ILE A 254      27.913  -9.965 -17.839  1.00 81.25           N
ATOM   2648  H   ILE A 254      28.614  -9.386 -17.399  1.00 81.25           H
ATOM   2649  CA  ILE A 254      27.069 -10.785 -16.972  1.00 81.25           C
ATOM   2650  HA  ILE A 254      26.595 -11.570 -17.562  1.00 81.25           H
ATOM   2651  C   ILE A 254      25.979  -9.880 -16.403  1.00 81.25           C
ATOM   2652  CB  ILE A 254      27.908 -11.463 -15.863  1.00 81.25           C
ATOM   2653  HB  ILE A 254      28.386 -10.686 -15.266  1.00 81.25           H
ATOM   2654  O   ILE A 254      26.287  -8.910 -15.713  1.00 81.25           O
ATOM   2655  CG1 ILE A 254      29.012 -12.360 -16.474  1.00 81.25           C
ATOM   2656 HG12 ILE A 254      29.597 -11.782 -17.191  1.00 81.25           H
ATOM   2657 HG13 ILE A 254      28.552 -13.188 -17.013  1.00 81.25           H
ATOM   2658  CG2 ILE A 254      26.986 -12.289 -14.943  1.00 81.25           C
ATOM   2659 HG21 ILE A 254      27.563 -12.754 -14.144  1.00 81.25           H
ATOM   2660 HG22 ILE A 254      26.480 -13.057 -15.528  1.00 81.25           H
ATOM   2661 HG23 ILE A 254      26.242 -11.644 -14.474  1.00 81.25           H
ATOM   2662  CD1 ILE A 254      30.007 -12.919 -15.448  1.00 81.25           C
ATOM   2663 HD11 ILE A 254      30.429 -12.105 -14.858  1.00 81.25           H
ATOM   2664 HD12 ILE A 254      29.519 -13.637 -14.788  1.00 81.25           H
ATOM   2665 HD13 ILE A 254      30.815 -13.428 -15.973  1.00 81.25           H
ATOM   2666  N   ARG A 255      24.708 -10.205 -16.655  1.00 81.44           N
ATOM   2667  H   ARG A 255      24.528 -11.016 -17.230  1.00 81.44           H
ATOM   2668  CA  ARG A 255      23.574  -9.565 -15.967  1.00 81.44           C
ATOM   2669  HA  ARG A 255      23.951  -8.784 -15.308  1.00 81.44           H
ATOM   2670  C   ARG A 255      22.873 -10.575 -15.079  1.00 81.44           C
ATOM   2671  CB  ARG A 255      22.565  -8.908 -16.923  1.00 81.44           C
ATOM   2672  HB2 ARG A 255      21.958  -9.686 -17.384  1.00 81.44           H
ATOM   2673  HB3 ARG A 255      21.865  -8.326 -16.323  1.00 81.44           H
ATOM   2674  O   ARG A 255      22.728 -11.743 -15.437  1.00 81.44           O
ATOM   2675  CG  ARG A 255      23.164  -7.986 -18.002  1.00 81.44           C
ATOM   2676  HG2 ARG A 255      22.407  -7.797 -18.763  1.00 81.44           H
ATOM   2677  HG3 ARG A 255      24.027  -8.451 -18.479  1.00 81.44           H
ATOM   2678  CD  ARG A 255      23.559  -6.651 -17.372  1.00 81.44           C
ATOM   2679  HD2 ARG A 255      24.247  -6.834 -16.547  1.00 81.44           H
ATOM   2680  HD3 ARG A 255      22.652  -6.189 -16.981  1.00 81.44           H
ATOM   2681  NE  ARG A 255      24.201  -5.738 -18.333  1.00 81.44           N
ATOM   2682  HE  ARG A 255      24.667  -6.132 -19.138  1.00 81.44           H
ATOM   2683  NH1 ARG A 255      23.853  -3.800 -17.147  1.00 81.44           N
ATOM   2684 HH11 ARG A 255      23.909  -2.792 -17.101  1.00 81.44           H
ATOM   2685 HH12 ARG A 255      23.125  -4.246 -16.607  1.00 81.44           H
ATOM   2686  NH2 ARG A 255      25.059  -3.754 -19.016  1.00 81.44           N
ATOM   2687 HH21 ARG A 255      25.247  -2.773 -18.871  1.00 81.44           H
ATOM   2688 HH22 ARG A 255      25.558  -4.242 -19.746  1.00 81.44           H
ATOM   2689  CZ  ARG A 255      24.364  -4.440 -18.159  1.00 81.44           C
ATOM   2690  N   ARG A 256      22.424 -10.119 -13.921  1.00 86.94           N
ATOM   2691  H   ARG A 256      22.617  -9.152 -13.705  1.00 86.94           H
ATOM   2692  CA  ARG A 256      21.699 -10.891 -12.921  1.00 86.94           C
ATOM   2693  HA  ARG A 256      21.795 -11.952 -13.151  1.00 86.94           H
ATOM   2694  C   ARG A 256      20.226 -10.516 -12.972  1.00 86.94           C
ATOM   2695  CB  ARG A 256      22.309 -10.637 -11.539  1.00 86.94           C
ATOM   2696  HB2 ARG A 256      22.301  -9.563 -11.351  1.00 86.94           H
ATOM   2697  HB3 ARG A 256      21.693 -11.115 -10.777  1.00 86.94           H
ATOM   2698  O   ARG A 256      19.883  -9.342 -12.889  1.00 86.94           O
ATOM   2699  CG  ARG A 256      23.742 -11.186 -11.437  1.00 86.94           C
ATOM   2700  HG2 ARG A 256      24.323 -10.935 -12.325  1.00 86.94           H
ATOM   2701  HG3 ARG A 256      23.697 -12.271 -11.350  1.00 86.94           H
ATOM   2702  CD  ARG A 256      24.453 -10.608 -10.214  1.00 86.94           C
ATOM   2703  HD2 ARG A 256      25.367 -11.176 -10.046  1.00 86.94           H
ATOM   2704  HD3 ARG A 256      23.805 -10.704  -9.343  1.00 86.94           H
ATOM   2705  NE  ARG A 256      24.795  -9.195 -10.435  1.00 86.94           N
ATOM   2706  HE  ARG A 256      24.446  -8.752 -11.273  1.00 86.94           H
ATOM   2707  NH1 ARG A 256      25.889  -8.819  -8.453  1.00 86.94           N
ATOM   2708 HH11 ARG A 256      26.322  -8.160  -7.821  1.00 86.94           H
ATOM   2709 HH12 ARG A 256      25.603  -9.733  -8.133  1.00 86.94           H
ATOM   2710  NH2 ARG A 256      25.824  -7.231 -10.050  1.00 86.94           N
ATOM   2711 HH21 ARG A 256      25.411  -6.877 -10.901  1.00 86.94           H
ATOM   2712 HH22 ARG A 256      26.407  -6.616  -9.501  1.00 86.94           H
ATOM   2713  CZ  ARG A 256      25.509  -8.428  -9.643  1.00 86.94           C
ATOM   2714  N   GLY A 257      19.356 -11.509 -13.095  1.00 85.69           N
ATOM   2715  H   GLY A 257      19.726 -12.447 -13.154  1.00 85.69           H
ATOM   2716  CA  GLY A 257      17.914 -11.353 -12.918  1.00 85.69           C
ATOM   2717  HA2 GLY A 257      17.386 -11.966 -13.648  1.00 85.69           H
ATOM   2718  HA3 GLY A 257      17.619 -10.314 -13.065  1.00 85.69           H
ATOM   2719  C   GLY A 257      17.503 -11.801 -11.522  1.00 85.69           C
ATOM   2720  O   GLY A 257      18.043 -12.785 -11.023  1.00 85.69           O
ATOM   2721  N   CYS A 258      16.549 -11.101 -10.912  1.00 88.62           N
ATOM   2722  H   CYS A 258      16.124 -10.331 -11.409  1.00 88.62           H
ATOM   2723  CA  CYS A 258      15.896 -11.497  -9.666  1.00 88.62           C
ATOM   2724  HA  CYS A 258      16.417 -12.339  -9.210  1.00 88.62           H
ATOM   2725  C   CYS A 258      14.461 -11.931  -9.983  1.00 88.62           C
ATOM   2726  CB  CYS A 258      15.953 -10.314  -8.695  1.00 88.62           C
ATOM   2727  HB2 CYS A 258      16.988 -10.170  -8.385  1.00 88.62           H
ATOM   2728  HB3 CYS A 258      15.625  -9.415  -9.216  1.00 88.62           H
ATOM   2729  O   CYS A 258      13.704 -11.154 -10.560  1.00 88.62           O
ATOM   2730  SG  CYS A 258      14.931 -10.476  -7.215  1.00 88.62           S
ATOM   2731  N   PHE A 259      14.107 -13.174  -9.662  1.00 86.44           N
ATOM   2732  H   PHE A 259      14.752 -13.759  -9.150  1.00 86.44           H
ATOM   2733  CA  PHE A 259      12.806 -13.764  -9.991  1.00 86.44           C
ATOM   2734  HA  PHE A 259      12.036 -13.002  -9.873  1.00 86.44           H
ATOM   2735  C   PHE A 259      12.475 -14.912  -9.027  1.00 86.44           C
ATOM   2736  CB  PHE A 259      12.789 -14.241 -11.460  1.00 86.44           C
ATOM   2737  HB2 PHE A 259      11.765 -14.503 -11.726  1.00 86.44           H
ATOM   2738  HB3 PHE A 259      13.078 -13.414 -12.108  1.00 86.44           H
ATOM   2739  O   PHE A 259      13.324 -15.359  -8.252  1.00 86.44           O
ATOM   2740  CG  PHE A 259      13.689 -15.427 -11.753  1.00 86.44           C
ATOM   2741  CD1 PHE A 259      15.083 -15.260 -11.773  1.00 86.44           C
ATOM   2742  HD1 PHE A 259      15.518 -14.285 -11.611  1.00 86.44           H
ATOM   2743  CD2 PHE A 259      13.142 -16.712 -11.932  1.00 86.44           C
ATOM   2744  HD2 PHE A 259      12.072 -16.853 -11.902  1.00 86.44           H
ATOM   2745  CE1 PHE A 259      15.917 -16.377 -11.901  1.00 86.44           C
ATOM   2746  HE1 PHE A 259      16.980 -16.245 -11.764  1.00 86.44           H
ATOM   2747  CE2 PHE A 259      13.983 -17.820 -12.132  1.00 86.44           C
ATOM   2748  HE2 PHE A 259      13.545 -18.798 -12.263  1.00 86.44           H
ATOM   2749  CZ  PHE A 259      15.378 -17.657 -12.107  1.00 86.44           C
ATOM   2750  HZ  PHE A 259      16.028 -18.515 -12.193  1.00 86.44           H
ATOM   2751  N   LEU A 260      11.235 -15.394  -9.070  1.00 87.25           N
ATOM   2752  H   LEU A 260      10.580 -15.011  -9.736  1.00 87.25           H
ATOM   2753  CA  LEU A 260      10.811 -16.565  -8.308  1.00 87.25           C
ATOM   2754  HA  LEU A 260      11.408 -16.655  -7.400  1.00 87.25           H
ATOM   2755  C   LEU A 260      11.053 -17.821  -9.152  1.00 87.25           C
ATOM   2756  CB  LEU A 260       9.338 -16.429  -7.889  1.00 87.25           C
ATOM   2757  HB2 LEU A 260       9.005 -17.420  -7.582  1.00 87.25           H
ATOM   2758  HB3 LEU A 260       8.734 -16.135  -8.747  1.00 87.25           H
ATOM   2759  O   LEU A 260      10.430 -17.996 -10.198  1.00 87.25           O
ATOM   2760  CG  LEU A 260       9.082 -15.468  -6.712  1.00 87.25           C
ATOM   2761  HG  LEU A 260       9.753 -15.719  -5.890  1.00 87.25           H
ATOM   2762  CD1 LEU A 260       9.255 -13.986  -7.059  1.00 87.25           C
ATOM   2763 HD11 LEU A 260       8.921 -13.365  -6.228  1.00 87.25           H
ATOM   2764 HD12 LEU A 260       8.673 -13.735  -7.946  1.00 87.25           H
ATOM   2765 HD13 LEU A 260      10.307 -13.761  -7.231  1.00 87.25           H
ATOM   2766  CD2 LEU A 260       7.646 -15.673  -6.231  1.00 87.25           C
ATOM   2767 HD21 LEU A 260       6.946 -15.434  -7.033  1.00 87.25           H
ATOM   2768 HD22 LEU A 260       7.447 -15.027  -5.376  1.00 87.25           H
ATOM   2769 HD23 LEU A 260       7.501 -16.709  -5.925  1.00 87.25           H
ATOM   2770  N   LEU A 261      11.955 -18.696  -8.703  1.00 86.38           N
ATOM   2771  H   LEU A 261      12.380 -18.525  -7.804  1.00 86.38           H
ATOM   2772  CA  LEU A 261      12.172 -20.004  -9.317  1.00 86.38           C
ATOM   2773  HA  LEU A 261      11.811 -19.976 -10.345  1.00 86.38           H
ATOM   2774  C   LEU A 261      11.360 -21.046  -8.557  1.00 86.38           C
ATOM   2775  CB  LEU A 261      13.667 -20.347  -9.350  1.00 86.38           C
ATOM   2776  HB2 LEU A 261      14.031 -20.368  -8.323  1.00 86.38           H
ATOM   2777  HB3 LEU A 261      14.197 -19.564  -9.891  1.00 86.38           H
ATOM   2778  O   LEU A 261      11.746 -21.499  -7.478  1.00 86.38           O
ATOM   2779  CG  LEU A 261      13.971 -21.708 -10.010  1.00 86.38           C
ATOM   2780  HG  LEU A 261      13.396 -22.496  -9.523  1.00 86.38           H
ATOM   2781  CD1 LEU A 261      13.658 -21.724 -11.510  1.00 86.38           C
ATOM   2782 HD11 LEU A 261      13.896 -22.708 -11.913  1.00 86.38           H
ATOM   2783 HD12 LEU A 261      12.593 -21.555 -11.670  1.00 86.38           H
ATOM   2784 HD13 LEU A 261      14.244 -20.964 -12.028  1.00 86.38           H
ATOM   2785  CD2 LEU A 261      15.455 -22.033  -9.837  1.00 86.38           C
ATOM   2786 HD21 LEU A 261      16.068 -21.269 -10.314  1.00 86.38           H
ATOM   2787 HD22 LEU A 261      15.669 -23.007 -10.278  1.00 86.38           H
ATOM   2788 HD23 LEU A 261      15.691 -22.077  -8.774  1.00 86.38           H
ATOM   2789  N   TRP A 262      10.237 -21.435  -9.144  1.00 83.69           N
ATOM   2790  H   TRP A 262       9.984 -21.050 -10.043  1.00 83.69           H
ATOM   2791  CA  TRP A 262       9.409 -22.486  -8.584  1.00 83.69           C
ATOM   2792  HA  TRP A 262       9.368 -22.320  -7.508  1.00 83.69           H
ATOM   2793  C   TRP A 262      10.034 -23.869  -8.837  1.00 83.69           C
ATOM   2794  CB  TRP A 262       7.986 -22.351  -9.114  1.00 83.69           C
ATOM   2795  HB2 TRP A 262       7.407 -23.191  -8.731  1.00 83.69           H
ATOM   2796  HB3 TRP A 262       7.984 -22.391 -10.203  1.00 83.69           H
ATOM   2797  O   TRP A 262      10.692 -24.086  -9.855  1.00 83.69           O
ATOM   2798  CG  TRP A 262       7.279 -21.126  -8.645  1.00 83.69           C
ATOM   2799  CD1 TRP A 262       7.355 -19.894  -9.195  1.00 83.69           C
ATOM   2800  HD1 TRP A 262       7.923 -19.634 -10.076  1.00 83.69           H
ATOM   2801  CD2 TRP A 262       6.390 -21.004  -7.496  1.00 83.69           C
ATOM   2802  CE2 TRP A 262       5.956 -19.650  -7.411  1.00 83.69           C
ATOM   2803  CE3 TRP A 262       5.914 -21.905  -6.517  1.00 83.69           C
ATOM   2804  HE3 TRP A 262       6.223 -22.939  -6.563  1.00 83.69           H
ATOM   2805  NE1 TRP A 262       6.559 -19.023  -8.480  1.00 83.69           N
ATOM   2806  HE1 TRP A 262       6.401 -18.068  -8.768  1.00 83.69           H
ATOM   2807  CH2 TRP A 262       4.646 -20.126  -5.436  1.00 83.69           C
ATOM   2808  HH2 TRP A 262       3.986 -19.796  -4.647  1.00 83.69           H
ATOM   2809  CZ2 TRP A 262       5.096 -19.208  -6.400  1.00 83.69           C
ATOM   2810  HZ2 TRP A 262       4.787 -18.174  -6.365  1.00 83.69           H
ATOM   2811  CZ3 TRP A 262       5.047 -21.472  -5.497  1.00 83.69           C
ATOM   2812  HZ3 TRP A 262       4.687 -22.172  -4.758  1.00 83.69           H
ATOM   2813  N   PRO A 263       9.856 -24.827  -7.914  1.00 80.62           N
ATOM   2814  CA  PRO A 263      10.480 -26.152  -7.998  1.00 80.62           C
ATOM   2815  HA  PRO A 263      11.562 -26.044  -8.058  1.00 80.62           H
ATOM   2816  C   PRO A 263      10.026 -26.991  -9.204  1.00 80.62           C
ATOM   2817  CB  PRO A 263      10.107 -26.838  -6.678  1.00 80.62           C
ATOM   2818  HB2 PRO A 263       9.954 -27.911  -6.795  1.00 80.62           H
ATOM   2819  HB3 PRO A 263      10.883 -26.644  -5.937  1.00 80.62           H
ATOM   2820  O   PRO A 263      10.691 -27.959  -9.555  1.00 80.62           O
ATOM   2821  CG  PRO A 263       8.821 -26.123  -6.269  1.00 80.62           C
ATOM   2822  HG2 PRO A 263       7.994 -26.502  -6.869  1.00 80.62           H
ATOM   2823  HG3 PRO A 263       8.625 -26.198  -5.199  1.00 80.62           H
ATOM   2824  CD  PRO A 263       9.077 -24.695  -6.698  1.00 80.62           C
ATOM   2825  HD2 PRO A 263       9.666 -24.171  -5.945  1.00 80.62           H
ATOM   2826  HD3 PRO A 263       8.129 -24.183  -6.867  1.00 80.62           H
ATOM   2827  N   ASP A 264       8.890 -26.657  -9.811  1.00 78.62           N
ATOM   2828  H   ASP A 264       8.402 -25.823  -9.518  1.00 78.62           H
ATOM   2829  CA  ASP A 264       8.321 -27.306 -10.993  1.00 78.62           C
ATOM   2830  HA  ASP A 264       8.615 -28.355 -10.984  1.00 78.62           H
ATOM   2831  C   ASP A 264       8.851 -26.746 -12.321  1.00 78.62           C
ATOM   2832  CB  ASP A 264       6.782 -27.266 -10.919  1.00 78.62           C
ATOM   2833  HB2 ASP A 264       6.471 -27.902 -10.090  1.00 78.62           H
ATOM   2834  HB3 ASP A 264       6.375 -27.706 -11.830  1.00 78.62           H
ATOM   2835  O   ASP A 264       8.662 -27.380 -13.358  1.00 78.62           O
ATOM   2836  CG  ASP A 264       6.149 -25.885 -10.703  1.00 78.62           C
ATOM   2837  OD1 ASP A 264       6.771 -25.039 -10.028  1.00 78.62           O
ATOM   2838  OD2 ASP A 264       4.957 -25.730 -11.047  1.00 78.62           O
ATOM   2839  N   GLY A 265       9.562 -25.616 -12.309  1.00 73.44           N
ATOM   2840  H   GLY A 265       9.690 -25.114 -11.442  1.00 73.44           H
ATOM   2841  CA  GLY A 265      10.165 -25.077 -13.519  1.00 73.44           C
ATOM   2842  HA2 GLY A 265      11.148 -25.529 -13.652  1.00 73.44           H
ATOM   2843  HA3 GLY A 265       9.548 -25.351 -14.375  1.00 73.44           H
ATOM   2844  C   GLY A 265      10.319 -23.562 -13.544  1.00 73.44           C
ATOM   2845  O   GLY A 265      10.140 -22.846 -12.556  1.00 73.44           O
ATOM   2846  N   LYS A 266      10.691 -23.075 -14.729  1.00 69.75           N
ATOM   2847  H   LYS A 266      10.693 -23.721 -15.506  1.00 69.75           H
ATOM   2848  CA  LYS A 266      10.817 -21.645 -15.013  1.00 69.75           C
ATOM   2849  HA  LYS A 266      11.380 -21.178 -14.204  1.00 69.75           H
ATOM   2850  C   LYS A 266       9.449 -20.968 -15.041  1.00 69.75           C
ATOM   2851  CB  LYS A 266      11.544 -21.420 -16.344  1.00 69.75           C
ATOM   2852  HB2 LYS A 266      11.030 -21.975 -17.129  1.00 69.75           H
ATOM   2853  HB3 LYS A 266      11.501 -20.361 -16.598  1.00 69.75           H
ATOM   2854  O   LYS A 266       8.422 -21.609 -15.271  1.00 69.75           O
ATOM   2855  CG  LYS A 266      13.016 -21.844 -16.279  1.00 69.75           C
ATOM   2856  HG2 LYS A 266      13.088 -22.905 -16.042  1.00 69.75           H
ATOM   2857  HG3 LYS A 266      13.527 -21.267 -15.507  1.00 69.75           H
ATOM   2858  CD  LYS A 266      13.671 -21.582 -17.636  1.00 69.75           C
ATOM   2859  HD2 LYS A 266      13.600 -20.519 -17.870  1.00 69.75           H
ATOM   2860  HD3 LYS A 266      13.134 -22.146 -18.398  1.00 69.75           H
ATOM   2861  CE  LYS A 266      15.138 -22.011 -17.619  1.00 69.75           C
ATOM   2862  HE2 LYS A 266      15.191 -23.050 -17.294  1.00 69.75           H
ATOM   2863  HE3 LYS A 266      15.672 -21.400 -16.890  1.00 69.75           H
ATOM   2864  NZ  LYS A 266      15.734 -21.862 -18.968  1.00 69.75           N
ATOM   2865  HZ1 LYS A 266      15.659 -20.903 -19.276  1.00 69.75           H
ATOM   2866  HZ2 LYS A 266      16.705 -22.138 -18.965  1.00 69.75           H
ATOM   2867  HZ3 LYS A 266      15.232 -22.435 -19.630  1.00 69.75           H
ATOM   2868  N   THR A 267       9.496 -19.650 -14.878  1.00 65.38           N
ATOM   2869  H   THR A 267      10.392 -19.197 -14.767  1.00 65.38           H
ATOM   2870  CA  THR A 267       8.336 -18.770 -14.979  1.00 65.38           C
ATOM   2871  HA  THR A 267       7.717 -18.964 -14.103  1.00 65.38           H
ATOM   2872  C   THR A 267       7.518 -19.066 -16.238  1.00 65.38           C
ATOM   2873  CB  THR A 267       8.754 -17.292 -14.937  1.00 65.38           C
ATOM   2874  HB  THR A 267       7.884 -16.666 -15.136  1.00 65.38           H
ATOM   2875  O   THR A 267       8.096 -19.374 -17.283  1.00 65.38           O
ATOM   2876  CG2 THR A 267       9.351 -16.904 -13.583  1.00 65.38           C
ATOM   2877 HG21 THR A 267       8.625 -17.110 -12.797  1.00 65.38           H
ATOM   2878 HG22 THR A 267      10.258 -17.474 -13.384  1.00 65.38           H
ATOM   2879 HG23 THR A 267       9.577 -15.838 -13.572  1.00 65.38           H
ATOM   2880  OG1 THR A 267       9.765 -17.023 -15.889  1.00 65.38           O
ATOM   2881  HG1 THR A 267       9.704 -16.089 -16.098  1.00 65.38           H
ATOM   2882  N   SER A 268       6.188 -18.977 -16.139  1.00 63.47           N
ATOM   2883  H   SER A 268       5.838 -18.805 -15.207  1.00 63.47           H
ATOM   2884  CA  SER A 268       5.173 -19.239 -17.190  1.00 63.47           C
ATOM   2885  HA  SER A 268       4.245 -18.824 -16.796  1.00 63.47           H
ATOM   2886  C   SER A 268       4.823 -20.699 -17.514  1.00 63.47           C
ATOM   2887  CB  SER A 268       5.444 -18.452 -18.485  1.00 63.47           C
ATOM   2888  HB2 SER A 268       4.536 -18.438 -19.087  1.00 63.47           H
ATOM   2889  HB3 SER A 268       5.702 -17.423 -18.235  1.00 63.47           H
ATOM   2890  O   SER A 268       3.793 -20.929 -18.137  1.00 63.47           O
ATOM   2891  OG  SER A 268       6.489 -19.029 -19.249  1.00 63.47           O
ATOM   2892  HG  SER A 268       7.220 -19.178 -18.645  1.00 63.47           H
ATOM   2893  N   ILE A 269       5.605 -21.689 -17.072  1.00 71.00           N
ATOM   2894  H   ILE A 269       6.458 -21.445 -16.589  1.00 71.00           H
ATOM   2895  CA  ILE A 269       5.285 -23.121 -17.280  1.00 71.00           C
ATOM   2896  HA  ILE A 269       4.433 -23.212 -17.954  1.00 71.00           H
ATOM   2897  C   ILE A 269       4.857 -23.784 -15.962  1.00 71.00           C
ATOM   2898  CB  ILE A 269       6.479 -23.840 -17.952  1.00 71.00           C
ATOM   2899  HB  ILE A 269       7.334 -23.774 -17.280  1.00 71.00           H
ATOM   2900  O   ILE A 269       4.099 -24.754 -15.951  1.00 71.00           O
ATOM   2901  CG1 ILE A 269       6.855 -23.167 -19.296  1.00 71.00           C
ATOM   2902 HG12 ILE A 269       6.896 -22.084 -19.181  1.00 71.00           H
ATOM   2903 HG13 ILE A 269       6.090 -23.388 -20.041  1.00 71.00           H
ATOM   2904  CG2 ILE A 269       6.159 -25.330 -18.197  1.00 71.00           C
ATOM   2905 HG21 ILE A 269       6.027 -25.848 -17.247  1.00 71.00           H
ATOM   2906 HG22 ILE A 269       5.244 -25.425 -18.782  1.00 71.00           H
ATOM   2907 HG23 ILE A 269       6.976 -25.826 -18.721  1.00 71.00           H
ATOM   2908  CD1 ILE A 269       8.226 -23.591 -19.837  1.00 71.00           C
ATOM   2909 HD11 ILE A 269       8.993 -23.399 -19.087  1.00 71.00           H
ATOM   2910 HD12 ILE A 269       8.230 -24.647 -20.106  1.00 71.00           H
ATOM   2911 HD13 ILE A 269       8.453 -23.008 -20.730  1.00 71.00           H
ATOM   2912  N   SER A 270       5.318 -23.234 -14.842  1.00 78.00           N
ATOM   2913  H   SER A 270       5.965 -22.462 -14.915  1.00 78.00           H
ATOM   2914  CA  SER A 270       5.084 -23.759 -13.502  1.00 78.00           C
ATOM   2915  HA  SER A 270       5.380 -24.808 -13.485  1.00 78.00           H
ATOM   2916  C   SER A 270       3.613 -23.670 -13.087  1.00 78.00           C
ATOM   2917  CB  SER A 270       5.997 -23.008 -12.535  1.00 78.00           C
ATOM   2918  HB2 SER A 270       5.771 -23.284 -11.505  1.00 78.00           H
ATOM   2919  HB3 SER A 270       5.858 -21.933 -12.655  1.00 78.00           H
ATOM   2920  O   SER A 270       3.050 -22.589 -12.907  1.00 78.00           O
ATOM   2921  OG  SER A 270       7.327 -23.357 -12.861  1.00 78.00           O
ATOM   2922  HG  SER A 270       7.937 -22.913 -12.268  1.00 78.00           H
ATOM   2923  N   TYR A 271       2.980 -24.825 -12.875  1.00 82.81           N
ATOM   2924  H   TYR A 271       3.533 -25.667 -12.946  1.00 82.81           H
ATOM   2925  CA  TYR A 271       1.620 -24.916 -12.344  1.00 82.81           C
ATOM   2926  HA  TYR A 271       0.955 -24.324 -12.973  1.00 82.81           H
ATOM   2927  C   TYR A 271       1.527 -24.357 -10.917  1.00 82.81           C
ATOM   2928  CB  TYR A 271       1.166 -26.381 -12.388  1.00 82.81           C
ATOM   2929  HB2 TYR A 271       1.207 -26.729 -13.420  1.00 82.81           H
ATOM   2930  HB3 TYR A 271       1.864 -26.986 -11.810  1.00 82.81           H
ATOM   2931  O   TYR A 271       0.531 -23.732 -10.559  1.00 82.81           O
ATOM   2932  CG  TYR A 271      -0.241 -26.605 -11.864  1.00 82.81           C
ATOM   2933  CD1 TYR A 271      -0.446 -27.177 -10.593  1.00 82.81           C
ATOM   2934  HD1 TYR A 271       0.404 -27.465  -9.991  1.00 82.81           H
ATOM   2935  CD2 TYR A 271      -1.346 -26.219 -12.647  1.00 82.81           C
ATOM   2936  HD2 TYR A 271      -1.194 -25.772 -13.618  1.00 82.81           H
ATOM   2937  CE1 TYR A 271      -1.753 -27.371 -10.105  1.00 82.81           C
ATOM   2938  HE1 TYR A 271      -1.910 -27.811  -9.132  1.00 82.81           H
ATOM   2939  CE2 TYR A 271      -2.654 -26.405 -12.161  1.00 82.81           C
ATOM   2940  HE2 TYR A 271      -3.507 -26.109 -12.754  1.00 82.81           H
ATOM   2941  OH  TYR A 271      -4.125 -27.157 -10.427  1.00 82.81           O
ATOM   2942  HH  TYR A 271      -4.139 -27.566  -9.559  1.00 82.81           H
ATOM   2943  CZ  TYR A 271      -2.860 -26.981 -10.891  1.00 82.81           C
ATOM   2944  N   ARG A 272       2.570 -24.529 -10.092  1.00 84.38           N
ATOM   2945  H   ARG A 272       3.394 -24.982 -10.460  1.00 84.38           H
ATOM   2946  CA  ARG A 272       2.596 -23.996  -8.717  1.00 84.38           C
ATOM   2947  HA  ARG A 272       1.670 -24.270  -8.211  1.00 84.38           H
ATOM   2948  C   ARG A 272       2.641 -22.473  -8.698  1.00 84.38           C
ATOM   2949  CB  ARG A 272       3.787 -24.565  -7.939  1.00 84.38           C
ATOM   2950  HB2 ARG A 272       3.825 -24.086  -6.961  1.00 84.38           H
ATOM   2951  HB3 ARG A 272       4.709 -24.332  -8.472  1.00 84.38           H
ATOM   2952  O   ARG A 272       1.947 -21.868  -7.884  1.00 84.38           O
ATOM   2953  CG  ARG A 272       3.668 -26.079  -7.741  1.00 84.38           C
ATOM   2954  HG2 ARG A 272       2.748 -26.307  -7.203  1.00 84.38           H
ATOM   2955  HG3 ARG A 272       3.645 -26.572  -8.713  1.00 84.38           H
ATOM   2956  CD  ARG A 272       4.868 -26.603  -6.949  1.00 84.38           C
ATOM   2957  HD2 ARG A 272       5.774 -26.287  -7.466  1.00 84.38           H
ATOM   2958  HD3 ARG A 272       4.853 -26.169  -5.950  1.00 84.38           H
ATOM   2959  NE  ARG A 272       4.838 -28.076  -6.871  1.00 84.38           N
ATOM   2960  HE  ARG A 272       4.083 -28.528  -7.368  1.00 84.38           H
ATOM   2961  NH1 ARG A 272       6.787 -28.387  -5.703  1.00 84.38           N
ATOM   2962 HH11 ARG A 272       7.503 -29.002  -5.343  1.00 84.38           H
ATOM   2963 HH12 ARG A 272       6.862 -27.384  -5.613  1.00 84.38           H
ATOM   2964  NH2 ARG A 272       5.674 -30.154  -6.453  1.00 84.38           N
ATOM   2965 HH21 ARG A 272       4.918 -30.564  -6.982  1.00 84.38           H
ATOM   2966 HH22 ARG A 272       6.399 -30.747  -6.074  1.00 84.38           H
ATOM   2967  CZ  ARG A 272       5.762 -28.859  -6.347  1.00 84.38           C
ATOM   2968  N   GLU A 273       3.393 -21.871  -9.618  1.00 86.25           N
ATOM   2969  H   GLU A 273       3.917 -22.448 -10.260  1.00 86.25           H
ATOM   2970  CA  GLU A 273       3.395 -20.420  -9.829  1.00 86.25           C
ATOM   2971  HA  GLU A 273       3.698 -19.917  -8.911  1.00 86.25           H
ATOM   2972  C   GLU A 273       1.998 -19.921 -10.199  1.00 86.25           C
ATOM   2973  CB  GLU A 273       4.377 -20.059 -10.950  1.00 86.25           C
ATOM   2974  HB2 GLU A 273       4.035 -20.514 -11.880  1.00 86.25           H
ATOM   2975  HB3 GLU A 273       5.359 -20.472 -10.720  1.00 86.25           H
ATOM   2976  O   GLU A 273       1.505 -18.968  -9.603  1.00 86.25           O
ATOM   2977  CG  GLU A 273       4.481 -18.540 -11.161  1.00 86.25           C
ATOM   2978  HG2 GLU A 273       3.508 -18.153 -11.463  1.00 86.25           H
ATOM   2979  HG3 GLU A 273       4.753 -18.064 -10.219  1.00 86.25           H
ATOM   2980  CD  GLU A 273       5.496 -18.167 -12.246  1.00 86.25           C
ATOM   2981  OE1 GLU A 273       6.053 -17.053 -12.161  1.00 86.25           O
ATOM   2982  OE2 GLU A 273       5.708 -18.977 -13.177  1.00 86.25           O
ATOM   2983  N   TYR A 274       1.335 -20.597 -11.140  1.00 86.12           N
ATOM   2984  H   TYR A 274       1.812 -21.341 -11.628  1.00 86.12           H
ATOM   2985  CA  TYR A 274      -0.009 -20.229 -11.571  1.00 86.12           C
ATOM   2986  HA  TYR A 274       0.010 -19.198 -11.923  1.00 86.12           H
ATOM   2987  C   TYR A 274      -1.032 -20.308 -10.433  1.00 86.12           C
ATOM   2988  CB  TYR A 274      -0.416 -21.132 -12.732  1.00 86.12           C
ATOM   2989  HB2 TYR A 274       0.306 -20.997 -13.537  1.00 86.12           H
ATOM   2990  HB3 TYR A 274      -0.368 -22.176 -12.422  1.00 86.12           H
ATOM   2991  O   TYR A 274      -1.768 -19.350 -10.193  1.00 86.12           O
ATOM   2992  CG  TYR A 274      -1.799 -20.833 -13.266  1.00 86.12           C
ATOM   2993  CD1 TYR A 274      -2.819 -21.800 -13.178  1.00 86.12           C
ATOM   2994  HD1 TYR A 274      -2.623 -22.755 -12.712  1.00 86.12           H
ATOM   2995  CD2 TYR A 274      -2.056 -19.586 -13.867  1.00 86.12           C
ATOM   2996  HD2 TYR A 274      -1.270 -18.848 -13.934  1.00 86.12           H
ATOM   2997  CE1 TYR A 274      -4.084 -21.532 -13.735  1.00 86.12           C
ATOM   2998  HE1 TYR A 274      -4.871 -22.271 -13.695  1.00 86.12           H
ATOM   2999  CE2 TYR A 274      -3.313 -19.320 -14.436  1.00 86.12           C
ATOM   3000  HE2 TYR A 274      -3.496 -18.379 -14.935  1.00 86.12           H
ATOM   3001  OH  TYR A 274      -5.533 -20.056 -14.953  1.00 86.12           O
ATOM   3002  HH  TYR A 274      -5.496 -19.277 -15.513  1.00 86.12           H
ATOM   3003  CZ  TYR A 274      -4.324 -20.301 -14.382  1.00 86.12           C
ATOM   3004  N   VAL A 275      -1.038 -21.414  -9.680  1.00 89.62           N
ATOM   3005  H   VAL A 275      -0.421 -22.169  -9.945  1.00 89.62           H
ATOM   3006  CA  VAL A 275      -1.904 -21.580  -8.503  1.00 89.62           C
ATOM   3007  HA  VAL A 275      -2.942 -21.463  -8.814  1.00 89.62           H
ATOM   3008  C   VAL A 275      -1.625 -20.490  -7.468  1.00 89.62           C
ATOM   3009  CB  VAL A 275      -1.735 -22.983  -7.889  1.00 89.62           C
ATOM   3010  HB  VAL A 275      -0.675 -23.179  -7.726  1.00 89.62           H
ATOM   3011  O   VAL A 275      -2.565 -19.895  -6.944  1.00 89.62           O
ATOM   3012  CG1 VAL A 275      -2.468 -23.139  -6.548  1.00 89.62           C
ATOM   3013 HG11 VAL A 275      -3.527 -22.915  -6.673  1.00 89.62           H
ATOM   3014 HG12 VAL A 275      -2.046 -22.468  -5.800  1.00 89.62           H
ATOM   3015 HG13 VAL A 275      -2.356 -24.160  -6.183  1.00 89.62           H
ATOM   3016  CG2 VAL A 275      -2.299 -24.056  -8.828  1.00 89.62           C
ATOM   3017 HG21 VAL A 275      -1.824 -24.004  -9.808  1.00 89.62           H
ATOM   3018 HG22 VAL A 275      -2.116 -25.047  -8.412  1.00 89.62           H
ATOM   3019 HG23 VAL A 275      -3.371 -23.913  -8.964  1.00 89.62           H
ATOM   3020  N   TYR A 276      -0.355 -20.184  -7.194  1.00 90.69           N
ATOM   3021  H   TYR A 276       0.386 -20.684  -7.664  1.00 90.69           H
ATOM   3022  CA  TYR A 276       0.012 -19.107  -6.279  1.00 90.69           C
ATOM   3023  HA  TYR A 276      -0.467 -19.285  -5.316  1.00 90.69           H
ATOM   3024  C   TYR A 276      -0.472 -17.740  -6.773  1.00 90.69           C
ATOM   3025  CB  TYR A 276       1.523 -19.105  -6.061  1.00 90.69           C
ATOM   3026  HB2 TYR A 276       2.030 -19.084  -7.026  1.00 90.69           H
ATOM   3027  HB3 TYR A 276       1.801 -20.035  -5.563  1.00 90.69           H
ATOM   3028  O   TYR A 276      -1.087 -17.011  -5.999  1.00 90.69           O
ATOM   3029  CG  TYR A 276       1.993 -17.925  -5.233  1.00 90.69           C
ATOM   3030  CD1 TYR A 276       2.485 -16.772  -5.875  1.00 90.69           C
ATOM   3031  HD1 TYR A 276       2.546 -16.736  -6.953  1.00 90.69           H
ATOM   3032  CD2 TYR A 276       1.870 -17.950  -3.831  1.00 90.69           C
ATOM   3033  HD2 TYR A 276       1.458 -18.819  -3.340  1.00 90.69           H
ATOM   3034  CE1 TYR A 276       2.857 -15.646  -5.120  1.00 90.69           C
ATOM   3035  HE1 TYR A 276       3.208 -14.759  -5.626  1.00 90.69           H
ATOM   3036  CE2 TYR A 276       2.254 -16.827  -3.072  1.00 90.69           C
ATOM   3037  HE2 TYR A 276       2.139 -16.822  -1.998  1.00 90.69           H
ATOM   3038  OH  TYR A 276       3.051 -14.561  -2.998  1.00 90.69           O
ATOM   3039  HH  TYR A 276       3.094 -13.797  -3.579  1.00 90.69           H
ATOM   3040  CZ  TYR A 276       2.741 -15.671  -3.715  1.00 90.69           C
ATOM   3041  N   ASN A 277      -0.270 -17.410  -8.051  1.00 90.62           N
ATOM   3042  H   ASN A 277       0.264 -18.040  -8.632  1.00 90.62           H
ATOM   3043  CA  ASN A 277      -0.727 -16.150  -8.637  1.00 90.62           C
ATOM   3044  HA  ASN A 277      -0.330 -15.326  -8.045  1.00 90.62           H
ATOM   3045  C   ASN A 277      -2.257 -16.027  -8.585  1.00 90.62           C
ATOM   3046  CB  ASN A 277      -0.182 -16.022 -10.073  1.00 90.62           C
ATOM   3047  HB2 ASN A 277      -0.378 -16.942 -10.624  1.00 90.62           H
ATOM   3048  HB3 ASN A 277      -0.697 -15.205 -10.577  1.00 90.62           H
ATOM   3049  O   ASN A 277      -2.759 -14.952  -8.265  1.00 90.62           O
ATOM   3050  CG  ASN A 277       1.308 -15.713 -10.129  1.00 90.62           C
ATOM   3051  ND2 ASN A 277       1.912 -15.819 -11.290  1.00 90.62           N
ATOM   3052 HD21 ASN A 277       1.409 -16.090 -12.123  1.00 90.62           H
ATOM   3053 HD22 ASN A 277       2.908 -15.652 -11.302  1.00 90.62           H
ATOM   3054  OD1 ASN A 277       1.938 -15.341  -9.151  1.00 90.62           O
ATOM   3055  N   ILE A 278      -3.010 -17.114  -8.800  1.00 92.06           N
ATOM   3056  H   ILE A 278      -2.551 -17.961  -9.105  1.00 92.06           H
ATOM   3057  CA  ILE A 278      -4.471 -17.124  -8.613  1.00 92.06           C
ATOM   3058  HA  ILE A 278      -4.896 -16.296  -9.180  1.00 92.06           H
ATOM   3059  C   ILE A 278      -4.843 -16.897  -7.150  1.00 92.06           C
ATOM   3060  CB  ILE A 278      -5.109 -18.432  -9.129  1.00 92.06           C
ATOM   3061  HB  ILE A 278      -4.563 -19.280  -8.715  1.00 92.06           H
ATOM   3062  O   ILE A 278      -5.714 -16.077  -6.872  1.00 92.06           O
ATOM   3063  CG1 ILE A 278      -5.040 -18.485 -10.665  1.00 92.06           C
ATOM   3064 HG12 ILE A 278      -5.770 -17.788 -11.078  1.00 92.06           H
ATOM   3065 HG13 ILE A 278      -4.055 -18.178 -11.018  1.00 92.06           H
ATOM   3066  CG2 ILE A 278      -6.592 -18.528  -8.689  1.00 92.06           C
ATOM   3067 HG21 ILE A 278      -7.077 -19.415  -9.097  1.00 92.06           H
ATOM   3068 HG22 ILE A 278      -6.674 -18.609  -7.605  1.00 92.06           H
ATOM   3069 HG23 ILE A 278      -7.138 -17.648  -9.027  1.00 92.06           H
ATOM   3070  CD1 ILE A 278      -5.321 -19.886 -11.213  1.00 92.06           C
ATOM   3071 HD11 ILE A 278      -4.416 -20.489 -11.141  1.00 92.06           H
ATOM   3072 HD12 ILE A 278      -5.637 -19.790 -12.252  1.00 92.06           H
ATOM   3073 HD13 ILE A 278      -6.122 -20.397 -10.679  1.00 92.06           H
ATOM   3074  N   VAL A 279      -4.218 -17.604  -6.203  1.00 93.69           N
ATOM   3075  H   VAL A 279      -3.521 -18.278  -6.487  1.00 93.69           H
ATOM   3076  CA  VAL A 279      -4.509 -17.438  -4.769  1.00 93.69           C
ATOM   3077  HA  VAL A 279      -5.577 -17.582  -4.609  1.00 93.69           H
ATOM   3078  C   VAL A 279      -4.179 -16.017  -4.320  1.00 93.69           C
ATOM   3079  CB  VAL A 279      -3.752 -18.480  -3.921  1.00 93.69           C
ATOM   3080  HB  VAL A 279      -2.702 -18.492  -4.213  1.00 93.69           H
ATOM   3081  O   VAL A 279      -4.983 -15.386  -3.632  1.00 93.69           O
ATOM   3082  CG1 VAL A 279      -3.834 -18.189  -2.414  1.00 93.69           C
ATOM   3083 HG11 VAL A 279      -3.285 -17.279  -2.172  1.00 93.69           H
ATOM   3084 HG12 VAL A 279      -3.381 -19.008  -1.856  1.00 93.69           H
ATOM   3085 HG13 VAL A 279      -4.875 -18.078  -2.108  1.00 93.69           H
ATOM   3086  CG2 VAL A 279      -4.346 -19.878  -4.138  1.00 93.69           C
ATOM   3087 HG21 VAL A 279      -4.350 -20.132  -5.198  1.00 93.69           H
ATOM   3088 HG22 VAL A 279      -3.745 -20.619  -3.610  1.00 93.69           H
ATOM   3089 HG23 VAL A 279      -5.371 -19.913  -3.768  1.00 93.69           H
ATOM   3090  N   PHE A 280      -3.037 -15.477  -4.742  1.00 93.00           N
ATOM   3091  H   PHE A 280      -2.417 -16.042  -5.304  1.00 93.00           H
ATOM   3092  CA  PHE A 280      -2.628 -14.110  -4.446  1.00 93.00           C
ATOM   3093  HA  PHE A 280      -2.652 -13.968  -3.365  1.00 93.00           H
ATOM   3094  C   PHE A 280      -3.598 -13.101  -5.067  1.00 93.00           C
ATOM   3095  CB  PHE A 280      -1.188 -13.887  -4.919  1.00 93.00           C
ATOM   3096  HB2 PHE A 280      -1.159 -13.850  -6.008  1.00 93.00           H
ATOM   3097  HB3 PHE A 280      -0.575 -14.732  -4.605  1.00 93.00           H
ATOM   3098  O   PHE A 280      -4.071 -12.210  -4.369  1.00 93.00           O
ATOM   3099  CG  PHE A 280      -0.572 -12.627  -4.346  1.00 93.00           C
ATOM   3100  CD1 PHE A 280      -0.639 -11.409  -5.050  1.00 93.00           C
ATOM   3101  HD1 PHE A 280      -1.122 -11.364  -6.015  1.00 93.00           H
ATOM   3102  CD2 PHE A 280       0.050 -12.673  -3.084  1.00 93.00           C
ATOM   3103  HD2 PHE A 280       0.104 -13.605  -2.542  1.00 93.00           H
ATOM   3104  CE1 PHE A 280      -0.078 -10.246  -4.492  1.00 93.00           C
ATOM   3105  HE1 PHE A 280      -0.134  -9.308  -5.024  1.00 93.00           H
ATOM   3106  CE2 PHE A 280       0.611 -11.510  -2.529  1.00 93.00           C
ATOM   3107  HE2 PHE A 280       1.085 -11.548  -1.559  1.00 93.00           H
ATOM   3108  CZ  PHE A 280       0.551 -10.297  -3.235  1.00 93.00           C
ATOM   3109  HZ  PHE A 280       0.982  -9.403  -2.809  1.00 93.00           H
ATOM   3110  N   PHE A 281      -3.996 -13.276  -6.329  1.00 93.06           N
ATOM   3111  H   PHE A 281      -3.560 -14.002  -6.880  1.00 93.06           H
ATOM   3112  CA  PHE A 281      -5.009 -12.445  -6.980  1.00 93.06           C
ATOM   3113  HA  PHE A 281      -4.680 -11.406  -6.959  1.00 93.06           H
ATOM   3114  C   PHE A 281      -6.372 -12.521  -6.274  1.00 93.06           C
ATOM   3115  CB  PHE A 281      -5.143 -12.889  -8.440  1.00 93.06           C
ATOM   3116  HB2 PHE A 281      -4.186 -12.746  -8.942  1.00 93.06           H
ATOM   3117  HB3 PHE A 281      -5.381 -13.953  -8.476  1.00 93.06           H
ATOM   3118  O   PHE A 281      -6.998 -11.502  -5.982  1.00 93.06           O
ATOM   3119  CG  PHE A 281      -6.197 -12.121  -9.204  1.00 93.06           C
ATOM   3120  CD1 PHE A 281      -7.395 -12.736  -9.612  1.00 93.06           C
ATOM   3121  HD1 PHE A 281      -7.578 -13.775  -9.379  1.00 93.06           H
ATOM   3122  CD2 PHE A 281      -5.967 -10.773  -9.505  1.00 93.06           C
ATOM   3123  HD2 PHE A 281      -5.069 -10.306  -9.130  1.00 93.06           H
ATOM   3124  CE1 PHE A 281      -8.336 -12.004 -10.359  1.00 93.06           C
ATOM   3125  HE1 PHE A 281      -9.244 -12.483 -10.696  1.00 93.06           H
ATOM   3126  CE2 PHE A 281      -6.897 -10.042 -10.263  1.00 93.06           C
ATOM   3127  HE2 PHE A 281      -6.705  -9.007 -10.505  1.00 93.06           H
ATOM   3128  CZ  PHE A 281      -8.083 -10.661 -10.692  1.00 93.06           C
ATOM   3129  HZ  PHE A 281      -8.799 -10.106 -11.280  1.00 93.06           H
ATOM   3130  N   ALA A 282      -6.839 -13.720  -5.934  1.00 94.50           N
ATOM   3131  H   ALA A 282      -6.306 -14.536  -6.198  1.00 94.50           H
ATOM   3132  CA  ALA A 282      -8.118 -13.913  -5.265  1.00 94.50           C
ATOM   3133  HA  ALA A 282      -8.894 -13.447  -5.872  1.00 94.50           H
ATOM   3134  C   ALA A 282      -8.136 -13.252  -3.878  1.00 94.50           C
ATOM   3135  CB  ALA A 282      -8.411 -15.415  -5.186  1.00 94.50           C
ATOM   3136  HB1 ALA A 282      -9.374 -15.578  -4.701  1.00 94.50           H
ATOM   3137  HB2 ALA A 282      -7.632 -15.922  -4.617  1.00 94.50           H
ATOM   3138  HB3 ALA A 282      -8.446 -15.835  -6.191  1.00 94.50           H
ATOM   3139  O   ALA A 282      -9.106 -12.583  -3.522  1.00 94.50           O
ATOM   3140  N   THR A 283      -7.055 -13.399  -3.110  1.00 94.19           N
ATOM   3141  H   THR A 283      -6.293 -13.954  -3.473  1.00 94.19           H
ATOM   3142  CA  THR A 283      -6.955 -12.901  -1.730  1.00 94.19           C
ATOM   3143  HA  THR A 283      -7.926 -13.017  -1.247  1.00 94.19           H
ATOM   3144  C   THR A 283      -6.605 -11.419  -1.638  1.00 94.19           C
ATOM   3145  CB  THR A 283      -5.937 -13.705  -0.911  1.00 94.19           C
ATOM   3146  HB  THR A 283      -5.830 -13.237   0.068  1.00 94.19           H
ATOM   3147  O   THR A 283      -7.131 -10.739  -0.761  1.00 94.19           O
ATOM   3148  CG2 THR A 283      -6.374 -15.153  -0.702  1.00 94.19           C
ATOM   3149 HG21 THR A 283      -6.595 -15.639  -1.652  1.00 94.19           H
ATOM   3150 HG22 THR A 283      -5.577 -15.700  -0.197  1.00 94.19           H
ATOM   3151 HG23 THR A 283      -7.268 -15.176  -0.078  1.00 94.19           H
ATOM   3152  OG1 THR A 283      -4.679 -13.720  -1.534  1.00 94.19           O
ATOM   3153  HG1 THR A 283      -4.717 -14.366  -2.243  1.00 94.19           H
ATOM   3154  N   THR A 284      -5.760 -10.895  -2.528  1.00 92.88           N
ATOM   3155  H   THR A 284      -5.321 -11.523  -3.187  1.00 92.88           H
ATOM   3156  CA  THR A 284      -5.287  -9.497  -2.488  1.00 92.88           C
ATOM   3157  HA  THR A 284      -5.470  -9.100  -1.490  1.00 92.88           H
ATOM   3158  C   THR A 284      -6.031  -8.571  -3.450  1.00 92.88           C
ATOM   3159  CB  THR A 284      -3.773  -9.374  -2.717  1.00 92.88           C
ATOM   3160  HB  THR A 284      -3.486  -8.340  -2.529  1.00 92.88           H
ATOM   3161  O   THR A 284      -5.894  -7.357  -3.341  1.00 92.88           O
ATOM   3162  CG2 THR A 284      -2.954 -10.266  -1.783  1.00 92.88           C
ATOM   3163 HG21 THR A 284      -3.228 -10.066  -0.747  1.00 92.88           H
ATOM   3164 HG22 THR A 284      -1.895 -10.043  -1.914  1.00 92.88           H
ATOM   3165 HG23 THR A 284      -3.121 -11.321  -2.002  1.00 92.88           H
ATOM   3166  OG1 THR A 284      -3.447  -9.677  -4.049  1.00 92.88           O
ATOM   3167  HG1 THR A 284      -3.566 -10.623  -4.167  1.00 92.88           H
ATOM   3168  N   TYR A 285      -6.860  -9.103  -4.354  1.00 92.38           N
ATOM   3169  H   TYR A 285      -6.865 -10.106  -4.471  1.00 92.38           H
ATOM   3170  CA  TYR A 285      -7.633  -8.296  -5.300  1.00 92.38           C
ATOM   3171  HA  TYR A 285      -7.555  -7.246  -5.017  1.00 92.38           H
ATOM   3172  C   TYR A 285      -9.133  -8.618  -5.262  1.00 92.38           C
ATOM   3173  CB  TYR A 285      -7.012  -8.409  -6.701  1.00 92.38           C
ATOM   3174  HB2 TYR A 285      -5.937  -8.247  -6.628  1.00 92.38           H
ATOM   3175  HB3 TYR A 285      -7.168  -9.406  -7.112  1.00 92.38           H
ATOM   3176  O   TYR A 285      -9.926  -7.763  -4.866  1.00 92.38           O
ATOM   3177  CG  TYR A 285      -7.583  -7.412  -7.677  1.00 92.38           C
ATOM   3178  CD1 TYR A 285      -8.666  -7.777  -8.499  1.00 92.38           C
ATOM   3179  HD1 TYR A 285      -9.055  -8.784  -8.463  1.00 92.38           H
ATOM   3180  CD2 TYR A 285      -7.051  -6.111  -7.734  1.00 92.38           C
ATOM   3181  HD2 TYR A 285      -6.211  -5.840  -7.112  1.00 92.38           H
ATOM   3182  CE1 TYR A 285      -9.250  -6.825  -9.352  1.00 92.38           C
ATOM   3183  HE1 TYR A 285     -10.100  -7.093  -9.962  1.00 92.38           H
ATOM   3184  CE2 TYR A 285      -7.625  -5.160  -8.596  1.00 92.38           C
ATOM   3185  HE2 TYR A 285      -7.231  -4.156  -8.655  1.00 92.38           H
ATOM   3186  OH  TYR A 285      -9.358  -4.562 -10.135  1.00 92.38           O
ATOM   3187  HH  TYR A 285     -10.137  -4.907 -10.576  1.00 92.38           H
ATOM   3188  CZ  TYR A 285      -8.743  -5.508  -9.382  1.00 92.38           C
ATOM   3189  N   VAL A 286      -9.545  -9.847  -5.599  1.00 93.69           N
ATOM   3190  H   VAL A 286      -8.840 -10.523  -5.859  1.00 93.69           H
ATOM   3191  CA  VAL A 286     -10.975 -10.190  -5.774  1.00 93.69           C
ATOM   3192  HA  VAL A 286     -11.412  -9.456  -6.451  1.00 93.69           H
ATOM   3193  C   VAL A 286     -11.766 -10.101  -4.467  1.00 93.69           C
ATOM   3194  CB  VAL A 286     -11.161 -11.579  -6.415  1.00 93.69           C
ATOM   3195  HB  VAL A 286     -10.723 -12.335  -5.762  1.00 93.69           H
ATOM   3196  O   VAL A 286     -12.759  -9.375  -4.400  1.00 93.69           O
ATOM   3197  CG1 VAL A 286     -12.641 -11.935  -6.613  1.00 93.69           C
ATOM   3198 HG11 VAL A 286     -13.144 -12.032  -5.651  1.00 93.69           H
ATOM   3199 HG12 VAL A 286     -13.137 -11.165  -7.204  1.00 93.69           H
ATOM   3200 HG13 VAL A 286     -12.725 -12.890  -7.131  1.00 93.69           H
ATOM   3201  CG2 VAL A 286     -10.473 -11.650  -7.783  1.00 93.69           C
ATOM   3202 HG21 VAL A 286      -9.400 -11.491  -7.676  1.00 93.69           H
ATOM   3203 HG22 VAL A 286     -10.883 -10.893  -8.452  1.00 93.69           H
ATOM   3204 HG23 VAL A 286     -10.622 -12.636  -8.223  1.00 93.69           H
ATOM   3205  N   LEU A 287     -11.339 -10.805  -3.414  1.00 94.06           N
ATOM   3206  H   LEU A 287     -10.512 -11.376  -3.518  1.00 94.06           H
ATOM   3207  CA  LEU A 287     -12.015 -10.792  -2.114  1.00 94.06           C
ATOM   3208  HA  LEU A 287     -13.052 -11.083  -2.282  1.00 94.06           H
ATOM   3209  C   LEU A 287     -12.075  -9.371  -1.530  1.00 94.06           C
ATOM   3210  CB  LEU A 287     -11.392 -11.870  -1.197  1.00 94.06           C
ATOM   3211  HB2 LEU A 287     -10.303 -11.822  -1.205  1.00 94.06           H
ATOM   3212  HB3 LEU A 287     -11.643 -12.828  -1.651  1.00 94.06           H
ATOM   3213  O   LEU A 287     -13.172  -8.933  -1.170  1.00 94.06           O
ATOM   3214  CG  LEU A 287     -11.876 -11.904   0.269  1.00 94.06           C
ATOM   3215  HG  LEU A 287     -12.965 -11.863   0.291  1.00 94.06           H
ATOM   3216  CD1 LEU A 287     -11.428 -13.226   0.895  1.00 94.06           C
ATOM   3217 HD11 LEU A 287     -11.797 -13.299   1.918  1.00 94.06           H
ATOM   3218 HD12 LEU A 287     -10.340 -13.297   0.895  1.00 94.06           H
ATOM   3219 HD13 LEU A 287     -11.841 -14.060   0.328  1.00 94.06           H
ATOM   3220  CD2 LEU A 287     -11.314 -10.792   1.160  1.00 94.06           C
ATOM   3221 HD21 LEU A 287     -11.500 -11.022   2.209  1.00 94.06           H
ATOM   3222 HD22 LEU A 287     -11.805  -9.841   0.952  1.00 94.06           H
ATOM   3223 HD23 LEU A 287     -10.239 -10.696   1.007  1.00 94.06           H
ATOM   3224  N   PRO A 288     -10.969  -8.606  -1.485  1.00 93.56           N
ATOM   3225  CA  PRO A 288     -10.998  -7.234  -1.002  1.00 93.56           C
ATOM   3226  HA  PRO A 288     -11.366  -7.238   0.024  1.00 93.56           H
ATOM   3227  C   PRO A 288     -11.912  -6.332  -1.817  1.00 93.56           C
ATOM   3228  CB  PRO A 288      -9.548  -6.758  -1.029  1.00 93.56           C
ATOM   3229  HB2 PRO A 288      -9.356  -6.052  -0.220  1.00 93.56           H
ATOM   3230  HB3 PRO A 288      -9.305  -6.317  -1.996  1.00 93.56           H
ATOM   3231  O   PRO A 288     -12.650  -5.537  -1.237  1.00 93.56           O
ATOM   3232  CG  PRO A 288      -8.770  -8.061  -0.857  1.00 93.56           C
ATOM   3233  HG2 PRO A 288      -7.754  -8.023  -1.249  1.00 93.56           H
ATOM   3234  HG3 PRO A 288      -8.768  -8.367   0.190  1.00 93.56           H
ATOM   3235  CD  PRO A 288      -9.595  -9.034  -1.667  1.00 93.56           C
ATOM   3236  HD2 PRO A 288      -9.312  -8.974  -2.718  1.00 93.56           H
ATOM   3237  HD3 PRO A 288      -9.415 -10.040  -1.288  1.00 93.56           H
ATOM   3238  N   MET A 289     -11.925  -6.480  -3.142  1.00 92.94           N
ATOM   3239  H   MET A 289     -11.289  -7.134  -3.576  1.00 92.94           H
ATOM   3240  CA  MET A 289     -12.821  -5.719  -4.003  1.00 92.94           C
ATOM   3241  HA  MET A 289     -12.658  -4.662  -3.789  1.00 92.94           H
ATOM   3242  C   MET A 289     -14.287  -5.983  -3.676  1.00 92.94           C
ATOM   3243  CB  MET A 289     -12.490  -6.010  -5.474  1.00 92.94           C
ATOM   3244  HB2 MET A 289     -11.452  -5.737  -5.665  1.00 92.94           H
ATOM   3245  HB3 MET A 289     -12.604  -7.077  -5.663  1.00 92.94           H
ATOM   3246  O   MET A 289     -15.047  -5.031  -3.514  1.00 92.94           O
ATOM   3247  CG  MET A 289     -13.374  -5.238  -6.460  1.00 92.94           C
ATOM   3248  HG2 MET A 289     -14.423  -5.461  -6.267  1.00 92.94           H
ATOM   3249  HG3 MET A 289     -13.229  -4.167  -6.313  1.00 92.94           H
ATOM   3250  SD  MET A 289     -13.028  -5.606  -8.197  1.00 92.94           S
ATOM   3251  CE  MET A 289     -13.874  -7.204  -8.332  1.00 92.94           C
ATOM   3252  HE1 MET A 289     -14.927  -7.085  -8.077  1.00 92.94           H
ATOM   3253  HE2 MET A 289     -13.792  -7.571  -9.355  1.00 92.94           H
ATOM   3254  HE3 MET A 289     -13.414  -7.926  -7.658  1.00 92.94           H
ATOM   3255  N   LEU A 290     -14.674  -7.246  -3.503  1.00 94.44           N
ATOM   3256  H   LEU A 290     -13.993  -7.979  -3.645  1.00 94.44           H
ATOM   3257  CA  LEU A 290     -16.040  -7.615  -3.138  1.00 94.44           C
ATOM   3258  HA  LEU A 290     -16.733  -7.155  -3.843  1.00 94.44           H
ATOM   3259  C   LEU A 290     -16.422  -7.085  -1.750  1.00 94.44           C
ATOM   3260  CB  LEU A 290     -16.177  -9.145  -3.215  1.00 94.44           C
ATOM   3261  HB2 LEU A 290     -17.138  -9.434  -2.789  1.00 94.44           H
ATOM   3262  HB3 LEU A 290     -15.396  -9.595  -2.602  1.00 94.44           H
ATOM   3263  O   LEU A 290     -17.472  -6.462  -1.596  1.00 94.44           O
ATOM   3264  CG  LEU A 290     -16.082  -9.719  -4.641  1.00 94.44           C
ATOM   3265  HG  LEU A 290     -15.168  -9.378  -5.127  1.00 94.44           H
ATOM   3266  CD1 LEU A 290     -16.048 -11.245  -4.568  1.00 94.44           C
ATOM   3267 HD11 LEU A 290     -15.183 -11.563  -3.986  1.00 94.44           H
ATOM   3268 HD12 LEU A 290     -16.958 -11.625  -4.105  1.00 94.44           H
ATOM   3269 HD13 LEU A 290     -15.955 -11.658  -5.573  1.00 94.44           H
ATOM   3270  CD2 LEU A 290     -17.266  -9.293  -5.511  1.00 94.44           C
ATOM   3271 HD21 LEU A 290     -17.239  -8.218  -5.686  1.00 94.44           H
ATOM   3272 HD22 LEU A 290     -18.205  -9.563  -5.027  1.00 94.44           H
ATOM   3273 HD23 LEU A 290     -17.208  -9.794  -6.477  1.00 94.44           H
ATOM   3274  N   VAL A 291     -15.555  -7.267  -0.749  1.00 94.50           N
ATOM   3275  H   VAL A 291     -14.704  -7.775  -0.946  1.00 94.50           H
ATOM   3276  CA  VAL A 291     -15.798  -6.799   0.626  1.00 94.50           C
ATOM   3277  HA  VAL A 291     -16.739  -7.221   0.979  1.00 94.50           H
ATOM   3278  C   VAL A 291     -15.946  -5.279   0.671  1.00 94.50           C
ATOM   3279  CB  VAL A 291     -14.671  -7.270   1.568  1.00 94.50           C
ATOM   3280  HB  VAL A 291     -13.707  -7.018   1.127  1.00 94.50           H
ATOM   3281  O   VAL A 291     -16.878  -4.766   1.299  1.00 94.50           O
ATOM   3282  CG1 VAL A 291     -14.748  -6.616   2.957  1.00 94.50           C
ATOM   3283 HG11 VAL A 291     -13.986  -7.048   3.605  1.00 94.50           H
ATOM   3284 HG12 VAL A 291     -15.732  -6.782   3.397  1.00 94.50           H
ATOM   3285 HG13 VAL A 291     -14.555  -5.546   2.885  1.00 94.50           H
ATOM   3286  CG2 VAL A 291     -14.740  -8.789   1.775  1.00 94.50           C
ATOM   3287 HG21 VAL A 291     -13.884  -9.117   2.365  1.00 94.50           H
ATOM   3288 HG22 VAL A 291     -14.709  -9.308   0.818  1.00 94.50           H
ATOM   3289 HG23 VAL A 291     -15.660  -9.061   2.291  1.00 94.50           H
ATOM   3290  N   MET A 292     -15.057  -4.545  -0.000  1.00 93.94           N
ATOM   3291  H   MET A 292     -14.322  -5.017  -0.507  1.00 93.94           H
ATOM   3292  CA  MET A 292     -15.100  -3.084  -0.040  1.00 93.94           C
ATOM   3293  HA  MET A 292     -15.209  -2.708   0.978  1.00 93.94           H
ATOM   3294  C   MET A 292     -16.310  -2.581  -0.832  1.00 93.94           C
ATOM   3295  CB  MET A 292     -13.788  -2.526  -0.604  1.00 93.94           C
ATOM   3296  HB2 MET A 292     -13.587  -2.969  -1.580  1.00 93.94           H
ATOM   3297  HB3 MET A 292     -13.898  -1.449  -0.724  1.00 93.94           H
ATOM   3298  O   MET A 292     -17.001  -1.685  -0.352  1.00 93.94           O
ATOM   3299  CG  MET A 292     -12.616  -2.787   0.353  1.00 93.94           C
ATOM   3300  HG2 MET A 292     -12.892  -2.404   1.335  1.00 93.94           H
ATOM   3301  HG3 MET A 292     -12.456  -3.859   0.466  1.00 93.94           H
ATOM   3302  SD  MET A 292     -11.048  -2.014  -0.118  1.00 93.94           S
ATOM   3303  CE  MET A 292     -10.567  -3.022  -1.545  1.00 93.94           C
ATOM   3304  HE1 MET A 292     -10.297  -4.022  -1.204  1.00 93.94           H
ATOM   3305  HE2 MET A 292     -11.397  -3.098  -2.247  1.00 93.94           H
ATOM   3306  HE3 MET A 292      -9.706  -2.572  -2.039  1.00 93.94           H
ATOM   3307  N   LEU A 293     -16.625  -3.185  -1.984  1.00 93.81           N
ATOM   3308  H   LEU A 293     -16.025  -3.921  -2.329  1.00 93.81           H
ATOM   3309  CA  LEU A 293     -17.798  -2.834  -2.788  1.00 93.81           C
ATOM   3310  HA  LEU A 293     -17.719  -1.782  -3.065  1.00 93.81           H
ATOM   3311  C   LEU A 293     -19.091  -3.002  -1.986  1.00 93.81           C
ATOM   3312  CB  LEU A 293     -17.813  -3.684  -4.073  1.00 93.81           C
ATOM   3313  HB2 LEU A 293     -16.900  -3.483  -4.634  1.00 93.81           H
ATOM   3314  HB3 LEU A 293     -17.809  -4.737  -3.793  1.00 93.81           H
ATOM   3315  O   LEU A 293     -19.870  -2.058  -1.883  1.00 93.81           O
ATOM   3316  CG  LEU A 293     -19.019  -3.431  -4.998  1.00 93.81           C
ATOM   3317  HG  LEU A 293     -19.946  -3.609  -4.453  1.00 93.81           H
ATOM   3318  CD1 LEU A 293     -19.034  -2.003  -5.546  1.00 93.81           C
ATOM   3319 HD11 LEU A 293     -18.100  -1.791  -6.065  1.00 93.81           H
ATOM   3320 HD12 LEU A 293     -19.177  -1.290  -4.734  1.00 93.81           H
ATOM   3321 HD13 LEU A 293     -19.863  -1.889  -6.245  1.00 93.81           H
ATOM   3322  CD2 LEU A 293     -18.969  -4.405  -6.173  1.00 93.81           C
ATOM   3323 HD21 LEU A 293     -19.828  -4.246  -6.825  1.00 93.81           H
ATOM   3324 HD22 LEU A 293     -18.997  -5.431  -5.805  1.00 93.81           H
ATOM   3325 HD23 LEU A 293     -18.054  -4.256  -6.745  1.00 93.81           H
ATOM   3326  N   VAL A 294     -19.294  -4.159  -1.350  1.00 94.62           N
ATOM   3327  H   VAL A 294     -18.615  -4.898  -1.464  1.00 94.62           H
ATOM   3328  CA  VAL A 294     -20.470  -4.403  -0.499  1.00 94.62           C
ATOM   3329  HA  VAL A 294     -21.371  -4.240  -1.090  1.00 94.62           H
ATOM   3330  C   VAL A 294     -20.510  -3.405   0.659  1.00 94.62           C
ATOM   3331  CB  VAL A 294     -20.484  -5.857   0.012  1.00 94.62           C
ATOM   3332  HB  VAL A 294     -19.520  -6.086   0.468  1.00 94.62           H
ATOM   3333  O   VAL A 294     -21.542  -2.778   0.898  1.00 94.62           O
ATOM   3334  CG1 VAL A 294     -21.583  -6.102   1.056  1.00 94.62           C
ATOM   3335 HG11 VAL A 294     -22.552  -5.799   0.659  1.00 94.62           H
ATOM   3336 HG12 VAL A 294     -21.373  -5.544   1.968  1.00 94.62           H
ATOM   3337 HG13 VAL A 294     -21.617  -7.161   1.311  1.00 94.62           H
ATOM   3338  CG2 VAL A 294     -20.729  -6.832  -1.148  1.00 94.62           C
ATOM   3339 HG21 VAL A 294     -20.664  -7.858  -0.787  1.00 94.62           H
ATOM   3340 HG22 VAL A 294     -19.981  -6.699  -1.930  1.00 94.62           H
ATOM   3341 HG23 VAL A 294     -21.716  -6.665  -1.578  1.00 94.62           H
ATOM   3342  N   SER A 295     -19.384  -3.196   1.347  1.00 94.38           N
ATOM   3343  H   SER A 295     -18.557  -3.714   1.084  1.00 94.38           H
ATOM   3344  CA  SER A 295     -19.310  -2.269   2.482  1.00 94.38           C
ATOM   3345  HA  SER A 295     -20.019  -2.595   3.243  1.00 94.38           H
ATOM   3346  C   SER A 295     -19.687  -0.840   2.081  1.00 94.38           C
ATOM   3347  CB  SER A 295     -17.911  -2.272   3.104  1.00 94.38           C
ATOM   3348  HB2 SER A 295     -17.888  -1.553   3.924  1.00 94.38           H
ATOM   3349  HB3 SER A 295     -17.173  -1.976   2.359  1.00 94.38           H
ATOM   3350  O   SER A 295     -20.495  -0.209   2.762  1.00 94.38           O
ATOM   3351  OG  SER A 295     -17.586  -3.549   3.614  1.00 94.38           O
ATOM   3352  HG  SER A 295     -17.361  -4.110   2.869  1.00 94.38           H
ATOM   3353  N   TYR A 296     -19.150  -0.323   0.971  1.00 92.56           N
ATOM   3354  H   TYR A 296     -18.508  -0.882   0.428  1.00 92.56           H
ATOM   3355  CA  TYR A 296     -19.439   1.038   0.516  1.00 92.56           C
ATOM   3356  HA  TYR A 296     -19.420   1.693   1.387  1.00 92.56           H
ATOM   3357  C   TYR A 296     -20.824   1.196  -0.091  1.00 92.56           C
ATOM   3358  CB  TYR A 296     -18.380   1.534  -0.467  1.00 92.56           C
ATOM   3359  HB2 TYR A 296     -18.732   2.455  -0.932  1.00 92.56           H
ATOM   3360  HB3 TYR A 296     -18.250   0.794  -1.257  1.00 92.56           H
ATOM   3361  O   TYR A 296     -21.429   2.246   0.121  1.00 92.56           O
ATOM   3362  CG  TYR A 296     -17.058   1.838   0.195  1.00 92.56           C
ATOM   3363  CD1 TYR A 296     -16.987   2.783   1.240  1.00 92.56           C
ATOM   3364  HD1 TYR A 296     -17.878   3.314   1.541  1.00 92.56           H
ATOM   3365  CD2 TYR A 296     -15.903   1.167  -0.231  1.00 92.56           C
ATOM   3366  HD2 TYR A 296     -15.950   0.458  -1.044  1.00 92.56           H
ATOM   3367  CE1 TYR A 296     -15.764   3.021   1.893  1.00 92.56           C
ATOM   3368  HE1 TYR A 296     -15.705   3.730   2.705  1.00 92.56           H
ATOM   3369  CE2 TYR A 296     -14.687   1.391   0.424  1.00 92.56           C
ATOM   3370  HE2 TYR A 296     -13.810   0.828   0.141  1.00 92.56           H
ATOM   3371  OH  TYR A 296     -13.444   2.475   2.137  1.00 92.56           O
ATOM   3372  HH  TYR A 296     -13.531   3.004   2.933  1.00 92.56           H
ATOM   3373  CZ  TYR A 296     -14.616   2.306   1.488  1.00 92.56           C
ATOM   3374  N   THR A 297     -21.356   0.180  -0.771  1.00 92.25           N
ATOM   3375  H   THR A 297     -20.789  -0.622  -1.008  1.00 92.25           H
ATOM   3376  CA  THR A 297     -22.748   0.198  -1.233  1.00 92.25           C
ATOM   3377  HA  THR A 297     -22.901   1.083  -1.851  1.00 92.25           H
ATOM   3378  C   THR A 297     -23.696   0.302  -0.043  1.00 92.25           C
ATOM   3379  CB  THR A 297     -23.059  -1.026  -2.104  1.00 92.25           C
ATOM   3380  HB  THR A 297     -22.832  -1.941  -1.557  1.00 92.25           H
ATOM   3381  O   THR A 297     -24.539   1.193  -0.022  1.00 92.25           O
ATOM   3382  CG2 THR A 297     -24.510  -1.059  -2.580  1.00 92.25           C
ATOM   3383 HG21 THR A 297     -25.184  -1.189  -1.733  1.00 92.25           H
ATOM   3384 HG22 THR A 297     -24.758  -0.128  -3.091  1.00 92.25           H
ATOM   3385 HG23 THR A 297     -24.659  -1.895  -3.264  1.00 92.25           H
ATOM   3386  OG1 THR A 297     -22.264  -0.954  -3.262  1.00 92.25           O
ATOM   3387  HG1 THR A 297     -22.381  -1.767  -3.759  1.00 92.25           H
ATOM   3388  N   LEU A 298     -23.501  -0.505   1.009  1.00 93.12           N
ATOM   3389  H   LEU A 298     -22.781  -1.210   0.949  1.00 93.12           H
ATOM   3390  CA  LEU A 298     -24.327  -0.437   2.222  1.00 93.12           C
ATOM   3391  HA  LEU A 298     -25.375  -0.525   1.936  1.00 93.12           H
ATOM   3392  C   LEU A 298     -24.193   0.911   2.950  1.00 93.12           C
ATOM   3393  CB  LEU A 298     -23.959  -1.597   3.162  1.00 93.12           C
ATOM   3394  HB2 LEU A 298     -24.488  -1.451   4.104  1.00 93.12           H
ATOM   3395  HB3 LEU A 298     -22.888  -1.553   3.364  1.00 93.12           H
ATOM   3396  O   LEU A 298     -25.195   1.491   3.365  1.00 93.12           O
ATOM   3397  CG  LEU A 298     -24.307  -2.999   2.624  1.00 93.12           C
ATOM   3398  HG  LEU A 298     -23.856  -3.149   1.643  1.00 93.12           H
ATOM   3399  CD1 LEU A 298     -23.766  -4.068   3.576  1.00 93.12           C
ATOM   3400 HD11 LEU A 298     -22.697  -3.918   3.728  1.00 93.12           H
ATOM   3401 HD12 LEU A 298     -24.296  -4.033   4.528  1.00 93.12           H
ATOM   3402 HD13 LEU A 298     -23.912  -5.050   3.126  1.00 93.12           H
ATOM   3403  CD2 LEU A 298     -25.814  -3.208   2.480  1.00 93.12           C
ATOM   3404 HD21 LEU A 298     -26.015  -4.234   2.172  1.00 93.12           H
ATOM   3405 HD22 LEU A 298     -26.323  -3.008   3.423  1.00 93.12           H
ATOM   3406 HD23 LEU A 298     -26.212  -2.547   1.709  1.00 93.12           H
ATOM   3407  N   ILE A 299     -22.971   1.443   3.068  1.00 92.12           N
ATOM   3408  H   ILE A 299     -22.187   0.904   2.729  1.00 92.12           H
ATOM   3409  CA  ILE A 299     -22.733   2.785   3.626  1.00 92.12           C
ATOM   3410  HA  ILE A 299     -23.167   2.832   4.625  1.00 92.12           H
ATOM   3411  C   ILE A 299     -23.436   3.862   2.782  1.00 92.12           C
ATOM   3412  CB  ILE A 299     -21.213   3.053   3.727  1.00 92.12           C
ATOM   3413  HB  ILE A 299     -20.766   2.815   2.762  1.00 92.12           H
ATOM   3414  O   ILE A 299     -24.001   4.806   3.334  1.00 92.12           O
ATOM   3415  CG1 ILE A 299     -20.543   2.184   4.816  1.00 92.12           C
ATOM   3416 HG12 ILE A 299     -20.937   1.169   4.775  1.00 92.12           H
ATOM   3417 HG13 ILE A 299     -20.789   2.580   5.801  1.00 92.12           H
ATOM   3418  CG2 ILE A 299     -20.911   4.528   4.036  1.00 92.12           C
ATOM   3419 HG21 ILE A 299     -21.234   5.149   3.200  1.00 92.12           H
ATOM   3420 HG22 ILE A 299     -21.436   4.831   4.941  1.00 92.12           H
ATOM   3421 HG23 ILE A 299     -19.838   4.674   4.160  1.00 92.12           H
ATOM   3422  CD1 ILE A 299     -19.014   2.113   4.667  1.00 92.12           C
ATOM   3423 HD11 ILE A 299     -18.623   1.324   5.310  1.00 92.12           H
ATOM   3424 HD12 ILE A 299     -18.747   1.871   3.639  1.00 92.12           H
ATOM   3425 HD13 ILE A 299     -18.551   3.058   4.953  1.00 92.12           H
ATOM   3426  N   GLY A 300     -23.391   3.740   1.453  1.00 90.12           N
ATOM   3427  H   GLY A 300     -22.905   2.947   1.061  1.00 90.12           H
ATOM   3428  CA  GLY A 300     -24.037   4.653   0.514  1.00 90.12           C
ATOM   3429  HA2 GLY A 300     -23.783   4.346  -0.501  1.00 90.12           H
ATOM   3430  HA3 GLY A 300     -23.678   5.668   0.681  1.00 90.12           H
ATOM   3431  C   GLY A 300     -25.558   4.638   0.646  1.00 90.12           C
ATOM   3432  O   GLY A 300     -26.155   5.706   0.781  1.00 90.12           O
ATOM   3433  N   CYS A 301     -26.164   3.448   0.690  1.00 90.19           N
ATOM   3434  H   CYS A 301     -25.611   2.618   0.531  1.00 90.19           H
ATOM   3435  CA  CYS A 301     -27.598   3.262   0.908  1.00 90.19           C
ATOM   3436  HA  CYS A 301     -28.152   3.759   0.111  1.00 90.19           H
ATOM   3437  C   CYS A 301     -28.056   3.892   2.230  1.00 90.19           C
ATOM   3438  CB  CYS A 301     -27.925   1.762   0.877  1.00 90.19           C
ATOM   3439  HB2 CYS A 301     -28.958   1.609   1.188  1.00 90.19           H
ATOM   3440  HB3 CYS A 301     -27.274   1.230   1.570  1.00 90.19           H
ATOM   3441  O   CYS A 301     -29.019   4.652   2.236  1.00 90.19           O
ATOM   3442  SG  CYS A 301     -27.708   1.093  -0.799  1.00 90.19           S
ATOM   3443  HG  CYS A 301     -28.730   1.728  -1.380  1.00 90.19           H
ATOM   3444  N   GLU A 302     -27.327   3.666   3.326  1.00 86.62           N
ATOM   3445  H   GLU A 302     -26.575   2.993   3.280  1.00 86.62           H
ATOM   3446  CA  GLU A 302     -27.655   4.248   4.635  1.00 86.62           C
ATOM   3447  HA  GLU A 302     -28.678   3.978   4.897  1.00 86.62           H
ATOM   3448  C   GLU A 302     -27.551   5.784   4.629  1.00 86.62           C
ATOM   3449  CB  GLU A 302     -26.700   3.655   5.682  1.00 86.62           C
ATOM   3450  HB2 GLU A 302     -26.722   2.567   5.623  1.00 86.62           H
ATOM   3451  HB3 GLU A 302     -25.682   3.974   5.458  1.00 86.62           H
ATOM   3452  O   GLU A 302     -28.415   6.494   5.146  1.00 86.62           O
ATOM   3453  CG  GLU A 302     -27.040   4.092   7.114  1.00 86.62           C
ATOM   3454  HG2 GLU A 302     -26.989   5.179   7.180  1.00 86.62           H
ATOM   3455  HG3 GLU A 302     -26.263   3.708   7.776  1.00 86.62           H
ATOM   3456  CD  GLU A 302     -28.411   3.594   7.596  1.00 86.62           C
ATOM   3457  OE1 GLU A 302     -28.966   4.265   8.493  1.00 86.62           O
ATOM   3458  OE2 GLU A 302     -28.865   2.551   7.079  1.00 86.62           O
ATOM   3459  N   LEU A 303     -26.500   6.331   4.006  1.00 83.88           N
ATOM   3460  H   LEU A 303     -25.828   5.706   3.584  1.00 83.88           H
ATOM   3461  CA  LEU A 303     -26.290   7.779   3.911  1.00 83.88           C
ATOM   3462  HA  LEU A 303     -26.425   8.210   4.904  1.00 83.88           H
ATOM   3463  C   LEU A 303     -27.305   8.481   3.001  1.00 83.88           C
ATOM   3464  CB  LEU A 303     -24.866   8.059   3.405  1.00 83.88           C
ATOM   3465  HB2 LEU A 303     -24.806   9.085   3.041  1.00 83.88           H
ATOM   3466  HB3 LEU A 303     -24.674   7.402   2.556  1.00 83.88           H
ATOM   3467  O   LEU A 303     -27.495   9.693   3.158  1.00 83.88           O
ATOM   3468  CG  LEU A 303     -23.773   7.858   4.466  1.00 83.88           C
ATOM   3469  HG  LEU A 303     -23.903   6.899   4.966  1.00 83.88           H
ATOM   3470  CD1 LEU A 303     -22.401   7.880   3.791  1.00 83.88           C
ATOM   3471 HD11 LEU A 303     -21.631   7.667   4.533  1.00 83.88           H
ATOM   3472 HD12 LEU A 303     -22.375   7.105   3.026  1.00 83.88           H
ATOM   3473 HD13 LEU A 303     -22.216   8.846   3.322  1.00 83.88           H
ATOM   3474  CD2 LEU A 303     -23.777   8.974   5.520  1.00 83.88           C
ATOM   3475 HD21 LEU A 303     -23.687   9.950   5.043  1.00 83.88           H
ATOM   3476 HD22 LEU A 303     -22.952   8.818   6.215  1.00 83.88           H
ATOM   3477 HD23 LEU A 303     -24.709   8.932   6.083  1.00 83.88           H
ATOM   3478  N   TRP A 304     -27.904   7.767   2.045  1.00 82.56           N
ATOM   3479  H   TRP A 304     -27.633   6.801   1.930  1.00 82.56           H
ATOM   3480  CA  TRP A 304     -28.987   8.272   1.197  1.00 82.56           C
ATOM   3481  HA  TRP A 304     -28.831   9.337   1.025  1.00 82.56           H
ATOM   3482  C   TRP A 304     -30.348   8.125   1.888  1.00 82.56           C
ATOM   3483  CB  TRP A 304     -28.956   7.575  -0.171  1.00 82.56           C
ATOM   3484  HB2 TRP A 304     -29.573   6.676  -0.142  1.00 82.56           H
ATOM   3485  HB3 TRP A 304     -27.934   7.254  -0.374  1.00 82.56           H
ATOM   3486  O   TRP A 304     -31.150   9.053   1.839  1.00 82.56           O
ATOM   3487  CG  TRP A 304     -29.374   8.422  -1.336  1.00 82.56           C
ATOM   3488  CD1 TRP A 304     -30.432   9.266  -1.385  1.00 82.56           C
ATOM   3489  HD1 TRP A 304     -31.143   9.425  -0.588  1.00 82.56           H
ATOM   3490  CD2 TRP A 304     -28.749   8.497  -2.654  1.00 82.56           C
ATOM   3491  CE2 TRP A 304     -29.474   9.436  -3.448  1.00 82.56           C
ATOM   3492  CE3 TRP A 304     -27.651   7.850  -3.264  1.00 82.56           C
ATOM   3493  HE3 TRP A 304     -27.100   7.109  -2.704  1.00 82.56           H
ATOM   3494  NE1 TRP A 304     -30.488   9.873  -2.624  1.00 82.56           N
ATOM   3495  HE1 TRP A 304     -31.241  10.483  -2.906  1.00 82.56           H
ATOM   3496  CH2 TRP A 304     -28.027   9.066  -5.351  1.00 82.56           C
ATOM   3497  HH2 TRP A 304     -27.763   9.256  -6.381  1.00 82.56           H
ATOM   3498  CZ2 TRP A 304     -29.124   9.728  -4.774  1.00 82.56           C
ATOM   3499  HZ2 TRP A 304     -29.710  10.427  -5.352  1.00 82.56           H
ATOM   3500  CZ3 TRP A 304     -27.295   8.129  -4.598  1.00 82.56           C
ATOM   3501  HZ3 TRP A 304     -26.472   7.603  -5.058  1.00 82.56           H
ATOM   3502  N   GLY A 305     -30.570   7.016   2.600  1.00 71.94           N
ATOM   3503  H   GLY A 305     -29.888   6.272   2.556  1.00 71.94           H
ATOM   3504  CA  GLY A 305     -31.784   6.752   3.377  1.00 71.94           C
ATOM   3505  HA2 GLY A 305     -32.660   6.914   2.749  1.00 71.94           H
ATOM   3506  HA3 GLY A 305     -31.775   5.707   3.688  1.00 71.94           H
ATOM   3507  C   GLY A 305     -31.929   7.613   4.635  1.00 71.94           C
ATOM   3508  O   GLY A 305     -33.043   7.830   5.094  1.00 71.94           O
ATOM   3509  N   SER A 306     -30.833   8.184   5.152  1.00 63.62           N
ATOM   3510  H   SER A 306     -29.949   7.866   4.782  1.00 63.62           H
ATOM   3511  CA  SER A 306     -30.812   9.092   6.316  1.00 63.62           C
ATOM   3512  HA  SER A 306     -31.374   8.610   7.116  1.00 63.62           H
ATOM   3513  C   SER A 306     -31.484  10.464   6.087  1.00 63.62           C
ATOM   3514  CB  SER A 306     -29.373   9.293   6.816  1.00 63.62           C
ATOM   3515  HB2 SER A 306     -28.756   9.646   5.990  1.00 63.62           H
ATOM   3516  HB3 SER A 306     -29.359  10.048   7.602  1.00 63.62           H
ATOM   3517  O   SER A 306     -31.116  11.445   6.740  1.00 63.62           O
ATOM   3518  OG  SER A 306     -28.802   8.122   7.360  1.00 63.62           O
ATOM   3519  HG  SER A 306     -28.907   7.392   6.747  1.00 63.62           H
ATOM   3520  N   HIS A 307     -32.470  10.573   5.191  1.00 57.94           N
ATOM   3521  H   HIS A 307     -32.769   9.719   4.741  1.00 57.94           H
ATOM   3522  CA  HIS A 307     -33.466  11.641   5.267  1.00 57.94           C
ATOM   3523  HA  HIS A 307     -32.975  12.613   5.310  1.00 57.94           H
ATOM   3524  C   HIS A 307     -34.242  11.441   6.574  1.00 57.94           C
ATOM   3525  CB  HIS A 307     -34.392  11.607   4.036  1.00 57.94           C
ATOM   3526  HB2 HIS A 307     -35.367  12.006   4.317  1.00 57.94           H
ATOM   3527  HB3 HIS A 307     -34.545  10.579   3.708  1.00 57.94           H
ATOM   3528  O   HIS A 307     -35.247  10.738   6.607  1.00 57.94           O
ATOM   3529  CG  HIS A 307     -33.891  12.443   2.887  1.00 57.94           C
ATOM   3530  CD2 HIS A 307     -33.007  12.068   1.912  1.00 57.94           C
ATOM   3531  HD2 HIS A 307     -32.542  11.097   1.824  1.00 57.94           H
ATOM   3532  ND1 HIS A 307     -34.256  13.743   2.624  1.00 57.94           N
ATOM   3533  HD1 HIS A 307     -34.959  14.270   3.122  1.00 57.94           H
ATOM   3534  CE1 HIS A 307     -33.610  14.142   1.517  1.00 57.94           C
ATOM   3535  HE1 HIS A 307     -33.729  15.106   1.046  1.00 57.94           H
ATOM   3536  NE2 HIS A 307     -32.812  13.163   1.058  1.00 57.94           N
ATOM   3537  N   SER A 308     -33.731  11.985   7.684  1.00 55.69           N
ATOM   3538  H   SER A 308     -32.858  12.491   7.635  1.00 55.69           H
ATOM   3539  CA  SER A 308     -34.443  11.907   8.954  1.00 55.69           C
ATOM   3540  HA  SER A 308     -34.589  10.855   9.198  1.00 55.69           H
ATOM   3541  C   SER A 308     -35.804  12.558   8.764  1.00 55.69           C
ATOM   3542  CB  SER A 308     -33.680  12.554  10.113  1.00 55.69           C
ATOM   3543  HB2 SER A 308     -32.689  12.107  10.193  1.00 55.69           H
ATOM   3544  HB3 SER A 308     -34.222  12.362  11.039  1.00 55.69           H
ATOM   3545  O   SER A 308     -35.888  13.727   8.391  1.00 55.69           O
ATOM   3546  OG  SER A 308     -33.553  13.946   9.949  1.00 55.69           O
ATOM   3547  HG  SER A 308     -34.384  14.300   9.622  1.00 55.69           H
ATOM   3548  N   ILE A 309     -36.850  11.776   8.994  1.00 57.38           N
ATOM   3549  H   ILE A 309     -36.677  10.801   9.190  1.00 57.38           H
ATOM   3550  CA  ILE A 309     -38.238  12.216   9.026  1.00 57.38           C
ATOM   3551  HA  ILE A 309     -38.478  12.755   8.110  1.00 57.38           H
ATOM   3552  C   ILE A 309     -38.351  13.172  10.223  1.00 57.38           C
ATOM   3553  CB  ILE A 309     -39.147  10.965   9.135  1.00 57.38           C
ATOM   3554  HB  ILE A 309     -38.881  10.431  10.047  1.00 57.38           H
ATOM   3555  O   ILE A 309     -38.478  12.737  11.363  1.00 57.38           O
ATOM   3556  CG1 ILE A 309     -38.939  10.004   7.934  1.00 57.38           C
ATOM   3557 HG12 ILE A 309     -39.367  10.447   7.035  1.00 57.38           H
ATOM   3558 HG13 ILE A 309     -37.876   9.851   7.750  1.00 57.38           H
ATOM   3559  CG2 ILE A 309     -40.624  11.380   9.238  1.00 57.38           C
ATOM   3560 HG21 ILE A 309     -40.927  11.926   8.344  1.00 57.38           H
ATOM   3561 HG22 ILE A 309     -41.260  10.503   9.352  1.00 57.38           H
ATOM   3562 HG23 ILE A 309     -40.782  12.011  10.113  1.00 57.38           H
ATOM   3563  CD1 ILE A 309     -39.543   8.610   8.148  1.00 57.38           C
ATOM   3564 HD11 ILE A 309     -39.264   7.966   7.314  1.00 57.38           H
ATOM   3565 HD12 ILE A 309     -39.162   8.176   9.072  1.00 57.38           H
ATOM   3566 HD13 ILE A 309     -40.631   8.666   8.191  1.00 57.38           H
ATOM   3567  N   GLY A 310     -38.157  14.467   9.982  1.00 69.06           N
ATOM   3568  H   GLY A 310     -37.857  14.734   9.055  1.00 69.06           H
ATOM   3569  CA  GLY A 310     -38.100  15.501  11.012  1.00 69.06           C
ATOM   3570  HA2 GLY A 310     -39.113  15.830  11.244  1.00 69.06           H
ATOM   3571  HA3 GLY A 310     -37.653  15.102  11.922  1.00 69.06           H
ATOM   3572  C   GLY A 310     -37.278  16.711  10.569  1.00 69.06           C
ATOM   3573  O   GLY A 310     -36.518  16.640   9.602  1.00 69.06           O
ATOM   3574  N   GLU A 311     -37.436  17.830  11.275  1.00 70.50           N
ATOM   3575  H   GLU A 311     -38.079  17.842  12.054  1.00 70.50           H
ATOM   3576  CA  GLU A 311     -36.644  19.037  11.044  1.00 70.50           C
ATOM   3577  HA  GLU A 311     -36.764  19.334  10.002  1.00 70.50           H
ATOM   3578  C   GLU A 311     -35.161  18.732  11.295  1.00 70.50           C
ATOM   3579  CB  GLU A 311     -37.191  20.178  11.912  1.00 70.50           C
ATOM   3580  HB2 GLU A 311     -38.254  20.270  11.691  1.00 70.50           H
ATOM   3581  HB3 GLU A 311     -37.075  19.934  12.968  1.00 70.50           H
ATOM   3582  O   GLU A 311     -34.716  18.537  12.428  1.00 70.50           O
ATOM   3583  CG  GLU A 311     -36.508  21.521  11.610  1.00 70.50           C
ATOM   3584  HG2 GLU A 311     -35.512  21.521  12.052  1.00 70.50           H
ATOM   3585  HG3 GLU A 311     -36.394  21.613  10.530  1.00 70.50           H
ATOM   3586  CD  GLU A 311     -37.311  22.726  12.128  1.00 70.50           C
ATOM   3587  OE1 GLU A 311     -37.025  23.841  11.640  1.00 70.50           O
ATOM   3588  OE2 GLU A 311     -38.189  22.523  12.996  1.00 70.50           O
ATOM   3589  N   LEU A 312     -34.397  18.622  10.206  1.00 66.62           N
ATOM   3590  H   LEU A 312     -34.842  18.709   9.303  1.00 66.62           H
ATOM   3591  CA  LEU A 312     -32.962  18.400  10.267  1.00 66.62           C
ATOM   3592  HA  LEU A 312     -32.768  17.537  10.904  1.00 66.62           H
ATOM   3593  C   LEU A 312     -32.314  19.614  10.925  1.00 66.62           C
ATOM   3594  CB  LEU A 312     -32.388  18.153   8.855  1.00 66.62           C
ATOM   3595  HB2 LEU A 312     -33.001  18.661   8.111  1.00 66.62           H
ATOM   3596  HB3 LEU A 312     -31.404  18.620   8.807  1.00 66.62           H
ATOM   3597  O   LEU A 312     -32.130  20.651  10.293  1.00 66.62           O
ATOM   3598  CG  LEU A 312     -32.228  16.662   8.509  1.00 66.62           C
ATOM   3599  HG  LEU A 312     -32.448  16.067   9.396  1.00 66.62           H
ATOM   3600  CD1 LEU A 312     -33.168  16.247   7.378  1.00 66.62           C
ATOM   3601 HD11 LEU A 312     -32.957  16.818   6.473  1.00 66.62           H
ATOM   3602 HD12 LEU A 312     -33.062  15.180   7.180  1.00 66.62           H
ATOM   3603 HD13 LEU A 312     -34.197  16.431   7.686  1.00 66.62           H
ATOM   3604  CD2 LEU A 312     -30.795  16.316   8.087  1.00 66.62           C
ATOM   3605 HD21 LEU A 312     -30.720  15.235   7.966  1.00 66.62           H
ATOM   3606 HD22 LEU A 312     -30.566  16.802   7.138  1.00 66.62           H
ATOM   3607 HD23 LEU A 312     -30.101  16.636   8.864  1.00 66.62           H
ATOM   3608  N   THR A 313     -31.896  19.469  12.179  1.00 78.25           N
ATOM   3609  H   THR A 313     -32.152  18.625  12.672  1.00 78.25           H
ATOM   3610  CA  THR A 313     -31.086  20.499  12.830  1.00 78.25           C
ATOM   3611  HA  THR A 313     -31.651  21.431  12.839  1.00 78.25           H
ATOM   3612  C   THR A 313     -29.796  20.701  12.026  1.00 78.25           C
ATOM   3613  CB  THR A 313     -30.738  20.099  14.271  1.00 78.25           C
ATOM   3614  HB  THR A 313     -29.990  19.307  14.242  1.00 78.25           H
ATOM   3615  O   THR A 313     -29.182  19.725  11.579  1.00 78.25           O
ATOM   3616  CG2 THR A 313     -30.178  21.259  15.093  1.00 78.25           C
ATOM   3617 HG21 THR A 313     -30.023  20.933  16.122  1.00 78.25           H
ATOM   3618 HG22 THR A 313     -29.229  21.604  14.682  1.00 78.25           H
ATOM   3619 HG23 THR A 313     -30.890  22.085  15.093  1.00 78.25           H
ATOM   3620  OG1 THR A 313     -31.848  19.602  14.973  1.00 78.25           O
ATOM   3621  HG1 THR A 313     -32.653  19.870  14.523  1.00 78.25           H
ATOM   3622  N   ASP A 314     -29.288  21.931  11.924  1.00 80.00           N
ATOM   3623  H   ASP A 314     -29.883  22.714  12.153  1.00 80.00           H
ATOM   3624  CA  ASP A 314     -28.008  22.231  11.253  1.00 80.00           C
ATOM   3625  HA  ASP A 314     -28.119  22.071  10.181  1.00 80.00           H
ATOM   3626  C   ASP A 314     -26.842  21.350  11.745  1.00 80.00           C
ATOM   3627  CB  ASP A 314     -27.645  23.699  11.508  1.00 80.00           C
ATOM   3628  HB2 ASP A 314     -26.602  23.856  11.230  1.00 80.00           H
ATOM   3629  HB3 ASP A 314     -27.742  23.920  12.571  1.00 80.00           H
ATOM   3630  O   ASP A 314     -25.933  20.961  10.996  1.00 80.00           O
ATOM   3631  CG  ASP A 314     -28.490  24.664  10.682  1.00 80.00           C
ATOM   3632  OD1 ASP A 314     -28.695  24.339   9.492  1.00 80.00           O
ATOM   3633  OD2 ASP A 314     -28.848  25.712  11.250  1.00 80.00           O
ATOM   3634  N   ARG A 315     -26.888  20.948  13.020  1.00 79.38           N
ATOM   3635  H   ARG A 315     -27.653  21.315  13.568  1.00 79.38           H
ATOM   3636  CA  ARG A 315     -25.941  20.005  13.629  1.00 79.38           C
ATOM   3637  HA  ARG A 315     -24.932  20.377  13.452  1.00 79.38           H
ATOM   3638  C   ARG A 315     -26.016  18.597  13.020  1.00 79.38           C
ATOM   3639  CB  ARG A 315     -26.186  19.992  15.143  1.00 79.38           C
ATOM   3640  HB2 ARG A 315     -26.177  21.018  15.510  1.00 79.38           H
ATOM   3641  HB3 ARG A 315     -27.164  19.558  15.352  1.00 79.38           H
ATOM   3642  O   ARG A 315     -24.982  17.947  12.851  1.00 79.38           O
ATOM   3643  CG  ARG A 315     -25.099  19.198  15.877  1.00 79.38           C
ATOM   3644  HG2 ARG A 315     -24.120  19.611  15.636  1.00 79.38           H
ATOM   3645  HG3 ARG A 315     -25.135  18.155  15.563  1.00 79.38           H
ATOM   3646  CD  ARG A 315     -25.319  19.265  17.388  1.00 79.38           C
ATOM   3647  HD2 ARG A 315     -25.210  20.299  17.714  1.00 79.38           H
ATOM   3648  HD3 ARG A 315     -26.333  18.934  17.611  1.00 79.38           H
ATOM   3649  NE  ARG A 315     -24.354  18.408  18.102  1.00 79.38           N
ATOM   3650  HE  ARG A 315     -23.699  17.887  17.535  1.00 79.38           H
ATOM   3651  NH1 ARG A 315     -25.070  18.898  20.228  1.00 79.38           N
ATOM   3652 HH11 ARG A 315     -25.764  19.529  19.854  1.00 79.38           H
ATOM   3653 HH12 ARG A 315     -25.021  18.772  21.229  1.00 79.38           H
ATOM   3654  NH2 ARG A 315     -23.410  17.440  19.936  1.00 79.38           N
ATOM   3655 HH21 ARG A 315     -23.385  17.334  20.940  1.00 79.38           H
ATOM   3656 HH22 ARG A 315     -22.785  16.905  19.350  1.00 79.38           H
ATOM   3657  CZ  ARG A 315     -24.283  18.255  19.413  1.00 79.38           C
ATOM   3658  N   GLN A 316     -27.206  18.107  12.682  1.00 80.00           N
ATOM   3659  H   GLN A 316     -28.004  18.726  12.712  1.00 80.00           H
ATOM   3660  CA  GLN A 316     -27.385  16.810  12.022  1.00 80.00           C
ATOM   3661  HA  GLN A 316     -26.775  16.059  12.525  1.00 80.00           H
ATOM   3662  C   GLN A 316     -26.917  16.881  10.566  1.00 80.00           C
ATOM   3663  CB  GLN A 316     -28.850  16.365  12.095  1.00 80.00           C
ATOM   3664  HB2 GLN A 316     -29.482  17.162  11.704  1.00 80.00           H
ATOM   3665  HB3 GLN A 316     -28.986  15.493  11.457  1.00 80.00           H
ATOM   3666  O   GLN A 316     -26.130  16.032  10.139  1.00 80.00           O
ATOM   3667  CG  GLN A 316     -29.299  15.989  13.518  1.00 80.00           C
ATOM   3668  HG2 GLN A 316     -29.094  16.808  14.208  1.00 80.00           H
ATOM   3669  HG3 GLN A 316     -28.753  15.105  13.848  1.00 80.00           H
ATOM   3670  CD  GLN A 316     -30.798  15.710  13.562  1.00 80.00           C
ATOM   3671  NE2 GLN A 316     -31.263  14.736  14.312  1.00 80.00           N
ATOM   3672 HE21 GLN A 316     -32.270  14.652  14.290  1.00 80.00           H
ATOM   3673 HE22 GLN A 316     -30.682  14.169  14.913  1.00 80.00           H
ATOM   3674  OE1 GLN A 316     -31.575  16.380  12.915  1.00 80.00           O
ATOM   3675  N   VAL A 317     -27.294  17.939   9.838  1.00 80.94           N
ATOM   3676  H   VAL A 317     -27.960  18.580  10.245  1.00 80.94           H
ATOM   3677  CA  VAL A 317     -26.854  18.176   8.452  1.00 80.94           C
ATOM   3678  HA  VAL A 317     -27.202  17.350   7.830  1.00 80.94           H
ATOM   3679  C   VAL A 317     -25.328  18.230   8.360  1.00 80.94           C
ATOM   3680  CB  VAL A 317     -27.449  19.487   7.896  1.00 80.94           C
ATOM   3681  HB  VAL A 317     -27.116  20.320   8.515  1.00 80.94           H
ATOM   3682  O   VAL A 317     -24.722  17.559   7.520  1.00 80.94           O
ATOM   3683  CG1 VAL A 317     -26.991  19.742   6.452  1.00 80.94           C
ATOM   3684 HG11 VAL A 317     -27.261  18.893   5.824  1.00 80.94           H
ATOM   3685 HG12 VAL A 317     -25.914  19.910   6.425  1.00 80.94           H
ATOM   3686 HG13 VAL A 317     -27.490  20.636   6.077  1.00 80.94           H
ATOM   3687  CG2 VAL A 317     -28.974  19.468   7.898  1.00 80.94           C
ATOM   3688 HG21 VAL A 317     -29.344  19.335   8.915  1.00 80.94           H
ATOM   3689 HG22 VAL A 317     -29.352  18.675   7.253  1.00 80.94           H
ATOM   3690 HG23 VAL A 317     -29.360  20.425   7.546  1.00 80.94           H
ATOM   3691  N   SER A 318     -24.675  18.997   9.236  1.00 80.56           N
ATOM   3692  H   SER A 318     -25.218  19.552   9.882  1.00 80.56           H
ATOM   3693  CA  SER A 318     -23.209  19.109   9.262  1.00 80.56           C
ATOM   3694  HA  SER A 318     -22.872  19.374   8.260  1.00 80.56           H
ATOM   3695  C   SER A 318     -22.524  17.787   9.632  1.00 80.56           C
ATOM   3696  CB  SER A 318     -22.766  20.234  10.201  1.00 80.56           C
ATOM   3697  HB2 SER A 318     -21.677  20.248  10.256  1.00 80.56           H
ATOM   3698  HB3 SER A 318     -23.107  21.193   9.812  1.00 80.56           H
ATOM   3699  O   SER A 318     -21.510  17.431   9.022  1.00 80.56           O
ATOM   3700  OG  SER A 318     -23.299  20.044  11.489  1.00 80.56           O
ATOM   3701  HG  SER A 318     -24.175  20.435  11.484  1.00 80.56           H
ATOM   3702  N   SER A 319     -23.099  17.009  10.555  1.00 80.25           N
ATOM   3703  H   SER A 319     -23.894  17.383  11.052  1.00 80.25           H
ATOM   3704  CA  SER A 319     -22.623  15.662  10.900  1.00 80.25           C
ATOM   3705  HA  SER A 319     -21.579  15.729  11.204  1.00 80.25           H
ATOM   3706  C   SER A 319     -22.703  14.697   9.709  1.00 80.25           C
ATOM   3707  CB  SER A 319     -23.426  15.132  12.090  1.00 80.25           C
ATOM   3708  HB2 SER A 319     -24.479  15.055  11.818  1.00 80.25           H
ATOM   3709  HB3 SER A 319     -23.334  15.836  12.918  1.00 80.25           H
ATOM   3710  O   SER A 319     -21.716  14.027   9.393  1.00 80.25           O
ATOM   3711  OG  SER A 319     -22.960  13.862  12.513  1.00 80.25           O
ATOM   3712  HG  SER A 319     -23.494  13.623  13.274  1.00 80.25           H
ATOM   3713  N   ILE A 320     -23.826  14.674   8.980  1.00 82.75           N
ATOM   3714  H   ILE A 320     -24.606  15.240   9.286  1.00 82.75           H
ATOM   3715  CA  ILE A 320     -24.004  13.849   7.773  1.00 82.75           C
ATOM   3716  HA  ILE A 320     -23.774  12.813   8.022  1.00 82.75           H
ATOM   3717  C   ILE A 320     -23.018  14.274   6.677  1.00 82.75           C
ATOM   3718  CB  ILE A 320     -25.472  13.901   7.282  1.00 82.75           C
ATOM   3719  HB  ILE A 320     -25.767  14.946   7.182  1.00 82.75           H
ATOM   3720  O   ILE A 320     -22.330  13.423   6.108  1.00 82.75           O
ATOM   3721  CG1 ILE A 320     -26.405  13.216   8.309  1.00 82.75           C
ATOM   3722 HG12 ILE A 320     -26.231  12.140   8.299  1.00 82.75           H
ATOM   3723 HG13 ILE A 320     -26.179  13.575   9.313  1.00 82.75           H
ATOM   3724  CG2 ILE A 320     -25.620  13.220   5.905  1.00 82.75           C
ATOM   3725 HG21 ILE A 320     -25.044  13.745   5.143  1.00 82.75           H
ATOM   3726 HG22 ILE A 320     -26.662  13.243   5.584  1.00 82.75           H
ATOM   3727 HG23 ILE A 320     -25.299  12.180   5.961  1.00 82.75           H
ATOM   3728  CD1 ILE A 320     -27.896  13.479   8.060  1.00 82.75           C
ATOM   3729 HD11 ILE A 320     -28.080  14.551   7.998  1.00 82.75           H
ATOM   3730 HD12 ILE A 320     -28.230  12.996   7.141  1.00 82.75           H
ATOM   3731 HD13 ILE A 320     -28.477  13.071   8.887  1.00 82.75           H
ATOM   3732  N   LYS A 321     -22.874  15.583   6.417  1.00 82.31           N
ATOM   3733  H   LYS A 321     -23.482  16.226   6.902  1.00 82.31           H
ATOM   3734  CA  LYS A 321     -21.895  16.115   5.448  1.00 82.31           C
ATOM   3735  HA  LYS A 321     -22.104  15.691   4.465  1.00 82.31           H
ATOM   3736  C   LYS A 321     -20.463  15.696   5.800  1.00 82.31           C
ATOM   3737  CB  LYS A 321     -22.011  17.651   5.361  1.00 82.31           C
ATOM   3738  HB2 LYS A 321     -22.032  18.069   6.368  1.00 82.31           H
ATOM   3739  HB3 LYS A 321     -21.127  18.038   4.855  1.00 82.31           H
ATOM   3740  O   LYS A 321     -19.703  15.297   4.916  1.00 82.31           O
ATOM   3741  CG  LYS A 321     -23.248  18.129   4.577  1.00 82.31           C
ATOM   3742  HG2 LYS A 321     -24.152  17.716   5.026  1.00 82.31           H
ATOM   3743  HG3 LYS A 321     -23.180  17.761   3.553  1.00 82.31           H
ATOM   3744  CD  LYS A 321     -23.354  19.667   4.550  1.00 82.31           C
ATOM   3745  HD2 LYS A 321     -22.462  20.082   4.082  1.00 82.31           H
ATOM   3746  HD3 LYS A 321     -23.420  20.032   5.575  1.00 82.31           H
ATOM   3747  CE  LYS A 321     -24.601  20.118   3.768  1.00 82.31           C
ATOM   3748  HE2 LYS A 321     -24.517  19.769   2.739  1.00 82.31           H
ATOM   3749  HE3 LYS A 321     -25.474  19.630   4.202  1.00 82.31           H
ATOM   3750  NZ  LYS A 321     -24.808  21.594   3.783  1.00 82.31           N
ATOM   3751  HZ1 LYS A 321     -25.649  21.838   3.281  1.00 82.31           H
ATOM   3752  HZ2 LYS A 321     -24.940  21.939   4.723  1.00 82.31           H
ATOM   3753  HZ3 LYS A 321     -24.044  22.096   3.355  1.00 82.31           H
ATOM   3754  N   SER A 322     -20.104  15.732   7.084  1.00 82.50           N
ATOM   3755  H   SER A 322     -20.770  16.103   7.747  1.00 82.50           H
ATOM   3756  CA  SER A 322     -18.797  15.284   7.578  1.00 82.50           C
ATOM   3757  HA  SER A 322     -18.016  15.818   7.037  1.00 82.50           H
ATOM   3758  C   SER A 322     -18.576  13.783   7.346  1.00 82.50           C
ATOM   3759  CB  SER A 322     -18.668  15.639   9.061  1.00 82.50           C
ATOM   3760  HB2 SER A 322     -19.421  15.102   9.638  1.00 82.50           H
ATOM   3761  HB3 SER A 322     -18.829  16.710   9.187  1.00 82.50           H
ATOM   3762  O   SER A 322     -17.552  13.393   6.779  1.00 82.50           O
ATOM   3763  OG  SER A 322     -17.382  15.304   9.541  1.00 82.50           O
ATOM   3764  HG  SER A 322     -17.341  15.560  10.465  1.00 82.50           H
ATOM   3765  N   LYS A 323     -19.561  12.935   7.684  1.00 85.00           N
ATOM   3766  H   LYS A 323     -20.383  13.317   8.130  1.00 85.00           H
ATOM   3767  CA  LYS A 323     -19.508  11.484   7.426  1.00 85.00           C
ATOM   3768  HA  LYS A 323     -18.627  11.066   7.913  1.00 85.00           H
ATOM   3769  C   LYS A 323     -19.352  11.179   5.932  1.00 85.00           C
ATOM   3770  CB  LYS A 323     -20.761  10.790   7.985  1.00 85.00           C
ATOM   3771  HB2 LYS A 323     -20.784   9.767   7.607  1.00 85.00           H
ATOM   3772  HB3 LYS A 323     -21.648  11.301   7.610  1.00 85.00           H
ATOM   3773  O   LYS A 323     -18.461  10.414   5.566  1.00 85.00           O
ATOM   3774  CG  LYS A 323     -20.817  10.729   9.521  1.00 85.00           C
ATOM   3775  HG2 LYS A 323     -19.977  10.140   9.891  1.00 85.00           H
ATOM   3776  HG3 LYS A 323     -20.756  11.732   9.943  1.00 85.00           H
ATOM   3777  CD  LYS A 323     -22.136  10.068   9.956  1.00 85.00           C
ATOM   3778  HD2 LYS A 323     -22.967  10.632   9.532  1.00 85.00           H
ATOM   3779  HD3 LYS A 323     -22.170   9.056   9.552  1.00 85.00           H
ATOM   3780  CE  LYS A 323     -22.308  10.010  11.479  1.00 85.00           C
ATOM   3781  HE2 LYS A 323     -21.442   9.508  11.910  1.00 85.00           H
ATOM   3782  HE3 LYS A 323     -22.346  11.029  11.862  1.00 85.00           H
ATOM   3783  NZ  LYS A 323     -23.552   9.275  11.845  1.00 85.00           N
ATOM   3784  HZ1 LYS A 323     -24.369   9.706  11.435  1.00 85.00           H
ATOM   3785  HZ2 LYS A 323     -23.694   9.234  12.844  1.00 85.00           H
ATOM   3786  HZ3 LYS A 323     -23.533   8.324  11.505  1.00 85.00           H
ATOM   3787  N   ARG A 324     -20.142  11.831   5.066  1.00 86.50           N
ATOM   3788  H   ARG A 324     -20.858  12.429   5.454  1.00 86.50           H
ATOM   3789  CA  ARG A 324     -20.057  11.687   3.599  1.00 86.50           C
ATOM   3790  HA  ARG A 324     -20.221  10.644   3.331  1.00 86.50           H
ATOM   3791  C   ARG A 324     -18.667  12.038   3.067  1.00 86.50           C
ATOM   3792  CB  ARG A 324     -21.128  12.551   2.902  1.00 86.50           C
ATOM   3793  HB2 ARG A 324     -20.882  12.614   1.842  1.00 86.50           H
ATOM   3794  HB3 ARG A 324     -21.109  13.560   3.314  1.00 86.50           H
ATOM   3795  O   ARG A 324     -18.129  11.296   2.252  1.00 86.50           O
ATOM   3796  CG  ARG A 324     -22.550  11.975   3.018  1.00 86.50           C
ATOM   3797  HG2 ARG A 324     -22.565  10.976   2.581  1.00 86.50           H
ATOM   3798  HG3 ARG A 324     -22.835  11.907   4.068  1.00 86.50           H
ATOM   3799  CD  ARG A 324     -23.569  12.850   2.273  1.00 86.50           C
ATOM   3800  HD2 ARG A 324     -23.554  13.852   2.702  1.00 86.50           H
ATOM   3801  HD3 ARG A 324     -23.276  12.908   1.225  1.00 86.50           H
ATOM   3802  NE  ARG A 324     -24.943  12.310   2.362  1.00 86.50           N
ATOM   3803  HE  ARG A 324     -25.103  11.492   2.933  1.00 86.50           H
ATOM   3804  NH1 ARG A 324     -25.990  13.807   0.956  1.00 86.50           N
ATOM   3805 HH11 ARG A 324     -25.102  14.205   0.687  1.00 86.50           H
ATOM   3806 HH12 ARG A 324     -26.842  14.087   0.491  1.00 86.50           H
ATOM   3807  NH2 ARG A 324     -27.186  12.219   1.950  1.00 86.50           N
ATOM   3808 HH21 ARG A 324     -27.282  11.363   2.478  1.00 86.50           H
ATOM   3809 HH22 ARG A 324     -28.021  12.551   1.491  1.00 86.50           H
ATOM   3810  CZ  ARG A 324     -26.027  12.779   1.759  1.00 86.50           C
ATOM   3811  N   ARG A 325     -18.052  13.128   3.547  1.00 86.50           N
ATOM   3812  H   ARG A 325     -18.560  13.704   4.202  1.00 86.50           H
ATOM   3813  CA  ARG A 325     -16.695  13.532   3.130  1.00 86.50           C
ATOM   3814  HA  ARG A 325     -16.684  13.636   2.045  1.00 86.50           H
ATOM   3815  C   ARG A 325     -15.654  12.458   3.454  1.00 86.50           C
ATOM   3816  CB  ARG A 325     -16.334  14.885   3.767  1.00 86.50           C
ATOM   3817  HB2 ARG A 325     -16.333  14.789   4.853  1.00 86.50           H
ATOM   3818  HB3 ARG A 325     -17.093  15.616   3.488  1.00 86.50           H
ATOM   3819  O   ARG A 325     -14.824  12.146   2.606  1.00 86.50           O
ATOM   3820  CG  ARG A 325     -14.953  15.387   3.305  1.00 86.50           C
ATOM   3821  HG2 ARG A 325     -14.189  14.676   3.621  1.00 86.50           H
ATOM   3822  HG3 ARG A 325     -14.926  15.450   2.218  1.00 86.50           H
ATOM   3823  CD  ARG A 325     -14.588  16.749   3.906  1.00 86.50           C
ATOM   3824  HD2 ARG A 325     -14.745  16.715   4.984  1.00 86.50           H
ATOM   3825  HD3 ARG A 325     -13.528  16.918   3.714  1.00 86.50           H
ATOM   3826  NE  ARG A 325     -15.365  17.856   3.310  1.00 86.50           N
ATOM   3827  HE  ARG A 325     -16.035  17.608   2.597  1.00 86.50           H
ATOM   3828  NH1 ARG A 325     -14.360  19.569   4.461  1.00 86.50           N
ATOM   3829 HH11 ARG A 325     -14.274  20.557   4.655  1.00 86.50           H
ATOM   3830 HH12 ARG A 325     -13.802  18.885   4.953  1.00 86.50           H
ATOM   3831  NH2 ARG A 325     -15.910  20.040   2.930  1.00 86.50           N
ATOM   3832 HH21 ARG A 325     -16.550  19.766   2.198  1.00 86.50           H
ATOM   3833 HH22 ARG A 325     -15.781  21.024   3.119  1.00 86.50           H
ATOM   3834  CZ  ARG A 325     -15.210  19.144   3.568  1.00 86.50           C
ATOM   3835  N   VAL A 326     -15.717  11.890   4.657  1.00 84.81           N
ATOM   3836  H   VAL A 326     -16.435  12.205   5.294  1.00 84.81           H
ATOM   3837  CA  VAL A 326     -14.796  10.831   5.096  1.00 84.81           C
ATOM   3838  HA  VAL A 326     -13.771  11.163   4.929  1.00 84.81           H
ATOM   3839  C   VAL A 326     -14.980   9.560   4.264  1.00 84.81           C
ATOM   3840  CB  VAL A 326     -14.976  10.563   6.602  1.00 84.81           C
ATOM   3841  HB  VAL A 326     -16.026  10.357   6.812  1.00 84.81           H
ATOM   3842  O   VAL A 326     -13.996   8.983   3.819  1.00 84.81           O
ATOM   3843  CG1 VAL A 326     -14.146   9.375   7.090  1.00 84.81           C
ATOM   3844 HG11 VAL A 326     -14.516   8.457   6.633  1.00 84.81           H
ATOM   3845 HG12 VAL A 326     -14.224   9.282   8.173  1.00 84.81           H
ATOM   3846 HG13 VAL A 326     -13.103   9.525   6.813  1.00 84.81           H
ATOM   3847  CG2 VAL A 326     -14.539  11.782   7.427  1.00 84.81           C
ATOM   3848 HG21 VAL A 326     -15.117  12.662   7.143  1.00 84.81           H
ATOM   3849 HG22 VAL A 326     -14.708  11.593   8.487  1.00 84.81           H
ATOM   3850 HG23 VAL A 326     -13.482  11.986   7.258  1.00 84.81           H
ATOM   3851  N   VAL A 327     -16.222   9.146   3.999  1.00 86.31           N
ATOM   3852  H   VAL A 327     -17.002   9.648   4.398  1.00 86.31           H
ATOM   3853  CA  VAL A 327     -16.505   7.968   3.159  1.00 86.31           C
ATOM   3854  HA  VAL A 327     -15.960   7.109   3.548  1.00 86.31           H
ATOM   3855  C   VAL A 327     -16.022   8.174   1.728  1.00 86.31           C
ATOM   3856  CB  VAL A 327     -18.003   7.634   3.177  1.00 86.31           C
ATOM   3857  HB  VAL A 327     -18.577   8.529   2.940  1.00 86.31           H
ATOM   3858  O   VAL A 327     -15.343   7.303   1.196  1.00 86.31           O
ATOM   3859  CG1 VAL A 327     -18.383   6.531   2.187  1.00 86.31           C
ATOM   3860 HG11 VAL A 327     -18.216   6.867   1.164  1.00 86.31           H
ATOM   3861 HG12 VAL A 327     -19.444   6.295   2.277  1.00 86.31           H
ATOM   3862 HG13 VAL A 327     -17.795   5.631   2.370  1.00 86.31           H
ATOM   3863  CG2 VAL A 327     -18.390   7.154   4.573  1.00 86.31           C
ATOM   3864 HG21 VAL A 327     -17.866   6.228   4.810  1.00 86.31           H
ATOM   3865 HG22 VAL A 327     -18.153   7.907   5.324  1.00 86.31           H
ATOM   3866 HG23 VAL A 327     -19.464   6.971   4.587  1.00 86.31           H
ATOM   3867  N   ARG A 328     -16.297   9.340   1.128  1.00 90.25           N
ATOM   3868  H   ARG A 328     -16.883  10.002   1.615  1.00 90.25           H
ATOM   3869  CA  ARG A 328     -15.835   9.668  -0.227  1.00 90.25           C
ATOM   3870  HA  ARG A 328     -16.240   8.928  -0.918  1.00 90.25           H
ATOM   3871  C   ARG A 328     -14.314   9.569  -0.341  1.00 90.25           C
ATOM   3872  CB  ARG A 328     -16.344  11.063  -0.623  1.00 90.25           C
ATOM   3873  HB2 ARG A 328     -15.837  11.814  -0.017  1.00 90.25           H
ATOM   3874  HB3 ARG A 328     -17.414  11.121  -0.422  1.00 90.25           H
ATOM   3875  O   ARG A 328     -13.828   9.070  -1.345  1.00 90.25           O
ATOM   3876  CG  ARG A 328     -16.117  11.364  -2.114  1.00 90.25           C
ATOM   3877  HG2 ARG A 328     -16.707  10.672  -2.716  1.00 90.25           H
ATOM   3878  HG3 ARG A 328     -15.067  11.225  -2.370  1.00 90.25           H
ATOM   3879  CD  ARG A 328     -16.521  12.804  -2.452  1.00 90.25           C
ATOM   3880  HD2 ARG A 328     -17.600  12.898  -2.331  1.00 90.25           H
ATOM   3881  HD3 ARG A 328     -16.022  13.481  -1.760  1.00 90.25           H
ATOM   3882  NE  ARG A 328     -16.137  13.161  -3.831  1.00 90.25           N
ATOM   3883  HE  ARG A 328     -15.593  12.480  -4.342  1.00 90.25           H
ATOM   3884  NH1 ARG A 328     -17.190  15.202  -3.955  1.00 90.25           N
ATOM   3885 HH11 ARG A 328     -17.452  16.001  -4.513  1.00 90.25           H
ATOM   3886 HH12 ARG A 328     -17.617  15.030  -3.055  1.00 90.25           H
ATOM   3887  NH2 ARG A 328     -16.012  14.464  -5.697  1.00 90.25           N
ATOM   3888 HH21 ARG A 328     -16.267  15.290  -6.219  1.00 90.25           H
ATOM   3889 HH22 ARG A 328     -15.456  13.762  -6.163  1.00 90.25           H
ATOM   3890  CZ  ARG A 328     -16.445  14.270  -4.484  1.00 90.25           C
ATOM   3891  N   MET A 329     -13.575  10.011   0.680  1.00 89.94           N
ATOM   3892  H   MET A 329     -14.047  10.411   1.478  1.00 89.94           H
ATOM   3893  CA  MET A 329     -12.114   9.879   0.718  1.00 89.94           C
ATOM   3894  HA  MET A 329     -11.683  10.377  -0.151  1.00 89.94           H
ATOM   3895  C   MET A 329     -11.675   8.419   0.622  1.00 89.94           C
ATOM   3896  CB  MET A 329     -11.566  10.544   1.987  1.00 89.94           C
ATOM   3897  HB2 MET A 329     -11.905  11.579   2.026  1.00 89.94           H
ATOM   3898  HB3 MET A 329     -11.950  10.022   2.864  1.00 89.94           H
ATOM   3899  O   MET A 329     -10.819   8.097  -0.193  1.00 89.94           O
ATOM   3900  CG  MET A 329     -10.036  10.530   2.057  1.00 89.94           C
ATOM   3901  HG2 MET A 329      -9.663   9.515   1.913  1.00 89.94           H
ATOM   3902  HG3 MET A 329      -9.644  11.140   1.243  1.00 89.94           H
ATOM   3903  SD  MET A 329      -9.395  11.156   3.635  1.00 89.94           S
ATOM   3904  CE  MET A 329      -9.454   9.620   4.598  1.00 89.94           C
ATOM   3905  HE1 MET A 329      -9.088   9.798   5.609  1.00 89.94           H
ATOM   3906  HE2 MET A 329      -8.823   8.870   4.121  1.00 89.94           H
ATOM   3907  HE3 MET A 329     -10.477   9.244   4.639  1.00 89.94           H
ATOM   3908  N   PHE A 330     -12.281   7.533   1.410  1.00 89.50           N
ATOM   3909  H   PHE A 330     -13.002   7.838   2.049  1.00 89.50           H
ATOM   3910  CA  PHE A 330     -11.910   6.123   1.383  1.00 89.50           C
ATOM   3911  HA  PHE A 330     -10.822   6.055   1.391  1.00 89.50           H
ATOM   3912  C   PHE A 330     -12.346   5.406   0.103  1.00 89.50           C
ATOM   3913  CB  PHE A 330     -12.427   5.423   2.636  1.00 89.50           C
ATOM   3914  HB2 PHE A 330     -12.114   4.382   2.550  1.00 89.50           H
ATOM   3915  HB3 PHE A 330     -13.514   5.478   2.680  1.00 89.50           H
ATOM   3916  O   PHE A 330     -11.568   4.617  -0.417  1.00 89.50           O
ATOM   3917  CG  PHE A 330     -11.805   5.908   3.920  1.00 89.50           C
ATOM   3918  CD1 PHE A 330     -10.422   5.742   4.094  1.00 89.50           C
ATOM   3919  HD1 PHE A 330      -9.828   5.272   3.324  1.00 89.50           H
ATOM   3920  CD2 PHE A 330     -12.580   6.462   4.954  1.00 89.50           C
ATOM   3921  HD2 PHE A 330     -13.646   6.577   4.823  1.00 89.50           H
ATOM   3922  CE1 PHE A 330      -9.810   6.140   5.288  1.00 89.50           C
ATOM   3923  HE1 PHE A 330      -8.753   5.961   5.421  1.00 89.50           H
ATOM   3924  CE2 PHE A 330     -11.956   6.873   6.147  1.00 89.50           C
ATOM   3925  HE2 PHE A 330     -12.531   7.303   6.954  1.00 89.50           H
ATOM   3926  CZ  PHE A 330     -10.570   6.729   6.305  1.00 89.50           C
ATOM   3927  HZ  PHE A 330     -10.078   7.062   7.208  1.00 89.50           H
ATOM   3928  N   ILE A 331     -13.515   5.738  -0.461  1.00 91.94           N
ATOM   3929  H   ILE A 331     -14.131   6.369   0.032  1.00 91.94           H
ATOM   3930  CA  ILE A 331     -13.930   5.226  -1.778  1.00 91.94           C
ATOM   3931  HA  ILE A 331     -13.971   4.137  -1.733  1.00 91.94           H
ATOM   3932  C   ILE A 331     -12.887   5.586  -2.842  1.00 91.94           C
ATOM   3933  CB  ILE A 331     -15.334   5.750  -2.169  1.00 91.94           C
ATOM   3934  HB  ILE A 331     -15.345   6.833  -2.051  1.00 91.94           H
ATOM   3935  O   ILE A 331     -12.496   4.725  -3.619  1.00 91.94           O
ATOM   3936  CG1 ILE A 331     -16.405   5.135  -1.242  1.00 91.94           C
ATOM   3937 HG12 ILE A 331     -16.108   5.264  -0.201  1.00 91.94           H
ATOM   3938 HG13 ILE A 331     -16.467   4.064  -1.436  1.00 91.94           H
ATOM   3939  CG2 ILE A 331     -15.668   5.421  -3.639  1.00 91.94           C
ATOM   3940 HG21 ILE A 331     -15.622   4.344  -3.800  1.00 91.94           H
ATOM   3941 HG22 ILE A 331     -16.663   5.776  -3.907  1.00 91.94           H
ATOM   3942 HG23 ILE A 331     -14.967   5.904  -4.320  1.00 91.94           H
ATOM   3943  CD1 ILE A 331     -17.806   5.742  -1.402  1.00 91.94           C
ATOM   3944 HD11 ILE A 331     -18.223   5.499  -2.379  1.00 91.94           H
ATOM   3945 HD12 ILE A 331     -18.465   5.317  -0.645  1.00 91.94           H
ATOM   3946 HD13 ILE A 331     -17.762   6.824  -1.278  1.00 91.94           H
ATOM   3947  N   VAL A 332     -12.399   6.833  -2.857  1.00 93.75           N
ATOM   3948  H   VAL A 332     -12.749   7.503  -2.187  1.00 93.75           H
ATOM   3949  CA  VAL A 332     -11.366   7.260  -3.815  1.00 93.75           C
ATOM   3950  HA  VAL A 332     -11.718   7.041  -4.824  1.00 93.75           H
ATOM   3951  C   VAL A 332     -10.077   6.458  -3.635  1.00 93.75           C
ATOM   3952  CB  VAL A 332     -11.106   8.776  -3.724  1.00 93.75           C
ATOM   3953  HB  VAL A 332     -10.924   9.052  -2.685  1.00 93.75           H
ATOM   3954  O   VAL A 332      -9.552   5.962  -4.623  1.00 93.75           O
ATOM   3955  CG1 VAL A 332      -9.908   9.230  -4.565  1.00 93.75           C
ATOM   3956 HG11 VAL A 332      -9.792  10.312  -4.504  1.00 93.75           H
ATOM   3957 HG12 VAL A 332      -8.989   8.774  -4.196  1.00 93.75           H
ATOM   3958 HG13 VAL A 332     -10.043   8.937  -5.606  1.00 93.75           H
ATOM   3959  CG2 VAL A 332     -12.321   9.563  -4.240  1.00 93.75           C
ATOM   3960 HG21 VAL A 332     -12.448   9.379  -5.306  1.00 93.75           H
ATOM   3961 HG22 VAL A 332     -12.161  10.629  -4.074  1.00 93.75           H
ATOM   3962 HG23 VAL A 332     -13.230   9.248  -3.728  1.00 93.75           H
ATOM   3963  N   ILE A 333      -9.597   6.276  -2.400  1.00 92.12           N
ATOM   3964  H   ILE A 333     -10.081   6.707  -1.625  1.00 92.12           H
ATOM   3965  CA  ILE A 333      -8.391   5.472  -2.119  1.00 92.12           C
ATOM   3966  HA  ILE A 333      -7.537   5.903  -2.643  1.00 92.12           H
ATOM   3967  C   ILE A 333      -8.552   4.044  -2.640  1.00 92.12           C
ATOM   3968  CB  ILE A 333      -8.091   5.466  -0.604  1.00 92.12           C
ATOM   3969  HB  ILE A 333      -8.993   5.168  -0.071  1.00 92.12           H
ATOM   3970  O   ILE A 333      -7.658   3.506  -3.283  1.00 92.12           O
ATOM   3971  CG1 ILE A 333      -7.683   6.879  -0.150  1.00 92.12           C
ATOM   3972 HG12 ILE A 333      -6.679   7.107  -0.508  1.00 92.12           H
ATOM   3973 HG13 ILE A 333      -8.370   7.606  -0.585  1.00 92.12           H
ATOM   3974  CG2 ILE A 333      -6.975   4.470  -0.254  1.00 92.12           C
ATOM   3975 HG21 ILE A 333      -7.285   3.450  -0.484  1.00 92.12           H
ATOM   3976 HG22 ILE A 333      -6.717   4.518   0.804  1.00 92.12           H
ATOM   3977 HG23 ILE A 333      -6.085   4.690  -0.843  1.00 92.12           H
ATOM   3978  CD1 ILE A 333      -7.735   7.071   1.361  1.00 92.12           C
ATOM   3979 HD11 ILE A 333      -6.972   6.462   1.845  1.00 92.12           H
ATOM   3980 HD12 ILE A 333      -7.559   8.126   1.574  1.00 92.12           H
ATOM   3981 HD13 ILE A 333      -8.720   6.799   1.742  1.00 92.12           H
ATOM   3982  N   VAL A 334      -9.712   3.440  -2.395  1.00 90.81           N
ATOM   3983  H   VAL A 334     -10.410   3.937  -1.859  1.00 90.81           H
ATOM   3984  CA  VAL A 334     -10.001   2.065  -2.800  1.00 90.81           C
ATOM   3985  HA  VAL A 334      -9.172   1.428  -2.491  1.00 90.81           H
ATOM   3986  C   VAL A 334     -10.089   1.925  -4.319  1.00 90.81           C
ATOM   3987  CB  VAL A 334     -11.269   1.594  -2.072  1.00 90.81           C
ATOM   3988  HB  VAL A 334     -12.051   2.350  -2.149  1.00 90.81           H
ATOM   3989  O   VAL A 334      -9.512   0.996  -4.876  1.00 90.81           O
ATOM   3990  CG1 VAL A 334     -11.810   0.288  -2.636  1.00 90.81           C
ATOM   3991 HG11 VAL A 334     -12.160   0.430  -3.659  1.00 90.81           H
ATOM   3992 HG12 VAL A 334     -11.007  -0.449  -2.617  1.00 90.81           H
ATOM   3993 HG13 VAL A 334     -12.648  -0.060  -2.032  1.00 90.81           H
ATOM   3994  CG2 VAL A 334     -10.908   1.381  -0.595  1.00 90.81           C
ATOM   3995 HG21 VAL A 334     -10.076   0.680  -0.518  1.00 90.81           H
ATOM   3996 HG22 VAL A 334     -10.608   2.320  -0.128  1.00 90.81           H
ATOM   3997 HG23 VAL A 334     -11.751   0.973  -0.037  1.00 90.81           H
ATOM   3998  N   VAL A 335     -10.745   2.864  -5.003  1.00 92.88           N
ATOM   3999  H   VAL A 335     -11.201   3.605  -4.489  1.00 92.88           H
ATOM   4000  CA  VAL A 335     -10.812   2.881  -6.472  1.00 92.88           C
ATOM   4001  HA  VAL A 335     -11.167   1.910  -6.820  1.00 92.88           H
ATOM   4002  C   VAL A 335      -9.425   3.082  -7.081  1.00 92.88           C
ATOM   4003  CB  VAL A 335     -11.799   3.958  -6.960  1.00 92.88           C
ATOM   4004  HB  VAL A 335     -11.577   4.902  -6.462  1.00 92.88           H
ATOM   4005  O   VAL A 335      -9.076   2.378  -8.023  1.00 92.88           O
ATOM   4006  CG1 VAL A 335     -11.734   4.187  -8.476  1.00 92.88           C
ATOM   4007 HG11 VAL A 335     -11.848   3.239  -9.002  1.00 92.88           H
ATOM   4008 HG12 VAL A 335     -10.777   4.632  -8.749  1.00 92.88           H
ATOM   4009 HG13 VAL A 335     -12.525   4.868  -8.788  1.00 92.88           H
ATOM   4010  CG2 VAL A 335     -13.241   3.551  -6.624  1.00 92.88           C
ATOM   4011 HG21 VAL A 335     -13.344   3.344  -5.559  1.00 92.88           H
ATOM   4012 HG22 VAL A 335     -13.508   2.651  -7.177  1.00 92.88           H
ATOM   4013 HG23 VAL A 335     -13.925   4.356  -6.893  1.00 92.88           H
ATOM   4014  N   VAL A 336      -8.613   3.990  -6.532  1.00 93.62           N
ATOM   4015  H   VAL A 336      -8.943   4.534  -5.747  1.00 93.62           H
ATOM   4016  CA  VAL A 336      -7.227   4.183  -6.983  1.00 93.62           C
ATOM   4017  HA  VAL A 336      -7.228   4.394  -8.052  1.00 93.62           H
ATOM   4018  C   VAL A 336      -6.425   2.901  -6.800  1.00 93.62           C
ATOM   4019  CB  VAL A 336      -6.552   5.364  -6.264  1.00 93.62           C
ATOM   4020  HB  VAL A 336      -6.722   5.285  -5.190  1.00 93.62           H
ATOM   4021  O   VAL A 336      -5.791   2.466  -7.754  1.00 93.62           O
ATOM   4022  CG1 VAL A 336      -5.039   5.420  -6.512  1.00 93.62           C
ATOM   4023 HG11 VAL A 336      -4.547   4.519  -6.146  1.00 93.62           H
ATOM   4024 HG12 VAL A 336      -4.828   5.532  -7.575  1.00 93.62           H
ATOM   4025 HG13 VAL A 336      -4.610   6.252  -5.954  1.00 93.62           H
ATOM   4026  CG2 VAL A 336      -7.146   6.686  -6.771  1.00 93.62           C
ATOM   4027 HG21 VAL A 336      -6.681   7.523  -6.250  1.00 93.62           H
ATOM   4028 HG22 VAL A 336      -8.222   6.714  -6.603  1.00 93.62           H
ATOM   4029 HG23 VAL A 336      -6.955   6.789  -7.840  1.00 93.62           H
ATOM   4030  N   PHE A 337      -6.507   2.254  -5.634  1.00 91.12           N
ATOM   4031  H   PHE A 337      -7.013   2.678  -4.870  1.00 91.12           H
ATOM   4032  CA  PHE A 337      -5.828   0.984  -5.399  1.00 91.12           C
ATOM   4033  HA  PHE A 337      -4.754   1.150  -5.478  1.00 91.12           H
ATOM   4034  C   PHE A 337      -6.214  -0.059  -6.462  1.00 91.12           C
ATOM   4035  CB  PHE A 337      -6.137   0.484  -3.978  1.00 91.12           C
ATOM   4036  HB2 PHE A 337      -7.203   0.285  -3.875  1.00 91.12           H
ATOM   4037  HB3 PHE A 337      -5.870   1.262  -3.262  1.00 91.12           H
ATOM   4038  O   PHE A 337      -5.343  -0.664  -7.083  1.00 91.12           O
ATOM   4039  CG  PHE A 337      -5.364  -0.775  -3.653  1.00 91.12           C
ATOM   4040  CD1 PHE A 337      -5.827  -2.024  -4.108  1.00 91.12           C
ATOM   4041  HD1 PHE A 337      -6.791  -2.111  -4.587  1.00 91.12           H
ATOM   4042  CD2 PHE A 337      -4.113  -0.675  -3.022  1.00 91.12           C
ATOM   4043  HD2 PHE A 337      -3.776   0.283  -2.656  1.00 91.12           H
ATOM   4044  CE1 PHE A 337      -4.981  -3.141  -4.047  1.00 91.12           C
ATOM   4045  HE1 PHE A 337      -5.300  -4.090  -4.452  1.00 91.12           H
ATOM   4046  CE2 PHE A 337      -3.284  -1.803  -2.918  1.00 91.12           C
ATOM   4047  HE2 PHE A 337      -2.306  -1.727  -2.465  1.00 91.12           H
ATOM   4048  CZ  PHE A 337      -3.696  -3.018  -3.488  1.00 91.12           C
ATOM   4049  HZ  PHE A 337      -3.032  -3.869  -3.477  1.00 91.12           H
ATOM   4050  N   MET A 338      -7.513  -0.233  -6.725  1.00 89.88           N
ATOM   4051  H   MET A 338      -8.184   0.313  -6.204  1.00 89.88           H
ATOM   4052  CA  MET A 338      -8.005  -1.189  -7.723  1.00 89.88           C
ATOM   4053  HA  MET A 338      -7.666  -2.191  -7.458  1.00 89.88           H
ATOM   4054  C   MET A 338      -7.475  -0.887  -9.124  1.00 89.88           C
ATOM   4055  CB  MET A 338      -9.535  -1.174  -7.759  1.00 89.88           C
ATOM   4056  HB2 MET A 338      -9.882  -1.747  -8.619  1.00 89.88           H
ATOM   4057  HB3 MET A 338      -9.891  -0.149  -7.861  1.00 89.88           H
ATOM   4058  O   MET A 338      -6.946  -1.776  -9.784  1.00 89.88           O
ATOM   4059  CG  MET A 338     -10.131  -1.794  -6.504  1.00 89.88           C
ATOM   4060  HG2 MET A 338      -9.671  -1.351  -5.621  1.00 89.88           H
ATOM   4061  HG3 MET A 338      -9.906  -2.860  -6.504  1.00 89.88           H
ATOM   4062  SD  MET A 338     -11.922  -1.570  -6.395  1.00 89.88           S
ATOM   4063  CE  MET A 338     -12.113  -2.406  -4.820  1.00 89.88           C
ATOM   4064  HE1 MET A 338     -11.630  -3.379  -4.904  1.00 89.88           H
ATOM   4065  HE2 MET A 338     -11.589  -1.841  -4.049  1.00 89.88           H
ATOM   4066  HE3 MET A 338     -13.169  -2.507  -4.569  1.00 89.88           H
ATOM   4067  N   LEU A 339      -7.583   0.366  -9.568  1.00 92.94           N
ATOM   4068  H   LEU A 339      -7.992   1.060  -8.959  1.00 92.94           H
ATOM   4069  CA  LEU A 339      -7.158   0.773 -10.906  1.00 92.94           C
ATOM   4070  HA  LEU A 339      -7.573   0.080 -11.638  1.00 92.94           H
ATOM   4071  C   LEU A 339      -5.638   0.708 -11.079  1.00 92.94           C
ATOM   4072  CB  LEU A 339      -7.675   2.192 -11.191  1.00 92.94           C
ATOM   4073  HB2 LEU A 339      -7.230   2.539 -12.123  1.00 92.94           H
ATOM   4074  HB3 LEU A 339      -7.330   2.850 -10.394  1.00 92.94           H
ATOM   4075  O   LEU A 339      -5.166   0.343 -12.152  1.00 92.94           O
ATOM   4076  CG  LEU A 339      -9.205   2.309 -11.312  1.00 92.94           C
ATOM   4077  HG  LEU A 339      -9.687   1.950 -10.403  1.00 92.94           H
ATOM   4078  CD1 LEU A 339      -9.578   3.780 -11.507  1.00 92.94           C
ATOM   4079 HD11 LEU A 339      -9.200   4.363 -10.667  1.00 92.94           H
ATOM   4080 HD12 LEU A 339      -9.141   4.155 -12.433  1.00 92.94           H
ATOM   4081 HD13 LEU A 339     -10.662   3.880 -11.550  1.00 92.94           H
ATOM   4082  CD2 LEU A 339      -9.767   1.509 -12.487  1.00 92.94           C
ATOM   4083 HD21 LEU A 339      -9.265   1.795 -13.411  1.00 92.94           H
ATOM   4084 HD22 LEU A 339     -10.837   1.696 -12.584  1.00 92.94           H
ATOM   4085 HD23 LEU A 339      -9.625   0.442 -12.314  1.00 92.94           H
ATOM   4086  N   CYS A 340      -4.878   1.031 -10.031  1.00 92.50           N
ATOM   4087  H   CYS A 340      -5.323   1.377  -9.193  1.00 92.50           H
ATOM   4088  CA  CYS A 340      -3.422   0.978 -10.060  1.00 92.50           C
ATOM   4089  HA  CYS A 340      -3.083   1.494 -10.958  1.00 92.50           H
ATOM   4090  C   CYS A 340      -2.895  -0.460 -10.134  1.00 92.50           C
ATOM   4091  CB  CYS A 340      -2.861   1.707  -8.833  1.00 92.50           C
ATOM   4092  HB2 CYS A 340      -3.440   1.444  -7.948  1.00 92.50           H
ATOM   4093  HB3 CYS A 340      -1.827   1.402  -8.675  1.00 92.50           H
ATOM   4094  O   CYS A 340      -1.946  -0.730 -10.864  1.00 92.50           O
ATOM   4095  SG  CYS A 340      -2.893   3.504  -9.096  1.00 92.50           S
ATOM   4096  HG  CYS A 340      -1.807   3.518  -9.874  1.00 92.50           H
ATOM   4097  N   TRP A 341      -3.509  -1.387  -9.392  1.00 90.38           N
ATOM   4098  H   TRP A 341      -4.265  -1.099  -8.789  1.00 90.38           H
ATOM   4099  CA  TRP A 341      -3.036  -2.771  -9.298  1.00 90.38           C
ATOM   4100  HA  TRP A 341      -1.956  -2.780  -9.442  1.00 90.38           H
ATOM   4101  C   TRP A 341      -3.598  -3.701 -10.374  1.00 90.38           C
ATOM   4102  CB  TRP A 341      -3.309  -3.300  -7.886  1.00 90.38           C
ATOM   4103  HB2 TRP A 341      -4.318  -3.035  -7.570  1.00 90.38           H
ATOM   4104  HB3 TRP A 341      -3.248  -4.388  -7.900  1.00 90.38           H
ATOM   4105  O   TRP A 341      -2.934  -4.679 -10.720  1.00 90.38           O
ATOM   4106  CG  TRP A 341      -2.308  -2.806  -6.894  1.00 90.38           C
ATOM   4107  CD1 TRP A 341      -2.391  -1.680  -6.150  1.00 90.38           C
ATOM   4108  HD1 TRP A 341      -3.236  -1.008  -6.132  1.00 90.38           H
ATOM   4109  CD2 TRP A 341      -0.994  -3.364  -6.620  1.00 90.38           C
ATOM   4110  CE2 TRP A 341      -0.312  -2.491  -5.723  1.00 90.38           C
ATOM   4111  CE3 TRP A 341      -0.291  -4.486  -7.107  1.00 90.38           C
ATOM   4112  HE3 TRP A 341      -0.771  -5.143  -7.817  1.00 90.38           H
ATOM   4113  NE1 TRP A 341      -1.226  -1.506  -5.434  1.00 90.38           N
ATOM   4114  HE1 TRP A 341      -1.055  -0.707  -4.840  1.00 90.38           H
ATOM   4115  CH2 TRP A 341       1.717  -3.770  -5.925  1.00 90.38           C
ATOM   4116  HH2 TRP A 341       2.769  -3.893  -5.712  1.00 90.38           H
ATOM   4117  CZ2 TRP A 341       1.025  -2.684  -5.368  1.00 90.38           C
ATOM   4118  HZ2 TRP A 341       1.534  -1.975  -4.732  1.00 90.38           H
ATOM   4119  CZ3 TRP A 341       1.053  -4.693  -6.753  1.00 90.38           C
ATOM   4120  HZ3 TRP A 341       1.598  -5.528  -7.167  1.00 90.38           H
ATOM   4121  N   LEU A 342      -4.782  -3.415 -10.926  1.00 90.81           N
ATOM   4122  H   LEU A 342      -5.293  -2.613 -10.586  1.00 90.81           H
ATOM   4123  CA  LEU A 342      -5.445  -4.279 -11.908  1.00 90.81           C
ATOM   4124  HA  LEU A 342      -5.686  -5.213 -11.401  1.00 90.81           H
ATOM   4125  C   LEU A 342      -4.545  -4.658 -13.101  1.00 90.81           C
ATOM   4126  CB  LEU A 342      -6.776  -3.634 -12.346  1.00 90.81           C
ATOM   4127  HB2 LEU A 342      -7.437  -3.603 -11.480  1.00 90.81           H
ATOM   4128  HB3 LEU A 342      -6.612  -2.599 -12.645  1.00 90.81           H
ATOM   4129  O   LEU A 342      -4.479  -5.849 -13.406  1.00 90.81           O
ATOM   4130  CG  LEU A 342      -7.510  -4.357 -13.488  1.00 90.81           C
ATOM   4131  HG  LEU A 342      -6.858  -4.422 -14.359  1.00 90.81           H
ATOM   4132  CD1 LEU A 342      -7.960  -5.767 -13.100  1.00 90.81           C
ATOM   4133 HD11 LEU A 342      -8.659  -5.734 -12.265  1.00 90.81           H
ATOM   4134 HD12 LEU A 342      -8.447  -6.239 -13.954  1.00 90.81           H
ATOM   4135 HD13 LEU A 342      -7.097  -6.375 -12.826  1.00 90.81           H
ATOM   4136  CD2 LEU A 342      -8.742  -3.548 -13.893  1.00 90.81           C
ATOM   4137 HD21 LEU A 342      -9.418  -3.447 -13.044  1.00 90.81           H
ATOM   4138 HD22 LEU A 342      -9.258  -4.049 -14.713  1.00 90.81           H
ATOM   4139 HD23 LEU A 342      -8.435  -2.557 -14.227  1.00 90.81           H
ATOM   4140  N   PRO A 343      -3.820  -3.728 -13.758  1.00 91.38           N
ATOM   4141  CA  PRO A 343      -3.012  -4.080 -14.925  1.00 91.38           C
ATOM   4142  HA  PRO A 343      -3.649  -4.577 -15.656  1.00 91.38           H
ATOM   4143  C   PRO A 343      -1.852  -5.012 -14.576  1.00 91.38           C
ATOM   4144  CB  PRO A 343      -2.529  -2.750 -15.513  1.00 91.38           C
ATOM   4145  HB2 PRO A 343      -2.485  -2.791 -16.601  1.00 91.38           H
ATOM   4146  HB3 PRO A 343      -1.563  -2.470 -15.095  1.00 91.38           H
ATOM   4147  O   PRO A 343      -1.603  -5.975 -15.297  1.00 91.38           O
ATOM   4148  CG  PRO A 343      -3.597  -1.772 -15.032  1.00 91.38           C
ATOM   4149  HG2 PRO A 343      -4.498  -1.879 -15.636  1.00 91.38           H
ATOM   4150  HG3 PRO A 343      -3.257  -0.736 -15.042  1.00 91.38           H
ATOM   4151  CD  PRO A 343      -3.859  -2.280 -13.623  1.00 91.38           C
ATOM   4152  HD2 PRO A 343      -3.064  -1.949 -12.955  1.00 91.38           H
ATOM   4153  HD3 PRO A 343      -4.820  -1.902 -13.274  1.00 91.38           H
ATOM   4154  N   GLN A 344      -1.198  -4.782 -13.433  1.00 88.75           N
ATOM   4155  H   GLN A 344      -1.481  -3.998 -12.863  1.00 88.75           H
ATOM   4156  CA  GLN A 344      -0.107  -5.629 -12.953  1.00 88.75           C
ATOM   4157  HA  GLN A 344       0.639  -5.711 -13.743  1.00 88.75           H
ATOM   4158  C   GLN A 344      -0.603  -7.044 -12.629  1.00 88.75           C
ATOM   4159  CB  GLN A 344       0.531  -4.966 -11.718  1.00 88.75           C
ATOM   4160  HB2 GLN A 344       0.784  -3.933 -11.955  1.00 88.75           H
ATOM   4161  HB3 GLN A 344      -0.193  -4.953 -10.904  1.00 88.75           H
ATOM   4162  O   GLN A 344      -0.001  -8.029 -13.047  1.00 88.75           O
ATOM   4163  CG  GLN A 344       1.800  -5.690 -11.234  1.00 88.75           C
ATOM   4164  HG2 GLN A 344       1.576  -6.744 -11.063  1.00 88.75           H
ATOM   4165  HG3 GLN A 344       2.104  -5.256 -10.282  1.00 88.75           H
ATOM   4166  CD  GLN A 344       2.977  -5.566 -12.202  1.00 88.75           C
ATOM   4167  NE2 GLN A 344       4.065  -6.272 -11.999  1.00 88.75           N
ATOM   4168 HE21 GLN A 344       4.780  -6.168 -12.705  1.00 88.75           H
ATOM   4169 HE22 GLN A 344       4.088  -7.020 -11.321  1.00 88.75           H
ATOM   4170  OE1 GLN A 344       2.957  -4.814 -13.156  1.00 88.75           O
ATOM   4171  N   GLN A 345      -1.723  -7.152 -11.912  1.00 87.06           N
ATOM   4172  H   GLN A 345      -2.189  -6.308 -11.611  1.00 87.06           H
ATOM   4173  CA  GLN A 345      -2.304  -8.444 -11.547  1.00 87.06           C
ATOM   4174  HA  GLN A 345      -1.538  -9.066 -11.083  1.00 87.06           H
ATOM   4175  C   GLN A 345      -2.814  -9.213 -12.776  1.00 87.06           C
ATOM   4176  CB  GLN A 345      -3.444  -8.214 -10.549  1.00 87.06           C
ATOM   4177  HB2 GLN A 345      -3.926  -9.179 -10.390  1.00 87.06           H
ATOM   4178  HB3 GLN A 345      -4.179  -7.543 -10.992  1.00 87.06           H
ATOM   4179  O   GLN A 345      -2.563 -10.410 -12.918  1.00 87.06           O
ATOM   4180  CG  GLN A 345      -3.008  -7.637  -9.188  1.00 87.06           C
ATOM   4181  HG2 GLN A 345      -3.895  -7.483  -8.573  1.00 87.06           H
ATOM   4182  HG3 GLN A 345      -2.534  -6.667  -9.336  1.00 87.06           H
ATOM   4183  CD  GLN A 345      -2.035  -8.515  -8.409  1.00 87.06           C
ATOM   4184  NE2 GLN A 345      -1.346  -7.975  -7.428  1.00 87.06           N
ATOM   4185 HE21 GLN A 345      -0.734  -8.612  -6.938  1.00 87.06           H
ATOM   4186 HE22 GLN A 345      -1.488  -7.017  -7.142  1.00 87.06           H
ATOM   4187  OE1 GLN A 345      -1.873  -9.698  -8.648  1.00 87.06           O
ATOM   4188  N   GLY A 346      -3.484  -8.517 -13.700  1.00 86.81           N
ATOM   4189  H   GLY A 346      -3.664  -7.538 -13.532  1.00 86.81           H
ATOM   4190  CA  GLY A 346      -3.939  -9.092 -14.964  1.00 86.81           C
ATOM   4191  HA2 GLY A 346      -4.485  -8.332 -15.523  1.00 86.81           H
ATOM   4192  HA3 GLY A 346      -4.604  -9.933 -14.765  1.00 86.81           H
ATOM   4193  C   GLY A 346      -2.779  -9.581 -15.830  1.00 86.81           C
ATOM   4194  O   GLY A 346      -2.866 -10.663 -16.405  1.00 86.81           O
ATOM   4195  N   PHE A 347      -1.668  -8.838 -15.870  1.00 86.44           N
ATOM   4196  H   PHE A 347      -1.662  -7.943 -15.403  1.00 86.44           H
ATOM   4197  CA  PHE A 347      -0.460  -9.236 -16.590  1.00 86.44           C
ATOM   4198  HA  PHE A 347      -0.719  -9.418 -17.633  1.00 86.44           H
ATOM   4199  C   PHE A 347       0.144 -10.537 -16.045  1.00 86.44           C
ATOM   4200  CB  PHE A 347       0.554  -8.089 -16.545  1.00 86.44           C
ATOM   4201  HB2 PHE A 347       0.794  -7.849 -15.509  1.00 86.44           H
ATOM   4202  HB3 PHE A 347       0.090  -7.210 -16.992  1.00 86.44           H
ATOM   4203  O   PHE A 347       0.430 -11.439 -16.829  1.00 86.44           O
ATOM   4204  CG  PHE A 347       1.837  -8.394 -17.286  1.00 86.44           C
ATOM   4205  CD1 PHE A 347       2.917  -9.006 -16.622  1.00 86.44           C
ATOM   4206  HD1 PHE A 347       2.842  -9.249 -15.572  1.00 86.44           H
ATOM   4207  CD2 PHE A 347       1.936  -8.100 -18.656  1.00 86.44           C
ATOM   4208  HD2 PHE A 347       1.110  -7.636 -19.175  1.00 86.44           H
ATOM   4209  CE1 PHE A 347       4.085  -9.338 -17.330  1.00 86.44           C
ATOM   4210  HE1 PHE A 347       4.901  -9.831 -16.822  1.00 86.44           H
ATOM   4211  CE2 PHE A 347       3.117  -8.402 -19.351  1.00 86.44           C
ATOM   4212  HE2 PHE A 347       3.200  -8.146 -20.397  1.00 86.44           H
ATOM   4213  CZ  PHE A 347       4.191  -9.026 -18.695  1.00 86.44           C
ATOM   4214  HZ  PHE A 347       5.092  -9.268 -19.238  1.00 86.44           H
ATOM   4215  N   PHE A 348       0.279 -10.675 -14.720  1.00 83.88           N
ATOM   4216  H   PHE A 348       0.045  -9.897 -14.120  1.00 83.88           H
ATOM   4217  CA  PHE A 348       0.808 -11.902 -14.109  1.00 83.88           C
ATOM   4218  HA  PHE A 348       1.784 -12.117 -14.544  1.00 83.88           H
ATOM   4219  C   PHE A 348      -0.062 -13.137 -14.386  1.00 83.88           C
ATOM   4220  CB  PHE A 348       0.972 -11.707 -12.595  1.00 83.88           C
ATOM   4221  HB2 PHE A 348       1.067 -12.688 -12.130  1.00 83.88           H
ATOM   4222  HB3 PHE A 348       0.070 -11.247 -12.191  1.00 83.88           H
ATOM   4223  O   PHE A 348       0.471 -14.228 -14.582  1.00 83.88           O
ATOM   4224  CG  PHE A 348       2.195 -10.910 -12.184  1.00 83.88           C
ATOM   4225  CD1 PHE A 348       3.480 -11.371 -12.527  1.00 83.88           C
ATOM   4226  HD1 PHE A 348       3.598 -12.268 -13.117  1.00 83.88           H
ATOM   4227  CD2 PHE A 348       2.061  -9.759 -11.386  1.00 83.88           C
ATOM   4228  HD2 PHE A 348       1.079  -9.426 -11.084  1.00 83.88           H
ATOM   4229  CE1 PHE A 348       4.622 -10.673 -12.096  1.00 83.88           C
ATOM   4230  HE1 PHE A 348       5.603 -11.035 -12.366  1.00 83.88           H
ATOM   4231  CE2 PHE A 348       3.205  -9.082 -10.926  1.00 83.88           C
ATOM   4232  HE2 PHE A 348       3.094  -8.252 -10.244  1.00 83.88           H
ATOM   4233  CZ  PHE A 348       4.486  -9.527 -11.296  1.00 83.88           C
ATOM   4234  HZ  PHE A 348       5.370  -9.017 -10.940  1.00 83.88           H
ATOM   4235  N   LEU A 349      -1.389 -12.985 -14.444  1.00 84.12           N
ATOM   4236  H   LEU A 349      -1.781 -12.079 -14.228  1.00 84.12           H
ATOM   4237  CA  LEU A 349      -2.287 -14.080 -14.832  1.00 84.12           C
ATOM   4238  HA  LEU A 349      -1.978 -14.993 -14.322  1.00 84.12           H
ATOM   4239  C   LEU A 349      -2.211 -14.388 -16.333  1.00 84.12           C
ATOM   4240  CB  LEU A 349      -3.728 -13.734 -14.424  1.00 84.12           C
ATOM   4241  HB2 LEU A 349      -3.979 -12.754 -14.829  1.00 84.12           H
ATOM   4242  HB3 LEU A 349      -4.399 -14.464 -14.878  1.00 84.12           H
ATOM   4243  O   LEU A 349      -2.221 -15.552 -16.731  1.00 84.12           O
ATOM   4244  CG  LEU A 349      -3.979 -13.729 -12.906  1.00 84.12           C
ATOM   4245  HG  LEU A 349      -3.299 -13.032 -12.418  1.00 84.12           H
ATOM   4246  CD1 LEU A 349      -5.413 -13.270 -12.655  1.00 84.12           C
ATOM   4247 HD11 LEU A 349      -5.539 -12.250 -13.017  1.00 84.12           H
ATOM   4248 HD12 LEU A 349      -6.118 -13.931 -13.159  1.00 84.12           H
ATOM   4249 HD13 LEU A 349      -5.608 -13.284 -11.582  1.00 84.12           H
ATOM   4250  CD2 LEU A 349      -3.807 -15.114 -12.273  1.00 84.12           C
ATOM   4251 HD21 LEU A 349      -4.452 -15.840 -12.768  1.00 84.12           H
ATOM   4252 HD22 LEU A 349      -4.061 -15.064 -11.214  1.00 84.12           H
ATOM   4253 HD23 LEU A 349      -2.770 -15.439 -12.351  1.00 84.12           H
ATOM   4254  N   TYR A 350      -2.114 -13.356 -17.171  1.00 83.62           N
ATOM   4255  H   TYR A 350      -2.134 -12.421 -16.789  1.00 83.62           H
ATOM   4256  CA  TYR A 350      -2.047 -13.504 -18.624  1.00 83.62           C
ATOM   4257  HA  TYR A 350      -2.866 -14.148 -18.945  1.00 83.62           H
ATOM   4258  C   TYR A 350      -0.742 -14.168 -19.092  1.00 83.62           C
ATOM   4259  CB  TYR A 350      -2.238 -12.126 -19.263  1.00 83.62           C
ATOM   4260  HB2 TYR A 350      -1.450 -11.459 -18.915  1.00 83.62           H
ATOM   4261  HB3 TYR A 350      -3.192 -11.713 -18.933  1.00 83.62           H
ATOM   4262  O   TYR A 350      -0.763 -14.976 -20.020  1.00 83.62           O
ATOM   4263  CG  TYR A 350      -2.238 -12.157 -20.776  1.00 83.62           C
ATOM   4264  CD1 TYR A 350      -1.160 -11.603 -21.491  1.00 83.62           C
ATOM   4265  HD1 TYR A 350      -0.338 -11.144 -20.962  1.00 83.62           H
ATOM   4266  CD2 TYR A 350      -3.308 -12.759 -21.466  1.00 83.62           C
ATOM   4267  HD2 TYR A 350      -4.132 -13.188 -20.916  1.00 83.62           H
ATOM   4268  CE1 TYR A 350      -1.160 -11.641 -22.896  1.00 83.62           C
ATOM   4269  HE1 TYR A 350      -0.350 -11.178 -23.441  1.00 83.62           H
ATOM   4270  CE2 TYR A 350      -3.292 -12.828 -22.872  1.00 83.62           C
ATOM   4271  HE2 TYR A 350      -4.097 -13.306 -23.410  1.00 83.62           H
ATOM   4272  OH  TYR A 350      -2.181 -12.352 -24.946  1.00 83.62           O
ATOM   4273  HH  TYR A 350      -1.422 -11.884 -25.303  1.00 83.62           H
ATOM   4274  CZ  TYR A 350      -2.212 -12.275 -23.589  1.00 83.62           C
ATOM   4275  N   GLN A 351       0.374 -13.891 -18.411  1.00 78.00           N
ATOM   4276  H   GLN A 351       0.321 -13.194 -17.681  1.00 78.00           H
ATOM   4277  CA  GLN A 351       1.696 -14.443 -18.721  1.00 78.00           C
ATOM   4278  HA  GLN A 351       1.989 -14.108 -19.716  1.00 78.00           H
ATOM   4279  C   GLN A 351       1.730 -15.982 -18.718  1.00 78.00           C
ATOM   4280  CB  GLN A 351       2.690 -13.886 -17.692  1.00 78.00           C
ATOM   4281  HB2 GLN A 351       2.609 -12.800 -17.664  1.00 78.00           H
ATOM   4282  HB3 GLN A 351       2.438 -14.278 -16.706  1.00 78.00           H
ATOM   4283  O   GLN A 351       2.455 -16.572 -19.515  1.00 78.00           O
ATOM   4284  CG  GLN A 351       4.140 -14.248 -18.031  1.00 78.00           C
ATOM   4285  HG2 GLN A 351       4.249 -15.327 -18.142  1.00 78.00           H
ATOM   4286  HG3 GLN A 351       4.396 -13.767 -18.975  1.00 78.00           H
ATOM   4287  CD  GLN A 351       5.133 -13.804 -16.964  1.00 78.00           C
ATOM   4288  NE2 GLN A 351       6.414 -13.845 -17.240  1.00 78.00           N
ATOM   4289 HE21 GLN A 351       7.019 -13.532 -16.495  1.00 78.00           H
ATOM   4290 HE22 GLN A 351       6.740 -14.141 -18.149  1.00 78.00           H
ATOM   4291  OE1 GLN A 351       4.806 -13.414 -15.859  1.00 78.00           O
ATOM   4292  N   TYR A 352       0.947 -16.635 -17.853  1.00 75.62           N
ATOM   4293  H   TYR A 352       0.375 -16.099 -17.215  1.00 75.62           H
ATOM   4294  CA  TYR A 352       0.851 -18.099 -17.825  1.00 75.62           C
ATOM   4295  HA  TYR A 352       1.853 -18.528 -17.808  1.00 75.62           H
ATOM   4296  C   TYR A 352       0.142 -18.659 -19.066  1.00 75.62           C
ATOM   4297  CB  TYR A 352       0.113 -18.531 -16.554  1.00 75.62           C
ATOM   4298  HB2 TYR A 352       0.679 -18.194 -15.685  1.00 75.62           H
ATOM   4299  HB3 TYR A 352      -0.863 -18.046 -16.522  1.00 75.62           H
ATOM   4300  O   TYR A 352       0.565 -19.663 -19.631  1.00 75.62           O
ATOM   4301  CG  TYR A 352      -0.076 -20.032 -16.458  1.00 75.62           C
ATOM   4302  CD1 TYR A 352      -1.322 -20.615 -16.769  1.00 75.62           C
ATOM   4303  HD1 TYR A 352      -2.152 -19.991 -17.067  1.00 75.62           H
ATOM   4304  CD2 TYR A 352       1.008 -20.848 -16.085  1.00 75.62           C
ATOM   4305  HD2 TYR A 352       1.973 -20.408 -15.878  1.00 75.62           H
ATOM   4306  CE1 TYR A 352      -1.492 -22.009 -16.666  1.00 75.62           C
ATOM   4307  HE1 TYR A 352      -2.447 -22.466 -16.881  1.00 75.62           H
ATOM   4308  CE2 TYR A 352       0.847 -22.242 -15.994  1.00 75.62           C
ATOM   4309  HE2 TYR A 352       1.687 -22.861 -15.714  1.00 75.62           H
ATOM   4310  OH  TYR A 352      -0.560 -24.170 -16.185  1.00 75.62           O
ATOM   4311  HH  TYR A 352       0.290 -24.589 -16.028  1.00 75.62           H
ATOM   4312  CZ  TYR A 352      -0.407 -22.823 -16.278  1.00 75.62           C
ATOM   4313  N   HIS A 353      -0.930 -18.003 -19.515  1.00 78.25           N
ATOM   4314  H   HIS A 353      -1.204 -17.149 -19.051  1.00 78.25           H
ATOM   4315  CA  HIS A 353      -1.713 -18.469 -20.661  1.00 78.25           C
ATOM   4316  HA  HIS A 353      -1.827 -19.551 -20.590  1.00 78.25           H
ATOM   4317  C   HIS A 353      -1.029 -18.195 -22.001  1.00 78.25           C
ATOM   4318  CB  HIS A 353      -3.105 -17.830 -20.617  1.00 78.25           C
ATOM   4319  HB2 HIS A 353      -3.628 -18.061 -21.544  1.00 78.25           H
ATOM   4320  HB3 HIS A 353      -3.009 -16.746 -20.545  1.00 78.25           H
ATOM   4321  O   HIS A 353      -1.238 -18.943 -22.954  1.00 78.25           O
ATOM   4322  CG  HIS A 353      -3.938 -18.346 -19.474  1.00 78.25           C
ATOM   4323  CD2 HIS A 353      -4.365 -17.648 -18.376  1.00 78.25           C
ATOM   4324  HD2 HIS A 353      -4.165 -16.607 -18.169  1.00 78.25           H
ATOM   4325  ND1 HIS A 353      -4.381 -19.640 -19.329  1.00 78.25           N
ATOM   4326  HD1 HIS A 353      -4.192 -20.405 -19.960  1.00 78.25           H
ATOM   4327  CE1 HIS A 353      -5.064 -19.720 -18.176  1.00 78.25           C
ATOM   4328  HE1 HIS A 353      -5.519 -20.619 -17.787  1.00 78.25           H
ATOM   4329  NE2 HIS A 353      -5.084 -18.529 -17.556  1.00 78.25           N
ATOM   4330  N   ASN A 354      -0.227 -17.132 -22.089  1.00 75.12           N
ATOM   4331  H   ASN A 354      -0.124 -16.537 -21.279  1.00 75.12           H
ATOM   4332  CA  ASN A 354       0.462 -16.759 -23.315  1.00 75.12           C
ATOM   4333  HA  ASN A 354       0.465 -17.616 -23.989  1.00 75.12           H
ATOM   4334  C   ASN A 354       1.934 -16.424 -23.049  1.00 75.12           C
ATOM   4335  CB  ASN A 354      -0.331 -15.638 -24.005  1.00 75.12           C
ATOM   4336  HB2 ASN A 354      -0.211 -14.703 -23.459  1.00 75.12           H
ATOM   4337  HB3 ASN A 354      -1.389 -15.901 -24.014  1.00 75.12           H
ATOM   4338  O   ASN A 354       2.343 -15.263 -23.050  1.00 75.12           O
ATOM   4339  CG  ASN A 354       0.108 -15.453 -25.444  1.00 75.12           C
ATOM   4340  ND2 ASN A 354      -0.601 -14.645 -26.197  1.00 75.12           N
ATOM   4341 HD21 ASN A 354      -1.414 -14.180 -25.821  1.00 75.12           H
ATOM   4342 HD22 ASN A 354      -0.317 -14.586 -27.165  1.00 75.12           H
ATOM   4343  OD1 ASN A 354       1.072 -16.027 -25.919  1.00 75.12           O
ATOM   4344  N   SER A 355       2.743 -17.464 -22.840  1.00 67.50           N
ATOM   4345  H   SER A 355       2.352 -18.395 -22.821  1.00 67.50           H
ATOM   4346  CA  SER A 355       4.184 -17.328 -22.602  1.00 67.50           C
ATOM   4347  HA  SER A 355       4.323 -16.671 -21.743  1.00 67.50           H
ATOM   4348  C   SER A 355       4.941 -16.706 -23.784  1.00 67.50           C
ATOM   4349  CB  SER A 355       4.782 -18.689 -22.240  1.00 67.50           C
ATOM   4350  HB2 SER A 355       4.321 -19.044 -21.318  1.00 67.50           H
ATOM   4351  HB3 SER A 355       5.855 -18.585 -22.079  1.00 67.50           H
ATOM   4352  O   SER A 355       5.955 -16.049 -23.567  1.00 67.50           O
ATOM   4353  OG  SER A 355       4.538 -19.629 -23.271  1.00 67.50           O
ATOM   4354  HG  SER A 355       4.804 -20.492 -22.944  1.00 67.50           H
ATOM   4355  N   GLN A 356       4.423 -16.808 -25.018  1.00 67.44           N
ATOM   4356  H   GLN A 356       3.571 -17.337 -25.134  1.00 67.44           H
ATOM   4357  CA  GLN A 356       5.022 -16.170 -26.206  1.00 67.44           C
ATOM   4358  HA  GLN A 356       6.061 -16.488 -26.298  1.00 67.44           H
ATOM   4359  C   GLN A 356       5.035 -14.639 -26.123  1.00 67.44           C
ATOM   4360  CB  GLN A 356       4.265 -16.581 -27.476  1.00 67.44           C
ATOM   4361  HB2 GLN A 356       4.608 -15.954 -28.299  1.00 67.44           H
ATOM   4362  HB3 GLN A 356       3.197 -16.409 -27.344  1.00 67.44           H
ATOM   4363  O   GLN A 356       5.836 -13.976 -26.780  1.00 67.44           O
ATOM   4364  CG  GLN A 356       4.511 -18.041 -27.870  1.00 67.44           C
ATOM   4365  HG2 GLN A 356       4.127 -18.701 -27.093  1.00 67.44           H
ATOM   4366  HG3 GLN A 356       5.585 -18.206 -27.962  1.00 67.44           H
ATOM   4367  CD  GLN A 356       3.850 -18.411 -29.196  1.00 67.44           C
ATOM   4368  NE2 GLN A 356       4.084 -19.606 -29.691  1.00 67.44           N
ATOM   4369 HE21 GLN A 356       4.705 -20.244 -29.214  1.00 67.44           H
ATOM   4370 HE22 GLN A 356       3.638 -19.805 -30.575  1.00 67.44           H
ATOM   4371  OE1 GLN A 356       3.111 -17.663 -29.816  1.00 67.44           O
ATOM   4372  N   VAL A 357       4.175 -14.047 -25.292  1.00 63.09           N
ATOM   4373  H   VAL A 357       3.542 -14.628 -24.761  1.00 63.09           H
ATOM   4374  CA  VAL A 357       4.119 -12.591 -25.111  1.00 63.09           C
ATOM   4375  HA  VAL A 357       4.048 -12.123 -26.092  1.00 63.09           H
ATOM   4376  C   VAL A 357       5.405 -12.050 -24.471  1.00 63.09           C
ATOM   4377  CB  VAL A 357       2.848 -12.234 -24.324  1.00 63.09           C
ATOM   4378  HB  VAL A 357       2.804 -12.839 -23.418  1.00 63.09           H
ATOM   4379  O   VAL A 357       5.741 -10.888 -24.698  1.00 63.09           O
ATOM   4380  CG1 VAL A 357       2.772 -10.775 -23.904  1.00 63.09           C
ATOM   4381 HG11 VAL A 357       3.517 -10.619 -23.124  1.00 63.09           H
ATOM   4382 HG12 VAL A 357       2.973 -10.129 -24.759  1.00 63.09           H
ATOM   4383 HG13 VAL A 357       1.793 -10.546 -23.482  1.00 63.09           H
ATOM   4384  CG2 VAL A 357       1.611 -12.510 -25.184  1.00 63.09           C
ATOM   4385 HG21 VAL A 357       1.420 -11.678 -25.863  1.00 63.09           H
ATOM   4386 HG22 VAL A 357       0.753 -12.687 -24.537  1.00 63.09           H
ATOM   4387 HG23 VAL A 357       1.768 -13.402 -25.790  1.00 63.09           H
ATOM   4388  N   LEU A 358       6.167 -12.884 -23.747  1.00 62.94           N
ATOM   4389  H   LEU A 358       5.889 -13.853 -23.679  1.00 62.94           H
ATOM   4390  CA  LEU A 358       7.473 -12.513 -23.188  1.00 62.94           C
ATOM   4391  HA  LEU A 358       7.360 -11.599 -22.604  1.00 62.94           H
ATOM   4392  C   LEU A 358       8.545 -12.216 -24.247  1.00 62.94           C
ATOM   4393  CB  LEU A 358       7.988 -13.628 -22.264  1.00 62.94           C
ATOM   4394  HB2 LEU A 358       7.855 -14.594 -22.752  1.00 62.94           H
ATOM   4395  HB3 LEU A 358       9.067 -13.507 -22.167  1.00 62.94           H
ATOM   4396  O   LEU A 358       9.474 -11.467 -23.950  1.00 62.94           O
ATOM   4397  CG  LEU A 358       7.342 -13.609 -20.864  1.00 62.94           C
ATOM   4398  HG  LEU A 358       6.699 -12.734 -20.766  1.00 62.94           H
ATOM   4399  CD1 LEU A 358       6.485 -14.861 -20.659  1.00 62.94           C
ATOM   4400 HD11 LEU A 358       5.586 -14.776 -21.269  1.00 62.94           H
ATOM   4401 HD12 LEU A 358       7.036 -15.748 -20.971  1.00 62.94           H
ATOM   4402 HD13 LEU A 358       6.199 -14.997 -19.616  1.00 62.94           H
ATOM   4403  CD2 LEU A 358       8.403 -13.519 -19.757  1.00 62.94           C
ATOM   4404 HD21 LEU A 358       8.698 -14.515 -19.426  1.00 62.94           H
ATOM   4405 HD22 LEU A 358       9.289 -12.994 -20.114  1.00 62.94           H
ATOM   4406 HD23 LEU A 358       8.019 -12.925 -18.928  1.00 62.94           H
ATOM   4407  N   ASP A 359       8.425 -12.764 -25.458  1.00 62.59           N
ATOM   4408  H   ASP A 359       7.654 -13.390 -25.642  1.00 62.59           H
ATOM   4409  CA  ASP A 359       9.467 -12.642 -26.489  1.00 62.59           C
ATOM   4410  HA  ASP A 359      10.445 -12.688 -26.011  1.00 62.59           H
ATOM   4411  C   ASP A 359       9.408 -11.303 -27.243  1.00 62.59           C
ATOM   4412  CB  ASP A 359       9.365 -13.828 -27.463  1.00 62.59           C
ATOM   4413  HB2 ASP A 359      10.052 -13.657 -28.292  1.00 62.59           H
ATOM   4414  HB3 ASP A 359       8.356 -13.871 -27.873  1.00 62.59           H
ATOM   4415  O   ASP A 359      10.355 -10.905 -27.922  1.00 62.59           O
ATOM   4416  CG  ASP A 359       9.729 -15.176 -26.826  1.00 62.59           C
ATOM   4417  OD1 ASP A 359      10.552 -15.186 -25.881  1.00 62.59           O
ATOM   4418  OD2 ASP A 359       9.201 -16.200 -27.313  1.00 62.59           O
ATOM   4419  N   SER A 360       8.298 -10.570 -27.126  1.00 65.50           N
ATOM   4420  H   SER A 360       7.596 -10.889 -26.473  1.00 65.50           H
ATOM   4421  CA  SER A 360       8.112  -9.306 -27.837  1.00 65.50           C
ATOM   4422  HA  SER A 360       8.542  -9.397 -28.835  1.00 65.50           H
ATOM   4423  C   SER A 360       8.802  -8.149 -27.116  1.00 65.50           C
ATOM   4424  CB  SER A 360       6.620  -9.020 -28.000  1.00 65.50           C
ATOM   4425  HB2 SER A 360       6.484  -8.022 -28.416  1.00 65.50           H
ATOM   4426  HB3 SER A 360       6.127  -9.071 -27.029  1.00 65.50           H
ATOM   4427  O   SER A 360       8.474  -7.847 -25.975  1.00 65.50           O
ATOM   4428  OG  SER A 360       6.047  -9.963 -28.879  1.00 65.50           O
ATOM   4429  HG  SER A 360       6.247 -10.845 -28.557  1.00 65.50           H
ATOM   4430  N   ALA A 361       9.672  -7.401 -27.802  1.00 65.94           N
ATOM   4431  H   ALA A 361       9.966  -7.734 -28.709  1.00 65.94           H
ATOM   4432  CA  ALA A 361      10.374  -6.242 -27.225  1.00 65.94           C
ATOM   4433  HA  ALA A 361      11.039  -6.598 -26.437  1.00 65.94           H
ATOM   4434  C   ALA A 361       9.432  -5.191 -26.592  1.00 65.94           C
ATOM   4435  CB  ALA A 361      11.227  -5.612 -28.333  1.00 65.94           C
ATOM   4436  HB1 ALA A 361      10.590  -5.247 -29.139  1.00 65.94           H
ATOM   4437  HB2 ALA A 361      11.797  -4.779 -27.923  1.00 65.94           H
ATOM   4438  HB3 ALA A 361      11.924  -6.350 -28.729  1.00 65.94           H
ATOM   4439  O   ALA A 361       9.766  -4.561 -25.589  1.00 65.94           O
ATOM   4440  N   HIS A 362       8.216  -5.037 -27.128  1.00 69.94           N
ATOM   4441  H   HIS A 362       7.994  -5.567 -27.959  1.00 69.94           H
ATOM   4442  CA  HIS A 362       7.199  -4.135 -26.579  1.00 69.94           C
ATOM   4443  HA  HIS A 362       7.630  -3.137 -26.497  1.00 69.94           H
ATOM   4444  C   HIS A 362       6.721  -4.527 -25.175  1.00 69.94           C
ATOM   4445  CB  HIS A 362       6.010  -4.075 -27.547  1.00 69.94           C
ATOM   4446  HB2 HIS A 362       5.240  -3.429 -27.125  1.00 69.94           H
ATOM   4447  HB3 HIS A 362       5.586  -5.072 -27.664  1.00 69.94           H
ATOM   4448  O   HIS A 362       6.264  -3.662 -24.424  1.00 69.94           O
ATOM   4449  CG  HIS A 362       6.394  -3.531 -28.897  1.00 69.94           C
ATOM   4450  CD2 HIS A 362       6.282  -4.170 -30.103  1.00 69.94           C
ATOM   4451  HD2 HIS A 362       5.878  -5.158 -30.269  1.00 69.94           H
ATOM   4452  ND1 HIS A 362       6.970  -2.304 -29.139  1.00 69.94           N
ATOM   4453  HD1 HIS A 362       7.181  -1.593 -28.452  1.00 69.94           H
ATOM   4454  CE1 HIS A 362       7.201  -2.206 -30.457  1.00 69.94           C
ATOM   4455  HE1 HIS A 362       7.646  -1.356 -30.953  1.00 69.94           H
ATOM   4456  NE2 HIS A 362       6.802  -3.321 -31.083  1.00 69.94           N
ATOM   4457  N   ILE A 363       6.845  -5.800 -24.788  1.00 73.69           N
ATOM   4458  H   ILE A 363       7.305  -6.468 -25.389  1.00 73.69           H
ATOM   4459  CA  ILE A 363       6.318  -6.278 -23.513  1.00 73.69           C
ATOM   4460  HA  ILE A 363       5.301  -5.892 -23.449  1.00 73.69           H
ATOM   4461  C   ILE A 363       7.070  -5.708 -22.318  1.00 73.69           C
ATOM   4462  CB  ILE A 363       6.281  -7.819 -23.477  1.00 73.69           C
ATOM   4463  HB  ILE A 363       6.051  -8.180 -24.480  1.00 73.69           H
ATOM   4464  O   ILE A 363       6.463  -5.471 -21.280  1.00 73.69           O
ATOM   4465  CG1 ILE A 363       5.172  -8.315 -22.532  1.00 73.69           C
ATOM   4466 HG12 ILE A 363       5.352  -7.950 -21.521  1.00 73.69           H
ATOM   4467 HG13 ILE A 363       5.211  -9.403 -22.501  1.00 73.69           H
ATOM   4468  CG2 ILE A 363       7.617  -8.450 -23.040  1.00 73.69           C
ATOM   4469 HG21 ILE A 363       7.612  -9.508 -23.302  1.00 73.69           H
ATOM   4470 HG22 ILE A 363       7.760  -8.357 -21.963  1.00 73.69           H
ATOM   4471 HG23 ILE A 363       8.462  -7.990 -23.552  1.00 73.69           H
ATOM   4472  CD1 ILE A 363       3.770  -7.872 -22.985  1.00 73.69           C
ATOM   4473 HD11 ILE A 363       3.585  -6.836 -22.701  1.00 73.69           H
ATOM   4474 HD12 ILE A 363       3.007  -8.482 -22.501  1.00 73.69           H
ATOM   4475 HD13 ILE A 363       3.672  -7.975 -24.065  1.00 73.69           H
ATOM   4476  N   GLN A 364       8.364  -5.417 -22.474  1.00 72.50           N
ATOM   4477  H   GLN A 364       8.797  -5.617 -23.364  1.00 72.50           H
ATOM   4478  CA  GLN A 364       9.171  -4.822 -21.412  1.00 72.50           C
ATOM   4479  HA  GLN A 364       9.088  -5.435 -20.514  1.00 72.50           H
ATOM   4480  C   GLN A 364       8.657  -3.425 -21.060  1.00 72.50           C
ATOM   4481  CB  GLN A 364      10.643  -4.770 -21.840  1.00 72.50           C
ATOM   4482  HB2 GLN A 364      11.205  -4.220 -21.084  1.00 72.50           H
ATOM   4483  HB3 GLN A 364      10.730  -4.239 -22.788  1.00 72.50           H
ATOM   4484  O   GLN A 364       8.503  -3.113 -19.884  1.00 72.50           O
ATOM   4485  CG  GLN A 364      11.255  -6.172 -21.976  1.00 72.50           C
ATOM   4486  HG2 GLN A 364      11.127  -6.708 -21.035  1.00 72.50           H
ATOM   4487  HG3 GLN A 364      10.739  -6.728 -22.759  1.00 72.50           H
ATOM   4488  CD  GLN A 364      12.741  -6.140 -22.320  1.00 72.50           C
ATOM   4489  NE2 GLN A 364      13.442  -7.237 -22.137  1.00 72.50           N
ATOM   4490 HE21 GLN A 364      14.413  -7.190 -22.410  1.00 72.50           H
ATOM   4491 HE22 GLN A 364      12.991  -8.092 -21.844  1.00 72.50           H
ATOM   4492  OE1 GLN A 364      13.306  -5.154 -22.762  1.00 72.50           O
ATOM   4493  N   HIS A 365       8.312  -2.610 -22.064  1.00 79.56           N
ATOM   4494  H   HIS A 365       8.442  -2.934 -23.012  1.00 79.56           H
ATOM   4495  CA  HIS A 365       7.720  -1.288 -21.846  1.00 79.56           C
ATOM   4496  HA  HIS A 365       8.342  -0.737 -21.140  1.00 79.56           H
ATOM   4497  C   HIS A 365       6.315  -1.368 -21.238  1.00 79.56           C
ATOM   4498  CB  HIS A 365       7.678  -0.511 -23.167  1.00 79.56           C
ATOM   4499  HB2 HIS A 365       7.103   0.403 -23.015  1.00 79.56           H
ATOM   4500  HB3 HIS A 365       7.164  -1.104 -23.923  1.00 79.56           H
ATOM   4501  O   HIS A 365       5.980  -0.559 -20.374  1.00 79.56           O
ATOM   4502  CG  HIS A 365       9.038  -0.115 -23.676  1.00 79.56           C
ATOM   4503  CD2 HIS A 365       9.632  -0.530 -24.837  1.00 79.56           C
ATOM   4504  HD2 HIS A 365       9.222  -1.231 -25.549  1.00 79.56           H
ATOM   4505  ND1 HIS A 365       9.904   0.769 -23.070  1.00 79.56           N
ATOM   4506  HD1 HIS A 365       9.763   1.229 -22.183  1.00 79.56           H
ATOM   4507  CE1 HIS A 365      10.991   0.889 -23.853  1.00 79.56           C
ATOM   4508  HE1 HIS A 365      11.847   1.513 -23.645  1.00 79.56           H
ATOM   4509  NE2 HIS A 365      10.861   0.125 -24.946  1.00 79.56           N
ATOM   4510  N   ILE A 366       5.503  -2.344 -21.657  1.00 82.69           N
ATOM   4511  H   ILE A 366       5.827  -2.959 -22.390  1.00 82.69           H
ATOM   4512  CA  ILE A 366       4.161  -2.563 -21.097  1.00 82.69           C
ATOM   4513  HA  ILE A 366       3.618  -1.618 -21.106  1.00 82.69           H
ATOM   4514  C   ILE A 366       4.257  -2.999 -19.629  1.00 82.69           C
ATOM   4515  CB  ILE A 366       3.375  -3.575 -21.960  1.00 82.69           C
ATOM   4516  HB  ILE A 366       3.985  -4.470 -22.085  1.00 82.69           H
ATOM   4517  O   ILE A 366       3.607  -2.403 -18.773  1.00 82.69           O
ATOM   4518  CG1 ILE A 366       3.081  -2.972 -23.354  1.00 82.69           C
ATOM   4519 HG12 ILE A 366       3.997  -2.557 -23.775  1.00 82.69           H
ATOM   4520 HG13 ILE A 366       2.369  -2.153 -23.250  1.00 82.69           H
ATOM   4521  CG2 ILE A 366       2.060  -3.982 -21.272  1.00 82.69           C
ATOM   4522 HG21 ILE A 366       1.451  -3.100 -21.075  1.00 82.69           H
ATOM   4523 HG22 ILE A 366       2.261  -4.490 -20.329  1.00 82.69           H
ATOM   4524 HG23 ILE A 366       1.496  -4.679 -21.892  1.00 82.69           H
ATOM   4525  CD1 ILE A 366       2.531  -3.981 -24.369  1.00 82.69           C
ATOM   4526 HD11 ILE A 366       1.532  -4.312 -24.085  1.00 82.69           H
ATOM   4527 HD12 ILE A 366       2.471  -3.507 -25.349  1.00 82.69           H
ATOM   4528 HD13 ILE A 366       3.198  -4.841 -24.437  1.00 82.69           H
ATOM   4529  N   TYR A 367       5.107  -3.984 -19.328  1.00 81.50           N
ATOM   4530  H   TYR A 367       5.607  -4.438 -20.079  1.00 81.50           H
ATOM   4531  CA  TYR A 367       5.368  -4.450 -17.966  1.00 81.50           C
ATOM   4532  HA  TYR A 367       4.437  -4.808 -17.526  1.00 81.50           H
ATOM   4533  C   TYR A 367       5.898  -3.322 -17.082  1.00 81.50           C
ATOM   4534  CB  TYR A 367       6.376  -5.606 -18.000  1.00 81.50           C
ATOM   4535  HB2 TYR A 367       7.273  -5.287 -18.530  1.00 81.50           H
ATOM   4536  HB3 TYR A 367       5.942  -6.438 -18.553  1.00 81.50           H
ATOM   4537  O   TYR A 367       5.417  -3.139 -15.967  1.00 81.50           O
ATOM   4538  CG  TYR A 367       6.761  -6.087 -16.614  1.00 81.50           C
ATOM   4539  CD1 TYR A 367       7.987  -5.704 -16.034  1.00 81.50           C
ATOM   4540  HD1 TYR A 367       8.673  -5.078 -16.586  1.00 81.50           H
ATOM   4541  CD2 TYR A 367       5.852  -6.868 -15.880  1.00 81.50           C
ATOM   4542  HD2 TYR A 367       4.892  -7.113 -16.309  1.00 81.50           H
ATOM   4543  CE1 TYR A 367       8.305  -6.114 -14.724  1.00 81.50           C
ATOM   4544  HE1 TYR A 367       9.235  -5.801 -14.273  1.00 81.50           H
ATOM   4545  CE2 TYR A 367       6.176  -7.308 -14.584  1.00 81.50           C
ATOM   4546  HE2 TYR A 367       5.488  -7.930 -14.030  1.00 81.50           H
ATOM   4547  OH  TYR A 367       7.689  -7.312 -12.732  1.00 81.50           O
ATOM   4548  HH  TYR A 367       8.539  -6.970 -12.448  1.00 81.50           H
ATOM   4549  CZ  TYR A 367       7.399  -6.923 -14.001  1.00 81.50           C
ATOM   4550  N   LEU A 368       6.834  -2.522 -17.603  1.00 82.38           N
ATOM   4551  H   LEU A 368       7.217  -2.754 -18.508  1.00 82.38           H
ATOM   4552  CA  LEU A 368       7.344  -1.335 -16.925  1.00 82.38           C
ATOM   4553  HA  LEU A 368       7.801  -1.656 -15.989  1.00 82.38           H
ATOM   4554  C   LEU A 368       6.195  -0.380 -16.582  1.00 82.38           C
ATOM   4555  CB  LEU A 368       8.406  -0.672 -17.826  1.00 82.38           C
ATOM   4556  HB2 LEU A 368       9.134  -1.426 -18.127  1.00 82.38           H
ATOM   4557  HB3 LEU A 368       7.920  -0.298 -18.727  1.00 82.38           H
ATOM   4558  O   LEU A 368       6.030  -0.016 -15.424  1.00 82.38           O
ATOM   4559  CG  LEU A 368       9.171   0.487 -17.173  1.00 82.38           C
ATOM   4560  HG  LEU A 368       8.469   1.205 -16.748  1.00 82.38           H
ATOM   4561  CD1 LEU A 368      10.093  -0.056 -16.093  1.00 82.38           C
ATOM   4562 HD11 LEU A 368      10.735  -0.839 -16.494  1.00 82.38           H
ATOM   4563 HD12 LEU A 368       9.467  -0.469 -15.302  1.00 82.38           H
ATOM   4564 HD13 LEU A 368      10.719   0.743 -15.695  1.00 82.38           H
ATOM   4565  CD2 LEU A 368      10.043   1.210 -18.198  1.00 82.38           C
ATOM   4566 HD21 LEU A 368      10.566   2.035 -17.714  1.00 82.38           H
ATOM   4567 HD22 LEU A 368       9.409   1.621 -18.983  1.00 82.38           H
ATOM   4568 HD23 LEU A 368      10.767   0.520 -18.630  1.00 82.38           H
ATOM   4569  N   GLY A 369       5.347  -0.042 -17.558  1.00 86.50           N
ATOM   4570  H   GLY A 369       5.516  -0.403 -18.486  1.00 86.50           H
ATOM   4571  CA  GLY A 369       4.191   0.830 -17.350  1.00 86.50           C
ATOM   4572  HA2 GLY A 369       3.660   0.934 -18.296  1.00 86.50           H
ATOM   4573  HA3 GLY A 369       4.537   1.813 -17.031  1.00 86.50           H
ATOM   4574  C   GLY A 369       3.200   0.300 -16.307  1.00 86.50           C
ATOM   4575  O   GLY A 369       2.734   1.066 -15.464  1.00 86.50           O
ATOM   4576  N   PHE A 370       2.900  -1.001 -16.317  1.00 89.81           N
ATOM   4577  H   PHE A 370       3.298  -1.584 -17.040  1.00 89.81           H
ATOM   4578  CA  PHE A 370       2.001  -1.624 -15.338  1.00 89.81           C
ATOM   4579  HA  PHE A 370       1.091  -1.031 -15.250  1.00 89.81           H
ATOM   4580  C   PHE A 370       2.602  -1.665 -13.935  1.00 89.81           C
ATOM   4581  CB  PHE A 370       1.627  -3.035 -15.801  1.00 89.81           C
ATOM   4582  HB2 PHE A 370       2.542  -3.608 -15.949  1.00 89.81           H
ATOM   4583  HB3 PHE A 370       1.070  -3.517 -14.998  1.00 89.81           H
ATOM   4584  O   PHE A 370       1.928  -1.289 -12.973  1.00 89.81           O
ATOM   4585  CG  PHE A 370       0.781  -3.137 -17.058  1.00 89.81           C
ATOM   4586  CD1 PHE A 370       0.109  -2.025 -17.612  1.00 89.81           C
ATOM   4587  HD1 PHE A 370       0.206  -1.040 -17.179  1.00 89.81           H
ATOM   4588  CD2 PHE A 370       0.633  -4.398 -17.660  1.00 89.81           C
ATOM   4589  HD2 PHE A 370       1.153  -5.248 -17.244  1.00 89.81           H
ATOM   4590  CE1 PHE A 370      -0.703  -2.180 -18.747  1.00 89.81           C
ATOM   4591  HE1 PHE A 370      -1.211  -1.324 -19.168  1.00 89.81           H
ATOM   4592  CE2 PHE A 370      -0.192  -4.557 -18.787  1.00 89.81           C
ATOM   4593  HE2 PHE A 370      -0.309  -5.532 -19.235  1.00 89.81           H
ATOM   4594  CZ  PHE A 370      -0.861  -3.447 -19.330  1.00 89.81           C
ATOM   4595  HZ  PHE A 370      -1.490  -3.569 -20.200  1.00 89.81           H
ATOM   4596  N   TYR A 371       3.880  -2.029 -13.822  1.00 87.56           N
ATOM   4597  H   TYR A 371       4.365  -2.367 -14.640  1.00 87.56           H
ATOM   4598  CA  TYR A 371       4.595  -2.023 -12.552  1.00 87.56           C
ATOM   4599  HA  TYR A 371       4.070  -2.668 -11.847  1.00 87.56           H
ATOM   4600  C   TYR A 371       4.624  -0.608 -11.969  1.00 87.56           C
ATOM   4601  CB  TYR A 371       6.010  -2.574 -12.770  1.00 87.56           C
ATOM   4602  HB2 TYR A 371       5.938  -3.580 -13.185  1.00 87.56           H
ATOM   4603  HB3 TYR A 371       6.534  -1.955 -13.498  1.00 87.56           H
ATOM   4604  O   TYR A 371       4.368  -0.400 -10.786  1.00 87.56           O
ATOM   4605  CG  TYR A 371       6.818  -2.637 -11.491  1.00 87.56           C
ATOM   4606  CD1 TYR A 371       7.762  -1.637 -11.191  1.00 87.56           C
ATOM   4607  HD1 TYR A 371       7.997  -0.880 -11.924  1.00 87.56           H
ATOM   4608  CD2 TYR A 371       6.599  -3.686 -10.581  1.00 87.56           C
ATOM   4609  HD2 TYR A 371       5.881  -4.459 -10.813  1.00 87.56           H
ATOM   4610  CE1 TYR A 371       8.444  -1.641  -9.964  1.00 87.56           C
ATOM   4611  HE1 TYR A 371       9.176  -0.878  -9.743  1.00 87.56           H
ATOM   4612  CE2 TYR A 371       7.316  -3.725  -9.372  1.00 87.56           C
ATOM   4613  HE2 TYR A 371       7.160  -4.523  -8.661  1.00 87.56           H
ATOM   4614  OH  TYR A 371       8.875  -2.717  -7.872  1.00 87.56           O
ATOM   4615  HH  TYR A 371       9.352  -1.901  -7.705  1.00 87.56           H
ATOM   4616  CZ  TYR A 371       8.220  -2.692  -9.055  1.00 87.56           C
ATOM   4617  N   TRP A 372       4.859   0.392 -12.815  1.00 86.62           N
ATOM   4618  H   TRP A 372       5.068   0.162 -13.777  1.00 86.62           H
ATOM   4619  CA  TRP A 372       4.907   1.795 -12.425  1.00 86.62           C
ATOM   4620  HA  TRP A 372       5.614   1.924 -11.604  1.00 86.62           H
ATOM   4621  C   TRP A 372       3.562   2.317 -11.949  1.00 86.62           C
ATOM   4622  CB  TRP A 372       5.374   2.611 -13.623  1.00 86.62           C
ATOM   4623  HB2 TRP A 372       5.196   3.664 -13.401  1.00 86.62           H
ATOM   4624  HB3 TRP A 372       4.778   2.361 -14.500  1.00 86.62           H
ATOM   4625  O   TRP A 372       3.498   2.991 -10.924  1.00 86.62           O
ATOM   4626  CG  TRP A 372       6.815   2.471 -13.971  1.00 86.62           C
ATOM   4627  CD1 TRP A 372       7.671   1.506 -13.573  1.00 86.62           C
ATOM   4628  HD1 TRP A 372       7.375   0.629 -13.016  1.00 86.62           H
ATOM   4629  CD2 TRP A 372       7.615   3.418 -14.701  1.00 86.62           C
ATOM   4630  CE2 TRP A 372       8.987   3.026 -14.611  1.00 86.62           C
ATOM   4631  CE3 TRP A 372       7.304   4.688 -15.210  1.00 86.62           C
ATOM   4632  HE3 TRP A 372       6.276   5.019 -15.236  1.00 86.62           H
ATOM   4633  NE1 TRP A 372       8.953   1.816 -13.962  1.00 86.62           N
ATOM   4634  HE1 TRP A 372       9.751   1.223 -13.784  1.00 86.62           H
ATOM   4635  CH2 TRP A 372       9.691   5.193 -15.319  1.00 86.62           C
ATOM   4636  HH2 TRP A 372      10.468   5.935 -15.426  1.00 86.62           H
ATOM   4637  CZ2 TRP A 372      10.030   3.872 -14.996  1.00 86.62           C
ATOM   4638  HZ2 TRP A 372      11.061   3.572 -14.883  1.00 86.62           H
ATOM   4639  CZ3 TRP A 372       8.346   5.604 -15.373  1.00 86.62           C
ATOM   4640  HZ3 TRP A 372       8.099   6.647 -15.509  1.00 86.62           H
ATOM   4641  N   LEU A 373       2.489   1.984 -12.661  1.00 92.31           N
ATOM   4642  H   LEU A 373       2.619   1.450 -13.509  1.00 92.31           H
ATOM   4643  CA  LEU A 373       1.136   2.345 -12.269  1.00 92.31           C
ATOM   4644  HA  LEU A 373       1.095   3.428 -12.145  1.00 92.31           H
ATOM   4645  C   LEU A 373       0.751   1.712 -10.919  1.00 92.31           C
ATOM   4646  CB  LEU A 373       0.208   1.939 -13.420  1.00 92.31           C
ATOM   4647  HB2 LEU A 373       0.329   0.871 -13.601  1.00 92.31           H
ATOM   4648  HB3 LEU A 373       0.510   2.472 -14.321  1.00 92.31           H
ATOM   4649  O   LEU A 373       0.143   2.386 -10.086  1.00 92.31           O
ATOM   4650  CG  LEU A 373      -1.273   2.220 -13.151  1.00 92.31           C
ATOM   4651  HG  LEU A 373      -1.571   1.643 -12.275  1.00 92.31           H
ATOM   4652  CD1 LEU A 373      -1.579   3.701 -12.917  1.00 92.31           C
ATOM   4653 HD11 LEU A 373      -1.226   4.293 -13.762  1.00 92.31           H
ATOM   4654 HD12 LEU A 373      -2.655   3.835 -12.803  1.00 92.31           H
ATOM   4655 HD13 LEU A 373      -1.093   4.043 -12.003  1.00 92.31           H
ATOM   4656  CD2 LEU A 373      -2.101   1.740 -14.336  1.00 92.31           C
ATOM   4657 HD21 LEU A 373      -1.939   2.388 -15.197  1.00 92.31           H
ATOM   4658 HD22 LEU A 373      -3.157   1.733 -14.067  1.00 92.31           H
ATOM   4659 HD23 LEU A 373      -1.784   0.729 -14.591  1.00 92.31           H
ATOM   4660  N   ALA A 374       1.166   0.467 -10.666  1.00 91.50           N
ATOM   4661  H   ALA A 374       1.609  -0.056 -11.408  1.00 91.50           H
ATOM   4662  CA  ALA A 374       0.975  -0.197  -9.378  1.00 91.50           C
ATOM   4663  HA  ALA A 374      -0.078  -0.134  -9.105  1.00 91.50           H
ATOM   4664  C   ALA A 374       1.777   0.483  -8.255  1.00 91.50           C
ATOM   4665  CB  ALA A 374       1.331  -1.680  -9.527  1.00 91.50           C
ATOM   4666  HB1 ALA A 374       0.693  -2.130 -10.287  1.00 91.50           H
ATOM   4667  HB2 ALA A 374       1.166  -2.192  -8.579  1.00 91.50           H
ATOM   4668  HB3 ALA A 374       2.374  -1.797  -9.820  1.00 91.50           H
ATOM   4669  O   ALA A 374       1.223   0.793  -7.200  1.00 91.50           O
ATOM   4670  N   MET A 375       3.055   0.798  -8.494  1.00 89.25           N
ATOM   4671  H   MET A 375       3.463   0.495  -9.366  1.00 89.25           H
ATOM   4672  CA  MET A 375       3.898   1.526  -7.534  1.00 89.25           C
ATOM   4673  HA  MET A 375       3.870   1.006  -6.576  1.00 89.25           H
ATOM   4674  C   MET A 375       3.395   2.950  -7.281  1.00 89.25           C
ATOM   4675  CB  MET A 375       5.349   1.570  -8.035  1.00 89.25           C
ATOM   4676  HB2 MET A 375       5.926   2.228  -7.384  1.00 89.25           H
ATOM   4677  HB3 MET A 375       5.374   1.983  -9.043  1.00 89.25           H
ATOM   4678  O   MET A 375       3.536   3.472  -6.172  1.00 89.25           O
ATOM   4679  CG  MET A 375       6.024   0.195  -8.040  1.00 89.25           C
ATOM   4680  HG2 MET A 375       5.491  -0.474  -8.715  1.00 89.25           H
ATOM   4681  HG3 MET A 375       7.035   0.312  -8.431  1.00 89.25           H
ATOM   4682  SD  MET A 375       6.131  -0.607  -6.419  1.00 89.25           S
ATOM   4683  CE  MET A 375       5.204  -2.127  -6.775  1.00 89.25           C
ATOM   4684  HE1 MET A 375       4.194  -1.877  -7.100  1.00 89.25           H
ATOM   4685  HE2 MET A 375       5.710  -2.692  -7.558  1.00 89.25           H
ATOM   4686  HE3 MET A 375       5.153  -2.736  -5.872  1.00 89.25           H
ATOM   4687  N   ALA A 376       2.758   3.576  -8.276  1.00 90.50           N
ATOM   4688  H   ALA A 376       2.727   3.137  -9.185  1.00 90.50           H
ATOM   4689  CA  ALA A 376       2.256   4.932  -8.147  1.00 90.50           C
ATOM   4690  HA  ALA A 376       3.129   5.522  -7.867  1.00 90.50           H
ATOM   4691  C   ALA A 376       1.201   5.068  -7.035  1.00 90.50           C
ATOM   4692  CB  ALA A 376       1.739   5.441  -9.498  1.00 90.50           C
ATOM   4693  HB1 ALA A 376       2.530   5.380 -10.245  1.00 90.50           H
ATOM   4694  HB2 ALA A 376       0.886   4.844  -9.824  1.00 90.50           H
ATOM   4695  HB3 ALA A 376       1.427   6.481  -9.402  1.00 90.50           H
ATOM   4696  O   ALA A 376       1.117   6.114  -6.389  1.00 90.50           O
ATOM   4697  N   ASN A 377       0.463   3.995  -6.734  1.00 92.25           N
ATOM   4698  H   ASN A 377       0.601   3.160  -7.284  1.00 92.25           H
ATOM   4699  CA  ASN A 377      -0.496   3.941  -5.630  1.00 92.25           C
ATOM   4700  HA  ASN A 377      -1.353   4.572  -5.865  1.00 92.25           H
ATOM   4701  C   ASN A 377       0.095   4.440  -4.293  1.00 92.25           C
ATOM   4702  CB  ASN A 377      -0.972   2.487  -5.519  1.00 92.25           C
ATOM   4703  HB2 ASN A 377      -1.493   2.196  -6.431  1.00 92.25           H
ATOM   4704  HB3 ASN A 377      -0.107   1.836  -5.393  1.00 92.25           H
ATOM   4705  O   ASN A 377      -0.565   5.190  -3.571  1.00 92.25           O
ATOM   4706  CG  ASN A 377      -1.906   2.278  -4.349  1.00 92.25           C
ATOM   4707  ND2 ASN A 377      -1.527   1.433  -3.419  1.00 92.25           N
ATOM   4708 HD21 ASN A 377      -0.582   1.077  -3.417  1.00 92.25           H
ATOM   4709 HD22 ASN A 377      -2.087   1.421  -2.579  1.00 92.25           H
ATOM   4710  OD1 ASN A 377      -2.957   2.880  -4.236  1.00 92.25           O
ATOM   4711  N   ALA A 378       1.359   4.109  -3.997  1.00 92.12           N
ATOM   4712  H   ALA A 378       1.891   3.567  -4.664  1.00 92.12           H
ATOM   4713  CA  ALA A 378       2.022   4.503  -2.752  1.00 92.12           C
ATOM   4714  HA  ALA A 378       1.426   4.144  -1.913  1.00 92.12           H
ATOM   4715  C   ALA A 378       2.162   6.032  -2.593  1.00 92.12           C
ATOM   4716  CB  ALA A 378       3.390   3.811  -2.699  1.00 92.12           C
ATOM   4717  HB1 ALA A 378       3.892   4.058  -1.763  1.00 92.12           H
ATOM   4718  HB2 ALA A 378       3.261   2.730  -2.748  1.00 92.12           H
ATOM   4719  HB3 ALA A 378       4.011   4.137  -3.533  1.00 92.12           H
ATOM   4720  O   ALA A 378       2.153   6.537  -1.470  1.00 92.12           O
ATOM   4721  N   MET A 379       2.254   6.794  -3.691  1.00 92.31           N
ATOM   4722  H   MET A 379       2.209   6.342  -4.593  1.00 92.31           H
ATOM   4723  CA  MET A 379       2.319   8.263  -3.632  1.00 92.31           C
ATOM   4724  HA  MET A 379       2.835   8.547  -2.715  1.00 92.31           H
ATOM   4725  C   MET A 379       0.932   8.914  -3.583  1.00 92.31           C
ATOM   4726  CB  MET A 379       3.151   8.812  -4.802  1.00 92.31           C
ATOM   4727  HB2 MET A 379       3.728   9.666  -4.449  1.00 92.31           H
ATOM   4728  HB3 MET A 379       3.870   8.054  -5.114  1.00 92.31           H
ATOM   4729  O   MET A 379       0.778  10.012  -3.045  1.00 92.31           O
ATOM   4730  CG  MET A 379       2.294   9.291  -5.989  1.00 92.31           C
ATOM   4731  HG2 MET A 379       1.765  10.197  -5.694  1.00 92.31           H
ATOM   4732  HG3 MET A 379       1.549   8.533  -6.232  1.00 92.31           H
ATOM   4733  SD  MET A 379       3.195   9.663  -7.497  1.00 92.31           S
ATOM   4734  CE  MET A 379       3.745   7.974  -7.736  1.00 92.31           C
ATOM   4735  HE1 MET A 379       4.754   7.850  -7.343  1.00 92.31           H
ATOM   4736  HE2 MET A 379       3.092   7.321  -7.155  1.00 92.31           H
ATOM   4737  HE3 MET A 379       3.654   7.695  -8.785  1.00 92.31           H
ATOM   4738  N   VAL A 380      -0.081   8.267  -4.172  1.00 92.75           N
ATOM   4739  H   VAL A 380       0.101   7.365  -4.588  1.00 92.75           H
ATOM   4740  CA  VAL A 380      -1.413   8.863  -4.331  1.00 92.75           C
ATOM   4741  HA  VAL A 380      -1.283   9.883  -4.692  1.00 92.75           H
ATOM   4742  C   VAL A 380      -2.125   8.964  -2.979  1.00 92.75           C
ATOM   4743  CB  VAL A 380      -2.248   8.107  -5.386  1.00 92.75           C
ATOM   4744  HB  VAL A 380      -2.375   7.067  -5.083  1.00 92.75           H
ATOM   4745  O   VAL A 380      -2.848   9.931  -2.743  1.00 92.75           O
ATOM   4746  CG1 VAL A 380      -3.621   8.763  -5.553  1.00 92.75           C
ATOM   4747 HG11 VAL A 380      -4.213   8.549  -4.663  1.00 92.75           H
ATOM   4748 HG12 VAL A 380      -3.513   9.841  -5.676  1.00 92.75           H
ATOM   4749 HG13 VAL A 380      -4.138   8.362  -6.425  1.00 92.75           H
ATOM   4750  CG2 VAL A 380      -1.606   8.154  -6.777  1.00 92.75           C
ATOM   4751 HG21 VAL A 380      -1.551   9.181  -7.138  1.00 92.75           H
ATOM   4752 HG22 VAL A 380      -2.188   7.553  -7.475  1.00 92.75           H
ATOM   4753 HG23 VAL A 380      -0.596   7.746  -6.747  1.00 92.75           H
ATOM   4754  N   ASN A 381      -1.857   8.044  -2.048  1.00 92.31           N
ATOM   4755  H   ASN A 381      -1.283   7.259  -2.319  1.00 92.31           H
ATOM   4756  CA  ASN A 381      -2.443   8.038  -0.704  1.00 92.31           C
ATOM   4757  HA  ASN A 381      -3.525   7.969  -0.818  1.00 92.31           H
ATOM   4758  C   ASN A 381      -2.211   9.359   0.069  1.00 92.31           C
ATOM   4759  CB  ASN A 381      -1.963   6.764   0.029  1.00 92.31           C
ATOM   4760  HB2 ASN A 381      -2.124   6.862   1.103  1.00 92.31           H
ATOM   4761  HB3 ASN A 381      -0.903   6.587  -0.152  1.00 92.31           H
ATOM   4762  O   ASN A 381      -3.199  10.031   0.398  1.00 92.31           O
ATOM   4763  CG  ASN A 381      -2.684   5.515  -0.432  1.00 92.31           C
ATOM   4764  ND2 ASN A 381      -2.194   4.346  -0.111  1.00 92.31           N
ATOM   4765 HD21 ASN A 381      -1.287   4.224   0.316  1.00 92.31           H
ATOM   4766 HD22 ASN A 381      -2.636   3.542  -0.533  1.00 92.31           H
ATOM   4767  OD1 ASN A 381      -3.732   5.577  -1.050  1.00 92.31           O
ATOM   4768  N   PRO A 382      -0.961   9.817   0.304  1.00 93.50           N
ATOM   4769  CA  PRO A 382      -0.687  11.135   0.887  1.00 93.50           C
ATOM   4770  HA  PRO A 382      -1.000  11.132   1.931  1.00 93.50           H
ATOM   4771  C   PRO A 382      -1.377  12.303   0.173  1.00 93.50           C
ATOM   4772  CB  PRO A 382       0.835  11.291   0.835  1.00 93.50           C
ATOM   4773  HB2 PRO A 382       1.203  11.904   1.658  1.00 93.50           H
ATOM   4774  HB3 PRO A 382       1.143  11.713  -0.121  1.00 93.50           H
ATOM   4775  O   PRO A 382      -1.923  13.193   0.832  1.00 93.50           O
ATOM   4776  CG  PRO A 382       1.342   9.857   0.930  1.00 93.50           C
ATOM   4777  HG2 PRO A 382       2.322   9.737   0.468  1.00 93.50           H
ATOM   4778  HG3 PRO A 382       1.367   9.546   1.974  1.00 93.50           H
ATOM   4779  CD  PRO A 382       0.279   9.054   0.195  1.00 93.50           C
ATOM   4780  HD2 PRO A 382       0.206   8.088   0.695  1.00 93.50           H
ATOM   4781  HD3 PRO A 382       0.560   8.919  -0.850  1.00 93.50           H
ATOM   4782  N   ILE A 383      -1.395  12.287  -1.165  1.00 93.75           N
ATOM   4783  H   ILE A 383      -0.952  11.514  -1.641  1.00 93.75           H
ATOM   4784  CA  ILE A 383      -2.045  13.325  -1.977  1.00 93.75           C
ATOM   4785  HA  ILE A 383      -1.640  14.294  -1.683  1.00 93.75           H
ATOM   4786  C   ILE A 383      -3.549  13.352  -1.675  1.00 93.75           C
ATOM   4787  CB  ILE A 383      -1.743  13.116  -3.483  1.00 93.75           C
ATOM   4788  HB  ILE A 383      -2.075  12.119  -3.774  1.00 93.75           H
ATOM   4789  O   ILE A 383      -4.101  14.414  -1.372  1.00 93.75           O
ATOM   4790  CG1 ILE A 383      -0.224  13.226  -3.758  1.00 93.75           C
ATOM   4791 HG12 ILE A 383       0.114  14.238  -3.536  1.00 93.75           H
ATOM   4792 HG13 ILE A 383       0.316  12.549  -3.097  1.00 93.75           H
ATOM   4793  CG2 ILE A 383      -2.512  14.136  -4.343  1.00 93.75           C
ATOM   4794 HG21 ILE A 383      -3.587  14.031  -4.196  1.00 93.75           H
ATOM   4795 HG22 ILE A 383      -2.327  13.953  -5.402  1.00 93.75           H
ATOM   4796 HG23 ILE A 383      -2.191  15.148  -4.096  1.00 93.75           H
ATOM   4797  CD1 ILE A 383       0.182  12.872  -5.195  1.00 93.75           C
ATOM   4798 HD11 ILE A 383      -0.188  13.617  -5.898  1.00 93.75           H
ATOM   4799 HD12 ILE A 383       1.270  12.851  -5.268  1.00 93.75           H
ATOM   4800 HD13 ILE A 383      -0.204  11.888  -5.463  1.00 93.75           H
ATOM   4801  N   ILE A 384      -4.215  12.194  -1.673  1.00 93.81           N
ATOM   4802  H   ILE A 384      -3.710  11.351  -1.906  1.00 93.81           H
ATOM   4803  CA  ILE A 384      -5.640  12.087  -1.341  1.00 93.81           C
ATOM   4804  HA  ILE A 384      -6.199  12.720  -2.031  1.00 93.81           H
ATOM   4805  C   ILE A 384      -5.911  12.615   0.072  1.00 93.81           C
ATOM   4806  CB  ILE A 384      -6.150  10.637  -1.506  1.00 93.81           C
ATOM   4807  HB  ILE A 384      -5.497   9.960  -0.956  1.00 93.81           H
ATOM   4808  O   ILE A 384      -6.852  13.394   0.263  1.00 93.81           O
ATOM   4809  CG1 ILE A 384      -6.172  10.216  -2.991  1.00 93.81           C
ATOM   4810 HG12 ILE A 384      -5.242  10.510  -3.478  1.00 93.81           H
ATOM   4811 HG13 ILE A 384      -6.986  10.730  -3.502  1.00 93.81           H
ATOM   4812  CG2 ILE A 384      -7.574  10.540  -0.921  1.00 93.81           C
ATOM   4813 HG21 ILE A 384      -8.086   9.635  -1.248  1.00 93.81           H
ATOM   4814 HG22 ILE A 384      -7.529  10.522   0.168  1.00 93.81           H
ATOM   4815 HG23 ILE A 384      -8.166  11.391  -1.256  1.00 93.81           H
ATOM   4816  CD1 ILE A 384      -6.344   8.701  -3.172  1.00 93.81           C
ATOM   4817 HD11 ILE A 384      -5.500   8.174  -2.726  1.00 93.81           H
ATOM   4818 HD12 ILE A 384      -7.266   8.342  -2.715  1.00 93.81           H
ATOM   4819 HD13 ILE A 384      -6.394   8.471  -4.236  1.00 93.81           H
ATOM   4820  N   TYR A 385      -5.090  12.252   1.063  1.00 91.94           N
ATOM   4821  H   TYR A 385      -4.349  11.595   0.862  1.00 91.94           H
ATOM   4822  CA  TYR A 385      -5.267  12.735   2.435  1.00 91.94           C
ATOM   4823  HA  TYR A 385      -6.274  12.476   2.761  1.00 91.94           H
ATOM   4824  C   TYR A 385      -5.151  14.258   2.527  1.00 91.94           C
ATOM   4825  CB  TYR A 385      -4.259  12.074   3.385  1.00 91.94           C
ATOM   4826  HB2 TYR A 385      -3.257  12.394   3.100  1.00 91.94           H
ATOM   4827  HB3 TYR A 385      -4.444  12.439   4.395  1.00 91.94           H
ATOM   4828  O   TYR A 385      -5.984  14.893   3.181  1.00 91.94           O
ATOM   4829  CG  TYR A 385      -4.291  10.559   3.426  1.00 91.94           C
ATOM   4830  CD1 TYR A 385      -5.512   9.857   3.416  1.00 91.94           C
ATOM   4831  HD1 TYR A 385      -6.455  10.384   3.394  1.00 91.94           H
ATOM   4832  CD2 TYR A 385      -3.081   9.846   3.491  1.00 91.94           C
ATOM   4833  HD2 TYR A 385      -2.144  10.383   3.523  1.00 91.94           H
ATOM   4834  CE1 TYR A 385      -5.502   8.453   3.424  1.00 91.94           C
ATOM   4835  HE1 TYR A 385      -6.425   7.892   3.456  1.00 91.94           H
ATOM   4836  CE2 TYR A 385      -3.066   8.442   3.444  1.00 91.94           C
ATOM   4837  HE2 TYR A 385      -2.129   7.905   3.442  1.00 91.94           H
ATOM   4838  OH  TYR A 385      -4.306   6.395   3.280  1.00 91.94           O
ATOM   4839  HH  TYR A 385      -3.434   6.023   3.128  1.00 91.94           H
ATOM   4840  CZ  TYR A 385      -4.286   7.745   3.373  1.00 91.94           C
ATOM   4841  N   TYR A 386      -4.170  14.855   1.845  1.00 92.12           N
ATOM   4842  H   TYR A 386      -3.518  14.276   1.335  1.00 92.12           H
ATOM   4843  CA  TYR A 386      -3.988  16.305   1.804  1.00 92.12           C
ATOM   4844  HA  TYR A 386      -3.892  16.676   2.824  1.00 92.12           H
ATOM   4845  C   TYR A 386      -5.186  17.024   1.163  1.00 92.12           C
ATOM   4846  CB  TYR A 386      -2.690  16.627   1.051  1.00 92.12           C
ATOM   4847  HB2 TYR A 386      -2.727  16.184   0.056  1.00 92.12           H
ATOM   4848  HB3 TYR A 386      -1.852  16.171   1.578  1.00 92.12           H
ATOM   4849  O   TYR A 386      -5.662  18.033   1.688  1.00 92.12           O
ATOM   4850  CG  TYR A 386      -2.434  18.116   0.916  1.00 92.12           C
ATOM   4851  CD1 TYR A 386      -2.819  18.797  -0.255  1.00 92.12           C
ATOM   4852  HD1 TYR A 386      -3.267  18.253  -1.073  1.00 92.12           H
ATOM   4853  CD2 TYR A 386      -1.826  18.820   1.971  1.00 92.12           C
ATOM   4854  HD2 TYR A 386      -1.496  18.282   2.848  1.00 92.12           H
ATOM   4855  CE1 TYR A 386      -2.602  20.184  -0.369  1.00 92.12           C
ATOM   4856  HE1 TYR A 386      -2.885  20.692  -1.279  1.00 92.12           H
ATOM   4857  CE2 TYR A 386      -1.614  20.210   1.867  1.00 92.12           C
ATOM   4858  HE2 TYR A 386      -1.124  20.748   2.665  1.00 92.12           H
ATOM   4859  OH  TYR A 386      -1.830  22.240   0.595  1.00 92.12           O
ATOM   4860  HH  TYR A 386      -1.789  22.478  -0.335  1.00 92.12           H
ATOM   4861  CZ  TYR A 386      -2.008  20.894   0.697  1.00 92.12           C
ATOM   4862  N   TRP A 387      -5.711  16.509   0.049  1.00 90.31           N
ATOM   4863  H   TRP A 387      -5.264  15.702  -0.364  1.00 90.31           H
ATOM   4864  CA  TRP A 387      -6.806  17.158  -0.676  1.00 90.31           C
ATOM   4865  HA  TRP A 387      -6.623  18.232  -0.698  1.00 90.31           H
ATOM   4866  C   TRP A 387      -8.171  16.970  -0.011  1.00 90.31           C
ATOM   4867  CB  TRP A 387      -6.815  16.667  -2.126  1.00 90.31           C
ATOM   4868  HB2 TRP A 387      -6.647  15.591  -2.158  1.00 90.31           H
ATOM   4869  HB3 TRP A 387      -7.798  16.857  -2.557  1.00 90.31           H
ATOM   4870  O   TRP A 387      -8.954  17.919   0.081  1.00 90.31           O
ATOM   4871  CG  TRP A 387      -5.814  17.366  -2.990  1.00 90.31           C
ATOM   4872  CD1 TRP A 387      -4.607  16.890  -3.366  1.00 90.31           C
ATOM   4873  HD1 TRP A 387      -4.216  15.918  -3.105  1.00 90.31           H
ATOM   4874  CD2 TRP A 387      -5.922  18.685  -3.602  1.00 90.31           C
ATOM   4875  CE2 TRP A 387      -4.726  18.943  -4.336  1.00 90.31           C
ATOM   4876  CE3 TRP A 387      -6.922  19.682  -3.621  1.00 90.31           C
ATOM   4877  HE3 TRP A 387      -7.852  19.504  -3.101  1.00 90.31           H
ATOM   4878  NE1 TRP A 387      -3.958  17.816  -4.156  1.00 90.31           N
ATOM   4879  HE1 TRP A 387      -3.067  17.643  -4.598  1.00 90.31           H
ATOM   4880  CH2 TRP A 387      -5.544  21.098  -5.061  1.00 90.31           C
ATOM   4881  HH2 TRP A 387      -5.417  22.004  -5.635  1.00 90.31           H
ATOM   4882  CZ2 TRP A 387      -4.528  20.128  -5.055  1.00 90.31           C
ATOM   4883  HZ2 TRP A 387      -3.620  20.279  -5.620  1.00 90.31           H
ATOM   4884  CZ3 TRP A 387      -6.735  20.876  -4.345  1.00 90.31           C
ATOM   4885  HZ3 TRP A 387      -7.519  21.618  -4.382  1.00 90.31           H
ATOM   4886  N   MET A 388      -8.474  15.761   0.465  1.00 87.88           N
ATOM   4887  H   MET A 388      -7.789  15.026   0.364  1.00 87.88           H
ATOM   4888  CA  MET A 388      -9.825  15.401   0.908  1.00 87.88           C
ATOM   4889  HA  MET A 388     -10.540  16.068   0.425  1.00 87.88           H
ATOM   4890  C   MET A 388     -10.040  15.560   2.414  1.00 87.88           C
ATOM   4891  CB  MET A 388     -10.155  13.979   0.447  1.00 87.88           C
ATOM   4892  HB2 MET A 388     -11.150  13.718   0.808  1.00 87.88           H
ATOM   4893  HB3 MET A 388      -9.434  13.281   0.872  1.00 87.88           H
ATOM   4894  O   MET A 388     -11.181  15.742   2.855  1.00 87.88           O
ATOM   4895  CG  MET A 388     -10.132  13.872  -1.082  1.00 87.88           C
ATOM   4896  HG2 MET A 388     -10.711  14.690  -1.511  1.00 87.88           H
ATOM   4897  HG3 MET A 388      -9.101  13.977  -1.421  1.00 87.88           H
ATOM   4898  SD  MET A 388     -10.771  12.316  -1.742  1.00 87.88           S
ATOM   4899  CE  MET A 388     -12.543  12.510  -1.451  1.00 87.88           C
ATOM   4900  HE1 MET A 388     -13.041  11.620  -1.837  1.00 87.88           H
ATOM   4901  HE2 MET A 388     -12.905  13.391  -1.980  1.00 87.88           H
ATOM   4902  HE3 MET A 388     -12.742  12.604  -0.384  1.00 87.88           H
ATOM   4903  N   ASN A 389      -8.973  15.545   3.220  1.00 87.12           N
ATOM   4904  H   ASN A 389      -8.055  15.406   2.821  1.00 87.12           H
ATOM   4905  CA  ASN A 389      -9.074  15.698   4.664  1.00 87.12           C
ATOM   4906  HA  ASN A 389     -10.127  15.689   4.944  1.00 87.12           H
ATOM   4907  C   ASN A 389      -8.510  17.045   5.131  1.00 87.12           C
ATOM   4908  CB  ASN A 389      -8.467  14.475   5.350  1.00 87.12           C
ATOM   4909  HB2 ASN A 389      -7.385  14.459   5.219  1.00 87.12           H
ATOM   4910  HB3 ASN A 389      -8.865  13.581   4.870  1.00 87.12           H
ATOM   4911  O   ASN A 389      -7.313  17.224   5.337  1.00 87.12           O
ATOM   4912  CG  ASN A 389      -8.808  14.426   6.826  1.00 87.12           C
ATOM   4913  ND2 ASN A 389      -9.037  13.243   7.346  1.00 87.12           N
ATOM   4914 HD21 ASN A 389      -9.211  13.184   8.339  1.00 87.12           H
ATOM   4915 HD22 ASN A 389      -8.937  12.424   6.763  1.00 87.12           H
ATOM   4916  OD1 ASN A 389      -8.884  15.428   7.526  1.00 87.12           O
ATOM   4917  N   ALA A 390      -9.419  17.991   5.385  1.00 87.38           N
ATOM   4918  H   ALA A 390     -10.378  17.787   5.145  1.00 87.38           H
ATOM   4919  CA  ALA A 390      -9.081  19.347   5.820  1.00 87.38           C
ATOM   4920  HA  ALA A 390      -8.514  19.831   5.025  1.00 87.38           H
ATOM   4921  C   ALA A 390      -8.212  19.389   7.091  1.00 87.38           C
ATOM   4922  CB  ALA A 390     -10.389  20.119   6.038  1.00 87.38           C
ATOM   4923  HB1 ALA A 390     -10.977  19.649   6.826  1.00 87.38           H
ATOM   4924  HB2 ALA A 390     -10.160  21.143   6.332  1.00 87.38           H
ATOM   4925  HB3 ALA A 390     -10.963  20.142   5.112  1.00 87.38           H
ATOM   4926  O   ALA A 390      -7.403  20.303   7.242  1.00 87.38           O
ATOM   4927  N   ARG A 391      -8.355  18.406   7.990  1.00 87.50           N
ATOM   4928  H   ARG A 391      -8.935  17.615   7.747  1.00 87.50           H
ATOM   4929  CA  ARG A 391      -7.552  18.332   9.213  1.00 87.50           C
ATOM   4930  HA  ARG A 391      -7.453  19.337   9.622  1.00 87.50           H
ATOM   4931  C   ARG A 391      -6.126  17.871   8.910  1.00 87.50           C
ATOM   4932  CB  ARG A 391      -8.265  17.452  10.248  1.00 87.50           C
ATOM   4933  HB2 ARG A 391      -8.248  16.412   9.921  1.00 87.50           H
ATOM   4934  HB3 ARG A 391      -9.302  17.776  10.335  1.00 87.50           H
ATOM   4935  O   ARG A 391      -5.196  18.515   9.381  1.00 87.50           O
ATOM   4936  CG  ARG A 391      -7.587  17.566  11.617  1.00 87.50           C
ATOM   4937  HG2 ARG A 391      -6.552  17.243  11.505  1.00 87.50           H
ATOM   4938  HG3 ARG A 391      -7.592  18.602  11.955  1.00 87.50           H
ATOM   4939  CD  ARG A 391      -8.250  16.676  12.673  1.00 87.50           C
ATOM   4940  HD2 ARG A 391      -8.314  15.660  12.282  1.00 87.50           H
ATOM   4941  HD3 ARG A 391      -7.611  16.672  13.556  1.00 87.50           H
ATOM   4942  NE  ARG A 391      -9.597  17.131  13.053  1.00 87.50           N
ATOM   4943  HE  ARG A 391      -9.964  17.932  12.558  1.00 87.50           H
ATOM   4944  NH1 ARG A 391      -9.920  15.604  14.741  1.00 87.50           N
ATOM   4945 HH11 ARG A 391      -8.996  15.226  14.585  1.00 87.50           H
ATOM   4946 HH12 ARG A 391     -10.491  15.207  15.474  1.00 87.50           H
ATOM   4947  NH2 ARG A 391     -11.528  17.080  14.253  1.00 87.50           N
ATOM   4948 HH21 ARG A 391     -12.086  16.702  15.006  1.00 87.50           H
ATOM   4949 HH22 ARG A 391     -11.874  17.869  13.726  1.00 87.50           H
ATOM   4950  CZ  ARG A 391     -10.340  16.602  14.009  1.00 87.50           C
ATOM   4951  N   PHE A 392      -5.952  16.831   8.086  1.00 87.50           N
ATOM   4952  H   PHE A 392      -6.763  16.388   7.678  1.00 87.50           H
ATOM   4953  CA  PHE A 392      -4.618  16.445   7.597  1.00 87.50           C
ATOM   4954  HA  PHE A 392      -3.972  16.222   8.446  1.00 87.50           H
ATOM   4955  C   PHE A 392      -3.960  17.598   6.846  1.00 87.50           C
ATOM   4956  CB  PHE A 392      -4.671  15.208   6.690  1.00 87.50           C
ATOM   4957  HB2 PHE A 392      -3.833  15.250   5.994  1.00 87.50           H
ATOM   4958  HB3 PHE A 392      -5.576  15.234   6.083  1.00 87.50           H
ATOM   4959  O   PHE A 392      -2.810  17.907   7.123  1.00 87.50           O
ATOM   4960  CG  PHE A 392      -4.554  13.892   7.430  1.00 87.50           C
ATOM   4961  CD1 PHE A 392      -3.301  13.459   7.897  1.00 87.50           C
ATOM   4962  HD1 PHE A 392      -2.420  14.060   7.729  1.00 87.50           H
ATOM   4963  CD2 PHE A 392      -5.672  13.066   7.606  1.00 87.50           C
ATOM   4964  HD2 PHE A 392      -6.611  13.365   7.165  1.00 87.50           H
ATOM   4965  CE1 PHE A 392      -3.184  12.219   8.546  1.00 87.50           C
ATOM   4966  HE1 PHE A 392      -2.212  11.875   8.866  1.00 87.50           H
ATOM   4967  CE2 PHE A 392      -5.569  11.831   8.267  1.00 87.50           C
ATOM   4968  HE2 PHE A 392      -6.426  11.181   8.363  1.00 87.50           H
ATOM   4969  CZ  PHE A 392      -4.315  11.405   8.735  1.00 87.50           C
ATOM   4970  HZ  PHE A 392      -4.209  10.434   9.194  1.00 87.50           H
ATOM   4971  N   ARG A 393      -4.702  18.297   5.980  1.00 91.44           N
ATOM   4972  H   ARG A 393      -5.610  17.928   5.738  1.00 91.44           H
ATOM   4973  CA  ARG A 393      -4.204  19.469   5.250  1.00 91.44           C
ATOM   4974  HA  ARG A 393      -3.373  19.153   4.620  1.00 91.44           H
ATOM   4975  C   ARG A 393      -3.674  20.570   6.167  1.00 91.44           C
ATOM   4976  CB  ARG A 393      -5.331  20.009   4.366  1.00 91.44           C
ATOM   4977  HB2 ARG A 393      -6.095  20.476   4.987  1.00 91.44           H
ATOM   4978  HB3 ARG A 393      -5.791  19.177   3.833  1.00 91.44           H
ATOM   4979  O   ARG A 393      -2.639  21.154   5.869  1.00 91.44           O
ATOM   4980  CG  ARG A 393      -4.792  21.029   3.357  1.00 91.44           C
ATOM   4981  HG2 ARG A 393      -4.438  21.924   3.869  1.00 91.44           H
ATOM   4982  HG3 ARG A 393      -3.958  20.574   2.823  1.00 91.44           H
ATOM   4983  CD  ARG A 393      -5.843  21.414   2.319  1.00 91.44           C
ATOM   4984  HD2 ARG A 393      -6.168  20.510   1.806  1.00 91.44           H
ATOM   4985  HD3 ARG A 393      -5.373  22.071   1.587  1.00 91.44           H
ATOM   4986  NE  ARG A 393      -7.002  22.095   2.928  1.00 91.44           N
ATOM   4987  HE  ARG A 393      -6.942  22.302   3.914  1.00 91.44           H
ATOM   4988  NH1 ARG A 393      -8.242  22.219   1.006  1.00 91.44           N
ATOM   4989 HH11 ARG A 393      -9.064  22.508   0.495  1.00 91.44           H
ATOM   4990 HH12 ARG A 393      -7.541  21.666   0.535  1.00 91.44           H
ATOM   4991  NH2 ARG A 393      -9.045  23.099   2.897  1.00 91.44           N
ATOM   4992 HH21 ARG A 393      -8.916  23.388   3.856  1.00 91.44           H
ATOM   4993 HH22 ARG A 393      -9.821  23.461   2.361  1.00 91.44           H
ATOM   4994  CZ  ARG A 393      -8.090  22.462   2.278  1.00 91.44           C
ATOM   4995  N   SER A 394      -4.385  20.863   7.257  1.00 90.00           N
ATOM   4996  H   SER A 394      -5.242  20.354   7.421  1.00 90.00           H
ATOM   4997  CA  SER A 394      -3.962  21.873   8.235  1.00 90.00           C
ATOM   4998  HA  SER A 394      -3.834  22.829   7.728  1.00 90.00           H
ATOM   4999  C   SER A 394      -2.625  21.500   8.873  1.00 90.00           C
ATOM   5000  CB  SER A 394      -5.027  22.041   9.319  1.00 90.00           C
ATOM   5001  HB2 SER A 394      -6.003  22.157   8.846  1.00 90.00           H
ATOM   5002  HB3 SER A 394      -5.053  21.160   9.960  1.00 90.00           H
ATOM   5003  O   SER A 394      -1.707  22.311   8.855  1.00 90.00           O
ATOM   5004  OG  SER A 394      -4.773  23.189  10.098  1.00 90.00           O
ATOM   5005  HG  SER A 394      -3.902  23.144  10.499  1.00 90.00           H
ATOM   5006  N   TYR A 395      -2.496  20.263   9.361  1.00 89.75           N
ATOM   5007  H   TYR A 395      -3.288  19.636   9.346  1.00 89.75           H
ATOM   5008  CA  TYR A 395      -1.252  19.782   9.969  1.00 89.75           C
ATOM   5009  HA  TYR A 395      -0.917  20.506  10.712  1.00 89.75           H
ATOM   5010  C   TYR A 395      -0.116  19.645   8.953  1.00 89.75           C
ATOM   5011  CB  TYR A 395      -1.509  18.440  10.663  1.00 89.75           C
ATOM   5012  HB2 TYR A 395      -1.929  17.738   9.943  1.00 89.75           H
ATOM   5013  HB3 TYR A 395      -0.551  18.041  10.997  1.00 89.75           H
ATOM   5014  O   TYR A 395       1.029  19.942   9.264  1.00 89.75           O
ATOM   5015  CG  TYR A 395      -2.406  18.530  11.881  1.00 89.75           C
ATOM   5016  CD1 TYR A 395      -2.046  19.391  12.934  1.00 89.75           C
ATOM   5017  HD1 TYR A 395      -1.148  19.987  12.882  1.00 89.75           H
ATOM   5018  CD2 TYR A 395      -3.568  17.741  11.988  1.00 89.75           C
ATOM   5019  HD2 TYR A 395      -3.827  17.063  11.188  1.00 89.75           H
ATOM   5020  CE1 TYR A 395      -2.851  19.490  14.078  1.00 89.75           C
ATOM   5021  HE1 TYR A 395      -2.544  20.171  14.858  1.00 89.75           H
ATOM   5022  CE2 TYR A 395      -4.367  17.820  13.148  1.00 89.75           C
ATOM   5023  HE2 TYR A 395      -5.237  17.192  13.268  1.00 89.75           H
ATOM   5024  OH  TYR A 395      -4.781  18.801  15.307  1.00 89.75           O
ATOM   5025  HH  TYR A 395      -4.376  19.480  15.852  1.00 89.75           H
ATOM   5026  CZ  TYR A 395      -4.013  18.704  14.188  1.00 89.75           C
ATOM   5027  N   PHE A 396      -0.419  19.248   7.717  1.00 88.12           N
ATOM   5028  H   PHE A 396      -1.364  18.950   7.517  1.00 88.12           H
ATOM   5029  CA  PHE A 396       0.573  19.177   6.647  1.00 88.12           C
ATOM   5030  HA  PHE A 396       1.397  18.542   6.971  1.00 88.12           H
ATOM   5031  C   PHE A 396       1.153  20.564   6.345  1.00 88.12           C
ATOM   5032  CB  PHE A 396      -0.073  18.551   5.406  1.00 88.12           C
ATOM   5033  HB2 PHE A 396      -0.675  17.697   5.716  1.00 88.12           H
ATOM   5034  HB3 PHE A 396      -0.741  19.273   4.937  1.00 88.12           H
ATOM   5035  O   PHE A 396       2.364  20.714   6.230  1.00 88.12           O
ATOM   5036  CG  PHE A 396       0.930  18.053   4.389  1.00 88.12           C
ATOM   5037  CD1 PHE A 396       1.562  18.946   3.502  1.00 88.12           C
ATOM   5038  HD1 PHE A 396       1.342  20.002   3.536  1.00 88.12           H
ATOM   5039  CD2 PHE A 396       1.246  16.682   4.342  1.00 88.12           C
ATOM   5040  HD2 PHE A 396       0.774  15.988   5.023  1.00 88.12           H
ATOM   5041  CE1 PHE A 396       2.511  18.467   2.582  1.00 88.12           C
ATOM   5042  HE1 PHE A 396       3.008  19.148   1.907  1.00 88.12           H
ATOM   5043  CE2 PHE A 396       2.196  16.206   3.424  1.00 88.12           C
ATOM   5044  HE2 PHE A 396       2.450  15.156   3.398  1.00 88.12           H
ATOM   5045  CZ  PHE A 396       2.832  17.099   2.547  1.00 88.12           C
ATOM   5046  HZ  PHE A 396       3.572  16.736   1.850  1.00 88.12           H
ATOM   5047  N   ARG A 397       0.301  21.598   6.271  1.00 87.81           N
ATOM   5048  H   ARG A 397      -0.684  21.415   6.399  1.00 87.81           H
ATOM   5049  CA  ARG A 397       0.753  22.988   6.106  1.00 87.81           C
ATOM   5050  HA  ARG A 397       1.425  23.049   5.250  1.00 87.81           H
ATOM   5051  C   ARG A 397       1.579  23.464   7.292  1.00 87.81           C
ATOM   5052  CB  ARG A 397      -0.437  23.927   5.895  1.00 87.81           C
[truncated: 14,743 more chars]
