# Supplementary material for: In silico analysis of crustacean hyperglycemic hormone family G protein-coupled receptor candidates
Source: Front Endocrinol (Lausanne). 2024 Jan 9;14:1322800. doi: 10.3389/fendo.2023.1322800 (PMC10828670; doi:10.3389/fendo.2023.1322800)
Supplement: Supplementary Data Sheet 1 — G. lateralis ESG transcriptome data set. [file DataSheet_1.zip › Supplementary Data/SuppData6/Gl-A34a2/A34a2_best_model.pdb]

HELIX    1   1 SER A   42  LYS A   72  1                                  31
HELIX    2   2 LEU A   76  ARG A   78  1                                   3
HELIX    3   3 SER A   80  ALA A   98  1                                  19
HELIX    4   4 PRO A  100  THR A  108  1                                   9
HELIX    5   5 GLY A  115  VAL A  149  1                                  35
HELIX    6   6 ALA A  158  VAL A  181  1                                  24
HELIX    7   7 VAL A  202  ARG A  236  1                                  35
HELIX    8   8 HIS A  238  LYS A  246  1                                   9
HELIX    9   9 PRO A  249  ILE A  281  1                                  33
HELIX   10  10 ASN A  283  PHE A  285  1                                   3
HELIX   11  11 GLU A  296  MET A  327  1                                  32
HELIX   12  12 GLN A  329  THR A  338  1                                  10
HELIX   13  13 PRO A  340  PHE A  342  1                                   3
SHEET    1   1 1 ARG A 183  HIS A 189  0
SHEET    2   2 1 THR A 194  GLU A 200  0
ATOM      1  N   ALA A  35      33.843 -11.883 -16.419  1.00 50.94           N
ATOM      2  H   ALA A  35      33.759 -12.271 -15.490  1.00 50.94           H
ATOM      3  H2  ALA A  35      33.485 -12.551 -17.087  1.00 50.94           H
ATOM      4  H3  ALA A  35      34.820 -11.699 -16.599  1.00 50.94           H
ATOM      5  CA  ALA A  35      33.061 -10.633 -16.475  1.00 50.94           C
ATOM      6  HA  ALA A  35      33.209 -10.153 -17.442  1.00 50.94           H
ATOM      7  C   ALA A  35      33.567  -9.698 -15.383  1.00 50.94           C
ATOM      8  CB  ALA A  35      31.567 -10.937 -16.304  1.00 50.94           C
ATOM      9  HB1 ALA A  35      31.224 -11.593 -17.103  1.00 50.94           H
ATOM     10  HB2 ALA A  35      30.997 -10.009 -16.344  1.00 50.94           H
ATOM     11  HB3 ALA A  35      31.386 -11.417 -15.342  1.00 50.94           H
ATOM     12  O   ALA A  35      33.884 -10.185 -14.304  1.00 50.94           O
ATOM     13  N   ASN A  36      33.715  -8.401 -15.658  1.00 51.12           N
ATOM     14  H   ASN A  36      33.387  -8.032 -16.539  1.00 51.12           H
ATOM     15  CA  ASN A  36      34.048  -7.414 -14.630  1.00 51.12           C
ATOM     16  HA  ASN A  36      34.815  -7.817 -13.969  1.00 51.12           H
ATOM     17  C   ASN A  36      32.767  -7.173 -13.813  1.00 51.12           C
ATOM     18  CB  ASN A  36      34.600  -6.152 -15.337  1.00 51.12           C
ATOM     19  HB2 ASN A  36      35.227  -6.450 -16.177  1.00 51.12           H
ATOM     20  HB3 ASN A  36      33.778  -5.554 -15.730  1.00 51.12           H
ATOM     21  O   ASN A  36      31.915  -6.401 -14.237  1.00 51.12           O
ATOM     22  CG  ASN A  36      35.470  -5.277 -14.449  1.00 51.12           C
ATOM     23  ND2 ASN A  36      35.732  -4.058 -14.856  1.00 51.12           N
ATOM     24 HD21 ASN A  36      36.286  -3.493 -14.227  1.00 51.12           H
ATOM     25 HD22 ASN A  36      35.267  -3.672 -15.665  1.00 51.12           H
ATOM     26  OD1 ASN A  36      35.978  -5.694 -13.424  1.00 51.12           O
ATOM     27  N   ILE A  37      32.558  -7.939 -12.739  1.00 60.16           N
ATOM     28  H   ILE A  37      33.272  -8.595 -12.457  1.00 60.16           H
ATOM     29  CA  ILE A  37      31.352  -7.824 -11.908  1.00 60.16           C
ATOM     30  HA  ILE A  37      30.479  -7.755 -12.558  1.00 60.16           H
ATOM     31  C   ILE A  37      31.467  -6.516 -11.125  1.00 60.16           C
ATOM     32  CB  ILE A  37      31.159  -9.056 -10.988  1.00 60.16           C
ATOM     33  HB  ILE A  37      32.029  -9.140 -10.337  1.00 60.16           H
ATOM     34  O   ILE A  37      32.315  -6.382 -10.243  1.00 60.16           O
ATOM     35  CG1 ILE A  37      31.041 -10.354 -11.823  1.00 60.16           C
ATOM     36 HG12 ILE A  37      30.119 -10.329 -12.405  1.00 60.16           H
ATOM     37 HG13 ILE A  37      31.875 -10.416 -12.521  1.00 60.16           H
ATOM     38  CG2 ILE A  37      29.907  -8.870 -10.107  1.00 60.16           C
ATOM     39 HG21 ILE A  37      29.020  -8.758 -10.730  1.00 60.16           H
ATOM     40 HG22 ILE A  37      29.770  -9.724  -9.444  1.00 60.16           H
ATOM     41 HG23 ILE A  37      30.009  -7.987  -9.476  1.00 60.16           H
ATOM     42  CD1 ILE A  37      31.068 -11.643 -10.991  1.00 60.16           C
ATOM     43 HD11 ILE A  37      30.172 -11.722 -10.376  1.00 60.16           H
ATOM     44 HD12 ILE A  37      31.953 -11.657 -10.354  1.00 60.16           H
ATOM     45 HD13 ILE A  37      31.099 -12.502 -11.661  1.00 60.16           H
ATOM     46  N   THR A  38      30.643  -5.536 -11.477  1.00 66.31           N
ATOM     47  H   THR A  38      30.003  -5.663 -12.248  1.00 66.31           H
ATOM     48  CA  THR A  38      30.529  -4.272 -10.754  1.00 66.31           C
ATOM     49  HA  THR A  38      31.525  -3.932 -10.470  1.00 66.31           H
ATOM     50  C   THR A  38      29.729  -4.500  -9.477  1.00 66.31           C
ATOM     51  CB  THR A  38      29.890  -3.183 -11.633  1.00 66.31           C
ATOM     52  HB  THR A  38      29.436  -2.419 -11.002  1.00 66.31           H
ATOM     53  O   THR A  38      28.527  -4.748  -9.500  1.00 66.31           O
ATOM     54  CG2 THR A  38      30.946  -2.531 -12.526  1.00 66.31           C
ATOM     55 HG21 THR A  38      31.409  -3.284 -13.164  1.00 66.31           H
ATOM     56 HG22 THR A  38      31.709  -2.055 -11.910  1.00 66.31           H
ATOM     57 HG23 THR A  38      30.476  -1.772 -13.152  1.00 66.31           H
ATOM     58  OG1 THR A  38      28.920  -3.736 -12.496  1.00 66.31           O
ATOM     59  HG1 THR A  38      28.306  -3.046 -12.756  1.00 66.31           H
ATOM     60  N   TYR A  39      30.413  -4.438  -8.338  1.00 68.94           N
ATOM     61  H   TYR A  39      31.410  -4.280  -8.373  1.00 68.94           H
ATOM     62  CA  TYR A  39      29.751  -4.441  -7.039  1.00 68.94           C
ATOM     63  HA  TYR A  39      28.990  -5.222  -7.042  1.00 68.94           H
ATOM     64  C   TYR A  39      29.093  -3.078  -6.802  1.00 68.94           C
ATOM     65  CB  TYR A  39      30.756  -4.768  -5.929  1.00 68.94           C
ATOM     66  HB2 TYR A  39      30.271  -4.619  -4.965  1.00 68.94           H
ATOM     67  HB3 TYR A  39      31.595  -4.074  -5.984  1.00 68.94           H
ATOM     68  O   TYR A  39      29.736  -2.057  -7.072  1.00 68.94           O
ATOM     69  CG  TYR A  39      31.266  -6.192  -5.996  1.00 68.94           C
ATOM     70  CD1 TYR A  39      30.544  -7.220  -5.360  1.00 68.94           C
ATOM     71  HD1 TYR A  39      29.643  -6.987  -4.812  1.00 68.94           H
ATOM     72  CD2 TYR A  39      32.424  -6.499  -6.737  1.00 68.94           C
ATOM     73  HD2 TYR A  39      32.958  -5.717  -7.255  1.00 68.94           H
ATOM     74  CE1 TYR A  39      30.984  -8.554  -5.456  1.00 68.94           C
ATOM     75  HE1 TYR A  39      30.434  -9.351  -4.979  1.00 68.94           H
ATOM     76  CE2 TYR A  39      32.863  -7.832  -6.841  1.00 68.94           C
ATOM     77  HE2 TYR A  39      33.738  -8.062  -7.431  1.00 68.94           H
ATOM     78  OH  TYR A  39      32.558 -10.150  -6.301  1.00 68.94           O
ATOM     79  HH  TYR A  39      33.324 -10.230  -6.875  1.00 68.94           H
ATOM     80  CZ  TYR A  39      32.142  -8.861  -6.200  1.00 68.94           C
ATOM     81  N   PRO A  40      27.867  -3.027  -6.248  1.00 76.44           N
ATOM     82  CA  PRO A  40      27.369  -1.796  -5.656  1.00 76.44           C
ATOM     83  HA  PRO A  40      27.236  -1.050  -6.440  1.00 76.44           H
ATOM     84  C   PRO A  40      28.379  -1.299  -4.620  1.00 76.44           C
ATOM     85  CB  PRO A  40      26.011  -2.131  -5.029  1.00 76.44           C
ATOM     86  HB2 PRO A  40      25.282  -1.341  -5.208  1.00 76.44           H
ATOM     87  HB3 PRO A  40      26.123  -2.302  -3.958  1.00 76.44           H
ATOM     88  O   PRO A  40      29.003  -2.097  -3.910  1.00 76.44           O
ATOM     89  CG  PRO A  40      25.602  -3.439  -5.706  1.00 76.44           C
ATOM     90  HG2 PRO A  40      24.974  -4.055  -5.062  1.00 76.44           H
ATOM     91  HG3 PRO A  40      25.083  -3.216  -6.638  1.00 76.44           H
ATOM     92  CD  PRO A  40      26.934  -4.117  -6.020  1.00 76.44           C
ATOM     93  HD2 PRO A  40      27.265  -4.705  -5.164  1.00 76.44           H
ATOM     94  HD3 PRO A  40      26.833  -4.749  -6.903  1.00 76.44           H
ATOM     95  N   GLU A  41      28.560   0.016  -4.537  1.00 85.75           N
ATOM     96  H   GLU A  41      28.033   0.631  -5.139  1.00 85.75           H
ATOM     97  CA  GLU A  41      29.518   0.590  -3.598  1.00 85.75           C
ATOM     98  HA  GLU A  41      30.495   0.162  -3.822  1.00 85.75           H
ATOM     99  C   GLU A  41      29.160   0.191  -2.155  1.00 85.75           C
ATOM    100  CB  GLU A  41      29.623   2.113  -3.779  1.00 85.75           C
ATOM    101  HB2 GLU A  41      30.306   2.488  -3.017  1.00 85.75           H
ATOM    102  HB3 GLU A  41      28.642   2.564  -3.628  1.00 85.75           H
ATOM    103  O   GLU A  41      27.990   0.043  -1.789  1.00 85.75           O
ATOM    104  CG  GLU A  41      30.164   2.503  -5.170  1.00 85.75           C
ATOM    105  HG2 GLU A  41      31.097   1.964  -5.336  1.00 85.75           H
ATOM    106  HG3 GLU A  41      29.451   2.180  -5.928  1.00 85.75           H
ATOM    107  CD  GLU A  41      30.434   4.010  -5.347  1.00 85.75           C
ATOM    108  OE1 GLU A  41      30.629   4.448  -6.501  1.00 85.75           O
ATOM    109  OE2 GLU A  41      30.498   4.733  -4.330  1.00 85.75           O
ATOM    110  N   SER A  42      30.169   0.004  -1.301  1.00 88.75           N
ATOM    111  H   SER A  42      31.113   0.165  -1.620  1.00 88.75           H
ATOM    112  CA  SER A  42      29.972  -0.535   0.054  1.00 88.75           C
ATOM    113  HA  SER A  42      29.539  -1.531  -0.034  1.00 88.75           H
ATOM    114  C   SER A  42      29.014   0.303   0.908  1.00 88.75           C
ATOM    115  CB  SER A  42      31.324  -0.658   0.760  1.00 88.75           C
ATOM    116  HB2 SER A  42      31.172  -1.017   1.778  1.00 88.75           H
ATOM    117  HB3 SER A  42      31.939  -1.379   0.221  1.00 88.75           H
ATOM    118  O   SER A  42      28.272  -0.244   1.727  1.00 88.75           O
ATOM    119  OG  SER A  42      31.989   0.593   0.786  1.00 88.75           O
ATOM    120  HG  SER A  42      32.884   0.465   1.109  1.00 88.75           H
ATOM    121  N   TRP A  43      28.986   1.621   0.699  1.00 91.56           N
ATOM    122  H   TRP A  43      29.597   2.003  -0.009  1.00 91.56           H
ATOM    123  CA  TRP A  43      28.051   2.514   1.377  1.00 91.56           C
ATOM    124  HA  TRP A  43      28.050   2.267   2.439  1.00 91.56           H
ATOM    125  C   TRP A  43      26.609   2.339   0.876  1.00 91.56           C
ATOM    126  CB  TRP A  43      28.532   3.962   1.236  1.00 91.56           C
ATOM    127  HB2 TRP A  43      27.935   4.585   1.901  1.00 91.56           H
ATOM    128  HB3 TRP A  43      29.568   4.030   1.567  1.00 91.56           H
ATOM    129  O   TRP A  43      25.687   2.420   1.687  1.00 91.56           O
ATOM    130  CG  TRP A  43      28.422   4.523  -0.145  1.00 91.56           C
ATOM    131  CD1 TRP A  43      29.380   4.490  -1.093  1.00 91.56           C
ATOM    132  HD1 TRP A  43      30.373   4.077  -0.986  1.00 91.56           H
ATOM    133  CD2 TRP A  43      27.269   5.168  -0.773  1.00 91.56           C
ATOM    134  CE2 TRP A  43      27.594   5.472  -2.123  1.00 91.56           C
ATOM    135  CE3 TRP A  43      25.970   5.503  -0.340  1.00 91.56           C
ATOM    136  HE3 TRP A  43      25.697   5.274   0.680  1.00 91.56           H
ATOM    137  NE1 TRP A  43      28.893   5.060  -2.245  1.00 91.56           N
ATOM    138  HE1 TRP A  43      29.429   5.103  -3.099  1.00 91.56           H
ATOM    139  CH2 TRP A  43      25.394   6.366  -2.555  1.00 91.56           C
ATOM    140  HH2 TRP A  43      24.671   6.783  -3.240  1.00 91.56           H
ATOM    141  CZ2 TRP A  43      26.682   6.049  -3.013  1.00 91.56           C
ATOM    142  HZ2 TRP A  43      26.960   6.203  -4.045  1.00 91.56           H
ATOM    143  CZ3 TRP A  43      25.043   6.102  -1.217  1.00 91.56           C
ATOM    144  HZ3 TRP A  43      24.046   6.341  -0.876  1.00 91.56           H
ATOM    145  N   GLU A  44      26.392   2.035  -0.409  1.00 90.44           N
ATOM    146  H   GLU A  44      27.179   1.924  -1.032  1.00 90.44           H
ATOM    147  CA  GLU A  44      25.056   1.739  -0.941  1.00 90.44           C
ATOM    148  HA  GLU A  44      24.376   2.548  -0.676  1.00 90.44           H
ATOM    149  C   GLU A  44      24.510   0.448  -0.335  1.00 90.44           C
ATOM    150  CB  GLU A  44      25.051   1.584  -2.468  1.00 90.44           C
ATOM    151  HB2 GLU A  44      25.744   0.800  -2.775  1.00 90.44           H
ATOM    152  HB3 GLU A  44      24.044   1.265  -2.737  1.00 90.44           H
ATOM    153  O   GLU A  44      23.374   0.417   0.147  1.00 90.44           O
ATOM    154  CG  GLU A  44      25.371   2.875  -3.227  1.00 90.44           C
ATOM    155  HG2 GLU A  44      24.749   3.670  -2.816  1.00 90.44           H
ATOM    156  HG3 GLU A  44      26.420   3.122  -3.066  1.00 90.44           H
ATOM    157  CD  GLU A  44      25.086   2.760  -4.734  1.00 90.44           C
ATOM    158  OE1 GLU A  44      25.463   3.695  -5.473  1.00 90.44           O
ATOM    159  OE2 GLU A  44      24.419   1.770  -5.130  1.00 90.44           O
ATOM    160  N   LEU A  45      25.342  -0.598  -0.286  1.00 92.69           N
ATOM    161  H   LEU A  45      26.247  -0.498  -0.724  1.00 92.69           H
ATOM    162  CA  LEU A  45      24.999  -1.859   0.372  1.00 92.69           C
ATOM    163  HA  LEU A  45      24.107  -2.272  -0.100  1.00 92.69           H
ATOM    164  C   LEU A  45      24.657  -1.633   1.847  1.00 92.69           C
ATOM    165  CB  LEU A  45      26.162  -2.859   0.241  1.00 92.69           C
ATOM    166  HB2 LEU A  45      25.951  -3.725   0.869  1.00 92.69           H
ATOM    167  HB3 LEU A  45      27.069  -2.388   0.621  1.00 92.69           H
ATOM    168  O   LEU A  45      23.639  -2.136   2.320  1.00 92.69           O
ATOM    169  CG  LEU A  45      26.426  -3.351  -1.190  1.00 92.69           C
ATOM    170  HG  LEU A  45      26.592  -2.490  -1.837  1.00 92.69           H
ATOM    171  CD1 LEU A  45      27.685  -4.216  -1.211  1.00 92.69           C
ATOM    172 HD11 LEU A  45      27.892  -4.523  -2.237  1.00 92.69           H
ATOM    173 HD12 LEU A  45      27.554  -5.099  -0.585  1.00 92.69           H
ATOM    174 HD13 LEU A  45      28.535  -3.632  -0.860  1.00 92.69           H
ATOM    175  CD2 LEU A  45      25.260  -4.186  -1.726  1.00 92.69           C
ATOM    176 HD21 LEU A  45      25.528  -4.607  -2.695  1.00 92.69           H
ATOM    177 HD22 LEU A  45      25.026  -4.999  -1.039  1.00 92.69           H
ATOM    178 HD23 LEU A  45      24.385  -3.551  -1.868  1.00 92.69           H
ATOM    179  N   ALA A  46      25.461  -0.840   2.562  1.00 94.69           N
ATOM    180  H   ALA A  46      26.295  -0.476   2.122  1.00 94.69           H
ATOM    181  CA  ALA A  46      25.214  -0.520   3.965  1.00 94.69           C
ATOM    182  HA  ALA A  46      25.179  -1.453   4.527  1.00 94.69           H
ATOM    183  C   ALA A  46      23.865   0.189   4.168  1.00 94.69           C
ATOM    184  CB  ALA A  46      26.378   0.321   4.500  1.00 94.69           C
ATOM    185  HB1 ALA A  46      26.431   1.272   3.970  1.00 94.69           H
ATOM    186  HB2 ALA A  46      27.316  -0.218   4.363  1.00 94.69           H
ATOM    187  HB3 ALA A  46      26.232   0.513   5.563  1.00 94.69           H
ATOM    188  O   ALA A  46      23.131  -0.157   5.095  1.00 94.69           O
ATOM    189  N   ILE A  47      23.498   1.136   3.296  1.00 95.19           N
ATOM    190  H   ILE A  47      24.142   1.386   2.559  1.00 95.19           H
ATOM    191  CA  ILE A  47      22.196   1.817   3.359  1.00 95.19           C
ATOM    192  HA  ILE A  47      22.065   2.218   4.364  1.00 95.19           H
ATOM    193  C   ILE A  47      21.057   0.821   3.135  1.00 95.19           C
ATOM    194  CB  ILE A  47      22.131   2.998   2.364  1.00 95.19           C
ATOM    195  HB  ILE A  47      22.469   2.654   1.387  1.00 95.19           H
ATOM    196  O   ILE A  47      20.147   0.754   3.962  1.00 95.19           O
ATOM    197  CG1 ILE A  47      23.063   4.130   2.849  1.00 95.19           C
ATOM    198 HG12 ILE A  47      24.057   3.729   3.048  1.00 95.19           H
ATOM    199 HG13 ILE A  47      22.684   4.539   3.786  1.00 95.19           H
ATOM    200  CG2 ILE A  47      20.692   3.538   2.217  1.00 95.19           C
ATOM    201 HG21 ILE A  47      20.031   2.773   1.808  1.00 95.19           H
ATOM    202 HG22 ILE A  47      20.311   3.866   3.184  1.00 95.19           H
ATOM    203 HG23 ILE A  47      20.666   4.371   1.515  1.00 95.19           H
ATOM    204  CD1 ILE A  47      23.210   5.267   1.835  1.00 95.19           C
ATOM    205 HD11 ILE A  47      23.426   4.849   0.852  1.00 95.19           H
ATOM    206 HD12 ILE A  47      22.297   5.859   1.786  1.00 95.19           H
ATOM    207 HD13 ILE A  47      24.024   5.923   2.145  1.00 95.19           H
ATOM    208  N   ARG A  48      21.113   0.024   2.062  1.00 94.69           N
ATOM    209  H   ARG A  48      21.914   0.116   1.454  1.00 94.69           H
ATOM    210  CA  ARG A  48      20.067  -0.948   1.694  1.00 94.69           C
ATOM    211  HA  ARG A  48      19.114  -0.437   1.560  1.00 94.69           H
ATOM    212  C   ARG A  48      19.847  -1.983   2.803  1.00 94.69           C
ATOM    213  CB  ARG A  48      20.460  -1.605   0.357  1.00 94.69           C
ATOM    214  HB2 ARG A  48      21.468  -2.011   0.444  1.00 94.69           H
ATOM    215  HB3 ARG A  48      19.786  -2.437   0.151  1.00 94.69           H
ATOM    216  O   ARG A  48      18.723  -2.156   3.281  1.00 94.69           O
ATOM    217  CG  ARG A  48      20.407  -0.631  -0.838  1.00 94.69           C
ATOM    218  HG2 ARG A  48      19.375  -0.327  -1.015  1.00 94.69           H
ATOM    219  HG3 ARG A  48      20.991   0.263  -0.620  1.00 94.69           H
ATOM    220  CD  ARG A  48      20.969  -1.297  -2.100  1.00 94.69           C
ATOM    221  HD2 ARG A  48      20.284  -2.089  -2.403  1.00 94.69           H
ATOM    222  HD3 ARG A  48      21.924  -1.760  -1.854  1.00 94.69           H
ATOM    223  NE  ARG A  48      21.203  -0.344  -3.212  1.00 94.69           N
ATOM    224  HE  ARG A  48      21.211   0.646  -3.009  1.00 94.69           H
ATOM    225  NH1 ARG A  48      21.497  -1.895  -4.874  1.00 94.69           N
ATOM    226 HH11 ARG A  48      20.726  -2.419  -4.486  1.00 94.69           H
ATOM    227 HH12 ARG A  48      21.697  -2.127  -5.837  1.00 94.69           H
ATOM    228  NH2 ARG A  48      22.016   0.213  -5.286  1.00 94.69           N
ATOM    229 HH21 ARG A  48      22.602   0.974  -4.972  1.00 94.69           H
ATOM    230 HH22 ARG A  48      22.200  -0.075  -6.237  1.00 94.69           H
ATOM    231  CZ  ARG A  48      21.558  -0.672  -4.448  1.00 94.69           C
ATOM    232  N   TRP A  49      20.930  -2.582   3.302  1.00 96.19           N
ATOM    233  H   TRP A  49      21.821  -2.379   2.872  1.00 96.19           H
ATOM    234  CA  TRP A  49      20.897  -3.591   4.367  1.00 96.19           C
ATOM    235  HA  TRP A  49      20.080  -4.280   4.155  1.00 96.19           H
ATOM    236  C   TRP A  49      20.612  -3.036   5.765  1.00 96.19           C
ATOM    237  CB  TRP A  49      22.195  -4.405   4.347  1.00 96.19           C
ATOM    238  HB2 TRP A  49      22.299  -4.925   5.300  1.00 96.19           H
ATOM    239  HB3 TRP A  49      23.057  -3.744   4.248  1.00 96.19           H
ATOM    240  O   TRP A  49      20.206  -3.798   6.637  1.00 96.19           O
ATOM    241  CG  TRP A  49      22.212  -5.449   3.279  1.00 96.19           C
ATOM    242  CD1 TRP A  49      22.863  -5.394   2.093  1.00 96.19           C
ATOM    243  HD1 TRP A  49      23.478  -4.570   1.762  1.00 96.19           H
ATOM    244  CD2 TRP A  49      21.481  -6.710   3.275  1.00 96.19           C
ATOM    245  CE2 TRP A  49      21.749  -7.384   2.048  1.00 96.19           C
ATOM    246  CE3 TRP A  49      20.601  -7.340   4.184  1.00 96.19           C
ATOM    247  HE3 TRP A  49      20.378  -6.851   5.121  1.00 96.19           H
ATOM    248  NE1 TRP A  49      22.582  -6.532   1.358  1.00 96.19           N
ATOM    249  HE1 TRP A  49      22.875  -6.681   0.403  1.00 96.19           H
ATOM    250  CH2 TRP A  49      20.330  -9.239   2.672  1.00 96.19           C
ATOM    251  HH2 TRP A  49      19.898 -10.205   2.456  1.00 96.19           H
ATOM    252  CZ2 TRP A  49      21.187  -8.629   1.740  1.00 96.19           C
ATOM    253  HZ2 TRP A  49      21.409  -9.101   0.794  1.00 96.19           H
ATOM    254  CZ3 TRP A  49      20.032  -8.593   3.886  1.00 96.19           C
ATOM    255  HZ3 TRP A  49      19.370  -9.067   4.595  1.00 96.19           H
ATOM    256  N   THR A  50      20.752  -1.728   5.990  1.00 96.62           N
ATOM    257  H   THR A  50      21.176  -1.160   5.271  1.00 96.62           H
ATOM    258  CA  THR A  50      20.291  -1.082   7.232  1.00 96.62           C
ATOM    259  HA  THR A  50      20.390  -1.783   8.061  1.00 96.62           H
ATOM    260  C   THR A  50      18.817  -0.686   7.137  1.00 96.62           C
ATOM    261  CB  THR A  50      21.152   0.145   7.563  1.00 96.62           C
ATOM    262  HB  THR A  50      21.065   0.883   6.765  1.00 96.62           H
ATOM    263  O   THR A  50      18.047  -0.876   8.081  1.00 96.62           O
ATOM    264  CG2 THR A  50      20.765   0.796   8.891  1.00 96.62           C
ATOM    265 HG21 THR A  50      21.476   1.589   9.124  1.00 96.62           H
ATOM    266 HG22 THR A  50      19.768   1.230   8.823  1.00 96.62           H
ATOM    267 HG23 THR A  50      20.787   0.052   9.686  1.00 96.62           H
ATOM    268  OG1 THR A  50      22.499  -0.232   7.690  1.00 96.62           O
ATOM    269  HG1 THR A  50      22.839  -0.316   6.796  1.00 96.62           H
ATOM    270  N   TYR A  51      18.397  -0.146   5.992  1.00 97.00           N
ATOM    271  H   TYR A  51      19.062  -0.025   5.242  1.00 97.00           H
ATOM    272  CA  TYR A  51      17.051   0.383   5.795  1.00 97.00           C
ATOM    273  HA  TYR A  51      16.799   1.008   6.651  1.00 97.00           H
ATOM    274  C   TYR A  51      15.993  -0.721   5.708  1.00 97.00           C
ATOM    275  CB  TYR A  51      17.038   1.260   4.538  1.00 97.00           C
ATOM    276  HB2 TYR A  51      17.219   0.643   3.657  1.00 97.00           H
ATOM    277  HB3 TYR A  51      17.848   1.986   4.604  1.00 97.00           H
ATOM    278  O   TYR A  51      14.940  -0.619   6.337  1.00 97.00           O
ATOM    279  CG  TYR A  51      15.743   2.024   4.373  1.00 97.00           C
ATOM    280  CD1 TYR A  51      14.791   1.638   3.409  1.00 97.00           C
ATOM    281  HD1 TYR A  51      14.995   0.799   2.760  1.00 97.00           H
ATOM    282  CD2 TYR A  51      15.489   3.119   5.217  1.00 97.00           C
ATOM    283  HD2 TYR A  51      16.227   3.411   5.950  1.00 97.00           H
ATOM    284  CE1 TYR A  51      13.584   2.355   3.288  1.00 97.00           C
ATOM    285  HE1 TYR A  51      12.838   2.065   2.562  1.00 97.00           H
ATOM    286  CE2 TYR A  51      14.290   3.839   5.098  1.00 97.00           C
ATOM    287  HE2 TYR A  51      14.105   4.683   5.746  1.00 97.00           H
ATOM    288  OH  TYR A  51      12.186   4.173   4.044  1.00 97.00           O
ATOM    289  HH  TYR A  51      12.232   4.942   4.618  1.00 97.00           H
ATOM    290  CZ  TYR A  51      13.338   3.459   4.131  1.00 97.00           C
ATOM    291  N   ALA A  52      16.280  -1.802   4.982  1.00 97.38           N
ATOM    292  H   ALA A  52      17.158  -1.836   4.484  1.00 97.38           H
ATOM    293  CA  ALA A  52      15.350  -2.909   4.794  1.00 97.38           C
ATOM    294  HA  ALA A  52      14.459  -2.506   4.312  1.00 97.38           H
ATOM    295  C   ALA A  52      14.881  -3.573   6.105  1.00 97.38           C
ATOM    296  CB  ALA A  52      15.983  -3.901   3.826  1.00 97.38           C
ATOM    297  HB1 ALA A  52      15.255  -4.661   3.542  1.00 97.38           H
ATOM    298  HB2 ALA A  52      16.863  -4.379   4.256  1.00 97.38           H
ATOM    299  HB3 ALA A  52      16.303  -3.352   2.940  1.00 97.38           H
ATOM    300  O   ALA A  52      13.664  -3.654   6.312  1.00 97.38           O
ATOM    301  N   PRO A  53      15.769  -3.999   7.032  1.00 97.50           N
ATOM    302  CA  PRO A  53      15.335  -4.561   8.308  1.00 97.50           C
ATOM    303  HA  PRO A  53      14.633  -5.376   8.131  1.00 97.50           H
ATOM    304  C   PRO A  53      14.647  -3.522   9.197  1.00 97.50           C
ATOM    305  CB  PRO A  53      16.592  -5.128   8.970  1.00 97.50           C
ATOM    306  HB2 PRO A  53      16.718  -6.169   8.674  1.00 97.50           H
ATOM    307  HB3 PRO A  53      16.562  -5.047  10.057  1.00 97.50           H
ATOM    308  O   PRO A  53      13.719  -3.879   9.919  1.00 97.50           O
ATOM    309  CG  PRO A  53      17.717  -4.296   8.371  1.00 97.50           C
ATOM    310  HG2 PRO A  53      18.661  -4.840   8.391  1.00 97.50           H
ATOM    311  HG3 PRO A  53      17.806  -3.352   8.910  1.00 97.50           H
ATOM    312  CD  PRO A  53      17.224  -4.046   6.947  1.00 97.50           C
ATOM    313  HD2 PRO A  53      17.655  -3.118   6.571  1.00 97.50           H
ATOM    314  HD3 PRO A  53      17.528  -4.881   6.316  1.00 97.50           H
ATOM    315  N   LEU A  54      15.034  -2.242   9.130  1.00 97.50           N
ATOM    316  H   LEU A  54      15.803  -1.993   8.524  1.00 97.50           H
ATOM    317  CA  LEU A  54      14.369  -1.180   9.888  1.00 97.50           C
ATOM    318  HA  LEU A  54      14.358  -1.473  10.938  1.00 97.50           H
ATOM    319  C   LEU A  54      12.909  -1.005   9.445  1.00 97.50           C
ATOM    320  CB  LEU A  54      15.173   0.125   9.743  1.00 97.50           C
ATOM    321  HB2 LEU A  54      16.191  -0.046  10.094  1.00 97.50           H
ATOM    322  HB3 LEU A  54      15.229   0.387   8.687  1.00 97.50           H
ATOM    323  O   LEU A  54      12.006  -1.000  10.284  1.00 97.50           O
ATOM    324  CG  LEU A  54      14.573   1.320  10.507  1.00 97.50           C
ATOM    325  HG  LEU A  54      13.535   1.468  10.209  1.00 97.50           H
ATOM    326  CD1 LEU A  54      14.627   1.120  12.023  1.00 97.50           C
ATOM    327 HD11 LEU A  54      14.000   0.275  12.310  1.00 97.50           H
ATOM    328 HD12 LEU A  54      14.252   2.012  12.525  1.00 97.50           H
ATOM    329 HD13 LEU A  54      15.654   0.934  12.337  1.00 97.50           H
ATOM    330  CD2 LEU A  54      15.339   2.594  10.157  1.00 97.50           C
ATOM    331 HD21 LEU A  54      15.282   2.771   9.082  1.00 97.50           H
ATOM    332 HD22 LEU A  54      14.904   3.446  10.678  1.00 97.50           H
ATOM    333 HD23 LEU A  54      16.386   2.489  10.443  1.00 97.50           H
ATOM    334  N   VAL A  55      12.662  -0.898   8.135  1.00 97.44           N
ATOM    335  H   VAL A  55      13.446  -0.905   7.498  1.00 97.44           H
ATOM    336  CA  VAL A  55      11.304  -0.775   7.582  1.00 97.44           C
ATOM    337  HA  VAL A  55      10.794   0.043   8.090  1.00 97.44           H
ATOM    338  C   VAL A  55      10.485  -2.032   7.854  1.00 97.44           C
ATOM    339  CB  VAL A  55      11.338  -0.453   6.077  1.00 97.44           C
ATOM    340  HB  VAL A  55      11.987  -1.162   5.563  1.00 97.44           H
ATOM    341  O   VAL A  55       9.337  -1.918   8.283  1.00 97.44           O
ATOM    342  CG1 VAL A  55       9.948  -0.507   5.426  1.00 97.44           C
ATOM    343 HG11 VAL A  55      10.018  -0.202   4.382  1.00 97.44           H
ATOM    344 HG12 VAL A  55       9.554  -1.523   5.444  1.00 97.44           H
ATOM    345 HG13 VAL A  55       9.258   0.156   5.947  1.00 97.44           H
ATOM    346  CG2 VAL A  55      11.872   0.965   5.869  1.00 97.44           C
ATOM    347 HG21 VAL A  55      11.292   1.681   6.451  1.00 97.44           H
ATOM    348 HG22 VAL A  55      11.788   1.222   4.813  1.00 97.44           H
ATOM    349 HG23 VAL A  55      12.921   1.023   6.158  1.00 97.44           H
ATOM    350  N   MET A  56      11.073  -3.221   7.679  1.00 98.00           N
ATOM    351  H   MET A  56      12.012  -3.250   7.308  1.00 98.00           H
ATOM    352  CA  MET A  56      10.427  -4.488   8.030  1.00 98.00           C
ATOM    353  HA  MET A  56       9.516  -4.596   7.442  1.00 98.00           H
ATOM    354  C   MET A  56      10.029  -4.515   9.509  1.00 98.00           C
ATOM    355  CB  MET A  56      11.362  -5.655   7.686  1.00 98.00           C
ATOM    356  HB2 MET A  56      12.323  -5.512   8.180  1.00 98.00           H
ATOM    357  HB3 MET A  56      11.529  -5.671   6.609  1.00 98.00           H
ATOM    358  O   MET A  56       8.881  -4.815   9.822  1.00 98.00           O
ATOM    359  CG  MET A  56      10.794  -7.012   8.115  1.00 98.00           C
ATOM    360  HG2 MET A  56       9.787  -7.128   7.716  1.00 98.00           H
ATOM    361  HG3 MET A  56      10.732  -7.047   9.202  1.00 98.00           H
ATOM    362  SD  MET A  56      11.810  -8.405   7.570  1.00 98.00           S
ATOM    363  CE  MET A  56      10.822  -9.787   8.188  1.00 98.00           C
ATOM    364  HE1 MET A  56       9.844  -9.768   7.708  1.00 98.00           H
ATOM    365  HE2 MET A  56      11.320 -10.724   7.941  1.00 98.00           H
ATOM    366  HE3 MET A  56      10.709  -9.708   9.269  1.00 98.00           H
ATOM    367  N   LEU A  57      10.933  -4.154  10.424  1.00 97.81           N
ATOM    368  H   LEU A  57      11.866  -3.923  10.114  1.00 97.81           H
ATOM    369  CA  LEU A  57      10.672  -4.169  11.863  1.00 97.81           C
ATOM    370  HA  LEU A  57      10.372  -5.180  12.138  1.00 97.81           H
ATOM    371  C   LEU A  57       9.525  -3.223  12.240  1.00 97.81           C
ATOM    372  CB  LEU A  57      11.973  -3.810  12.605  1.00 97.81           C
ATOM    373  HB2 LEU A  57      12.759  -4.500  12.295  1.00 97.81           H
ATOM    374  HB3 LEU A  57      12.277  -2.807  12.309  1.00 97.81           H
ATOM    375  O   LEU A  57       8.595  -3.629  12.937  1.00 97.81           O
ATOM    376  CG  LEU A  57      11.860  -3.860  14.139  1.00 97.81           C
ATOM    377  HG  LEU A  57      11.032  -3.233  14.468  1.00 97.81           H
ATOM    378  CD1 LEU A  57      11.641  -5.288  14.645  1.00 97.81           C
ATOM    379 HD11 LEU A  57      10.675  -5.661  14.305  1.00 97.81           H
ATOM    380 HD12 LEU A  57      12.432  -5.939  14.271  1.00 97.81           H
ATOM    381 HD13 LEU A  57      11.658  -5.302  15.734  1.00 97.81           H
ATOM    382  CD2 LEU A  57      13.138  -3.312  14.773  1.00 97.81           C
ATOM    383 HD21 LEU A  57      13.051  -3.328  15.859  1.00 97.81           H
ATOM    384 HD22 LEU A  57      13.992  -3.918  14.471  1.00 97.81           H
ATOM    385 HD23 LEU A  57      13.300  -2.285  14.446  1.00 97.81           H
ATOM    386  N   VAL A  58       9.559  -1.977  11.757  1.00 97.56           N
ATOM    387  H   VAL A  58      10.342  -1.713  11.177  1.00 97.56           H
ATOM    388  CA  VAL A  58       8.504  -0.987  12.031  1.00 97.56           C
ATOM    389  HA  VAL A  58       8.351  -0.931  13.108  1.00 97.56           H
ATOM    390  C   VAL A  58       7.172  -1.421  11.413  1.00 97.56           C
ATOM    391  CB  VAL A  58       8.919   0.412  11.533  1.00 97.56           C
ATOM    392  HB  VAL A  58       9.163   0.360  10.472  1.00 97.56           H
ATOM    393  O   VAL A  58       6.138  -1.355  12.082  1.00 97.56           O
ATOM    394  CG1 VAL A  58       7.806   1.452  11.732  1.00 97.56           C
ATOM    395 HG11 VAL A  58       8.155   2.423  11.382  1.00 97.56           H
ATOM    396 HG12 VAL A  58       7.540   1.521  12.787  1.00 97.56           H
ATOM    397 HG13 VAL A  58       6.918   1.186  11.159  1.00 97.56           H
ATOM    398  CG2 VAL A  58      10.141   0.930  12.305  1.00 97.56           C
ATOM    399 HG21 VAL A  58      10.455   1.890  11.895  1.00 97.56           H
ATOM    400 HG22 VAL A  58      10.976   0.236  12.214  1.00 97.56           H
ATOM    401 HG23 VAL A  58       9.900   1.047  13.361  1.00 97.56           H
ATOM    402  N   GLY A  59       7.191  -1.907  10.169  1.00 97.81           N
ATOM    403  H   GLY A  59       8.074  -1.949   9.680  1.00 97.81           H
ATOM    404  CA  GLY A  59       6.008  -2.395   9.463  1.00 97.81           C
ATOM    405  HA2 GLY A  59       5.264  -1.601   9.396  1.00 97.81           H
ATOM    406  HA3 GLY A  59       6.300  -2.689   8.455  1.00 97.81           H
ATOM    407  C   GLY A  59       5.367  -3.598  10.150  1.00 97.81           C
ATOM    408  O   GLY A  59       4.159  -3.593  10.390  1.00 97.81           O
ATOM    409  N   VAL A  60       6.161  -4.597  10.537  1.00 98.25           N
ATOM    410  H   VAL A  60       7.144  -4.541  10.310  1.00 98.25           H
ATOM    411  CA  VAL A  60       5.680  -5.805  11.220  1.00 98.25           C
ATOM    412  HA  VAL A  60       4.854  -6.222  10.643  1.00 98.25           H
ATOM    413  C   VAL A  60       5.127  -5.462  12.599  1.00 98.25           C
ATOM    414  CB  VAL A  60       6.789  -6.875  11.297  1.00 98.25           C
ATOM    415  HB  VAL A  60       7.701  -6.423  11.688  1.00 98.25           H
ATOM    416  O   VAL A  60       3.971  -5.775  12.884  1.00 98.25           O
ATOM    417  CG1 VAL A  60       6.414  -8.052  12.206  1.00 98.25           C
ATOM    418 HG11 VAL A  60       7.174  -8.830  12.132  1.00 98.25           H
ATOM    419 HG12 VAL A  60       6.371  -7.726  13.245  1.00 98.25           H
ATOM    420 HG13 VAL A  60       5.452  -8.466  11.905  1.00 98.25           H
ATOM    421  CG2 VAL A  60       7.074  -7.459   9.908  1.00 98.25           C
ATOM    422 HG21 VAL A  60       6.197  -7.990   9.537  1.00 98.25           H
ATOM    423 HG22 VAL A  60       7.327  -6.671   9.199  1.00 98.25           H
ATOM    424 HG23 VAL A  60       7.919  -8.145   9.963  1.00 98.25           H
ATOM    425  N   LEU A  61       5.902  -4.780  13.451  1.00 97.31           N
ATOM    426  H   LEU A  61       6.824  -4.497  13.151  1.00 97.31           H
ATOM    427  CA  LEU A  61       5.467  -4.451  14.813  1.00 97.31           C
ATOM    428  HA  LEU A  61       5.169  -5.368  15.321  1.00 97.31           H
ATOM    429  C   LEU A  61       4.239  -3.536  14.813  1.00 97.31           C
ATOM    430  CB  LEU A  61       6.615  -3.781  15.588  1.00 97.31           C
ATOM    431  HB2 LEU A  61       6.973  -2.928  15.011  1.00 97.31           H
ATOM    432  HB3 LEU A  61       6.215  -3.397  16.526  1.00 97.31           H
ATOM    433  O   LEU A  61       3.296  -3.758  15.575  1.00 97.31           O
ATOM    434  CG  LEU A  61       7.810  -4.693  15.918  1.00 97.31           C
ATOM    435  HG  LEU A  61       8.244  -5.095  15.003  1.00 97.31           H
ATOM    436  CD1 LEU A  61       8.867  -3.864  16.649  1.00 97.31           C
ATOM    437 HD11 LEU A  61       9.732  -4.488  16.873  1.00 97.31           H
ATOM    438 HD12 LEU A  61       8.462  -3.464  17.579  1.00 97.31           H
ATOM    439 HD13 LEU A  61       9.189  -3.042  16.009  1.00 97.31           H
ATOM    440  CD2 LEU A  61       7.414  -5.864  16.819  1.00 97.31           C
ATOM    441 HD21 LEU A  61       6.753  -6.543  16.281  1.00 97.31           H
ATOM    442 HD22 LEU A  61       8.308  -6.422  17.100  1.00 97.31           H
ATOM    443 HD23 LEU A  61       6.919  -5.500  17.719  1.00 97.31           H
ATOM    444  N   GLY A  62       4.233  -2.522  13.947  1.00 96.88           N
ATOM    445  H   GLY A  62       5.028  -2.401  13.335  1.00 96.88           H
ATOM    446  CA  GLY A  62       3.141  -1.567  13.844  1.00 96.88           C
ATOM    447  HA2 GLY A  62       3.433  -0.801  13.125  1.00 96.88           H
ATOM    448  HA3 GLY A  62       2.974  -1.097  14.813  1.00 96.88           H
ATOM    449  C   GLY A  62       1.837  -2.213  13.378  1.00 96.88           C
ATOM    450  O   GLY A  62       0.802  -2.040  14.025  1.00 96.88           O
ATOM    451  N   ASN A  63       1.873  -2.992  12.293  1.00 97.75           N
ATOM    452  H   ASN A  63       2.745  -3.127  11.802  1.00 97.75           H
ATOM    453  CA  ASN A  63       0.667  -3.631  11.765  1.00 97.75           C
ATOM    454  HA  ASN A  63      -0.138  -2.896  11.767  1.00 97.75           H
ATOM    455  C   ASN A  63       0.172  -4.776  12.656  1.00 97.75           C
ATOM    456  CB  ASN A  63       0.883  -4.051  10.307  1.00 97.75           C
ATOM    457  HB2 ASN A  63       1.796  -4.637  10.201  1.00 97.75           H
ATOM    458  HB3 ASN A  63       0.046  -4.672   9.985  1.00 97.75           H
ATOM    459  O   ASN A  63      -1.035  -4.877  12.882  1.00 97.75           O
ATOM    460  CG  ASN A  63       0.910  -2.835   9.402  1.00 97.75           C
ATOM    461  ND2 ASN A  63       2.050  -2.513   8.845  1.00 97.75           N
ATOM    462 HD21 ASN A  63       2.087  -1.701   8.246  1.00 97.75           H
ATOM    463 HD22 ASN A  63       2.876  -3.059   9.048  1.00 97.75           H
ATOM    464  OD1 ASN A  63      -0.081  -2.130   9.276  1.00 97.75           O
ATOM    465  N   LEU A  64       1.068  -5.565  13.267  1.00 97.56           N
ATOM    466  H   LEU A  64       2.049  -5.461  13.047  1.00 97.56           H
ATOM    467  CA  LEU A  64       0.678  -6.544  14.289  1.00 97.56           C
ATOM    468  HA  LEU A  64      -0.056  -7.224  13.858  1.00 97.56           H
ATOM    469  C   LEU A  64      -0.005  -5.870  15.481  1.00 97.56           C
ATOM    470  CB  LEU A  64       1.896  -7.345  14.782  1.00 97.56           C
ATOM    471  HB2 LEU A  64       2.712  -6.652  14.988  1.00 97.56           H
ATOM    472  HB3 LEU A  64       1.638  -7.826  15.725  1.00 97.56           H
ATOM    473  O   LEU A  64      -1.035  -6.356  15.946  1.00 97.56           O
ATOM    474  CG  LEU A  64       2.379  -8.440  13.817  1.00 97.56           C
ATOM    475  HG  LEU A  64       2.568  -8.012  12.833  1.00 97.56           H
ATOM    476  CD1 LEU A  64       3.674  -9.046  14.358  1.00 97.56           C
ATOM    477 HD11 LEU A  64       4.056  -9.784  13.653  1.00 97.56           H
ATOM    478 HD12 LEU A  64       3.499  -9.523  15.322  1.00 97.56           H
ATOM    479 HD13 LEU A  64       4.420  -8.259  14.475  1.00 97.56           H
ATOM    480  CD2 LEU A  64       1.357  -9.574  13.683  1.00 97.56           C
ATOM    481 HD21 LEU A  64       1.772 -10.359  13.051  1.00 97.56           H
ATOM    482 HD22 LEU A  64       0.442  -9.212  13.214  1.00 97.56           H
ATOM    483 HD23 LEU A  64       1.126  -9.992  14.662  1.00 97.56           H
ATOM    484  N   ALA A  65       0.507  -4.730  15.954  1.00 95.56           N
ATOM    485  H   ALA A  65       1.374  -4.381  15.570  1.00 95.56           H
ATOM    486  CA  ALA A  65      -0.131  -3.992  17.038  1.00 95.56           C
ATOM    487  HA  ALA A  65      -0.218  -4.663  17.893  1.00 95.56           H
ATOM    488  C   ALA A  65      -1.555  -3.542  16.668  1.00 95.56           C
ATOM    489  CB  ALA A  65       0.756  -2.814  17.451  1.00 95.56           C
ATOM    490  HB1 ALA A  65       0.895  -2.131  16.612  1.00 95.56           H
ATOM    491  HB2 ALA A  65       0.289  -2.277  18.277  1.00 95.56           H
ATOM    492  HB3 ALA A  65       1.730  -3.184  17.772  1.00 95.56           H
ATOM    493  O   ALA A  65      -2.462  -3.683  17.491  1.00 95.56           O
ATOM    494  N   ILE A  66      -1.782  -3.061  15.438  1.00 95.56           N
ATOM    495  H   ILE A  66      -0.996  -2.975  14.809  1.00 95.56           H
ATOM    496  CA  ILE A  66      -3.127  -2.715  14.942  1.00 95.56           C
ATOM    497  HA  ILE A  66      -3.607  -2.043  15.653  1.00 95.56           H
ATOM    498  C   ILE A  66      -4.045  -3.928  14.921  1.00 95.56           C
ATOM    499  CB  ILE A  66      -3.083  -2.027  13.557  1.00 95.56           C
ATOM    500  HB  ILE A  66      -2.594  -2.705  12.858  1.00 95.56           H
ATOM    501  O   ILE A  66      -5.145  -3.861  15.478  1.00 95.56           O
ATOM    502  CG1 ILE A  66      -2.305  -0.695  13.577  1.00 95.56           C
ATOM    503 HG12 ILE A  66      -2.918   0.096  14.009  1.00 95.56           H
ATOM    504 HG13 ILE A  66      -1.396  -0.796  14.170  1.00 95.56           H
ATOM    505  CG2 ILE A  66      -4.515  -1.760  13.049  1.00 95.56           C
ATOM    506 HG21 ILE A  66      -5.016  -2.701  12.825  1.00 95.56           H
ATOM    507 HG22 ILE A  66      -5.089  -1.197  13.785  1.00 95.56           H
ATOM    508 HG23 ILE A  66      -4.495  -1.195  12.117  1.00 95.56           H
ATOM    509  CD1 ILE A  66      -1.905  -0.258  12.170  1.00 95.56           C
ATOM    510 HD11 ILE A  66      -2.775   0.080  11.606  1.00 95.56           H
ATOM    511 HD12 ILE A  66      -1.186   0.557  12.244  1.00 95.56           H
ATOM    512 HD13 ILE A  66      -1.430  -1.082  11.637  1.00 95.56           H
ATOM    513  N   ILE A  67      -3.587  -5.035  14.338  1.00 96.44           N
ATOM    514  H   ILE A  67      -2.677  -5.006  13.901  1.00 96.44           H
ATOM    515  CA  ILE A  67      -4.359  -6.276  14.252  1.00 96.44           C
ATOM    516  HA  ILE A  67      -5.285  -6.076  13.713  1.00 96.44           H
ATOM    517  C   ILE A  67      -4.751  -6.753  15.658  1.00 96.44           C
ATOM    518  CB  ILE A  67      -3.557  -7.333  13.458  1.00 96.44           C
ATOM    519  HB  ILE A  67      -2.556  -7.398  13.885  1.00 96.44           H
ATOM    520  O   ILE A  67      -5.931  -6.989  15.919  1.00 96.44           O
ATOM    521  CG1 ILE A  67      -3.439  -6.922  11.970  1.00 96.44           C
ATOM    522 HG12 ILE A  67      -3.222  -5.857  11.890  1.00 96.44           H
ATOM    523 HG13 ILE A  67      -4.386  -7.102  11.462  1.00 96.44           H
ATOM    524  CG2 ILE A  67      -4.216  -8.721  13.567  1.00 96.44           C
ATOM    525 HG21 ILE A  67      -4.195  -9.079  14.596  1.00 96.44           H
ATOM    526 HG22 ILE A  67      -3.670  -9.447  12.964  1.00 96.44           H
ATOM    527 HG23 ILE A  67      -5.248  -8.679  13.218  1.00 96.44           H
ATOM    528  CD1 ILE A  67      -2.338  -7.672  11.212  1.00 96.44           C
ATOM    529 HD11 ILE A  67      -2.561  -8.737  11.152  1.00 96.44           H
ATOM    530 HD12 ILE A  67      -2.266  -7.276  10.199  1.00 96.44           H
ATOM    531 HD13 ILE A  67      -1.382  -7.525  11.715  1.00 96.44           H
ATOM    532  N   ILE A  68      -3.797  -6.812  16.593  1.00 94.88           N
ATOM    533  H   ILE A  68      -2.851  -6.597  16.311  1.00 94.88           H
ATOM    534  CA  ILE A  68      -4.029  -7.246  17.980  1.00 94.88           C
ATOM    535  HA  ILE A  68      -4.487  -8.235  17.960  1.00 94.88           H
ATOM    536  C   ILE A  68      -5.011  -6.310  18.695  1.00 94.88           C
ATOM    537  CB  ILE A  68      -2.684  -7.353  18.740  1.00 94.88           C
ATOM    538  HB  ILE A  68      -2.144  -6.415  18.610  1.00 94.88           H
ATOM    539  O   ILE A  68      -5.936  -6.779  19.362  1.00 94.88           O
ATOM    540  CG1 ILE A  68      -1.826  -8.509  18.174  1.00 94.88           C
ATOM    541 HG12 ILE A  68      -1.835  -8.482  17.084  1.00 94.88           H
ATOM    542 HG13 ILE A  68      -2.257  -9.464  18.472  1.00 94.88           H
ATOM    543  CG2 ILE A  68      -2.904  -7.582  20.250  1.00 94.88           C
ATOM    544 HG21 ILE A  68      -1.947  -7.661  20.766  1.00 94.88           H
ATOM    545 HG22 ILE A  68      -3.438  -6.740  20.691  1.00 94.88           H
ATOM    546 HG23 ILE A  68      -3.474  -8.497  20.409  1.00 94.88           H
ATOM    547  CD1 ILE A  68      -0.358  -8.461  18.621  1.00 94.88           C
ATOM    548 HD11 ILE A  68      -0.269  -8.650  19.691  1.00 94.88           H
ATOM    549 HD12 ILE A  68       0.073  -7.489  18.382  1.00 94.88           H
ATOM    550 HD13 ILE A  68       0.203  -9.230  18.089  1.00 94.88           H
ATOM    551  N   ILE A  69      -4.851  -4.990  18.554  1.00 92.88           N
ATOM    552  H   ILE A  69      -4.082  -4.659  17.989  1.00 92.88           H
ATOM    553  CA  ILE A  69      -5.743  -4.004  19.179  1.00 92.88           C
ATOM    554  HA  ILE A  69      -5.765  -4.192  20.252  1.00 92.88           H
ATOM    555  C   ILE A  69      -7.173  -4.170  18.675  1.00 92.88           C
ATOM    556  CB  ILE A  69      -5.215  -2.572  18.943  1.00 92.88           C
ATOM    557  HB  ILE A  69      -4.868  -2.486  17.913  1.00 92.88           H
ATOM    558  O   ILE A  69      -8.101  -4.178  19.486  1.00 92.88           O
ATOM    559  CG1 ILE A  69      -4.038  -2.338  19.905  1.00 92.88           C
ATOM    560 HG12 ILE A  69      -4.417  -2.197  20.917  1.00 92.88           H
ATOM    561 HG13 ILE A  69      -3.393  -3.217  19.916  1.00 92.88           H
ATOM    562  CG2 ILE A  69      -6.295  -1.497  19.179  1.00 92.88           C
ATOM    563 HG21 ILE A  69      -5.863  -0.499  19.101  1.00 92.88           H
ATOM    564 HG22 ILE A  69      -6.735  -1.633  20.166  1.00 92.88           H
ATOM    565 HG23 ILE A  69      -7.070  -1.570  18.416  1.00 92.88           H
ATOM    566  CD1 ILE A  69      -3.174  -1.139  19.531  1.00 92.88           C
ATOM    567 HD11 ILE A  69      -3.735  -0.206  19.588  1.00 92.88           H
ATOM    568 HD12 ILE A  69      -2.763  -1.273  18.530  1.00 92.88           H
ATOM    569 HD13 ILE A  69      -2.348  -1.107  20.240  1.00 92.88           H
ATOM    570  N   LEU A  70      -7.369  -4.308  17.366  1.00 92.75           N
ATOM    571  H   LEU A  70      -6.567  -4.320  16.752  1.00 92.75           H
ATOM    572  CA  LEU A  70      -8.700  -4.455  16.782  1.00 92.75           C
ATOM    573  HA  LEU A  70      -9.358  -3.695  17.203  1.00 92.75           H
ATOM    574  C   LEU A  70      -9.332  -5.801  17.152  1.00 92.75           C
ATOM    575  CB  LEU A  70      -8.605  -4.247  15.262  1.00 92.75           C
ATOM    576  HB2 LEU A  70      -7.839  -4.914  14.865  1.00 92.75           H
ATOM    577  HB3 LEU A  70      -9.555  -4.527  14.807  1.00 92.75           H
ATOM    578  O   LEU A  70     -10.499  -5.832  17.541  1.00 92.75           O
ATOM    579  CG  LEU A  70      -8.270  -2.799  14.852  1.00 92.75           C
ATOM    580  HG  LEU A  70      -7.335  -2.483  15.314  1.00 92.75           H
ATOM    581  CD1 LEU A  70      -8.112  -2.711  13.339  1.00 92.75           C
ATOM    582 HD11 LEU A  70      -9.065  -2.917  12.851  1.00 92.75           H
ATOM    583 HD12 LEU A  70      -7.774  -1.714  13.058  1.00 92.75           H
ATOM    584 HD13 LEU A  70      -7.369  -3.433  13.001  1.00 92.75           H
ATOM    585  CD2 LEU A  70      -9.369  -1.817  15.275  1.00 92.75           C
ATOM    586 HD21 LEU A  70     -10.341  -2.208  14.972  1.00 92.75           H
ATOM    587 HD22 LEU A  70      -9.199  -0.850  14.800  1.00 92.75           H
ATOM    588 HD23 LEU A  70      -9.347  -1.681  16.356  1.00 92.75           H
ATOM    589  N   ALA A  71      -8.558  -6.889  17.125  1.00 91.44           N
ATOM    590  H   ALA A  71      -7.615  -6.804  16.775  1.00 91.44           H
ATOM    591  CA  ALA A  71      -9.029  -8.222  17.492  1.00 91.44           C
ATOM    592  HA  ALA A  71      -9.917  -8.453  16.904  1.00 91.44           H
ATOM    593  C   ALA A  71      -9.422  -8.324  18.978  1.00 91.44           C
ATOM    594  CB  ALA A  71      -7.935  -9.234  17.130  1.00 91.44           C
ATOM    595  HB1 ALA A  71      -7.733  -9.192  16.060  1.00 91.44           H
ATOM    596  HB2 ALA A  71      -7.017  -9.009  17.673  1.00 91.44           H
ATOM    597  HB3 ALA A  71      -8.264 -10.241  17.386  1.00 91.44           H
ATOM    598  O   ALA A  71     -10.457  -8.904  19.312  1.00 91.44           O
ATOM    599  N   LYS A  72      -8.631  -7.728  19.881  1.00 89.19           N
ATOM    600  H   LYS A  72      -7.773  -7.310  19.549  1.00 89.19           H
ATOM    601  CA  LYS A  72      -8.885  -7.769  21.330  1.00 89.19           C
ATOM    602  HA  LYS A  72      -9.207  -8.779  21.587  1.00 89.19           H
ATOM    603  C   LYS A  72     -10.019  -6.832  21.752  1.00 89.19           C
ATOM    604  CB  LYS A  72      -7.572  -7.474  22.073  1.00 89.19           C
ATOM    605  HB2 LYS A  72      -6.776  -8.057  21.609  1.00 89.19           H
ATOM    606  HB3 LYS A  72      -7.324  -6.418  21.967  1.00 89.19           H
ATOM    607  O   LYS A  72     -10.771  -7.146  22.672  1.00 89.19           O
ATOM    608  CG  LYS A  72      -7.629  -7.851  23.563  1.00 89.19           C
ATOM    609  HG2 LYS A  72      -8.394  -7.261  24.067  1.00 89.19           H
ATOM    610  HG3 LYS A  72      -7.875  -8.909  23.655  1.00 89.19           H
ATOM    611  CD  LYS A  72      -6.270  -7.586  24.224  1.00 89.19           C
ATOM    612  HD2 LYS A  72      -5.495  -8.113  23.668  1.00 89.19           H
ATOM    613  HD3 LYS A  72      -6.074  -6.515  24.181  1.00 89.19           H
ATOM    614  CE  LYS A  72      -6.244  -8.042  25.688  1.00 89.19           C
ATOM    615  HE2 LYS A  72      -6.520  -9.095  25.726  1.00 89.19           H
ATOM    616  HE3 LYS A  72      -6.993  -7.479  26.245  1.00 89.19           H
ATOM    617  NZ  LYS A  72      -4.897  -7.850  26.294  1.00 89.19           N
ATOM    618  HZ1 LYS A  72      -4.877  -8.182  27.247  1.00 89.19           H
ATOM    619  HZ2 LYS A  72      -4.626  -6.877  26.295  1.00 89.19           H
ATOM    620  HZ3 LYS A  72      -4.195  -8.357  25.774  1.00 89.19           H
ATOM    621  N   ASN A  73     -10.182  -5.693  21.076  1.00 87.38           N
ATOM    622  H   ASN A  73      -9.553  -5.503  20.309  1.00 87.38           H
ATOM    623  CA  ASN A  73     -11.179  -4.684  21.430  1.00 87.38           C
ATOM    624  HA  ASN A  73     -11.548  -4.886  22.435  1.00 87.38           H
ATOM    625  C   ASN A  73     -12.395  -4.746  20.493  1.00 87.38           C
ATOM    626  CB  ASN A  73     -10.525  -3.294  21.483  1.00 87.38           C
ATOM    627  HB2 ASN A  73     -11.283  -2.553  21.738  1.00 87.38           H
ATOM    628  HB3 ASN A  73     -10.121  -3.045  20.502  1.00 87.38           H
ATOM    629  O   ASN A  73     -12.573  -3.885  19.631  1.00 87.38           O
ATOM    630  CG  ASN A  73      -9.433  -3.199  22.531  1.00 87.38           C
ATOM    631  ND2 ASN A  73      -8.186  -3.239  22.129  1.00 87.38           N
ATOM    632 HD21 ASN A  73      -7.454  -3.276  22.825  1.00 87.38           H
ATOM    633 HD22 ASN A  73      -8.004  -3.468  21.163  1.00 87.38           H
ATOM    634  OD1 ASN A  73      -9.702  -3.090  23.713  1.00 87.38           O
ATOM    635  N   ARG A  74     -13.300  -5.711  20.720  1.00 83.75           N
ATOM    636  H   ARG A  74     -13.051  -6.413  21.403  1.00 83.75           H
ATOM    637  CA  ARG A  74     -14.532  -5.897  19.914  1.00 83.75           C
ATOM    638  HA  ARG A  74     -14.238  -6.161  18.898  1.00 83.75           H
ATOM    639  C   ARG A  74     -15.402  -4.641  19.779  1.00 83.75           C
ATOM    640  CB  ARG A  74     -15.393  -7.033  20.492  1.00 83.75           C
ATOM    641  HB2 ARG A  74     -15.615  -6.830  21.540  1.00 83.75           H
ATOM    642  HB3 ARG A  74     -16.336  -7.052  19.945  1.00 83.75           H
ATOM    643  O   ARG A  74     -16.133  -4.502  18.805  1.00 83.75           O
ATOM    644  CG  ARG A  74     -14.743  -8.417  20.364  1.00 83.75           C
ATOM    645  HG2 ARG A  74     -14.409  -8.566  19.338  1.00 83.75           H
ATOM    646  HG3 ARG A  74     -13.883  -8.485  21.030  1.00 83.75           H
ATOM    647  CD  ARG A  74     -15.764  -9.508  20.721  1.00 83.75           C
ATOM    648  HD2 ARG A  74     -16.103  -9.358  21.746  1.00 83.75           H
ATOM    649  HD3 ARG A  74     -16.618  -9.408  20.050  1.00 83.75           H
ATOM    650  NE  ARG A  74     -15.180 -10.857  20.598  1.00 83.75           N
ATOM    651  HE  ARG A  74     -14.190 -10.938  20.782  1.00 83.75           H
ATOM    652  NH1 ARG A  74     -17.077 -12.012  19.974  1.00 83.75           N
ATOM    653 HH11 ARG A  74     -17.515 -12.889  19.732  1.00 83.75           H
ATOM    654 HH12 ARG A  74     -17.620 -11.162  20.010  1.00 83.75           H
ATOM    655  NH2 ARG A  74     -15.154 -13.102  20.225  1.00 83.75           N
ATOM    656 HH21 ARG A  74     -14.165 -13.135  20.432  1.00 83.75           H
ATOM    657 HH22 ARG A  74     -15.625 -13.961  19.977  1.00 83.75           H
ATOM    658  CZ  ARG A  74     -15.806 -11.976  20.268  1.00 83.75           C
ATOM    659  N   LEU A  75     -15.329  -3.712  20.734  1.00 85.12           N
ATOM    660  H   LEU A  75     -14.702  -3.886  21.508  1.00 85.12           H
ATOM    661  CA  LEU A  75     -16.033  -2.428  20.659  1.00 85.12           C
ATOM    662  HA  LEU A  75     -17.087  -2.613  20.455  1.00 85.12           H
ATOM    663  C   LEU A  75     -15.531  -1.539  19.518  1.00 85.12           C
ATOM    664  CB  LEU A  75     -15.890  -1.688  21.995  1.00 85.12           C
ATOM    665  HB2 LEU A  75     -14.831  -1.611  22.242  1.00 85.12           H
ATOM    666  HB3 LEU A  75     -16.278  -0.676  21.880  1.00 85.12           H
ATOM    667  O   LEU A  75     -16.326  -0.800  18.943  1.00 85.12           O
ATOM    668  CG  LEU A  75     -16.635  -2.364  23.156  1.00 85.12           C
ATOM    669  HG  LEU A  75     -16.310  -3.399  23.254  1.00 85.12           H
ATOM    670  CD1 LEU A  75     -16.295  -1.629  24.435  1.00 85.12           C
ATOM    671 HD11 LEU A  75     -16.785  -2.111  25.282  1.00 85.12           H
ATOM    672 HD12 LEU A  75     -15.219  -1.691  24.596  1.00 85.12           H
ATOM    673 HD13 LEU A  75     -16.602  -0.584  24.389  1.00 85.12           H
ATOM    674  CD2 LEU A  75     -18.152  -2.331  22.972  1.00 85.12           C
ATOM    675 HD21 LEU A  75     -18.488  -1.307  22.814  1.00 85.12           H
ATOM    676 HD22 LEU A  75     -18.631  -2.733  23.865  1.00 85.12           H
ATOM    677 HD23 LEU A  75     -18.433  -2.958  22.125  1.00 85.12           H
ATOM    678  N   LEU A  76     -14.245  -1.625  19.163  1.00 85.31           N
ATOM    679  H   LEU A  76     -13.659  -2.315  19.612  1.00 85.31           H
ATOM    680  CA  LEU A  76     -13.695  -0.923  18.005  1.00 85.31           C
ATOM    681  HA  LEU A  76     -14.026   0.115  18.029  1.00 85.31           H
ATOM    682  C   LEU A  76     -14.242  -1.519  16.708  1.00 85.31           C
ATOM    683  CB  LEU A  76     -12.156  -0.962  18.031  1.00 85.31           C
ATOM    684  HB2 LEU A  76     -11.783  -0.467  17.134  1.00 85.31           H
ATOM    685  HB3 LEU A  76     -11.826  -1.999  17.983  1.00 85.31           H
ATOM    686  O   LEU A  76     -14.609  -0.769  15.812  1.00 85.31           O
ATOM    687  CG  LEU A  76     -11.510  -0.292  19.254  1.00 85.31           C
ATOM    688  HG  LEU A  76     -11.815  -0.818  20.158  1.00 85.31           H
ATOM    689  CD1 LEU A  76      -9.989  -0.368  19.137  1.00 85.31           C
ATOM    690 HD11 LEU A  76      -9.642   0.223  18.290  1.00 85.31           H
ATOM    691 HD12 LEU A  76      -9.680  -1.402  18.983  1.00 85.31           H
ATOM    692 HD13 LEU A  76      -9.529  -0.001  20.055  1.00 85.31           H
ATOM    693  CD2 LEU A  76     -11.890   1.183  19.396  1.00 85.31           C
ATOM    694 HD21 LEU A  76     -11.607   1.730  18.496  1.00 85.31           H
ATOM    695 HD22 LEU A  76     -12.962   1.279  19.568  1.00 85.31           H
ATOM    696 HD23 LEU A  76     -11.371   1.591  20.263  1.00 85.31           H
ATOM    697  N   LEU A  77     -14.408  -2.840  16.631  1.00 84.44           N
ATOM    698  H   LEU A  77     -14.090  -3.411  17.401  1.00 84.44           H
ATOM    699  CA  LEU A  77     -15.001  -3.514  15.469  1.00 84.44           C
ATOM    700  HA  LEU A  77     -14.536  -3.115  14.568  1.00 84.44           H
ATOM    701  C   LEU A  77     -16.507  -3.240  15.283  1.00 84.44           C
ATOM    702  CB  LEU A  77     -14.698  -5.022  15.538  1.00 84.44           C
ATOM    703  HB2 LEU A  77     -15.057  -5.408  16.492  1.00 84.44           H
ATOM    704  HB3 LEU A  77     -15.254  -5.530  14.750  1.00 84.44           H
ATOM    705  O   LEU A  77     -17.118  -3.777  14.371  1.00 84.44           O
ATOM    706  CG  LEU A  77     -13.211  -5.386  15.370  1.00 84.44           C
ATOM    707  HG  LEU A  77     -12.622  -4.861  16.121  1.00 84.44           H
ATOM    708  CD1 LEU A  77     -13.043  -6.890  15.580  1.00 84.44           C
ATOM    709 HD11 LEU A  77     -13.614  -7.442  14.834  1.00 84.44           H
ATOM    710 HD12 LEU A  77     -13.373  -7.166  16.582  1.00 84.44           H
ATOM    711 HD13 LEU A  77     -11.989  -7.152  15.487  1.00 84.44           H
ATOM    712  CD2 LEU A  77     -12.680  -5.027  13.979  1.00 84.44           C
ATOM    713 HD21 LEU A  77     -11.667  -5.413  13.860  1.00 84.44           H
ATOM    714 HD22 LEU A  77     -13.314  -5.463  13.207  1.00 84.44           H
ATOM    715 HD23 LEU A  77     -12.645  -3.946  13.847  1.00 84.44           H
ATOM    716  N   ARG A  78     -17.135  -2.378  16.095  1.00 83.75           N
ATOM    717  H   ARG A  78     -16.604  -1.951  16.841  1.00 83.75           H
ATOM    718  CA  ARG A  78     -18.506  -1.909  15.823  1.00 83.75           C
ATOM    719  HA  ARG A  78     -19.112  -2.758  15.507  1.00 83.75           H
ATOM    720  C   ARG A  78     -18.579  -0.925  14.655  1.00 83.75           C
ATOM    721  CB  ARG A  78     -19.131  -1.293  17.078  1.00 83.75           C
ATOM    722  HB2 ARG A  78     -20.069  -0.814  16.799  1.00 83.75           H
ATOM    723  HB3 ARG A  78     -18.469  -0.529  17.484  1.00 83.75           H
ATOM    724  O   ARG A  78     -19.660  -0.735  14.106  1.00 83.75           O
ATOM    725  CG  ARG A  78     -19.434  -2.356  18.140  1.00 83.75           C
ATOM    726  HG2 ARG A  78     -18.507  -2.819  18.479  1.00 83.75           H
ATOM    727  HG3 ARG A  78     -20.078  -3.120  17.706  1.00 83.75           H
ATOM    728  CD  ARG A  78     -20.149  -1.703  19.327  1.00 83.75           C
ATOM    729  HD2 ARG A  78     -19.464  -0.998  19.799  1.00 83.75           H
ATOM    730  HD3 ARG A  78     -21.016  -1.158  18.954  1.00 83.75           H
ATOM    731  NE  ARG A  78     -20.594  -2.704  20.315  1.00 83.75           N
ATOM    732  HE  ARG A  78     -20.383  -3.669  20.107  1.00 83.75           H
ATOM    733  NH1 ARG A  78     -21.619  -1.247  21.768  1.00 83.75           N
ATOM    734 HH11 ARG A  78     -22.180  -1.086  22.592  1.00 83.75           H
ATOM    735 HH12 ARG A  78     -21.389  -0.481  21.151  1.00 83.75           H
ATOM    736  NH2 ARG A  78     -21.619  -3.429  22.218  1.00 83.75           N
ATOM    737 HH21 ARG A  78     -21.405  -4.388  21.981  1.00 83.75           H
ATOM    738 HH22 ARG A  78     -22.157  -3.238  23.051  1.00 83.75           H
ATOM    739  CZ  ARG A  78     -21.272  -2.456  21.424  1.00 83.75           C
ATOM    740  N   THR A  79     -17.470  -0.283  14.287  1.00 87.44           N
ATOM    741  H   THR A  79     -16.597  -0.501  14.746  1.00 87.44           H
ATOM    742  CA  THR A  79     -17.425   0.631  13.143  1.00 87.44           C
ATOM    743  HA  THR A  79     -18.440   0.963  12.920  1.00 87.44           H
ATOM    744  C   THR A  79     -16.905  -0.084  11.899  1.00 87.44           C
ATOM    745  CB  THR A  79     -16.610   1.898  13.441  1.00 87.44           C
ATOM    746  HB  THR A  79     -16.559   2.505  12.537  1.00 87.44           H
ATOM    747  O   THR A  79     -15.848  -0.711  11.923  1.00 87.44           O
ATOM    748  CG2 THR A  79     -17.228   2.729  14.565  1.00 87.44           C
ATOM    749 HG21 THR A  79     -16.658   3.650  14.695  1.00 87.44           H
ATOM    750 HG22 THR A  79     -18.259   2.977  14.316  1.00 87.44           H
ATOM    751 HG23 THR A  79     -17.210   2.166  15.499  1.00 87.44           H
ATOM    752  OG1 THR A  79     -15.310   1.587  13.863  1.00 87.44           O
ATOM    753  HG1 THR A  79     -14.677   2.174  13.443  1.00 87.44           H
ATOM    754  N   SER A  80     -17.620   0.075  10.785  1.00 90.56           N
ATOM    755  H   SER A  80     -18.474   0.612  10.821  1.00 90.56           H
ATOM    756  CA  SER A  80     -17.270  -0.457   9.458  1.00 90.56           C
ATOM    757  HA  SER A  80     -17.405  -1.539   9.446  1.00 90.56           H
ATOM    758  C   SER A  80     -15.826  -0.153   9.050  1.00 90.56           C
ATOM    759  CB  SER A  80     -18.217   0.164   8.427  1.00 90.56           C
ATOM    760  HB2 SER A  80     -19.214  -0.249   8.579  1.00 90.56           H
ATOM    761  HB3 SER A  80     -17.876  -0.067   7.418  1.00 90.56           H
ATOM    762  O   SER A  80     -15.104  -1.032   8.597  1.00 90.56           O
ATOM    763  OG  SER A  80     -18.261   1.570   8.628  1.00 90.56           O
ATOM    764  HG  SER A  80     -18.468   2.027   7.810  1.00 90.56           H
ATOM    765  N   VAL A  81     -15.359   1.075   9.283  1.00 91.94           N
ATOM    766  H   VAL A  81     -16.043   1.780   9.514  1.00 91.94           H
ATOM    767  CA  VAL A  81     -13.983   1.471   8.947  1.00 91.94           C
ATOM    768  HA  VAL A  81     -13.813   1.243   7.894  1.00 91.94           H
ATOM    769  C   VAL A  81     -12.915   0.679   9.674  1.00 91.94           C
ATOM    770  CB  VAL A  81     -13.800   2.976   9.146  1.00 91.94           C
ATOM    771  HB  VAL A  81     -14.400   3.309   9.993  1.00 91.94           H
ATOM    772  O   VAL A  81     -11.869   0.431   9.087  1.00 91.94           O
ATOM    773  CG1 VAL A  81     -12.372   3.468   9.352  1.00 91.94           C
ATOM    774 HG11 VAL A  81     -11.719   3.090   8.566  1.00 91.94           H
ATOM    775 HG12 VAL A  81     -11.996   3.148  10.323  1.00 91.94           H
ATOM    776 HG13 VAL A  81     -12.384   4.558   9.314  1.00 91.94           H
ATOM    777  CG2 VAL A  81     -14.297   3.607   7.853  1.00 91.94           C
ATOM    778 HG21 VAL A  81     -13.666   3.285   7.024  1.00 91.94           H
ATOM    779 HG22 VAL A  81     -14.248   4.695   7.879  1.00 91.94           H
ATOM    780 HG23 VAL A  81     -15.305   3.252   7.639  1.00 91.94           H
ATOM    781  N   ASN A  82     -13.162   0.226  10.901  1.00 93.19           N
ATOM    782  H   ASN A  82     -14.092   0.296  11.288  1.00 93.19           H
ATOM    783  CA  ASN A  82     -12.160  -0.558  11.615  1.00 93.19           C
ATOM    784  HA  ASN A  82     -11.191  -0.074  11.496  1.00 93.19           H
ATOM    785  C   ASN A  82     -11.988  -1.962  11.010  1.00 93.19           C
ATOM    786  CB  ASN A  82     -12.496  -0.561  13.112  1.00 93.19           C
ATOM    787  HB2 ASN A  82     -11.889  -1.320  13.605  1.00 93.19           H
ATOM    788  HB3 ASN A  82     -13.544  -0.822  13.260  1.00 93.19           H
ATOM    789  O   ASN A  82     -10.893  -2.507  11.103  1.00 93.19           O
ATOM    790  CG  ASN A  82     -12.197   0.773  13.784  1.00 93.19           C
ATOM    791  ND2 ASN A  82     -12.660   0.983  14.985  1.00 93.19           N
ATOM    792 HD21 ASN A  82     -12.465   1.892  15.381  1.00 93.19           H
ATOM    793 HD22 ASN A  82     -13.389   0.369  15.318  1.00 93.19           H
ATOM    794  OD1 ASN A  82     -11.582   1.681  13.259  1.00 93.19           O
ATOM    795  N   TYR A  83     -12.998  -2.510  10.319  1.00 95.50           N
ATOM    796  H   TYR A  83     -13.871  -2.009  10.236  1.00 95.50           H
ATOM    797  CA  TYR A  83     -12.815  -3.714   9.498  1.00 95.50           C
ATOM    798  HA  TYR A  83     -12.352  -4.493  10.104  1.00 95.50           H
ATOM    799  C   TYR A  83     -11.873  -3.453   8.320  1.00 95.50           C
ATOM    800  CB  TYR A  83     -14.158  -4.242   8.979  1.00 95.50           C
ATOM    801  HB2 TYR A  83     -14.745  -3.434   8.541  1.00 95.50           H
ATOM    802  HB3 TYR A  83     -13.958  -4.946   8.171  1.00 95.50           H
ATOM    803  O   TYR A  83     -10.968  -4.240   8.077  1.00 95.50           O
ATOM    804  CG  TYR A  83     -14.978  -4.971  10.016  1.00 95.50           C
ATOM    805  CD1 TYR A  83     -14.669  -6.313  10.304  1.00 95.50           C
ATOM    806  HD1 TYR A  83     -13.844  -6.792   9.799  1.00 95.50           H
ATOM    807  CD2 TYR A  83     -16.042  -4.333  10.679  1.00 95.50           C
ATOM    808  HD2 TYR A  83     -16.275  -3.300  10.462  1.00 95.50           H
ATOM    809  CE1 TYR A  83     -15.417  -7.024  11.258  1.00 95.50           C
ATOM    810  HE1 TYR A  83     -15.167  -8.052  11.476  1.00 95.50           H
ATOM    811  CE2 TYR A  83     -16.802  -5.046  11.624  1.00 95.50           C
ATOM    812  HE2 TYR A  83     -17.628  -4.571  12.134  1.00 95.50           H
ATOM    813  OH  TYR A  83     -17.185  -7.071  12.867  1.00 95.50           O
ATOM    814  HH  TYR A  83     -16.848  -7.964  12.960  1.00 95.50           H
ATOM    815  CZ  TYR A  83     -16.481  -6.386  11.928  1.00 95.50           C
ATOM    816  N   PHE A  84     -12.026  -2.327   7.624  1.00 95.88           N
ATOM    817  H   PHE A  84     -12.801  -1.716   7.840  1.00 95.88           H
ATOM    818  CA  PHE A  84     -11.154  -1.994   6.494  1.00 95.88           C
ATOM    819  HA  PHE A  84     -11.036  -2.884   5.876  1.00 95.88           H
ATOM    820  C   PHE A  84      -9.739  -1.586   6.928  1.00 95.88           C
ATOM    821  CB  PHE A  84     -11.820  -0.917   5.638  1.00 95.88           C
ATOM    822  HB2 PHE A  84     -11.163  -0.689   4.798  1.00 95.88           H
ATOM    823  HB3 PHE A  84     -11.932  -0.017   6.243  1.00 95.88           H
ATOM    824  O   PHE A  84      -8.784  -1.896   6.224  1.00 95.88           O
ATOM    825  CG  PHE A  84     -13.171  -1.323   5.085  1.00 95.88           C
ATOM    826  CD1 PHE A  84     -13.272  -2.431   4.223  1.00 95.88           C
ATOM    827  HD1 PHE A  84     -12.387  -2.976   3.929  1.00 95.88           H
ATOM    828  CD2 PHE A  84     -14.333  -0.612   5.441  1.00 95.88           C
ATOM    829  HD2 PHE A  84     -14.262   0.258   6.076  1.00 95.88           H
ATOM    830  CE1 PHE A  84     -14.528  -2.839   3.745  1.00 95.88           C
ATOM    831  HE1 PHE A  84     -14.597  -3.694   3.088  1.00 95.88           H
ATOM    832  CE2 PHE A  84     -15.590  -1.014   4.957  1.00 95.88           C
ATOM    833  HE2 PHE A  84     -16.472  -0.446   5.210  1.00 95.88           H
ATOM    834  CZ  PHE A  84     -15.688  -2.132   4.110  1.00 95.88           C
ATOM    835  HZ  PHE A  84     -16.645  -2.432   3.709  1.00 95.88           H
ATOM    836  N   ILE A  85      -9.579  -0.962   8.103  1.00 95.38           N
ATOM    837  H   ILE A  85     -10.405  -0.668   8.603  1.00 95.38           H
ATOM    838  CA  ILE A  85      -8.257  -0.738   8.712  1.00 95.38           C
ATOM    839  HA  ILE A  85      -7.612  -0.250   7.980  1.00 95.38           H
ATOM    840  C   ILE A  85      -7.602  -2.083   9.038  1.00 95.38           C
ATOM    841  CB  ILE A  85      -8.347   0.174   9.959  1.00 95.38           C
ATOM    842  HB  ILE A  85      -9.106  -0.230  10.628  1.00 95.38           H
ATOM    843  O   ILE A  85      -6.435  -2.268   8.718  1.00 95.38           O
ATOM    844  CG1 ILE A  85      -8.748   1.607   9.539  1.00 95.38           C
ATOM    845 HG12 ILE A  85      -7.948   2.040   8.939  1.00 95.38           H
ATOM    846 HG13 ILE A  85      -9.636   1.568   8.908  1.00 95.38           H
ATOM    847  CG2 ILE A  85      -7.008   0.217  10.725  1.00 95.38           C
ATOM    848 HG21 ILE A  85      -7.079   0.847  11.611  1.00 95.38           H
ATOM    849 HG22 ILE A  85      -6.218   0.596  10.075  1.00 95.38           H
ATOM    850 HG23 ILE A  85      -6.720  -0.779  11.062  1.00 95.38           H
ATOM    851  CD1 ILE A  85      -9.052   2.549  10.711  1.00 95.38           C
ATOM    852 HD11 ILE A  85      -9.445   3.488  10.322  1.00 95.38           H
ATOM    853 HD12 ILE A  85      -8.146   2.767  11.277  1.00 95.38           H
ATOM    854 HD13 ILE A  85      -9.796   2.095  11.366  1.00 95.38           H
ATOM    855  N   LEU A  86      -8.347  -3.037   9.612  1.00 96.06           N
ATOM    856  H   LEU A  86      -9.301  -2.832   9.871  1.00 96.06           H
ATOM    857  CA  LEU A  86      -7.841  -4.392   9.841  1.00 96.06           C
ATOM    858  HA  LEU A  86      -6.952  -4.318  10.467  1.00 96.06           H
ATOM    859  C   LEU A  86      -7.411  -5.055   8.523  1.00 96.06           C
ATOM    860  CB  LEU A  86      -8.912  -5.223  10.575  1.00 96.06           C
ATOM    861  HB2 LEU A  86      -9.147  -4.745  11.526  1.00 96.06           H
ATOM    862  HB3 LEU A  86      -9.824  -5.233   9.979  1.00 96.06           H
ATOM    863  O   LEU A  86      -6.323  -5.616   8.462  1.00 96.06           O
ATOM    864  CG  LEU A  86      -8.515  -6.685  10.842  1.00 96.06           C
ATOM    865  HG  LEU A  86      -8.260  -7.180   9.905  1.00 96.06           H
ATOM    866  CD1 LEU A  86      -7.331  -6.778  11.800  1.00 96.06           C
ATOM    867 HD11 LEU A  86      -6.462  -6.301  11.347  1.00 96.06           H
ATOM    868 HD12 LEU A  86      -7.566  -6.292  12.747  1.00 96.06           H
ATOM    869 HD13 LEU A  86      -7.090  -7.827  11.975  1.00 96.06           H
ATOM    870  CD2 LEU A  86      -9.698  -7.430  11.464  1.00 96.06           C
ATOM    871 HD21 LEU A  86     -10.544  -7.401  10.778  1.00 96.06           H
ATOM    872 HD22 LEU A  86      -9.976  -6.970  12.412  1.00 96.06           H
ATOM    873 HD23 LEU A  86      -9.421  -8.471  11.629  1.00 96.06           H
ATOM    874  N   ASN A  87      -8.234  -4.952   7.476  1.00 97.19           N
ATOM    875  H   ASN A  87      -9.136  -4.519   7.619  1.00 97.19           H
ATOM    876  CA  ASN A  87      -7.937  -5.500   6.151  1.00 97.19           C
ATOM    877  HA  ASN A  87      -7.830  -6.581   6.239  1.00 97.19           H
ATOM    878  C   ASN A  87      -6.630  -4.944   5.575  1.00 97.19           C
ATOM    879  CB  ASN A  87      -9.104  -5.168   5.207  1.00 97.19           C
ATOM    880  HB2 ASN A  87     -10.050  -5.284   5.736  1.00 97.19           H
ATOM    881  HB3 ASN A  87      -9.036  -4.136   4.864  1.00 97.19           H
ATOM    882  O   ASN A  87      -5.767  -5.701   5.136  1.00 97.19           O
ATOM    883  CG  ASN A  87      -9.128  -6.095   4.011  1.00 97.19           C
ATOM    884  ND2 ASN A  87      -9.274  -5.586   2.812  1.00 97.19           N
ATOM    885 HD21 ASN A  87      -9.202  -6.235   2.042  1.00 97.19           H
ATOM    886 HD22 ASN A  87      -9.191  -4.591   2.663  1.00 97.19           H
ATOM    887  OD1 ASN A  87      -9.051  -7.301   4.150  1.00 97.19           O
ATOM    888  N   MET A  88      -6.474  -3.620   5.634  1.00 96.44           N
ATOM    889  H   MET A  88      -7.231  -3.062   6.003  1.00 96.44           H
ATOM    890  CA  MET A  88      -5.275  -2.928   5.177  1.00 96.44           C
ATOM    891  HA  MET A  88      -5.076  -3.209   4.144  1.00 96.44           H
ATOM    892  C   MET A  88      -4.051  -3.322   6.009  1.00 96.44           C
ATOM    893  CB  MET A  88      -5.537  -1.422   5.233  1.00 96.44           C
ATOM    894  HB2 MET A  88      -5.636  -1.111   6.273  1.00 96.44           H
ATOM    895  HB3 MET A  88      -6.470  -1.201   4.714  1.00 96.44           H
ATOM    896  O   MET A  88      -3.017  -3.636   5.440  1.00 96.44           O
ATOM    897  CG  MET A  88      -4.419  -0.629   4.560  1.00 96.44           C
ATOM    898  HG2 MET A  88      -3.466  -0.845   5.042  1.00 96.44           H
ATOM    899  HG3 MET A  88      -4.346  -0.940   3.518  1.00 96.44           H
ATOM    900  SD  MET A  88      -4.710   1.152   4.608  1.00 96.44           S
ATOM    901  CE  MET A  88      -4.371   1.452   6.353  1.00 96.44           C
ATOM    902  HE1 MET A  88      -4.240   2.523   6.502  1.00 96.44           H
ATOM    903  HE2 MET A  88      -3.446   0.946   6.632  1.00 96.44           H
ATOM    904  HE3 MET A  88      -5.190   1.075   6.965  1.00 96.44           H
ATOM    905  N   SER A  89      -4.169  -3.415   7.338  1.00 97.50           N
ATOM    906  H   SER A  89      -5.027  -3.115   7.779  1.00 97.50           H
ATOM    907  CA  SER A  89      -3.062  -3.856   8.197  1.00 97.50           C
ATOM    908  HA  SER A  89      -2.195  -3.232   7.984  1.00 97.50           H
ATOM    909  C   SER A  89      -2.630  -5.302   7.945  1.00 97.50           C
ATOM    910  CB  SER A  89      -3.419  -3.691   9.673  1.00 97.50           C
ATOM    911  HB2 SER A  89      -2.631  -4.132  10.283  1.00 97.50           H
ATOM    912  HB3 SER A  89      -4.364  -4.190   9.891  1.00 97.50           H
ATOM    913  O   SER A  89      -1.460  -5.614   8.137  1.00 97.50           O
ATOM    914  OG  SER A  89      -3.512  -2.317   9.981  1.00 97.50           O
ATOM    915  HG  SER A  89      -2.745  -1.901   9.581  1.00 97.50           H
ATOM    916  N   VAL A  90      -3.529  -6.191   7.505  1.00 98.19           N
ATOM    917  H   VAL A  90      -4.487  -5.894   7.390  1.00 98.19           H
ATOM    918  CA  VAL A  90      -3.150  -7.552   7.079  1.00 98.19           C
ATOM    919  HA  VAL A  90      -2.496  -7.987   7.835  1.00 98.19           H
ATOM    920  C   VAL A  90      -2.337  -7.508   5.781  1.00 98.19           C
ATOM    921  CB  VAL A  90      -4.387  -8.465   6.948  1.00 98.19           C
ATOM    922  HB  VAL A  90      -5.135  -7.977   6.324  1.00 98.19           H
ATOM    923  O   VAL A  90      -1.294  -8.154   5.700  1.00 98.19           O
ATOM    924  CG1 VAL A  90      -4.054  -9.828   6.326  1.00 98.19           C
ATOM    925 HG11 VAL A  90      -3.265 -10.321   6.894  1.00 98.19           H
ATOM    926 HG12 VAL A  90      -4.942 -10.460   6.316  1.00 98.19           H
ATOM    927 HG13 VAL A  90      -3.723  -9.705   5.295  1.00 98.19           H
ATOM    928  CG2 VAL A  90      -5.001  -8.744   8.329  1.00 98.19           C
ATOM    929 HG21 VAL A  90      -4.299  -9.312   8.939  1.00 98.19           H
ATOM    930 HG22 VAL A  90      -5.231  -7.809   8.841  1.00 98.19           H
ATOM    931 HG23 VAL A  90      -5.923  -9.313   8.211  1.00 98.19           H
ATOM    932  N   ALA A  91      -2.765  -6.720   4.791  1.00 97.75           N
ATOM    933  H   ALA A  91      -3.611  -6.184   4.918  1.00 97.75           H
ATOM    934  CA  ALA A  91      -2.020  -6.536   3.543  1.00 97.75           C
ATOM    935  HA  ALA A  91      -1.827  -7.512   3.099  1.00 97.75           H
ATOM    936  C   ALA A  91      -0.653  -5.862   3.775  1.00 97.75           C
ATOM    937  CB  ALA A  91      -2.898  -5.735   2.576  1.00 97.75           C
ATOM    938  HB1 ALA A  91      -2.371  -5.585   1.634  1.00 97.75           H
ATOM    939  HB2 ALA A  91      -3.137  -4.760   2.999  1.00 97.75           H
ATOM    940  HB3 ALA A  91      -3.820  -6.283   2.385  1.00 97.75           H
ATOM    941  O   ALA A  91       0.366  -6.320   3.256  1.00 97.75           O
ATOM    942  N   ASP A  92      -0.603  -4.835   4.621  1.00 97.94           N
ATOM    943  H   ASP A  92      -1.477  -4.437   4.934  1.00 97.94           H
ATOM    944  CA  ASP A  92       0.628  -4.134   4.988  1.00 97.94           C
ATOM    945  HA  ASP A  92       1.153  -3.838   4.080  1.00 97.94           H
ATOM    946  C   ASP A  92       1.575  -5.034   5.808  1.00 97.94           C
ATOM    947  CB  ASP A  92       0.281  -2.858   5.770  1.00 97.94           C
ATOM    948  HB2 ASP A  92       1.206  -2.431   6.158  1.00 97.94           H
ATOM    949  HB3 ASP A  92      -0.337  -3.132   6.625  1.00 97.94           H
ATOM    950  O   ASP A  92       2.791  -4.960   5.640  1.00 97.94           O
ATOM    951  CG  ASP A  92      -0.432  -1.756   4.967  1.00 97.94           C
ATOM    952  OD1 ASP A  92      -0.442  -1.791   3.712  1.00 97.94           O
ATOM    953  OD2 ASP A  92      -0.940  -0.823   5.634  1.00 97.94           O
ATOM    954  N   LEU A  93       1.049  -5.941   6.645  1.00 98.38           N
ATOM    955  H   LEU A  93       0.049  -5.941   6.787  1.00 98.38           H
ATOM    956  CA  LEU A  93       1.861  -6.945   7.343  1.00 98.38           C
ATOM    957  HA  LEU A  93       2.671  -6.423   7.854  1.00 98.38           H
ATOM    958  C   LEU A  93       2.506  -7.932   6.362  1.00 98.38           C
ATOM    959  CB  LEU A  93       1.002  -7.678   8.390  1.00 98.38           C
ATOM    960  HB2 LEU A  93       0.140  -8.118   7.890  1.00 98.38           H
ATOM    961  HB3 LEU A  93       0.635  -6.949   9.113  1.00 98.38           H
ATOM    962  O   LEU A  93       3.698  -8.210   6.475  1.00 98.38           O
ATOM    963  CG  LEU A  93       1.746  -8.795   9.146  1.00 98.38           C
ATOM    964  HG  LEU A  93       2.101  -9.548   8.443  1.00 98.38           H
ATOM    965  CD1 LEU A  93       2.935  -8.252   9.941  1.00 98.38           C
ATOM    966 HD11 LEU A  93       2.619  -7.426  10.578  1.00 98.38           H
ATOM    967 HD12 LEU A  93       3.366  -9.046  10.550  1.00 98.38           H
ATOM    968 HD13 LEU A  93       3.704  -7.903   9.251  1.00 98.38           H
ATOM    969  CD2 LEU A  93       0.787  -9.482  10.116  1.00 98.38           C
ATOM    970 HD21 LEU A  93      -0.070  -9.870   9.566  1.00 98.38           H
ATOM    971 HD22 LEU A  93       0.448  -8.766  10.864  1.00 98.38           H
ATOM    972 HD23 LEU A  93       1.296 -10.314  10.602  1.00 98.38           H
ATOM    973  N   ILE A  94       1.744  -8.436   5.385  1.00 98.06           N
ATOM    974  H   ILE A  94       0.768  -8.179   5.355  1.00 98.06           H
ATOM    975  CA  ILE A  94       2.285  -9.299   4.324  1.00 98.06           C
ATOM    976  HA  ILE A  94       2.791 -10.148   4.783  1.00 98.06           H
ATOM    977  C   ILE A  94       3.342  -8.536   3.517  1.00 98.06           C
ATOM    978  CB  ILE A  94       1.147  -9.842   3.431  1.00 98.06           C
ATOM    979  HB  ILE A  94       0.542  -9.000   3.097  1.00 98.06           H
ATOM    980  O   ILE A  94       4.416  -9.074   3.267  1.00 98.06           O
ATOM    981  CG1 ILE A  94       0.252 -10.813   4.234  1.00 98.06           C
ATOM    982 HG12 ILE A  94       0.754 -11.775   4.339  1.00 98.06           H
ATOM    983 HG13 ILE A  94       0.078 -10.423   5.237  1.00 98.06           H
ATOM    984  CG2 ILE A  94       1.705 -10.573   2.194  1.00 98.06           C
ATOM    985 HG21 ILE A  94       0.893 -10.957   1.576  1.00 98.06           H
ATOM    986 HG22 ILE A  94       2.346 -11.401   2.498  1.00 98.06           H
ATOM    987 HG23 ILE A  94       2.288  -9.893   1.573  1.00 98.06           H
ATOM    988  CD1 ILE A  94      -1.119 -11.028   3.588  1.00 98.06           C
ATOM    989 HD11 ILE A  94      -1.611 -10.058   3.502  1.00 98.06           H
ATOM    990 HD12 ILE A  94      -1.026 -11.489   2.605  1.00 98.06           H
ATOM    991 HD13 ILE A  94      -1.723 -11.674   4.226  1.00 98.06           H
ATOM    992  N   THR A  95       3.087  -7.266   3.190  1.00 97.25           N
ATOM    993  H   THR A  95       2.172  -6.899   3.411  1.00 97.25           H
ATOM    994  CA  THR A  95       4.048  -6.385   2.505  1.00 97.25           C
ATOM    995  HA  THR A  95       4.292  -6.815   1.533  1.00 97.25           H
ATOM    996  C   THR A  95       5.348  -6.246   3.297  1.00 97.25           C
ATOM    997  CB  THR A  95       3.454  -4.985   2.281  1.00 97.25           C
ATOM    998  HB  THR A  95       3.281  -4.499   3.241  1.00 97.25           H
ATOM    999  O   THR A  95       6.431  -6.372   2.733  1.00 97.25           O
ATOM   1000  CG2 THR A  95       4.365  -4.090   1.443  1.00 97.25           C
ATOM   1001 HG21 THR A  95       4.644  -4.604   0.524  1.00 97.25           H
ATOM   1002 HG22 THR A  95       5.258  -3.833   2.013  1.00 97.25           H
ATOM   1003 HG23 THR A  95       3.837  -3.170   1.193  1.00 97.25           H
ATOM   1004  OG1 THR A  95       2.231  -5.067   1.596  1.00 97.25           O
ATOM   1005  HG1 THR A  95       1.571  -5.459   2.172  1.00 97.25           H
ATOM   1006  N   ALA A  96       5.261  -6.026   4.611  1.00 97.81           N
ATOM   1007  H   ALA A  96       4.348  -5.895   5.023  1.00 97.81           H
ATOM   1008  CA  ALA A  96       6.431  -5.882   5.471  1.00 97.81           C
ATOM   1009  HA  ALA A  96       7.095  -5.141   5.026  1.00 97.81           H
ATOM   1010  C   ALA A  96       7.237  -7.186   5.609  1.00 97.81           C
ATOM   1011  CB  ALA A  96       5.971  -5.352   6.834  1.00 97.81           C
ATOM   1012  HB1 ALA A  96       5.410  -4.427   6.699  1.00 97.81           H
ATOM   1013  HB2 ALA A  96       6.844  -5.148   7.454  1.00 97.81           H
ATOM   1014  HB3 ALA A  96       5.338  -6.088   7.329  1.00 97.81           H
ATOM   1015  O   ALA A  96       8.455  -7.123   5.735  1.00 97.81           O
ATOM   1016  N   LEU A  97       6.585  -8.355   5.570  1.00 97.44           N
ATOM   1017  H   LEU A  97       5.578  -8.332   5.497  1.00 97.44           H
ATOM   1018  CA  LEU A  97       7.247  -9.663   5.669  1.00 97.44           C
ATOM   1019  HA  LEU A  97       8.081  -9.589   6.368  1.00 97.44           H
ATOM   1020  C   LEU A  97       7.852 -10.136   4.338  1.00 97.44           C
ATOM   1021  CB  LEU A  97       6.239 -10.703   6.195  1.00 97.44           C
ATOM   1022  HB2 LEU A  97       6.670 -11.697   6.081  1.00 97.44           H
ATOM   1023  HB3 LEU A  97       5.348 -10.659   5.568  1.00 97.44           H
ATOM   1024  O   LEU A  97       8.951 -10.682   4.329  1.00 97.44           O
ATOM   1025  CG  LEU A  97       5.826 -10.521   7.667  1.00 97.44           C
ATOM   1026  HG  LEU A  97       5.503  -9.494   7.839  1.00 97.44           H
ATOM   1027  CD1 LEU A  97       4.656 -11.451   7.992  1.00 97.44           C
ATOM   1028 HD11 LEU A  97       4.348 -11.310   9.028  1.00 97.44           H
ATOM   1029 HD12 LEU A  97       4.949 -12.489   7.835  1.00 97.44           H
ATOM   1030 HD13 LEU A  97       3.815 -11.211   7.341  1.00 97.44           H
ATOM   1031  CD2 LEU A  97       6.965 -10.843   8.637  1.00 97.44           C
ATOM   1032 HD21 LEU A  97       6.610 -10.762   9.664  1.00 97.44           H
ATOM   1033 HD22 LEU A  97       7.778 -10.129   8.498  1.00 97.44           H
ATOM   1034 HD23 LEU A  97       7.336 -11.852   8.458  1.00 97.44           H
ATOM   1035  N   ALA A  98       7.139  -9.942   3.227  1.00 96.62           N
ATOM   1036  H   ALA A  98       6.230  -9.511   3.313  1.00 96.62           H
ATOM   1037  CA  ALA A  98       7.513 -10.464   1.909  1.00 96.62           C
ATOM   1038  HA  ALA A  98       8.181 -11.315   2.041  1.00 96.62           H
ATOM   1039  C   ALA A  98       8.261  -9.450   1.025  1.00 96.62           C
ATOM   1040  CB  ALA A  98       6.236 -10.972   1.227  1.00 96.62           C
ATOM   1041  HB1 ALA A  98       6.489 -11.433   0.272  1.00 96.62           H
ATOM   1042  HB2 ALA A  98       5.558 -10.138   1.044  1.00 96.62           H
ATOM   1043  HB3 ALA A  98       5.743 -11.711   1.858  1.00 96.62           H
ATOM   1044  O   ALA A  98       8.751  -9.815  -0.039  1.00 96.62           O
ATOM   1045  N   GLY A  99       8.325  -8.181   1.431  1.00 95.88           N
ATOM   1046  H   GLY A  99       7.838  -7.929   2.279  1.00 95.88           H
ATOM   1047  CA  GLY A  99       8.855  -7.092   0.613  1.00 95.88           C
ATOM   1048  HA2 GLY A  99       8.240  -6.209   0.785  1.00 95.88           H
ATOM   1049  HA3 GLY A  99       8.770  -7.346  -0.444  1.00 95.88           H
ATOM   1050  C   GLY A  99      10.318  -6.740   0.895  1.00 95.88           C
ATOM   1051  O   GLY A  99      11.185  -7.137   0.122  1.00 95.88           O
ATOM   1052  N   PRO A 100      10.626  -6.007   1.987  1.00 96.88           N
ATOM   1053  CA  PRO A 100      11.912  -5.333   2.182  1.00 96.88           C
ATOM   1054  HA  PRO A 100      11.983  -4.525   1.454  1.00 96.88           H
ATOM   1055  C   PRO A 100      13.147  -6.225   2.036  1.00 96.88           C
ATOM   1056  CB  PRO A 100      11.863  -4.733   3.593  1.00 96.88           C
ATOM   1057  HB2 PRO A 100      12.397  -3.784   3.642  1.00 96.88           H
ATOM   1058  HB3 PRO A 100      12.274  -5.430   4.324  1.00 96.88           H
ATOM   1059  O   PRO A 100      14.069  -5.874   1.304  1.00 96.88           O
ATOM   1060  CG  PRO A 100      10.377  -4.553   3.871  1.00 96.88           C
ATOM   1061  HG2 PRO A 100      10.147  -4.658   4.931  1.00 96.88           H
ATOM   1062  HG3 PRO A 100      10.078  -3.565   3.521  1.00 96.88           H
ATOM   1063  CD  PRO A 100       9.695  -5.638   3.041  1.00 96.88           C
ATOM   1064  HD2 PRO A 100       8.760  -5.250   2.637  1.00 96.88           H
ATOM   1065  HD3 PRO A 100       9.508  -6.518   3.656  1.00 96.88           H
ATOM   1066  N   ILE A 101      13.186  -7.364   2.737  1.00 96.94           N
ATOM   1067  H   ILE A 101      12.385  -7.614   3.299  1.00 96.94           H
ATOM   1068  CA  ILE A 101      14.360  -8.247   2.740  1.00 96.94           C
ATOM   1069  HA  ILE A 101      15.248  -7.616   2.782  1.00 96.94           H
ATOM   1070  C   ILE A 101      14.485  -9.008   1.415  1.00 96.94           C
ATOM   1071  CB  ILE A 101      14.405  -9.155   3.993  1.00 96.94           C
ATOM   1072  HB  ILE A 101      13.488  -9.741   4.056  1.00 96.94           H
ATOM   1073  O   ILE A 101      15.553  -8.912   0.814  1.00 96.94           O
ATOM   1074  CG1 ILE A 101      14.459  -8.345   5.304  1.00 96.94           C
ATOM   1075 HG12 ILE A 101      14.401  -9.043   6.139  1.00 96.94           H
ATOM   1076 HG13 ILE A 101      13.582  -7.699   5.359  1.00 96.94           H
ATOM   1077  CG2 ILE A 101      15.573 -10.152   3.912  1.00 96.94           C
ATOM   1078 HG21 ILE A 101      15.670 -10.693   4.853  1.00 96.94           H
ATOM   1079 HG22 ILE A 101      15.393 -10.880   3.121  1.00 96.94           H
ATOM   1080 HG23 ILE A 101      16.508  -9.631   3.700  1.00 96.94           H
ATOM   1081  CD1 ILE A 101      15.702  -7.472   5.505  1.00 96.94           C
ATOM   1082 HD11 ILE A 101      16.604  -8.086   5.509  1.00 96.94           H
ATOM   1083 HD12 ILE A 101      15.627  -6.962   6.465  1.00 96.94           H
ATOM   1084 HD13 ILE A 101      15.776  -6.722   4.718  1.00 96.94           H
ATOM   1085  N   PRO A 102      13.439  -9.687   0.897  1.00 96.25           N
ATOM   1086  CA  PRO A 102      13.526 -10.326  -0.416  1.00 96.25           C
ATOM   1087  HA  PRO A 102      14.287 -11.105  -0.374  1.00 96.25           H
ATOM   1088  C   PRO A 102      13.884  -9.355  -1.545  1.00 96.25           C
ATOM   1089  CB  PRO A 102      12.164 -10.976  -0.645  1.00 96.25           C
ATOM   1090  HB2 PRO A 102      12.271 -11.890  -1.228  1.00 96.25           H
ATOM   1091  HB3 PRO A 102      11.475 -10.281  -1.125  1.00 96.25           H
ATOM   1092  O   PRO A 102      14.736  -9.672  -2.371  1.00 96.25           O
ATOM   1093  CG  PRO A 102      11.690 -11.275   0.772  1.00 96.25           C
ATOM   1094  HG2 PRO A 102      10.608 -11.391   0.838  1.00 96.25           H
ATOM   1095  HG3 PRO A 102      12.193 -12.166   1.148  1.00 96.25           H
ATOM   1096  CD  PRO A 102      12.174 -10.049   1.531  1.00 96.25           C
ATOM   1097  HD2 PRO A 102      11.450  -9.242   1.419  1.00 96.25           H
ATOM   1098  HD3 PRO A 102      12.277 -10.318   2.582  1.00 96.25           H
ATOM   1099  N   PHE A 103      13.318  -8.145  -1.529  1.00 95.75           N
ATOM   1100  H   PHE A 103      12.599  -7.942  -0.850  1.00 95.75           H
ATOM   1101  CA  PHE A 103      13.678  -7.097  -2.478  1.00 95.75           C
ATOM   1102  HA  PHE A 103      13.521  -7.467  -3.492  1.00 95.75           H
ATOM   1103  C   PHE A 103      15.150  -6.701  -2.354  1.00 95.75           C
ATOM   1104  CB  PHE A 103      12.790  -5.871  -2.259  1.00 95.75           C
ATOM   1105  HB2 PHE A 103      11.764  -6.135  -2.516  1.00 95.75           H
ATOM   1106  HB3 PHE A 103      12.817  -5.584  -1.208  1.00 95.75           H
ATOM   1107  O   PHE A 103      15.840  -6.616  -3.359  1.00 95.75           O
ATOM   1108  CG  PHE A 103      13.235  -4.689  -3.092  1.00 95.75           C
ATOM   1109  CD1 PHE A 103      14.006  -3.663  -2.513  1.00 95.75           C
ATOM   1110  HD1 PHE A 103      14.236  -3.678  -1.458  1.00 95.75           H
ATOM   1111  CD2 PHE A 103      12.959  -4.671  -4.468  1.00 95.75           C
ATOM   1112  HD2 PHE A 103      12.351  -5.461  -4.883  1.00 95.75           H
ATOM   1113  CE1 PHE A 103      14.554  -2.659  -3.325  1.00 95.75           C
ATOM   1114  HE1 PHE A 103      15.202  -1.906  -2.902  1.00 95.75           H
ATOM   1115  CE2 PHE A 103      13.518  -3.665  -5.279  1.00 95.75           C
ATOM   1116  HE2 PHE A 103      13.361  -3.627  -6.347  1.00 95.75           H
ATOM   1117  CZ  PHE A 103      14.342  -2.690  -4.709  1.00 95.75           C
ATOM   1118  HZ  PHE A 103      14.853  -1.986  -5.349  1.00 95.75           H
ATOM   1119  N   THR A 104      15.650  -6.497  -1.132  1.00 96.12           N
ATOM   1120  H   THR A 104      15.035  -6.602  -0.338  1.00 96.12           H
ATOM   1121  CA  THR A 104      17.059  -6.125  -0.908  1.00 96.12           C
ATOM   1122  HA  THR A 104      17.286  -5.238  -1.499  1.00 96.12           H
ATOM   1123  C   THR A 104      18.006  -7.230  -1.358  1.00 96.12           C
ATOM   1124  CB  THR A 104      17.319  -5.802   0.565  1.00 96.12           C
ATOM   1125  HB  THR A 104      17.125  -6.680   1.181  1.00 96.12           H
ATOM   1126  O   THR A 104      19.057  -6.944  -1.922  1.00 96.12           O
ATOM   1127  CG2 THR A 104      18.740  -5.310   0.832  1.00 96.12           C
ATOM   1128 HG21 THR A 104      18.808  -4.894   1.837  1.00 96.12           H
ATOM   1129 HG22 THR A 104      19.441  -6.141   0.751  1.00 96.12           H
ATOM   1130 HG23 THR A 104      19.012  -4.552   0.097  1.00 96.12           H
ATOM   1131  OG1 THR A 104      16.440  -4.774   0.954  1.00 96.12           O
ATOM   1132  HG1 THR A 104      15.567  -5.170   1.010  1.00 96.12           H
ATOM   1133  N   ILE A 105      17.630  -8.497  -1.163  1.00 95.25           N
ATOM   1134  H   ILE A 105      16.762  -8.673  -0.677  1.00 95.25           H
ATOM   1135  CA  ILE A 105      18.371  -9.638  -1.706  1.00 95.25           C
ATOM   1136  HA  ILE A 105      19.411  -9.560  -1.386  1.00 95.25           H
ATOM   1137  C   ILE A 105      18.379  -9.569  -3.235  1.00 95.25           C
ATOM   1138  CB  ILE A 105      17.801 -10.969  -1.171  1.00 95.25           C
ATOM   1139  HB  ILE A 105      16.721 -10.974  -1.320  1.00 95.25           H
ATOM   1140  O   ILE A 105      19.454  -9.622  -3.812  1.00 95.25           O
ATOM   1141  CG1 ILE A 105      18.093 -11.101   0.341  1.00 95.25           C
ATOM   1142 HG12 ILE A 105      19.158 -11.289   0.483  1.00 95.25           H
ATOM   1143 HG13 ILE A 105      17.855 -10.165   0.846  1.00 95.25           H
ATOM   1144  CG2 ILE A 105      18.396 -12.169  -1.926  1.00 95.25           C
ATOM   1145 HG21 ILE A 105      19.483 -12.158  -1.855  1.00 95.25           H
ATOM   1146 HG22 ILE A 105      18.014 -13.103  -1.514  1.00 95.25           H
ATOM   1147 HG23 ILE A 105      18.111 -12.140  -2.978  1.00 95.25           H
ATOM   1148  CD1 ILE A 105      17.296 -12.209   1.040  1.00 95.25           C
ATOM   1149 HD11 ILE A 105      17.578 -13.191   0.661  1.00 95.25           H
ATOM   1150 HD12 ILE A 105      17.508 -12.181   2.109  1.00 95.25           H
ATOM   1151 HD13 ILE A 105      16.229 -12.045   0.890  1.00 95.25           H
ATOM   1152  N   ARG A 106      17.227  -9.384  -3.893  1.00 92.94           N
ATOM   1153  H   ARG A 106      16.372  -9.335  -3.358  1.00 92.94           H
ATOM   1154  CA  ARG A 106      17.140  -9.245  -5.361  1.00 92.94           C
ATOM   1155  HA  ARG A 106      17.545 -10.140  -5.834  1.00 92.94           H
ATOM   1156  C   ARG A 106      17.970  -8.077  -5.901  1.00 92.94           C
ATOM   1157  CB  ARG A 106      15.662  -9.082  -5.753  1.00 92.94           C
ATOM   1158  HB2 ARG A 106      15.110  -9.959  -5.415  1.00 92.94           H
ATOM   1159  HB3 ARG A 106      15.248  -8.209  -5.248  1.00 92.94           H
ATOM   1160  O   ARG A 106      18.578  -8.197  -6.951  1.00 92.94           O
ATOM   1161  CG  ARG A 106      15.457  -8.914  -7.268  1.00 92.94           C
ATOM   1162  HG2 ARG A 106      15.817  -9.809  -7.775  1.00 92.94           H
ATOM   1163  HG3 ARG A 106      16.017  -8.061  -7.650  1.00 92.94           H
ATOM   1164  CD  ARG A 106      13.974  -8.703  -7.592  1.00 92.94           C
ATOM   1165  HD2 ARG A 106      13.815  -8.930  -8.646  1.00 92.94           H
ATOM   1166  HD3 ARG A 106      13.370  -9.386  -6.995  1.00 92.94           H
ATOM   1167  NE  ARG A 106      13.544  -7.322  -7.326  1.00 92.94           N
ATOM   1168  HE  ARG A 106      14.265  -6.663  -7.072  1.00 92.94           H
ATOM   1169  NH1 ARG A 106      11.304  -7.655  -7.727  1.00 92.94           N
ATOM   1170 HH11 ARG A 106      11.459  -8.609  -7.431  1.00 92.94           H
ATOM   1171 HH12 ARG A 106      10.375  -7.291  -7.568  1.00 92.94           H
ATOM   1172  NH2 ARG A 106      12.063  -5.608  -7.376  1.00 92.94           N
ATOM   1173 HH21 ARG A 106      12.841  -4.985  -7.212  1.00 92.94           H
ATOM   1174 HH22 ARG A 106      11.142  -5.223  -7.531  1.00 92.94           H
ATOM   1175  CZ  ARG A 106      12.310  -6.878  -7.467  1.00 92.94           C
ATOM   1176  N   ASP A 107      17.952  -6.956  -5.196  1.00 92.31           N
ATOM   1177  H   ASP A 107      17.355  -6.935  -4.382  1.00 92.31           H
ATOM   1178  CA  ASP A 107      18.575  -5.692  -5.597  1.00 92.31           C
ATOM   1179  HA  ASP A 107      18.428  -5.532  -6.665  1.00 92.31           H
ATOM   1180  C   ASP A 107      20.094  -5.656  -5.337  1.00 92.31           C
ATOM   1181  CB  ASP A 107      17.819  -4.598  -4.830  1.00 92.31           C
ATOM   1182  HB2 ASP A 107      16.759  -4.674  -5.068  1.00 92.31           H
ATOM   1183  HB3 ASP A 107      17.931  -4.779  -3.761  1.00 92.31           H
ATOM   1184  O   ASP A 107      20.799  -4.832  -5.915  1.00 92.31           O
ATOM   1185  CG  ASP A 107      18.271  -3.174  -5.132  1.00 92.31           C
ATOM   1186  OD1 ASP A 107      17.799  -2.587  -6.128  1.00 92.31           O
ATOM   1187  OD2 ASP A 107      19.000  -2.623  -4.280  1.00 92.31           O
ATOM   1188  N   THR A 108      20.614  -6.536  -4.471  1.00 91.75           N
ATOM   1189  H   THR A 108      19.981  -7.188  -4.031  1.00 91.75           H
ATOM   1190  CA  THR A 108      22.047  -6.573  -4.112  1.00 91.75           C
ATOM   1191  HA  THR A 108      22.569  -5.791  -4.665  1.00 91.75           H
ATOM   1192  C   THR A 108      22.759  -7.867  -4.493  1.00 91.75           C
ATOM   1193  CB  THR A 108      22.280  -6.285  -2.621  1.00 91.75           C
ATOM   1194  HB  THR A 108      23.355  -6.288  -2.440  1.00 91.75           H
ATOM   1195  O   THR A 108      23.984  -7.867  -4.617  1.00 91.75           O
ATOM   1196  CG2 THR A 108      21.739  -4.921  -2.190  1.00 91.75           C
ATOM   1197 HG21 THR A 108      21.992  -4.740  -1.145  1.00 91.75           H
ATOM   1198 HG22 THR A 108      22.191  -4.146  -2.809  1.00 91.75           H
ATOM   1199 HG23 THR A 108      20.658  -4.875  -2.316  1.00 91.75           H
ATOM   1200  OG1 THR A 108      21.696  -7.255  -1.779  1.00 91.75           O
ATOM   1201  HG1 THR A 108      20.747  -7.173  -1.899  1.00 91.75           H
ATOM   1202  N   ALA A 109      22.033  -8.971  -4.674  1.00 90.44           N
ATOM   1203  H   ALA A 109      21.027  -8.922  -4.596  1.00 90.44           H
ATOM   1204  CA  ALA A 109      22.603 -10.234  -5.115  1.00 90.44           C
ATOM   1205  HA  ALA A 109      23.583 -10.343  -4.650  1.00 90.44           H
ATOM   1206  C   ALA A 109      22.790 -10.239  -6.633  1.00 90.44           C
ATOM   1207  CB  ALA A 109      21.735 -11.409  -4.650  1.00 90.44           C
ATOM   1208  HB1 ALA A 109      22.232 -12.349  -4.890  1.00 90.44           H
ATOM   1209  HB2 ALA A 109      20.776 -11.385  -5.167  1.00 90.44           H
ATOM   1210  HB3 ALA A 109      21.574 -11.353  -3.574  1.00 90.44           H
ATOM   1211  O   ALA A 109      21.922  -9.810  -7.385  1.00 90.44           O
ATOM   1212  N   TYR A 110      23.915 -10.793  -7.078  1.00 85.94           N
ATOM   1213  H   TYR A 110      24.620 -11.069  -6.408  1.00 85.94           H
ATOM   1214  CA  TYR A 110      24.204 -10.956  -8.502  1.00 85.94           C
ATOM   1215  HA  TYR A 110      24.007 -10.016  -9.017  1.00 85.94           H
ATOM   1216  C   TYR A 110      23.317 -12.030  -9.154  1.00 85.94           C
ATOM   1217  CB  TYR A 110      25.695 -11.284  -8.628  1.00 85.94           C
ATOM   1218  HB2 TYR A 110      26.269 -10.521  -8.103  1.00 85.94           H
ATOM   1219  HB3 TYR A 110      25.895 -12.240  -8.143  1.00 85.94           H
ATOM   1220  O   TYR A 110      22.877 -11.880 -10.288  1.00 85.94           O
ATOM   1221  CG  TYR A 110      26.186 -11.332 -10.055  1.00 85.94           C
ATOM   1222  CD1 TYR A 110      26.399 -12.569 -10.677  1.00 85.94           C
ATOM   1223  HD1 TYR A 110      26.203 -13.470 -10.116  1.00 85.94           H
ATOM   1224  CD2 TYR A 110      26.411 -10.143 -10.769  1.00 85.94           C
ATOM   1225  HD2 TYR A 110      26.226  -9.188 -10.300  1.00 85.94           H
ATOM   1226  CE1 TYR A 110      26.842 -12.628 -12.013  1.00 85.94           C
ATOM   1227  HE1 TYR A 110      27.004 -13.570 -12.517  1.00 85.94           H
ATOM   1228  CE2 TYR A 110      26.832 -10.195 -12.111  1.00 85.94           C
ATOM   1229  HE2 TYR A 110      26.970  -9.280 -12.666  1.00 85.94           H
ATOM   1230  OH  TYR A 110      27.454 -11.501 -14.029  1.00 85.94           O
ATOM   1231  HH  TYR A 110      27.315 -10.660 -14.470  1.00 85.94           H
ATOM   1232  CZ  TYR A 110      27.046 -11.442 -12.736  1.00 85.94           C
ATOM   1233  N   PHE A 111      23.010 -13.095  -8.406  1.00 91.94           N
ATOM   1234  H   PHE A 111      23.341 -13.111  -7.452  1.00 91.94           H
ATOM   1235  CA  PHE A 111      22.117 -14.170  -8.832  1.00 91.94           C
ATOM   1236  HA  PHE A 111      21.813 -13.999  -9.864  1.00 91.94           H
ATOM   1237  C   PHE A 111      20.850 -14.215  -7.989  1.00 91.94           C
ATOM   1238  CB  PHE A 111      22.831 -15.522  -8.766  1.00 91.94           C
ATOM   1239  HB2 PHE A 111      23.050 -15.750  -7.723  1.00 91.94           H
ATOM   1240  HB3 PHE A 111      22.159 -16.296  -9.136  1.00 91.94           H
ATOM   1241  O   PHE A 111      20.821 -13.830  -6.818  1.00 91.94           O
ATOM   1242  CG  PHE A 111      24.104 -15.594  -9.573  1.00 91.94           C
ATOM   1243  CD1 PHE A 111      24.086 -15.292 -10.945  1.00 91.94           C
ATOM   1244  HD1 PHE A 111      23.173 -14.972 -11.426  1.00 91.94           H
ATOM   1245  CD2 PHE A 111      25.307 -15.956  -8.945  1.00 91.94           C
ATOM   1246  HD2 PHE A 111      25.327 -16.175  -7.888  1.00 91.94           H
ATOM   1247  CE1 PHE A 111      25.261 -15.399 -11.702  1.00 91.94           C
ATOM   1248  HE1 PHE A 111      25.241 -15.162 -12.755  1.00 91.94           H
ATOM   1249  CE2 PHE A 111      26.490 -16.025  -9.692  1.00 91.94           C
ATOM   1250  HE2 PHE A 111      27.413 -16.263  -9.185  1.00 91.94           H
ATOM   1251  CZ  PHE A 111      26.463 -15.770 -11.078  1.00 91.94           C
ATOM   1252  HZ  PHE A 111      27.366 -15.801 -11.669  1.00 91.94           H
ATOM   1253  N   TRP A 112      19.801 -14.783  -8.569  1.00 93.50           N
ATOM   1254  H   TRP A 112      19.920 -15.130  -9.510  1.00 93.50           H
ATOM   1255  CA  TRP A 112      18.549 -15.053  -7.892  1.00 93.50           C
ATOM   1256  HA  TRP A 112      18.260 -14.162  -7.335  1.00 93.50           H
ATOM   1257  C   TRP A 112      18.687 -16.217  -6.901  1.00 93.50           C
ATOM   1258  CB  TRP A 112      17.463 -15.328  -8.927  1.00 93.50           C
ATOM   1259  HB2 TRP A 112      17.710 -16.219  -9.503  1.00 93.50           H
ATOM   1260  HB3 TRP A 112      17.402 -14.483  -9.614  1.00 93.50           H
ATOM   1261  O   TRP A 112      18.575 -17.390  -7.265  1.00 93.50           O
ATOM   1262  CG  TRP A 112      16.137 -15.512  -8.280  1.00 93.50           C
ATOM   1263  CD1 TRP A 112      15.588 -16.689  -7.914  1.00 93.50           C
ATOM   1264  HD1 TRP A 112      16.045 -17.655  -8.064  1.00 93.50           H
ATOM   1265  CD2 TRP A 112      15.227 -14.482  -7.808  1.00 93.50           C
ATOM   1266  CE2 TRP A 112      14.115 -15.117  -7.188  1.00 93.50           C
ATOM   1267  CE3 TRP A 112      15.233 -13.075  -7.840  1.00 93.50           C
ATOM   1268  HE3 TRP A 112      16.055 -12.553  -8.309  1.00 93.50           H
ATOM   1269  NE1 TRP A 112      14.385 -16.458  -7.288  1.00 93.50           N
ATOM   1270  HE1 TRP A 112      13.774 -17.196  -6.966  1.00 93.50           H
ATOM   1271  CH2 TRP A 112      13.070 -13.002  -6.697  1.00 93.50           C
ATOM   1272  HH2 TRP A 112      12.251 -12.422  -6.296  1.00 93.50           H
ATOM   1273  CZ2 TRP A 112      13.059 -14.399  -6.620  1.00 93.50           C
ATOM   1274  HZ2 TRP A 112      12.246 -14.915  -6.131  1.00 93.50           H
ATOM   1275  CZ3 TRP A 112      14.153 -12.354  -7.308  1.00 93.50           C
ATOM   1276  HZ3 TRP A 112      14.140 -11.276  -7.380  1.00 93.50           H
ATOM   1277  N   VAL A 113      18.886 -15.893  -5.623  1.00 94.69           N
ATOM   1278  H   VAL A 113      19.114 -14.928  -5.433  1.00 94.69           H
ATOM   1279  CA  VAL A 113      19.080 -16.881  -4.541  1.00 94.69           C
ATOM   1280  HA  VAL A 113      19.480 -17.794  -4.980  1.00 94.69           H
ATOM   1281  C   VAL A 113      17.792 -17.299  -3.819  1.00 94.69           C
ATOM   1282  CB  VAL A 113      20.126 -16.390  -3.523  1.00 94.69           C
ATOM   1283  HB  VAL A 113      20.246 -17.154  -2.755  1.00 94.69           H
ATOM   1284  O   VAL A 113      17.818 -18.206  -2.994  1.00 94.69           O
ATOM   1285  CG1 VAL A 113      21.496 -16.184  -4.178  1.00 94.69           C
ATOM   1286 HG11 VAL A 113      21.796 -17.091  -4.702  1.00 94.69           H
ATOM   1287 HG12 VAL A 113      21.465 -15.357  -4.887  1.00 94.69           H
ATOM   1288 HG13 VAL A 113      22.239 -15.959  -3.412  1.00 94.69           H
ATOM   1289  CG2 VAL A 113      19.703 -15.087  -2.837  1.00 94.69           C
ATOM   1290 HG21 VAL A 113      19.648 -14.274  -3.562  1.00 94.69           H
ATOM   1291 HG22 VAL A 113      20.439 -14.824  -2.077  1.00 94.69           H
ATOM   1292 HG23 VAL A 113      18.736 -15.217  -2.351  1.00 94.69           H
ATOM   1293  N   LEU A 114      16.654 -16.658  -4.106  1.00 95.50           N
ATOM   1294  H   LEU A 114      16.683 -15.939  -4.815  1.00 95.50           H
ATOM   1295  CA  LEU A 114      15.382 -16.898  -3.402  1.00 95.50           C
ATOM   1296  HA  LEU A 114      15.605 -17.132  -2.361  1.00 95.50           H
ATOM   1297  C   LEU A 114      14.604 -18.120  -3.931  1.00 95.50           C
ATOM   1298  CB  LEU A 114      14.536 -15.613  -3.432  1.00 95.50           C
ATOM   1299  HB2 LEU A 114      13.563 -15.818  -2.986  1.00 95.50           H
ATOM   1300  HB3 LEU A 114      14.377 -15.337  -4.475  1.00 95.50           H
ATOM   1301  O   LEU A 114      13.540 -18.450  -3.410  1.00 95.50           O
ATOM   1302  CG  LEU A 114      15.157 -14.418  -2.688  1.00 95.50           C
ATOM   1303  HG  LEU A 114      16.191 -14.278  -3.004  1.00 95.50           H
ATOM   1304  CD1 LEU A 114      14.391 -13.142  -3.016  1.00 95.50           C
ATOM   1305 HD11 LEU A 114      14.399 -12.970  -4.092  1.00 95.50           H
ATOM   1306 HD12 LEU A 114      14.873 -12.291  -2.535  1.00 95.50           H
ATOM   1307 HD13 LEU A 114      13.362 -13.227  -2.667  1.00 95.50           H
ATOM   1308  CD2 LEU A 114      15.117 -14.620  -1.172  1.00 95.50           C
ATOM   1309 HD21 LEU A 114      15.752 -15.460  -0.890  1.00 95.50           H
ATOM   1310 HD22 LEU A 114      14.094 -14.812  -0.848  1.00 95.50           H
ATOM   1311 HD23 LEU A 114      15.488 -13.723  -0.677  1.00 95.50           H
ATOM   1312  N   GLY A 115      15.138 -18.801  -4.947  1.00 95.06           N
ATOM   1313  H   GLY A 115      16.028 -18.479  -5.300  1.00 95.06           H
ATOM   1314  CA  GLY A 115      14.552 -20.002  -5.542  1.00 95.06           C
ATOM   1315  HA2 GLY A 115      14.193 -20.659  -4.750  1.00 95.06           H
ATOM   1316  HA3 GLY A 115      15.329 -20.534  -6.090  1.00 95.06           H
ATOM   1317  C   GLY A 115      13.388 -19.729  -6.498  1.00 95.06           C
ATOM   1318  O   GLY A 115      12.829 -18.633  -6.555  1.00 95.06           O
ATOM   1319  N   GLU A 116      13.024 -20.752  -7.266  1.00 95.62           N
ATOM   1320  H   GLU A 116      13.553 -21.610  -7.216  1.00 95.62           H
ATOM   1321  CA  GLU A 116      11.989 -20.683  -8.304  1.00 95.62           C
ATOM   1322  HA  GLU A 116      12.293 -19.987  -9.086  1.00 95.62           H
ATOM   1323  C   GLU A 116      10.629 -20.223  -7.756  1.00 95.62           C
ATOM   1324  CB  GLU A 116      11.884 -22.086  -8.914  1.00 95.62           C
ATOM   1325  HB2 GLU A 116      11.590 -22.789  -8.135  1.00 95.62           H
ATOM   1326  HB3 GLU A 116      12.865 -22.379  -9.285  1.00 95.62           H
ATOM   1327  O   GLU A 116       9.985 -19.333  -8.309  1.00 95.62           O
ATOM   1328  CG  GLU A 116      10.866 -22.149 -10.054  1.00 95.62           C
ATOM   1329  HG2 GLU A 116       9.887 -21.926  -9.630  1.00 95.62           H
ATOM   1330  HG3 GLU A 116      11.110 -21.389 -10.795  1.00 95.62           H
ATOM   1331  CD  GLU A 116      10.792 -23.527 -10.725  1.00 95.62           C
ATOM   1332  OE1 GLU A 116       9.928 -23.674 -11.615  1.00 95.62           O
ATOM   1333  OE2 GLU A 116      11.547 -24.433 -10.305  1.00 95.62           O
ATOM   1334  N   THR A 117      10.212 -20.768  -6.611  1.00 96.50           N
ATOM   1335  H   THR A 117      10.804 -21.452  -6.162  1.00 96.50           H
ATOM   1336  CA  THR A 117       8.907 -20.464  -6.008  1.00 96.50           C
ATOM   1337  HA  THR A 117       8.126 -20.710  -6.727  1.00 96.50           H
ATOM   1338  C   THR A 117       8.758 -18.983  -5.675  1.00 96.50           C
ATOM   1339  CB  THR A 117       8.680 -21.292  -4.736  1.00 96.50           C
ATOM   1340  HB  THR A 117       7.752 -20.972  -4.262  1.00 96.50           H
ATOM   1341  O   THR A 117       7.717 -18.388  -5.956  1.00 96.50           O
ATOM   1342  CG2 THR A 117       8.586 -22.787  -5.033  1.00 96.50           C
ATOM   1343 HG21 THR A 117       7.800 -22.964  -5.768  1.00 96.50           H
ATOM   1344 HG22 THR A 117       9.530 -23.157  -5.433  1.00 96.50           H
ATOM   1345 HG23 THR A 117       8.342 -23.332  -4.121  1.00 96.50           H
ATOM   1346  OG1 THR A 117       9.748 -21.119  -3.832  1.00 96.50           O
ATOM   1347  HG1 THR A 117       9.664 -21.781  -3.141  1.00 96.50           H
ATOM   1348  N   TRP A 118       9.797 -18.357  -5.119  1.00 96.62           N
ATOM   1349  H   TRP A 118      10.635 -18.884  -4.922  1.00 96.62           H
ATOM   1350  CA  TRP A 118       9.750 -16.939  -4.784  1.00 96.62           C
ATOM   1351  HA  TRP A 118       8.798 -16.743  -4.291  1.00 96.62           H
ATOM   1352  C   TRP A 118       9.798 -16.043  -6.025  1.00 96.62           C
ATOM   1353  CB  TRP A 118      10.848 -16.589  -3.782  1.00 96.62           C
ATOM   1354  HB2 TRP A 118      10.954 -17.404  -3.066  1.00 96.62           H
ATOM   1355  HB3 TRP A 118      11.795 -16.482  -4.312  1.00 96.62           H
ATOM   1356  O   TRP A 118       9.212 -14.965  -5.999  1.00 96.62           O
ATOM   1357  CG  TRP A 118      10.546 -15.344  -3.009  1.00 96.62           C
ATOM   1358  CD1 TRP A 118      10.952 -14.094  -3.321  1.00 96.62           C
ATOM   1359  HD1 TRP A 118      11.571 -13.838  -4.169  1.00 96.62           H
ATOM   1360  CD2 TRP A 118       9.674 -15.200  -1.846  1.00 96.62           C
ATOM   1361  CE2 TRP A 118       9.619 -13.821  -1.492  1.00 96.62           C
ATOM   1362  CE3 TRP A 118       8.898 -16.094  -1.075  1.00 96.62           C
ATOM   1363  HE3 TRP A 118       8.912 -17.144  -1.325  1.00 96.62           H
ATOM   1364  NE1 TRP A 118      10.407 -13.192  -2.430  1.00 96.62           N
ATOM   1365  HE1 TRP A 118      10.533 -12.194  -2.511  1.00 96.62           H
ATOM   1366  CH2 TRP A 118       8.102 -14.267   0.340  1.00 96.62           C
ATOM   1367  HH2 TRP A 118       7.502 -13.919   1.168  1.00 96.62           H
ATOM   1368  CZ2 TRP A 118       8.849 -13.353  -0.421  1.00 96.62           C
ATOM   1369  HZ2 TRP A 118       8.814 -12.295  -0.207  1.00 96.62           H
ATOM   1370  CZ3 TRP A 118       8.122 -15.634   0.008  1.00 96.62           C
ATOM   1371  HZ3 TRP A 118       7.542 -16.336   0.587  1.00 96.62           H
ATOM   1372  N   CYS A 119      10.425 -16.487  -7.123  1.00 96.25           N
ATOM   1373  H   CYS A 119      10.848 -17.404  -7.106  1.00 96.25           H
ATOM   1374  CA  CYS A 119      10.460 -15.728  -8.381  1.00 96.25           C
ATOM   1375  HA  CYS A 119      10.933 -14.762  -8.201  1.00 96.25           H
ATOM   1376  C   CYS A 119       9.041 -15.446  -8.900  1.00 96.25           C
ATOM   1377  CB  CYS A 119      11.295 -16.495  -9.419  1.00 96.25           C
ATOM   1378  HB2 CYS A 119      12.314 -16.603  -9.048  1.00 96.25           H
ATOM   1379  HB3 CYS A 119      10.876 -17.492  -9.556  1.00 96.25           H
ATOM   1380  O   CYS A 119       8.707 -14.306  -9.244  1.00 96.25           O
ATOM   1381  SG  CYS A 119      11.362 -15.721 -11.056  1.00 96.25           S
ATOM   1382  N   TYR A 120       8.183 -16.469  -8.860  1.00 95.94           N
ATOM   1383  H   TYR A 120       8.548 -17.381  -8.626  1.00 95.94           H
ATOM   1384  CA  TYR A 120       6.770 -16.369  -9.221  1.00 95.94           C
ATOM   1385  HA  TYR A 120       6.681 -15.804 -10.149  1.00 95.94           H
ATOM   1386  C   TYR A 120       5.932 -15.638  -8.161  1.00 95.94           C
ATOM   1387  CB  TYR A 120       6.232 -17.789  -9.456  1.00 95.94           C
ATOM   1388  HB2 TYR A 120       5.171 -17.723  -9.696  1.00 95.94           H
ATOM   1389  HB3 TYR A 120       6.327 -18.364  -8.534  1.00 95.94           H
ATOM   1390  O   TYR A 120       5.042 -14.853  -8.495  1.00 95.94           O
ATOM   1391  CG  TYR A 120       6.921 -18.534 -10.585  1.00 95.94           C
ATOM   1392  CD1 TYR A 120       6.880 -17.995 -11.878  1.00 95.94           C
ATOM   1393  HD1 TYR A 120       6.339 -17.077 -12.057  1.00 95.94           H
ATOM   1394  CD2 TYR A 120       7.570 -19.767 -10.374  1.00 95.94           C
ATOM   1395  HD2 TYR A 120       7.607 -20.209  -9.389  1.00 95.94           H
ATOM   1396  CE1 TYR A 120       7.503 -18.646 -12.952  1.00 95.94           C
ATOM   1397  HE1 TYR A 120       7.428 -18.240 -13.951  1.00 95.94           H
ATOM   1398  CE2 TYR A 120       8.184 -20.430 -11.456  1.00 95.94           C
ATOM   1399  HE2 TYR A 120       8.655 -21.395 -11.336  1.00 95.94           H
ATOM   1400  OH  TYR A 120       8.793 -20.475 -13.782  1.00 95.94           O
ATOM   1401  HH  TYR A 120       8.654 -20.004 -14.607  1.00 95.94           H
ATOM   1402  CZ  TYR A 120       8.181 -19.857 -12.741  1.00 95.94           C
ATOM   1403  N   LEU A 121       6.201 -15.875  -6.873  1.00 96.50           N
ATOM   1404  H   LEU A 121       6.924 -16.544  -6.650  1.00 96.50           H
ATOM   1405  CA  LEU A 121       5.408 -15.295  -5.786  1.00 96.50           C
ATOM   1406  HA  LEU A 121       4.355 -15.362  -6.058  1.00 96.50           H
ATOM   1407  C   LEU A 121       5.677 -13.809  -5.552  1.00 96.50           C
ATOM   1408  CB  LEU A 121       5.639 -16.080  -4.486  1.00 96.50           C
ATOM   1409  HB2 LEU A 121       5.248 -15.496  -3.653  1.00 96.50           H
ATOM   1410  HB3 LEU A 121       6.713 -16.185  -4.331  1.00 96.50           H
ATOM   1411  O   LEU A 121       4.764 -13.108  -5.127  1.00 96.50           O
ATOM   1412  CG  LEU A 121       4.975 -17.466  -4.447  1.00 96.50           C
ATOM   1413  HG  LEU A 121       5.294 -18.063  -5.302  1.00 96.50           H
ATOM   1414  CD1 LEU A 121       5.395 -18.178  -3.160  1.00 96.50           C
ATOM   1415 HD11 LEU A 121       6.480 -18.283  -3.146  1.00 96.50           H
ATOM   1416 HD12 LEU A 121       4.951 -19.172  -3.129  1.00 96.50           H
ATOM   1417 HD13 LEU A 121       5.076 -17.604  -2.289  1.00 96.50           H
ATOM   1418  CD2 LEU A 121       3.446 -17.377  -4.468  1.00 96.50           C
ATOM   1419 HD21 LEU A 121       3.096 -16.723  -3.670  1.00 96.50           H
ATOM   1420 HD22 LEU A 121       3.023 -18.373  -4.336  1.00 96.50           H
ATOM   1421 HD23 LEU A 121       3.106 -16.995  -5.431  1.00 96.50           H
ATOM   1422  N   GLU A 122       6.884 -13.311  -5.813  1.00 94.44           N
ATOM   1423  H   GLU A 122       7.612 -13.941  -6.117  1.00 94.44           H
ATOM   1424  CA  GLU A 122       7.261 -11.932  -5.492  1.00 94.44           C
ATOM   1425  HA  GLU A 122       7.169 -11.784  -4.416  1.00 94.44           H
ATOM   1426  C   GLU A 122       6.343 -10.908  -6.181  1.00 94.44           C
ATOM   1427  CB  GLU A 122       8.728 -11.717  -5.884  1.00 94.44           C
ATOM   1428  HB2 GLU A 122       8.823 -11.840  -6.963  1.00 94.44           H
ATOM   1429  HB3 GLU A 122       9.351 -12.462  -5.388  1.00 94.44           H
ATOM   1430  O   GLU A 122       5.720 -10.079  -5.511  1.00 94.44           O
ATOM   1431  CG  GLU A 122       9.225 -10.331  -5.461  1.00 94.44           C
ATOM   1432  HG2 GLU A 122       9.241 -10.283  -4.372  1.00 94.44           H
ATOM   1433  HG3 GLU A 122       8.542  -9.564  -5.826  1.00 94.44           H
ATOM   1434  CD  GLU A 122      10.611 -10.017  -6.020  1.00 94.44           C
ATOM   1435  OE1 GLU A 122      11.326  -9.201  -5.409  1.00 94.44           O
ATOM   1436  OE2 GLU A 122      10.919 -10.420  -7.162  1.00 94.44           O
ATOM   1437  N   GLY A 123       6.204 -11.003  -7.509  1.00 92.56           N
ATOM   1438  H   GLY A 123       6.700 -11.740  -7.988  1.00 92.56           H
ATOM   1439  CA  GLY A 123       5.344 -10.106  -8.287  1.00 92.56           C
ATOM   1440  HA2 GLY A 123       5.460 -10.335  -9.346  1.00 92.56           H
ATOM   1441  HA3 GLY A 123       5.643  -9.072  -8.112  1.00 92.56           H
ATOM   1442  C   GLY A 123       3.866 -10.258  -7.921  1.00 92.56           C
ATOM   1443  O   GLY A 123       3.152  -9.263  -7.769  1.00 92.56           O
ATOM   1444  N   TYR A 124       3.418 -11.499  -7.709  1.00 95.81           N
ATOM   1445  H   TYR A 124       4.061 -12.266  -7.844  1.00 95.81           H
ATOM   1446  CA  TYR A 124       2.050 -11.805  -7.295  1.00 95.81           C
ATOM   1447  HA  TYR A 124       1.358 -11.388  -8.028  1.00 95.81           H
ATOM   1448  C   TYR A 124       1.701 -11.197  -5.935  1.00 95.81           C
ATOM   1449  CB  TYR A 124       1.863 -13.324  -7.273  1.00 95.81           C
ATOM   1450  HB2 TYR A 124       2.013 -13.677  -8.293  1.00 95.81           H
ATOM   1451  HB3 TYR A 124       2.627 -13.782  -6.645  1.00 95.81           H
ATOM   1452  O   TYR A 124       0.690 -10.507  -5.812  1.00 95.81           O
ATOM   1453  CG  TYR A 124       0.496 -13.772  -6.795  1.00 95.81           C
ATOM   1454  CD1 TYR A 124       0.272 -14.034  -5.429  1.00 95.81           C
ATOM   1455  HD1 TYR A 124       1.089 -13.951  -4.727  1.00 95.81           H
ATOM   1456  CD2 TYR A 124      -0.559 -13.899  -7.716  1.00 95.81           C
ATOM   1457  HD2 TYR A 124      -0.371 -13.721  -8.764  1.00 95.81           H
ATOM   1458  CE1 TYR A 124      -1.011 -14.401  -4.982  1.00 95.81           C
ATOM   1459  HE1 TYR A 124      -1.175 -14.604  -3.934  1.00 95.81           H
ATOM   1460  CE2 TYR A 124      -1.847 -14.255  -7.274  1.00 95.81           C
ATOM   1461  HE2 TYR A 124      -2.666 -14.341  -7.973  1.00 95.81           H
ATOM   1462  OH  TYR A 124      -3.313 -14.850  -5.471  1.00 95.81           O
ATOM   1463  HH  TYR A 124      -3.307 -15.051  -4.532  1.00 95.81           H
ATOM   1464  CZ  TYR A 124      -2.074 -14.502  -5.905  1.00 95.81           C
ATOM   1465  N   ILE A 125       2.536 -11.418  -4.913  1.00 96.56           N
ATOM   1466  H   ILE A 125       3.374 -11.953  -5.088  1.00 96.56           H
ATOM   1467  CA  ILE A 125       2.299 -10.916  -3.556  1.00 96.56           C
ATOM   1468  HA  ILE A 125       1.304 -11.230  -3.243  1.00 96.56           H
ATOM   1469  C   ILE A 125       2.301  -9.391  -3.565  1.00 96.56           C
ATOM   1470  CB  ILE A 125       3.322 -11.489  -2.547  1.00 96.56           C
ATOM   1471  HB  ILE A 125       4.327 -11.335  -2.940  1.00 96.56           H
ATOM   1472  O   ILE A 125       1.370  -8.804  -3.017  1.00 96.56           O
ATOM   1473  CG1 ILE A 125       3.082 -13.004  -2.345  1.00 96.56           C
ATOM   1474 HG12 ILE A 125       3.011 -13.495  -3.316  1.00 96.56           H
ATOM   1475 HG13 ILE A 125       2.133 -13.157  -1.833  1.00 96.56           H
ATOM   1476  CG2 ILE A 125       3.210 -10.762  -1.190  1.00 96.56           C
ATOM   1477 HG21 ILE A 125       3.498  -9.715  -1.290  1.00 96.56           H
ATOM   1478 HG22 ILE A 125       2.187 -10.821  -0.818  1.00 96.56           H
ATOM   1479 HG23 ILE A 125       3.885 -11.206  -0.458  1.00 96.56           H
ATOM   1480  CD1 ILE A 125       4.195 -13.710  -1.558  1.00 96.56           C
ATOM   1481 HD11 ILE A 125       4.201 -13.387  -0.517  1.00 96.56           H
ATOM   1482 HD12 ILE A 125       4.022 -14.786  -1.581  1.00 96.56           H
ATOM   1483 HD13 ILE A 125       5.163 -13.499  -2.012  1.00 96.56           H
ATOM   1484  N   GLN A 126       3.287  -8.756  -4.213  1.00 93.69           N
ATOM   1485  H   GLN A 126       4.009  -9.305  -4.657  1.00 93.69           H
ATOM   1486  CA  GLN A 126       3.379  -7.296  -4.304  1.00 93.69           C
ATOM   1487  HA  GLN A 126       3.467  -6.891  -3.296  1.00 93.69           H
ATOM   1488  C   GLN A 126       2.122  -6.690  -4.941  1.00 93.69           C
ATOM   1489  CB  GLN A 126       4.643  -6.916  -5.096  1.00 93.69           C
ATOM   1490  HB2 GLN A 126       5.510  -7.345  -4.594  1.00 93.69           H
ATOM   1491  HB3 GLN A 126       4.584  -7.341  -6.098  1.00 93.69           H
ATOM   1492  O   GLN A 126       1.566  -5.725  -4.411  1.00 93.69           O
ATOM   1493  CG  GLN A 126       4.840  -5.391  -5.207  1.00 93.69           C
ATOM   1494  HG2 GLN A 126       3.989  -4.950  -5.727  1.00 93.69           H
ATOM   1495  HG3 GLN A 126       4.889  -4.960  -4.207  1.00 93.69           H
ATOM   1496  CD  GLN A 126       6.107  -4.997  -5.966  1.00 93.69           C
ATOM   1497  NE2 GLN A 126       6.263  -3.739  -6.319  1.00 93.69           N
ATOM   1498 HE21 GLN A 126       5.569  -3.037  -6.104  1.00 93.69           H
ATOM   1499 HE22 GLN A 126       7.109  -3.524  -6.826  1.00 93.69           H
ATOM   1500  OE1 GLN A 126       6.985  -5.792  -6.251  1.00 93.69           O
ATOM   1501  N   MET A 127       1.647  -7.265  -6.049  1.00 93.69           N
ATOM   1502  H   MET A 127       2.151  -8.040  -6.454  1.00 93.69           H
ATOM   1503  CA  MET A 127       0.440  -6.786  -6.717  1.00 93.69           C
ATOM   1504  HA  MET A 127       0.539  -5.709  -6.851  1.00 93.69           H
ATOM   1505  C   MET A 127      -0.816  -7.026  -5.870  1.00 93.69           C
ATOM   1506  CB  MET A 127       0.336  -7.445  -8.102  1.00 93.69           C
ATOM   1507  HB2 MET A 127       0.269  -8.527  -7.993  1.00 93.69           H
ATOM   1508  HB3 MET A 127       1.233  -7.217  -8.677  1.00 93.69           H
ATOM   1509  O   MET A 127      -1.624  -6.119  -5.682  1.00 93.69           O
ATOM   1510  CG  MET A 127      -0.891  -6.945  -8.868  1.00 93.69           C
ATOM   1511  HG2 MET A 127      -0.879  -7.358  -9.877  1.00 93.69           H
ATOM   1512  HG3 MET A 127      -1.786  -7.326  -8.374  1.00 93.69           H
ATOM   1513  SD  MET A 127      -1.039  -5.150  -8.975  1.00 93.69           S
ATOM   1514  CE  MET A 127       0.329  -4.720 -10.075  1.00 93.69           C
ATOM   1515  HE1 MET A 127       0.445  -3.636 -10.081  1.00 93.69           H
ATOM   1516  HE2 MET A 127       0.071  -5.029 -11.088  1.00 93.69           H
ATOM   1517  HE3 MET A 127       1.257  -5.194  -9.755  1.00 93.69           H
ATOM   1518  N   LEU A 128      -0.967  -8.225  -5.303  1.00 95.50           N
ATOM   1519  H   LEU A 128      -0.263  -8.927  -5.479  1.00 95.50           H
ATOM   1520  CA  LEU A 128      -2.101  -8.592  -4.456  1.00 95.50           C
ATOM   1521  HA  LEU A 128      -3.008  -8.562  -5.059  1.00 95.50           H
ATOM   1522  C   LEU A 128      -2.277  -7.610  -3.291  1.00 95.50           C
ATOM   1523  CB  LEU A 128      -1.875 -10.032  -3.955  1.00 95.50           C
ATOM   1524  HB2 LEU A 128      -0.872 -10.101  -3.534  1.00 95.50           H
ATOM   1525  HB3 LEU A 128      -1.919 -10.707  -4.810  1.00 95.50           H
ATOM   1526  O   LEU A 128      -3.358  -7.050  -3.108  1.00 95.50           O
ATOM   1527  CG  LEU A 128      -2.864 -10.516  -2.879  1.00 95.50           C
ATOM   1528  HG  LEU A 128      -2.790  -9.887  -1.993  1.00 95.50           H
ATOM   1529  CD1 LEU A 128      -4.301 -10.496  -3.385  1.00 95.50           C
ATOM   1530 HD11 LEU A 128      -4.355 -11.050  -4.322  1.00 95.50           H
ATOM   1531 HD12 LEU A 128      -4.969 -10.948  -2.651  1.00 95.50           H
ATOM   1532 HD13 LEU A 128      -4.609  -9.463  -3.545  1.00 95.50           H
ATOM   1533  CD2 LEU A 128      -2.517 -11.946  -2.472  1.00 95.50           C
ATOM   1534 HD21 LEU A 128      -1.496 -11.979  -2.091  1.00 95.50           H
ATOM   1535 HD22 LEU A 128      -2.596 -12.601  -3.340  1.00 95.50           H
ATOM   1536 HD23 LEU A 128      -3.200 -12.290  -1.696  1.00 95.50           H
ATOM   1537  N   VAL A 129      -1.218  -7.382  -2.510  1.00 95.50           N
ATOM   1538  H   VAL A 129      -0.346  -7.840  -2.732  1.00 95.50           H
ATOM   1539  CA  VAL A 129      -1.290  -6.522  -1.319  1.00 95.50           C
ATOM   1540  HA  VAL A 129      -2.183  -6.801  -0.760  1.00 95.50           H
ATOM   1541  C   VAL A 129      -1.456  -5.049  -1.678  1.00 95.50           C
ATOM   1542  CB  VAL A 129      -0.092  -6.722  -0.377  1.00 95.50           C
ATOM   1543  HB  VAL A 129      -0.241  -6.084   0.494  1.00 95.50           H
ATOM   1544  O   VAL A 129      -2.220  -4.362  -1.002  1.00 95.50           O
ATOM   1545  CG1 VAL A 129      -0.040  -8.165   0.137  1.00 95.50           C
ATOM   1546 HG11 VAL A 129       0.806  -8.260   0.818  1.00 95.50           H
ATOM   1547 HG12 VAL A 129      -0.957  -8.395   0.680  1.00 95.50           H
ATOM   1548 HG13 VAL A 129       0.086  -8.868  -0.686  1.00 95.50           H
ATOM   1549  CG2 VAL A 129       1.241  -6.317  -1.018  1.00 95.50           C
ATOM   1550 HG21 VAL A 129       1.299  -6.645  -2.056  1.00 95.50           H
ATOM   1551 HG22 VAL A 129       1.337  -5.232  -1.004  1.00 95.50           H
ATOM   1552 HG23 VAL A 129       2.076  -6.744  -0.464  1.00 95.50           H
ATOM   1553  N   MET A 130      -0.845  -4.568  -2.772  1.00 93.44           N
ATOM   1554  H   MET A 130      -0.222  -5.172  -3.291  1.00 93.44           H
ATOM   1555  CA  MET A 130      -1.073  -3.205  -3.272  1.00 93.44           C
ATOM   1556  HA  MET A 130      -0.713  -2.488  -2.534  1.00 93.44           H
ATOM   1557  C   MET A 130      -2.563  -2.953  -3.505  1.00 93.44           C
ATOM   1558  CB  MET A 130      -0.323  -2.983  -4.599  1.00 93.44           C
ATOM   1559  HB2 MET A 130       0.741  -3.164  -4.448  1.00 93.44           H
ATOM   1560  HB3 MET A 130      -0.680  -3.688  -5.349  1.00 93.44           H
ATOM   1561  O   MET A 130      -3.122  -1.950  -3.053  1.00 93.44           O
ATOM   1562  CG  MET A 130      -0.553  -1.547  -5.107  1.00 93.44           C
ATOM   1563  HG2 MET A 130      -1.619  -1.396  -5.274  1.00 93.44           H
ATOM   1564  HG3 MET A 130      -0.244  -0.853  -4.326  1.00 93.44           H
ATOM   1565  SD  MET A 130       0.276  -1.054  -6.638  1.00 93.44           S
ATOM   1566  CE  MET A 130      -0.438  -2.207  -7.810  1.00 93.44           C
ATOM   1567  HE1 MET A 130      -0.047  -3.198  -7.578  1.00 93.44           H
ATOM   1568  HE2 MET A 130      -1.525  -2.204  -7.730  1.00 93.44           H
ATOM   1569  HE3 MET A 130      -0.155  -1.924  -8.824  1.00 93.44           H
ATOM   1570  N   MET A 131      -3.202  -3.889  -4.201  1.00 93.25           N
ATOM   1571  H   MET A 131      -2.665  -4.679  -4.528  1.00 93.25           H
ATOM   1572  CA  MET A 131      -4.588  -3.784  -4.641  1.00 93.25           C
ATOM   1573  HA  MET A 131      -4.737  -2.821  -5.129  1.00 93.25           H
ATOM   1574  C   MET A 131      -5.549  -3.869  -3.458  1.00 93.25           C
ATOM   1575  CB  MET A 131      -4.837  -4.887  -5.670  1.00 93.25           C
ATOM   1576  HB2 MET A 131      -4.556  -5.849  -5.242  1.00 93.25           H
ATOM   1577  HB3 MET A 131      -5.889  -4.910  -5.950  1.00 93.25           H
ATOM   1578  O   MET A 131      -6.490  -3.076  -3.357  1.00 93.25           O
ATOM   1579  CG  MET A 131      -3.978  -4.627  -6.910  1.00 93.25           C
ATOM   1580  HG2 MET A 131      -3.909  -5.543  -7.495  1.00 93.25           H
ATOM   1581  HG3 MET A 131      -2.959  -4.370  -6.619  1.00 93.25           H
ATOM   1582  SD  MET A 131      -4.572  -3.280  -7.940  1.00 93.25           S
ATOM   1583  CE  MET A 131      -5.754  -4.277  -8.850  1.00 93.25           C
ATOM   1584  HE1 MET A 131      -6.718  -4.221  -8.345  1.00 93.25           H
ATOM   1585  HE2 MET A 131      -5.798  -3.913  -9.876  1.00 93.25           H
ATOM   1586  HE3 MET A 131      -5.435  -5.318  -8.894  1.00 93.25           H
ATOM   1587  N   VAL A 132      -5.266  -4.752  -2.498  1.00 95.75           N
ATOM   1588  H   VAL A 132      -4.495  -5.387  -2.646  1.00 95.75           H
ATOM   1589  CA  VAL A 132      -6.018  -4.827  -1.242  1.00 95.75           C
ATOM   1590  HA  VAL A 132      -7.074  -4.944  -1.484  1.00 95.75           H
ATOM   1591  C   VAL A 132      -5.882  -3.528  -0.440  1.00 95.75           C
ATOM   1592  CB  VAL A 132      -5.583  -6.050  -0.414  1.00 95.75           C
ATOM   1593  HB  VAL A 132      -4.503  -6.024  -0.269  1.00 95.75           H
ATOM   1594  O   VAL A 132      -6.897  -3.008   0.037  1.00 95.75           O
ATOM   1595  CG1 VAL A 132      -6.265  -6.068   0.961  1.00 95.75           C
ATOM   1596 HG11 VAL A 132      -5.931  -5.226   1.568  1.00 95.75           H
ATOM   1597 HG12 VAL A 132      -7.347  -6.031   0.839  1.00 95.75           H
ATOM   1598 HG13 VAL A 132      -5.995  -6.983   1.488  1.00 95.75           H
ATOM   1599  CG2 VAL A 132      -5.962  -7.364  -1.112  1.00 95.75           C
ATOM   1600 HG21 VAL A 132      -7.044  -7.489  -1.142  1.00 95.75           H
ATOM   1601 HG22 VAL A 132      -5.588  -7.379  -2.136  1.00 95.75           H
ATOM   1602 HG23 VAL A 132      -5.518  -8.202  -0.575  1.00 95.75           H
ATOM   1603  N   SER A 133      -4.677  -2.964  -0.312  1.00 95.12           N
ATOM   1604  H   SER A 133      -3.866  -3.445  -0.672  1.00 95.12           H
ATOM   1605  CA  SER A 133      -4.455  -1.732   0.458  1.00 95.12           C
ATOM   1606  HA  SER A 133      -4.917  -1.863   1.436  1.00 95.12           H
ATOM   1607  C   SER A 133      -5.137  -0.518  -0.187  1.00 95.12           C
ATOM   1608  CB  SER A 133      -2.955  -1.489   0.708  1.00 95.12           C
ATOM   1609  HB2 SER A 133      -2.399  -1.559  -0.227  1.00 95.12           H
ATOM   1610  HB3 SER A 133      -2.821  -0.496   1.136  1.00 95.12           H
ATOM   1611  O   SER A 133      -5.870   0.200   0.499  1.00 95.12           O
ATOM   1612  OG  SER A 133      -2.481  -2.452   1.634  1.00 95.12           O
ATOM   1613  HG  SER A 133      -1.728  -2.132   2.136  1.00 95.12           H
ATOM   1614  N   VAL A 134      -5.002  -0.310  -1.504  1.00 94.38           N
ATOM   1615  H   VAL A 134      -4.407  -0.931  -2.034  1.00 94.38           H
ATOM   1616  CA  VAL A 134      -5.601   0.856  -2.187  1.00 94.38           C
ATOM   1617  HA  VAL A 134      -5.321   1.739  -1.613  1.00 94.38           H
ATOM   1618  C   VAL A 134      -7.133   0.810  -2.208  1.00 94.38           C
ATOM   1619  CB  VAL A 134      -5.019   1.038  -3.604  1.00 94.38           C
ATOM   1620  HB  VAL A 134      -3.940   0.891  -3.545  1.00 94.38           H
ATOM   1621  O   VAL A 134      -7.798   1.819  -1.959  1.00 94.38           O
ATOM   1622  CG1 VAL A 134      -5.539   0.044  -4.643  1.00 94.38           C
ATOM   1623 HG11 VAL A 134      -4.953   0.134  -5.558  1.00 94.38           H
ATOM   1624 HG12 VAL A 134      -6.584   0.234  -4.884  1.00 94.38           H
ATOM   1625 HG13 VAL A 134      -5.420  -0.970  -4.261  1.00 94.38           H
ATOM   1626  CG2 VAL A 134      -5.274   2.464  -4.097  1.00 94.38           C
ATOM   1627 HG21 VAL A 134      -4.739   3.170  -3.461  1.00 94.38           H
ATOM   1628 HG22 VAL A 134      -4.922   2.575  -5.123  1.00 94.38           H
ATOM   1629 HG23 VAL A 134      -6.338   2.694  -4.041  1.00 94.38           H
ATOM   1630  N   THR A 135      -7.727  -0.363  -2.441  1.00 94.62           N
ATOM   1631  H   THR A 135      -7.150  -1.167  -2.641  1.00 94.62           H
ATOM   1632  CA  THR A 135      -9.192  -0.521  -2.450  1.00 94.62           C
ATOM   1633  HA  THR A 135      -9.627   0.289  -3.036  1.00 94.62           H
ATOM   1634  C   THR A 135      -9.783  -0.428  -1.043  1.00 94.62           C
ATOM   1635  CB  THR A 135      -9.619  -1.841  -3.096  1.00 94.62           C
ATOM   1636  HB  THR A 135     -10.695  -1.955  -2.970  1.00 94.62           H
ATOM   1637  O   THR A 135     -10.863   0.148  -0.862  1.00 94.62           O
ATOM   1638  CG2 THR A 135      -9.306  -1.902  -4.590  1.00 94.62           C
ATOM   1639 HG21 THR A 135      -9.600  -2.875  -4.983  1.00 94.62           H
ATOM   1640 HG22 THR A 135      -9.863  -1.126  -5.115  1.00 94.62           H
ATOM   1641 HG23 THR A 135      -8.241  -1.755  -4.772  1.00 94.62           H
ATOM   1642  OG1 THR A 135      -8.982  -2.910  -2.452  1.00 94.62           O
ATOM   1643  HG1 THR A 135      -8.111  -3.020  -2.841  1.00 94.62           H
ATOM   1644  N   SER A 136      -9.061  -0.904  -0.021  1.00 95.88           N
ATOM   1645  H   SER A 136      -8.217  -1.418  -0.232  1.00 95.88           H
ATOM   1646  CA  SER A 136      -9.434  -0.700   1.384  1.00 95.88           C
ATOM   1647  HA  SER A 136     -10.449  -1.071   1.531  1.00 95.88           H
ATOM   1648  C   SER A 136      -9.427   0.787   1.743  1.00 95.88           C
ATOM   1649  CB  SER A 136      -8.512  -1.472   2.333  1.00 95.88           C
ATOM   1650  HB2 SER A 136      -8.815  -1.279   3.362  1.00 95.88           H
ATOM   1651  HB3 SER A 136      -7.480  -1.144   2.204  1.00 95.88           H
ATOM   1652  O   SER A 136     -10.385   1.263   2.353  1.00 95.88           O
ATOM   1653  OG  SER A 136      -8.607  -2.859   2.076  1.00 95.88           O
ATOM   1654  HG  SER A 136      -8.035  -3.022   1.323  1.00 95.88           H
ATOM   1655  N   LEU A 137      -8.419   1.550   1.303  1.00 95.44           N
ATOM   1656  H   LEU A 137      -7.646   1.106   0.827  1.00 95.44           H
ATOM   1657  CA  LEU A 137      -8.367   3.002   1.501  1.00 95.44           C
ATOM   1658  HA  LEU A 137      -8.484   3.208   2.565  1.00 95.44           H
ATOM   1659  C   LEU A 137      -9.518   3.733   0.811  1.00 95.44           C
ATOM   1660  CB  LEU A 137      -7.020   3.562   1.015  1.00 95.44           C
ATOM   1661  HB2 LEU A 137      -7.109   4.644   0.921  1.00 95.44           H
ATOM   1662  HB3 LEU A 137      -6.795   3.158   0.028  1.00 95.44           H
ATOM   1663  O   LEU A 137     -10.186   4.547   1.451  1.00 95.44           O
ATOM   1664  CG  LEU A 137      -5.846   3.282   1.956  1.00 95.44           C
ATOM   1665  HG  LEU A 137      -5.785   2.213   2.159  1.00 95.44           H
ATOM   1666  CD1 LEU A 137      -4.542   3.741   1.304  1.00 95.44           C
ATOM   1667 HD11 LEU A 137      -4.383   3.185   0.380  1.00 95.44           H
ATOM   1668 HD12 LEU A 137      -3.706   3.536   1.973  1.00 95.44           H
ATOM   1669 HD13 LEU A 137      -4.576   4.808   1.082  1.00 95.44           H
ATOM   1670  CD2 LEU A 137      -6.017   4.040   3.275  1.00 95.44           C
ATOM   1671 HD21 LEU A 137      -6.102   5.111   3.090  1.00 95.44           H
ATOM   1672 HD22 LEU A 137      -6.886   3.676   3.822  1.00 95.44           H
ATOM   1673 HD23 LEU A 137      -5.141   3.833   3.890  1.00 95.44           H
ATOM   1674  N   ALA A 138      -9.821   3.399  -0.445  1.00 95.69           N
ATOM   1675  H   ALA A 138      -9.203   2.774  -0.943  1.00 95.69           H
ATOM   1676  CA  ALA A 138     -10.965   3.978  -1.145  1.00 95.69           C
ATOM   1677  HA  ALA A 138     -10.859   5.063  -1.148  1.00 95.69           H
ATOM   1678  C   ALA A 138     -12.291   3.670  -0.438  1.00 95.69           C
ATOM   1679  CB  ALA A 138     -10.956   3.495  -2.594  1.00 95.69           C
ATOM   1680  HB1 ALA A 138     -10.976   2.406  -2.635  1.00 95.69           H
ATOM   1681  HB2 ALA A 138     -10.049   3.867  -3.071  1.00 95.69           H
ATOM   1682  HB3 ALA A 138     -11.819   3.897  -3.125  1.00 95.69           H
ATOM   1683  O   ALA A 138     -13.138   4.555  -0.290  1.00 95.69           O
ATOM   1684  N   THR A 139     -12.445   2.449   0.079  1.00 95.56           N
ATOM   1685  H   THR A 139     -11.724   1.764  -0.098  1.00 95.56           H
ATOM   1686  CA  THR A 139     -13.628   2.053   0.852  1.00 95.56           C
ATOM   1687  HA  THR A 139     -14.514   2.294   0.264  1.00 95.56           H
ATOM   1688  C   THR A 139     -13.725   2.827   2.170  1.00 95.56           C
ATOM   1689  CB  THR A 139     -13.640   0.541   1.108  1.00 95.56           C
ATOM   1690  HB  THR A 139     -12.823   0.259   1.774  1.00 95.56           H
ATOM   1691  O   THR A 139     -14.804   3.309   2.522  1.00 95.56           O
ATOM   1692  CG2 THR A 139     -14.971   0.108   1.714  1.00 95.56           C
ATOM   1693 HG21 THR A 139     -15.001  -0.981   1.752  1.00 95.56           H
ATOM   1694 HG22 THR A 139     -15.074   0.510   2.722  1.00 95.56           H
ATOM   1695 HG23 THR A 139     -15.796   0.458   1.093  1.00 95.56           H
ATOM   1696  OG1 THR A 139     -13.519  -0.164  -0.104  1.00 95.56           O
ATOM   1697  HG1 THR A 139     -12.609  -0.107  -0.406  1.00 95.56           H
ATOM   1698  N   ILE A 140     -12.602   3.029   2.872  1.00 94.81           N
ATOM   1699  H   ILE A 140     -11.750   2.602   2.538  1.00 94.81           H
ATOM   1700  CA  ILE A 140     -12.531   3.876   4.073  1.00 94.81           C
ATOM   1701  HA  ILE A 140     -13.255   3.502   4.797  1.00 94.81           H
ATOM   1702  C   ILE A 140     -12.941   5.315   3.739  1.00 94.81           C
ATOM   1703  CB  ILE A 140     -11.119   3.816   4.713  1.00 94.81           C
ATOM   1704  HB  ILE A 140     -10.375   3.991   3.936  1.00 94.81           H
ATOM   1705  O   ILE A 140     -13.759   5.898   4.454  1.00 94.81           O
ATOM   1706  CG1 ILE A 140     -10.863   2.428   5.336  1.00 94.81           C
ATOM   1707 HG12 ILE A 140     -11.436   2.330   6.258  1.00 94.81           H
ATOM   1708 HG13 ILE A 140     -11.218   1.658   4.651  1.00 94.81           H
ATOM   1709  CG2 ILE A 140     -10.940   4.897   5.797  1.00 94.81           C
ATOM   1710 HG21 ILE A 140      -9.966   4.797   6.276  1.00 94.81           H
ATOM   1711 HG22 ILE A 140     -11.725   4.812   6.549  1.00 94.81           H
ATOM   1712 HG23 ILE A 140     -10.972   5.889   5.348  1.00 94.81           H
ATOM   1713  CD1 ILE A 140      -9.384   2.138   5.634  1.00 94.81           C
ATOM   1714 HD11 ILE A 140      -8.789   2.272   4.731  1.00 94.81           H
ATOM   1715 HD12 ILE A 140      -9.280   1.105   5.966  1.00 94.81           H
ATOM   1716 HD13 ILE A 140      -9.009   2.793   6.421  1.00 94.81           H
ATOM   1717  N   SER A 141     -12.420   5.889   2.652  1.00 95.88           N
ATOM   1718  H   SER A 141     -11.722   5.382   2.126  1.00 95.88           H
ATOM   1719  CA  SER A 141     -12.758   7.246   2.210  1.00 95.88           C
ATOM   1720  HA  SER A 141     -12.544   7.941   3.023  1.00 95.88           H
ATOM   1721  C   SER A 141     -14.240   7.396   1.868  1.00 95.88           C
ATOM   1722  CB  SER A 141     -11.901   7.640   1.006  1.00 95.88           C
ATOM   1723  HB2 SER A 141     -12.003   6.901   0.211  1.00 95.88           H
ATOM   1724  HB3 SER A 141     -12.223   8.612   0.633  1.00 95.88           H
ATOM   1725  O   SER A 141     -14.860   8.372   2.298  1.00 95.88           O
ATOM   1726  OG  SER A 141     -10.552   7.729   1.408  1.00 95.88           O
ATOM   1727  HG  SER A 141     -10.505   8.293   2.184  1.00 95.88           H
ATOM   1728  N   CYS A 142     -14.831   6.415   1.181  1.00 95.19           N
ATOM   1729  H   CYS A 142     -14.259   5.660   0.829  1.00 95.19           H
ATOM   1730  CA  CYS A 142     -16.261   6.395   0.875  1.00 95.19           C
ATOM   1731  HA  CYS A 142     -16.528   7.317   0.358  1.00 95.19           H
ATOM   1732  C   CYS A 142     -17.117   6.315   2.146  1.00 95.19           C
ATOM   1733  CB  CYS A 142     -16.579   5.209  -0.045  1.00 95.19           C
ATOM   1734  HB2 CYS A 142     -16.188   4.284   0.380  1.00 95.19           H
ATOM   1735  HB3 CYS A 142     -17.660   5.116  -0.150  1.00 95.19           H
ATOM   1736  O   CYS A 142     -18.047   7.106   2.312  1.00 95.19           O
ATOM   1737  SG  CYS A 142     -15.870   5.471  -1.689  1.00 95.19           S
ATOM   1738  HG  CYS A 142     -14.594   5.274  -1.346  1.00 95.19           H
ATOM   1739  N   ASP A 143     -16.788   5.405   3.070  1.00 92.81           N
ATOM   1740  H   ASP A 143     -16.028   4.769   2.875  1.00 92.81           H
ATOM   1741  CA  ASP A 143     -17.505   5.266   4.343  1.00 92.81           C
ATOM   1742  HA  ASP A 143     -18.557   5.066   4.138  1.00 92.81           H
ATOM   1743  C   ASP A 143     -17.431   6.559   5.167  1.00 92.81           C
ATOM   1744  CB  ASP A 143     -16.940   4.081   5.137  1.00 92.81           C
ATOM   1745  HB2 ASP A 143     -15.879   4.243   5.327  1.00 92.81           H
ATOM   1746  HB3 ASP A 143     -17.041   3.172   4.542  1.00 92.81           H
ATOM   1747  O   ASP A 143     -18.440   7.019   5.703  1.00 92.81           O
ATOM   1748  CG  ASP A 143     -17.670   3.891   6.471  1.00 92.81           C
ATOM   1749  OD1 ASP A 143     -18.603   3.057   6.528  1.00 92.81           O
ATOM   1750  OD2 ASP A 143     -17.260   4.532   7.475  1.00 92.81           O
ATOM   1751  N   ARG A 144     -16.259   7.207   5.216  1.00 92.44           N
ATOM   1752  H   ARG A 144     -15.470   6.792   4.741  1.00 92.44           H
ATOM   1753  CA  ARG A 144     -16.109   8.507   5.884  1.00 92.44           C
ATOM   1754  HA  ARG A 144     -16.508   8.434   6.896  1.00 92.44           H
ATOM   1755  C   ARG A 144     -16.909   9.613   5.224  1.00 92.44           C
ATOM   1756  CB  ARG A 144     -14.648   8.944   5.907  1.00 92.44           C
ATOM   1757  HB2 ARG A 144     -14.611   9.997   6.186  1.00 92.44           H
ATOM   1758  HB3 ARG A 144     -14.222   8.859   4.908  1.00 92.44           H
ATOM   1759  O   ARG A 144     -17.534  10.392   5.939  1.00 92.44           O
ATOM   1760  CG  ARG A 144     -13.761   8.189   6.886  1.00 92.44           C
ATOM   1761  HG2 ARG A 144     -12.841   8.774   6.879  1.00 92.44           H
ATOM   1762  HG3 ARG A 144     -13.540   7.184   6.527  1.00 92.44           H
ATOM   1763  CD  ARG A 144     -14.276   8.124   8.333  1.00 92.44           C
ATOM   1764  HD2 ARG A 144     -14.873   9.011   8.542  1.00 92.44           H
ATOM   1765  HD3 ARG A 144     -13.409   8.130   8.994  1.00 92.44           H
ATOM   1766  NE  ARG A 144     -15.062   6.904   8.594  1.00 92.44           N
ATOM   1767  HE  ARG A 144     -15.385   6.385   7.790  1.00 92.44           H
ATOM   1768  NH1 ARG A 144     -15.152   7.038  10.877  1.00 92.44           N
ATOM   1769 HH11 ARG A 144     -14.625   7.897  10.815  1.00 92.44           H
ATOM   1770 HH12 ARG A 144     -15.473   6.654  11.754  1.00 92.44           H
ATOM   1771  NH2 ARG A 144     -16.096   5.312   9.838  1.00 92.44           N
ATOM   1772 HH21 ARG A 144     -16.453   4.932   8.973  1.00 92.44           H
ATOM   1773 HH22 ARG A 144     -16.505   4.976  10.699  1.00 92.44           H
ATOM   1774  CZ  ARG A 144     -15.424   6.419   9.764  1.00 92.44           C
ATOM   1775  N   MET A 145     -16.883   9.703   3.897  1.00 94.62           N
ATOM   1776  H   MET A 145     -16.318   9.047   3.376  1.00 94.62           H
ATOM   1777  CA  MET A 145     -17.654  10.701   3.160  1.00 94.62           C
ATOM   1778  HA  MET A 145     -17.357  11.699   3.483  1.00 94.62           H
ATOM   1779  C   MET A 145     -19.140  10.549   3.472  1.00 94.62           C
ATOM   1780  CB  MET A 145     -17.371  10.564   1.658  1.00 94.62           C
ATOM   1781  HB2 MET A 145     -16.312  10.734   1.467  1.00 94.62           H
ATOM   1782  HB3 MET A 145     -17.614   9.548   1.349  1.00 94.62           H
ATOM   1783  O   MET A 145     -19.787  11.521   3.860  1.00 94.62           O
ATOM   1784  CG  MET A 145     -18.188  11.561   0.826  1.00 94.62           C
ATOM   1785  HG2 MET A 145     -17.799  12.563   1.005  1.00 94.62           H
ATOM   1786  HG3 MET A 145     -19.231  11.545   1.145  1.00 94.62           H
ATOM   1787  SD  MET A 145     -18.181  11.256  -0.959  1.00 94.62           S
ATOM   1788  CE  MET A 145     -18.990   9.637  -1.061  1.00 94.62           C
ATOM   1789  HE1 MET A 145     -19.161   9.390  -2.109  1.00 94.62           H
ATOM   1790  HE2 MET A 145     -18.347   8.871  -0.628  1.00 94.62           H
ATOM   1791  HE3 MET A 145     -19.944   9.661  -0.534  1.00 94.62           H
ATOM   1792  N   MET A 146     -19.662   9.325   3.389  1.00 92.81           N
ATOM   1793  H   MET A 146     -19.070   8.566   3.082  1.00 92.81           H
ATOM   1794  CA  MET A 146     -21.052   9.031   3.726  1.00 92.81           C
ATOM   1795  HA  MET A 146     -21.698   9.659   3.113  1.00 92.81           H
ATOM   1796  C   MET A 146     -21.360   9.385   5.185  1.00 92.81           C
ATOM   1797  CB  MET A 146     -21.353   7.560   3.409  1.00 92.81           C
ATOM   1798  HB2 MET A 146     -20.600   6.924   3.874  1.00 92.81           H
ATOM   1799  HB3 MET A 146     -22.324   7.291   3.825  1.00 92.81           H
ATOM   1800  O   MET A 146     -22.322  10.111   5.432  1.00 92.81           O
ATOM   1801  CG  MET A 146     -21.364   7.307   1.893  1.00 92.81           C
ATOM   1802  HG2 MET A 146     -20.402   7.605   1.477  1.00 92.81           H
ATOM   1803  HG3 MET A 146     -21.473   6.236   1.722  1.00 92.81           H
ATOM   1804  SD  MET A 146     -22.668   8.175   0.968  1.00 92.81           S
ATOM   1805  CE  MET A 146     -24.108   7.261   1.575  1.00 92.81           C
ATOM   1806  HE1 MET A 146     -24.990   7.542   1.000  1.00 92.81           H
ATOM   1807  HE2 MET A 146     -24.271   7.482   2.630  1.00 92.81           H
ATOM   1808  HE3 MET A 146     -23.936   6.191   1.453  1.00 92.81           H
ATOM   1809  N   GLY A 147     -20.504   8.983   6.129  1.00 90.19           N
ATOM   1810  H   GLY A 147     -19.760   8.356   5.858  1.00 90.19           H
ATOM   1811  CA  GLY A 147     -20.678   9.251   7.562  1.00 90.19           C
ATOM   1812  HA2 GLY A 147     -21.634   8.856   7.908  1.00 90.19           H
ATOM   1813  HA3 GLY A 147     -19.881   8.742   8.103  1.00 90.19           H
ATOM   1814  C   GLY A 147     -20.652  10.726   7.948  1.00 90.19           C
ATOM   1815  O   GLY A 147     -21.323  11.123   8.898  1.00 90.19           O
ATOM   1816  N   VAL A 148     -19.894  11.550   7.224  1.00 90.12           N
ATOM   1817  H   VAL A 148     -19.336  11.149   6.483  1.00 90.12           H
ATOM   1818  CA  VAL A 148     -19.779  12.989   7.502  1.00 90.12           C
ATOM   1819  HA  VAL A 148     -19.928  13.159   8.568  1.00 90.12           H
ATOM   1820  C   VAL A 148     -20.866  13.791   6.788  1.00 90.12           C
ATOM   1821  CB  VAL A 148     -18.369  13.488   7.139  1.00 90.12           C
ATOM   1822  HB  VAL A 148     -18.132  13.193   6.117  1.00 90.12           H
ATOM   1823  O   VAL A 148     -21.450  14.693   7.387  1.00 90.12           O
ATOM   1824  CG1 VAL A 148     -18.245  15.013   7.240  1.00 90.12           C
ATOM   1825 HG11 VAL A 148     -18.842  15.481   6.458  1.00 90.12           H
ATOM   1826 HG12 VAL A 148     -17.206  15.310   7.093  1.00 90.12           H
ATOM   1827 HG13 VAL A 148     -18.593  15.355   8.215  1.00 90.12           H
ATOM   1828  CG2 VAL A 148     -17.320  12.888   8.087  1.00 90.12           C
ATOM   1829 HG21 VAL A 148     -17.380  11.799   8.076  1.00 90.12           H
ATOM   1830 HG22 VAL A 148     -17.488  13.241   9.105  1.00 90.12           H
ATOM   1831 HG23 VAL A 148     -16.324  13.176   7.753  1.00 90.12           H
ATOM   1832  N   VAL A 149     -21.133  13.486   5.517  1.00 90.56           N
ATOM   1833  H   VAL A 149     -20.626  12.725   5.087  1.00 90.56           H
ATOM   1834  CA  VAL A 149     -22.033  14.283   4.669  1.00 90.56           C
ATOM   1835  HA  VAL A 149     -21.962  15.329   4.965  1.00 90.56           H
ATOM   1836  C   VAL A 149     -23.498  13.872   4.852  1.00 90.56           C
ATOM   1837  CB  VAL A 149     -21.593  14.186   3.191  1.00 90.56           C
ATOM   1838  HB  VAL A 149     -21.636  13.144   2.873  1.00 90.56           H
ATOM   1839  O   VAL A 149     -24.392  14.714   4.751  1.00 90.56           O
ATOM   1840  CG1 VAL A 149     -22.498  15.000   2.257  1.00 90.56           C
ATOM   1841 HG11 VAL A 149     -22.107  14.963   1.241  1.00 90.56           H
ATOM   1842 HG12 VAL A 149     -23.507  14.588   2.248  1.00 90.56           H
ATOM   1843 HG13 VAL A 149     -22.535  16.038   2.589  1.00 90.56           H
ATOM   1844  CG2 VAL A 149     -20.159  14.708   3.001  1.00 90.56           C
ATOM   1845 HG21 VAL A 149     -20.096  15.750   3.312  1.00 90.56           H
ATOM   1846 HG22 VAL A 149     -19.870  14.627   1.953  1.00 90.56           H
ATOM   1847 HG23 VAL A 149     -19.453  14.118   3.586  1.00 90.56           H
ATOM   1848  N   ARG A 150     -23.773  12.590   5.129  1.00 88.25           N
ATOM   1849  H   ARG A 150     -23.001  11.950   5.248  1.00 88.25           H
ATOM   1850  CA  ARG A 150     -25.132  12.032   5.217  1.00 88.25           C
ATOM   1851  HA  ARG A 150     -25.866  12.828   5.086  1.00 88.25           H
ATOM   1852  C   ARG A 150     -25.394  11.400   6.592  1.00 88.25           C
ATOM   1853  CB  ARG A 150     -25.357  11.020   4.080  1.00 88.25           C
ATOM   1854  HB2 ARG A 150     -26.342  10.573   4.214  1.00 88.25           H
ATOM   1855  HB3 ARG A 150     -24.612  10.226   4.141  1.00 88.25           H
ATOM   1856  O   ARG A 150     -25.447  10.184   6.684  1.00 88.25           O
ATOM   1857  CG  ARG A 150     -25.302  11.647   2.682  1.00 88.25           C
ATOM   1858  HG2 ARG A 150     -25.991  12.490   2.632  1.00 88.25           H
ATOM   1859  HG3 ARG A 150     -24.290  11.992   2.470  1.00 88.25           H
ATOM   1860  CD  ARG A 150     -25.710  10.589   1.654  1.00 88.25           C
ATOM   1861  HD2 ARG A 150     -25.009   9.757   1.727  1.00 88.25           H
ATOM   1862  HD3 ARG A 150     -26.711  10.232   1.896  1.00 88.25           H
ATOM   1863  NE  ARG A 150     -25.695  11.114   0.277  1.00 88.25           N
ATOM   1864  HE  ARG A 150     -25.277  12.023   0.137  1.00 88.25           H
ATOM   1865  NH1 ARG A 150     -26.648   9.289  -0.750  1.00 88.25           N
ATOM   1866 HH11 ARG A 150     -26.956   8.827  -1.594  1.00 88.25           H
ATOM   1867 HH12 ARG A 150     -26.731   8.828   0.145  1.00 88.25           H
ATOM   1868  NH2 ARG A 150     -26.042  11.046  -1.975  1.00 88.25           N
ATOM   1869 HH21 ARG A 150     -26.360  10.555  -2.798  1.00 88.25           H
ATOM   1870 HH22 ARG A 150     -25.625  11.960  -2.081  1.00 88.25           H
ATOM   1871  CZ  ARG A 150     -26.125  10.483  -0.803  1.00 88.25           C
ATOM   1872  N   PRO A 151     -25.648  12.173   7.659  1.00 78.94           N
ATOM   1873  CA  PRO A 151     -25.732  11.652   9.034  1.00 78.94           C
ATOM   1874  HA  PRO A 151     -24.767  11.230   9.313  1.00 78.94           H
ATOM   1875  C   PRO A 151     -26.793  10.560   9.274  1.00 78.94           C
ATOM   1876  CB  PRO A 151     -26.003  12.886   9.905  1.00 78.94           C
ATOM   1877  HB2 PRO A 151     -26.667  12.668  10.741  1.00 78.94           H
ATOM   1878  HB3 PRO A 151     -25.056  13.280  10.273  1.00 78.94           H
ATOM   1879  O   PRO A 151     -26.681   9.818  10.241  1.00 78.94           O
ATOM   1880  CG  PRO A 151     -26.628  13.893   8.940  1.00 78.94           C
ATOM   1881  HG2 PRO A 151     -26.477  14.920   9.271  1.00 78.94           H
ATOM   1882  HG3 PRO A 151     -27.689  13.678   8.819  1.00 78.94           H
ATOM   1883  CD  PRO A 151     -25.891  13.605   7.637  1.00 78.94           C
ATOM   1884  HD2 PRO A 151     -26.508  13.907   6.791  1.00 78.94           H
ATOM   1885  HD3 PRO A 151     -24.939  14.135   7.621  1.00 78.94           H
ATOM   1886  N   PHE A 152     -27.802  10.443   8.405  1.00 81.69           N
ATOM   1887  H   PHE A 152     -27.833  11.087   7.627  1.00 81.69           H
ATOM   1888  CA  PHE A 152     -28.860   9.426   8.483  1.00 81.69           C
ATOM   1889  HA  PHE A 152     -28.844   8.979   9.478  1.00 81.69           H
ATOM   1890  C   PHE A 152     -28.660   8.258   7.504  1.00 81.69           C
ATOM   1891  CB  PHE A 152     -30.227  10.101   8.303  1.00 81.69           C
ATOM   1892  HB2 PHE A 152     -30.296  10.499   7.291  1.00 81.69           H
ATOM   1893  HB3 PHE A 152     -31.010   9.351   8.415  1.00 81.69           H
ATOM   1894  O   PHE A 152     -29.611   7.545   7.191  1.00 81.69           O
ATOM   1895  CG  PHE A 152     -30.498  11.204   9.303  1.00 81.69           C
ATOM   1896  CD1 PHE A 152     -30.722  10.881  10.654  1.00 81.69           C
ATOM   1897  HD1 PHE A 152     -30.708   9.849  10.974  1.00 81.69           H
ATOM   1898  CD2 PHE A 152     -30.522  12.550   8.891  1.00 81.69           C
ATOM   1899  HD2 PHE A 152     -30.367  12.801   7.852  1.00 81.69           H
ATOM   1900  CE1 PHE A 152     -30.970  11.899  11.590  1.00 81.69           C
ATOM   1901  HE1 PHE A 152     -31.152  11.647  12.625  1.00 81.69           H
ATOM   1902  CE2 PHE A 152     -30.768  13.568   9.829  1.00 81.69           C
ATOM   1903  HE2 PHE A 152     -30.804  14.601   9.514  1.00 81.69           H
ATOM   1904  CZ  PHE A 152     -30.993  13.242  11.178  1.00 81.69           C
ATOM   1905  HZ  PHE A 152     -31.196  14.021  11.897  1.00 81.69           H
ATOM   1906  N   HIS A 153     -27.456   8.078   6.954  1.00 82.19           N
ATOM   1907  H   HIS A 153     -26.682   8.660   7.243  1.00 82.19           H
ATOM   1908  CA  HIS A 153     -27.190   6.946   6.075  1.00 82.19           C
ATOM   1909  HA  HIS A 153     -28.018   6.886   5.368  1.00 82.19           H
ATOM   1910  C   HIS A 153     -27.168   5.631   6.865  1.00 82.19           C
ATOM   1911  CB  HIS A 153     -25.911   7.167   5.251  1.00 82.19           C
ATOM   1912  HB2 HIS A 153     -25.983   6.552   4.354  1.00 82.19           H
ATOM   1913  HB3 HIS A 153     -25.859   8.206   4.925  1.00 82.19           H
ATOM   1914  O   HIS A 153     -26.715   5.572   8.008  1.00 82.19           O
ATOM   1915  CG  HIS A 153     -24.622   6.793   5.946  1.00 82.19           C
ATOM   1916  CD2 HIS A 153     -23.757   7.606   6.630  1.00 82.19           C
ATOM   1917  HD2 HIS A 153     -23.848   8.666   6.814  1.00 82.19           H
ATOM   1918  ND1 HIS A 153     -24.061   5.536   5.956  1.00 82.19           N
ATOM   1919  HD1 HIS A 153     -24.469   4.687   5.590  1.00 82.19           H
ATOM   1920  CE1 HIS A 153     -22.891   5.602   6.605  1.00 82.19           C
ATOM   1921  HE1 HIS A 153     -22.213   4.773   6.740  1.00 82.19           H
ATOM   1922  NE2 HIS A 153     -22.665   6.841   7.039  1.00 82.19           N
ATOM   1923  N   ASN A 154     -27.598   4.544   6.225  1.00 82.88           N
ATOM   1924  H   ASN A 154     -28.016   4.637   5.311  1.00 82.88           H
ATOM   1925  CA  ASN A 154     -27.418   3.214   6.792  1.00 82.88           C
ATOM   1926  HA  ASN A 154     -27.785   3.218   7.819  1.00 82.88           H
ATOM   1927  C   ASN A 154     -25.918   2.897   6.824  1.00 82.88           C
ATOM   1928  CB  ASN A 154     -28.234   2.191   5.985  1.00 82.88           C
ATOM   1929  HB2 ASN A 154     -27.964   1.185   6.307  1.00 82.88           H
ATOM   1930  HB3 ASN A 154     -27.994   2.284   4.926  1.00 82.88           H
ATOM   1931  O   ASN A 154     -25.266   2.841   5.778  1.00 82.88           O
ATOM   1932  CG  ASN A 154     -29.732   2.351   6.186  1.00 82.88           C
ATOM   1933  ND2 ASN A 154     -30.539   1.805   5.308  1.00 82.88           N
ATOM   1934 HD21 ASN A 154     -30.186   1.322   4.494  1.00 82.88           H
ATOM   1935 HD22 ASN A 154     -31.524   1.955   5.471  1.00 82.88           H
ATOM   1936  OD1 ASN A 154     -30.202   2.946   7.136  1.00 82.88           O
ATOM   1937  N   HIS A 155     -25.358   2.737   8.022  1.00 84.25           N
ATOM   1938  H   HIS A 155     -25.914   2.920   8.845  1.00 84.25           H
ATOM   1939  CA  HIS A 155     -23.976   2.300   8.189  1.00 84.25           C
ATOM   1940  HA  HIS A 155     -23.336   2.932   7.573  1.00 84.25           H
ATOM   1941  C   HIS A 155     -23.812   0.857   7.703  1.00 84.25           C
ATOM   1942  CB  HIS A 155     -23.537   2.457   9.650  1.00 84.25           C
ATOM   1943  HB2 HIS A 155     -22.554   2.002   9.772  1.00 84.25           H
ATOM   1944  HB3 HIS A 155     -24.233   1.923  10.297  1.00 84.25           H
ATOM   1945  O   HIS A 155     -24.710   0.029   7.877  1.00 84.25           O
ATOM   1946  CG  HIS A 155     -23.442   3.895  10.091  1.00 84.25           C
ATOM   1947  CD2 HIS A 155     -24.298   4.557  10.931  1.00 84.25           C
ATOM   1948  HD2 HIS A 155     -25.174   4.140  11.406  1.00 84.25           H
ATOM   1949  ND1 HIS A 155     -22.482   4.803   9.699  1.00 84.25           N
ATOM   1950  HD1 HIS A 155     -21.758   4.661   9.010  1.00 84.25           H
ATOM   1951  CE1 HIS A 155     -22.775   5.986  10.263  1.00 84.25           C
ATOM   1952  HE1 HIS A 155     -22.247   6.909  10.076  1.00 84.25           H
ATOM   1953  NE2 HIS A 155     -23.847   5.873  11.058  1.00 84.25           N
ATOM   1954  N   LEU A 156     -22.651   0.555   7.116  1.00 88.50           N
ATOM   1955  H   LEU A 156     -21.947   1.271   7.010  1.00 88.50           H
ATOM   1956  CA  LEU A 156     -22.311  -0.807   6.718  1.00 88.50           C
ATOM   1957  HA  LEU A 156     -23.074  -1.175   6.032  1.00 88.50           H
ATOM   1958  C   LEU A 156     -22.315  -1.714   7.951  1.00 88.50           C
ATOM   1959  CB  LEU A 156     -20.943  -0.835   6.016  1.00 88.50           C
ATOM   1960  HB2 LEU A 156     -20.221  -0.332   6.660  1.00 88.50           H
ATOM   1961  HB3 LEU A 156     -20.625  -1.872   5.908  1.00 88.50           H
ATOM   1962  O   LEU A 156     -21.637  -1.446   8.946  1.00 88.50           O
ATOM   1963  CG  LEU A 156     -20.904  -0.164   4.634  1.00 88.50           C
ATOM   1964  HG  LEU A 156     -21.297   0.850   4.706  1.00 88.50           H
ATOM   1965  CD1 LEU A 156     -19.454  -0.089   4.155  1.00 88.50           C
ATOM   1966 HD11 LEU A 156     -18.871   0.525   4.841  1.00 88.50           H
ATOM   1967 HD12 LEU A 156     -19.415   0.374   3.169  1.00 88.50           H
ATOM   1968 HD13 LEU A 156     -19.022  -1.088   4.094  1.00 88.50           H
ATOM   1969  CD2 LEU A 156     -21.719  -0.946   3.602  1.00 88.50           C
ATOM   1970 HD21 LEU A 156     -21.622  -0.471   2.626  1.00 88.50           H
ATOM   1971 HD22 LEU A 156     -22.774  -0.953   3.874  1.00 88.50           H
ATOM   1972 HD23 LEU A 156     -21.353  -1.971   3.533  1.00 88.50           H
ATOM   1973  N   LYS A 157     -23.093  -2.795   7.880  1.00 91.44           N
ATOM   1974  H   LYS A 157     -23.618  -2.938   7.029  1.00 91.44           H
ATOM   1975  CA  LYS A 157     -23.099  -3.835   8.910  1.00 91.44           C
ATOM   1976  HA  LYS A 157     -23.124  -3.350   9.886  1.00 91.44           H
ATOM   1977  C   LYS A 157     -21.804  -4.644   8.825  1.00 91.44           C
ATOM   1978  CB  LYS A 157     -24.339  -4.729   8.752  1.00 91.44           C
ATOM   1979  HB2 LYS A 157     -24.333  -5.160   7.751  1.00 91.44           H
ATOM   1980  HB3 LYS A 157     -24.281  -5.541   9.477  1.00 91.44           H
ATOM   1981  O   LYS A 157     -21.234  -4.798   7.749  1.00 91.44           O
ATOM   1982  CG  LYS A 157     -25.660  -3.970   8.970  1.00 91.44           C
ATOM   1983  HG2 LYS A 157     -25.736  -3.153   8.253  1.00 91.44           H
ATOM   1984  HG3 LYS A 157     -25.674  -3.555   9.978  1.00 91.44           H
ATOM   1985  CD  LYS A 157     -26.867  -4.903   8.786  1.00 91.44           C
ATOM   1986  HD2 LYS A 157     -26.799  -5.725   9.498  1.00 91.44           H
ATOM   1987  HD3 LYS A 157     -26.847  -5.296   7.769  1.00 91.44           H
ATOM   1988  CE  LYS A 157     -28.183  -4.142   8.994  1.00 91.44           C
ATOM   1989  HE2 LYS A 157     -28.178  -3.704   9.992  1.00 91.44           H
ATOM   1990  HE3 LYS A 157     -28.221  -3.321   8.278  1.00 91.44           H
ATOM   1991  NZ  LYS A 157     -29.376  -5.018   8.828  1.00 91.44           N
ATOM   1992  HZ1 LYS A 157     -29.375  -5.772   9.500  1.00 91.44           H
ATOM   1993  HZ2 LYS A 157     -30.224  -4.487   8.964  1.00 91.44           H
ATOM   1994  HZ3 LYS A 157     -29.413  -5.411   7.898  1.00 91.44           H
ATOM   1995  N   ALA A 158     -21.403  -5.251   9.942  1.00 92.00           N
ATOM   1996  H   ALA A 158     -21.889  -5.040  10.802  1.00 92.00           H
ATOM   1997  CA  ALA A 158     -20.202  -6.087  10.022  1.00 92.00           C
ATOM   1998  HA  ALA A 158     -19.320  -5.456   9.913  1.00 92.00           H
ATOM   1999  C   ALA A 158     -20.132  -7.165   8.924  1.00 92.00           C
ATOM   2000  CB  ALA A 158     -20.176  -6.733  11.411  1.00 92.00           C
ATOM   2001  HB1 ALA A 158     -19.342  -7.432  11.463  1.00 92.00           H
ATOM   2002  HB2 ALA A 158     -21.099  -7.283  11.598  1.00 92.00           H
ATOM   2003  HB3 ALA A 158     -20.042  -5.968  12.176  1.00 92.00           H
ATOM   2004  O   ALA A 158     -19.096  -7.322   8.288  1.00 92.00           O
ATOM   2005  N   TRP A 159     -21.241  -7.864   8.653  1.00 93.25           N
ATOM   2006  H   TRP A 159     -22.070  -7.708   9.209  1.00 93.25           H
ATOM   2007  CA  TRP A 159     -21.280  -8.890   7.606  1.00 93.25           C
ATOM   2008  HA  TRP A 159     -20.483  -9.609   7.796  1.00 93.25           H
ATOM   2009  C   TRP A 159     -21.024  -8.307   6.211  1.00 93.25           C
ATOM   2010  CB  TRP A 159     -22.614  -9.647   7.658  1.00 93.25           C
ATOM   2011  HB2 TRP A 159     -22.501 -10.556   7.068  1.00 93.25           H
ATOM   2012  HB3 TRP A 159     -22.813  -9.958   8.683  1.00 93.25           H
ATOM   2013  O   TRP A 159     -20.281  -8.901   5.443  1.00 93.25           O
ATOM   2014  CG  TRP A 159     -23.804  -8.910   7.122  1.00 93.25           C
ATOM   2015  CD1 TRP A 159     -24.662  -8.148   7.836  1.00 93.25           C
ATOM   2016  HD1 TRP A 159     -24.604  -8.001   8.905  1.00 93.25           H
ATOM   2017  CD2 TRP A 159     -24.301  -8.895   5.747  1.00 93.25           C
ATOM   2018  CE2 TRP A 159     -25.482  -8.096   5.703  1.00 93.25           C
ATOM   2019  CE3 TRP A 159     -23.876  -9.474   4.533  1.00 93.25           C
ATOM   2020  HE3 TRP A 159     -22.982 -10.080   4.512  1.00 93.25           H
ATOM   2021  NE1 TRP A 159     -25.649  -7.664   7.000  1.00 93.25           N
ATOM   2022  HE1 TRP A 159     -26.461  -7.154   7.320  1.00 93.25           H
ATOM   2023  CH2 TRP A 159     -25.763  -8.482   3.335  1.00 93.25           C
ATOM   2024  HH2 TRP A 159     -26.314  -8.353   2.415  1.00 93.25           H
ATOM   2025  CZ2 TRP A 159     -26.209  -7.879   4.524  1.00 93.25           C
ATOM   2026  HZ2 TRP A 159     -27.107  -7.280   4.525  1.00 93.25           H
ATOM   2027  CZ3 TRP A 159     -24.601  -9.273   3.343  1.00 93.25           C
ATOM   2028  HZ3 TRP A 159     -24.261  -9.737   2.429  1.00 93.25           H
ATOM   2029  N   GLN A 160     -21.555  -7.114   5.914  1.00 94.88           N
ATOM   2030  H   GLN A 160     -22.078  -6.628   6.628  1.00 94.88           H
ATOM   2031  CA  GLN A 160     -21.331  -6.433   4.635  1.00 94.88           C
ATOM   2032  HA  GLN A 160     -21.560  -7.121   3.822  1.00 94.88           H
ATOM   2033  C   GLN A 160     -19.867  -6.023   4.499  1.00 94.88           C
ATOM   2034  CB  GLN A 160     -22.221  -5.186   4.501  1.00 94.88           C
ATOM   2035  HB2 GLN A 160     -21.980  -4.476   5.292  1.00 94.88           H
ATOM   2036  HB3 GLN A 160     -22.013  -4.707   3.544  1.00 94.88           H
ATOM   2037  O   GLN A 160     -19.272  -6.234   3.449  1.00 94.88           O
ATOM   2038  CG  GLN A 160     -23.711  -5.524   4.563  1.00 94.88           C
ATOM   2039  HG2 GLN A 160     -23.960  -6.193   3.740  1.00 94.88           H
ATOM   2040  HG3 GLN A 160     -23.917  -6.025   5.509  1.00 94.88           H
ATOM   2041  CD  GLN A 160     -24.591  -4.285   4.518  1.00 94.88           C
ATOM   2042  NE2 GLN A 160     -25.455  -4.155   3.536  1.00 94.88           N
ATOM   2043 HE21 GLN A 160     -25.475  -4.834   2.789  1.00 94.88           H
ATOM   2044 HE22 GLN A 160     -25.968  -3.286   3.487  1.00 94.88           H
ATOM   2045  OE1 GLN A 160     -24.539  -3.432   5.393  1.00 94.88           O
ATOM   2046  N   SER A 161     -19.265  -5.490   5.568  1.00 95.75           N
ATOM   2047  H   SER A 161     -19.812  -5.302   6.396  1.00 95.75           H
ATOM   2048  CA  SER A 161     -17.833  -5.185   5.592  1.00 95.75           C
ATOM   2049  HA  SER A 161     -17.609  -4.484   4.787  1.00 95.75           H
ATOM   2050  C   SER A 161     -16.986  -6.436   5.341  1.00 95.75           C
ATOM   2051  CB  SER A 161     -17.439  -4.536   6.922  1.00 95.75           C
ATOM   2052  HB2 SER A 161     -16.358  -4.403   6.949  1.00 95.75           H
ATOM   2053  HB3 SER A 161     -17.733  -5.180   7.751  1.00 95.75           H
ATOM   2054  O   SER A 161     -16.060  -6.378   4.541  1.00 95.75           O
ATOM   2055  OG  SER A 161     -18.064  -3.271   7.055  1.00 95.75           O
ATOM   2056  HG  SER A 161     -17.634  -2.683   6.431  1.00 95.75           H
ATOM   2057  N   ILE A 162     -17.329  -7.577   5.950  1.00 96.00           N
ATOM   2058  H   ILE A 162     -18.105  -7.562   6.597  1.00 96.00           H
ATOM   2059  CA  ILE A 162     -16.629  -8.855   5.734  1.00 96.00           C
ATOM   2060  HA  ILE A 162     -15.558  -8.692   5.850  1.00 96.00           H
ATOM   2061  C   ILE A 162     -16.781  -9.352   4.295  1.00 96.00           C
ATOM   2062  CB  ILE A 162     -17.055  -9.899   6.790  1.00 96.00           C
ATOM   2063  HB  ILE A 162     -18.143  -9.971   6.787  1.00 96.00           H
ATOM   2064  O   ILE A 162     -15.786  -9.732   3.683  1.00 96.00           O
ATOM   2065  CG1 ILE A 162     -16.580  -9.462   8.197  1.00 96.00           C
ATOM   2066 HG12 ILE A 162     -16.770  -8.400   8.346  1.00 96.00           H
ATOM   2067 HG13 ILE A 162     -15.503  -9.610   8.278  1.00 96.00           H
ATOM   2068  CG2 ILE A 162     -16.474 -11.288   6.462  1.00 96.00           C
ATOM   2069 HG21 ILE A 162     -16.737 -12.013   7.233  1.00 96.00           H
ATOM   2070 HG22 ILE A 162     -15.389 -11.235   6.378  1.00 96.00           H
ATOM   2071 HG23 ILE A 162     -16.880 -11.662   5.522  1.00 96.00           H
ATOM   2072  CD1 ILE A 162     -17.271 -10.215   9.341  1.00 96.00           C
ATOM   2073 HD11 ILE A 162     -18.353 -10.114   9.249  1.00 96.00           H
ATOM   2074 HD12 ILE A 162     -17.000 -11.271   9.328  1.00 96.00           H
ATOM   2075 HD13 ILE A 162     -16.957  -9.787  10.292  1.00 96.00           H
ATOM   2076  N   THR A 163     -17.985  -9.291   3.725  1.00 97.25           N
ATOM   2077  H   THR A 163     -18.787  -9.038   4.284  1.00 97.25           H
ATOM   2078  CA  THR A 163     -18.210  -9.650   2.319  1.00 97.25           C
ATOM   2079  HA  THR A 163     -17.865 -10.672   2.160  1.00 97.25           H
ATOM   2080  C   THR A 163     -17.407  -8.754   1.374  1.00 97.25           C
ATOM   2081  CB  THR A 163     -19.704  -9.584   1.973  1.00 97.25           C
ATOM   2082  HB  THR A 163     -20.059  -8.560   2.089  1.00 97.25           H
ATOM   2083  O   THR A 163     -16.767  -9.269   0.463  1.00 97.25           O
ATOM   2084  CG2 THR A 163     -20.004 -10.060   0.553  1.00 97.25           C
ATOM   2085 HG21 THR A 163     -19.588 -11.054   0.390  1.00 97.25           H
ATOM   2086 HG22 THR A 163     -19.570  -9.371  -0.172  1.00 97.25           H
ATOM   2087 HG23 THR A 163     -21.082 -10.088   0.395  1.00 97.25           H
ATOM   2088  OG1 THR A 163     -20.446 -10.418   2.833  1.00 97.25           O
ATOM   2089  HG1 THR A 163     -20.211 -11.327   2.629  1.00 97.25           H
ATOM   2090  N   ILE A 164     -17.372  -7.435   1.606  1.00 96.88           N
ATOM   2091  H   ILE A 164     -17.919  -7.064   2.369  1.00 96.88           H
ATOM   2092  CA  ILE A 164     -16.578  -6.500   0.791  1.00 96.88           C
ATOM   2093  HA  ILE A 164     -16.856  -6.630  -0.255  1.00 96.88           H
ATOM   2094  C   ILE A 164     -15.083  -6.827   0.888  1.00 96.88           C
ATOM   2095  CB  ILE A 164     -16.870  -5.031   1.183  1.00 96.88           C
ATOM   2096  HB  ILE A 164     -16.738  -4.930   2.260  1.00 96.88           H
ATOM   2097  O   ILE A 164     -14.416  -6.872  -0.140  1.00 96.88           O
ATOM   2098  CG1 ILE A 164     -18.320  -4.638   0.815  1.00 96.88           C
ATOM   2099 HG12 ILE A 164     -18.398  -4.509  -0.265  1.00 96.88           H
ATOM   2100 HG13 ILE A 164     -19.005  -5.440   1.088  1.00 96.88           H
ATOM   2101  CG2 ILE A 164     -15.900  -4.060   0.478  1.00 96.88           C
ATOM   2102 HG21 ILE A 164     -16.125  -3.025   0.735  1.00 96.88           H
ATOM   2103 HG22 ILE A 164     -15.967  -4.179  -0.603  1.00 96.88           H
ATOM   2104 HG23 ILE A 164     -14.870  -4.249   0.783  1.00 96.88           H
ATOM   2105  CD1 ILE A 164     -18.803  -3.356   1.509  1.00 96.88           C
ATOM   2106 HD11 ILE A 164     -18.243  -2.489   1.158  1.00 96.88           H
ATOM   2107 HD12 ILE A 164     -19.857  -3.200   1.280  1.00 96.88           H
ATOM   2108 HD13 ILE A 164     -18.689  -3.453   2.589  1.00 96.88           H
ATOM   2109  N   MET A 165     -14.558  -7.101   2.090  1.00 97.62           N
ATOM   2110  H   MET A 165     -15.152  -7.052   2.905  1.00 97.62           H
ATOM   2111  CA  MET A 165     -13.158  -7.515   2.259  1.00 97.62           C
ATOM   2112  HA  MET A 165     -12.505  -6.733   1.871  1.00 97.62           H
ATOM   2113  C   MET A 165     -12.859  -8.786   1.458  1.00 97.62           C
ATOM   2114  CB  MET A 165     -12.819  -7.745   3.739  1.00 97.62           C
ATOM   2115  HB2 MET A 165     -11.840  -8.218   3.803  1.00 97.62           H
ATOM   2116  HB3 MET A 165     -13.554  -8.421   4.176  1.00 97.62           H
ATOM   2117  O   MET A 165     -11.899  -8.806   0.697  1.00 97.62           O
ATOM   2118  CG  MET A 165     -12.765  -6.447   4.550  1.00 97.62           C
ATOM   2119  HG2 MET A 165     -13.733  -5.948   4.518  1.00 97.62           H
ATOM   2120  HG3 MET A 165     -12.044  -5.782   4.074  1.00 97.62           H
ATOM   2121  SD  MET A 165     -12.267  -6.645   6.288  1.00 97.62           S
ATOM   2122  CE  MET A 165     -13.507  -7.764   6.961  1.00 97.62           C
ATOM   2123  HE1 MET A 165     -13.512  -8.693   6.390  1.00 97.62           H
ATOM   2124  HE2 MET A 165     -13.251  -7.999   7.994  1.00 97.62           H
ATOM   2125  HE3 MET A 165     -14.482  -7.277   6.930  1.00 97.62           H
ATOM   2126  N   PHE A 166     -13.699  -9.818   1.568  1.00 97.75           N
ATOM   2127  H   PHE A 166     -14.485  -9.745   2.199  1.00 97.75           H
ATOM   2128  CA  PHE A 166     -13.525 -11.057   0.807  1.00 97.75           C
ATOM   2129  HA  PHE A 166     -12.562 -11.497   1.065  1.00 97.75           H
ATOM   2130  C   PHE A 166     -13.506 -10.808  -0.710  1.00 97.75           C
ATOM   2131  CB  PHE A 166     -14.628 -12.042   1.207  1.00 97.75           C
ATOM   2132  HB2 PHE A 166     -15.603 -11.590   1.021  1.00 97.75           H
ATOM   2133  HB3 PHE A 166     -14.556 -12.236   2.277  1.00 97.75           H
ATOM   2134  O   PHE A 166     -12.609 -11.289  -1.397  1.00 97.75           O
ATOM   2135  CG  PHE A 166     -14.549 -13.362   0.470  1.00 97.75           C
ATOM   2136  CD1 PHE A 166     -15.384 -13.606  -0.638  1.00 97.75           C
ATOM   2137  HD1 PHE A 166     -16.085 -12.854  -0.968  1.00 97.75           H
ATOM   2138  CD2 PHE A 166     -13.612 -14.334   0.868  1.00 97.75           C
ATOM   2139  HD2 PHE A 166     -12.952 -14.144   1.702  1.00 97.75           H
ATOM   2140  CE1 PHE A 166     -15.290 -14.824  -1.334  1.00 97.75           C
ATOM   2141  HE1 PHE A 166     -15.917 -15.007  -2.194  1.00 97.75           H
ATOM   2142  CE2 PHE A 166     -13.519 -15.550   0.170  1.00 97.75           C
ATOM   2143  HE2 PHE A 166     -12.791 -16.291   0.466  1.00 97.75           H
ATOM   2144  CZ  PHE A 166     -14.360 -15.796  -0.928  1.00 97.75           C
ATOM   2145  HZ  PHE A 166     -14.276 -16.724  -1.475  1.00 97.75           H
ATOM   2146  N   VAL A 167     -14.430  -9.988  -1.226  1.00 97.25           N
ATOM   2147  H   VAL A 167     -15.138  -9.615  -0.610  1.00 97.25           H
ATOM   2148  CA  VAL A 167     -14.457  -9.602  -2.648  1.00 97.25           C
ATOM   2149  HA  VAL A 167     -14.493 -10.509  -3.251  1.00 97.25           H
ATOM   2150  C   VAL A 167     -13.180  -8.860  -3.051  1.00 97.25           C
ATOM   2151  CB  VAL A 167     -15.713  -8.765  -2.966  1.00 97.25           C
ATOM   2152  HB  VAL A 167     -15.789  -7.944  -2.254  1.00 97.25           H
ATOM   2153  O   VAL A 167     -12.607  -9.183  -4.089  1.00 97.25           O
ATOM   2154  CG1 VAL A 167     -15.692  -8.174  -4.383  1.00 97.25           C
ATOM   2155 HG11 VAL A 167     -15.541  -8.965  -5.117  1.00 97.25           H
ATOM   2156 HG12 VAL A 167     -16.636  -7.669  -4.589  1.00 97.25           H
ATOM   2157 HG13 VAL A 167     -14.891  -7.441  -4.478  1.00 97.25           H
ATOM   2158  CG2 VAL A 167     -16.981  -9.624  -2.860  1.00 97.25           C
ATOM   2159 HG21 VAL A 167     -17.862  -9.000  -3.003  1.00 97.25           H
ATOM   2160 HG22 VAL A 167     -17.045 -10.101  -1.882  1.00 97.25           H
ATOM   2161 HG23 VAL A 167     -16.966 -10.402  -3.624  1.00 97.25           H
ATOM   2162  N   ILE A 168     -12.700  -7.916  -2.231  1.00 96.12           N
ATOM   2163  H   ILE A 168     -13.219  -7.705  -1.391  1.00 96.12           H
ATOM   2164  CA  ILE A 168     -11.439  -7.195  -2.468  1.00 96.12           C
ATOM   2165  HA  ILE A 168     -11.516  -6.659  -3.414  1.00 96.12           H
ATOM   2166  C   ILE A 168     -10.273  -8.178  -2.624  1.00 96.12           C
ATOM   2167  CB  ILE A 168     -11.183  -6.158  -1.342  1.00 96.12           C
ATOM   2168  HB  ILE A 168     -11.420  -6.615  -0.381  1.00 96.12           H
ATOM   2169  O   ILE A 168      -9.503  -8.052  -3.578  1.00 96.12           O
ATOM   2170  CG1 ILE A 168     -12.099  -4.927  -1.520  1.00 96.12           C
ATOM   2171 HG12 ILE A 168     -11.782  -4.364  -2.398  1.00 96.12           H
ATOM   2172 HG13 ILE A 168     -13.122  -5.260  -1.696  1.00 96.12           H
ATOM   2173  CG2 ILE A 168      -9.705  -5.734  -1.291  1.00 96.12           C
ATOM   2174 HG21 ILE A 168      -9.094  -6.563  -0.934  1.00 96.12           H
ATOM   2175 HG22 ILE A 168      -9.366  -5.442  -2.285  1.00 96.12           H
ATOM   2176 HG23 ILE A 168      -9.550  -4.903  -0.603  1.00 96.12           H
ATOM   2177  CD1 ILE A 168     -12.115  -3.987  -0.303  1.00 96.12           C
ATOM   2178 HD11 ILE A 168     -12.348  -4.552   0.599  1.00 96.12           H
ATOM   2179 HD12 ILE A 168     -11.153  -3.489  -0.184  1.00 96.12           H
ATOM   2180 HD13 ILE A 168     -12.875  -3.220  -0.452  1.00 96.12           H
ATOM   2181  N   TRP A 169     -10.158  -9.173  -1.739  1.00 97.62           N
ATOM   2182  H   TRP A 169     -10.830  -9.230  -0.987  1.00 97.62           H
ATOM   2183  CA  TRP A 169      -9.106 -10.190  -1.816  1.00 97.62           C
ATOM   2184  HA  TRP A 169      -8.138  -9.693  -1.885  1.00 97.62           H
ATOM   2185  C   TRP A 169      -9.232 -11.060  -3.066  1.00 97.62           C
ATOM   2186  CB  TRP A 169      -9.103 -11.052  -0.548  1.00 97.62           C
ATOM   2187  HB2 TRP A 169      -8.581 -11.984  -0.763  1.00 97.62           H
ATOM   2188  HB3 TRP A 169     -10.126 -11.310  -0.272  1.00 97.62           H
ATOM   2189  O   TRP A 169      -8.242 -11.240  -3.767  1.00 97.62           O
ATOM   2190  CG  TRP A 169      -8.411 -10.420   0.618  1.00 97.62           C
ATOM   2191  CD1 TRP A 169      -8.998  -9.743   1.626  1.00 97.62           C
ATOM   2192  HD1 TRP A 169     -10.061  -9.596   1.743  1.00 97.62           H
ATOM   2193  CD2 TRP A 169      -6.983 -10.404   0.918  1.00 97.62           C
ATOM   2194  CE2 TRP A 169      -6.781  -9.648   2.112  1.00 97.62           C
ATOM   2195  CE3 TRP A 169      -5.838 -10.955   0.305  1.00 97.62           C
ATOM   2196  HE3 TRP A 169      -5.952 -11.543  -0.593  1.00 97.62           H
ATOM   2197  NE1 TRP A 169      -8.042  -9.264   2.491  1.00 97.62           N
ATOM   2198  HE1 TRP A 169      -8.260  -8.679   3.285  1.00 97.62           H
ATOM   2199  CH2 TRP A 169      -4.395  -9.961   2.008  1.00 97.62           C
ATOM   2200  HH2 TRP A 169      -3.404  -9.769   2.391  1.00 97.62           H
ATOM   2201  CZ2 TRP A 169      -5.514  -9.419   2.658  1.00 97.62           C
ATOM   2202  HZ2 TRP A 169      -5.401  -8.817   3.548  1.00 97.62           H
ATOM   2203  CZ3 TRP A 169      -4.557 -10.735   0.846  1.00 97.62           C
ATOM   2204  HZ3 TRP A 169      -3.687 -11.149   0.358  1.00 97.62           H
ATOM   2205  N   CYS A 170     -10.429 -11.559  -3.387  1.00 97.25           N
ATOM   2206  H   CYS A 170     -11.204 -11.407  -2.758  1.00 97.25           H
ATOM   2207  CA  CYS A 170     -10.637 -12.408  -4.563  1.00 97.25           C
ATOM   2208  HA  CYS A 170      -9.952 -13.255  -4.515  1.00 97.25           H
ATOM   2209  C   CYS A 170     -10.340 -11.675  -5.878  1.00 97.25           C
ATOM   2210  CB  CYS A 170     -12.077 -12.934  -4.565  1.00 97.25           C
ATOM   2211  HB2 CYS A 170     -12.277 -13.428  -5.516  1.00 97.25           H
ATOM   2212  HB3 CYS A 170     -12.774 -12.106  -4.443  1.00 97.25           H
ATOM   2213  O   CYS A 170      -9.656 -12.218  -6.743  1.00 97.25           O
ATOM   2214  SG  CYS A 170     -12.312 -14.132  -3.226  1.00 97.25           S
ATOM   2215  HG  CYS A 170     -11.384 -15.010  -3.618  1.00 97.25           H
ATOM   2216  N   VAL A 171     -10.823 -10.437  -6.021  1.00 94.38           N
ATOM   2217  H   VAL A 171     -11.377 -10.048  -5.271  1.00 94.38           H
ATOM   2218  CA  VAL A 171     -10.578  -9.607  -7.210  1.00 94.38           C
ATOM   2219  HA  VAL A 171     -10.842 -10.177  -8.101  1.00 94.38           H
ATOM   2220  C   VAL A 171      -9.090  -9.272  -7.329  1.00 94.38           C
ATOM   2221  CB  VAL A 171     -11.460  -8.343  -7.166  1.00 94.38           C
ATOM   2222  HB  VAL A 171     -11.332  -7.853  -6.200  1.00 94.38           H
ATOM   2223  O   VAL A 171      -8.512  -9.435  -8.401  1.00 94.38           O
ATOM   2224  CG1 VAL A 171     -11.114  -7.329  -8.262  1.00 94.38           C
ATOM   2225 HG11 VAL A 171     -11.108  -7.814  -9.238  1.00 94.38           H
ATOM   2226 HG12 VAL A 171     -11.845  -6.521  -8.265  1.00 94.38           H
ATOM   2227 HG13 VAL A 171     -10.135  -6.892  -8.064  1.00 94.38           H
ATOM   2228  CG2 VAL A 171     -12.943  -8.711  -7.334  1.00 94.38           C
ATOM   2229 HG21 VAL A 171     -13.113  -9.134  -8.324  1.00 94.38           H
ATOM   2230 HG22 VAL A 171     -13.245  -9.441  -6.584  1.00 94.38           H
ATOM   2231 HG23 VAL A 171     -13.560  -7.821  -7.211  1.00 94.38           H
ATOM   2232  N   SER A 172      -8.445  -8.880  -6.226  1.00 95.25           N
ATOM   2233  H   SER A 172      -8.964  -8.779  -5.365  1.00 95.25           H
ATOM   2234  CA  SER A 172      -7.005  -8.587  -6.210  1.00 95.25           C
ATOM   2235  HA  SER A 172      -6.790  -7.835  -6.969  1.00 95.25           H
ATOM   2236  C   SER A 172      -6.161  -9.821  -6.540  1.00 95.25           C
ATOM   2237  CB  SER A 172      -6.579  -8.025  -4.853  1.00 95.25           C
ATOM   2238  HB2 SER A 172      -6.760  -8.768  -4.076  1.00 95.25           H
ATOM   2239  HB3 SER A 172      -5.513  -7.799  -4.878  1.00 95.25           H
ATOM   2240  O   SER A 172      -5.215  -9.715  -7.312  1.00 95.25           O
ATOM   2241  OG  SER A 172      -7.303  -6.848  -4.551  1.00 95.25           O
ATOM   2242  HG  SER A 172      -8.157  -7.129  -4.214  1.00 95.25           H
ATOM   2243  N   ALA A 173      -6.527 -10.998  -6.019  1.00 96.25           N
ATOM   2244  H   ALA A 173      -7.300 -11.023  -5.369  1.00 96.25           H
ATOM   2245  CA  ALA A 173      -5.847 -12.261  -6.304  1.00 96.25           C
ATOM   2246  HA  ALA A 173      -4.783 -12.161  -6.090  1.00 96.25           H
ATOM   2247  C   ALA A 173      -5.953 -12.642  -7.781  1.00 96.25           C
ATOM   2248  CB  ALA A 173      -6.426 -13.350  -5.393  1.00 96.25           C
ATOM   2249  HB1 ALA A 173      -7.500 -13.444  -5.550  1.00 96.25           H
ATOM   2250  HB2 ALA A 173      -6.232 -13.099  -4.350  1.00 96.25           H
ATOM   2251  HB3 ALA A 173      -5.952 -14.305  -5.622  1.00 96.25           H
ATOM   2252  O   ALA A 173      -4.938 -12.936  -8.405  1.00 96.25           O
ATOM   2253  N   ALA A 174      -7.153 -12.562  -8.366  1.00 94.94           N
ATOM   2254  H   ALA A 174      -7.954 -12.312  -7.804  1.00 94.94           H
ATOM   2255  CA  ALA A 174      -7.361 -12.849  -9.784  1.00 94.94           C
ATOM   2256  HA  ALA A 174      -7.065 -13.879  -9.983  1.00 94.94           H
ATOM   2257  C   ALA A 174      -6.512 -11.941 -10.690  1.00 94.94           C
ATOM   2258  CB  ALA A 174      -8.856 -12.697 -10.086  1.00 94.94           C
ATOM   2259  HB1 ALA A 174      -9.430 -13.380  -9.460  1.00 94.94           H
ATOM   2260  HB2 ALA A 174      -9.041 -12.935 -11.134  1.00 94.94           H
ATOM   2261  HB3 ALA A 174      -9.177 -11.674  -9.890  1.00 94.94           H
ATOM   2262  O   ALA A 174      -5.940 -12.395 -11.678  1.00 94.94           O
ATOM   2263  N   LEU A 175      -6.388 -10.664 -10.332  1.00 92.56           N
ATOM   2264  H   LEU A 175      -6.891 -10.348  -9.515  1.00 92.56           H
ATOM   2265  CA  LEU A 175      -5.637  -9.677 -11.109  1.00 92.56           C
ATOM   2266  HA  LEU A 175      -5.757  -9.894 -12.170  1.00 92.56           H
ATOM   2267  C   LEU A 175      -4.130  -9.689 -10.848  1.00 92.56           C
ATOM   2268  CB  LEU A 175      -6.227  -8.308 -10.801  1.00 92.56           C
ATOM   2269  HB2 LEU A 175      -6.244  -8.175  -9.720  1.00 92.56           H
ATOM   2270  HB3 LEU A 175      -5.588  -7.533 -11.226  1.00 92.56           H
ATOM   2271  O   LEU A 175      -3.374  -9.141 -11.647  1.00 92.56           O
ATOM   2272  CG  LEU A 175      -7.645  -8.159 -11.373  1.00 92.56           C
ATOM   2273  HG  LEU A 175      -8.265  -9.029 -11.155  1.00 92.56           H
ATOM   2274  CD1 LEU A 175      -8.249  -6.951 -10.699  1.00 92.56           C
ATOM   2275 HD11 LEU A 175      -7.473  -6.186 -10.690  1.00 92.56           H
ATOM   2276 HD12 LEU A 175      -9.142  -6.626 -11.232  1.00 92.56           H
ATOM   2277 HD13 LEU A 175      -8.510  -7.204  -9.672  1.00 92.56           H
ATOM   2278  CD2 LEU A 175      -7.634  -7.921 -12.884  1.00 92.56           C
ATOM   2279 HD21 LEU A 175      -7.062  -7.024 -13.120  1.00 92.56           H
ATOM   2280 HD22 LEU A 175      -8.655  -7.803 -13.247  1.00 92.56           H
ATOM   2281 HD23 LEU A 175      -7.188  -8.772 -13.398  1.00 92.56           H
ATOM   2282  N   ALA A 176      -3.692 -10.312  -9.756  1.00 95.19           N
ATOM   2283  H   ALA A 176      -4.369 -10.658  -9.091  1.00 95.19           H
ATOM   2284  CA  ALA A 176      -2.285 -10.535  -9.462  1.00 95.19           C
ATOM   2285  HA  ALA A 176      -1.719  -9.655  -9.767  1.00 95.19           H
ATOM   2286  C   ALA A 176      -1.704 -11.737 -10.230  1.00 95.19           C
ATOM   2287  CB  ALA A 176      -2.126 -10.677  -7.946  1.00 95.19           C
ATOM   2288  HB1 ALA A 176      -1.076 -10.847  -7.707  1.00 95.19           H
ATOM   2289  HB2 ALA A 176      -2.712 -11.520  -7.582  1.00 95.19           H
ATOM   2290  HB3 ALA A 176      -2.458  -9.765  -7.450  1.00 95.19           H
ATOM   2291  O   ALA A 176      -0.490 -11.803 -10.398  1.00 95.19           O
ATOM   2292  N   VAL A 177      -2.534 -12.660 -10.745  1.00 95.31           N
ATOM   2293  H   VAL A 177      -3.521 -12.561 -10.556  1.00 95.31           H
ATOM   2294  CA  VAL A 177      -2.083 -13.878 -11.459  1.00 95.31           C
ATOM   2295  HA  VAL A 177      -1.551 -14.500 -10.739  1.00 95.31           H
ATOM   2296  C   VAL A 177      -1.074 -13.600 -12.588  1.00 95.31           C
ATOM   2297  CB  VAL A 177      -3.276 -14.715 -11.979  1.00 95.31           C
ATOM   2298  HB  VAL A 177      -3.944 -14.094 -12.575  1.00 95.31           H
ATOM   2299  O   VAL A 177      -0.042 -14.273 -12.614  1.00 95.31           O
ATOM   2300  CG1 VAL A 177      -2.835 -15.898 -12.852  1.00 95.31           C
ATOM   2301 HG11 VAL A 177      -2.381 -15.543 -13.778  1.00 95.31           H
ATOM   2302 HG12 VAL A 177      -2.116 -16.515 -12.313  1.00 95.31           H
ATOM   2303 HG13 VAL A 177      -3.698 -16.507 -13.119  1.00 95.31           H
ATOM   2304  CG2 VAL A 177      -4.092 -15.286 -10.817  1.00 95.31           C
ATOM   2305 HG21 VAL A 177      -4.903 -15.906 -11.201  1.00 95.31           H
ATOM   2306 HG22 VAL A 177      -4.536 -14.471 -10.246  1.00 95.31           H
ATOM   2307 HG23 VAL A 177      -3.457 -15.886 -10.165  1.00 95.31           H
ATOM   2308  N   PRO A 178      -1.276 -12.612 -13.485  1.00 94.94           N
ATOM   2309  CA  PRO A 178      -0.293 -12.267 -14.519  1.00 94.94           C
ATOM   2310  HA  PRO A 178      -0.232 -13.084 -15.239  1.00 94.94           H
ATOM   2311  C   PRO A 178       1.114 -11.972 -13.981  1.00 94.94           C
ATOM   2312  CB  PRO A 178      -0.875 -11.026 -15.200  1.00 94.94           C
ATOM   2313  HB2 PRO A 178      -0.590 -10.126 -14.654  1.00 94.94           H
ATOM   2314  HB3 PRO A 178      -0.564 -10.938 -16.241  1.00 94.94           H
ATOM   2315  O   PRO A 178       2.101 -12.292 -14.636  1.00 94.94           O
ATOM   2316  CG  PRO A 178      -2.379 -11.232 -15.069  1.00 94.94           C
ATOM   2317  HG2 PRO A 178      -2.933 -10.297 -15.149  1.00 94.94           H
ATOM   2318  HG3 PRO A 178      -2.724 -11.962 -15.801  1.00 94.94           H
ATOM   2319  CD  PRO A 178      -2.478 -11.807 -13.665  1.00 94.94           C
ATOM   2320  HD2 PRO A 178      -2.470 -10.993 -12.941  1.00 94.94           H
ATOM   2321  HD3 PRO A 178      -3.398 -12.385 -13.576  1.00 94.94           H
ATOM   2322  N   PHE A 179       1.213 -11.411 -12.773  1.00 94.38           N
ATOM   2323  H   PHE A 179       0.372 -11.262 -12.234  1.00 94.38           H
ATOM   2324  CA  PHE A 179       2.483 -11.060 -12.132  1.00 94.38           C
ATOM   2325  HA  PHE A 179       3.136 -10.625 -12.888  1.00 94.38           H
ATOM   2326  C   PHE A 179       3.231 -12.271 -11.562  1.00 94.38           C
ATOM   2327  CB  PHE A 179       2.253  -9.990 -11.056  1.00 94.38           C
ATOM   2328  HB2 PHE A 179       1.590 -10.369 -10.279  1.00 94.38           H
ATOM   2329  HB3 PHE A 179       3.211  -9.766 -10.586  1.00 94.38           H
ATOM   2330  O   PHE A 179       4.403 -12.139 -11.222  1.00 94.38           O
ATOM   2331  CG  PHE A 179       1.698  -8.704 -11.621  1.00 94.38           C
ATOM   2332  CD1 PHE A 179       2.581  -7.705 -12.060  1.00 94.38           C
ATOM   2333  HD1 PHE A 179       3.648  -7.831 -11.950  1.00 94.38           H
ATOM   2334  CD2 PHE A 179       0.313  -8.547 -11.817  1.00 94.38           C
ATOM   2335  HD2 PHE A 179      -0.368  -9.323 -11.500  1.00 94.38           H
ATOM   2336  CE1 PHE A 179       2.075  -6.584 -12.733  1.00 94.38           C
ATOM   2337  HE1 PHE A 179       2.754  -5.866 -13.170  1.00 94.38           H
ATOM   2338  CE2 PHE A 179      -0.190  -7.405 -12.461  1.00 94.38           C
ATOM   2339  HE2 PHE A 179      -1.252  -7.302 -12.623  1.00 94.38           H
ATOM   2340  CZ  PHE A 179       0.698  -6.431 -12.941  1.00 94.38           C
ATOM   2341  HZ  PHE A 179       0.328  -5.574 -13.485  1.00 94.38           H
ATOM   2342  N   ALA A 180       2.575 -13.435 -11.486  1.00 95.94           N
ATOM   2343  H   ALA A 180       1.601 -13.447 -11.751  1.00 95.94           H
ATOM   2344  CA  ALA A 180       3.241 -14.726 -11.336  1.00 95.94           C
ATOM   2345  HA  ALA A 180       4.195 -14.591 -10.827  1.00 95.94           H
ATOM   2346  C   ALA A 180       3.548 -15.348 -12.702  1.00 95.94           C
ATOM   2347  CB  ALA A 180       2.375 -15.673 -10.494  1.00 95.94           C
ATOM   2348  HB1 ALA A 180       2.791 -16.679 -10.549  1.00 95.94           H
ATOM   2349  HB2 ALA A 180       1.349 -15.694 -10.862  1.00 95.94           H
ATOM   2350  HB3 ALA A 180       2.391 -15.371  -9.447  1.00 95.94           H
ATOM   2351  O   ALA A 180       4.680 -15.730 -12.952  1.00 95.94           O
ATOM   2352  N   VAL A 181       2.558 -15.436 -13.597  1.00 95.38           N
ATOM   2353  H   VAL A 181       1.652 -15.074 -13.337  1.00 95.38           H
ATOM   2354  CA  VAL A 181       2.676 -16.213 -14.847  1.00 95.38           C
ATOM   2355  HA  VAL A 181       2.973 -17.231 -14.594  1.00 95.38           H
ATOM   2356  C   VAL A 181       3.765 -15.682 -15.783  1.00 95.38           C
ATOM   2357  CB  VAL A 181       1.316 -16.280 -15.569  1.00 95.38           C
ATOM   2358  HB  VAL A 181       0.935 -15.268 -15.704  1.00 95.38           H
ATOM   2359  O   VAL A 181       4.475 -16.479 -16.381  1.00 95.38           O
ATOM   2360  CG1 VAL A 181       1.391 -16.953 -16.946  1.00 95.38           C
ATOM   2361 HG11 VAL A 181       1.986 -16.349 -17.631  1.00 95.38           H
ATOM   2362 HG12 VAL A 181       1.852 -17.937 -16.857  1.00 95.38           H
ATOM   2363 HG13 VAL A 181       0.392 -17.056 -17.371  1.00 95.38           H
ATOM   2364  CG2 VAL A 181       0.303 -17.075 -14.731  1.00 95.38           C
ATOM   2365 HG21 VAL A 181       0.179 -16.622 -13.747  1.00 95.38           H
ATOM   2366 HG22 VAL A 181       0.653 -18.100 -14.605  1.00 95.38           H
ATOM   2367 HG23 VAL A 181      -0.664 -17.086 -15.232  1.00 95.38           H
ATOM   2368  N   TYR A 182       3.927 -14.361 -15.891  1.00 95.50           N
ATOM   2369  H   TYR A 182       3.307 -13.752 -15.376  1.00 95.50           H
ATOM   2370  CA  TYR A 182       4.911 -13.742 -16.792  1.00 95.50           C
ATOM   2371  HA  TYR A 182       5.071 -14.409 -17.639  1.00 95.50           H
ATOM   2372  C   TYR A 182       6.301 -13.553 -16.165  1.00 95.50           C
ATOM   2373  CB  TYR A 182       4.348 -12.424 -17.340  1.00 95.50           C
ATOM   2374  HB2 TYR A 182       5.094 -11.934 -17.967  1.00 95.50           H
ATOM   2375  HB3 TYR A 182       4.144 -11.762 -16.498  1.00 95.50           H
ATOM   2376  O   TYR A 182       7.115 -12.787 -16.688  1.00 95.50           O
ATOM   2377  CG  TYR A 182       3.095 -12.579 -18.170  1.00 95.50           C
ATOM   2378  CD1 TYR A 182       3.089 -13.414 -19.304  1.00 95.50           C
ATOM   2379  HD1 TYR A 182       3.984 -13.943 -19.597  1.00 95.50           H
ATOM   2380  CD2 TYR A 182       1.928 -11.895 -17.795  1.00 95.50           C
ATOM   2381  HD2 TYR A 182       1.937 -11.253 -16.926  1.00 95.50           H
ATOM   2382  CE1 TYR A 182       1.914 -13.572 -20.062  1.00 95.50           C
ATOM   2383  HE1 TYR A 182       1.917 -14.224 -20.924  1.00 95.50           H
ATOM   2384  CE2 TYR A 182       0.743 -12.095 -18.519  1.00 95.50           C
ATOM   2385  HE2 TYR A 182      -0.173 -11.634 -18.183  1.00 95.50           H
ATOM   2386  OH  TYR A 182      -0.429 -13.078 -20.346  1.00 95.50           O
ATOM   2387  HH  TYR A 182      -1.160 -12.783 -19.798  1.00 95.50           H
ATOM   2388  CZ  TYR A 182       0.735 -12.916 -19.662  1.00 95.50           C
ATOM   2389  N   ARG A 183       6.581 -14.196 -15.026  1.00 95.38           N
ATOM   2390  H   ARG A 183       5.898 -14.857 -14.683  1.00 95.38           H
ATOM   2391  CA  ARG A 183       7.941 -14.296 -14.480  1.00 95.38           C
ATOM   2392  HA  ARG A 183       8.508 -13.403 -14.743  1.00 95.38           H
ATOM   2393  C   ARG A 183       8.648 -15.473 -15.144  1.00 95.38           C
ATOM   2394  CB  ARG A 183       7.912 -14.438 -12.949  1.00 95.38           C
ATOM   2395  HB2 ARG A 183       8.922 -14.615 -12.580  1.00 95.38           H
ATOM   2396  HB3 ARG A 183       7.307 -15.308 -12.693  1.00 95.38           H
ATOM   2397  O   ARG A 183       8.038 -16.511 -15.370  1.00 95.38           O
ATOM   2398  CG  ARG A 183       7.329 -13.213 -12.236  1.00 95.38           C
ATOM   2399  HG2 ARG A 183       7.143 -13.463 -11.191  1.00 95.38           H
ATOM   2400  HG3 ARG A 183       6.370 -12.960 -12.687  1.00 95.38           H
ATOM   2401  CD  ARG A 183       8.264 -12.001 -12.330  1.00 95.38           C
ATOM   2402  HD2 ARG A 183       9.096 -12.223 -12.997  1.00 95.38           H
ATOM   2403  HD3 ARG A 183       7.698 -11.174 -12.760  1.00 95.38           H
ATOM   2404  NE  ARG A 183       8.806 -11.598 -11.020  1.00 95.38           N
ATOM   2405  HE  ARG A 183       8.788 -12.284 -10.279  1.00 95.38           H
ATOM   2406  NH1 ARG A 183       9.671  -9.594 -11.753  1.00 95.38           N
ATOM   2407 HH11 ARG A 183      10.198  -8.747 -11.597  1.00 95.38           H
ATOM   2408 HH12 ARG A 183       9.353  -9.773 -12.694  1.00 95.38           H
ATOM   2409  NH2 ARG A 183       9.905 -10.144  -9.631  1.00 95.38           N
ATOM   2410 HH21 ARG A 183      10.497  -9.332  -9.534  1.00 95.38           H
ATOM   2411 HH22 ARG A 183       9.966 -10.799  -8.865  1.00 95.38           H
ATOM   2412  CZ  ARG A 183       9.454 -10.466 -10.804  1.00 95.38           C
ATOM   2413  N   ILE A 184       9.930 -15.320 -15.452  1.00 95.06           N
ATOM   2414  H   ILE A 184      10.387 -14.457 -15.194  1.00 95.06           H
ATOM   2415  CA  ILE A 184      10.741 -16.368 -16.076  1.00 95.06           C
ATOM   2416  HA  ILE A 184      10.143 -17.268 -16.217  1.00 95.06           H
ATOM   2417  C   ILE A 184      11.877 -16.710 -15.122  1.00 95.06           C
ATOM   2418  CB  ILE A 184      11.250 -15.934 -17.468  1.00 95.06           C
ATOM   2419  HB  ILE A 184      11.798 -14.998 -17.364  1.00 95.06           H
ATOM   2420  O   ILE A 184      12.715 -15.861 -14.828  1.00 95.06           O
ATOM   2421  CG1 ILE A 184      10.078 -15.720 -18.452  1.00 95.06           C
ATOM   2422 HG12 ILE A 184       9.649 -16.688 -18.712  1.00 95.06           H
ATOM   2423 HG13 ILE A 184       9.295 -15.123 -17.985  1.00 95.06           H
ATOM   2424  CG2 ILE A 184      12.208 -17.013 -18.015  1.00 95.06           C
ATOM   2425 HG21 ILE A 184      12.570 -16.758 -19.011  1.00 95.06           H
ATOM   2426 HG22 ILE A 184      11.713 -17.983 -18.054  1.00 95.06           H
ATOM   2427 HG23 ILE A 184      13.089 -17.078 -17.376  1.00 95.06           H
ATOM   2428  CD1 ILE A 184      10.494 -14.994 -19.739  1.00 95.06           C
ATOM   2429 HD11 ILE A 184       9.699 -15.101 -20.477  1.00 95.06           H
ATOM   2430 HD12 ILE A 184      11.395 -15.424 -20.177  1.00 95.06           H
ATOM   2431 HD13 ILE A 184      10.666 -13.938 -19.529  1.00 95.06           H
ATOM   2432  N   TYR A 185      11.907 -17.953 -14.652  1.00 96.00           N
ATOM   2433  H   TYR A 185      11.203 -18.612 -14.952  1.00 96.00           H
ATOM   2434  CA  TYR A 185      13.023 -18.481 -13.879  1.00 96.00           C
ATOM   2435  HA  TYR A 185      13.593 -17.655 -13.454  1.00 96.00           H
ATOM   2436  C   TYR A 185      13.952 -19.277 -14.798  1.00 96.00           C
ATOM   2437  CB  TYR A 185      12.488 -19.318 -12.716  1.00 96.00           C
ATOM   2438  HB2 TYR A 185      11.881 -20.133 -13.111  1.00 96.00           H
ATOM   2439  HB3 TYR A 185      11.842 -18.697 -12.096  1.00 96.00           H
ATOM   2440  O   TYR A 185      13.511 -20.208 -15.472  1.00 96.00           O
ATOM   2441  CG  TYR A 185      13.589 -19.882 -11.847  1.00 96.00           C
ATOM   2442  CD1 TYR A 185      13.827 -21.268 -11.827  1.00 96.00           C
ATOM   2443  HD1 TYR A 185      13.206 -21.935 -12.406  1.00 96.00           H
ATOM   2444  CD2 TYR A 185      14.399 -19.017 -11.086  1.00 96.00           C
ATOM   2445  HD2 TYR A 185      14.242 -17.950 -11.138  1.00 96.00           H
ATOM   2446  CE1 TYR A 185      14.849 -21.792 -11.018  1.00 96.00           C
ATOM   2447  HE1 TYR A 185      14.989 -22.862 -10.958  1.00 96.00           H
ATOM   2448  CE2 TYR A 185      15.450 -19.539 -10.311  1.00 96.00           C
ATOM   2449  HE2 TYR A 185      16.112 -18.869  -9.782  1.00 96.00           H
ATOM   2450  OH  TYR A 185      16.656 -21.439  -9.481  1.00 96.00           O
ATOM   2451  HH  TYR A 185      17.217 -20.753  -9.111  1.00 96.00           H
ATOM   2452  CZ  TYR A 185      15.668 -20.931 -10.262  1.00 96.00           C
ATOM   2453  N   THR A 186      15.230 -18.906 -14.836  1.00 94.88           N
ATOM   2454  H   THR A 186      15.522 -18.118 -14.277  1.00 94.88           H
ATOM   2455  CA  THR A 186      16.240 -19.553 -15.684  1.00 94.88           C
ATOM   2456  HA  THR A 186      15.815 -20.468 -16.097  1.00 94.88           H
ATOM   2457  C   THR A 186      17.454 -19.976 -14.874  1.00 94.88           C
ATOM   2458  CB  THR A 186      16.665 -18.678 -16.878  1.00 94.88           C
ATOM   2459  HB  THR A 186      17.643 -18.997 -17.239  1.00 94.88           H
ATOM   2460  O   THR A 186      17.915 -19.248 -13.995  1.00 94.88           O
ATOM   2461  CG2 THR A 186      15.663 -18.796 -18.022  1.00 94.88           C
ATOM   2462 HG21 THR A 186      14.654 -18.606 -17.656  1.00 94.88           H
ATOM   2463 HG22 THR A 186      15.911 -18.082 -18.807  1.00 94.88           H
ATOM   2464 HG23 THR A 186      15.703 -19.803 -18.438  1.00 94.88           H
ATOM   2465  OG1 THR A 186      16.701 -17.307 -16.580  1.00 94.88           O
ATOM   2466  HG1 THR A 186      17.317 -17.119 -15.869  1.00 94.88           H
ATOM   2467  N   ILE A 187      17.978 -21.159 -15.198  1.00 95.56           N
ATOM   2468  H   ILE A 187      17.556 -21.684 -15.951  1.00 95.56           H
ATOM   2469  CA  ILE A 187      19.202 -21.720 -14.625  1.00 95.56           C
ATOM   2470  HA  ILE A 187      19.618 -21.017 -13.903  1.00 95.56           H
ATOM   2471  C   ILE A 187      20.205 -21.906 -15.764  1.00 95.56           C
ATOM   2472  CB  ILE A 187      18.936 -23.055 -13.889  1.00 95.56           C
ATOM   2473  HB  ILE A 187      18.648 -23.803 -14.627  1.00 95.56           H
ATOM   2474  O   ILE A 187      19.948 -22.663 -16.699  1.00 95.56           O
ATOM   2475  CG1 ILE A 187      17.782 -22.940 -12.863  1.00 95.56           C
ATOM   2476 HG12 ILE A 187      16.864 -22.675 -13.386  1.00 95.56           H
ATOM   2477 HG13 ILE A 187      17.997 -22.148 -12.145  1.00 95.56           H
ATOM   2478  CG2 ILE A 187      20.239 -23.526 -13.215  1.00 95.56           C
ATOM   2479 HG21 ILE A 187      21.046 -23.601 -13.944  1.00 95.56           H
ATOM   2480 HG22 ILE A 187      20.528 -22.824 -12.432  1.00 95.56           H
ATOM   2481 HG23 ILE A 187      20.112 -24.521 -12.788  1.00 95.56           H
ATOM   2482  CD1 ILE A 187      17.510 -24.247 -12.105  1.00 95.56           C
ATOM   2483 HD11 ILE A 187      18.318 -24.455 -11.403  1.00 95.56           H
ATOM   2484 HD12 ILE A 187      16.583 -24.166 -11.537  1.00 95.56           H
ATOM   2485 HD13 ILE A 187      17.415 -25.073 -12.810  1.00 95.56           H
ATOM   2486  N   HIS A 188      21.347 -21.235 -15.673  1.00 93.19           N
ATOM   2487  H   HIS A 188      21.488 -20.642 -14.868  1.00 93.19           H
ATOM   2488  CA  HIS A 188      22.471 -21.385 -16.588  1.00 93.19           C
ATOM   2489  HA  HIS A 188      22.174 -22.009 -17.431  1.00 93.19           H
ATOM   2490  C   HIS A 188      23.620 -22.085 -15.860  1.00 93.19           C
ATOM   2491  CB  HIS A 188      22.877 -20.019 -17.157  1.00 93.19           C
ATOM   2492  HB2 HIS A 188      23.111 -19.337 -16.339  1.00 93.19           H
ATOM   2493  HB3 HIS A 188      23.776 -20.136 -17.761  1.00 93.19           H
ATOM   2494  O   HIS A 188      24.144 -21.594 -14.860  1.00 93.19           O
ATOM   2495  CG  HIS A 188      21.803 -19.392 -18.007  1.00 93.19           C
ATOM   2496  CD2 HIS A 188      21.576 -19.617 -19.337  1.00 93.19           C
ATOM   2497  HD2 HIS A 188      22.143 -20.281 -19.973  1.00 93.19           H
ATOM   2498  ND1 HIS A 188      20.867 -18.478 -17.584  1.00 93.19           N
ATOM   2499  HD1 HIS A 188      20.852 -18.036 -16.676  1.00 93.19           H
ATOM   2500  CE1 HIS A 188      20.094 -18.161 -18.635  1.00 93.19           C
ATOM   2501  HE1 HIS A 188      19.292 -17.438 -18.618  1.00 93.19           H
ATOM   2502  NE2 HIS A 188      20.480 -18.840 -19.727  1.00 93.19           N
ATOM   2503  N   HIS A 189      24.015 -23.256 -16.356  1.00 92.81           N
ATOM   2504  H   HIS A 189      23.555 -23.615 -17.180  1.00 92.81           H
ATOM   2505  CA  HIS A 189      25.164 -23.990 -15.834  1.00 92.81           C
ATOM   2506  HA  HIS A 189      25.311 -23.744 -14.782  1.00 92.81           H
ATOM   2507  C   HIS A 189      26.429 -23.573 -16.590  1.00 92.81           C
ATOM   2508  CB  HIS A 189      24.898 -25.499 -15.913  1.00 92.81           C
ATOM   2509  HB2 HIS A 189      25.803 -26.026 -15.613  1.00 92.81           H
ATOM   2510  HB3 HIS A 189      24.678 -25.775 -16.944  1.00 92.81           H
ATOM   2511  O   HIS A 189      26.634 -23.970 -17.737  1.00 92.81           O
ATOM   2512  CG  HIS A 189      23.771 -25.956 -15.020  1.00 92.81           C
ATOM   2513  CD2 HIS A 189      22.540 -26.403 -15.420  1.00 92.81           C
ATOM   2514  HD2 HIS A 189      22.195 -26.486 -16.440  1.00 92.81           H
ATOM   2515  ND1 HIS A 189      23.791 -26.003 -13.643  1.00 92.81           N
ATOM   2516  HD1 HIS A 189      24.523 -25.661 -13.036  1.00 92.81           H
ATOM   2517  CE1 HIS A 189      22.605 -26.477 -13.229  1.00 92.81           C
ATOM   2518  HE1 HIS A 189      22.317 -26.601 -12.196  1.00 92.81           H
ATOM   2519  NE2 HIS A 189      21.809 -26.741 -14.276  1.00 92.81           N
ATOM   2520  N   TRP A 190      27.272 -22.775 -15.939  1.00 90.00           N
ATOM   2521  H   TRP A 190      27.049 -22.500 -14.993  1.00 90.00           H
ATOM   2522  CA  TRP A 190      28.633 -22.476 -16.380  1.00 90.00           C
ATOM   2523  HA  TRP A 190      28.660 -22.491 -17.470  1.00 90.00           H
ATOM   2524  C   TRP A 190      29.600 -23.556 -15.871  1.00 90.00           C
ATOM   2525  CB  TRP A 190      29.025 -21.062 -15.924  1.00 90.00           C
ATOM   2526  HB2 TRP A 190      29.109 -21.030 -14.838  1.00 90.00           H
ATOM   2527  HB3 TRP A 190      30.015 -20.831 -16.317  1.00 90.00           H
ATOM   2528  O   TRP A 190      29.231 -24.412 -15.066  1.00 90.00           O
ATOM   2529  CG  TRP A 190      28.089 -19.978 -16.372  1.00 90.00           C
ATOM   2530  CD1 TRP A 190      27.024 -19.500 -15.684  1.00 90.00           C
ATOM   2531  HD1 TRP A 190      26.711 -19.840 -14.708  1.00 90.00           H
ATOM   2532  CD2 TRP A 190      28.122 -19.227 -17.624  1.00 90.00           C
ATOM   2533  CE2 TRP A 190      27.037 -18.305 -17.625  1.00 90.00           C
ATOM   2534  CE3 TRP A 190      28.964 -19.227 -18.759  1.00 90.00           C
ATOM   2535  HE3 TRP A 190      29.800 -19.910 -18.789  1.00 90.00           H
ATOM   2536  NE1 TRP A 190      26.408 -18.506 -16.423  1.00 90.00           N
ATOM   2537  HE1 TRP A 190      25.632 -17.936 -16.118  1.00 90.00           H
ATOM   2538  CH2 TRP A 190      27.645 -17.450 -19.800  1.00 90.00           C
ATOM   2539  HH2 TRP A 190      27.466 -16.777 -20.626  1.00 90.00           H
ATOM   2540  CZ2 TRP A 190      26.794 -17.425 -18.684  1.00 90.00           C
ATOM   2541  HZ2 TRP A 190      25.961 -16.739 -18.623  1.00 90.00           H
ATOM   2542  CZ3 TRP A 190      28.728 -18.349 -19.836  1.00 90.00           C
ATOM   2543  HZ3 TRP A 190      29.381 -18.364 -20.696  1.00 90.00           H
ATOM   2544  N   GLN A 191      30.850 -23.545 -16.344  1.00 89.56           N
ATOM   2545  H   GLN A 191      31.140 -22.776 -16.931  1.00 89.56           H
ATOM   2546  CA  GLN A 191      31.846 -24.559 -15.958  1.00 89.56           C
ATOM   2547  HA  GLN A 191      31.445 -25.550 -16.168  1.00 89.56           H
ATOM   2548  C   GLN A 191      32.182 -24.530 -14.458  1.00 89.56           C
ATOM   2549  CB  GLN A 191      33.136 -24.358 -16.768  1.00 89.56           C
ATOM   2550  HB2 GLN A 191      33.463 -23.322 -16.681  1.00 89.56           H
ATOM   2551  HB3 GLN A 191      33.912 -24.997 -16.347  1.00 89.56           H
ATOM   2552  O   GLN A 191      32.436 -25.573 -13.861  1.00 89.56           O
ATOM   2553  CG  GLN A 191      32.968 -24.728 -18.249  1.00 89.56           C
ATOM   2554  HG2 GLN A 191      32.222 -24.077 -18.706  1.00 89.56           H
ATOM   2555  HG3 GLN A 191      32.614 -25.757 -18.318  1.00 89.56           H
ATOM   2556  CD  GLN A 191      34.265 -24.607 -19.046  1.00 89.56           C
ATOM   2557  NE2 GLN A 191      34.283 -25.065 -20.278  1.00 89.56           N
ATOM   2558 HE21 GLN A 191      35.157 -24.947 -20.769  1.00 89.56           H
ATOM   2559 HE22 GLN A 191      33.454 -25.471 -20.689  1.00 89.56           H
ATOM   2560  OE1 GLN A 191      35.284 -24.105 -18.605  1.00 89.56           O
ATOM   2561  N   ASP A 192      32.189 -23.343 -13.861  1.00 91.56           N
ATOM   2562  H   ASP A 192      32.043 -22.519 -14.427  1.00 91.56           H
ATOM   2563  CA  ASP A 192      32.629 -23.053 -12.496  1.00 91.56           C
ATOM   2564  HA  ASP A 192      33.019 -23.964 -12.042  1.00 91.56           H
ATOM   2565  C   ASP A 192      31.496 -22.559 -11.581  1.00 91.56           C
ATOM   2566  CB  ASP A 192      33.784 -22.035 -12.577  1.00 91.56           C
ATOM   2567  HB2 ASP A 192      34.144 -21.840 -11.567  1.00 91.56           H
ATOM   2568  HB3 ASP A 192      34.606 -22.491 -13.130  1.00 91.56           H
ATOM   2569  O   ASP A 192      31.698 -22.385 -10.378  1.00 91.56           O
ATOM   2570  CG  ASP A 192      33.431 -20.697 -13.258  1.00 91.56           C
ATOM   2571  OD1 ASP A 192      32.595 -20.699 -14.197  1.00 91.56           O
ATOM   2572  OD2 ASP A 192      34.047 -19.681 -12.871  1.00 91.56           O
ATOM   2573  N   LEU A 193      30.297 -22.335 -12.130  1.00 89.50           N
ATOM   2574  H   LEU A 193      30.184 -22.532 -13.114  1.00 89.50           H
ATOM   2575  CA  LEU A 193      29.218 -21.632 -11.442  1.00 89.50           C
ATOM   2576  HA  LEU A 193      29.246 -21.897 -10.385  1.00 89.50           H
ATOM   2577  C   LEU A 193      27.844 -21.995 -12.011  1.00 89.50           C
ATOM   2578  CB  LEU A 193      29.516 -20.136 -11.603  1.00 89.50           C
ATOM   2579  HB2 LEU A 193      30.545 -19.967 -11.287  1.00 89.50           H
ATOM   2580  HB3 LEU A 193      29.463 -19.895 -12.665  1.00 89.50           H
ATOM   2581  O   LEU A 193      27.684 -22.221 -13.204  1.00 89.50           O
ATOM   2582  CG  LEU A 193      28.622 -19.151 -10.839  1.00 89.50           C
ATOM   2583  HG  LEU A 193      27.584 -19.250 -11.156  1.00 89.50           H
ATOM   2584  CD1 LEU A 193      28.705 -19.322  -9.319  1.00 89.50           C
ATOM   2585 HD11 LEU A 193      28.332 -20.305  -9.031  1.00 89.50           H
ATOM   2586 HD12 LEU A 193      29.740 -19.219  -8.994  1.00 89.50           H
ATOM   2587 HD13 LEU A 193      28.090 -18.565  -8.833  1.00 89.50           H
ATOM   2588  CD2 LEU A 193      29.140 -17.769 -11.230  1.00 89.50           C
ATOM   2589 HD21 LEU A 193      28.801 -17.526 -12.237  1.00 89.50           H
ATOM   2590 HD22 LEU A 193      28.814 -17.009 -10.520  1.00 89.50           H
ATOM   2591 HD23 LEU A 193      30.230 -17.753 -11.219  1.00 89.50           H
ATOM   2592  N   THR A 194      26.820 -22.024 -11.162  1.00 89.31           N
ATOM   2593  H   THR A 194      26.985 -21.756 -10.202  1.00 89.31           H
ATOM   2594  CA  THR A 194      25.425 -22.099 -11.617  1.00 89.31           C
ATOM   2595  HA  THR A 194      25.384 -22.316 -12.685  1.00 89.31           H
ATOM   2596  C   THR A 194      24.780 -20.740 -11.404  1.00 89.31           C
ATOM   2597  CB  THR A 194      24.669 -23.228 -10.913  1.00 89.31           C
ATOM   2598  HB  THR A 194      24.694 -23.075  -9.834  1.00 89.31           H
ATOM   2599  O   THR A 194      24.640 -20.285 -10.272  1.00 89.31           O
ATOM   2600  CG2 THR A 194      23.221 -23.342 -11.382  1.00 89.31           C
ATOM   2601 HG21 THR A 194      22.759 -24.224 -10.940  1.00 89.31           H
ATOM   2602 HG22 THR A 194      23.187 -23.416 -12.469  1.00 89.31           H
ATOM   2603 HG23 THR A 194      22.661 -22.461 -11.069  1.00 89.31           H
ATOM   2604  OG1 THR A 194      25.298 -24.454 -11.229  1.00 89.31           O
ATOM   2605  HG1 THR A 194      26.243 -24.289 -11.204  1.00 89.31           H
ATOM   2606  N   GLU A 195      24.419 -20.090 -12.501  1.00 90.62           N
ATOM   2607  H   GLU A 195      24.509 -20.559 -13.391  1.00 90.62           H
ATOM   2608  CA  GLU A 195      23.719 -18.815 -12.517  1.00 90.62           C
ATOM   2609  HA  GLU A 195      23.990 -18.233 -11.636  1.00 90.62           H
ATOM   2610  C   GLU A 195      22.214 -19.069 -12.489  1.00 90.62           C
ATOM   2611  CB  GLU A 195      24.160 -18.023 -13.752  1.00 90.62           C
ATOM   2612  HB2 GLU A 195      25.156 -17.622 -13.564  1.00 90.62           H
ATOM   2613  HB3 GLU A 195      24.231 -18.708 -14.597  1.00 90.62           H
ATOM   2614  O   GLU A 195      21.667 -19.782 -13.327  1.00 90.62           O
ATOM   2615  CG  GLU A 195      23.205 -16.879 -14.123  1.00 90.62           C
ATOM   2616  HG2 GLU A 195      22.261 -17.300 -14.468  1.00 90.62           H
ATOM   2617  HG3 GLU A 195      22.996 -16.278 -13.238  1.00 90.62           H
ATOM   2618  CD  GLU A 195      23.766 -15.999 -15.241  1.00 90.62           C
ATOM   2619  OE1 GLU A 195      23.451 -14.792 -15.235  1.00 90.62           O
ATOM   2620  OE2 GLU A 195      24.482 -16.556 -16.102  1.00 90.62           O
ATOM   2621  N   THR A 196      21.532 -18.462 -11.529  1.00 94.56           N
ATOM   2622  H   THR A 196      22.029 -17.914 -10.841  1.00 94.56           H
ATOM   2623  CA  THR A 196      20.075 -18.473 -11.437  1.00 94.56           C
ATOM   2624  HA  THR A 196      19.655 -19.082 -12.238  1.00 94.56           H
ATOM   2625  C   THR A 196      19.567 -17.053 -11.620  1.00 94.56           C
ATOM   2626  CB  THR A 196      19.609 -19.070 -10.104  1.00 94.56           C
ATOM   2627  HB  THR A 196      18.533 -18.931 -10.004  1.00 94.56           H
ATOM   2628  O   THR A 196      20.050 -16.130 -10.968  1.00 94.56           O
ATOM   2629  CG2 THR A 196      19.929 -20.562 -10.020  1.00 94.56           C
ATOM   2630 HG21 THR A 196      21.008 -20.714 -10.043  1.00 94.56           H
ATOM   2631 HG22 THR A 196      19.534 -20.975  -9.092  1.00 94.56           H
ATOM   2632 HG23 THR A 196      19.482 -21.082 -10.868  1.00 94.56           H
ATOM   2633  OG1 THR A 196      20.268 -18.467  -9.013  1.00 94.56           O
ATOM   2634  HG1 THR A 196      19.612 -18.122  -8.403  1.00 94.56           H
ATOM   2635  N   THR A 197      18.580 -16.851 -12.484  1.00 93.44           N
ATOM   2636  H   THR A 197      18.245 -17.625 -13.040  1.00 93.44           H
ATOM   2637  CA  THR A 197      18.006 -15.526 -12.752  1.00 93.44           C
ATOM   2638  HA  THR A 197      18.308 -14.843 -11.958  1.00 93.44           H
ATOM   2639  C   THR A 197      16.482 -15.579 -12.715  1.00 93.44           C
ATOM   2640  CB  THR A 197      18.535 -14.918 -14.063  1.00 93.44           C
ATOM   2641  HB  THR A 197      18.008 -13.985 -14.263  1.00 93.44           H
ATOM   2642  O   THR A 197      15.865 -16.600 -13.023  1.00 93.44           O
ATOM   2643  CG2 THR A 197      20.033 -14.633 -14.018  1.00 93.44           C
ATOM   2644 HG21 THR A 197      20.351 -14.132 -14.932  1.00 93.44           H
ATOM   2645 HG22 THR A 197      20.265 -13.984 -13.173  1.00 93.44           H
ATOM   2646 HG23 THR A 197      20.598 -15.559 -13.913  1.00 93.44           H
ATOM   2647  OG1 THR A 197      18.353 -15.792 -15.141  1.00 93.44           O
ATOM   2648  HG1 THR A 197      18.806 -15.390 -15.885  1.00 93.44           H
ATOM   2649  N   CYS A 198      15.873 -14.475 -12.282  1.00 94.31           N
ATOM   2650  H   CYS A 198      16.440 -13.669 -12.058  1.00 94.31           H
ATOM   2651  CA  CYS A 198      14.427 -14.279 -12.274  1.00 94.31           C
ATOM   2652  HA  CYS A 198      13.927 -15.140 -12.718  1.00 94.31           H
ATOM   2653  C   CYS A 198      14.106 -13.045 -13.117  1.00 94.31           C
ATOM   2654  CB  CYS A 198      13.927 -14.132 -10.836  1.00 94.31           C
ATOM   2655  HB2 CYS A 198      14.425 -13.272 -10.387  1.00 94.31           H
ATOM   2656  HB3 CYS A 198      14.197 -15.027 -10.276  1.00 94.31           H
ATOM   2657  O   CYS A 198      14.275 -11.912 -12.667  1.00 94.31           O
ATOM   2658  SG  CYS A 198      12.140 -13.879 -10.692  1.00 94.31           S
ATOM   2659  N   GLY A 199      13.699 -13.279 -14.359  1.00 91.75           N
ATOM   2660  H   GLY A 199      13.554 -14.242 -14.629  1.00 91.75           H
ATOM   2661  CA  GLY A 199      13.306 -12.251 -15.312  1.00 91.75           C
ATOM   2662  HA2 GLY A 199      13.673 -12.527 -16.300  1.00 91.75           H
ATOM   2663  HA3 GLY A 199      13.756 -11.295 -15.044  1.00 91.75           H
ATOM   2664  C   GLY A 199      11.792 -12.069 -15.396  1.00 91.75           C
ATOM   2665  O   GLY A 199      11.005 -12.739 -14.722  1.00 91.75           O
ATOM   2666  N   GLU A 200      11.372 -11.163 -16.271  1.00 92.06           N
ATOM   2667  H   GLU A 200      12.056 -10.671 -16.827  1.00 92.06           H
ATOM   2668  CA  GLU A 200       9.973 -10.960 -16.642  1.00 92.06           C
ATOM   2669  HA  GLU A 200       9.396 -11.823 -16.309  1.00 92.06           H
ATOM   2670  C   GLU A 200       9.825 -10.913 -18.164  1.00 92.06           C
ATOM   2671  CB  GLU A 200       9.387  -9.721 -15.926  1.00 92.06           C
ATOM   2672  HB2 GLU A 200       9.441  -9.926 -14.857  1.00 92.06           H
ATOM   2673  HB3 GLU A 200       8.331  -9.644 -16.187  1.00 92.06           H
ATOM   2674  O   GLU A 200      10.704 -10.412 -18.864  1.00 92.06           O
ATOM   2675  CG  GLU A 200      10.057  -8.351 -16.206  1.00 92.06           C
ATOM   2676  HG2 GLU A 200      11.132  -8.441 -16.050  1.00 92.06           H
ATOM   2677  HG3 GLU A 200       9.884  -8.086 -17.249  1.00 92.06           H
ATOM   2678  CD  GLU A 200       9.522  -7.217 -15.290  1.00 92.06           C
ATOM   2679  OE1 GLU A 200       9.544  -6.018 -15.673  1.00 92.06           O
ATOM   2680  OE2 GLU A 200       9.045  -7.524 -14.170  1.00 92.06           O
ATOM   2681  N   GLU A 201       8.703 -11.406 -18.694  1.00 91.56           N
ATOM   2682  H   GLU A 201       8.046 -11.887 -18.095  1.00 91.56           H
ATOM   2683  CA  GLU A 201       8.333 -11.169 -20.093  1.00 91.56           C
ATOM   2684  HA  GLU A 201       9.186 -11.396 -20.734  1.00 91.56           H
ATOM   2685  C   GLU A 201       7.974  -9.690 -20.281  1.00 91.56           C
ATOM   2686  CB  GLU A 201       7.154 -12.047 -20.535  1.00 91.56           C
ATOM   2687  HB2 GLU A 201       6.349 -11.983 -19.802  1.00 91.56           H
ATOM   2688  HB3 GLU A 201       6.784 -11.645 -21.478  1.00 91.56           H
ATOM   2689  O   GLU A 201       6.807  -9.306 -20.173  1.00 91.56           O
ATOM   2690  CG  GLU A 201       7.521 -13.511 -20.760  1.00 91.56           C
ATOM   2691  HG2 GLU A 201       7.805 -13.950 -19.803  1.00 91.56           H
ATOM   2692  HG3 GLU A 201       8.363 -13.558 -21.450  1.00 91.56           H
ATOM   2693  CD  GLU A 201       6.333 -14.272 -21.362  1.00 91.56           C
ATOM   2694  OE1 GLU A 201       5.862 -15.230 -20.715  1.00 91.56           O
ATOM   2695  OE2 GLU A 201       5.844 -13.843 -22.437  1.00 91.56           O
ATOM   2696  N   VAL A 202       8.978  -8.855 -20.558  1.00 87.12           N
ATOM   2697  H   VAL A 202       9.903  -9.256 -20.499  1.00 87.12           H
ATOM   2698  CA  VAL A 202       8.905  -7.381 -20.531  1.00 87.12           C
ATOM   2699  HA  VAL A 202       8.856  -7.066 -19.489  1.00 87.12           H
ATOM   2700  C   VAL A 202       7.659  -6.832 -21.231  1.00 87.12           C
ATOM   2701  CB  VAL A 202      10.184  -6.769 -21.146  1.00 87.12           C
ATOM   2702  HB  VAL A 202      10.254  -7.067 -22.192  1.00 87.12           H
ATOM   2703  O   VAL A 202       6.878  -6.101 -20.620  1.00 87.12           O
ATOM   2704  CG1 VAL A 202      10.164  -5.238 -21.076  1.00 87.12           C
ATOM   2705 HG11 VAL A 202       9.362  -4.833 -21.694  1.00 87.12           H
ATOM   2706 HG12 VAL A 202      10.042  -4.908 -20.045  1.00 87.12           H
ATOM   2707 HG13 VAL A 202      11.102  -4.841 -21.465  1.00 87.12           H
ATOM   2708  CG2 VAL A 202      11.445  -7.258 -20.420  1.00 87.12           C
ATOM   2709 HG21 VAL A 202      11.579  -8.332 -20.550  1.00 87.12           H
ATOM   2710 HG22 VAL A 202      11.383  -7.031 -19.356  1.00 87.12           H
ATOM   2711 HG23 VAL A 202      12.324  -6.765 -20.835  1.00 87.12           H
ATOM   2712  N   ASN A 203       7.406  -7.239 -22.480  1.00 88.75           N
ATOM   2713  H   ASN A 203       8.106  -7.810 -22.930  1.00 88.75           H
ATOM   2714  CA  ASN A 203       6.273  -6.740 -23.266  1.00 88.75           C
ATOM   2715  HA  ASN A 203       6.310  -5.651 -23.274  1.00 88.75           H
ATOM   2716  C   ASN A 203       4.914  -7.132 -22.663  1.00 88.75           C
ATOM   2717  CB  ASN A 203       6.403  -7.252 -24.715  1.00 88.75           C
ATOM   2718  HB2 ASN A 203       5.482  -7.033 -25.255  1.00 88.75           H
ATOM   2719  HB3 ASN A 203       6.555  -8.332 -24.713  1.00 88.75           H
ATOM   2720  O   ASN A 203       4.005  -6.303 -22.582  1.00 88.75           O
ATOM   2721  CG  ASN A 203       7.534  -6.587 -25.482  1.00 88.75           C
ATOM   2722  ND2 ASN A 203       8.008  -7.191 -26.545  1.00 88.75           N
ATOM   2723 HD21 ASN A 203       8.759  -6.710 -27.018  1.00 88.75           H
ATOM   2724 HD22 ASN A 203       7.688  -8.102 -26.842  1.00 88.75           H
ATOM   2725  OD1 ASN A 203       7.996  -5.515 -25.148  1.00 88.75           O
ATOM   2726  N   LYS A 204       4.755  -8.389 -22.226  1.00 91.50           N
ATOM   2727  H   LYS A 204       5.573  -8.980 -22.180  1.00 91.50           H
ATOM   2728  CA  LYS A 204       3.507  -8.863 -21.608  1.00 91.50           C
ATOM   2729  HA  LYS A 204       2.659  -8.552 -22.218  1.00 91.50           H
ATOM   2730  C   LYS A 204       3.311  -8.197 -20.253  1.00 91.50           C
ATOM   2731  CB  LYS A 204       3.511 -10.397 -21.466  1.00 91.50           C
ATOM   2732  HB2 LYS A 204       4.354 -10.696 -20.843  1.00 91.50           H
ATOM   2733  HB3 LYS A 204       2.602 -10.704 -20.948  1.00 91.50           H
ATOM   2734  O   LYS A 204       2.259  -7.610 -20.007  1.00 91.50           O
ATOM   2735  CG  LYS A 204       3.602 -11.169 -22.789  1.00 91.50           C
ATOM   2736  HG2 LYS A 204       4.525 -10.905 -23.304  1.00 91.50           H
ATOM   2737  HG3 LYS A 204       3.645 -12.231 -22.549  1.00 91.50           H
ATOM   2738  CD  LYS A 204       2.405 -10.929 -23.719  1.00 91.50           C
ATOM   2739  HD2 LYS A 204       2.387  -9.885 -24.031  1.00 91.50           H
ATOM   2740  HD3 LYS A 204       1.485 -11.175 -23.188  1.00 91.50           H
ATOM   2741  CE  LYS A 204       2.563 -11.835 -24.942  1.00 91.50           C
ATOM   2742  HE2 LYS A 204       3.520 -11.612 -25.414  1.00 91.50           H
ATOM   2743  HE3 LYS A 204       2.613 -12.867 -24.598  1.00 91.50           H
ATOM   2744  NZ  LYS A 204       1.454 -11.659 -25.911  1.00 91.50           N
ATOM   2745  HZ1 LYS A 204       1.603 -12.270 -26.702  1.00 91.50           H
ATOM   2746  HZ2 LYS A 204       0.576 -11.902 -25.476  1.00 91.50           H
ATOM   2747  HZ3 LYS A 204       1.423 -10.705 -26.239  1.00 91.50           H
ATOM   2748  N   MET A 205       4.341  -8.215 -19.414  1.00 90.94           N
ATOM   2749  H   MET A 205       5.187  -8.680 -19.712  1.00 90.94           H
ATOM   2750  CA  MET A 205       4.330  -7.620 -18.084  1.00 90.94           C
ATOM   2751  HA  MET A 205       3.545  -8.107 -17.504  1.00 90.94           H
ATOM   2752  C   MET A 205       4.006  -6.123 -18.144  1.00 90.94           C
ATOM   2753  CB  MET A 205       5.685  -7.898 -17.411  1.00 90.94           C
ATOM   2754  HB2 MET A 205       5.929  -8.955 -17.516  1.00 90.94           H
ATOM   2755  HB3 MET A 205       6.467  -7.321 -17.906  1.00 90.94           H
ATOM   2756  O   MET A 205       3.167  -5.652 -17.379  1.00 90.94           O
ATOM   2757  CG  MET A 205       5.674  -7.550 -15.921  1.00 90.94           C
ATOM   2758  HG2 MET A 205       5.463  -6.485 -15.821  1.00 90.94           H
ATOM   2759  HG3 MET A 205       6.670  -7.723 -15.514  1.00 90.94           H
ATOM   2760  SD  MET A 205       4.471  -8.474 -14.924  1.00 90.94           S
ATOM   2761  CE  MET A 205       5.404 -10.018 -14.731  1.00 90.94           C
ATOM   2762  HE1 MET A 205       4.782 -10.781 -14.263  1.00 90.94           H
ATOM   2763  HE2 MET A 205       6.280  -9.834 -14.108  1.00 90.94           H
ATOM   2764  HE3 MET A 205       5.740 -10.378 -15.703  1.00 90.94           H
ATOM   2765  N   HIS A 206       4.582  -5.376 -19.093  1.00 89.50           N
ATOM   2766  H   HIS A 206       5.294  -5.794 -19.675  1.00 89.50           H
ATOM   2767  CA  HIS A 206       4.289  -3.955 -19.286  1.00 89.50           C
ATOM   2768  HA  HIS A 206       4.493  -3.434 -18.350  1.00 89.50           H
ATOM   2769  C   HIS A 206       2.812  -3.700 -19.630  1.00 89.50           C
ATOM   2770  CB  HIS A 206       5.227  -3.376 -20.353  1.00 89.50           C
ATOM   2771  HB2 HIS A 206       6.260  -3.539 -20.046  1.00 89.50           H
ATOM   2772  HB3 HIS A 206       5.072  -3.897 -21.298  1.00 89.50           H
ATOM   2773  O   HIS A 206       2.181  -2.843 -19.011  1.00 89.50           O
ATOM   2774  CG  HIS A 206       5.024  -1.897 -20.564  1.00 89.50           C
ATOM   2775  CD2 HIS A 206       4.317  -1.311 -21.578  1.00 89.50           C
ATOM   2776  HD2 HIS A 206       3.814  -1.832 -22.380  1.00 89.50           H
ATOM   2777  ND1 HIS A 206       5.496  -0.880 -19.765  1.00 89.50           N
ATOM   2778  HD1 HIS A 206       6.142  -0.959 -18.992  1.00 89.50           H
ATOM   2779  CE1 HIS A 206       5.090   0.288 -20.291  1.00 89.50           C
ATOM   2780  HE1 HIS A 206       5.350   1.266 -19.914  1.00 89.50           H
ATOM   2781  NE2 HIS A 206       4.358   0.074 -21.396  1.00 89.50           N
ATOM   2782  N   VAL A 207       2.216  -4.476 -20.546  1.00 89.94           N
ATOM   2783  H   VAL A 207       2.771  -5.174 -21.021  1.00 89.94           H
ATOM   2784  CA  VAL A 207       0.780  -4.359 -20.872  1.00 89.94           C
ATOM   2785  HA  VAL A 207       0.584  -3.338 -21.199  1.00 89.94           H
ATOM   2786  C   VAL A 207      -0.090  -4.595 -19.632  1.00 89.94           C
ATOM   2787  CB  VAL A 207       0.390  -5.313 -22.021  1.00 89.94           C
ATOM   2788  HB  VAL A 207       0.743  -6.320 -21.795  1.00 89.94           H
ATOM   2789  O   VAL A 207      -1.013  -3.822 -19.373  1.00 89.94           O
ATOM   2790  CG1 VAL A 207      -1.127  -5.380 -22.252  1.00 89.94           C
ATOM   2791 HG11 VAL A 207      -1.618  -5.840 -21.395  1.00 89.94           H
ATOM   2792 HG12 VAL A 207      -1.343  -5.991 -23.128  1.00 89.94           H
ATOM   2793 HG13 VAL A 207      -1.528  -4.378 -22.404  1.00 89.94           H
ATOM   2794  CG2 VAL A 207       1.022  -4.854 -23.340  1.00 89.94           C
ATOM   2795 HG21 VAL A 207       0.780  -5.557 -24.137  1.00 89.94           H
ATOM   2796 HG22 VAL A 207       2.107  -4.802 -23.245  1.00 89.94           H
ATOM   2797 HG23 VAL A 207       0.651  -3.865 -23.608  1.00 89.94           H
ATOM   2798  N   TYR A 208       0.217  -5.613 -18.824  1.00 89.62           N
ATOM   2799  H   TYR A 208       0.997  -6.208 -19.065  1.00 89.62           H
ATOM   2800  CA  TYR A 208      -0.537  -5.891 -17.596  1.00 89.62           C
ATOM   2801  HA  TYR A 208      -1.599  -5.861 -17.838  1.00 89.62           H
ATOM   2802  C   TYR A 208      -0.325  -4.837 -16.506  1.00 89.62           C
ATOM   2803  CB  TYR A 208      -0.224  -7.299 -17.083  1.00 89.62           C
ATOM   2804  HB2 TYR A 208      -0.458  -7.351 -16.020  1.00 89.62           H
ATOM   2805  HB3 TYR A 208       0.840  -7.510 -17.192  1.00 89.62           H
ATOM   2806  O   TYR A 208      -1.293  -4.478 -15.829  1.00 89.62           O
ATOM   2807  CG  TYR A 208      -1.046  -8.356 -17.791  1.00 89.62           C
ATOM   2808  CD1 TYR A 208      -2.344  -8.657 -17.339  1.00 89.62           C
ATOM   2809  HD1 TYR A 208      -2.746  -8.145 -16.478  1.00 89.62           H
ATOM   2810  CD2 TYR A 208      -0.537  -9.012 -18.923  1.00 89.62           C
ATOM   2811  HD2 TYR A 208       0.467  -8.801 -19.261  1.00 89.62           H
ATOM   2812  CE1 TYR A 208      -3.103  -9.650 -17.991  1.00 89.62           C
ATOM   2813  HE1 TYR A 208      -4.088  -9.913 -17.634  1.00 89.62           H
ATOM   2814  CE2 TYR A 208      -1.312  -9.954 -19.618  1.00 89.62           C
ATOM   2815  HE2 TYR A 208      -0.904 -10.437 -20.494  1.00 89.62           H
ATOM   2816  OH  TYR A 208      -3.299 -11.285 -19.735  1.00 89.62           O
ATOM   2817  HH  TYR A 208      -2.902 -11.572 -20.560  1.00 89.62           H
ATOM   2818  CZ  TYR A 208      -2.583 -10.306 -19.125  1.00 89.62           C
ATOM   2819  N   TRP A 209       0.885  -4.282 -16.373  1.00 90.06           N
ATOM   2820  H   TRP A 209       1.655  -4.658 -16.909  1.00 90.06           H
ATOM   2821  CA  TRP A 209       1.130  -3.108 -15.534  1.00 90.06           C
ATOM   2822  HA  TRP A 209       0.869  -3.350 -14.504  1.00 90.06           H
ATOM   2823  C   TRP A 209       0.224  -1.948 -15.952  1.00 90.06           C
ATOM   2824  CB  TRP A 209       2.609  -2.685 -15.569  1.00 90.06           C
ATOM   2825  HB2 TRP A 209       2.668  -1.620 -15.343  1.00 90.06           H
ATOM   2826  HB3 TRP A 209       3.011  -2.821 -16.573  1.00 90.06           H
ATOM   2827  O   TRP A 209      -0.440  -1.380 -15.089  1.00 90.06           O
ATOM   2828  CG  TRP A 209       3.493  -3.376 -14.577  1.00 90.06           C
ATOM   2829  CD1 TRP A 209       4.498  -4.230 -14.863  1.00 90.06           C
ATOM   2830  HD1 TRP A 209       4.783  -4.514 -15.866  1.00 90.06           H
ATOM   2831  CD2 TRP A 209       3.451  -3.290 -13.122  1.00 90.06           C
ATOM   2832  CE2 TRP A 209       4.443  -4.167 -12.587  1.00 90.06           C
ATOM   2833  CE3 TRP A 209       2.647  -2.581 -12.204  1.00 90.06           C
ATOM   2834  HE3 TRP A 209       1.908  -1.885 -12.572  1.00 90.06           H
ATOM   2835  NE1 TRP A 209       5.060  -4.711 -13.695  1.00 90.06           N
ATOM   2836  HE1 TRP A 209       5.742  -5.456 -13.677  1.00 90.06           H
ATOM   2837  CH2 TRP A 209       3.744  -3.692 -10.322  1.00 90.06           C
ATOM   2838  HH2 TRP A 209       3.841  -3.847  -9.258  1.00 90.06           H
ATOM   2839  CZ2 TRP A 209       4.585  -4.384 -11.210  1.00 90.06           C
ATOM   2840  HZ2 TRP A 209       5.315  -5.089 -10.839  1.00 90.06           H
ATOM   2841  CZ3 TRP A 209       2.796  -2.778 -10.820  1.00 90.06           C
ATOM   2842  HZ3 TRP A 209       2.182  -2.217 -10.131  1.00 90.06           H
ATOM   2843  N   MET A 210       0.126  -1.636 -17.250  1.00 88.50           N
ATOM   2844  H   MET A 210       0.704  -2.137 -17.910  1.00 88.50           H
ATOM   2845  CA  MET A 210      -0.722  -0.542 -17.746  1.00 88.50           C
ATOM   2846  HA  MET A 210      -0.469   0.368 -17.202  1.00 88.50           H
ATOM   2847  C   MET A 210      -2.214  -0.783 -17.482  1.00 88.50           C
ATOM   2848  CB  MET A 210      -0.471  -0.292 -19.243  1.00 88.50           C
ATOM   2849  HB2 MET A 210      -0.622  -1.215 -19.803  1.00 88.50           H
ATOM   2850  HB3 MET A 210      -1.201   0.437 -19.596  1.00 88.50           H
ATOM   2851  O   MET A 210      -2.909   0.125 -17.020  1.00 88.50           O
ATOM   2852  CG  MET A 210       0.925   0.260 -19.560  1.00 88.50           C
ATOM   2853  HG2 MET A 210       0.965   0.471 -20.629  1.00 88.50           H
ATOM   2854  HG3 MET A 210       1.679  -0.501 -19.358  1.00 88.50           H
ATOM   2855  SD  MET A 210       1.386   1.779 -18.677  1.00 88.50           S
ATOM   2856  CE  MET A 210       2.367   1.074 -17.322  1.00 88.50           C
ATOM   2857  HE1 MET A 210       2.828   1.878 -16.748  1.00 88.50           H
ATOM   2858  HE2 MET A 210       3.152   0.438 -17.733  1.00 88.50           H
ATOM   2859  HE3 MET A 210       1.732   0.487 -16.659  1.00 88.50           H
ATOM   2860  N   ILE A 211      -2.705  -2.008 -17.703  1.00 87.00           N
ATOM   2861  H   ILE A 211      -2.087  -2.699 -18.104  1.00 87.00           H
ATOM   2862  CA  ILE A 211      -4.104  -2.377 -17.425  1.00 87.00           C
ATOM   2863  HA  ILE A 211      -4.757  -1.685 -17.957  1.00 87.00           H
ATOM   2864  C   ILE A 211      -4.422  -2.228 -15.931  1.00 87.00           C
ATOM   2865  CB  ILE A 211      -4.400  -3.810 -17.934  1.00 87.00           C
ATOM   2866  HB  ILE A 211      -3.634  -4.478 -17.540  1.00 87.00           H
ATOM   2867  O   ILE A 211      -5.413  -1.587 -15.569  1.00 87.00           O
ATOM   2868  CG1 ILE A 211      -4.357  -3.857 -19.479  1.00 87.00           C
ATOM   2869 HG12 ILE A 211      -5.225  -3.335 -19.883  1.00 87.00           H
ATOM   2870 HG13 ILE A 211      -3.471  -3.337 -19.840  1.00 87.00           H
ATOM   2871  CG2 ILE A 211      -5.775  -4.308 -17.441  1.00 87.00           C
ATOM   2872 HG21 ILE A 211      -6.561  -3.629 -17.773  1.00 87.00           H
ATOM   2873 HG22 ILE A 211      -5.795  -4.379 -16.354  1.00 87.00           H
ATOM   2874 HG23 ILE A 211      -5.981  -5.307 -17.826  1.00 87.00           H
ATOM   2875  CD1 ILE A 211      -4.318  -5.280 -20.052  1.00 87.00           C
ATOM   2876 HD11 ILE A 211      -3.492  -5.836 -19.610  1.00 87.00           H
ATOM   2877 HD12 ILE A 211      -4.169  -5.227 -21.130  1.00 87.00           H
ATOM   2878 HD13 ILE A 211      -5.255  -5.803 -19.861  1.00 87.00           H
ATOM   2879  N   ASN A 212      -3.589  -2.800 -15.056  1.00 83.88           N
ATOM   2880  H   ASN A 212      -2.777  -3.287 -15.407  1.00 83.88           H
ATOM   2881  CA  ASN A 212      -3.816  -2.786 -13.610  1.00 83.88           C
ATOM   2882  HA  ASN A 212      -4.819  -3.162 -13.406  1.00 83.88           H
ATOM   2883  C   ASN A 212      -3.743  -1.360 -13.037  1.00 83.88           C
ATOM   2884  CB  ASN A 212      -2.793  -3.729 -12.963  1.00 83.88           C
ATOM   2885  HB2 ASN A 212      -1.784  -3.342 -13.104  1.00 83.88           H
ATOM   2886  HB3 ASN A 212      -2.848  -4.709 -13.437  1.00 83.88           H
ATOM   2887  O   ASN A 212      -4.605  -0.938 -12.262  1.00 83.88           O
ATOM   2888  CG  ASN A 212      -3.043  -3.874 -11.478  1.00 83.88           C
ATOM   2889  ND2 ASN A 212      -3.432  -5.041 -11.023  1.00 83.88           N
ATOM   2890 HD21 ASN A 212      -3.395  -5.106 -10.016  1.00 83.88           H
ATOM   2891 HD22 ASN A 212      -3.425  -5.859 -11.616  1.00 83.88           H
ATOM   2892  OD1 ASN A 212      -2.906  -2.937 -10.715  1.00 83.88           O
ATOM   2893  N   MET A 213      -2.763  -0.587 -13.500  1.00 82.00           N
ATOM   2894  H   MET A 213      -2.088  -0.999 -14.128  1.00 82.00           H
ATOM   2895  CA  MET A 213      -2.588   0.813 -13.148  1.00 82.00           C
ATOM   2896  HA  MET A 213      -2.369   0.891 -12.083  1.00 82.00           H
ATOM   2897  C   MET A 213      -3.842   1.630 -13.405  1.00 82.00           C
ATOM   2898  CB  MET A 213      -1.411   1.350 -13.959  1.00 82.00           C
ATOM   2899  HB2 MET A 213      -1.494   2.429 -14.085  1.00 82.00           H
ATOM   2900  HB3 MET A 213      -1.386   0.910 -14.956  1.00 82.00           H
ATOM   2901  O   MET A 213      -4.412   2.193 -12.464  1.00 82.00           O
ATOM   2902  CG  MET A 213      -0.154   1.007 -13.177  1.00 82.00           C
ATOM   2903  HG2 MET A 213      -0.295   0.121 -12.557  1.00 82.00           H
ATOM   2904  HG3 MET A 213       0.668   0.805 -13.863  1.00 82.00           H
ATOM   2905  SD  MET A 213       0.194   2.429 -12.145  1.00 82.00           S
ATOM   2906  CE  MET A 213       1.560   2.962 -13.194  1.00 82.00           C
ATOM   2907  HE1 MET A 213       1.775   4.023 -13.062  1.00 82.00           H
ATOM   2908  HE2 MET A 213       1.280   2.832 -14.239  1.00 82.00           H
ATOM   2909  HE3 MET A 213       2.445   2.355 -13.002  1.00 82.00           H
ATOM   2910  N   ILE A 214      -4.284   1.676 -14.664  1.00 74.50           N
ATOM   2911  H   ILE A 214      -3.790   1.146 -15.367  1.00 74.50           H
ATOM   2912  CA  ILE A 214      -5.430   2.487 -15.083  1.00 74.50           C
ATOM   2913  HA  ILE A 214      -5.264   3.522 -14.784  1.00 74.50           H
ATOM   2914  C   ILE A 214      -6.699   2.012 -14.373  1.00 74.50           C
ATOM   2915  CB  ILE A 214      -5.576   2.442 -16.622  1.00 74.50           C
ATOM   2916  HB  ILE A 214      -5.611   1.398 -16.935  1.00 74.50           H
ATOM   2917  O   ILE A 214      -7.439   2.825 -13.818  1.00 74.50           O
ATOM   2918  CG1 ILE A 214      -4.359   3.122 -17.294  1.00 74.50           C
ATOM   2919 HG12 ILE A 214      -4.383   4.193 -17.091  1.00 74.50           H
ATOM   2920 HG13 ILE A 214      -3.435   2.729 -16.869  1.00 74.50           H
ATOM   2921  CG2 ILE A 214      -6.882   3.126 -17.074  1.00 74.50           C
ATOM   2922 HG21 ILE A 214      -6.894   4.165 -16.744  1.00 74.50           H
ATOM   2923 HG22 ILE A 214      -7.752   2.611 -16.667  1.00 74.50           H
ATOM   2924 HG23 ILE A 214      -6.973   3.094 -18.160  1.00 74.50           H
ATOM   2925  CD1 ILE A 214      -4.283   2.902 -18.810  1.00 74.50           C
ATOM   2926 HD11 ILE A 214      -3.335   3.292 -19.180  1.00 74.50           H
ATOM   2927 HD12 ILE A 214      -4.335   1.836 -19.033  1.00 74.50           H
ATOM   2928 HD13 ILE A 214      -5.093   3.425 -19.319  1.00 74.50           H
ATOM   2929  N   GLY A 215      -6.939   0.699 -14.361  1.00 70.56           N
ATOM   2930  H   GLY A 215      -6.281   0.075 -14.808  1.00 70.56           H
ATOM   2931  CA  GLY A 215      -8.182   0.140 -13.847  1.00 70.56           C
ATOM   2932  HA2 GLY A 215      -9.027   0.639 -14.322  1.00 70.56           H
ATOM   2933  HA3 GLY A 215      -8.216  -0.919 -14.102  1.00 70.56           H
ATOM   2934  C   GLY A 215      -8.340   0.266 -12.335  1.00 70.56           C
ATOM   2935  O   GLY A 215      -9.461   0.437 -11.861  1.00 70.56           O
ATOM   2936  N   LEU A 216      -7.255   0.136 -11.561  1.00 74.31           N
ATOM   2937  H   LEU A 216      -6.369  -0.045 -12.012  1.00 74.31           H
ATOM   2938  CA  LEU A 216      -7.377  -0.191 -10.136  1.00 74.31           C
ATOM   2939  HA  LEU A 216      -8.351   0.136  -9.770  1.00 74.31           H
ATOM   2940  C   LEU A 216      -6.381   0.488  -9.205  1.00 74.31           C
ATOM   2941  CB  LEU A 216      -7.291  -1.710  -9.992  1.00 74.31           C
ATOM   2942  HB2 LEU A 216      -7.161  -1.963  -8.940  1.00 74.31           H
ATOM   2943  HB3 LEU A 216      -6.414  -2.041 -10.549  1.00 74.31           H
ATOM   2944  O   LEU A 216      -6.601   0.460  -8.000  1.00 74.31           O
ATOM   2945  CG  LEU A 216      -8.547  -2.422 -10.517  1.00 74.31           C
ATOM   2946  HG  LEU A 216      -8.809  -2.063 -11.512  1.00 74.31           H
ATOM   2947  CD1 LEU A 216      -8.336  -3.900 -10.681  1.00 74.31           C
ATOM   2948 HD11 LEU A 216      -9.180  -4.307 -11.237  1.00 74.31           H
ATOM   2949 HD12 LEU A 216      -8.301  -4.382  -9.704  1.00 74.31           H
ATOM   2950 HD13 LEU A 216      -7.432  -4.073 -11.266  1.00 74.31           H
ATOM   2951  CD2 LEU A 216      -9.748  -2.251  -9.589  1.00 74.31           C
ATOM   2952 HD21 LEU A 216     -10.589  -2.837  -9.963  1.00 74.31           H
ATOM   2953 HD22 LEU A 216      -9.494  -2.577  -8.581  1.00 74.31           H
ATOM   2954 HD23 LEU A 216     -10.052  -1.205  -9.569  1.00 74.31           H
ATOM   2955  N   THR A 217      -5.359   1.173  -9.712  1.00 78.50           N
ATOM   2956  H   THR A 217      -5.183   1.138 -10.706  1.00 78.50           H
ATOM   2957  CA  THR A 217      -4.587   2.097  -8.866  1.00 78.50           C
ATOM   2958  HA  THR A 217      -4.691   1.814  -7.818  1.00 78.50           H
ATOM   2959  C   THR A 217      -5.141   3.517  -8.993  1.00 78.50           C
ATOM   2960  CB  THR A 217      -3.090   2.006  -9.174  1.00 78.50           C
ATOM   2961  HB  THR A 217      -2.896   2.326 -10.198  1.00 78.50           H
ATOM   2962  O   THR A 217      -5.473   4.156  -7.990  1.00 78.50           O
ATOM   2963  CG2 THR A 217      -2.262   2.850  -8.206  1.00 78.50           C
ATOM   2964 HG21 THR A 217      -1.203   2.697  -8.416  1.00 78.50           H
ATOM   2965 HG22 THR A 217      -2.492   3.908  -8.335  1.00 78.50           H
ATOM   2966 HG23 THR A 217      -2.467   2.551  -7.178  1.00 78.50           H
ATOM   2967  OG1 THR A 217      -2.657   0.677  -9.003  1.00 78.50           O
ATOM   2968  HG1 THR A 217      -3.178   0.089  -9.555  1.00 78.50           H
ATOM   2969  N   TRP A 218      -5.344   3.993 -10.226  1.00 87.19           N
ATOM   2970  H   TRP A 218      -5.056   3.432 -11.015  1.00 87.19           H
ATOM   2971  CA  TRP A 218      -5.820   5.356 -10.487  1.00 87.19           C
ATOM   2972  HA  TRP A 218      -5.294   6.037  -9.818  1.00 87.19           H
ATOM   2973  C   TRP A 218      -7.314   5.547 -10.207  1.00 87.19           C
ATOM   2974  CB  TRP A 218      -5.454   5.759 -11.919  1.00 87.19           C
ATOM   2975  HB2 TRP A 218      -5.942   6.706 -12.151  1.00 87.19           H
ATOM   2976  HB3 TRP A 218      -5.833   5.012 -12.616  1.00 87.19           H
ATOM   2977  O   TRP A 218      -7.703   6.606  -9.715  1.00 87.19           O
ATOM   2978  CG  TRP A 218      -3.981   5.943 -12.134  1.00 87.19           C
ATOM   2979  CD1 TRP A 218      -3.143   5.062 -12.719  1.00 87.19           C
ATOM   2980  HD1 TRP A 218      -3.442   4.122 -13.159  1.00 87.19           H
ATOM   2981  CD2 TRP A 218      -3.149   7.095 -11.801  1.00 87.19           C
ATOM   2982  CE2 TRP A 218      -1.800   6.802 -12.169  1.00 87.19           C
ATOM   2983  CE3 TRP A 218      -3.404   8.372 -11.257  1.00 87.19           C
ATOM   2984  HE3 TRP A 218      -4.415   8.633 -10.983  1.00 87.19           H
ATOM   2985  NE1 TRP A 218      -1.849   5.530 -12.687  1.00 87.19           N
ATOM   2986  HE1 TRP A 218      -1.056   5.007 -13.028  1.00 87.19           H
ATOM   2987  CH2 TRP A 218      -1.044   8.982 -11.463  1.00 87.19           C
ATOM   2988  HH2 TRP A 218      -0.253   9.707 -11.338  1.00 87.19           H
ATOM   2989  CZ2 TRP A 218      -0.755   7.718 -12.000  1.00 87.19           C
ATOM   2990  HZ2 TRP A 218       0.251   7.460 -12.295  1.00 87.19           H
ATOM   2991  CZ3 TRP A 218      -2.363   9.307 -11.093  1.00 87.19           C
ATOM   2992  HZ3 TRP A 218      -2.576  10.284 -10.686  1.00 87.19           H
ATOM   2993  N   LEU A 219      -8.155   4.533 -10.442  1.00 90.44           N
ATOM   2994  H   LEU A 219      -7.797   3.705 -10.895  1.00 90.44           H
ATOM   2995  CA  LEU A 219      -9.591   4.621 -10.150  1.00 90.44           C
ATOM   2996  HA  LEU A 219      -9.952   5.543 -10.606  1.00 90.44           H
ATOM   2997  C   LEU A 219      -9.872   4.768  -8.642  1.00 90.44           C
ATOM   2998  CB  LEU A 219     -10.333   3.474 -10.859  1.00 90.44           C
ATOM   2999  HB2 LEU A 219     -10.161   3.610 -11.926  1.00 90.44           H
ATOM   3000  HB3 LEU A 219      -9.889   2.512 -10.602  1.00 90.44           H
ATOM   3001  O   LEU A 219     -10.570   5.715  -8.271  1.00 90.44           O
ATOM   3002  CG  LEU A 219     -11.856   3.404 -10.622  1.00 90.44           C
ATOM   3003  HG  LEU A 219     -12.276   4.409 -10.657  1.00 90.44           H
ATOM   3004  CD1 LEU A 219     -12.493   2.580 -11.741  1.00 90.44           C
ATOM   3005 HD11 LEU A 219     -12.278   3.038 -12.706  1.00 90.44           H
ATOM   3006 HD12 LEU A 219     -13.574   2.535 -11.612  1.00 90.44           H
ATOM   3007 HD13 LEU A 219     -12.084   1.569 -11.737  1.00 90.44           H
ATOM   3008  CD2 LEU A 219     -12.257   2.735  -9.299  1.00 90.44           C
ATOM   3009 HD21 LEU A 219     -12.008   3.367  -8.447  1.00 90.44           H
ATOM   3010 HD22 LEU A 219     -13.335   2.573  -9.282  1.00 90.44           H
ATOM   3011 HD23 LEU A 219     -11.755   1.772  -9.206  1.00 90.44           H
ATOM   3012  N   PRO A 220      -9.324   3.932  -7.735  1.00 92.00           N
ATOM   3013  CA  PRO A 220      -9.460   4.152  -6.296  1.00 92.00           C
ATOM   3014  HA  PRO A 220     -10.516   4.107  -6.029  1.00 92.00           H
ATOM   3015  C   PRO A 220      -8.886   5.491  -5.839  1.00 92.00           C
ATOM   3016  CB  PRO A 220      -8.723   2.986  -5.643  1.00 92.00           C
ATOM   3017  HB2 PRO A 220      -7.656   3.202  -5.614  1.00 92.00           H
ATOM   3018  HB3 PRO A 220      -9.107   2.728  -4.656  1.00 92.00           H
ATOM   3019  O   PRO A 220      -9.498   6.151  -5.002  1.00 92.00           O
ATOM   3020  CG  PRO A 220      -8.968   1.873  -6.641  1.00 92.00           C
ATOM   3021  HG2 PRO A 220     -10.004   1.540  -6.582  1.00 92.00           H
ATOM   3022  HG3 PRO A 220      -8.296   1.033  -6.469  1.00 92.00           H
ATOM   3023  CD  PRO A 220      -8.733   2.621  -7.953  1.00 92.00           C
ATOM   3024  HD2 PRO A 220      -7.666   2.733  -8.141  1.00 92.00           H
ATOM   3025  HD3 PRO A 220      -9.211   2.064  -8.760  1.00 92.00           H
ATOM   3026  N   LEU A 221      -7.763   5.938  -6.416  1.00 91.75           N
ATOM   3027  H   LEU A 221      -7.277   5.347  -7.075  1.00 91.75           H
ATOM   3028  CA  LEU A 221      -7.205   7.257  -6.118  1.00 91.75           C
ATOM   3029  HA  LEU A 221      -7.075   7.327  -5.038  1.00 91.75           H
ATOM   3030  C   LEU A 221      -8.164   8.385  -6.511  1.00 91.75           C
ATOM   3031  CB  LEU A 221      -5.825   7.391  -6.782  1.00 91.75           C
ATOM   3032  HB2 LEU A 221      -5.938   7.293  -7.861  1.00 91.75           H
ATOM   3033  HB3 LEU A 221      -5.188   6.577  -6.436  1.00 91.75           H
ATOM   3034  O   LEU A 221      -8.426   9.278  -5.705  1.00 91.75           O
ATOM   3035  CG  LEU A 221      -5.124   8.729  -6.485  1.00 91.75           C
ATOM   3036  HG  LEU A 221      -5.735   9.549  -6.862  1.00 91.75           H
ATOM   3037  CD1 LEU A 221      -4.884   8.941  -4.989  1.00 91.75           C
ATOM   3038 HD11 LEU A 221      -4.296   9.848  -4.842  1.00 91.75           H
ATOM   3039 HD12 LEU A 221      -5.830   9.065  -4.463  1.00 91.75           H
ATOM   3040 HD13 LEU A 221      -4.330   8.098  -4.577  1.00 91.75           H
ATOM   3041  CD2 LEU A 221      -3.779   8.777  -7.205  1.00 91.75           C
ATOM   3042 HD21 LEU A 221      -3.297   9.739  -7.030  1.00 91.75           H
ATOM   3043 HD22 LEU A 221      -3.130   7.982  -6.840  1.00 91.75           H
ATOM   3044 HD23 LEU A 221      -3.926   8.650  -8.278  1.00 91.75           H
ATOM   3045  N   PHE A 222      -8.756   8.311  -7.701  1.00 93.44           N
ATOM   3046  H   PHE A 222      -8.482   7.569  -8.330  1.00 93.44           H
ATOM   3047  CA  PHE A 222      -9.783   9.246  -8.147  1.00 93.44           C
ATOM   3048  HA  PHE A 222      -9.365  10.252  -8.150  1.00 93.44           H
ATOM   3049  C   PHE A 222     -10.991   9.254  -7.198  1.00 93.44           C
ATOM   3050  CB  PHE A 222     -10.188   8.888  -9.581  1.00 93.44           C
ATOM   3051  HB2 PHE A 222     -10.483   7.840  -9.632  1.00 93.44           H
ATOM   3052  HB3 PHE A 222      -9.324   9.013 -10.234  1.00 93.44           H
ATOM   3053  O   PHE A 222     -11.423  10.320  -6.754  1.00 93.44           O
ATOM   3054  CG  PHE A 222     -11.323   9.737 -10.104  1.00 93.44           C
ATOM   3055  CD1 PHE A 222     -12.635   9.228 -10.133  1.00 93.44           C
ATOM   3056  HD1 PHE A 222     -12.831   8.217  -9.806  1.00 93.44           H
ATOM   3057  CD2 PHE A 222     -11.070  11.052 -10.533  1.00 93.44           C
ATOM   3058  HD2 PHE A 222     -10.063  11.442 -10.516  1.00 93.44           H
ATOM   3059  CE1 PHE A 222     -13.691  10.032 -10.598  1.00 93.44           C
ATOM   3060  HE1 PHE A 222     -14.695   9.636 -10.636  1.00 93.44           H
ATOM   3061  CE2 PHE A 222     -12.125  11.855 -10.997  1.00 93.44           C
ATOM   3062  HE2 PHE A 222     -11.928  12.859 -11.343  1.00 93.44           H
ATOM   3063  CZ  PHE A 222     -13.435  11.345 -11.031  1.00 93.44           C
ATOM   3064  HZ  PHE A 222     -14.242  11.958 -11.403  1.00 93.44           H
ATOM   3065  N   VAL A 223     -11.485   8.075  -6.801  1.00 95.00           N
ATOM   3066  H   VAL A 223     -11.086   7.239  -7.203  1.00 95.00           H
ATOM   3067  CA  VAL A 223     -12.574   7.942  -5.818  1.00 95.00           C
ATOM   3068  HA  VAL A 223     -13.447   8.472  -6.199  1.00 95.00           H
ATOM   3069  C   VAL A 223     -12.201   8.602  -4.486  1.00 95.00           C
ATOM   3070  CB  VAL A 223     -12.960   6.461  -5.625  1.00 95.00           C
ATOM   3071  HB  VAL A 223     -12.063   5.875  -5.425  1.00 95.00           H
ATOM   3072  O   VAL A 223     -13.004   9.357  -3.933  1.00 95.00           O
ATOM   3073  CG1 VAL A 223     -13.933   6.254  -4.457  1.00 95.00           C
ATOM   3074 HG11 VAL A 223     -14.812   6.886  -4.581  1.00 95.00           H
ATOM   3075 HG12 VAL A 223     -13.446   6.487  -3.510  1.00 95.00           H
ATOM   3076 HG13 VAL A 223     -14.246   5.210  -4.422  1.00 95.00           H
ATOM   3077  CG2 VAL A 223     -13.640   5.905  -6.883  1.00 95.00           C
ATOM   3078 HG21 VAL A 223     -13.005   6.044  -7.758  1.00 95.00           H
ATOM   3079 HG22 VAL A 223     -14.587   6.416  -7.057  1.00 95.00           H
ATOM   3080 HG23 VAL A 223     -13.823   4.837  -6.762  1.00 95.00           H
ATOM   3081  N   MET A 224     -10.983   8.384  -3.979  1.00 95.38           N
ATOM   3082  H   MET A 224     -10.367   7.755  -4.472  1.00 95.38           H
ATOM   3083  CA  MET A 224     -10.497   9.015  -2.746  1.00 95.38           C
ATOM   3084  HA  MET A 224     -11.195   8.787  -1.940  1.00 95.38           H
ATOM   3085  C   MET A 224     -10.436  10.543  -2.868  1.00 95.38           C
ATOM   3086  CB  MET A 224      -9.119   8.458  -2.358  1.00 95.38           C
ATOM   3087  HB2 MET A 224      -8.724   9.062  -1.540  1.00 95.38           H
ATOM   3088  HB3 MET A 224      -8.433   8.521  -3.202  1.00 95.38           H
ATOM   3089  O   MET A 224     -10.890  11.245  -1.961  1.00 95.38           O
ATOM   3090  CG  MET A 224      -9.206   7.012  -1.866  1.00 95.38           C
ATOM   3091  HG2 MET A 224      -9.603   6.373  -2.655  1.00 95.38           H
ATOM   3092  HG3 MET A 224      -9.917   6.991  -1.041  1.00 95.38           H
ATOM   3093  SD  MET A 224      -7.666   6.281  -1.253  1.00 95.38           S
ATOM   3094  CE  MET A 224      -6.619   6.211  -2.726  1.00 95.38           C
ATOM   3095  HE1 MET A 224      -6.383   7.223  -3.055  1.00 95.38           H
ATOM   3096  HE2 MET A 224      -5.690   5.695  -2.485  1.00 95.38           H
ATOM   3097  HE3 MET A 224      -7.133   5.662  -3.515  1.00 95.38           H
ATOM   3098  N   ILE A 225      -9.942  11.074  -3.992  1.00 95.50           N
ATOM   3099  H   ILE A 225      -9.581  10.445  -4.695  1.00 95.50           H
ATOM   3100  CA  ILE A 225      -9.876  12.521  -4.252  1.00 95.50           C
ATOM   3101  HA  ILE A 225      -9.323  12.994  -3.441  1.00 95.50           H
ATOM   3102  C   ILE A 225     -11.279  13.137  -4.252  1.00 95.50           C
ATOM   3103  CB  ILE A 225      -9.121  12.802  -5.573  1.00 95.50           C
ATOM   3104  HB  ILE A 225      -9.538  12.168  -6.356  1.00 95.50           H
ATOM   3105  O   ILE A 225     -11.495  14.163  -3.599  1.00 95.50           O
ATOM   3106  CG1 ILE A 225      -7.620  12.468  -5.407  1.00 95.50           C
ATOM   3107 HG12 ILE A 225      -7.147  13.222  -4.778  1.00 95.50           H
ATOM   3108 HG13 ILE A 225      -7.505  11.509  -4.903  1.00 95.50           H
ATOM   3109  CG2 ILE A 225      -9.282  14.274  -6.006  1.00 95.50           C
ATOM   3110 HG21 ILE A 225      -8.703  14.472  -6.908  1.00 95.50           H
ATOM   3111 HG22 ILE A 225      -8.944  14.942  -5.215  1.00 95.50           H
ATOM   3112 HG23 ILE A 225     -10.322  14.493  -6.250  1.00 95.50           H
ATOM   3113  CD1 ILE A 225      -6.860  12.380  -6.737  1.00 95.50           C
ATOM   3114 HD11 ILE A 225      -6.819  13.352  -7.229  1.00 95.50           H
ATOM   3115 HD12 ILE A 225      -7.344  11.658  -7.394  1.00 95.50           H
ATOM   3116 HD13 ILE A 225      -5.839  12.051  -6.544  1.00 95.50           H
ATOM   3117  N   VAL A 226     -12.250  12.502  -4.915  1.00 96.75           N
ATOM   3118  H   VAL A 226     -12.005  11.681  -5.449  1.00 96.75           H
ATOM   3119  CA  VAL A 226     -13.653  12.951  -4.912  1.00 96.75           C
ATOM   3120  HA  VAL A 226     -13.686  13.989  -5.241  1.00 96.75           H
ATOM   3121  C   VAL A 226     -14.232  12.906  -3.493  1.00 96.75           C
ATOM   3122  CB  VAL A 226     -14.493  12.116  -5.901  1.00 96.75           C
ATOM   3123  HB  VAL A 226     -14.357  11.055  -5.687  1.00 96.75           H
ATOM   3124  O   VAL A 226     -14.847  13.879  -3.044  1.00 96.75           O
ATOM   3125  CG1 VAL A 226     -15.991  12.441  -5.803  1.00 96.75           C
ATOM   3126 HG11 VAL A 226     -16.388  12.124  -4.839  1.00 96.75           H
ATOM   3127 HG12 VAL A 226     -16.533  11.902  -6.581  1.00 96.75           H
ATOM   3128 HG13 VAL A 226     -16.153  13.511  -5.933  1.00 96.75           H
ATOM   3129  CG2 VAL A 226     -14.061  12.390  -7.348  1.00 96.75           C
ATOM   3130 HG21 VAL A 226     -13.000  12.180  -7.481  1.00 96.75           H
ATOM   3131 HG22 VAL A 226     -14.246  13.432  -7.610  1.00 96.75           H
ATOM   3132 HG23 VAL A 226     -14.614  11.744  -8.030  1.00 96.75           H
ATOM   3133  N   CYS A 227     -13.984  11.829  -2.741  1.00 97.06           N
ATOM   3134  H   CYS A 227     -13.480  11.061  -3.158  1.00 97.06           H
ATOM   3135  CA  CYS A 227     -14.454  11.685  -1.361  1.00 97.06           C
ATOM   3136  HA  CYS A 227     -15.540  11.775  -1.346  1.00 97.06           H
ATOM   3137  C   CYS A 227     -13.907  12.780  -0.435  1.00 97.06           C
ATOM   3138  CB  CYS A 227     -14.075  10.301  -0.820  1.00 97.06           C
ATOM   3139  HB2 CYS A 227     -13.016  10.111  -0.994  1.00 97.06           H
ATOM   3140  HB3 CYS A 227     -14.268  10.272   0.252  1.00 97.06           H
ATOM   3141  O   CYS A 227     -14.659  13.373   0.334  1.00 97.06           O
ATOM   3142  SG  CYS A 227     -15.071   9.014  -1.613  1.00 97.06           S
ATOM   3143  HG  CYS A 227     -14.489   9.080  -2.814  1.00 97.06           H
ATOM   3144  N   TYR A 228     -12.615  13.104  -0.495  1.00 96.31           N
ATOM   3145  H   TYR A 228     -12.001  12.587  -1.108  1.00 96.31           H
ATOM   3146  CA  TYR A 228     -12.071  14.156   0.369  1.00 96.31           C
ATOM   3147  HA  TYR A 228     -12.512  14.046   1.360  1.00 96.31           H
ATOM   3148  C   TYR A 228     -12.448  15.556  -0.093  1.00 96.31           C
ATOM   3149  CB  TYR A 228     -10.563  14.011   0.530  1.00 96.31           C
ATOM   3150  HB2 TYR A 228     -10.099  13.889  -0.449  1.00 96.31           H
ATOM   3151  HB3 TYR A 228     -10.164  14.922   0.976  1.00 96.31           H
ATOM   3152  O   TYR A 228     -12.766  16.398   0.745  1.00 96.31           O
ATOM   3153  CG  TYR A 228     -10.209  12.859   1.435  1.00 96.31           C
ATOM   3154  CD1 TYR A 228     -10.540  12.901   2.807  1.00 96.31           C
ATOM   3155  HD1 TYR A 228     -11.015  13.779   3.219  1.00 96.31           H
ATOM   3156  CD2 TYR A 228      -9.568  11.736   0.895  1.00 96.31           C
ATOM   3157  HD2 TYR A 228      -9.297  11.709  -0.150  1.00 96.31           H
ATOM   3158  CE1 TYR A 228     -10.259  11.793   3.629  1.00 96.31           C
ATOM   3159  HE1 TYR A 228     -10.505  11.801   4.681  1.00 96.31           H
ATOM   3160  CE2 TYR A 228      -9.281  10.640   1.713  1.00 96.31           C
ATOM   3161  HE2 TYR A 228      -8.816   9.768   1.277  1.00 96.31           H
ATOM   3162  OH  TYR A 228      -9.388   9.564   3.822  1.00 96.31           O
ATOM   3163  HH  TYR A 228      -8.779   8.970   3.377  1.00 96.31           H
ATOM   3164  CZ  TYR A 228      -9.636  10.659   3.071  1.00 96.31           C
ATOM   3165  N   THR A 229     -12.486  15.803  -1.403  1.00 96.19           N
ATOM   3166  H   THR A 229     -12.188  15.082  -2.044  1.00 96.19           H
ATOM   3167  CA  THR A 229     -12.946  17.083  -1.955  1.00 96.19           C
ATOM   3168  HA  THR A 229     -12.293  17.880  -1.597  1.00 96.19           H
ATOM   3169  C   THR A 229     -14.366  17.395  -1.487  1.00 96.19           C
ATOM   3170  CB  THR A 229     -12.871  17.069  -3.487  1.00 96.19           C
ATOM   3171  HB  THR A 229     -13.474  16.253  -3.885  1.00 96.19           H
ATOM   3172  O   THR A 229     -14.623  18.474  -0.954  1.00 96.19           O
ATOM   3173  CG2 THR A 229     -13.344  18.385  -4.102  1.00 96.19           C
ATOM   3174 HG21 THR A 229     -13.054  18.423  -5.153  1.00 96.19           H
ATOM   3175 HG22 THR A 229     -12.902  19.232  -3.577  1.00 96.19           H
ATOM   3176 HG23 THR A 229     -14.431  18.442  -4.048  1.00 96.19           H
ATOM   3177  OG1 THR A 229     -11.534  16.877  -3.869  1.00 96.19           O
ATOM   3178  HG1 THR A 229     -11.365  15.932  -3.856  1.00 96.19           H
ATOM   3179  N   THR A 230     -15.277  16.425  -1.586  1.00 96.25           N
ATOM   3180  H   THR A 230     -15.004  15.546  -2.003  1.00 96.25           H
ATOM   3181  CA  THR A 230     -16.663  16.568  -1.114  1.00 96.25           C
ATOM   3182  HA  THR A 230     -17.099  17.451  -1.583  1.00 96.25           H
ATOM   3183  C   THR A 230     -16.744  16.783   0.400  1.00 96.25           C
ATOM   3184  CB  THR A 230     -17.521  15.362  -1.516  1.00 96.25           C
ATOM   3185  HB  THR A 230     -18.490  15.432  -1.022  1.00 96.25           H
ATOM   3186  O   THR A 230     -17.467  17.679   0.837  1.00 96.25           O
ATOM   3187  CG2 THR A 230     -17.751  15.258  -3.022  1.00 96.25           C
ATOM   3188 HG21 THR A 230     -18.130  14.267  -3.270  1.00 96.25           H
ATOM   3189 HG22 THR A 230     -18.488  16.001  -3.328  1.00 96.25           H
ATOM   3190 HG23 THR A 230     -16.829  15.437  -3.575  1.00 96.25           H
ATOM   3191  OG1 THR A 230     -16.904  14.180  -1.109  1.00 96.25           O
ATOM   3192  HG1 THR A 230     -16.278  13.929  -1.792  1.00 96.25           H
ATOM   3193  N   ILE A 231     -15.962  16.056   1.211  1.00 95.06           N
ATOM   3194  H   ILE A 231     -15.444  15.289   0.808  1.00 95.06           H
ATOM   3195  CA  ILE A 231     -15.898  16.280   2.667  1.00 95.06           C
ATOM   3196  HA  ILE A 231     -16.907  16.193   3.070  1.00 95.06           H
ATOM   3197  C   ILE A 231     -15.403  17.699   2.995  1.00 95.06           C
ATOM   3198  CB  ILE A 231     -15.012  15.220   3.364  1.00 95.06           C
ATOM   3199  HB  ILE A 231     -14.040  15.202   2.872  1.00 95.06           H
ATOM   3200  O   ILE A 231     -15.990  18.386   3.836  1.00 95.06           O
ATOM   3201  CG1 ILE A 231     -15.631  13.806   3.305  1.00 95.06           C
ATOM   3202 HG12 ILE A 231     -16.059  13.629   2.318  1.00 95.06           H
ATOM   3203 HG13 ILE A 231     -16.449  13.736   4.021  1.00 95.06           H
ATOM   3204  CG2 ILE A 231     -14.810  15.598   4.844  1.00 95.06           C
ATOM   3205 HG21 ILE A 231     -15.763  15.890   5.287  1.00 95.06           H
ATOM   3206 HG22 ILE A 231     -14.418  14.751   5.407  1.00 95.06           H
ATOM   3207 HG23 ILE A 231     -14.108  16.428   4.927  1.00 95.06           H
ATOM   3208  CD1 ILE A 231     -14.602  12.697   3.595  1.00 95.06           C
ATOM   3209 HD11 ILE A 231     -14.309  12.699   4.645  1.00 95.06           H
ATOM   3210 HD12 ILE A 231     -15.032  11.723   3.361  1.00 95.06           H
ATOM   3211 HD13 ILE A 231     -13.719  12.833   2.971  1.00 95.06           H
ATOM   3212  N   PHE A 232     -14.338  18.171   2.344  1.00 95.38           N
ATOM   3213  H   PHE A 232     -13.878  17.577   1.669  1.00 95.38           H
ATOM   3214  CA  PHE A 232     -13.778  19.495   2.614  1.00 95.38           C
ATOM   3215  HA  PHE A 232     -13.686  19.608   3.694  1.00 95.38           H
ATOM   3216  C   PHE A 232     -14.700  20.630   2.152  1.00 95.38           C
ATOM   3217  CB  PHE A 232     -12.379  19.620   1.992  1.00 95.38           C
ATOM   3218  HB2 PHE A 232     -12.433  19.338   0.941  1.00 95.38           H
ATOM   3219  HB3 PHE A 232     -12.077  20.667   2.031  1.00 95.38           H
ATOM   3220  O   PHE A 232     -14.824  21.630   2.863  1.00 95.38           O
ATOM   3221  CG  PHE A 232     -11.292  18.812   2.686  1.00 95.38           C
ATOM   3222  CD1 PHE A 232     -11.067  18.960   4.070  1.00 95.38           C
ATOM   3223  HD1 PHE A 232     -11.673  19.646   4.644  1.00 95.38           H
ATOM   3224  CD2 PHE A 232     -10.467  17.947   1.943  1.00 95.38           C
ATOM   3225  HD2 PHE A 232     -10.606  17.844   0.877  1.00 95.38           H
ATOM   3226  CE1 PHE A 232     -10.052  18.223   4.709  1.00 95.38           C
ATOM   3227  HE1 PHE A 232      -9.884  18.331   5.770  1.00 95.38           H
ATOM   3228  CE2 PHE A 232      -9.451  17.214   2.580  1.00 95.38           C
ATOM   3229  HE2 PHE A 232      -8.814  16.560   2.003  1.00 95.38           H
ATOM   3230  CZ  PHE A 232      -9.247  17.345   3.962  1.00 95.38           C
ATOM   3231  HZ  PHE A 232      -8.459  16.780   4.437  1.00 95.38           H
ATOM   3232  N   ILE A 233     -15.395  20.473   1.021  1.00 95.50           N
ATOM   3233  H   ILE A 233     -15.217  19.654   0.457  1.00 95.50           H
ATOM   3234  CA  ILE A 233     -16.442  21.408   0.576  1.00 95.50           C
ATOM   3235  HA  ILE A 233     -16.032  22.418   0.560  1.00 95.50           H
ATOM   3236  C   ILE A 233     -17.608  21.416   1.576  1.00 95.50           C
ATOM   3237  CB  ILE A 233     -16.905  21.055  -0.858  1.00 95.50           C
ATOM   3238  HB  ILE A 233     -17.125  19.989  -0.899  1.00 95.50           H
ATOM   3239  O   ILE A 233     -18.080  22.485   1.975  1.00 95.50           O
ATOM   3240  CG1 ILE A 233     -15.778  21.376  -1.869  1.00 95.50           C
ATOM   3241 HG12 ILE A 233     -15.638  22.455  -1.927  1.00 95.50           H
ATOM   3242 HG13 ILE A 233     -14.839  20.945  -1.523  1.00 95.50           H
ATOM   3243  CG2 ILE A 233     -18.185  21.825  -1.238  1.00 95.50           C
ATOM   3244 HG21 ILE A 233     -18.487  21.586  -2.258  1.00 95.50           H
ATOM   3245 HG22 ILE A 233     -18.020  22.900  -1.162  1.00 95.50           H
ATOM   3246 HG23 ILE A 233     -19.018  21.541  -0.594  1.00 95.50           H
ATOM   3247  CD1 ILE A 233     -16.041  20.834  -3.279  1.00 95.50           C
ATOM   3248 HD11 ILE A 233     -16.283  19.772  -3.231  1.00 95.50           H
ATOM   3249 HD12 ILE A 233     -15.147  20.968  -3.888  1.00 95.50           H
ATOM   3250 HD13 ILE A 233     -16.860  21.374  -3.755  1.00 95.50           H
ATOM   3251  N   TYR A 234     -18.029  20.245   2.061  1.00 93.31           N
ATOM   3252  H   TYR A 234     -17.644  19.391   1.683  1.00 93.31           H
ATOM   3253  CA  TYR A 234     -19.070  20.142   3.083  1.00 93.31           C
ATOM   3254  HA  TYR A 234     -19.976  20.611   2.698  1.00 93.31           H
ATOM   3255  C   TYR A 234     -18.682  20.886   4.368  1.00 93.31           C
ATOM   3256  CB  TYR A 234     -19.385  18.670   3.358  1.00 93.31           C
ATOM   3257  HB2 TYR A 234     -18.477  18.146   3.656  1.00 93.31           H
ATOM   3258  HB3 TYR A 234     -19.743  18.208   2.438  1.00 93.31           H
ATOM   3259  O   TYR A 234     -19.479  21.665   4.888  1.00 93.31           O
ATOM   3260  CG  TYR A 234     -20.435  18.488   4.431  1.00 93.31           C
ATOM   3261  CD1 TYR A 234     -20.072  18.023   5.710  1.00 93.31           C
ATOM   3262  HD1 TYR A 234     -19.041  17.781   5.921  1.00 93.31           H
ATOM   3263  CD2 TYR A 234     -21.776  18.802   4.147  1.00 93.31           C
ATOM   3264  HD2 TYR A 234     -22.049  19.158   3.164  1.00 93.31           H
ATOM   3265  CE1 TYR A 234     -21.059  17.841   6.697  1.00 93.31           C
ATOM   3266  HE1 TYR A 234     -20.795  17.426   7.659  1.00 93.31           H
ATOM   3267  CE2 TYR A 234     -22.758  18.651   5.141  1.00 93.31           C
ATOM   3268  HE2 TYR A 234     -23.793  18.880   4.932  1.00 93.31           H
ATOM   3269  OH  TYR A 234     -23.370  18.011   7.357  1.00 93.31           O
ATOM   3270  HH  TYR A 234     -23.042  17.571   8.144  1.00 93.31           H
ATOM   3271  CZ  TYR A 234     -22.404  18.165   6.415  1.00 93.31           C
ATOM   3272  N   PHE A 235     -17.431  20.764   4.825  1.00 92.69           N
ATOM   3273  H   PHE A 235     -16.825  20.086   4.384  1.00 92.69           H
ATOM   3274  CA  PHE A 235     -16.934  21.519   5.982  1.00 92.69           C
ATOM   3275  HA  PHE A 235     -17.601  21.330   6.823  1.00 92.69           H
ATOM   3276  C   PHE A 235     -16.958  23.042   5.800  1.00 92.69           C
ATOM   3277  CB  PHE A 235     -15.511  21.063   6.343  1.00 92.69           C
ATOM   3278  HB2 PHE A 235     -15.094  21.787   7.043  1.00 92.69           H
ATOM   3279  HB3 PHE A 235     -14.896  21.097   5.443  1.00 92.69           H
ATOM   3280  O   PHE A 235     -17.036  23.769   6.793  1.00 92.69           O
ATOM   3281  CG  PHE A 235     -15.352  19.700   6.994  1.00 92.69           C
ATOM   3282  CD1 PHE A 235     -16.428  19.037   7.618  1.00 92.69           C
ATOM   3283  HD1 PHE A 235     -17.428  19.444   7.599  1.00 92.69           H
ATOM   3284  CD2 PHE A 235     -14.074  19.110   7.025  1.00 92.69           C
ATOM   3285  HD2 PHE A 235     -13.247  19.597   6.530  1.00 92.69           H
ATOM   3286  CE1 PHE A 235     -16.223  17.817   8.281  1.00 92.69           C
ATOM   3287  HE1 PHE A 235     -17.059  17.315   8.747  1.00 92.69           H
ATOM   3288  CE2 PHE A 235     -13.870  17.881   7.679  1.00 92.69           C
ATOM   3289  HE2 PHE A 235     -12.894  17.419   7.668  1.00 92.69           H
ATOM   3290  CZ  PHE A 235     -14.945  17.238   8.314  1.00 92.69           C
ATOM   3291  HZ  PHE A 235     -14.798  16.285   8.801  1.00 92.69           H
ATOM   3292  N   ARG A 236     -16.904  23.542   4.559  1.00 93.25           N
ATOM   3293  H   ARG A 236     -16.836  22.893   3.788  1.00 93.25           H
ATOM   3294  CA  ARG A 236     -17.027  24.979   4.264  1.00 93.25           C
ATOM   3295  HA  ARG A 236     -16.542  25.550   5.055  1.00 93.25           H
ATOM   3296  C   ARG A 236     -18.479  25.461   4.254  1.00 93.25           C
ATOM   3297  CB  ARG A 236     -16.325  25.308   2.936  1.00 93.25           C
ATOM   3298  HB2 ARG A 236     -16.711  24.668   2.142  1.00 93.25           H
ATOM   3299  HB3 ARG A 236     -16.544  26.343   2.672  1.00 93.25           H
ATOM   3300  O   ARG A 236     -18.713  26.649   4.455  1.00 93.25           O
ATOM   3301  CG  ARG A 236     -14.802  25.147   3.036  1.00 93.25           C
ATOM   3302  HG2 ARG A 236     -14.422  25.807   3.815  1.00 93.25           H
ATOM   3303  HG3 ARG A 236     -14.551  24.118   3.294  1.00 93.25           H
ATOM   3304  CD  ARG A 236     -14.135  25.507   1.704  1.00 93.25           C
ATOM   3305  HD2 ARG A 236     -14.524  24.847   0.928  1.00 93.25           H
ATOM   3306  HD3 ARG A 236     -14.392  26.535   1.451  1.00 93.25           H
ATOM   3307  NE  ARG A 236     -12.667  25.364   1.773  1.00 93.25           N
ATOM   3308  HE  ARG A 236     -12.289  24.894   2.583  1.00 93.25           H
ATOM   3309  NH1 ARG A 236     -12.185  26.318  -0.264  1.00 93.25           N
ATOM   3310 HH11 ARG A 236     -11.513  26.603  -0.961  1.00 93.25           H
ATOM   3311 HH12 ARG A 236     -13.170  26.461  -0.440  1.00 93.25           H
ATOM   3312  NH2 ARG A 236     -10.526  25.552   1.007  1.00 93.25           N
ATOM   3313 HH21 ARG A 236      -9.885  25.841   0.281  1.00 93.25           H
ATOM   3314 HH22 ARG A 236     -10.165  25.087   1.827  1.00 93.25           H
ATOM   3315  CZ  ARG A 236     -11.805  25.745   0.844  1.00 93.25           C
ATOM   3316  N   THR A 237     -19.446  24.564   4.081  1.00 92.31           N
ATOM   3317  H   THR A 237     -19.182  23.591   4.038  1.00 92.31           H
ATOM   3318  CA  THR A 237     -20.868  24.910   3.946  1.00 92.31           C
ATOM   3319  HA  THR A 237     -20.962  25.653   3.154  1.00 92.31           H
ATOM   3320  C   THR A 237     -21.434  25.513   5.239  1.00 92.31           C
ATOM   3321  CB  THR A 237     -21.672  23.672   3.518  1.00 92.31           C
ATOM   3322  HB  THR A 237     -21.616  22.909   4.295  1.00 92.31           H
ATOM   3323  O   THR A 237     -21.152  25.032   6.338  1.00 92.31           O
ATOM   3324  CG2 THR A 237     -23.141  23.982   3.232  1.00 92.31           C
ATOM   3325 HG21 THR A 237     -23.618  23.097   2.810  1.00 92.31           H
ATOM   3326 HG22 THR A 237     -23.218  24.795   2.510  1.00 92.31           H
ATOM   3327 HG23 THR A 237     -23.665  24.247   4.151  1.00 92.31           H
ATOM   3328  OG1 THR A 237     -21.156  23.155   2.313  1.00 92.31           O
ATOM   3329  HG1 THR A 237     -20.211  23.008   2.390  1.00 92.31           H
ATOM   3330  N   HIS A 238     -22.295  26.534   5.124  1.00 90.62           N
ATOM   3331  H   HIS A 238     -22.460  26.925   4.208  1.00 90.62           H
ATOM   3332  CA  HIS A 238     -22.909  27.211   6.279  1.00 90.62           C
ATOM   3333  HA  HIS A 238     -22.110  27.641   6.884  1.00 90.62           H
ATOM   3334  C   HIS A 238     -23.705  26.250   7.179  1.00 90.62           C
ATOM   3335  CB  HIS A 238     -23.801  28.358   5.782  1.00 90.62           C
ATOM   3336  HB2 HIS A 238     -24.707  27.956   5.330  1.00 90.62           H
ATOM   3337  HB3 HIS A 238     -23.266  28.919   5.016  1.00 90.62           H
ATOM   3338  O   HIS A 238     -23.677  26.380   8.399  1.00 90.62           O
ATOM   3339  CG  HIS A 238     -24.174  29.323   6.880  1.00 90.62           C
ATOM   3340  CD2 HIS A 238     -23.484  30.453   7.232  1.00 90.62           C
ATOM   3341  HD2 HIS A 238     -22.583  30.821   6.765  1.00 90.62           H
ATOM   3342  ND1 HIS A 238     -25.256  29.231   7.729  1.00 90.62           N
ATOM   3343  HD1 HIS A 238     -25.996  28.545   7.690  1.00 90.62           H
ATOM   3344  CE1 HIS A 238     -25.218  30.282   8.566  1.00 90.62           C
ATOM   3345  HE1 HIS A 238     -25.958  30.504   9.321  1.00 90.62           H
ATOM   3346  NE2 HIS A 238     -24.141  31.040   8.317  1.00 90.62           N
ATOM   3347  N   LYS A 239     -24.346  25.231   6.588  1.00 89.50           N
ATOM   3348  H   LYS A 239     -24.354  25.213   5.578  1.00 89.50           H
ATOM   3349  CA  LYS A 239     -25.019  24.140   7.311  1.00 89.50           C
ATOM   3350  HA  LYS A 239     -25.833  24.560   7.903  1.00 89.50           H
ATOM   3351  C   LYS A 239     -24.082  23.449   8.306  1.00 89.50           C
ATOM   3352  CB  LYS A 239     -25.611  23.144   6.300  1.00 89.50           C
ATOM   3353  HB2 LYS A 239     -26.276  23.678   5.622  1.00 89.50           H
ATOM   3354  HB3 LYS A 239     -24.808  22.693   5.717  1.00 89.50           H
ATOM   3355  O   LYS A 239     -24.386  23.407   9.492  1.00 89.50           O
ATOM   3356  CG  LYS A 239     -26.407  22.033   7.002  1.00 89.50           C
ATOM   3357  HG2 LYS A 239     -27.214  22.480   7.581  1.00 89.50           H
ATOM   3358  HG3 LYS A 239     -25.753  21.483   7.679  1.00 89.50           H
ATOM   3359  CD  LYS A 239     -26.995  21.046   5.989  1.00 89.50           C
ATOM   3360  HD2 LYS A 239     -27.679  21.571   5.323  1.00 89.50           H
ATOM   3361  HD3 LYS A 239     -26.186  20.603   5.407  1.00 89.50           H
ATOM   3362  CE  LYS A 239     -27.744  19.948   6.750  1.00 89.50           C
ATOM   3363  HE2 LYS A 239     -27.053  19.480   7.452  1.00 89.50           H
ATOM   3364  HE3 LYS A 239     -28.533  20.412   7.342  1.00 89.50           H
ATOM   3365  NZ  LYS A 239     -28.315  18.934   5.830  1.00 89.50           N
ATOM   3366  HZ1 LYS A 239     -28.816  18.235   6.359  1.00 89.50           H
ATOM   3367  HZ2 LYS A 239     -28.956  19.364   5.178  1.00 89.50           H
ATOM   3368  HZ3 LYS A 239     -27.577  18.473   5.316  1.00 89.50           H
ATOM   3369  N   PHE A 240     -22.909  22.999   7.852  1.00 89.12           N
ATOM   3370  H   PHE A 240     -22.675  23.126   6.878  1.00 89.12           H
ATOM   3371  CA  PHE A 240     -21.923  22.367   8.730  1.00 89.12           C
ATOM   3372  HA  PHE A 240     -22.391  21.520   9.233  1.00 89.12           H
ATOM   3373  C   PHE A 240     -21.427  23.328   9.815  1.00 89.12           C
ATOM   3374  CB  PHE A 240     -20.737  21.855   7.903  1.00 89.12           C
ATOM   3375  HB2 PHE A 240     -20.291  22.684   7.353  1.00 89.12           H
ATOM   3376  HB3 PHE A 240     -21.097  21.128   7.175  1.00 89.12           H
ATOM   3377  O   PHE A 240     -21.248  22.934  10.964  1.00 89.12           O
ATOM   3378  CG  PHE A 240     -19.674  21.201   8.763  1.00 89.12           C
ATOM   3379  CD1 PHE A 240     -18.528  21.918   9.160  1.00 89.12           C
ATOM   3380  HD1 PHE A 240     -18.388  22.933   8.818  1.00 89.12           H
ATOM   3381  CD2 PHE A 240     -19.867  19.889   9.224  1.00 89.12           C
ATOM   3382  HD2 PHE A 240     -20.770  19.357   8.962  1.00 89.12           H
ATOM   3383  CE1 PHE A 240     -17.566  21.310   9.987  1.00 89.12           C
ATOM   3384  HE1 PHE A 240     -16.676  21.853  10.267  1.00 89.12           H
ATOM   3385  CE2 PHE A 240     -18.911  19.282  10.057  1.00 89.12           C
ATOM   3386  HE2 PHE A 240     -19.077  18.277  10.417  1.00 89.12           H
ATOM   3387  CZ  PHE A 240     -17.759  19.992  10.437  1.00 89.12           C
ATOM   3388  HZ  PHE A 240     -17.025  19.521  11.074  1.00 89.12           H
ATOM   3389  N   GLN A 241     -21.219  24.604   9.477  1.00 89.31           N
ATOM   3390  H   GLN A 241     -21.370  24.881   8.518  1.00 89.31           H
ATOM   3391  CA  GLN A 241     -20.803  25.606  10.460  1.00 89.31           C
ATOM   3392  HA  GLN A 241     -19.922  25.232  10.981  1.00 89.31           H
ATOM   3393  C   GLN A 241     -21.878  25.867  11.527  1.00 89.31           C
ATOM   3394  CB  GLN A 241     -20.430  26.918   9.764  1.00 89.31           C
ATOM   3395  HB2 GLN A 241     -21.299  27.315   9.239  1.00 89.31           H
ATOM   3396  HB3 GLN A 241     -20.149  27.632  10.539  1.00 89.31           H
ATOM   3397  O   GLN A 241     -21.533  26.073  12.691  1.00 89.31           O
ATOM   3398  CG  GLN A 241     -19.262  26.779   8.774  1.00 89.31           C
ATOM   3399  HG2 GLN A 241     -18.402  26.337   9.278  1.00 89.31           H
ATOM   3400  HG3 GLN A 241     -19.547  26.122   7.952  1.00 89.31           H
ATOM   3401  CD  GLN A 241     -18.847  28.130   8.203  1.00 89.31           C
ATOM   3402  NE2 GLN A 241     -18.281  28.189   7.020  1.00 89.31           N
ATOM   3403 HE21 GLN A 241     -18.320  27.414   6.374  1.00 89.31           H
ATOM   3404 HE22 GLN A 241     -18.081  29.118   6.679  1.00 89.31           H
ATOM   3405  OE1 GLN A 241     -18.986  29.157   8.841  1.00 89.31           O
ATOM   3406  N   ALA A 242     -23.158  25.843  11.151  1.00 90.62           N
ATOM   3407  H   ALA A 242     -23.372  25.711  10.172  1.00 90.62           H
ATOM   3408  CA  ALA A 242     -24.282  25.965  12.072  1.00 90.62           C
ATOM   3409  HA  ALA A 242     -24.113  26.828  12.717  1.00 90.62           H
ATOM   3410  C   ALA A 242     -24.406  24.731  12.979  1.00 90.62           C
ATOM   3411  CB  ALA A 242     -25.558  26.218  11.260  1.00 90.62           C
ATOM   3412  HB1 ALA A 242     -26.398  26.365  11.939  1.00 90.62           H
ATOM   3413  HB2 ALA A 242     -25.771  25.366  10.615  1.00 90.62           H
ATOM   3414  HB3 ALA A 242     -25.437  27.111  10.646  1.00 90.62           H
ATOM   3415  O   ALA A 242     -24.516  24.885  14.194  1.00 90.62           O
ATOM   3416  N   ASP A 243     -24.302  23.522  12.422  1.00 87.31           N
ATOM   3417  H   ASP A 243     -24.288  23.450  11.414  1.00 87.31           H
ATOM   3418  CA  ASP A 243     -24.338  22.272  13.193  1.00 87.31           C
ATOM   3419  HA  ASP A 243     -25.234  22.262  13.813  1.00 87.31           H
ATOM   3420  C   ASP A 243     -23.138  22.169  14.147  1.00 87.31           C
ATOM   3421  CB  ASP A 243     -24.409  21.068  12.236  1.00 87.31           C
ATOM   3422  HB2 ASP A 243     -24.290  20.155  12.818  1.00 87.31           H
ATOM   3423  HB3 ASP A 243     -23.582  21.125  11.528  1.00 87.31           H
ATOM   3424  O   ASP A 243     -23.297  21.839  15.321  1.00 87.31           O
ATOM   3425  CG  ASP A 243     -25.740  20.976  11.471  1.00 87.31           C
ATOM   3426  OD1 ASP A 243     -26.753  21.532  11.967  1.00 87.31           O
ATOM   3427  OD2 ASP A 243     -25.738  20.351  10.383  1.00 87.31           O
ATOM   3428  N   ARG A 244     -21.947  22.592  13.702  1.00 88.38           N
ATOM   3429  H   ARG A 244     -21.874  22.809  12.719  1.00 88.38           H
ATOM   3430  CA  ARG A 244     -20.745  22.695  14.544  1.00 88.38           C
ATOM   3431  HA  ARG A 244     -20.507  21.699  14.920  1.00 88.38           H
ATOM   3432  C   ARG A 244     -20.953  23.581  15.773  1.00 88.38           C
ATOM   3433  CB  ARG A 244     -19.578  23.224  13.694  1.00 88.38           C
ATOM   3434  HB2 ARG A 244     -19.864  24.182  13.260  1.00 88.38           H
ATOM   3435  HB3 ARG A 244     -19.388  22.521  12.883  1.00 88.38           H
ATOM   3436  O   ARG A 244     -20.355  23.293  16.802  1.00 88.38           O
ATOM   3437  CG  ARG A 244     -18.284  23.411  14.505  1.00 88.38           C
ATOM   3438  HG2 ARG A 244     -18.449  24.060  15.364  1.00 88.38           H
ATOM   3439  HG3 ARG A 244     -17.961  22.444  14.890  1.00 88.38           H
ATOM   3440  CD  ARG A 244     -17.177  24.042  13.663  1.00 88.38           C
ATOM   3441  HD2 ARG A 244     -17.200  23.614  12.661  1.00 88.38           H
ATOM   3442  HD3 ARG A 244     -16.217  23.813  14.127  1.00 88.38           H
ATOM   3443  NE  ARG A 244     -17.349  25.506  13.630  1.00 88.38           N
ATOM   3444  HE  ARG A 244     -17.855  25.903  14.410  1.00 88.38           H
ATOM   3445  NH1 ARG A 244     -16.339  25.955  11.617  1.00 88.38           N
ATOM   3446 HH11 ARG A 244     -16.091  26.625  10.903  1.00 88.38           H
ATOM   3447 HH12 ARG A 244     -16.251  24.964  11.444  1.00 88.38           H
ATOM   3448  NH2 ARG A 244     -17.140  27.628  12.850  1.00 88.38           N
ATOM   3449 HH21 ARG A 244     -16.857  28.277  12.129  1.00 88.38           H
ATOM   3450 HH22 ARG A 244     -17.559  27.981  13.699  1.00 88.38           H
ATOM   3451  CZ  ARG A 244     -16.942  26.350  12.702  1.00 88.38           C
ATOM   3452  N   LYS A 245     -21.726  24.671  15.664  1.00 88.62           N
ATOM   3453  H   LYS A 245     -22.201  24.821  14.786  1.00 88.62           H
ATOM   3454  CA  LYS A 245     -22.027  25.565  16.800  1.00 88.62           C
ATOM   3455  HA  LYS A 245     -21.118  25.748  17.372  1.00 88.62           H
ATOM   3456  C   LYS A 245     -23.000  24.928  17.801  1.00 88.62           C
ATOM   3457  CB  LYS A 245     -22.592  26.911  16.308  1.00 88.62           C
ATOM   3458  HB2 LYS A 245     -23.401  26.724  15.603  1.00 88.62           H
ATOM   3459  HB3 LYS A 245     -23.018  27.436  17.163  1.00 88.62           H
ATOM   3460  O   LYS A 245     -22.983  25.318  18.962  1.00 88.62           O
ATOM   3461  CG  LYS A 245     -21.551  27.842  15.664  1.00 88.62           C
ATOM   3462  HG2 LYS A 245     -21.061  27.336  14.832  1.00 88.62           H
ATOM   3463  HG3 LYS A 245     -20.796  28.102  16.406  1.00 88.62           H
ATOM   3464  CD  LYS A 245     -22.237  29.123  15.159  1.00 88.62           C
ATOM   3465  HD2 LYS A 245     -23.000  28.849  14.431  1.00 88.62           H
ATOM   3466  HD3 LYS A 245     -22.722  29.615  16.002  1.00 88.62           H
ATOM   3467  CE  LYS A 245     -21.243  30.094  14.508  1.00 88.62           C
ATOM   3468  HE2 LYS A 245     -20.777  29.596  13.657  1.00 88.62           H
ATOM   3469  HE3 LYS A 245     -20.467  30.330  15.236  1.00 88.62           H
ATOM   3470  NZ  LYS A 245     -21.909  31.348  14.060  1.00 88.62           N
ATOM   3471  HZ1 LYS A 245     -21.244  32.000  13.668  1.00 88.62           H
ATOM   3472  HZ2 LYS A 245     -22.607  31.159  13.356  1.00 88.62           H
ATOM   3473  HZ3 LYS A 245     -22.367  31.808  14.834  1.00 88.62           H
ATOM   3474  N   LYS A 246     -23.836  23.981  17.359  1.00 90.19           N
ATOM   3475  H   LYS A 246     -23.775  23.715  16.386  1.00 90.19           H
ATOM   3476  CA  LYS A 246     -24.776  23.237  18.216  1.00 90.19           C
ATOM   3477  HA  LYS A 246     -25.156  23.891  19.000  1.00 90.19           H
ATOM   3478  C   LYS A 246     -24.104  22.063  18.932  1.00 90.19           C
ATOM   3479  CB  LYS A 246     -25.954  22.720  17.376  1.00 90.19           C
ATOM   3480  HB2 LYS A 246     -26.590  22.108  18.015  1.00 90.19           H
ATOM   3481  HB3 LYS A 246     -25.569  22.080  16.582  1.00 90.19           H
ATOM   3482  O   LYS A 246     -24.496  21.717  20.040  1.00 90.19           O
ATOM   3483  CG  LYS A 246     -26.817  23.832  16.760  1.00 90.19           C
ATOM   3484  HG2 LYS A 246     -26.196  24.500  16.163  1.00 90.19           H
ATOM   3485  HG3 LYS A 246     -27.293  24.406  17.555  1.00 90.19           H
ATOM   3486  CD  LYS A 246     -27.886  23.203  15.860  1.00 90.19           C
ATOM   3487  HD2 LYS A 246     -28.523  22.552  16.459  1.00 90.19           H
ATOM   3488  HD3 LYS A 246     -27.390  22.603  15.098  1.00 90.19           H
ATOM   3489  CE  LYS A 246     -28.741  24.272  15.176  1.00 90.19           C
ATOM   3490  HE2 LYS A 246     -29.298  24.820  15.936  1.00 90.19           H
ATOM   3491  HE3 LYS A 246     -28.076  24.970  14.668  1.00 90.19           H
ATOM   3492  NZ  LYS A 246     -29.663  23.645  14.197  1.00 90.19           N
ATOM   3493  HZ1 LYS A 246     -30.218  24.342  13.720  1.00 90.19           H
ATOM   3494  HZ2 LYS A 246     -29.132  23.128  13.510  1.00 90.19           H
ATOM   3495  HZ3 LYS A 246     -30.284  22.996  14.659  1.00 90.19           H
ATOM   3496  N   GLU A 247     -23.118  21.432  18.298  1.00 88.06           N
ATOM   3497  H   GLU A 247     -22.897  21.723  17.356  1.00 88.06           H
ATOM   3498  CA  GLU A 247     -22.393  20.292  18.861  1.00 88.06           C
ATOM   3499  HA  GLU A 247     -23.102  19.684  19.422  1.00 88.06           H
ATOM   3500  C   GLU A 247     -21.289  20.718  19.844  1.00 88.06           C
ATOM   3501  CB  GLU A 247     -21.810  19.411  17.742  1.00 88.06           C
ATOM   3502  HB2 GLU A 247     -21.203  20.026  17.078  1.00 88.06           H
ATOM   3503  HB3 GLU A 247     -21.165  18.660  18.200  1.00 88.06           H
ATOM   3504  O   GLU A 247     -20.649  21.759  19.696  1.00 88.06           O
ATOM   3505  CG  GLU A 247     -22.890  18.678  16.927  1.00 88.06           C
ATOM   3506  HG2 GLU A 247     -23.496  19.406  16.387  1.00 88.06           H
ATOM   3507  HG3 GLU A 247     -23.542  18.151  17.623  1.00 88.06           H
ATOM   3508  CD  GLU A 247     -22.312  17.658  15.925  1.00 88.06           C
ATOM   3509  OE1 GLU A 247     -23.067  16.765  15.472  1.00 88.06           O
ATOM   3510  OE2 GLU A 247     -21.092  17.673  15.625  1.00 88.06           O
ATOM   3511  N   HIS A 248     -21.005  19.866  20.834  1.00 91.06           N
ATOM   3512  H   HIS A 248     -21.562  19.029  20.931  1.00 91.06           H
ATOM   3513  CA  HIS A 248     -19.910  20.101  21.775  1.00 91.06           C
ATOM   3514  HA  HIS A 248     -20.111  21.055  22.261  1.00 91.06           H
ATOM   3515  C   HIS A 248     -18.556  20.169  21.031  1.00 91.06           C
ATOM   3516  CB  HIS A 248     -19.910  19.002  22.849  1.00 91.06           C
ATOM   3517  HB2 HIS A 248     -20.908  18.932  23.281  1.00 91.06           H
ATOM   3518  HB3 HIS A 248     -19.675  18.043  22.388  1.00 91.06           H
ATOM   3519  O   HIS A 248     -18.225  19.237  20.285  1.00 91.06           O
ATOM   3520  CG  HIS A 248     -18.930  19.267  23.963  1.00 91.06           C
ATOM   3521  CD2 HIS A 248     -19.216  19.789  25.196  1.00 91.06           C
ATOM   3522  HD2 HIS A 248     -20.191  20.079  25.558  1.00 91.06           H
ATOM   3523  ND1 HIS A 248     -17.570  19.056  23.919  1.00 91.06           N
ATOM   3524  HD1 HIS A 248     -17.083  18.546  23.196  1.00 91.06           H
ATOM   3525  CE1 HIS A 248     -17.046  19.455  25.091  1.00 91.06           C
ATOM   3526  HE1 HIS A 248     -16.009  19.378  25.382  1.00 91.06           H
ATOM   3527  NE2 HIS A 248     -18.012  19.904  25.896  1.00 91.06           N
ATOM   3528  N   PRO A 249     -17.707  21.191  21.274  1.00 88.62           N
ATOM   3529  CA  PRO A 249     -16.498  21.444  20.481  1.00 88.62           C
ATOM   3530  HA  PRO A 249     -16.790  21.687  19.460  1.00 88.62           H
ATOM   3531  C   PRO A 249     -15.547  20.241  20.428  1.00 88.62           C
ATOM   3532  CB  PRO A 249     -15.843  22.679  21.120  1.00 88.62           C
ATOM   3533  HB2 PRO A 249     -14.756  22.600  21.158  1.00 88.62           H
ATOM   3534  HB3 PRO A 249     -16.131  23.566  20.556  1.00 88.62           H
ATOM   3535  O   PRO A 249     -14.983  19.937  19.375  1.00 88.62           O
ATOM   3536  CG  PRO A 249     -16.450  22.757  22.522  1.00 88.62           C
ATOM   3537  HG2 PRO A 249     -15.904  22.103  23.201  1.00 88.62           H
ATOM   3538  HG3 PRO A 249     -16.468  23.779  22.901  1.00 88.62           H
ATOM   3539  CD  PRO A 249     -17.856  22.212  22.301  1.00 88.62           C
ATOM   3540  HD2 PRO A 249     -18.510  23.003  21.934  1.00 88.62           H
ATOM   3541  HD3 PRO A 249     -18.246  21.808  23.236  1.00 88.62           H
ATOM   3542  N   ALA A 250     -15.410  19.498  21.531  1.00 88.38           N
ATOM   3543  H   ALA A 250     -15.848  19.838  22.375  1.00 88.38           H
ATOM   3544  CA  ALA A 250     -14.571  18.298  21.582  1.00 88.38           C
ATOM   3545  HA  ALA A 250     -13.551  18.591  21.333  1.00 88.38           H
ATOM   3546  C   ALA A 250     -14.987  17.203  20.573  1.00 88.38           C
ATOM   3547  CB  ALA A 250     -14.568  17.752  23.016  1.00 88.38           C
ATOM   3548  HB1 ALA A 250     -13.830  16.953  23.093  1.00 88.38           H
ATOM   3549  HB2 ALA A 250     -15.544  17.340  23.274  1.00 88.38           H
ATOM   3550  HB3 ALA A 250     -14.298  18.540  23.719  1.00 88.38           H
ATOM   3551  O   ALA A 250     -14.117  16.567  19.976  1.00 88.38           O
ATOM   3552  N   ILE A 251     -16.293  17.003  20.343  1.00 86.38           N
ATOM   3553  H   ILE A 251     -16.959  17.659  20.724  1.00 86.38           H
ATOM   3554  CA  ILE A 251     -16.810  15.988  19.407  1.00 86.38           C
ATOM   3555  HA  ILE A 251     -16.300  15.043  19.594  1.00 86.38           H
ATOM   3556  C   ILE A 251     -16.486  16.400  17.969  1.00 86.38           C
ATOM   3557  CB  ILE A 251     -18.330  15.766  19.614  1.00 86.38           C
ATOM   3558  HB  ILE A 251     -18.841  16.723  19.505  1.00 86.38           H
ATOM   3559  O   ILE A 251     -15.967  15.597  17.188  1.00 86.38           O
ATOM   3560  CG1 ILE A 251     -18.599  15.225  21.039  1.00 86.38           C
ATOM   3561 HG12 ILE A 251     -18.178  15.915  21.770  1.00 86.38           H
ATOM   3562 HG13 ILE A 251     -18.102  14.262  21.162  1.00 86.38           H
ATOM   3563  CG2 ILE A 251     -18.894  14.806  18.547  1.00 86.38           C
ATOM   3564 HG21 ILE A 251     -18.761  15.219  17.547  1.00 86.38           H
ATOM   3565 HG22 ILE A 251     -19.968  14.679  18.683  1.00 86.38           H
ATOM   3566 HG23 ILE A 251     -18.404  13.834  18.612  1.00 86.38           H
ATOM   3567  CD1 ILE A 251     -20.084  15.059  21.387  1.00 86.38           C
ATOM   3568 HD11 ILE A 251     -20.524  14.240  20.818  1.00 86.38           H
ATOM   3569 HD12 ILE A 251     -20.622  15.983  21.175  1.00 86.38           H
ATOM   3570 HD13 ILE A 251     -20.181  14.829  22.448  1.00 86.38           H
ATOM   3571  N   THR A 252     -16.705  17.671  17.631  1.00 86.56           N
ATOM   3572  H   THR A 252     -17.220  18.266  18.264  1.00 86.56           H
ATOM   3573  CA  THR A 252     -16.406  18.205  16.298  1.00 86.56           C
ATOM   3574  HA  THR A 252     -16.927  17.594  15.562  1.00 86.56           H
ATOM   3575  C   THR A 252     -14.908  18.162  15.992  1.00 86.56           C
ATOM   3576  CB  THR A 252     -16.910  19.647  16.159  1.00 86.56           C
ATOM   3577  HB  THR A 252     -16.270  20.314  16.736  1.00 86.56           H
ATOM   3578  O   THR A 252     -14.501  17.762  14.897  1.00 86.56           O
ATOM   3579  CG2 THR A 252     -16.911  20.075  14.686  1.00 86.56           C
ATOM   3580 HG21 THR A 252     -17.929  20.262  14.347  1.00 86.56           H
ATOM   3581 HG22 THR A 252     -16.301  20.971  14.570  1.00 86.56           H
ATOM   3582 HG23 THR A 252     -16.497  19.298  14.043  1.00 86.56           H
ATOM   3583  OG1 THR A 252     -18.216  19.721  16.676  1.00 86.56           O
ATOM   3584  HG1 THR A 252     -18.520  20.628  16.752  1.00 86.56           H
ATOM   3585  N   HIS A 253     -14.063  18.512  16.968  1.00 87.06           N
ATOM   3586  H   HIS A 253     -14.443  18.863  17.836  1.00 87.06           H
ATOM   3587  CA  HIS A 253     -12.611  18.403  16.829  1.00 87.06           C
ATOM   3588  HA  HIS A 253     -12.307  18.967  15.947  1.00 87.06           H
ATOM   3589  C   HIS A 253     -12.160  16.956  16.596  1.00 87.06           C
ATOM   3590  CB  HIS A 253     -11.910  19.006  18.055  1.00 87.06           C
ATOM   3591  HB2 HIS A 253     -12.437  18.717  18.965  1.00 87.06           H
ATOM   3592  HB3 HIS A 253     -10.898  18.605  18.119  1.00 87.06           H
ATOM   3593  O   HIS A 253     -11.293  16.725  15.750  1.00 87.06           O
ATOM   3594  CG  HIS A 253     -11.793  20.507  17.983  1.00 87.06           C
ATOM   3595  CD2 HIS A 253     -12.369  21.424  18.821  1.00 87.06           C
ATOM   3596  HD2 HIS A 253     -12.986  21.211  19.682  1.00 87.06           H
ATOM   3597  ND1 HIS A 253     -11.031  21.215  17.078  1.00 87.06           N
ATOM   3598  HD1 HIS A 253     -10.433  20.827  16.363  1.00 87.06           H
ATOM   3599  CE1 HIS A 253     -11.158  22.523  17.359  1.00 87.06           C
ATOM   3600  HE1 HIS A 253     -10.662  23.331  16.842  1.00 87.06           H
ATOM   3601  NE2 HIS A 253     -11.975  22.695  18.403  1.00 87.06           N
ATOM   3602  N   LEU A 254     -12.759  15.981  17.289  1.00 86.69           N
ATOM   3603  H   LEU A 254     -13.443  16.229  17.989  1.00 86.69           H
ATOM   3604  CA  LEU A 254     -12.472  14.561  17.077  1.00 86.69           C
ATOM   3605  HA  LEU A 254     -11.397  14.415  17.184  1.00 86.69           H
ATOM   3606  C   LEU A 254     -12.856  14.111  15.659  1.00 86.69           C
ATOM   3607  CB  LEU A 254     -13.185  13.738  18.165  1.00 86.69           C
ATOM   3608  HB2 LEU A 254     -12.815  14.054  19.140  1.00 86.69           H
ATOM   3609  HB3 LEU A 254     -14.252  13.954  18.129  1.00 86.69           H
ATOM   3610  O   LEU A 254     -12.024  13.522  14.970  1.00 86.69           O
ATOM   3611  CG  LEU A 254     -13.001  12.214  18.029  1.00 86.69           C
ATOM   3612  HG  LEU A 254     -13.394  11.882  17.068  1.00 86.69           H
ATOM   3613  CD1 LEU A 254     -11.533  11.794  18.137  1.00 86.69           C
ATOM   3614 HD11 LEU A 254     -11.464  10.706  18.127  1.00 86.69           H
ATOM   3615 HD12 LEU A 254     -11.107  12.172  19.066  1.00 86.69           H
ATOM   3616 HD13 LEU A 254     -10.970  12.180  17.287  1.00 86.69           H
ATOM   3617  CD2 LEU A 254     -13.792  11.507  19.128  1.00 86.69           C
ATOM   3618 HD21 LEU A 254     -14.845  11.778  19.055  1.00 86.69           H
ATOM   3619 HD22 LEU A 254     -13.415  11.798  20.108  1.00 86.69           H
ATOM   3620 HD23 LEU A 254     -13.704  10.426  19.013  1.00 86.69           H
ATOM   3621  N   ARG A 255     -14.070  14.439  15.192  1.00 86.31           N
ATOM   3622  H   ARG A 255     -14.697  14.924  15.818  1.00 86.31           H
ATOM   3623  CA  ARG A 255     -14.537  14.103  13.833  1.00 86.31           C
ATOM   3624  HA  ARG A 255     -14.535  13.021  13.705  1.00 86.31           H
ATOM   3625  C   ARG A 255     -13.597  14.651  12.757  1.00 86.31           C
ATOM   3626  CB  ARG A 255     -15.967  14.632  13.616  1.00 86.31           C
ATOM   3627  HB2 ARG A 255     -16.025  15.669  13.946  1.00 86.31           H
ATOM   3628  HB3 ARG A 255     -16.189  14.606  12.549  1.00 86.31           H
ATOM   3629  O   ARG A 255     -13.173  13.908  11.873  1.00 86.31           O
ATOM   3630  CG  ARG A 255     -17.040  13.803  14.340  1.00 86.31           C
ATOM   3631  HG2 ARG A 255     -17.027  12.785  13.952  1.00 86.31           H
ATOM   3632  HG3 ARG A 255     -16.839  13.779  15.411  1.00 86.31           H
ATOM   3633  CD  ARG A 255     -18.424  14.423  14.099  1.00 86.31           C
ATOM   3634  HD2 ARG A 255     -18.575  14.553  13.027  1.00 86.31           H
ATOM   3635  HD3 ARG A 255     -18.451  15.405  14.571  1.00 86.31           H
ATOM   3636  NE  ARG A 255     -19.524  13.594  14.630  1.00 86.31           N
ATOM   3637  HE  ARG A 255     -19.316  12.646  14.911  1.00 86.31           H
ATOM   3638  NH1 ARG A 255     -21.190  15.158  14.360  1.00 86.31           N
ATOM   3639 HH11 ARG A 255     -22.101  15.499  14.633  1.00 86.31           H
ATOM   3640 HH12 ARG A 255     -20.554  15.942  14.377  1.00 86.31           H
ATOM   3641  NH2 ARG A 255     -21.720  13.147  15.099  1.00 86.31           N
ATOM   3642 HH21 ARG A 255     -22.664  13.507  15.125  1.00 86.31           H
ATOM   3643 HH22 ARG A 255     -21.529  12.182  15.325  1.00 86.31           H
ATOM   3644  CZ  ARG A 255     -20.796  13.967  14.691  1.00 86.31           C
ATOM   3645  N   ARG A 256     -13.200  15.925  12.869  1.00 89.19           N
ATOM   3646  H   ARG A 256     -13.604  16.473  13.615  1.00 89.19           H
ATOM   3647  CA  ARG A 256     -12.261  16.560  11.930  1.00 89.19           C
ATOM   3648  HA  ARG A 256     -12.652  16.438  10.920  1.00 89.19           H
ATOM   3649  C   ARG A 256     -10.890  15.882  11.938  1.00 89.19           C
ATOM   3650  CB  ARG A 256     -12.162  18.061  12.243  1.00 89.19           C
ATOM   3651  HB2 ARG A 256     -13.166  18.484  12.241  1.00 89.19           H
ATOM   3652  HB3 ARG A 256     -11.732  18.199  13.235  1.00 89.19           H
ATOM   3653  O   ARG A 256     -10.323  15.665  10.873  1.00 89.19           O
ATOM   3654  CG  ARG A 256     -11.309  18.808  11.204  1.00 89.19           C
ATOM   3655  HG2 ARG A 256     -11.724  18.642  10.210  1.00 89.19           H
ATOM   3656  HG3 ARG A 256     -10.287  18.432  11.229  1.00 89.19           H
ATOM   3657  CD  ARG A 256     -11.288  20.312  11.498  1.00 89.19           C
ATOM   3658  HD2 ARG A 256     -10.898  20.466  12.505  1.00 89.19           H
ATOM   3659  HD3 ARG A 256     -12.309  20.690  11.452  1.00 89.19           H
ATOM   3660  NE  ARG A 256     -10.449  21.042  10.528  1.00 89.19           N
ATOM   3661  HE  ARG A 256     -10.050  20.503   9.772  1.00 89.19           H
ATOM   3662  NH1 ARG A 256     -10.661  23.143  11.442  1.00 89.19           N
ATOM   3663 HH11 ARG A 256     -11.270  22.771  12.158  1.00 89.19           H
ATOM   3664 HH12 ARG A 256     -10.411  24.121  11.433  1.00 89.19           H
ATOM   3665  NH2 ARG A 256      -9.406  22.858   9.622  1.00 89.19           N
ATOM   3666 HH21 ARG A 256      -8.987  22.280   8.907  1.00 89.19           H
ATOM   3667 HH22 ARG A 256      -9.180  23.842   9.636  1.00 89.19           H
ATOM   3668  CZ  ARG A 256     -10.178  22.338  10.534  1.00 89.19           C
ATOM   3669  N   ARG A 257     -10.358  15.527  13.113  1.00 90.50           N
ATOM   3670  H   ARG A 257     -10.883  15.724  13.953  1.00 90.50           H
ATOM   3671  CA  ARG A 257      -9.057  14.843  13.223  1.00 90.50           C
ATOM   3672  HA  ARG A 257      -8.301  15.415  12.686  1.00 90.50           H
ATOM   3673  C   ARG A 257      -9.056  13.472  12.552  1.00 90.50           C
ATOM   3674  CB  ARG A 257      -8.633  14.706  14.690  1.00 90.50           C
ATOM   3675  HB2 ARG A 257      -9.483  14.393  15.298  1.00 90.50           H
ATOM   3676  HB3 ARG A 257      -7.866  13.934  14.758  1.00 90.50           H
ATOM   3677  O   ARG A 257      -8.074  13.148  11.898  1.00 90.50           O
ATOM   3678  CG  ARG A 257      -8.043  16.009  15.238  1.00 90.50           C
ATOM   3679  HG2 ARG A 257      -8.796  16.797  15.235  1.00 90.50           H
ATOM   3680  HG3 ARG A 257      -7.207  16.317  14.609  1.00 90.50           H
ATOM   3681  CD  ARG A 257      -7.534  15.775  16.663  1.00 90.50           C
ATOM   3682  HD2 ARG A 257      -6.799  14.971  16.630  1.00 90.50           H
ATOM   3683  HD3 ARG A 257      -8.370  15.460  17.288  1.00 90.50           H
ATOM   3684  NE  ARG A 257      -6.931  16.996  17.234  1.00 90.50           N
ATOM   3685  HE  ARG A 257      -7.240  17.877  16.850  1.00 90.50           H
ATOM   3686  NH1 ARG A 257      -5.537  15.981  18.748  1.00 90.50           N
ATOM   3687 HH11 ARG A 257      -5.680  15.123  18.234  1.00 90.50           H
ATOM   3688 HH12 ARG A 257      -4.745  16.090  19.365  1.00 90.50           H
ATOM   3689  NH2 ARG A 257      -5.637  18.206  18.675  1.00 90.50           N
ATOM   3690 HH21 ARG A 257      -5.966  19.071  18.270  1.00 90.50           H
ATOM   3691 HH22 ARG A 257      -4.948  18.262  19.411  1.00 90.50           H
ATOM   3692  CZ  ARG A 257      -6.048  17.057  18.217  1.00 90.50           C
ATOM   3693  N   VAL A 258     -10.138  12.702  12.677  1.00 88.00           N
ATOM   3694  H   VAL A 258     -10.899  13.028  13.257  1.00 88.00           H
ATOM   3695  CA  VAL A 258     -10.258  11.389  12.017  1.00 88.00           C
ATOM   3696  HA  VAL A 258      -9.392  10.782  12.280  1.00 88.00           H
ATOM   3697  C   VAL A 258     -10.236  11.535  10.493  1.00 88.00           C
ATOM   3698  CB  VAL A 258     -11.522  10.646  12.491  1.00 88.00           C
ATOM   3699  HB  VAL A 258     -12.391  11.290  12.358  1.00 88.00           H
ATOM   3700  O   VAL A 258      -9.506  10.806   9.831  1.00 88.00           O
ATOM   3701  CG1 VAL A 258     -11.763   9.341  11.721  1.00 88.00           C
ATOM   3702 HG11 VAL A 258     -10.883   8.702  11.798  1.00 88.00           H
ATOM   3703 HG12 VAL A 258     -11.960   9.547  10.668  1.00 88.00           H
ATOM   3704 HG13 VAL A 258     -12.622   8.816  12.136  1.00 88.00           H
ATOM   3705  CG2 VAL A 258     -11.406  10.273  13.976  1.00 88.00           C
ATOM   3706 HG21 VAL A 258     -11.234  11.160  14.585  1.00 88.00           H
ATOM   3707 HG22 VAL A 258     -10.576   9.581  14.120  1.00 88.00           H
ATOM   3708 HG23 VAL A 258     -12.329   9.799  14.311  1.00 88.00           H
ATOM   3709  N   VAL A 259     -10.974  12.503   9.938  1.00 91.56           N
ATOM   3710  H   VAL A 259     -11.572  13.061  10.531  1.00 91.56           H
ATOM   3711  CA  VAL A 259     -10.951  12.786   8.490  1.00 91.56           C
ATOM   3712  HA  VAL A 259     -11.194  11.874   7.944  1.00 91.56           H
ATOM   3713  C   VAL A 259      -9.557  13.214   8.030  1.00 91.56           C
ATOM   3714  CB  VAL A 259     -11.991  13.861   8.126  1.00 91.56           C
ATOM   3715  HB  VAL A 259     -11.844  14.727   8.772  1.00 91.56           H
ATOM   3716  O   VAL A 259      -9.056  12.687   7.043  1.00 91.56           O
ATOM   3717  CG1 VAL A 259     -11.883  14.337   6.673  1.00 91.56           C
ATOM   3718 HG11 VAL A 259     -12.583  15.157   6.511  1.00 91.56           H
ATOM   3719 HG12 VAL A 259     -10.889  14.725   6.450  1.00 91.56           H
ATOM   3720 HG13 VAL A 259     -12.105  13.520   5.986  1.00 91.56           H
ATOM   3721  CG2 VAL A 259     -13.413  13.331   8.344  1.00 91.56           C
ATOM   3722 HG21 VAL A 259     -13.582  12.455   7.718  1.00 91.56           H
ATOM   3723 HG22 VAL A 259     -13.567  13.060   9.389  1.00 91.56           H
ATOM   3724 HG23 VAL A 259     -14.136  14.100   8.073  1.00 91.56           H
ATOM   3725  N   LEU A 260      -8.913  14.138   8.752  1.00 93.44           N
ATOM   3726  H   LEU A 260      -9.383  14.542   9.549  1.00 93.44           H
ATOM   3727  CA  LEU A 260      -7.565  14.610   8.412  1.00 93.44           C
ATOM   3728  HA  LEU A 260      -7.564  14.976   7.386  1.00 93.44           H
ATOM   3729  C   LEU A 260      -6.527  13.488   8.463  1.00 93.44           C
ATOM   3730  CB  LEU A 260      -7.148  15.737   9.370  1.00 93.44           C
ATOM   3731  HB2 LEU A 260      -7.324  15.407  10.394  1.00 93.44           H
ATOM   3732  HB3 LEU A 260      -6.077  15.904   9.259  1.00 93.44           H
ATOM   3733  O   LEU A 260      -5.669  13.417   7.594  1.00 93.44           O
ATOM   3734  CG  LEU A 260      -7.864  17.076   9.134  1.00 93.44           C
ATOM   3735  HG  LEU A 260      -8.944  16.934   9.148  1.00 93.44           H
ATOM   3736  CD1 LEU A 260      -7.488  18.046  10.257  1.00 93.44           C
ATOM   3737 HD11 LEU A 260      -6.411  18.210  10.253  1.00 93.44           H
ATOM   3738 HD12 LEU A 260      -7.994  19.000  10.107  1.00 93.44           H
ATOM   3739 HD13 LEU A 260      -7.784  17.624  11.218  1.00 93.44           H
ATOM   3740  CD2 LEU A 260      -7.482  17.715   7.799  1.00 93.44           C
ATOM   3741 HD21 LEU A 260      -7.824  17.094   6.971  1.00 93.44           H
ATOM   3742 HD22 LEU A 260      -6.400  17.820   7.728  1.00 93.44           H
ATOM   3743 HD23 LEU A 260      -7.944  18.697   7.700  1.00 93.44           H
ATOM   3744  N   MET A 261      -6.621  12.604   9.454  1.00 92.88           N
ATOM   3745  H   MET A 261      -7.339  12.730  10.153  1.00 92.88           H
ATOM   3746  CA  MET A 261      -5.760  11.430   9.553  1.00 92.88           C
ATOM   3747  HA  MET A 261      -4.719  11.744   9.633  1.00 92.88           H
ATOM   3748  C   MET A 261      -5.882  10.550   8.309  1.00 92.88           C
ATOM   3749  CB  MET A 261      -6.154  10.655  10.809  1.00 92.88           C
ATOM   3750  HB2 MET A 261      -7.216  10.414  10.756  1.00 92.88           H
ATOM   3751  HB3 MET A 261      -5.995  11.281  11.687  1.00 92.88           H
ATOM   3752  O   MET A 261      -4.873  10.206   7.711  1.00 92.88           O
ATOM   3753  CG  MET A 261      -5.374   9.356  10.982  1.00 92.88           C
ATOM   3754  HG2 MET A 261      -4.352   9.598  11.273  1.00 92.88           H
ATOM   3755  HG3 MET A 261      -5.332   8.795  10.048  1.00 92.88           H
ATOM   3756  SD  MET A 261      -6.131   8.303  12.232  1.00 92.88           S
ATOM   3757  CE  MET A 261      -7.445   7.548  11.238  1.00 92.88           C
ATOM   3758  HE1 MET A 261      -7.026   7.161  10.309  1.00 92.88           H
ATOM   3759  HE2 MET A 261      -8.199   8.298  10.998  1.00 92.88           H
ATOM   3760  HE3 MET A 261      -7.914   6.734  11.791  1.00 92.88           H
ATOM   3761  N   MET A 262      -7.103  10.205   7.898  1.00 92.06           N
ATOM   3762  H   MET A 262      -7.911  10.544   8.400  1.00 92.06           H
ATOM   3763  CA  MET A 262      -7.304   9.338   6.734  1.00 92.06           C
ATOM   3764  HA  MET A 262      -6.661   8.463   6.831  1.00 92.06           H
ATOM   3765  C   MET A 262      -6.902  10.031   5.429  1.00 92.06           C
ATOM   3766  CB  MET A 262      -8.754   8.860   6.687  1.00 92.06           C
ATOM   3767  HB2 MET A 262      -8.889   8.216   5.818  1.00 92.06           H
ATOM   3768  HB3 MET A 262      -9.425   9.717   6.623  1.00 92.06           H
ATOM   3769  O   MET A 262      -6.377   9.379   4.534  1.00 92.06           O
ATOM   3770  CG  MET A 262      -9.100   8.021   7.908  1.00 92.06           C
ATOM   3771  HG2 MET A 262      -8.522   7.097   7.875  1.00 92.06           H
ATOM   3772  HG3 MET A 262      -8.835   8.563   8.816  1.00 92.06           H
ATOM   3773  SD  MET A 262     -10.844   7.622   7.991  1.00 92.06           S
ATOM   3774  CE  MET A 262     -10.843   6.618   9.477  1.00 92.06           C
ATOM   3775  HE1 MET A 262     -10.407   5.644   9.256  1.00 92.06           H
ATOM   3776  HE2 MET A 262     -10.242   7.106  10.245  1.00 92.06           H
ATOM   3777  HE3 MET A 262     -11.863   6.511   9.845  1.00 92.06           H
ATOM   3778  N   PHE A 263      -7.078  11.350   5.336  1.00 95.06           N
ATOM   3779  H   PHE A 263      -7.573  11.831   6.073  1.00 95.06           H
ATOM   3780  CA  PHE A 263      -6.568  12.134   4.213  1.00 95.06           C
ATOM   3781  HA  PHE A 263      -6.959  11.718   3.284  1.00 95.06           H
ATOM   3782  C   PHE A 263      -5.036  12.072   4.120  1.00 95.06           C
ATOM   3783  CB  PHE A 263      -7.065  13.576   4.356  1.00 95.06           C
ATOM   3784  HB2 PHE A 263      -8.155  13.576   4.358  1.00 95.06           H
ATOM   3785  HB3 PHE A 263      -6.736  13.974   5.316  1.00 95.06           H
ATOM   3786  O   PHE A 263      -4.498  11.859   3.039  1.00 95.06           O
ATOM   3787  CG  PHE A 263      -6.594  14.499   3.254  1.00 95.06           C
ATOM   3788  CD1 PHE A 263      -5.772  15.601   3.552  1.00 95.06           C
ATOM   3789  HD1 PHE A 263      -5.445  15.781   4.565  1.00 95.06           H
ATOM   3790  CD2 PHE A 263      -6.968  14.245   1.922  1.00 95.06           C
ATOM   3791  HD2 PHE A 263      -7.561  13.375   1.682  1.00 95.06           H
ATOM   3792  CE1 PHE A 263      -5.362  16.467   2.523  1.00 95.06           C
ATOM   3793  HE1 PHE A 263      -4.718  17.306   2.743  1.00 95.06           H
ATOM   3794  CE2 PHE A 263      -6.547  15.101   0.893  1.00 95.06           C
ATOM   3795  HE2 PHE A 263      -6.816  14.890  -0.132  1.00 95.06           H
ATOM   3796  CZ  PHE A 263      -5.753  16.220   1.195  1.00 95.06           C
ATOM   3797  HZ  PHE A 263      -5.415  16.868   0.401  1.00 95.06           H
ATOM   3798  N   ILE A 264      -4.334  12.181   5.254  1.00 96.00           N
ATOM   3799  H   ILE A 264      -4.829  12.365   6.115  1.00 96.00           H
ATOM   3800  CA  ILE A 264      -2.872  12.034   5.308  1.00 96.00           C
ATOM   3801  HA  ILE A 264      -2.429  12.704   4.571  1.00 96.00           H
ATOM   3802  C   ILE A 264      -2.442  10.619   4.911  1.00 96.00           C
ATOM   3803  CB  ILE A 264      -2.337  12.438   6.700  1.00 96.00           C
ATOM   3804  HB  ILE A 264      -2.930  11.934   7.463  1.00 96.00           H
ATOM   3805  O   ILE A 264      -1.476  10.488   4.168  1.00 96.00           O
ATOM   3806  CG1 ILE A 264      -2.479  13.967   6.871  1.00 96.00           C
ATOM   3807 HG12 ILE A 264      -1.722  14.474   6.272  1.00 96.00           H
ATOM   3808 HG13 ILE A 264      -3.454  14.296   6.510  1.00 96.00           H
ATOM   3809  CG2 ILE A 264      -0.862  12.041   6.898  1.00 96.00           C
ATOM   3810 HG21 ILE A 264      -0.740  10.959   6.835  1.00 96.00           H
ATOM   3811 HG22 ILE A 264      -0.503  12.346   7.881  1.00 96.00           H
ATOM   3812 HG23 ILE A 264      -0.241  12.502   6.130  1.00 96.00           H
ATOM   3813  CD1 ILE A 264      -2.355  14.419   8.325  1.00 96.00           C
ATOM   3814 HD11 ILE A 264      -1.358  14.218   8.717  1.00 96.00           H
ATOM   3815 HD12 ILE A 264      -3.104  13.880   8.905  1.00 96.00           H
ATOM   3816 HD13 ILE A 264      -2.552  15.489   8.391  1.00 96.00           H
ATOM   3817  N   VAL A 265      -3.167   9.577   5.336  1.00 94.56           N
ATOM   3818  H   VAL A 265      -3.925   9.748   5.982  1.00 94.56           H
ATOM   3819  CA  VAL A 265      -2.900   8.195   4.894  1.00 94.56           C
ATOM   3820  HA  VAL A 265      -1.879   7.928   5.164  1.00 94.56           H
ATOM   3821  C   VAL A 265      -2.988   8.077   3.367  1.00 94.56           C
ATOM   3822  CB  VAL A 265      -3.849   7.185   5.574  1.00 94.56           C
ATOM   3823  HB  VAL A 265      -4.884   7.478   5.400  1.00 94.56           H
ATOM   3824  O   VAL A 265      -2.113   7.482   2.749  1.00 94.56           O
ATOM   3825  CG1 VAL A 265      -3.652   5.776   5.025  1.00 94.56           C
ATOM   3826 HG11 VAL A 265      -2.601   5.498   5.097  1.00 94.56           H
ATOM   3827 HG12 VAL A 265      -4.249   5.057   5.586  1.00 94.56           H
ATOM   3828 HG13 VAL A 265      -3.935   5.736   3.973  1.00 94.56           H
ATOM   3829  CG2 VAL A 265      -3.620   7.089   7.086  1.00 94.56           C
ATOM   3830 HG21 VAL A 265      -4.323   6.380   7.525  1.00 94.56           H
ATOM   3831 HG22 VAL A 265      -2.606   6.741   7.282  1.00 94.56           H
ATOM   3832 HG23 VAL A 265      -3.765   8.064   7.552  1.00 94.56           H
ATOM   3833  N   VAL A 266      -3.993   8.692   2.735  1.00 94.44           N
ATOM   3834  H   VAL A 266      -4.695   9.165   3.287  1.00 94.44           H
ATOM   3835  CA  VAL A 266      -4.128   8.677   1.267  1.00 94.44           C
ATOM   3836  HA  VAL A 266      -4.035   7.646   0.925  1.00 94.44           H
ATOM   3837  C   VAL A 266      -3.003   9.440   0.570  1.00 94.44           C
ATOM   3838  CB  VAL A 266      -5.515   9.193   0.846  1.00 94.44           C
ATOM   3839  HB  VAL A 266      -5.724  10.146   1.332  1.00 94.44           H
ATOM   3840  O   VAL A 266      -2.493   8.975  -0.449  1.00 94.44           O
ATOM   3841  CG1 VAL A 266      -5.645   9.398  -0.668  1.00 94.44           C
ATOM   3842 HG11 VAL A 266      -5.406   8.471  -1.191  1.00 94.44           H
ATOM   3843 HG12 VAL A 266      -6.660   9.707  -0.918  1.00 94.44           H
ATOM   3844 HG13 VAL A 266      -4.968  10.181  -1.010  1.00 94.44           H
ATOM   3845  CG2 VAL A 266      -6.559   8.165   1.301  1.00 94.44           C
ATOM   3846 HG21 VAL A 266      -7.495   8.292   0.757  1.00 94.44           H
ATOM   3847 HG22 VAL A 266      -6.203   7.157   1.085  1.00 94.44           H
ATOM   3848 HG23 VAL A 266      -6.737   8.241   2.374  1.00 94.44           H
ATOM   3849  N   ILE A 267      -2.575  10.581   1.117  1.00 95.81           N
ATOM   3850  H   ILE A 267      -3.042  10.925   1.943  1.00 95.81           H
ATOM   3851  CA  ILE A 267      -1.413  11.315   0.594  1.00 95.81           C
ATOM   3852  HA  ILE A 267      -1.568  11.507  -0.467  1.00 95.81           H
ATOM   3853  C   ILE A 267      -0.148  10.461   0.703  1.00 95.81           C
ATOM   3854  CB  ILE A 267      -1.247  12.672   1.312  1.00 95.81           C
ATOM   3855  HB  ILE A 267      -1.302  12.512   2.389  1.00 95.81           H
ATOM   3856  O   ILE A 267       0.580  10.348  -0.278  1.00 95.81           O
ATOM   3857  CG1 ILE A 267      -2.383  13.625   0.887  1.00 95.81           C
ATOM   3858 HG12 ILE A 267      -2.257  13.884  -0.164  1.00 95.81           H
ATOM   3859 HG13 ILE A 267      -3.346  13.125   0.992  1.00 95.81           H
ATOM   3860  CG2 ILE A 267       0.121  13.305   0.988  1.00 95.81           C
ATOM   3861 HG21 ILE A 267       0.235  13.422  -0.090  1.00 95.81           H
ATOM   3862 HG22 ILE A 267       0.929  12.679   1.366  1.00 95.81           H
ATOM   3863 HG23 ILE A 267       0.241  14.275   1.470  1.00 95.81           H
ATOM   3864  CD1 ILE A 267      -2.442  14.916   1.711  1.00 95.81           C
ATOM   3865 HD11 ILE A 267      -3.217  15.555   1.290  1.00 95.81           H
ATOM   3866 HD12 ILE A 267      -2.675  14.685   2.751  1.00 95.81           H
ATOM   3867 HD13 ILE A 267      -1.507  15.473   1.656  1.00 95.81           H
ATOM   3868  N   ALA A 268       0.098   9.844   1.862  1.00 95.75           N
ATOM   3869  H   ALA A 268      -0.550   9.965   2.627  1.00 95.75           H
ATOM   3870  CA  ALA A 268       1.258   8.986   2.080  1.00 95.75           C
ATOM   3871  HA  ALA A 268       2.164   9.567   1.905  1.00 95.75           H
ATOM   3872  C   ALA A 268       1.275   7.812   1.093  1.00 95.75           C
ATOM   3873  CB  ALA A 268       1.261   8.511   3.537  1.00 95.75           C
ATOM   3874  HB1 ALA A 268       0.361   7.935   3.751  1.00 95.75           H
ATOM   3875  HB2 ALA A 268       1.313   9.368   4.209  1.00 95.75           H
ATOM   3876  HB3 ALA A 268       2.130   7.873   3.700  1.00 95.75           H
ATOM   3877  O   ALA A 268       2.276   7.617   0.408  1.00 95.75           O
ATOM   3878  N   PHE A 269       0.141   7.121   0.930  1.00 93.62           N
ATOM   3879  H   PHE A 269      -0.630   7.301   1.557  1.00 93.62           H
ATOM   3880  CA  PHE A 269      -0.014   6.062  -0.067  1.00 93.62           C
ATOM   3881  HA  PHE A 269       0.686   5.258   0.161  1.00 93.62           H
ATOM   3882  C   PHE A 269       0.325   6.565  -1.475  1.00 93.62           C
ATOM   3883  CB  PHE A 269      -1.446   5.505  -0.002  1.00 93.62           C
ATOM   3884  HB2 PHE A 269      -2.159   6.294  -0.242  1.00 93.62           H
ATOM   3885  HB3 PHE A 269      -1.647   5.179   1.019  1.00 93.62           H
ATOM   3886  O   PHE A 269       1.120   5.952  -2.183  1.00 93.62           O
ATOM   3887  CG  PHE A 269      -1.670   4.337  -0.942  1.00 93.62           C
ATOM   3888  CD1 PHE A 269      -1.972   4.560  -2.300  1.00 93.62           C
ATOM   3889  HD1 PHE A 269      -2.100   5.566  -2.674  1.00 93.62           H
ATOM   3890  CD2 PHE A 269      -1.504   3.022  -0.472  1.00 93.62           C
ATOM   3891  HD2 PHE A 269      -1.293   2.851   0.573  1.00 93.62           H
ATOM   3892  CE1 PHE A 269      -2.033   3.477  -3.193  1.00 93.62           C
ATOM   3893  HE1 PHE A 269      -2.203   3.648  -4.245  1.00 93.62           H
ATOM   3894  CE2 PHE A 269      -1.587   1.936  -1.361  1.00 93.62           C
ATOM   3895  HE2 PHE A 269      -1.432   0.927  -1.010  1.00 93.62           H
ATOM   3896  CZ  PHE A 269      -1.816   2.170  -2.726  1.00 93.62           C
ATOM   3897  HZ  PHE A 269      -1.801   1.344  -3.422  1.00 93.62           H
ATOM   3898  N   THR A 270      -0.233   7.712  -1.869  1.00 93.19           N
ATOM   3899  H   THR A 270      -0.846   8.188  -1.223  1.00 93.19           H
ATOM   3900  CA  THR A 270      -0.009   8.286  -3.203  1.00 93.19           C
ATOM   3901  HA  THR A 270      -0.288   7.545  -3.952  1.00 93.19           H
ATOM   3902  C   THR A 270       1.465   8.620  -3.422  1.00 93.19           C
ATOM   3903  CB  THR A 270      -0.866   9.540  -3.428  1.00 93.19           C
ATOM   3904  HB  THR A 270      -0.531  10.337  -2.765  1.00 93.19           H
ATOM   3905  O   THR A 270       2.023   8.230  -4.438  1.00 93.19           O
ATOM   3906  CG2 THR A 270      -0.803  10.033  -4.874  1.00 93.19           C
ATOM   3907 HG21 THR A 270      -1.492  10.867  -5.006  1.00 93.19           H
ATOM   3908 HG22 THR A 270       0.205  10.370  -5.115  1.00 93.19           H
ATOM   3909 HG23 THR A 270      -1.082   9.227  -5.552  1.00 93.19           H
ATOM   3910  OG1 THR A 270      -2.221   9.266  -3.149  1.00 93.19           O
ATOM   3911  HG1 THR A 270      -2.301   9.104  -2.206  1.00 93.19           H
ATOM   3912  N   ILE A 271       2.118   9.289  -2.469  1.00 95.25           N
ATOM   3913  H   ILE A 271       1.619   9.531  -1.625  1.00 95.25           H
ATOM   3914  CA  ILE A 271       3.532   9.677  -2.574  1.00 95.25           C
ATOM   3915  HA  ILE A 271       3.682  10.215  -3.511  1.00 95.25           H
ATOM   3916  C   ILE A 271       4.447   8.451  -2.630  1.00 95.25           C
ATOM   3917  CB  ILE A 271       3.914  10.615  -1.405  1.00 95.25           C
ATOM   3918  HB  ILE A 271       3.575  10.162  -0.474  1.00 95.25           H
ATOM   3919  O   ILE A 271       5.395   8.440  -3.407  1.00 95.25           O
ATOM   3920  CG1 ILE A 271       3.207  11.979  -1.583  1.00 95.25           C
ATOM   3921 HG12 ILE A 271       2.139  11.820  -1.733  1.00 95.25           H
ATOM   3922 HG13 ILE A 271       3.593  12.473  -2.474  1.00 95.25           H
ATOM   3923  CG2 ILE A 271       5.440  10.819  -1.305  1.00 95.25           C
ATOM   3924 HG21 ILE A 271       5.692  11.497  -0.490  1.00 95.25           H
ATOM   3925 HG22 ILE A 271       5.942   9.875  -1.091  1.00 95.25           H
ATOM   3926 HG23 ILE A 271       5.828  11.219  -2.242  1.00 95.25           H
ATOM   3927  CD1 ILE A 271       3.368  12.921  -0.384  1.00 95.25           C
ATOM   3928 HD11 ILE A 271       3.116  12.396   0.537  1.00 95.25           H
ATOM   3929 HD12 ILE A 271       4.391  13.293  -0.324  1.00 95.25           H
ATOM   3930 HD13 ILE A 271       2.703  13.776  -0.507  1.00 95.25           H
ATOM   3931  N   CYS A 272       4.174   7.424  -1.826  1.00 95.38           N
ATOM   3932  H   CYS A 272       3.411   7.500  -1.168  1.00 95.38           H
ATOM   3933  CA  CYS A 272       5.007   6.228  -1.774  1.00 95.38           C
ATOM   3934  HA  CYS A 272       6.052   6.522  -1.684  1.00 95.38           H
ATOM   3935  C   CYS A 272       4.901   5.362  -3.036  1.00 95.38           C
ATOM   3936  CB  CYS A 272       4.606   5.421  -0.542  1.00 95.38           C
ATOM   3937  HB2 CYS A 272       4.991   4.407  -0.654  1.00 95.38           H
ATOM   3938  HB3 CYS A 272       3.520   5.376  -0.465  1.00 95.38           H
ATOM   3939  O   CYS A 272       5.895   4.778  -3.455  1.00 95.38           O
ATOM   3940  SG  CYS A 272       5.310   6.157   0.961  1.00 95.38           S
ATOM   3941  HG  CYS A 272       6.517   5.606   0.804  1.00 95.38           H
ATOM   3942  N   TRP A 273       3.716   5.276  -3.646  1.00 91.69           N
ATOM   3943  H   TRP A 273       2.920   5.733  -3.225  1.00 91.69           H
ATOM   3944  CA  TRP A 273       3.500   4.444  -4.832  1.00 91.69           C
ATOM   3945  HA  TRP A 273       4.188   3.599  -4.808  1.00 91.69           H
ATOM   3946  C   TRP A 273       3.780   5.171  -6.148  1.00 91.69           C
ATOM   3947  CB  TRP A 273       2.078   3.877  -4.795  1.00 91.69           C
ATOM   3948  HB2 TRP A 273       1.812   3.540  -5.797  1.00 91.69           H
ATOM   3949  HB3 TRP A 273       1.369   4.656  -4.516  1.00 91.69           H
ATOM   3950  O   TRP A 273       4.252   4.546  -7.097  1.00 91.69           O
ATOM   3951  CG  TRP A 273       1.931   2.701  -3.884  1.00 91.69           C
ATOM   3952  CD1 TRP A 273       1.531   2.719  -2.593  1.00 91.69           C
ATOM   3953  HD1 TRP A 273       1.232   3.603  -2.049  1.00 91.69           H
ATOM   3954  CD2 TRP A 273       2.236   1.309  -4.183  1.00 91.69           C
ATOM   3955  CE2 TRP A 273       1.960   0.524  -3.024  1.00 91.69           C
ATOM   3956  CE3 TRP A 273       2.751   0.640  -5.312  1.00 91.69           C
ATOM   3957  HE3 TRP A 273       2.995   1.203  -6.201  1.00 91.69           H
ATOM   3958  NE1 TRP A 273       1.543   1.438  -2.083  1.00 91.69           N
ATOM   3959  HE1 TRP A 273       1.274   1.221  -1.134  1.00 91.69           H
ATOM   3960  CH2 TRP A 273       2.689  -1.496  -4.128  1.00 91.69           C
ATOM   3961  HH2 TRP A 273       2.882  -2.558  -4.113  1.00 91.69           H
ATOM   3962  CZ2 TRP A 273       2.148  -0.864  -2.995  1.00 91.69           C
ATOM   3963  HZ2 TRP A 273       1.930  -1.432  -2.103  1.00 91.69           H
ATOM   3964  CZ3 TRP A 273       2.998  -0.745  -5.276  1.00 91.69           C
ATOM   3965  HZ3 TRP A 273       3.406  -1.237  -6.146  1.00 91.69           H
ATOM   3966  N   LEU A 274       3.510   6.477  -6.227  1.00 91.56           N
ATOM   3967  H   LEU A 274       3.147   6.946  -5.409  1.00 91.56           H
ATOM   3968  CA  LEU A 274       3.583   7.243  -7.474  1.00 91.56           C
ATOM   3969  HA  LEU A 274       2.827   6.827  -8.141  1.00 91.56           H
ATOM   3970  C   LEU A 274       4.927   7.107  -8.221  1.00 91.56           C
ATOM   3971  CB  LEU A 274       3.194   8.707  -7.190  1.00 91.56           C
ATOM   3972  HB2 LEU A 274       3.850   9.117  -6.422  1.00 91.56           H
ATOM   3973  HB3 LEU A 274       2.176   8.716  -6.800  1.00 91.56           H
ATOM   3974  O   LEU A 274       4.872   6.911  -9.432  1.00 91.56           O
ATOM   3975  CG  LEU A 274       3.210   9.644  -8.404  1.00 91.56           C
ATOM   3976  HG  LEU A 274       4.176   9.588  -8.905  1.00 91.56           H
ATOM   3977  CD1 LEU A 274       2.094   9.287  -9.388  1.00 91.56           C
ATOM   3978 HD11 LEU A 274       2.105   9.989 -10.222  1.00 91.56           H
ATOM   3979 HD12 LEU A 274       1.123   9.323  -8.894  1.00 91.56           H
ATOM   3980 HD13 LEU A 274       2.259   8.286  -9.788  1.00 91.56           H
ATOM   3981  CD2 LEU A 274       2.998  11.085  -7.938  1.00 91.56           C
ATOM   3982 HD21 LEU A 274       3.802  11.369  -7.259  1.00 91.56           H
ATOM   3983 HD22 LEU A 274       2.040  11.177  -7.427  1.00 91.56           H
ATOM   3984 HD23 LEU A 274       3.018  11.753  -8.799  1.00 91.56           H
ATOM   3985  N   PRO A 275       6.111   7.148  -7.576  1.00 94.19           N
ATOM   3986  CA  PRO A 275       7.389   7.026  -8.280  1.00 94.19           C
ATOM   3987  HA  PRO A 275       7.484   7.858  -8.977  1.00 94.19           H
ATOM   3988  C   PRO A 275       7.527   5.718  -9.065  1.00 94.19           C
ATOM   3989  CB  PRO A 275       8.463   7.162  -7.196  1.00 94.19           C
ATOM   3990  HB2 PRO A 275       9.376   7.618  -7.580  1.00 94.19           H
ATOM   3991  HB3 PRO A 275       8.676   6.194  -6.742  1.00 94.19           H
ATOM   3992  O   PRO A 275       7.833   5.747 -10.254  1.00 94.19           O
ATOM   3993  CG  PRO A 275       7.781   8.038  -6.153  1.00 94.19           C
ATOM   3994  HG2 PRO A 275       8.231   7.928  -5.167  1.00 94.19           H
ATOM   3995  HG3 PRO A 275       7.796   9.080  -6.472  1.00 94.19           H
ATOM   3996  CD  PRO A 275       6.355   7.505  -6.187  1.00 94.19           C
ATOM   3997  HD2 PRO A 275       5.672   8.281  -5.840  1.00 94.19           H
ATOM   3998  HD3 PRO A 275       6.277   6.619  -5.557  1.00 94.19           H
ATOM   3999  N   PHE A 276       7.201   4.580  -8.444  1.00 92.44           N
ATOM   4000  H   PHE A 276       6.893   4.624  -7.483  1.00 92.44           H
ATOM   4001  CA  PHE A 276       7.257   3.272  -9.103  1.00 92.44           C
ATOM   4002  HA  PHE A 276       8.267   3.089  -9.469  1.00 92.44           H
ATOM   4003  C   PHE A 276       6.309   3.215 -10.304  1.00 92.44           C
ATOM   4004  CB  PHE A 276       6.881   2.190  -8.083  1.00 92.44           C
ATOM   4005  HB2 PHE A 276       7.580   2.196  -7.246  1.00 92.44           H
ATOM   4006  HB3 PHE A 276       5.894   2.413  -7.677  1.00 92.44           H
ATOM   4007  O   PHE A 276       6.662   2.749 -11.387  1.00 92.44           O
ATOM   4008  CG  PHE A 276       6.862   0.804  -8.681  1.00 92.44           C
ATOM   4009  CD1 PHE A 276       5.651   0.277  -9.157  1.00 92.44           C
ATOM   4010  HD1 PHE A 276       4.737   0.848  -9.082  1.00 92.44           H
ATOM   4011  CD2 PHE A 276       8.052   0.068  -8.828  1.00 92.44           C
ATOM   4012  HD2 PHE A 276       8.991   0.470  -8.476  1.00 92.44           H
ATOM   4013  CE1 PHE A 276       5.632  -0.973  -9.784  1.00 92.44           C
ATOM   4014  HE1 PHE A 276       4.701  -1.329 -10.202  1.00 92.44           H
ATOM   4015  CE2 PHE A 276       8.021  -1.193  -9.451  1.00 92.44           C
ATOM   4016  HE2 PHE A 276       8.931  -1.757  -9.588  1.00 92.44           H
ATOM   4017  CZ  PHE A 276       6.809  -1.722  -9.919  1.00 92.44           C
ATOM   4018  HZ  PHE A 276       6.785  -2.689 -10.400  1.00 92.44           H
ATOM   4019  N   GLN A 277       5.107   3.750 -10.110  1.00 90.31           N
ATOM   4020  H   GLN A 277       4.904   4.142  -9.201  1.00 90.31           H
ATOM   4021  CA  GLN A 277       4.071   3.777 -11.125  1.00 90.31           C
ATOM   4022  HA  GLN A 277       3.970   2.771 -11.532  1.00 90.31           H
ATOM   4023  C   GLN A 277       4.464   4.658 -12.321  1.00 90.31           C
ATOM   4024  CB  GLN A 277       2.770   4.218 -10.424  1.00 90.31           C
ATOM   4025  HB2 GLN A 277       1.982   4.452 -11.141  1.00 90.31           H
ATOM   4026  HB3 GLN A 277       2.962   5.163  -9.916  1.00 90.31           H
ATOM   4027  O   GLN A 277       4.311   4.250 -13.474  1.00 90.31           O
ATOM   4028  CG  GLN A 277       2.199   3.240  -9.374  1.00 90.31           C
ATOM   4029  HG2 GLN A 277       1.215   3.602  -9.078  1.00 90.31           H
ATOM   4030  HG3 GLN A 277       2.829   3.270  -8.484  1.00 90.31           H
ATOM   4031  CD  GLN A 277       2.070   1.755  -9.727  1.00 90.31           C
ATOM   4032  NE2 GLN A 277       1.529   0.962  -8.836  1.00 90.31           N
ATOM   4033 HE21 GLN A 277       1.154   1.299  -7.961  1.00 90.31           H
ATOM   4034 HE22 GLN A 277       1.436  -0.007  -9.105  1.00 90.31           H
ATOM   4035  OE1 GLN A 277       2.474   1.239 -10.751  1.00 90.31           O
ATOM   4036  N   LEU A 278       5.042   5.832 -12.066  1.00 90.75           N
ATOM   4037  H   LEU A 278       5.173   6.109 -11.104  1.00 90.75           H
ATOM   4038  CA  LEU A 278       5.568   6.698 -13.117  1.00 90.75           C
ATOM   4039  HA  LEU A 278       4.786   6.867 -13.857  1.00 90.75           H
ATOM   4040  C   LEU A 278       6.719   6.036 -13.872  1.00 90.75           C
ATOM   4041  CB  LEU A 278       6.005   8.047 -12.527  1.00 90.75           C
ATOM   4042  HB2 LEU A 278       6.565   8.589 -13.289  1.00 90.75           H
ATOM   4043  HB3 LEU A 278       6.678   7.860 -11.691  1.00 90.75           H
ATOM   4044  O   LEU A 278       6.718   6.103 -15.091  1.00 90.75           O
ATOM   4045  CG  LEU A 278       4.847   8.942 -12.055  1.00 90.75           C
ATOM   4046  HG  LEU A 278       4.248   8.420 -11.309  1.00 90.75           H
ATOM   4047  CD1 LEU A 278       5.425  10.207 -11.419  1.00 90.75           C
ATOM   4048 HD11 LEU A 278       6.060   9.932 -10.577  1.00 90.75           H
ATOM   4049 HD12 LEU A 278       6.019  10.755 -12.151  1.00 90.75           H
ATOM   4050 HD13 LEU A 278       4.617  10.845 -11.060  1.00 90.75           H
ATOM   4051  CD2 LEU A 278       3.913   9.361 -13.194  1.00 90.75           C
ATOM   4052 HD21 LEU A 278       3.174  10.071 -12.823  1.00 90.75           H
ATOM   4053 HD22 LEU A 278       4.488   9.822 -13.997  1.00 90.75           H
ATOM   4054 HD23 LEU A 278       3.383   8.492 -13.583  1.00 90.75           H
ATOM   4055  N   LEU A 279       7.645   5.344 -13.201  1.00 91.44           N
ATOM   4056  H   LEU A 279       7.612   5.333 -12.192  1.00 91.44           H
ATOM   4057  CA  LEU A 279       8.740   4.635 -13.878  1.00 91.44           C
ATOM   4058  HA  LEU A 279       9.286   5.339 -14.505  1.00 91.44           H
ATOM   4059  C   LEU A 279       8.232   3.538 -14.818  1.00 91.44           C
ATOM   4060  CB  LEU A 279       9.696   4.033 -12.837  1.00 91.44           C
ATOM   4061  HB2 LEU A 279      10.386   3.352 -13.337  1.00 91.44           H
ATOM   4062  HB3 LEU A 279       9.113   3.449 -12.126  1.00 91.44           H
ATOM   4063  O   LEU A 279       8.755   3.390 -15.918  1.00 91.44           O
ATOM   4064  CG  LEU A 279      10.520   5.087 -12.084  1.00 91.44           C
ATOM   4065  HG  LEU A 279       9.865   5.878 -11.718  1.00 91.44           H
ATOM   4066  CD1 LEU A 279      11.200   4.431 -10.889  1.00 91.44           C
ATOM   4067 HD11 LEU A 279      11.999   3.772 -11.228  1.00 91.44           H
ATOM   4068 HD12 LEU A 279      10.471   3.866 -10.308  1.00 91.44           H
ATOM   4069 HD13 LEU A 279      11.609   5.210 -10.246  1.00 91.44           H
ATOM   4070  CD2 LEU A 279      11.588   5.728 -12.971  1.00 91.44           C
ATOM   4071 HD21 LEU A 279      11.129   6.240 -13.817  1.00 91.44           H
ATOM   4072 HD22 LEU A 279      12.277   4.969 -13.342  1.00 91.44           H
ATOM   4073 HD23 LEU A 279      12.146   6.464 -12.392  1.00 91.44           H
ATOM   4074  N   LYS A 280       7.178   2.807 -14.433  1.00 89.44           N
ATOM   4075  H   LYS A 280       6.819   2.943 -13.499  1.00 89.44           H
ATOM   4076  CA  LYS A 280       6.570   1.793 -15.308  1.00 89.44           C
ATOM   4077  HA  LYS A 280       7.375   1.221 -15.769  1.00 89.44           H
ATOM   4078  C   LYS A 280       5.821   2.400 -16.501  1.00 89.44           C
ATOM   4079  CB  LYS A 280       5.687   0.836 -14.485  1.00 89.44           C
ATOM   4080  HB2 LYS A 280       5.099   0.226 -15.170  1.00 89.44           H
ATOM   4081  HB3 LYS A 280       4.990   1.422 -13.886  1.00 89.44           H
ATOM   4082  O   LYS A 280       5.855   1.802 -17.570  1.00 89.44           O
ATOM   4083  CG  LYS A 280       6.469  -0.115 -13.551  1.00 89.44           C
ATOM   4084  HG2 LYS A 280       5.744  -0.701 -12.987  1.00 89.44           H
ATOM   4085  HG3 LYS A 280       7.056   0.468 -12.841  1.00 89.44           H
ATOM   4086  CD  LYS A 280       7.406  -1.088 -14.301  1.00 89.44           C
ATOM   4087  HD2 LYS A 280       6.838  -1.589 -15.085  1.00 89.44           H
ATOM   4088  HD3 LYS A 280       8.216  -0.522 -14.761  1.00 89.44           H
ATOM   4089  CE  LYS A 280       8.019  -2.155 -13.373  1.00 89.44           C
ATOM   4090  HE2 LYS A 280       7.205  -2.716 -12.914  1.00 89.44           H
ATOM   4091  HE3 LYS A 280       8.562  -1.644 -12.577  1.00 89.44           H
ATOM   4092  NZ  LYS A 280       8.938  -3.095 -14.094  1.00 89.44           N
ATOM   4093  HZ1 LYS A 280       8.483  -3.625 -14.823  1.00 89.44           H
ATOM   4094  HZ2 LYS A 280       9.330  -3.801 -13.486  1.00 89.44           H
ATOM   4095  HZ3 LYS A 280       9.715  -2.615 -14.524  1.00 89.44           H
ATOM   4096  N   ILE A 281       5.181   3.566 -16.351  1.00 88.50           N
ATOM   4097  H   ILE A 281       5.183   3.983 -15.431  1.00 88.50           H
ATOM   4098  CA  ILE A 281       4.528   4.300 -17.461  1.00 88.50           C
ATOM   4099  HA  ILE A 281       3.948   3.602 -18.065  1.00 88.50           H
ATOM   4100  C   ILE A 281       5.572   4.927 -18.393  1.00 88.50           C
ATOM   4101  CB  ILE A 281       3.574   5.388 -16.902  1.00 88.50           C
ATOM   4102  HB  ILE A 281       4.121   5.982 -16.170  1.00 88.50           H
ATOM   4103  O   ILE A 281       5.447   4.884 -19.613  1.00 88.50           O
ATOM   4104  CG1 ILE A 281       2.364   4.734 -16.203  1.00 88.50           C
ATOM   4105 HG12 ILE A 281       1.718   4.275 -16.951  1.00 88.50           H
ATOM   4106 HG13 ILE A 281       2.721   3.943 -15.544  1.00 88.50           H
ATOM   4107  CG2 ILE A 281       3.074   6.337 -18.012  1.00 88.50           C
ATOM   4108 HG21 ILE A 281       2.378   7.075 -17.613  1.00 88.50           H
ATOM   4109 HG22 ILE A 281       3.906   6.894 -18.443  1.00 88.50           H
ATOM   4110 HG23 ILE A 281       2.585   5.764 -18.800  1.00 88.50           H
ATOM   4111  CD1 ILE A 281       1.527   5.703 -15.353  1.00 88.50           C
ATOM   4112 HD11 ILE A 281       0.723   5.153 -14.864  1.00 88.50           H
ATOM   4113 HD12 ILE A 281       2.157   6.167 -14.593  1.00 88.50           H
ATOM   4114 HD13 ILE A 281       1.072   6.476 -15.972  1.00 88.50           H
ATOM   4115  N   CYS A 282       6.603   5.519 -17.801  1.00 86.56           N
ATOM   4116  H   CYS A 282       6.617   5.534 -16.792  1.00 86.56           H
ATOM   4117  CA  CYS A 282       7.652   6.272 -18.468  1.00 86.56           C
ATOM   4118  HA  CYS A 282       7.263   6.650 -19.414  1.00 86.56           H
ATOM   4119  C   CYS A 282       8.865   5.398 -18.817  1.00 86.56           C
ATOM   4120  CB  CYS A 282       8.020   7.475 -17.580  1.00 86.56           C
ATOM   4121  HB2 CYS A 282       8.885   8.003 -17.983  1.00 86.56           H
ATOM   4122  HB3 CYS A 282       8.308   7.120 -16.591  1.00 86.56           H
ATOM   4123  O   CYS A 282       9.942   5.937 -19.059  1.00 86.56           O
ATOM   4124  SG  CYS A 282       6.617   8.626 -17.453  1.00 86.56           S
ATOM   4125  HG  CYS A 282       7.248   9.538 -16.708  1.00 86.56           H
ATOM   4126  N   ASN A 283       8.726   4.068 -18.864  1.00 85.19           N
ATOM   4127  H   ASN A 283       7.823   3.659 -18.671  1.00 85.19           H
ATOM   4128  CA  ASN A 283       9.848   3.174 -19.166  1.00 85.19           C
ATOM   4129  HA  ASN A 283      10.632   3.364 -18.433  1.00 85.19           H
ATOM   4130  C   ASN A 283      10.459   3.468 -20.550  1.00 85.19           C
ATOM   4131  CB  ASN A 283       9.425   1.702 -19.012  1.00 85.19           C
ATOM   4132  HB2 ASN A 283       8.943   1.558 -18.045  1.00 85.19           H
ATOM   4133  HB3 ASN A 283      10.330   1.095 -19.026  1.00 85.19           H
ATOM   4134  O   ASN A 283      11.671   3.394 -20.702  1.00 85.19           O
ATOM   4135  CG  ASN A 283       8.494   1.198 -20.103  1.00 85.19           C
ATOM   4136  ND2 ASN A 283       8.503  -0.085 -20.373  1.00 85.19           N
ATOM   4137 HD21 ASN A 283       7.958  -0.369 -21.175  1.00 85.19           H
ATOM   4138 HD22 ASN A 283       9.243  -0.673 -20.016  1.00 85.19           H
ATOM   4139  OD1 ASN A 283       7.743   1.938 -20.716  1.00 85.19           O
ATOM   4140  N   LYS A 284       9.641   3.922 -21.510  1.00 83.69           N
ATOM   4141  H   LYS A 284       8.653   3.833 -21.322  1.00 83.69           H
ATOM   4142  CA  LYS A 284      10.057   4.381 -22.848  1.00 83.69           C
ATOM   4143  HA  LYS A 284      10.604   3.583 -23.350  1.00 83.69           H
ATOM   4144  C   LYS A 284      11.006   5.586 -22.850  1.00 83.69           C
ATOM   4145  CB  LYS A 284       8.819   4.743 -23.679  1.00 83.69           C
ATOM   4146  HB2 LYS A 284       8.262   5.536 -23.179  1.00 83.69           H
ATOM   4147  HB3 LYS A 284       9.162   5.123 -24.641  1.00 83.69           H
ATOM   4148  O   LYS A 284      11.609   5.881 -23.871  1.00 83.69           O
ATOM   4149  CG  LYS A 284       7.891   3.551 -23.935  1.00 83.69           C
ATOM   4150  HG2 LYS A 284       7.397   3.256 -23.009  1.00 83.69           H
ATOM   4151  HG3 LYS A 284       8.479   2.714 -24.312  1.00 83.69           H
ATOM   4152  CD  LYS A 284       6.836   3.935 -24.975  1.00 83.69           C
ATOM   4153  HD2 LYS A 284       7.346   4.271 -25.879  1.00 83.69           H
ATOM   4154  HD3 LYS A 284       6.215   4.743 -24.588  1.00 83.69           H
ATOM   4155  CE  LYS A 284       5.975   2.715 -25.301  1.00 83.69           C
ATOM   4156  HE2 LYS A 284       5.369   2.464 -24.430  1.00 83.69           H
ATOM   4157  HE3 LYS A 284       6.642   1.875 -25.494  1.00 83.69           H
ATOM   4158  NZ  LYS A 284       5.132   2.967 -26.493  1.00 83.69           N
ATOM   4159  HZ1 LYS A 284       4.515   3.751 -26.337  1.00 83.69           H
ATOM   4160  HZ2 LYS A 284       5.728   3.169 -27.282  1.00 83.69           H
ATOM   4161  HZ3 LYS A 284       4.596   2.141 -26.718  1.00 83.69           H
ATOM   4162  N   PHE A 285      11.122   6.325 -21.745  1.00 85.06           N
ATOM   4163  H   PHE A 285      10.614   6.054 -20.914  1.00 85.06           H
ATOM   4164  CA  PHE A 285      12.141   7.376 -21.633  1.00 85.06           C
ATOM   4165  HA  PHE A 285      12.203   7.920 -22.575  1.00 85.06           H
ATOM   4166  C   PHE A 285      13.537   6.794 -21.379  1.00 85.06           C
ATOM   4167  CB  PHE A 285      11.761   8.372 -20.532  1.00 85.06           C
ATOM   4168  HB2 PHE A 285      11.529   7.840 -19.610  1.00 85.06           H
ATOM   4169  HB3 PHE A 285      12.631   8.993 -20.320  1.00 85.06           H
ATOM   4170  O   PHE A 285      14.537   7.437 -21.696  1.00 85.06           O
ATOM   4171  CG  PHE A 285      10.619   9.301 -20.899  1.00 85.06           C
ATOM   4172  CD1 PHE A 285      10.879  10.471 -21.633  1.00 85.06           C
ATOM   4173  HD1 PHE A 285      11.885  10.691 -21.957  1.00 85.06           H
ATOM   4174  CD2 PHE A 285       9.302   9.009 -20.511  1.00 85.06           C
ATOM   4175  HD2 PHE A 285       9.093   8.070 -20.022  1.00 85.06           H
ATOM   4176  CE1 PHE A 285       9.831  11.356 -21.943  1.00 85.06           C
ATOM   4177  HE1 PHE A 285      10.037  12.252 -22.510  1.00 85.06           H
ATOM   4178  CE2 PHE A 285       8.256   9.905 -20.789  1.00 85.06           C
ATOM   4179  HE2 PHE A 285       7.248   9.673 -20.477  1.00 85.06           H
ATOM   4180  CZ  PHE A 285       8.523  11.084 -21.505  1.00 85.06           C
ATOM   4181  HZ  PHE A 285       7.721  11.769 -21.738  1.00 85.06           H
ATOM   4182  N   PHE A 286      13.607   5.587 -20.816  1.00 85.81           N
ATOM   4183  H   PHE A 286      12.748   5.087 -20.633  1.00 85.81           H
ATOM   4184  CA  PHE A 286      14.854   4.898 -20.493  1.00 85.81           C
ATOM   4185  HA  PHE A 286      15.677   5.611 -20.487  1.00 85.81           H
ATOM   4186  C   PHE A 286      15.206   3.825 -21.526  1.00 85.81           C
ATOM   4187  CB  PHE A 286      14.737   4.300 -19.085  1.00 85.81           C
ATOM   4188  HB2 PHE A 286      15.665   3.780 -18.850  1.00 85.81           H
ATOM   4189  HB3 PHE A 286      13.939   3.557 -19.071  1.00 85.81           H
ATOM   4190  O   PHE A 286      16.387   3.643 -21.812  1.00 85.81           O
ATOM   4191  CG  PHE A 286      14.478   5.334 -18.005  1.00 85.81           C
ATOM   4192  CD1 PHE A 286      15.552   6.065 -17.465  1.00 85.81           C
ATOM   4193  HD1 PHE A 286      16.558   5.878 -17.812  1.00 85.81           H
ATOM   4194  CD2 PHE A 286      13.170   5.576 -17.544  1.00 85.81           C
ATOM   4195  HD2 PHE A 286      12.341   5.026 -17.965  1.00 85.81           H
ATOM   4196  CE1 PHE A 286      15.325   7.017 -16.457  1.00 85.81           C
ATOM   4197  HE1 PHE A 286      16.158   7.562 -16.038  1.00 85.81           H
ATOM   4198  CE2 PHE A 286      12.941   6.532 -16.539  1.00 85.81           C
ATOM   4199  HE2 PHE A 286      11.934   6.712 -16.191  1.00 85.81           H
ATOM   4200  CZ  PHE A 286      14.019   7.250 -15.992  1.00 85.81           C
ATOM   4201  HZ  PHE A 286      13.846   7.981 -15.216  1.00 85.81           H
ATOM   4202  N   LEU A 287      14.191   3.156 -22.080  1.00 85.38           N
ATOM   4203  H   LEU A 287      13.252   3.392 -21.793  1.00 85.38           H
ATOM   4204  CA  LEU A 287      14.312   2.041 -23.014  1.00 85.38           C
ATOM   4205  HA  LEU A 287      15.351   1.715 -23.045  1.00 85.38           H
ATOM   4206  C   LEU A 287      13.908   2.446 -24.437  1.00 85.38           C
ATOM   4207  CB  LEU A 287      13.440   0.868 -22.526  1.00 85.38           C
ATOM   4208  HB2 LEU A 287      13.514   0.060 -23.253  1.00 85.38           H
ATOM   4209  HB3 LEU A 287      12.402   1.203 -22.514  1.00 85.38           H
ATOM   4210  O   LEU A 287      12.947   3.200 -24.614  1.00 85.38           O
ATOM   4211  CG  LEU A 287      13.800   0.316 -21.134  1.00 85.38           C
ATOM   4212  HG  LEU A 287      13.811   1.126 -20.405  1.00 85.38           H
ATOM   4213  CD1 LEU A 287      12.736  -0.691 -20.691  1.00 85.38           C
ATOM   4214 HD11 LEU A 287      11.760  -0.206 -20.675  1.00 85.38           H
ATOM   4215 HD12 LEU A 287      12.982  -1.061 -19.695  1.00 85.38           H
ATOM   4216 HD13 LEU A 287      12.715  -1.527 -21.390  1.00 85.38           H
ATOM   4217  CD2 LEU A 287      15.159  -0.377 -21.125  1.00 85.38           C
ATOM   4218 HD21 LEU A 287      15.370  -0.786 -20.137  1.00 85.38           H
ATOM   4219 HD22 LEU A 287      15.178  -1.185 -21.856  1.00 85.38           H
ATOM   4220 HD23 LEU A 287      15.945   0.337 -21.372  1.00 85.38           H
ATOM   4221  N   ASP A 288      14.612   1.905 -25.425  1.00 81.94           N
ATOM   4222  H   ASP A 288      15.387   1.301 -25.190  1.00 81.94           H
ATOM   4223  CA  ASP A 288      14.266   1.986 -26.842  1.00 81.94           C
ATOM   4224  HA  ASP A 288      13.854   2.979 -27.027  1.00 81.94           H
ATOM   4225  C   ASP A 288      13.167   0.972 -27.234  1.00 81.94           C
ATOM   4226  CB  ASP A 288      15.548   1.878 -27.696  1.00 81.94           C
ATOM   4227  HB2 ASP A 288      15.300   2.156 -28.720  1.00 81.94           H
ATOM   4228  HB3 ASP A 288      16.272   2.607 -27.334  1.00 81.94           H
ATOM   4229  O   ASP A 288      12.597   0.266 -26.394  1.00 81.94           O
ATOM   4230  CG  ASP A 288      16.212   0.497 -27.727  1.00 81.94           C
ATOM   4231  OD1 ASP A 288      15.576  -0.485 -27.282  1.00 81.94           O
ATOM   4232  OD2 ASP A 288      17.336   0.422 -28.262  1.00 81.94           O
ATOM   4233  N   GLU A 289      12.822   0.911 -28.525  1.00 79.75           N
ATOM   4234  H   GLU A 289      13.351   1.457 -29.190  1.00 79.75           H
ATOM   4235  CA  GLU A 289      11.796  -0.010 -29.040  1.00 79.75           C
ATOM   4236  HA  GLU A 289      10.901   0.092 -28.426  1.00 79.75           H
ATOM   4237  C   GLU A 289      12.199  -1.494 -28.952  1.00 79.75           C
ATOM   4238  CB  GLU A 289      11.429   0.351 -30.492  1.00 79.75           C
ATOM   4239  HB2 GLU A 289      12.324   0.314 -31.113  1.00 79.75           H
ATOM   4240  HB3 GLU A 289      10.721  -0.393 -30.858  1.00 79.75           H
ATOM   4241  O   GLU A 289      11.323  -2.362 -28.937  1.00 79.75           O
ATOM   4242  CG  GLU A 289      10.775   1.739 -30.610  1.00 79.75           C
ATOM   4243  HG2 GLU A 289       9.967   1.798 -29.881  1.00 79.75           H
ATOM   4244  HG3 GLU A 289      11.510   2.501 -30.353  1.00 79.75           H
ATOM   4245  CD  GLU A 289      10.199   2.049 -32.005  1.00 79.75           C
ATOM   4246  OE1 GLU A 289       9.472   3.068 -32.097  1.00 79.75           O
ATOM   4247  OE2 GLU A 289      10.430   1.273 -32.958  1.00 79.75           O
ATOM   4248  N   GLU A 290      13.498  -1.789 -28.848  1.00 81.44           N
ATOM   4249  H   GLU A 290      14.161  -1.036 -28.724  1.00 81.44           H
ATOM   4250  CA  GLU A 290      14.047  -3.140 -28.691  1.00 81.44           C
ATOM   4251  HA  GLU A 290      13.340  -3.851 -29.121  1.00 81.44           H
ATOM   4252  C   GLU A 290      14.201  -3.547 -27.211  1.00 81.44           C
ATOM   4253  CB  GLU A 290      15.362  -3.285 -29.482  1.00 81.44           C
ATOM   4254  HB2 GLU A 290      16.092  -2.564 -29.114  1.00 81.44           H
ATOM   4255  HB3 GLU A 290      15.751  -4.289 -29.315  1.00 81.44           H
ATOM   4256  O   GLU A 290      14.613  -4.669 -26.921  1.00 81.44           O
ATOM   4257  CG  GLU A 290      15.162  -3.090 -30.998  1.00 81.44           C
ATOM   4258  HG2 GLU A 290      14.330  -3.718 -31.316  1.00 81.44           H
ATOM   4259  HG3 GLU A 290      14.889  -2.052 -31.192  1.00 81.44           H
ATOM   4260  CD  GLU A 290      16.399  -3.448 -31.846  1.00 81.44           C
ATOM   4261  OE1 GLU A 290      16.244  -3.477 -33.091  1.00 81.44           O
ATOM   4262  OE2 GLU A 290      17.478  -3.730 -31.272  1.00 81.44           O
ATOM   4263  N   ASN A 291      13.777  -2.691 -26.269  1.00 80.19           N
ATOM   4264  H   ASN A 291      13.512  -1.775 -26.603  1.00 80.19           H
ATOM   4265  CA  ASN A 291      13.968  -2.828 -24.820  1.00 80.19           C
ATOM   4266  HA  ASN A 291      13.509  -1.941 -24.385  1.00 80.19           H
ATOM   4267  C   ASN A 291      15.441  -2.761 -24.368  1.00 80.19           C
ATOM   4268  CB  ASN A 291      13.222  -4.047 -24.235  1.00 80.19           C
ATOM   4269  HB2 ASN A 291      13.375  -4.064 -23.156  1.00 80.19           H
ATOM   4270  HB3 ASN A 291      13.655  -4.965 -24.632  1.00 80.19           H
ATOM   4271  O   ASN A 291      15.785  -3.301 -23.314  1.00 80.19           O
ATOM   4272  CG  ASN A 291      11.727  -4.039 -24.455  1.00 80.19           C
ATOM   4273  ND2 ASN A 291      11.207  -4.998 -25.184  1.00 80.19           N
ATOM   4274 HD21 ASN A 291      10.215  -4.919 -25.357  1.00 80.19           H
ATOM   4275 HD22 ASN A 291      11.846  -5.537 -25.751  1.00 80.19           H
ATOM   4276  OD1 ASN A 291      10.990  -3.228 -23.916  1.00 80.19           O
ATOM   4277  N   HIS A 292      16.302  -2.074 -25.117  1.00 84.75           N
ATOM   4278  H   HIS A 292      15.973  -1.647 -25.971  1.00 84.75           H
ATOM   4279  CA  HIS A 292      17.647  -1.711 -24.681  1.00 84.75           C
ATOM   4280  HA  HIS A 292      17.975  -2.414 -23.916  1.00 84.75           H
ATOM   4281  C   HIS A 292      17.660  -0.313 -24.060  1.00 84.75           C
ATOM   4282  CB  HIS A 292      18.634  -1.806 -25.847  1.00 84.75           C
ATOM   4283  HB2 HIS A 292      19.634  -1.569 -25.483  1.00 84.75           H
ATOM   4284  HB3 HIS A 292      18.374  -1.057 -26.594  1.00 84.75           H
ATOM   4285  O   HIS A 292      16.880   0.565 -24.427  1.00 84.75           O
ATOM   4286  CG  HIS A 292      18.689  -3.154 -26.517  1.00 84.75           C
ATOM   4287  CD2 HIS A 292      18.665  -4.383 -25.915  1.00 84.75           C
ATOM   4288  HD2 HIS A 292      18.588  -4.567 -24.853  1.00 84.75           H
ATOM   4289  ND1 HIS A 292      18.779  -3.369 -27.870  1.00 84.75           N
ATOM   4290  HD1 HIS A 292      18.623  -2.677 -28.589  1.00 84.75           H
ATOM   4291  CE1 HIS A 292      18.812  -4.694 -28.079  1.00 84.75           C
ATOM   4292  HE1 HIS A 292      18.794  -5.153 -29.056  1.00 84.75           H
ATOM   4293  NE2 HIS A 292      18.768  -5.361 -26.911  1.00 84.75           N
ATOM   4294  N   PHE A 293      18.549  -0.078 -23.095  1.00 87.31           N
ATOM   4295  H   PHE A 293      19.196  -0.805 -22.826  1.00 87.31           H
ATOM   4296  CA  PHE A 293      18.695   1.249 -22.503  1.00 87.31           C
ATOM   4297  HA  PHE A 293      17.700   1.613 -22.247  1.00 87.31           H
ATOM   4298  C   PHE A 293      19.304   2.240 -23.501  1.00 87.31           C
ATOM   4299  CB  PHE A 293      19.510   1.176 -21.209  1.00 87.31           C
ATOM   4300  HB2 PHE A 293      20.438   0.634 -21.392  1.00 87.31           H
ATOM   4301  HB3 PHE A 293      19.782   2.189 -20.911  1.00 87.31           H
ATOM   4302  O   PHE A 293      20.322   1.961 -24.129  1.00 87.31           O
ATOM   4303  CG  PHE A 293      18.759   0.542 -20.056  1.00 87.31           C
ATOM   4304  CD1 PHE A 293      17.781   1.287 -19.370  1.00 87.31           C
ATOM   4305  HD1 PHE A 293      17.558   2.297 -19.682  1.00 87.31           H
ATOM   4306  CD2 PHE A 293      19.051  -0.772 -19.649  1.00 87.31           C
ATOM   4307  HD2 PHE A 293      19.827  -1.338 -20.142  1.00 87.31           H
ATOM   4308  CE1 PHE A 293      17.101   0.722 -18.278  1.00 87.31           C
ATOM   4309  HE1 PHE A 293      16.354   1.296 -17.750  1.00 87.31           H
ATOM   4310  CE2 PHE A 293      18.372  -1.336 -18.555  1.00 87.31           C
ATOM   4311  HE2 PHE A 293      18.637  -2.326 -18.215  1.00 87.31           H
ATOM   4312  CZ  PHE A 293      17.404  -0.588 -17.864  1.00 87.31           C
ATOM   4313  HZ  PHE A 293      16.915  -1.018 -17.003  1.00 87.31           H
ATOM   4314  N   ASN A 294      18.730   3.446 -23.578  1.00 87.25           N
ATOM   4315  H   ASN A 294      17.855   3.563 -23.088  1.00 87.25           H
ATOM   4316  CA  ASN A 294      19.173   4.513 -24.487  1.00 87.25           C
ATOM   4317  HA  ASN A 294      19.103   4.153 -25.514  1.00 87.25           H
ATOM   4318  C   ASN A 294      20.636   4.950 -24.256  1.00 87.25           C
ATOM   4319  CB  ASN A 294      18.230   5.721 -24.296  1.00 87.25           C
ATOM   4320  HB2 ASN A 294      18.182   5.983 -23.239  1.00 87.25           H
ATOM   4321  HB3 ASN A 294      18.630   6.573 -24.846  1.00 87.25           H
ATOM   4322  O   ASN A 294      21.279   5.506 -25.145  1.00 87.25           O
ATOM   4323  CG  ASN A 294      16.823   5.481 -24.818  1.00 87.25           C
ATOM   4324  ND2 ASN A 294      15.811   6.098 -24.250  1.00 87.25           N
ATOM   4325 HD21 ASN A 294      15.910   6.652 -23.410  1.00 87.25           H
ATOM   4326 HD22 ASN A 294      14.909   5.825 -24.612  1.00 87.25           H
ATOM   4327  OD1 ASN A 294      16.603   4.767 -25.771  1.00 87.25           O
ATOM   4328  N   SER A 295      21.145   4.782 -23.033  1.00 89.00           N
ATOM   4329  H   SER A 295      20.592   4.248 -22.377  1.00 89.00           H
ATOM   4330  CA  SER A 295      22.536   5.046 -22.649  1.00 89.00           C
ATOM   4331  HA  SER A 295      23.197   4.629 -23.409  1.00 89.00           H
ATOM   4332  C   SER A 295      22.853   4.382 -21.306  1.00 89.00           C
ATOM   4333  CB  SER A 295      22.790   6.559 -22.538  1.00 89.00           C
ATOM   4334  HB2 SER A 295      23.838   6.733 -22.295  1.00 89.00           H
ATOM   4335  HB3 SER A 295      22.577   7.035 -23.495  1.00 89.00           H
ATOM   4336  O   SER A 295      21.947   4.156 -20.506  1.00 89.00           O
ATOM   4337  OG  SER A 295      21.976   7.139 -21.534  1.00 89.00           O
ATOM   4338  HG  SER A 295      21.071   6.917 -21.767  1.00 89.00           H
ATOM   4339  N   GLU A 296      24.136   4.178 -21.002  1.00 87.19           N
ATOM   4340  H   GLU A 296      24.837   4.290 -21.721  1.00 87.19           H
ATOM   4341  CA  GLU A 296      24.598   3.706 -19.682  1.00 87.19           C
ATOM   4342  HA  GLU A 296      24.221   2.700 -19.495  1.00 87.19           H
ATOM   4343  C   GLU A 296      24.115   4.624 -18.539  1.00 87.19           C
ATOM   4344  CB  GLU A 296      26.134   3.665 -19.727  1.00 87.19           C
ATOM   4345  HB2 GLU A 296      26.501   4.683 -19.857  1.00 87.19           H
ATOM   4346  HB3 GLU A 296      26.441   3.076 -20.591  1.00 87.19           H
ATOM   4347  O   GLU A 296      23.726   4.176 -17.461  1.00 87.19           O
ATOM   4348  CG  GLU A 296      26.776   3.056 -18.470  1.00 87.19           C
ATOM   4349  HG2 GLU A 296      26.442   3.616 -17.596  1.00 87.19           H
ATOM   4350  HG3 GLU A 296      26.436   2.026 -18.366  1.00 87.19           H
ATOM   4351  CD  GLU A 296      28.315   3.090 -18.505  1.00 87.19           C
ATOM   4352  OE1 GLU A 296      28.921   2.697 -17.482  1.00 87.19           O
ATOM   4353  OE2 GLU A 296      28.885   3.575 -19.511  1.00 87.19           O
ATOM   4354  N   ALA A 297      24.059   5.939 -18.783  1.00 89.50           N
ATOM   4355  H   ALA A 297      24.374   6.269 -19.684  1.00 89.50           H
ATOM   4356  CA  ALA A 297      23.517   6.894 -17.819  1.00 89.50           C
ATOM   4357  HA  ALA A 297      24.021   6.739 -16.865  1.00 89.50           H
ATOM   4358  C   ALA A 297      22.005   6.700 -17.583  1.00 89.50           C
ATOM   4359  CB  ALA A 297      23.826   8.312 -18.311  1.00 89.50           C
ATOM   4360  HB1 ALA A 297      24.902   8.436 -18.429  1.00 89.50           H
ATOM   4361  HB2 ALA A 297      23.336   8.489 -19.269  1.00 89.50           H
ATOM   4362  HB3 ALA A 297      23.462   9.037 -17.583  1.00 89.50           H
ATOM   4363  O   ALA A 297      21.526   6.901 -16.461  1.00 89.50           O
ATOM   4364  N   ALA A 298      21.252   6.316 -18.620  1.00 89.94           N
ATOM   4365  H   ALA A 298      21.714   6.102 -19.492  1.00 89.94           H
ATOM   4366  CA  ALA A 298      19.827   6.008 -18.508  1.00 89.94           C
ATOM   4367  HA  ALA A 298      19.346   6.813 -17.952  1.00 89.94           H
ATOM   4368  C   ALA A 298      19.592   4.716 -17.716  1.00 89.94           C
ATOM   4369  CB  ALA A 298      19.182   5.952 -19.900  1.00 89.94           C
ATOM   4370  HB1 ALA A 298      19.335   6.896 -20.423  1.00 89.94           H
ATOM   4371  HB2 ALA A 298      19.599   5.131 -20.485  1.00 89.94           H
ATOM   4372  HB3 ALA A 298      18.111   5.781 -19.794  1.00 89.94           H
ATOM   4373  O   ALA A 298      18.719   4.714 -16.852  1.00 89.94           O
ATOM   4374  N   GLU A 299      20.400   3.678 -17.946  1.00 89.56           N
ATOM   4375  H   GLU A 299      21.080   3.746 -18.690  1.00 89.56           H
ATOM   4376  CA  GLU A 299      20.388   2.427 -17.174  1.00 89.56           C
ATOM   4377  HA  GLU A 299      19.412   1.947 -17.257  1.00 89.56           H
ATOM   4378  C   GLU A 299      20.634   2.697 -15.684  1.00 89.56           C
ATOM   4379  CB  GLU A 299      21.434   1.477 -17.774  1.00 89.56           C
ATOM   4380  HB2 GLU A 299      22.416   1.947 -17.720  1.00 89.56           H
ATOM   4381  HB3 GLU A 299      21.190   1.328 -18.826  1.00 89.56           H
ATOM   4382  O   GLU A 299      19.759   2.455 -14.852  1.00 89.56           O
ATOM   4383  CG  GLU A 299      21.500   0.109 -17.080  1.00 89.56           C
ATOM   4384  HG2 GLU A 299      21.846   0.252 -16.056  1.00 89.56           H
ATOM   4385  HG3 GLU A 299      20.496  -0.315 -17.045  1.00 89.56           H
ATOM   4386  CD  GLU A 299      22.450  -0.864 -17.800  1.00 89.56           C
ATOM   4387  OE1 GLU A 299      22.426  -2.067 -17.458  1.00 89.56           O
ATOM   4388  OE2 GLU A 299      23.196  -0.406 -18.699  1.00 89.56           O
ATOM   4389  N   LYS A 300      21.752   3.355 -15.347  1.00 88.69           N
ATOM   4390  H   LYS A 300      22.441   3.504 -16.071  1.00 88.69           H
ATOM   4391  CA  LYS A 300      22.080   3.695 -13.954  1.00 88.69           C
ATOM   4392  HA  LYS A 300      22.131   2.761 -13.394  1.00 88.69           H
ATOM   4393  C   LYS A 300      20.998   4.545 -13.280  1.00 88.69           C
ATOM   4394  CB  LYS A 300      23.456   4.378 -13.921  1.00 88.69           C
ATOM   4395  HB2 LYS A 300      23.414   5.318 -14.471  1.00 88.69           H
ATOM   4396  HB3 LYS A 300      24.177   3.723 -14.412  1.00 88.69           H
ATOM   4397  O   LYS A 300      20.681   4.340 -12.109  1.00 88.69           O
ATOM   4398  CG  LYS A 300      23.919   4.638 -12.480  1.00 88.69           C
ATOM   4399  HG2 LYS A 300      23.259   5.368 -12.012  1.00 88.69           H
ATOM   4400  HG3 LYS A 300      23.865   3.705 -11.920  1.00 88.69           H
ATOM   4401  CD  LYS A 300      25.355   5.169 -12.426  1.00 88.69           C
ATOM   4402  HD2 LYS A 300      25.412   6.131 -12.934  1.00 88.69           H
ATOM   4403  HD3 LYS A 300      26.011   4.457 -12.927  1.00 88.69           H
ATOM   4404  CE  LYS A 300      25.773   5.313 -10.956  1.00 88.69           C
ATOM   4405  HE2 LYS A 300      25.549   4.375 -10.449  1.00 88.69           H
ATOM   4406  HE3 LYS A 300      25.166   6.088 -10.488  1.00 88.69           H
ATOM   4407  NZ  LYS A 300      27.218   5.615 -10.813  1.00 88.69           N
ATOM   4408  HZ1 LYS A 300      27.475   5.635  -9.836  1.00 88.69           H
ATOM   4409  HZ2 LYS A 300      27.762   4.882 -11.246  1.00 88.69           H
ATOM   4410  HZ3 LYS A 300      27.456   6.496 -11.245  1.00 88.69           H
ATOM   4411  N   SER A 301      20.429   5.517 -13.998  1.00 90.44           N
ATOM   4412  H   SER A 301      20.720   5.625 -14.959  1.00 90.44           H
ATOM   4413  CA  SER A 301      19.354   6.361 -13.455  1.00 90.44           C
ATOM   4414  HA  SER A 301      19.678   6.778 -12.502  1.00 90.44           H
ATOM   4415  C   SER A 301      18.083   5.557 -13.205  1.00 90.44           C
ATOM   4416  CB  SER A 301      19.008   7.515 -14.397  1.00 90.44           C
ATOM   4417  HB2 SER A 301      18.224   8.120 -13.941  1.00 90.44           H
ATOM   4418  HB3 SER A 301      18.638   7.123 -15.344  1.00 90.44           H
ATOM   4419  O   SER A 301      17.449   5.720 -12.163  1.00 90.44           O
ATOM   4420  OG  SER A 301      20.137   8.329 -14.630  1.00 90.44           O
ATOM   4421  HG  SER A 301      20.693   7.864 -15.260  1.00 90.44           H
ATOM   4422  N   HIS A 302      17.708   4.701 -14.153  1.00 91.50           N
ATOM   4423  H   HIS A 302      18.304   4.563 -14.957  1.00 91.50           H
ATOM   4424  CA  HIS A 302      16.536   3.846 -14.051  1.00 91.50           C
ATOM   4425  HA  HIS A 302      15.653   4.467 -13.901  1.00 91.50           H
ATOM   4426  C   HIS A 302      16.644   2.893 -12.859  1.00 91.50           C
ATOM   4427  CB  HIS A 302      16.382   3.089 -15.369  1.00 91.50           C
ATOM   4428  HB2 HIS A 302      17.307   2.557 -15.593  1.00 91.50           H
ATOM   4429  HB3 HIS A 302      16.206   3.799 -16.176  1.00 91.50           H
ATOM   4430  O   HIS A 302      15.700   2.812 -12.072  1.00 91.50           O
ATOM   4431  CG  HIS A 302      15.267   2.089 -15.350  1.00 91.50           C
ATOM   4432  CD2 HIS A 302      13.948   2.315 -15.634  1.00 91.50           C
ATOM   4433  HD2 HIS A 302      13.513   3.271 -15.887  1.00 91.50           H
ATOM   4434  ND1 HIS A 302      15.421   0.748 -15.111  1.00 91.50           N
ATOM   4435  HD1 HIS A 302      16.282   0.284 -14.860  1.00 91.50           H
ATOM   4436  CE1 HIS A 302      14.229   0.169 -15.311  1.00 91.50           C
ATOM   4437  HE1 HIS A 302      14.057  -0.895 -15.239  1.00 91.50           H
ATOM   4438  NE2 HIS A 302      13.280   1.085 -15.589  1.00 91.50           N
ATOM   4439  N   ASP A 303      17.801   2.261 -12.667  1.00 89.81           N
ATOM   4440  H   ASP A 303      18.502   2.299 -13.392  1.00 89.81           H
ATOM   4441  CA  ASP A 303      18.034   1.329 -11.564  1.00 89.81           C
ATOM   4442  HA  ASP A 303      17.256   0.566 -11.571  1.00 89.81           H
ATOM   4443  C   ASP A 303      17.956   2.029 -10.207  1.00 89.81           C
ATOM   4444  CB  ASP A 303      19.384   0.632 -11.757  1.00 89.81           C
ATOM   4445  HB2 ASP A 303      20.158   1.380 -11.932  1.00 89.81           H
ATOM   4446  HB3 ASP A 303      19.632   0.095 -10.842  1.00 89.81           H
ATOM   4447  O   ASP A 303      17.176   1.618  -9.349  1.00 89.81           O
ATOM   4448  CG  ASP A 303      19.368  -0.377 -12.910  1.00 89.81           C
ATOM   4449  OD1 ASP A 303      18.265  -0.642 -13.457  1.00 89.81           O
ATOM   4450  OD2 ASP A 303      20.470  -0.888 -13.187  1.00 89.81           O
ATOM   4451  N   ILE A 304      18.648   3.161 -10.033  1.00 92.12           N
ATOM   4452  H   ILE A 304      19.261   3.457 -10.779  1.00 92.12           H
ATOM   4453  CA  ILE A 304      18.583   3.948  -8.790  1.00 92.12           C
ATOM   4454  HA  ILE A 304      18.896   3.309  -7.964  1.00 92.12           H
ATOM   4455  C   ILE A 304      17.141   4.388  -8.495  1.00 92.12           C
ATOM   4456  CB  ILE A 304      19.541   5.160  -8.870  1.00 92.12           C
ATOM   4457  HB  ILE A 304      19.344   5.691  -9.802  1.00 92.12           H
ATOM   4458  O   ILE A 304      16.663   4.271  -7.361  1.00 92.12           O
ATOM   4459  CG1 ILE A 304      21.011   4.683  -8.873  1.00 92.12           C
ATOM   4460 HG12 ILE A 304      21.134   3.877  -9.596  1.00 92.12           H
ATOM   4461 HG13 ILE A 304      21.266   4.280  -7.892  1.00 92.12           H
ATOM   4462  CG2 ILE A 304      19.307   6.139  -7.700  1.00 92.12           C
ATOM   4463 HG21 ILE A 304      19.413   5.613  -6.751  1.00 92.12           H
ATOM   4464 HG22 ILE A 304      20.023   6.960  -7.737  1.00 92.12           H
ATOM   4465 HG23 ILE A 304      18.312   6.579  -7.763  1.00 92.12           H
ATOM   4466  CD1 ILE A 304      22.020   5.782  -9.236  1.00 92.12           C
ATOM   4467 HD11 ILE A 304      22.076   6.533  -8.448  1.00 92.12           H
ATOM   4468 HD12 ILE A 304      23.007   5.334  -9.352  1.00 92.12           H
ATOM   4469 HD13 ILE A 304      21.733   6.255 -10.176  1.00 92.12           H
ATOM   4470  N   LEU A 305      16.426   4.894  -9.506  1.00 94.56           N
ATOM   4471  H   LEU A 305      16.851   4.931 -10.421  1.00 94.56           H
ATOM   4472  CA  LEU A 305      15.044   5.344  -9.350  1.00 94.56           C
ATOM   4473  HA  LEU A 305      14.996   6.029  -8.503  1.00 94.56           H
ATOM   4474  C   LEU A 305      14.106   4.179  -9.015  1.00 94.56           C
ATOM   4475  CB  LEU A 305      14.587   6.076 -10.623  1.00 94.56           C
ATOM   4476  HB2 LEU A 305      13.507   6.218 -10.569  1.00 94.56           H
ATOM   4477  HB3 LEU A 305      14.797   5.440 -11.483  1.00 94.56           H
ATOM   4478  O   LEU A 305      13.223   4.342  -8.166  1.00 94.56           O
ATOM   4479  CG  LEU A 305      15.218   7.462 -10.843  1.00 94.56           C
ATOM   4480  HG  LEU A 305      16.303   7.406 -10.753  1.00 94.56           H
ATOM   4481  CD1 LEU A 305      14.858   7.978 -12.239  1.00 94.56           C
ATOM   4482 HD11 LEU A 305      13.781   8.122 -12.329  1.00 94.56           H
ATOM   4483 HD12 LEU A 305      15.370   8.923 -12.421  1.00 94.56           H
ATOM   4484 HD13 LEU A 305      15.193   7.257 -12.984  1.00 94.56           H
ATOM   4485  CD2 LEU A 305      14.715   8.484  -9.819  1.00 94.56           C
ATOM   4486 HD21 LEU A 305      13.627   8.546  -9.853  1.00 94.56           H
ATOM   4487 HD22 LEU A 305      15.037   8.195  -8.819  1.00 94.56           H
ATOM   4488 HD23 LEU A 305      15.143   9.460 -10.047  1.00 94.56           H
ATOM   4489  N   LEU A 306      14.298   3.006  -9.623  1.00 92.81           N
ATOM   4490  H   LEU A 306      15.037   2.930 -10.308  1.00 92.81           H
ATOM   4491  CA  LEU A 306      13.545   1.801  -9.293  1.00 92.81           C
ATOM   4492  HA  LEU A 306      12.481   2.038  -9.325  1.00 92.81           H
ATOM   4493  C   LEU A 306      13.834   1.336  -7.869  1.00 92.81           C
ATOM   4494  CB  LEU A 306      13.852   0.667 -10.286  1.00 92.81           C
ATOM   4495  HB2 LEU A 306      14.920   0.661 -10.502  1.00 92.81           H
ATOM   4496  HB3 LEU A 306      13.625  -0.278  -9.793  1.00 92.81           H
ATOM   4497  O   LEU A 306      12.877   1.036  -7.151  1.00 92.81           O
ATOM   4498  CG  LEU A 306      13.074   0.696 -11.612  1.00 92.81           C
ATOM   4499  HG  LEU A 306      13.333   1.580 -12.195  1.00 92.81           H
ATOM   4500  CD1 LEU A 306      13.447  -0.568 -12.381  1.00 92.81           C
ATOM   4501 HD11 LEU A 306      12.850  -0.638 -13.290  1.00 92.81           H
ATOM   4502 HD12 LEU A 306      13.276  -1.458 -11.775  1.00 92.81           H
ATOM   4503 HD13 LEU A 306      14.504  -0.525 -12.640  1.00 92.81           H
ATOM   4504  CD2 LEU A 306      11.550   0.647 -11.423  1.00 92.81           C
ATOM   4505 HD21 LEU A 306      11.072   0.593 -12.402  1.00 92.81           H
ATOM   4506 HD22 LEU A 306      11.196   1.555 -10.935  1.00 92.81           H
ATOM   4507 HD23 LEU A 306      11.273  -0.223 -10.827  1.00 92.81           H
ATOM   4508  N   THR A 307      15.095   1.309  -7.434  1.00 94.25           N
ATOM   4509  H   THR A 307      15.845   1.471  -8.090  1.00 94.25           H
ATOM   4510  CA  THR A 307      15.469   0.916  -6.071  1.00 94.25           C
ATOM   4511  HA  THR A 307      15.098  -0.095  -5.898  1.00 94.25           H
ATOM   4512  C   THR A 307      14.807   1.828  -5.040  1.00 94.25           C
ATOM   4513  CB  THR A 307      16.997   0.887  -5.895  1.00 94.25           C
ATOM   4514  HB  THR A 307      17.389   1.887  -6.080  1.00 94.25           H
ATOM   4515  O   THR A 307      14.123   1.349  -4.131  1.00 94.25           O
ATOM   4516  CG2 THR A 307      17.432   0.448  -4.500  1.00 94.25           C
ATOM   4517 HG21 THR A 307      18.514   0.320  -4.487  1.00 94.25           H
ATOM   4518 HG22 THR A 307      17.156   1.204  -3.764  1.00 94.25           H
ATOM   4519 HG23 THR A 307      16.968  -0.506  -4.251  1.00 94.25           H
ATOM   4520  OG1 THR A 307      17.587   0.010  -6.819  1.00 94.25           O
ATOM   4521  HG1 THR A 307      17.642  -0.889  -6.489  1.00 94.25           H
ATOM   4522  N   ILE A 308      14.904   3.150  -5.220  1.00 96.19           N
ATOM   4523  H   ILE A 308      15.465   3.481  -5.993  1.00 96.19           H
ATOM   4524  CA  ILE A 308      14.251   4.135  -4.341  1.00 96.19           C
ATOM   4525  HA  ILE A 308      14.599   3.976  -3.320  1.00 96.19           H
ATOM   4526  C   ILE A 308      12.730   3.937  -4.333  1.00 96.19           C
ATOM   4527  CB  ILE A 308      14.632   5.572  -4.772  1.00 96.19           C
ATOM   4528  HB  ILE A 308      14.445   5.671  -5.841  1.00 96.19           H
ATOM   4529  O   ILE A 308      12.103   3.940  -3.271  1.00 96.19           O
ATOM   4530  CG1 ILE A 308      16.133   5.828  -4.504  1.00 96.19           C
ATOM   4531 HG12 ILE A 308      16.309   5.874  -3.429  1.00 96.19           H
ATOM   4532 HG13 ILE A 308      16.724   5.001  -4.895  1.00 96.19           H
ATOM   4533  CG2 ILE A 308      13.778   6.624  -4.032  1.00 96.19           C
ATOM   4534 HG21 ILE A 308      14.086   7.632  -4.312  1.00 96.19           H
ATOM   4535 HG22 ILE A 308      12.727   6.526  -4.306  1.00 96.19           H
ATOM   4536 HG23 ILE A 308      13.884   6.500  -2.954  1.00 96.19           H
ATOM   4537  CD1 ILE A 308      16.665   7.113  -5.154  1.00 96.19           C
ATOM   4538 HD11 ILE A 308      16.250   7.995  -4.667  1.00 96.19           H
ATOM   4539 HD12 ILE A 308      17.750   7.142  -5.051  1.00 96.19           H
ATOM   4540 HD13 ILE A 308      16.411   7.124  -6.214  1.00 96.19           H
ATOM   4541  N   SER A 309      12.129   3.738  -5.506  1.00 96.19           N
ATOM   4542  H   SER A 309      12.698   3.738  -6.340  1.00 96.19           H
ATOM   4543  CA  SER A 309      10.678   3.597  -5.643  1.00 96.19           C
ATOM   4544  HA  SER A 309      10.195   4.450  -5.167  1.00 96.19           H
ATOM   4545  C   SER A 309      10.138   2.332  -4.970  1.00 96.19           C
ATOM   4546  CB  SER A 309      10.289   3.600  -7.116  1.00 96.19           C
ATOM   4547  HB2 SER A 309       9.205   3.495  -7.176  1.00 96.19           H
ATOM   4548  HB3 SER A 309      10.763   2.770  -7.638  1.00 96.19           H
ATOM   4549  O   SER A 309       9.097   2.387  -4.317  1.00 96.19           O
ATOM   4550  OG  SER A 309      10.650   4.822  -7.720  1.00 96.19           O
ATOM   4551  HG  SER A 309      11.583   4.763  -7.936  1.00 96.19           H
ATOM   4552  N   HIS A 310      10.843   1.201  -5.069  1.00 95.25           N
ATOM   4553  H   HIS A 310      11.697   1.201  -5.608  1.00 95.25           H
ATOM   4554  CA  HIS A 310      10.471  -0.022  -4.351  1.00 95.25           C
ATOM   4555  HA  HIS A 310       9.430  -0.265  -4.561  1.00 95.25           H
ATOM   4556  C   HIS A 310      10.601   0.148  -2.838  1.00 95.25           C
ATOM   4557  CB  HIS A 310      11.342  -1.190  -4.803  1.00 95.25           C
ATOM   4558  HB2 HIS A 310      11.263  -1.994  -4.070  1.00 95.25           H
ATOM   4559  HB3 HIS A 310      12.382  -0.865  -4.826  1.00 95.25           H
ATOM   4560  O   HIS A 310       9.696  -0.239  -2.100  1.00 95.25           O
ATOM   4561  CG  HIS A 310      10.969  -1.757  -6.143  1.00 95.25           C
ATOM   4562  CD2 HIS A 310      10.150  -2.827  -6.380  1.00 95.25           C
ATOM   4563  HD2 HIS A 310       9.613  -3.389  -5.630  1.00 95.25           H
ATOM   4564  ND1 HIS A 310      11.520  -1.391  -7.343  1.00 95.25           N
ATOM   4565  HD1 HIS A 310      12.189  -0.645  -7.467  1.00 95.25           H
ATOM   4566  CE1 HIS A 310      11.070  -2.230  -8.285  1.00 95.25           C
ATOM   4567  HE1 HIS A 310      11.368  -2.204  -9.323  1.00 95.25           H
ATOM   4568  NE2 HIS A 310      10.221  -3.126  -7.748  1.00 95.25           N
ATOM   4569  N   TYR A 311      11.676   0.778  -2.354  1.00 96.88           N
ATOM   4570  H   TYR A 311      12.424   1.050  -2.976  1.00 96.88           H
ATOM   4571  CA  TYR A 311      11.789   1.060  -0.926  1.00 96.88           C
ATOM   4572  HA  TYR A 311      11.679   0.116  -0.393  1.00 96.88           H
ATOM   4573  C   TYR A 311      10.646   1.947  -0.431  1.00 96.88           C
ATOM   4574  CB  TYR A 311      13.164   1.638  -0.585  1.00 96.88           C
ATOM   4575  HB2 TYR A 311      13.460   2.349  -1.357  1.00 96.88           H
ATOM   4576  HB3 TYR A 311      13.092   2.194   0.349  1.00 96.88           H
ATOM   4577  O   TYR A 311      10.050   1.608   0.587  1.00 96.88           O
ATOM   4578  CG  TYR A 311      14.234   0.578  -0.405  1.00 96.88           C
ATOM   4579  CD1 TYR A 311      14.086  -0.431   0.572  1.00 96.88           C
ATOM   4580  HD1 TYR A 311      13.206  -0.451   1.199  1.00 96.88           H
ATOM   4581  CD2 TYR A 311      15.382   0.599  -1.216  1.00 96.88           C
ATOM   4582  HD2 TYR A 311      15.496   1.356  -1.978  1.00 96.88           H
ATOM   4583  CE1 TYR A 311      15.078  -1.419   0.729  1.00 96.88           C
ATOM   4584  HE1 TYR A 311      14.964  -2.205   1.460  1.00 96.88           H
ATOM   4585  CE2 TYR A 311      16.381  -0.376  -1.051  1.00 96.88           C
ATOM   4586  HE2 TYR A 311      17.248  -0.387  -1.695  1.00 96.88           H
ATOM   4587  OH  TYR A 311      17.204  -2.322   0.045  1.00 96.88           O
ATOM   4588  HH  TYR A 311      16.937  -3.100   0.539  1.00 96.88           H
ATOM   4589  CZ  TYR A 311      16.233  -1.387  -0.083  1.00 96.88           C
ATOM   4590  N   LEU A 312      10.259   2.994  -1.173  1.00 97.06           N
ATOM   4591  H   LEU A 312      10.794   3.213  -2.001  1.00 97.06           H
ATOM   4592  CA  LEU A 312       9.104   3.839  -0.836  1.00 97.06           C
ATOM   4593  HA  LEU A 312       9.275   4.274   0.148  1.00 97.06           H
ATOM   4594  C   LEU A 312       7.792   3.048  -0.730  1.00 97.06           C
ATOM   4595  CB  LEU A 312       8.951   4.957  -1.882  1.00 97.06           C
ATOM   4596  HB2 LEU A 312       9.039   4.523  -2.878  1.00 97.06           H
ATOM   4597  HB3 LEU A 312       7.945   5.370  -1.801  1.00 97.06           H
ATOM   4598  O   LEU A 312       7.011   3.297   0.194  1.00 97.06           O
ATOM   4599  CG  LEU A 312       9.945   6.119  -1.749  1.00 97.06           C
ATOM   4600  HG  LEU A 312      10.968   5.742  -1.734  1.00 97.06           H
ATOM   4601  CD1 LEU A 312       9.779   7.061  -2.941  1.00 97.06           C
ATOM   4602 HD11 LEU A 312       8.765   7.460  -2.960  1.00 97.06           H
ATOM   4603 HD12 LEU A 312      10.495   7.879  -2.870  1.00 97.06           H
ATOM   4604 HD13 LEU A 312       9.971   6.514  -3.864  1.00 97.06           H
ATOM   4605  CD2 LEU A 312       9.696   6.937  -0.477  1.00 97.06           C
ATOM   4606 HD21 LEU A 312       9.893   6.326   0.405  1.00 97.06           H
ATOM   4607 HD22 LEU A 312      10.376   7.789  -0.457  1.00 97.06           H
ATOM   4608 HD23 LEU A 312       8.667   7.294  -0.456  1.00 97.06           H
ATOM   4609  N   ILE A 313       7.568   2.075  -1.621  1.00 95.00           N
ATOM   4610  H   ILE A 313       8.231   1.960  -2.374  1.00 95.00           H
ATOM   4611  CA  ILE A 313       6.425   1.153  -1.546  1.00 95.00           C
ATOM   4612  HA  ILE A 313       5.504   1.734  -1.597  1.00 95.00           H
ATOM   4613  C   ILE A 313       6.413   0.413  -0.207  1.00 95.00           C
ATOM   4614  CB  ILE A 313       6.439   0.163  -2.736  1.00 95.00           C
ATOM   4615  HB  ILE A 313       7.448  -0.222  -2.885  1.00 95.00           H
ATOM   4616  O   ILE A 313       5.380   0.360   0.461  1.00 95.00           O
ATOM   4617  CG1 ILE A 313       6.023   0.900  -4.021  1.00 95.00           C
ATOM   4618 HG12 ILE A 313       6.561   1.845  -4.099  1.00 95.00           H
ATOM   4619 HG13 ILE A 313       4.962   1.142  -3.953  1.00 95.00           H
ATOM   4620  CG2 ILE A 313       5.529  -1.048  -2.449  1.00 95.00           C
ATOM   4621 HG21 ILE A 313       4.560  -0.701  -2.091  1.00 95.00           H
ATOM   4622 HG22 ILE A 313       5.983  -1.686  -1.690  1.00 95.00           H
ATOM   4623 HG23 ILE A 313       5.395  -1.667  -3.336  1.00 95.00           H
ATOM   4624  CD1 ILE A 313       6.290   0.108  -5.308  1.00 95.00           C
ATOM   4625 HD11 ILE A 313       7.362   0.050  -5.494  1.00 95.00           H
ATOM   4626 HD12 ILE A 313       5.804   0.625  -6.135  1.00 95.00           H
ATOM   4627 HD13 ILE A 313       5.877  -0.900  -5.261  1.00 95.00           H
ATOM   4628  N   TYR A 314       7.548  -0.133   0.225  1.00 96.00           N
ATOM   4629  H   TYR A 314       8.372  -0.079  -0.357  1.00 96.00           H
ATOM   4630  CA  TYR A 314       7.611  -0.850   1.497  1.00 96.00           C
ATOM   4631  HA  TYR A 314       6.750  -1.516   1.555  1.00 96.00           H
ATOM   4632  C   TYR A 314       7.513   0.088   2.707  1.00 96.00           C
ATOM   4633  CB  TYR A 314       8.872  -1.711   1.548  1.00 96.00           C
ATOM   4634  HB2 TYR A 314       9.745  -1.060   1.590  1.00 96.00           H
ATOM   4635  HB3 TYR A 314       8.823  -2.279   2.476  1.00 96.00           H
ATOM   4636  O   TYR A 314       6.905  -0.268   3.718  1.00 96.00           O
ATOM   4637  CG  TYR A 314       9.020  -2.688   0.394  1.00 96.00           C
ATOM   4638  CD1 TYR A 314       7.964  -3.557   0.050  1.00 96.00           C
ATOM   4639  HD1 TYR A 314       7.053  -3.558   0.631  1.00 96.00           H
ATOM   4640  CD2 TYR A 314      10.201  -2.699  -0.367  1.00 96.00           C
ATOM   4641  HD2 TYR A 314      11.014  -2.028  -0.131  1.00 96.00           H
ATOM   4642  CE1 TYR A 314       8.073  -4.408  -1.067  1.00 96.00           C
ATOM   4643  HE1 TYR A 314       7.255  -5.059  -1.341  1.00 96.00           H
ATOM   4644  CE2 TYR A 314      10.310  -3.542  -1.485  1.00 96.00           C
ATOM   4645  HE2 TYR A 314      11.195  -3.510  -2.103  1.00 96.00           H
ATOM   4646  OH  TYR A 314       9.373  -5.202  -2.931  1.00 96.00           O
ATOM   4647  HH  TYR A 314       8.625  -5.785  -3.078  1.00 96.00           H
ATOM   4648  CZ  TYR A 314       9.253  -4.402  -1.840  1.00 96.00           C
ATOM   4649  N   THR A 315       8.026   1.316   2.600  1.00 96.88           N
ATOM   4650  H   THR A 315       8.597   1.534   1.796  1.00 96.88           H
ATOM   4651  CA  THR A 315       7.887   2.349   3.635  1.00 96.88           C
ATOM   4652  HA  THR A 315       8.301   1.958   4.565  1.00 96.88           H
ATOM   4653  C   THR A 315       6.422   2.704   3.886  1.00 96.88           C
ATOM   4654  CB  THR A 315       8.661   3.621   3.262  1.00 96.88           C
ATOM   4655  HB  THR A 315       8.142   4.143   2.459  1.00 96.88           H
ATOM   4656  O   THR A 315       6.047   2.931   5.037  1.00 96.88           O
ATOM   4657  CG2 THR A 315       8.847   4.570   4.442  1.00 96.88           C
ATOM   4658 HG21 THR A 315       7.876   4.877   4.831  1.00 96.88           H
ATOM   4659 HG22 THR A 315       9.406   4.071   5.234  1.00 96.88           H
ATOM   4660 HG23 THR A 315       9.389   5.457   4.112  1.00 96.88           H
ATOM   4661  OG1 THR A 315       9.944   3.272   2.825  1.00 96.88           O
ATOM   4662  HG1 THR A 315      10.627   3.686   3.357  1.00 96.88           H
ATOM   4663  N   ASN A 316       5.565   2.689   2.858  1.00 95.88           N
ATOM   4664  H   ASN A 316       5.931   2.516   1.933  1.00 95.88           H
ATOM   4665  CA  ASN A 316       4.124   2.927   3.007  1.00 95.88           C
ATOM   4666  HA  ASN A 316       3.960   3.959   3.318  1.00 95.88           H
ATOM   4667  C   ASN A 316       3.482   2.013   4.068  1.00 95.88           C
ATOM   4668  CB  ASN A 316       3.452   2.718   1.647  1.00 95.88           C
ATOM   4669  HB2 ASN A 316       3.883   3.392   0.907  1.00 95.88           H
ATOM   4670  HB3 ASN A 316       3.622   1.694   1.313  1.00 95.88           H
ATOM   4671  O   ASN A 316       2.737   2.488   4.928  1.00 95.88           O
ATOM   4672  CG  ASN A 316       1.960   2.950   1.701  1.00 95.88           C
ATOM   4673  ND2 ASN A 316       1.184   1.946   1.363  1.00 95.88           N
ATOM   4674 HD21 ASN A 316       1.599   1.037   1.215  1.00 95.88           H
ATOM   4675 HD22 ASN A 316       0.201   2.060   1.563  1.00 95.88           H
ATOM   4676  OD1 ASN A 316       1.473   3.999   2.082  1.00 95.88           O
ATOM   4677  N   ALA A 317       3.830   0.722   4.065  1.00 95.62           N
ATOM   4678  H   ALA A 317       4.497   0.402   3.378  1.00 95.62           H
ATOM   4679  CA  ALA A 317       3.316  -0.251   5.032  1.00 95.62           C
ATOM   4680  HA  ALA A 317       2.226  -0.241   4.992  1.00 95.62           H
ATOM   4681  C   ALA A 317       3.729   0.075   6.483  1.00 95.62           C
ATOM   4682  CB  ALA A 317       3.801  -1.643   4.609  1.00 95.62           C
ATOM   4683  HB1 ALA A 317       4.890  -1.684   4.609  1.00 95.62           H
ATOM   4684  HB2 ALA A 317       3.430  -1.878   3.612  1.00 95.62           H
ATOM   4685  HB3 ALA A 317       3.426  -2.391   5.309  1.00 95.62           H
ATOM   4686  O   ALA A 317       2.992  -0.219   7.426  1.00 95.62           O
ATOM   4687  N   ALA A 318       4.885   0.719   6.679  1.00 96.12           N
ATOM   4688  H   ALA A 318       5.440   0.944   5.866  1.00 96.12           H
ATOM   4689  CA  ALA A 318       5.381   1.152   7.987  1.00 96.12           C
ATOM   4690  HA  ALA A 318       5.086   0.420   8.739  1.00 96.12           H
ATOM   4691  C   ALA A 318       4.803   2.507   8.444  1.00 96.12           C
ATOM   4692  CB  ALA A 318       6.913   1.171   7.920  1.00 96.12           C
ATOM   4693  HB1 ALA A 318       7.324   1.470   8.885  1.00 96.12           H
ATOM   4694  HB2 ALA A 318       7.250   1.880   7.163  1.00 96.12           H
ATOM   4695  HB3 ALA A 318       7.285   0.178   7.670  1.00 96.12           H
ATOM   4696  O   ALA A 318       4.681   2.758   9.646  1.00 96.12           O
ATOM   4697  N   ILE A 319       4.410   3.377   7.508  1.00 96.44           N
ATOM   4698  H   ILE A 319       4.562   3.124   6.543  1.00 96.44           H
ATOM   4699  CA  ILE A 319       3.873   4.714   7.803  1.00 96.44           C
ATOM   4700  HA  ILE A 319       4.521   5.192   8.538  1.00 96.44           H
ATOM   4701  C   ILE A 319       2.476   4.643   8.438  1.00 96.44           C
ATOM   4702  CB  ILE A 319       3.901   5.578   6.517  1.00 96.44           C
ATOM   4703  HB  ILE A 319       3.502   4.990   5.691  1.00 96.44           H
ATOM   4704  O   ILE A 319       2.177   5.413   9.356  1.00 96.44           O
ATOM   4705  CG1 ILE A 319       5.350   5.995   6.182  1.00 96.44           C
ATOM   4706 HG12 ILE A 319       6.014   5.139   6.297  1.00 96.44           H
ATOM   4707 HG13 ILE A 319       5.679   6.756   6.890  1.00 96.44           H
ATOM   4708  CG2 ILE A 319       3.032   6.837   6.671  1.00 96.44           C
ATOM   4709 HG21 ILE A 319       3.309   7.384   7.573  1.00 96.44           H
ATOM   4710 HG22 ILE A 319       3.138   7.493   5.807  1.00 96.44           H
ATOM   4711 HG23 ILE A 319       1.985   6.539   6.714  1.00 96.44           H
ATOM   4712  CD1 ILE A 319       5.522   6.536   4.754  1.00 96.44           C
ATOM   4713 HD11 ILE A 319       5.222   5.775   4.033  1.00 96.44           H
ATOM   4714 HD12 ILE A 319       6.569   6.788   4.586  1.00 96.44           H
ATOM   4715 HD13 ILE A 319       4.931   7.438   4.596  1.00 96.44           H
ATOM   4716  N   ASN A 320       1.623   3.713   8.001  1.00 94.00           N
ATOM   4717  H   ASN A 320       1.912   3.138   7.223  1.00 94.00           H
ATOM   4718  CA  ASN A 320       0.232   3.617   8.459  1.00 94.00           C
ATOM   4719  HA  ASN A 320      -0.264   4.554   8.204  1.00 94.00           H
ATOM   4720  C   ASN A 320       0.101   3.503   9.995  1.00 94.00           C
ATOM   4721  CB  ASN A 320      -0.472   2.483   7.681  1.00 94.00           C
ATOM   4722  HB2 ASN A 320      -1.414   2.222   8.164  1.00 94.00           H
ATOM   4723  HB3 ASN A 320       0.154   1.593   7.628  1.00 94.00           H
ATOM   4724  O   ASN A 320      -0.570   4.349  10.603  1.00 94.00           O
ATOM   4725  CG  ASN A 320      -0.780   2.862   6.250  1.00 94.00           C
ATOM   4726  ND2 ASN A 320      -1.077   1.911   5.403  1.00 94.00           N
ATOM   4727 HD21 ASN A 320      -1.209   2.176   4.437  1.00 94.00           H
ATOM   4728 HD22 ASN A 320      -1.005   0.930   5.633  1.00 94.00           H
ATOM   4729  OD1 ASN A 320      -0.796   4.027   5.894  1.00 94.00           O
ATOM   4730  N   PRO A 321       0.785   2.555  10.671  1.00 94.38           N
ATOM   4731  CA  PRO A 321       0.821   2.501  12.131  1.00 94.38           C
ATOM   4732  HA  PRO A 321      -0.185   2.302  12.501  1.00 94.38           H
ATOM   4733  C   PRO A 321       1.299   3.784  12.808  1.00 94.38           C
ATOM   4734  CB  PRO A 321       1.742   1.330  12.479  1.00 94.38           C
ATOM   4735  HB2 PRO A 321       2.767   1.680  12.605  1.00 94.38           H
ATOM   4736  HB3 PRO A 321       1.406   0.815  13.379  1.00 94.38           H
ATOM   4737  O   PRO A 321       0.726   4.174  13.827  1.00 94.38           O
ATOM   4738  CG  PRO A 321       1.687   0.423  11.255  1.00 94.38           C
ATOM   4739  HG2 PRO A 321       2.613  -0.134  11.115  1.00 94.38           H
ATOM   4740  HG3 PRO A 321       0.841  -0.261  11.330  1.00 94.38           H
ATOM   4741  CD  PRO A 321       1.458   1.388  10.105  1.00 94.38           C
ATOM   4742  HD2 PRO A 321       0.843   0.869   9.370  1.00 94.38           H
ATOM   4743  HD3 PRO A 321       2.413   1.679   9.667  1.00 94.38           H
ATOM   4744  N   ILE A 322       2.299   4.471  12.245  1.00 94.69           N
ATOM   4745  H   ILE A 322       2.700   4.123  11.386  1.00 94.69           H
ATOM   4746  CA  ILE A 322       2.813   5.736  12.787  1.00 94.69           C
ATOM   4747  HA  ILE A 322       3.074   5.584  13.834  1.00 94.69           H
ATOM   4748  C   ILE A 322       1.717   6.806  12.740  1.00 94.69           C
ATOM   4749  CB  ILE A 322       4.092   6.178  12.037  1.00 94.69           C
ATOM   4750  HB  ILE A 322       3.867   6.278  10.975  1.00 94.69           H
ATOM   4751  O   ILE A 322       1.458   7.476  13.743  1.00 94.69           O
ATOM   4752  CG1 ILE A 322       5.211   5.122  12.201  1.00 94.69           C
ATOM   4753 HG12 ILE A 322       5.523   5.079  13.244  1.00 94.69           H
ATOM   4754 HG13 ILE A 322       4.830   4.138  11.927  1.00 94.69           H
ATOM   4755  CG2 ILE A 322       4.565   7.554  12.545  1.00 94.69           C
ATOM   4756 HG21 ILE A 322       5.463   7.867  12.012  1.00 94.69           H
ATOM   4757 HG22 ILE A 322       3.806   8.314  12.358  1.00 94.69           H
ATOM   4758 HG23 ILE A 322       4.780   7.506  13.613  1.00 94.69           H
ATOM   4759  CD1 ILE A 322       6.440   5.382  11.321  1.00 94.69           C
ATOM   4760 HD11 ILE A 322       6.974   6.272  11.654  1.00 94.69           H
ATOM   4761 HD12 ILE A 322       7.118   4.530  11.393  1.00 94.69           H
ATOM   4762 HD13 ILE A 322       6.137   5.500  10.281  1.00 94.69           H
ATOM   4763  N   ILE A 323       1.002   6.927  11.618  1.00 94.50           N
ATOM   4764  H   ILE A 323       1.249   6.344  10.831  1.00 94.50           H
ATOM   4765  CA  ILE A 323      -0.115   7.872  11.484  1.00 94.50           C
ATOM   4766  HA  ILE A 323       0.259   8.874  11.694  1.00 94.50           H
ATOM   4767  C   ILE A 323      -1.203   7.574  12.525  1.00 94.50           C
ATOM   4768  CB  ILE A 323      -0.678   7.870  10.043  1.00 94.50           C
ATOM   4769  HB  ILE A 323      -0.927   6.848   9.756  1.00 94.50           H
ATOM   4770  O   ILE A 323      -1.673   8.490  13.213  1.00 94.50           O
ATOM   4771  CG1 ILE A 323       0.362   8.426   9.046  1.00 94.50           C
ATOM   4772 HG12 ILE A 323       0.503   9.492   9.224  1.00 94.50           H
ATOM   4773 HG13 ILE A 323       1.321   7.933   9.202  1.00 94.50           H
ATOM   4774  CG2 ILE A 323      -1.965   8.719  10.003  1.00 94.50           C
ATOM   4775 HG21 ILE A 323      -1.793   9.688  10.471  1.00 94.50           H
ATOM   4776 HG22 ILE A 323      -2.292   8.891   8.977  1.00 94.50           H
ATOM   4777 HG23 ILE A 323      -2.768   8.187  10.513  1.00 94.50           H
ATOM   4778  CD1 ILE A 323      -0.026   8.213   7.577  1.00 94.50           C
ATOM   4779 HD11 ILE A 323      -0.946   8.740   7.325  1.00 94.50           H
ATOM   4780 HD12 ILE A 323      -0.160   7.149   7.381  1.00 94.50           H
ATOM   4781 HD13 ILE A 323       0.766   8.599   6.934  1.00 94.50           H
ATOM   4782  N   TYR A 324      -1.581   6.306  12.707  1.00 91.31           N
ATOM   4783  H   TYR A 324      -1.187   5.592  12.110  1.00 91.31           H
ATOM   4784  CA  TYR A 324      -2.569   5.930  13.720  1.00 91.31           C
ATOM   4785  HA  TYR A 324      -3.453   6.550  13.569  1.00 91.31           H
ATOM   4786  C   TYR A 324      -2.075   6.210  15.145  1.00 91.31           C
ATOM   4787  CB  TYR A 324      -2.969   4.459  13.554  1.00 91.31           C
ATOM   4788  HB2 TYR A 324      -2.083   3.838  13.690  1.00 91.31           H
ATOM   4789  HB3 TYR A 324      -3.674   4.199  14.344  1.00 91.31           H
ATOM   4790  O   TYR A 324      -2.822   6.757  15.964  1.00 91.31           O
ATOM   4791  CG  TYR A 324      -3.620   4.123  12.224  1.00 91.31           C
ATOM   4792  CD1 TYR A 324      -4.686   4.902  11.733  1.00 91.31           C
ATOM   4793  HD1 TYR A 324      -5.042   5.750  12.298  1.00 91.31           H
ATOM   4794  CD2 TYR A 324      -3.167   3.019  11.480  1.00 91.31           C
ATOM   4795  HD2 TYR A 324      -2.334   2.433  11.838  1.00 91.31           H
ATOM   4796  CE1 TYR A 324      -5.281   4.588  10.498  1.00 91.31           C
ATOM   4797  HE1 TYR A 324      -6.093   5.184  10.107  1.00 91.31           H
ATOM   4798  CE2 TYR A 324      -3.770   2.688  10.254  1.00 91.31           C
ATOM   4799  HE2 TYR A 324      -3.426   1.842   9.677  1.00 91.31           H
ATOM   4800  OH  TYR A 324      -5.425   3.165   8.590  1.00 91.31           O
ATOM   4801  HH  TYR A 324      -6.057   3.822   8.288  1.00 91.31           H
ATOM   4802  CZ  TYR A 324      -4.826   3.477   9.762  1.00 91.31           C
ATOM   4803  N   ALA A 325      -0.810   5.917  15.440  1.00 89.75           N
ATOM   4804  H   ALA A 325      -0.243   5.467  14.735  1.00 89.75           H
ATOM   4805  CA  ALA A 325      -0.193   6.175  16.736  1.00 89.75           C
ATOM   4806  HA  ALA A 325      -0.802   5.705  17.509  1.00 89.75           H
ATOM   4807  C   ALA A 325      -0.099   7.673  17.067  1.00 89.75           C
ATOM   4808  CB  ALA A 325       1.190   5.520  16.756  1.00 89.75           C
ATOM   4809  HB1 ALA A 325       1.656   5.664  17.731  1.00 89.75           H
ATOM   4810  HB2 ALA A 325       1.098   4.451  16.564  1.00 89.75           H
ATOM   4811  HB3 ALA A 325       1.826   5.963  15.991  1.00 89.75           H
ATOM   4812  O   ALA A 325      -0.176   8.041  18.238  1.00 89.75           O
ATOM   4813  N   LEU A 326       0.016   8.555  16.070  1.00 89.19           N
ATOM   4814  H   LEU A 326       0.196   8.190  15.146  1.00 89.19           H
ATOM   4815  CA  LEU A 326       0.089  10.003  16.281  1.00 89.19           C
ATOM   4816  HA  LEU A 326       0.549  10.201  17.249  1.00 89.19           H
ATOM   4817  C   LEU A 326      -1.297  10.660  16.323  1.00 89.19           C
ATOM   4818  CB  LEU A 326       0.987  10.618  15.192  1.00 89.19           C
ATOM   4819  HB2 LEU A 326       0.930  11.705  15.262  1.00 89.19           H
ATOM   4820  HB3 LEU A 326       0.601  10.326  14.215  1.00 89.19           H
ATOM   4821  O   LEU A 326      -1.577  11.476  17.209  1.00 89.19           O
ATOM   4822  CG  LEU A 326       2.470  10.202  15.284  1.00 89.19           C
ATOM   4823  HG  LEU A 326       2.563   9.116  15.245  1.00 89.19           H
ATOM   4824  CD1 LEU A 326       3.231  10.797  14.101  1.00 89.19           C
ATOM   4825 HD11 LEU A 326       3.208  11.886  14.137  1.00 89.19           H
ATOM   4826 HD12 LEU A 326       4.267  10.460  14.125  1.00 89.19           H
ATOM   4827 HD13 LEU A 326       2.786  10.454  13.167  1.00 89.19           H
ATOM   4828  CD2 LEU A 326       3.130  10.680  16.579  1.00 89.19           C
ATOM   4829 HD21 LEU A 326       2.717  10.146  17.435  1.00 89.19           H
ATOM   4830 HD22 LEU A 326       2.995  11.755  16.699  1.00 89.19           H
ATOM   4831 HD23 LEU A 326       4.197  10.463  16.538  1.00 89.19           H
ATOM   4832  N   MET A 327      -2.187  10.289  15.401  1.00 88.12           N
ATOM   4833  H   MET A 327      -1.887   9.611  14.715  1.00 88.12           H
ATOM   4834  CA  MET A 327      -3.428  11.026  15.140  1.00 88.12           C
ATOM   4835  HA  MET A 327      -3.381  11.994  15.641  1.00 88.12           H
ATOM   4836  C   MET A 327      -4.696  10.329  15.646  1.00 88.12           C
ATOM   4837  CB  MET A 327      -3.538  11.301  13.639  1.00 88.12           C
ATOM   4838  HB2 MET A 327      -4.471  11.836  13.461  1.00 88.12           H
ATOM   4839  HB3 MET A 327      -3.575  10.352  13.106  1.00 88.12           H
ATOM   4840  O   MET A 327      -5.667  11.010  16.003  1.00 88.12           O
ATOM   4841  CG  MET A 327      -2.368  12.130  13.098  1.00 88.12           C
ATOM   4842  HG2 MET A 327      -1.464  11.523  13.129  1.00 88.12           H
ATOM   4843  HG3 MET A 327      -2.215  13.005  13.730  1.00 88.12           H
ATOM   4844  SD  MET A 327      -2.608  12.683  11.394  1.00 88.12           S
ATOM   4845  CE  MET A 327      -3.877  13.960  11.622  1.00 88.12           C
ATOM   4846  HE1 MET A 327      -4.162  14.382  10.658  1.00 88.12           H
ATOM   4847  HE2 MET A 327      -4.766  13.530  12.084  1.00 88.12           H
ATOM   4848  HE3 MET A 327      -3.478  14.756  12.252  1.00 88.12           H
ATOM   4849  N   HIS A 328      -4.711   8.996  15.742  1.00 85.50           N
ATOM   4850  H   HIS A 328      -3.881   8.472  15.503  1.00 85.50           H
ATOM   4851  CA  HIS A 328      -5.917   8.245  16.086  1.00 85.50           C
ATOM   4852  HA  HIS A 328      -6.770   8.796  15.688  1.00 85.50           H
ATOM   4853  C   HIS A 328      -6.103   8.113  17.604  1.00 85.50           C
ATOM   4854  CB  HIS A 328      -5.937   6.877  15.391  1.00 85.50           C
ATOM   4855  HB2 HIS A 328      -5.245   6.192  15.880  1.00 85.50           H
ATOM   4856  HB3 HIS A 328      -5.568   6.971  14.369  1.00 85.50           H
ATOM   4857  O   HIS A 328      -5.736   7.119  18.224  1.00 85.50           O
ATOM   4858  CG  HIS A 328      -7.318   6.271  15.361  1.00 85.50           C
ATOM   4859  CD2 HIS A 328      -7.873   5.556  14.335  1.00 85.50           C
ATOM   4860  HD2 HIS A 328      -7.381   5.276  13.415  1.00 85.50           H
ATOM   4861  ND1 HIS A 328      -8.283   6.385  16.341  1.00 85.50           N
ATOM   4862  HD1 HIS A 328      -8.191   6.905  17.202  1.00 85.50           H
ATOM   4863  CE1 HIS A 328      -9.394   5.774  15.904  1.00 85.50           C
ATOM   4864  HE1 HIS A 328     -10.342   5.735  16.421  1.00 85.50           H
ATOM   4865  NE2 HIS A 328      -9.195   5.268  14.687  1.00 85.50           N
ATOM   4866  N   GLN A 329      -6.775   9.079  18.235  1.00 85.62           N
ATOM   4867  H   GLN A 329      -7.017   9.894  17.689  1.00 85.62           H
ATOM   4868  CA  GLN A 329      -6.942   9.109  19.700  1.00 85.62           C
ATOM   4869  HA  GLN A 329      -5.959   9.257  20.146  1.00 85.62           H
ATOM   4870  C   GLN A 329      -7.506   7.815  20.313  1.00 85.62           C
ATOM   4871  CB  GLN A 329      -7.845  10.274  20.108  1.00 85.62           C
ATOM   4872  HB2 GLN A 329      -8.800  10.195  19.589  1.00 85.62           H
ATOM   4873  HB3 GLN A 329      -8.032  10.198  21.179  1.00 85.62           H
ATOM   4874  O   GLN A 329      -6.966   7.338  21.311  1.00 85.62           O
ATOM   4875  CG  GLN A 329      -7.224  11.649  19.829  1.00 85.62           C
ATOM   4876  HG2 GLN A 329      -6.228  11.693  20.272  1.00 85.62           H
ATOM   4877  HG3 GLN A 329      -7.131  11.804  18.754  1.00 85.62           H
ATOM   4878  CD  GLN A 329      -8.070  12.775  20.416  1.00 85.62           C
ATOM   4879  NE2 GLN A 329      -7.562  13.984  20.498  1.00 85.62           N
ATOM   4880 HE21 GLN A 329      -6.617  14.193  20.207  1.00 85.62           H
ATOM   4881 HE22 GLN A 329      -8.173  14.669  20.918  1.00 85.62           H
ATOM   4882  OE1 GLN A 329      -9.194  12.595  20.842  1.00 85.62           O
ATOM   4883  N   THR A 330      -8.563   7.241  19.728  1.00 83.62           N
ATOM   4884  H   THR A 330      -9.075   7.750  19.021  1.00 83.62           H
ATOM   4885  CA  THR A 330      -9.159   5.983  20.212  1.00 83.62           C
ATOM   4886  HA  THR A 330      -9.447   6.110  21.255  1.00 83.62           H
ATOM   4887  C   THR A 330      -8.172   4.823  20.141  1.00 83.62           C
ATOM   4888  CB  THR A 330     -10.411   5.609  19.407  1.00 83.62           C
ATOM   4889  HB  THR A 330     -10.113   5.177  18.452  1.00 83.62           H
ATOM   4890  O   THR A 330      -8.046   4.074  21.105  1.00 83.62           O
ATOM   4891  CG2 THR A 330     -11.289   4.606  20.143  1.00 83.62           C
ATOM   4892 HG21 THR A 330     -12.108   4.287  19.499  1.00 83.62           H
ATOM   4893 HG22 THR A 330     -10.698   3.731  20.415  1.00 83.62           H
ATOM   4894 HG23 THR A 330     -11.693   5.053  21.052  1.00 83.62           H
ATOM   4895  OG1 THR A 330     -11.186   6.762  19.167  1.00 83.62           O
ATOM   4896  HG1 THR A 330     -12.066   6.468  18.922  1.00 83.62           H
ATOM   4897  N   PHE A 331      -7.422   4.721  19.042  1.00 83.88           N
ATOM   4898  H   PHE A 331      -7.532   5.384  18.288  1.00 83.88           H
ATOM   4899  CA  PHE A 331      -6.397   3.706  18.861  1.00 83.88           C
ATOM   4900  HA  PHE A 331      -6.837   2.720  19.013  1.00 83.88           H
ATOM   4901  C   PHE A 331      -5.258   3.871  19.873  1.00 83.88           C
ATOM   4902  CB  PHE A 331      -5.894   3.788  17.422  1.00 83.88           C
ATOM   4903  HB2 PHE A 331      -5.303   4.698  17.318  1.00 83.88           H
ATOM   4904  HB3 PHE A 331      -6.739   3.827  16.735  1.00 83.88           H
ATOM   4905  O   PHE A 331      -4.870   2.898  20.502  1.00 83.88           O
ATOM   4906  CG  PHE A 331      -5.030   2.619  17.045  1.00 83.88           C
ATOM   4907  CD1 PHE A 331      -3.635   2.721  17.182  1.00 83.88           C
ATOM   4908  HD1 PHE A 331      -3.176   3.647  17.495  1.00 83.88           H
ATOM   4909  CD2 PHE A 331      -5.625   1.419  16.612  1.00 83.88           C
ATOM   4910  HD2 PHE A 331      -6.695   1.343  16.492  1.00 83.88           H
ATOM   4911  CE1 PHE A 331      -2.830   1.610  16.917  1.00 83.88           C
ATOM   4912  HE1 PHE A 331      -1.756   1.674  17.016  1.00 83.88           H
ATOM   4913  CE2 PHE A 331      -4.815   0.303  16.354  1.00 83.88           C
ATOM   4914  HE2 PHE A 331      -5.261  -0.629  16.041  1.00 83.88           H
ATOM   4915  CZ  PHE A 331      -3.421   0.406  16.525  1.00 83.88           C
ATOM   4916  HZ  PHE A 331      -2.759  -0.431  16.358  1.00 83.88           H
ATOM   4917  N   ARG A 332      -4.804   5.103  20.156  1.00 87.88           N
ATOM   4918  H   ARG A 332      -5.113   5.856  19.558  1.00 87.88           H
ATOM   4919  CA  ARG A 332      -3.798   5.369  21.207  1.00 87.88           C
ATOM   4920  HA  ARG A 332      -2.903   4.787  20.989  1.00 87.88           H
ATOM   4921  C   ARG A 332      -4.259   4.933  22.597  1.00 87.88           C
ATOM   4922  CB  ARG A 332      -3.426   6.858  21.255  1.00 87.88           C
ATOM   4923  HB2 ARG A 332      -2.707   7.007  22.061  1.00 87.88           H
ATOM   4924  HB3 ARG A 332      -4.318   7.445  21.473  1.00 87.88           H
ATOM   4925  O   ARG A 332      -3.472   4.397  23.372  1.00 87.88           O
ATOM   4926  CG  ARG A 332      -2.791   7.350  19.951  1.00 87.88           C
ATOM   4927  HG2 ARG A 332      -1.964   6.689  19.690  1.00 87.88           H
ATOM   4928  HG3 ARG A 332      -3.514   7.301  19.137  1.00 87.88           H
ATOM   4929  CD  ARG A 332      -2.254   8.782  20.034  1.00 87.88           C
ATOM   4930  HD2 ARG A 332      -1.315   8.767  20.587  1.00 87.88           H
ATOM   4931  HD3 ARG A 332      -2.055   9.111  19.015  1.00 87.88           H
ATOM   4932  NE  ARG A 332      -3.174   9.765  20.629  1.00 87.88           N
ATOM   4933  HE  ARG A 332      -4.055   9.418  20.983  1.00 87.88           H
ATOM   4934  NH1 ARG A 332      -1.748  11.533  20.314  1.00 87.88           N
ATOM   4935 HH11 ARG A 332      -1.501  12.511  20.366  1.00 87.88           H
ATOM   4936 HH12 ARG A 332      -1.183  10.948  19.716  1.00 87.88           H
ATOM   4937  NH2 ARG A 332      -3.687  11.865  21.357  1.00 87.88           N
ATOM   4938 HH21 ARG A 332      -4.500  11.495  21.830  1.00 87.88           H
ATOM   4939 HH22 ARG A 332      -3.341  12.791  21.562  1.00 87.88           H
ATOM   4940  CZ  ARG A 332      -2.872  11.045  20.756  1.00 87.88           C
ATOM   4941  N   ARG A 333      -5.532   5.172  22.933  1.00 87.06           N
ATOM   4942  H   ARG A 333      -6.124   5.611  22.242  1.00 87.06           H
ATOM   4943  CA  ARG A 333      -6.115   4.694  24.199  1.00 87.06           C
ATOM   4944  HA  ARG A 333      -5.470   4.980  25.030  1.00 87.06           H
ATOM   4945  C   ARG A 333      -6.152   3.167  24.231  1.00 87.06           C
ATOM   4946  CB  ARG A 333      -7.517   5.277  24.425  1.00 87.06           C
ATOM   4947  HB2 ARG A 333      -8.130   5.109  23.539  1.00 87.06           H
ATOM   4948  HB3 ARG A 333      -7.978   4.749  25.260  1.00 87.06           H
ATOM   4949  O   ARG A 333      -5.713   2.582  25.211  1.00 87.06           O
ATOM   4950  CG  ARG A 333      -7.490   6.774  24.759  1.00 87.06           C
ATOM   4951  HG2 ARG A 333      -6.908   6.932  25.666  1.00 87.06           H
ATOM   4952  HG3 ARG A 333      -7.033   7.329  23.940  1.00 87.06           H
ATOM   4953  CD  ARG A 333      -8.922   7.274  24.979  1.00 87.06           C
ATOM   4954  HD2 ARG A 333      -9.506   7.066  24.082  1.00 87.06           H
ATOM   4955  HD3 ARG A 333      -9.357   6.724  25.814  1.00 87.06           H
ATOM   4956  NE  ARG A 333      -8.967   8.720  25.269  1.00 87.06           N
ATOM   4957  HE  ARG A 333      -8.082   9.194  25.379  1.00 87.06           H
ATOM   4958  NH1 ARG A 333     -11.252   8.905  25.439  1.00 87.06           N
ATOM   4959 HH11 ARG A 333     -11.339   7.905  25.322  1.00 87.06           H
ATOM   4960 HH12 ARG A 333     -12.072   9.454  25.652  1.00 87.06           H
ATOM   4961  NH2 ARG A 333      -9.982  10.713  25.725  1.00 87.06           N
ATOM   4962 HH21 ARG A 333      -9.086  11.163  25.843  1.00 87.06           H
ATOM   4963 HH22 ARG A 333     -10.824  11.236  25.919  1.00 87.06           H
ATOM   4964  CZ  ARG A 333     -10.061   9.436  25.473  1.00 87.06           C
ATOM   4965  N   ALA A 334      -6.607   2.537  23.150  1.00 85.62           N
ATOM   4966  H   ALA A 334      -6.947   3.079  22.369  1.00 85.62           H
ATOM   4967  CA  ALA A 334      -6.655   1.084  23.044  1.00 85.62           C
ATOM   4968  HA  ALA A 334      -7.206   0.692  23.899  1.00 85.62           H
ATOM   4969  C   ALA A 334      -5.255   0.444  23.071  1.00 85.62           C
ATOM   4970  CB  ALA A 334      -7.429   0.727  21.777  1.00 85.62           C
ATOM   4971  HB1 ALA A 334      -6.858   1.003  20.891  1.00 85.62           H
ATOM   4972  HB2 ALA A 334      -7.619  -0.347  21.770  1.00 85.62           H
ATOM   4973  HB3 ALA A 334      -8.387   1.247  21.768  1.00 85.62           H
ATOM   4974  O   ALA A 334      -5.089  -0.610  23.677  1.00 85.62           O
ATOM   4975  N   PHE A 335      -4.242   1.102  22.502  1.00 87.44           N
ATOM   4976  H   PHE A 335      -4.458   1.901  21.924  1.00 87.44           H
ATOM   4977  CA  PHE A 335      -2.842   0.683  22.564  1.00 87.44           C
ATOM   4978  HA  PHE A 335      -2.767  -0.336  22.185  1.00 87.44           H
ATOM   4979  C   PHE A 335      -2.340   0.641  24.011  1.00 87.44           C
ATOM   4980  CB  PHE A 335      -1.991   1.604  21.668  1.00 87.44           C
ATOM   4981  HB2 PHE A 335      -2.025   2.621  22.057  1.00 87.44           H
ATOM   4982  HB3 PHE A 335      -2.424   1.623  20.668  1.00 87.44           H
ATOM   4983  O   PHE A 335      -1.830  -0.389  24.440  1.00 87.44           O
ATOM   4984  CG  PHE A 335      -0.538   1.179  21.551  1.00 87.44           C
ATOM   4985  CD1 PHE A 335       0.384   1.552  22.545  1.00 87.44           C
ATOM   4986  HD1 PHE A 335       0.070   2.184  23.363  1.00 87.44           H
ATOM   4987  CD2 PHE A 335      -0.100   0.402  20.460  1.00 87.44           C
ATOM   4988  HD2 PHE A 335      -0.765   0.168  19.642  1.00 87.44           H
ATOM   4989  CE1 PHE A 335       1.714   1.099  22.486  1.00 87.44           C
ATOM   4990  HE1 PHE A 335       2.421   1.371  23.255  1.00 87.44           H
ATOM   4991  CE2 PHE A 335       1.224  -0.064  20.408  1.00 87.44           C
ATOM   4992  HE2 PHE A 335       1.558  -0.672  19.580  1.00 87.44           H
ATOM   4993  CZ  PHE A 335       2.129   0.275  21.426  1.00 87.44           C
ATOM   4994  HZ  PHE A 335       3.147  -0.083  21.386  1.00 87.44           H
ATOM   4995  N   ARG A 336      -2.583   1.701  24.799  1.00 86.25           N
ATOM   4996  H   ARG A 336      -3.014   2.510  24.374  1.00 86.25           H
ATOM   4997  CA  ARG A 336      -2.231   1.749  26.235  1.00 86.25           C
ATOM   4998  HA  ARG A 336      -1.157   1.601  26.348  1.00 86.25           H
ATOM   4999  C   ARG A 336      -2.862   0.623  27.049  1.00 86.25           C
ATOM   5000  CB  ARG A 336      -2.639   3.100  26.843  1.00 86.25           C
ATOM   5001  HB2 ARG A 336      -2.579   3.030  27.929  1.00 86.25           H
ATOM   5002  HB3 ARG A 336      -3.668   3.333  26.571  1.00 86.25           H
ATOM   5003  O   ARG A 336      -2.207   0.047  27.907  1.00 86.25           O
ATOM   5004  CG  ARG A 336      -1.713   4.226  26.389  1.00 86.25           C
ATOM   5005  HG2 ARG A 336      -0.730   4.029  26.816  1.00 86.25           H
ATOM   5006  HG3 ARG A 336      -1.649   4.252  25.301  1.00 86.25           H
ATOM   5007  CD  ARG A 336      -2.164   5.582  26.921  1.00 86.25           C
ATOM   5008  HD2 ARG A 336      -2.111   5.554  28.009  1.00 86.25           H
ATOM   5009  HD3 ARG A 336      -3.195   5.755  26.613  1.00 86.25           H
ATOM   5010  NE  ARG A 336      -1.303   6.656  26.394  1.00 86.25           N
ATOM   5011  HE  ARG A 336      -0.637   6.375  25.689  1.00 86.25           H
ATOM   5012  NH1 ARG A 336      -2.011   8.322  27.801  1.00 86.25           N
ATOM   5013 HH11 ARG A 336      -1.863   9.238  28.200  1.00 86.25           H
ATOM   5014 HH12 ARG A 336      -2.524   7.628  28.326  1.00 86.25           H
ATOM   5015  NH2 ARG A 336      -0.464   8.768  26.254  1.00 86.25           N
ATOM   5016 HH21 ARG A 336      -0.343   9.684  26.662  1.00 86.25           H
ATOM   5017 HH22 ARG A 336       0.201   8.451  25.563  1.00 86.25           H
ATOM   5018  CZ  ARG A 336      -1.264   7.906  26.815  1.00 86.25           C
ATOM   5019  N   VAL A 337      -4.126   0.316  26.764  1.00 83.81           N
ATOM   5020  H   VAL A 337      -4.601   0.879  26.073  1.00 83.81           H
ATOM   5021  CA  VAL A 337      -4.879  -0.746  27.449  1.00 83.81           C
ATOM   5022  HA  VAL A 337      -4.709  -0.678  28.523  1.00 83.81           H
ATOM   5023  C   VAL A 337      -4.407  -2.136  27.018  1.00 83.81           C
ATOM   5024  CB  VAL A 337      -6.385  -0.574  27.173  1.00 83.81           C
ATOM   5025  HB  VAL A 337      -6.544  -0.584  26.094  1.00 83.81           H
ATOM   5026  O   VAL A 337      -4.355  -3.061  27.825  1.00 83.81           O
ATOM   5027  CG1 VAL A 337      -7.235  -1.689  27.793  1.00 83.81           C
ATOM   5028 HG11 VAL A 337      -7.028  -2.641  27.304  1.00 83.81           H
ATOM   5029 HG12 VAL A 337      -8.294  -1.465  27.665  1.00 83.81           H
ATOM   5030 HG13 VAL A 337      -7.015  -1.776  28.857  1.00 83.81           H
ATOM   5031  CG2 VAL A 337      -6.922   0.757  27.714  1.00 83.81           C
ATOM   5032 HG21 VAL A 337      -7.913   0.940  27.298  1.00 83.81           H
ATOM   5033 HG22 VAL A 337      -7.005   0.707  28.800  1.00 83.81           H
ATOM   5034 HG23 VAL A 337      -6.271   1.591  27.454  1.00 83.81           H
ATOM   5035  N   THR A 338      -4.075  -2.301  25.737  1.00 84.38           N
ATOM   5036  H   THR A 338      -4.125  -1.499  25.125  1.00 84.38           H
ATOM   5037  CA  THR A 338      -3.711  -3.599  25.153  1.00 84.38           C
ATOM   5038  HA  THR A 338      -4.368  -4.362  25.571  1.00 84.38           H
ATOM   5039  C   THR A 338      -2.281  -3.998  25.499  1.00 84.38           C
ATOM   5040  CB  THR A 338      -3.921  -3.587  23.633  1.00 84.38           C
ATOM   5041  HB  THR A 338      -3.293  -2.816  23.185  1.00 84.38           H
ATOM   5042  O   THR A 338      -2.047  -5.172  25.784  1.00 84.38           O
ATOM   5043  CG2 THR A 338      -3.612  -4.921  22.961  1.00 84.38           C
ATOM   5044 HG21 THR A 338      -3.959  -4.889  21.929  1.00 84.38           H
ATOM   5045 HG22 THR A 338      -4.098  -5.742  23.488  1.00 84.38           H
ATOM   5046 HG23 THR A 338      -2.535  -5.090  22.954  1.00 84.38           H
ATOM   5047  OG1 THR A 338      -5.276  -3.281  23.365  1.00 84.38           O
ATOM   5048  HG1 THR A 338      -5.338  -2.331  23.491  1.00 84.38           H
ATOM   5049  N   PHE A 339      -1.365  -3.027  25.528  1.00 85.06           N
[truncated: 28,094 more chars]
