# Supplementary material for: In silico analysis of crustacean hyperglycemic hormone family G protein-coupled receptor candidates
Source: Front Endocrinol (Lausanne). 2024 Jan 9;14:1322800. doi: 10.3389/fendo.2023.1322800 (PMC10828670; doi:10.3389/fendo.2023.1322800)
Supplement: Supplementary Data Sheet 1 — G. lateralis ESG transcriptome data set. [file DataSheet_1.zip › Supplementary Data/SuppData6/Gl-A34b1/A34b1_best_model.pdb]

HELIX    1   1 TRP A  197  TYR A  226  1                                  30
HELIX    2   2 ARG A  228  MET A  230  1                                   3
HELIX    3   3 SER A  233  SER A  262  1                                  30
HELIX    4   4 ALA A  270  MET A  303  1                                  34
HELIX    5   5 PRO A  312  PHE A  335  1                                  24
HELIX    6   6 ALA A  374  GLY A  407  1                                  34
HELIX    7   7 ALA A  417  PHE A  457  1                                  41
HELIX    8   8 GLU A  465  THR A  488  1                                  24
HELIX    9   9 PRO A  497  ARG A  501  1                                   5
SHEET    1   1 1 ARG A 337  GLU A 343  0
SHEET    2   2 1 THR A 348  GLU A 354  0
SHEET    3   3 1 THR A 358  VAL A 363  0
SHEET    4   4 1 GLY A 367  ASP A 373  0
ATOM      1  N   SER A 181      30.629   0.869 -18.612  1.00 76.63           N
ATOM      2  H   SER A 181      29.931   0.279 -19.042  1.00 76.63           H
ATOM      3  H2  SER A 181      31.104   1.366 -19.352  1.00 76.63           H
ATOM      4  H3  SER A 181      30.132   1.514 -18.014  1.00 76.63           H
ATOM      5  CA  SER A 181      31.574   0.022 -17.849  1.00 76.63           C
ATOM      6  HA  SER A 181      32.234   0.664 -17.265  1.00 76.63           H
ATOM      7  C   SER A 181      32.423  -0.787 -18.831  1.00 76.63           C
ATOM      8  CB  SER A 181      30.797  -0.901 -16.901  1.00 76.63           C
ATOM      9  HB2 SER A 181      30.084  -0.319 -16.317  1.00 76.63           H
ATOM     10  HB3 SER A 181      31.489  -1.402 -16.225  1.00 76.63           H
ATOM     11  O   SER A 181      32.094  -0.798 -20.010  1.00 76.63           O
ATOM     12  OG  SER A 181      30.114  -1.863 -17.669  1.00 76.63           O
ATOM     13  HG  SER A 181      29.429  -2.295 -17.154  1.00 76.63           H
ATOM     14  N   GLN A 182      33.506  -1.445 -18.396  1.00 86.56           N
ATOM     15  H   GLN A 182      33.791  -1.383 -17.429  1.00 86.56           H
ATOM     16  CA  GLN A 182      34.217  -2.427 -19.243  1.00 86.56           C
ATOM     17  HA  GLN A 182      34.203  -2.094 -20.281  1.00 86.56           H
ATOM     18  C   GLN A 182      33.546  -3.814 -19.234  1.00 86.56           C
ATOM     19  CB  GLN A 182      35.688  -2.548 -18.807  1.00 86.56           C
ATOM     20  HB2 GLN A 182      35.734  -2.767 -17.740  1.00 86.56           H
ATOM     21  HB3 GLN A 182      36.144  -3.380 -19.343  1.00 86.56           H
ATOM     22  O   GLN A 182      33.927  -4.688 -20.004  1.00 86.56           O
ATOM     23  CG  GLN A 182      36.509  -1.286 -19.113  1.00 86.56           C
ATOM     24  HG2 GLN A 182      36.121  -0.444 -18.540  1.00 86.56           H
ATOM     25  HG3 GLN A 182      36.417  -1.054 -20.174  1.00 86.56           H
ATOM     26  CD  GLN A 182      37.993  -1.451 -18.784  1.00 86.56           C
ATOM     27  NE2 GLN A 182      38.832  -0.524 -19.190  1.00 86.56           N
ATOM     28 HE21 GLN A 182      38.521   0.261 -19.743  1.00 86.56           H
ATOM     29 HE22 GLN A 182      39.800  -0.691 -18.957  1.00 86.56           H
ATOM     30  OE1 GLN A 182      38.431  -2.392 -18.149  1.00 86.56           O
ATOM     31  N   TYR A 183      32.556  -4.021 -18.361  1.00 89.86           N
ATOM     32  H   TYR A 183      32.208  -3.242 -17.821  1.00 89.86           H
ATOM     33  CA  TYR A 183      31.866  -5.295 -18.206  1.00 89.86           C
ATOM     34  HA  TYR A 183      32.587  -6.098 -18.365  1.00 89.86           H
ATOM     35  C   TYR A 183      30.760  -5.448 -19.249  1.00 89.86           C
ATOM     36  CB  TYR A 183      31.325  -5.430 -16.777  1.00 89.86           C
ATOM     37  HB2 TYR A 183      30.619  -4.622 -16.581  1.00 89.86           H
ATOM     38  HB3 TYR A 183      30.775  -6.368 -16.700  1.00 89.86           H
ATOM     39  O   TYR A 183      29.964  -4.531 -19.477  1.00 89.86           O
ATOM     40  CG  TYR A 183      32.411  -5.426 -15.716  1.00 89.86           C
ATOM     41  CD1 TYR A 183      33.198  -6.578 -15.523  1.00 89.86           C
ATOM     42  HD1 TYR A 183      33.015  -7.462 -16.116  1.00 89.86           H
ATOM     43  CD2 TYR A 183      32.648  -4.275 -14.939  1.00 89.86           C
ATOM     44  HD2 TYR A 183      32.025  -3.402 -15.060  1.00 89.86           H
ATOM     45  CE1 TYR A 183      34.226  -6.582 -14.560  1.00 89.86           C
ATOM     46  HE1 TYR A 183      34.827  -7.467 -14.416  1.00 89.86           H
ATOM     47  CE2 TYR A 183      33.680  -4.272 -13.981  1.00 89.86           C
ATOM     48  HE2 TYR A 183      33.870  -3.403 -13.370  1.00 89.86           H
ATOM     49  OH  TYR A 183      35.457  -5.414 -12.858  1.00 89.86           O
ATOM     50  HH  TYR A 183      35.912  -6.257 -12.802  1.00 89.86           H
ATOM     51  CZ  TYR A 183      34.469  -5.425 -13.789  1.00 89.86           C
ATOM     52  N   GLU A 184      30.694  -6.629 -19.855  1.00 91.69           N
ATOM     53  H   GLU A 184      31.391  -7.331 -19.651  1.00 91.69           H
ATOM     54  CA  GLU A 184      29.581  -7.019 -20.711  1.00 91.69           C
ATOM     55  HA  GLU A 184      29.329  -6.187 -21.369  1.00 91.69           H
ATOM     56  C   GLU A 184      28.346  -7.343 -19.873  1.00 91.69           C
ATOM     57  CB  GLU A 184      29.954  -8.216 -21.590  1.00 91.69           C
ATOM     58  HB2 GLU A 184      29.061  -8.534 -22.129  1.00 91.69           H
ATOM     59  HB3 GLU A 184      30.293  -9.038 -20.959  1.00 91.69           H
ATOM     60  O   GLU A 184      28.429  -7.904 -18.779  1.00 91.69           O
ATOM     61  CG  GLU A 184      31.042  -7.857 -22.612  1.00 91.69           C
ATOM     62  HG2 GLU A 184      30.732  -6.955 -23.138  1.00 91.69           H
ATOM     63  HG3 GLU A 184      31.974  -7.646 -22.087  1.00 91.69           H
ATOM     64  CD  GLU A 184      31.276  -8.974 -23.638  1.00 91.69           C
ATOM     65  OE1 GLU A 184      31.776  -8.638 -24.734  1.00 91.69           O
ATOM     66  OE2 GLU A 184      30.917 -10.137 -23.345  1.00 91.69           O
ATOM     67  N   TYR A 185      27.178  -7.004 -20.406  1.00 90.62           N
ATOM     68  H   TYR A 185      27.154  -6.567 -21.316  1.00 90.62           H
ATOM     69  CA  TYR A 185      25.916  -7.390 -19.809  1.00 90.62           C
ATOM     70  HA  TYR A 185      25.962  -7.191 -18.738  1.00 90.62           H
ATOM     71  C   TYR A 185      25.667  -8.885 -20.032  1.00 90.62           C
ATOM     72  CB  TYR A 185      24.806  -6.537 -20.417  1.00 90.62           C
ATOM     73  HB2 TYR A 185      25.065  -5.483 -20.317  1.00 90.62           H
ATOM     74  HB3 TYR A 185      24.725  -6.752 -21.482  1.00 90.62           H
ATOM     75  O   TYR A 185      25.471  -9.327 -21.166  1.00 90.62           O
ATOM     76  CG  TYR A 185      23.472  -6.752 -19.751  1.00 90.62           C
ATOM     77  CD1 TYR A 185      22.416  -7.332 -20.472  1.00 90.62           C
ATOM     78  HD1 TYR A 185      22.576  -7.655 -21.490  1.00 90.62           H
ATOM     79  CD2 TYR A 185      23.295  -6.380 -18.407  1.00 90.62           C
ATOM     80  HD2 TYR A 185      24.122  -5.962 -17.853  1.00 90.62           H
ATOM     81  CE1 TYR A 185      21.161  -7.488 -19.862  1.00 90.62           C
ATOM     82  HE1 TYR A 185      20.339  -7.925 -20.409  1.00 90.62           H
ATOM     83  CE2 TYR A 185      22.048  -6.548 -17.787  1.00 90.62           C
ATOM     84  HE2 TYR A 185      21.919  -6.257 -16.755  1.00 90.62           H
ATOM     85  OH  TYR A 185      19.778  -7.275 -17.927  1.00 90.62           O
ATOM     86  HH  TYR A 185      19.796  -6.939 -17.028  1.00 90.62           H
ATOM     87  CZ  TYR A 185      20.975  -7.081 -18.528  1.00 90.62           C
ATOM     88  N   THR A 186      25.662  -9.662 -18.948  1.00 89.30           N
ATOM     89  H   THR A 186      25.948  -9.255 -18.068  1.00 89.30           H
ATOM     90  CA  THR A 186      25.520 -11.130 -18.973  1.00 89.30           C
ATOM     91  HA  THR A 186      25.845 -11.503 -19.945  1.00 89.30           H
ATOM     92  C   THR A 186      24.083 -11.620 -18.779  1.00 89.30           C
ATOM     93  CB  THR A 186      26.421 -11.767 -17.907  1.00 89.30           C
ATOM     94  HB  THR A 186      26.230 -12.839 -17.859  1.00 89.30           H
ATOM     95  O   THR A 186      23.806 -12.810 -18.924  1.00 89.30           O
ATOM     96  CG2 THR A 186      27.905 -11.550 -18.203  1.00 89.30           C
ATOM     97 HG21 THR A 186      28.154 -10.490 -18.158  1.00 89.30           H
ATOM     98 HG22 THR A 186      28.140 -11.926 -19.199  1.00 89.30           H
ATOM     99 HG23 THR A 186      28.509 -12.089 -17.473  1.00 89.30           H
ATOM    100  OG1 THR A 186      26.150 -11.184 -16.651  1.00 89.30           O
ATOM    101  HG1 THR A 186      26.734 -11.596 -16.010  1.00 89.30           H
ATOM    102  N   TYR A 187      23.151 -10.720 -18.464  1.00 88.78           N
ATOM    103  H   TYR A 187      23.437  -9.753 -18.407  1.00 88.78           H
ATOM    104  CA  TYR A 187      21.745 -11.053 -18.243  1.00 88.78           C
ATOM    105  HA  TYR A 187      21.679 -12.093 -17.923  1.00 88.78           H
ATOM    106  C   TYR A 187      20.910 -10.928 -19.533  1.00 88.78           C
ATOM    107  CB  TYR A 187      21.195 -10.196 -17.094  1.00 88.78           C
ATOM    108  HB2 TYR A 187      21.391  -9.152 -17.337  1.00 88.78           H
ATOM    109  HB3 TYR A 187      20.116 -10.325 -17.009  1.00 88.78           H
ATOM    110  O   TYR A 187      21.385 -10.594 -20.619  1.00 88.78           O
ATOM    111  CG  TYR A 187      21.802 -10.438 -15.733  1.00 88.78           C
ATOM    112  CD1 TYR A 187      21.261 -11.425 -14.888  1.00 88.78           C
ATOM    113  HD1 TYR A 187      20.435 -12.038 -15.216  1.00 88.78           H
ATOM    114  CD2 TYR A 187      22.879  -9.641 -15.294  1.00 88.78           C
ATOM    115  HD2 TYR A 187      23.300  -8.885 -15.940  1.00 88.78           H
ATOM    116  CE1 TYR A 187      21.802 -11.619 -13.604  1.00 88.78           C
ATOM    117  HE1 TYR A 187      21.405 -12.373 -12.941  1.00 88.78           H
ATOM    118  CE2 TYR A 187      23.421  -9.834 -14.010  1.00 88.78           C
ATOM    119  HE2 TYR A 187      24.253  -9.232 -13.675  1.00 88.78           H
ATOM    120  OH  TYR A 187      23.393 -11.031 -11.924  1.00 88.78           O
ATOM    121  HH  TYR A 187      24.116 -10.437 -11.710  1.00 88.78           H
ATOM    122  CZ  TYR A 187      22.882 -10.827 -13.164  1.00 88.78           C
ATOM    123  N   ARG A 188      19.610 -11.221 -19.424  1.00 91.51           N
ATOM    124  H   ARG A 188      19.281 -11.461 -18.500  1.00 91.51           H
ATOM    125  CA  ARG A 188      18.647 -11.213 -20.535  1.00 91.51           C
ATOM    126  HA  ARG A 188      18.978 -11.934 -21.282  1.00 91.51           H
ATOM    127  C   ARG A 188      18.552  -9.834 -21.197  1.00 91.51           C
ATOM    128  CB  ARG A 188      17.296 -11.651 -19.949  1.00 91.51           C
ATOM    129  HB2 ARG A 188      17.038 -10.963 -19.143  1.00 91.51           H
ATOM    130  HB3 ARG A 188      17.413 -12.644 -19.515  1.00 91.51           H
ATOM    131  O   ARG A 188      17.971  -8.929 -20.618  1.00 91.51           O
ATOM    132  CG  ARG A 188      16.143 -11.696 -20.962  1.00 91.51           C
ATOM    133  HG2 ARG A 188      16.005 -10.719 -21.425  1.00 91.51           H
ATOM    134  HG3 ARG A 188      16.373 -12.428 -21.737  1.00 91.51           H
ATOM    135  CD  ARG A 188      14.843 -12.101 -20.252  1.00 91.51           C
ATOM    136  HD2 ARG A 188      14.070 -12.270 -21.001  1.00 91.51           H
ATOM    137  HD3 ARG A 188      15.003 -13.043 -19.729  1.00 91.51           H
ATOM    138  NE  ARG A 188      14.413 -11.073 -19.278  1.00 91.51           N
ATOM    139  HE  ARG A 188      14.915 -11.000 -18.404  1.00 91.51           H
ATOM    140  NH1 ARG A 188      12.818 -10.093 -20.555  1.00 91.51           N
ATOM    141 HH11 ARG A 188      12.743 -10.878 -21.186  1.00 91.51           H
ATOM    142 HH12 ARG A 188      12.287  -9.245 -20.696  1.00 91.51           H
ATOM    143  NH2 ARG A 188      13.420  -9.060 -18.789  1.00 91.51           N
ATOM    144 HH21 ARG A 188      12.839  -8.283 -19.071  1.00 91.51           H
ATOM    145 HH22 ARG A 188      13.764  -9.072 -17.840  1.00 91.51           H
ATOM    146  CZ  ARG A 188      13.569 -10.098 -19.529  1.00 91.51           C
ATOM    147  N   MET A 189      19.004  -9.696 -22.444  1.00 90.81           N
ATOM    148  H   MET A 189      19.636 -10.408 -22.783  1.00 90.81           H
ATOM    149  CA  MET A 189      18.893  -8.443 -23.223  1.00 90.81           C
ATOM    150  HA  MET A 189      19.178  -7.598 -22.595  1.00 90.81           H
ATOM    151  C   MET A 189      17.477  -8.156 -23.748  1.00 90.81           C
ATOM    152  CB  MET A 189      19.856  -8.497 -24.414  1.00 90.81           C
ATOM    153  HB2 MET A 189      19.714  -7.612 -25.033  1.00 90.81           H
ATOM    154  HB3 MET A 189      19.635  -9.378 -25.017  1.00 90.81           H
ATOM    155  O   MET A 189      17.135  -7.016 -24.051  1.00 90.81           O
ATOM    156  CG  MET A 189      21.321  -8.539 -23.983  1.00 90.81           C
ATOM    157  HG2 MET A 189      21.476  -9.341 -23.260  1.00 90.81           H
ATOM    158  HG3 MET A 189      21.574  -7.590 -23.512  1.00 90.81           H
ATOM    159  SD  MET A 189      22.437  -8.811 -25.375  1.00 90.81           S
ATOM    160  CE  MET A 189      24.002  -8.889 -24.466  1.00 90.81           C
ATOM    161  HE1 MET A 189      23.963  -9.679 -23.717  1.00 90.81           H
ATOM    162  HE2 MET A 189      24.815  -9.094 -25.162  1.00 90.81           H
ATOM    163  HE3 MET A 189      24.187  -7.935 -23.971  1.00 90.81           H
ATOM    164  N   LYS A 190      16.628  -9.186 -23.873  1.00 91.21           N
ATOM    165  H   LYS A 190      16.954 -10.094 -23.575  1.00 91.21           H
ATOM    166  CA  LYS A 190      15.223  -9.002 -24.265  1.00 91.21           C
ATOM    167  HA  LYS A 190      15.202  -8.383 -25.163  1.00 91.21           H
ATOM    168  C   LYS A 190      14.471  -8.236 -23.179  1.00 91.21           C
ATOM    169  CB  LYS A 190      14.533 -10.344 -24.559  1.00 91.21           C
ATOM    170  HB2 LYS A 190      13.466 -10.165 -24.691  1.00 91.21           H
ATOM    171  HB3 LYS A 190      14.663 -11.015 -23.710  1.00 91.21           H
ATOM    172  O   LYS A 190      14.661  -8.497 -21.998  1.00 91.21           O
ATOM    173  CG  LYS A 190      15.076 -11.006 -25.834  1.00 91.21           C
ATOM    174  HG2 LYS A 190      16.129 -11.251 -25.695  1.00 91.21           H
ATOM    175  HG3 LYS A 190      14.985 -10.307 -26.665  1.00 91.21           H
ATOM    176  CD  LYS A 190      14.300 -12.287 -26.170  1.00 91.21           C
ATOM    177  HD2 LYS A 190      13.246 -12.044 -26.305  1.00 91.21           H
ATOM    178  HD3 LYS A 190      14.402 -12.994 -25.347  1.00 91.21           H
ATOM    179  CE  LYS A 190      14.857 -12.906 -27.459  1.00 91.21           C
ATOM    180  HE2 LYS A 190      14.768 -12.173 -28.261  1.00 91.21           H
ATOM    181  HE3 LYS A 190      15.919 -13.107 -27.317  1.00 91.21           H
ATOM    182  NZ  LYS A 190      14.148 -14.157 -27.833  1.00 91.21           N
ATOM    183  HZ1 LYS A 190      14.249 -14.855 -27.111  1.00 91.21           H
ATOM    184  HZ2 LYS A 190      14.536 -14.534 -28.686  1.00 91.21           H
ATOM    185  HZ3 LYS A 190      13.165 -13.981 -27.986  1.00 91.21           H
ATOM    186  N   THR A 191      13.550  -7.368 -23.586  1.00 90.51           N
ATOM    187  H   THR A 191      13.547  -7.091 -24.557  1.00 90.51           H
ATOM    188  CA  THR A 191      12.740  -6.561 -22.665  1.00 90.51           C
ATOM    189  HA  THR A 191      13.408  -6.039 -21.980  1.00 90.51           H
ATOM    190  C   THR A 191      11.789  -7.416 -21.825  1.00 90.51           C
ATOM    191  CB  THR A 191      11.951  -5.517 -23.463  1.00 90.51           C
ATOM    192  HB  THR A 191      11.169  -6.017 -24.035  1.00 90.51           H
ATOM    193  O   THR A 191      11.831  -7.363 -20.601  1.00 90.51           O
ATOM    194  CG2 THR A 191      11.319  -4.469 -22.570  1.00 90.51           C
ATOM    195 HG21 THR A 191      10.557  -4.931 -21.944  1.00 90.51           H
ATOM    196 HG22 THR A 191      12.087  -4.018 -21.941  1.00 90.51           H
ATOM    197 HG23 THR A 191      10.848  -3.700 -23.181  1.00 90.51           H
ATOM    198  OG1 THR A 191      12.805  -4.860 -24.369  1.00 90.51           O
ATOM    199  HG1 THR A 191      13.299  -4.188 -23.893  1.00 90.51           H
ATOM    200  N   TRP A 192      10.998  -8.298 -22.446  1.00 94.58           N
ATOM    201  H   TRP A 192      11.033  -8.340 -23.454  1.00 94.58           H
ATOM    202  CA  TRP A 192       9.903  -9.040 -21.788  1.00 94.58           C
ATOM    203  HA  TRP A 192       9.635  -8.524 -20.866  1.00 94.58           H
ATOM    204  C   TRP A 192      10.251 -10.483 -21.431  1.00 94.58           C
ATOM    205  CB  TRP A 192       8.672  -9.022 -22.685  1.00 94.58           C
ATOM    206  HB2 TRP A 192       7.857  -9.535 -22.175  1.00 94.58           H
ATOM    207  HB3 TRP A 192       8.885  -9.564 -23.606  1.00 94.58           H
ATOM    208  O   TRP A 192      10.903 -11.181 -22.220  1.00 94.58           O
ATOM    209  CG  TRP A 192       8.220  -7.642 -23.018  1.00 94.58           C
ATOM    210  CD1 TRP A 192       8.345  -7.032 -24.217  1.00 94.58           C
ATOM    211  HD1 TRP A 192       8.763  -7.482 -25.105  1.00 94.58           H
ATOM    212  CD2 TRP A 192       7.601  -6.670 -22.126  1.00 94.58           C
ATOM    213  CE2 TRP A 192       7.362  -5.477 -22.868  1.00 94.58           C
ATOM    214  CE3 TRP A 192       7.216  -6.677 -20.769  1.00 94.58           C
ATOM    215  HE3 TRP A 192       7.386  -7.565 -20.178  1.00 94.58           H
ATOM    216  NE1 TRP A 192       7.844  -5.749 -24.130  1.00 94.58           N
ATOM    217  HE1 TRP A 192       7.814  -5.103 -24.906  1.00 94.58           H
ATOM    218  CH2 TRP A 192       6.375  -4.392 -20.946  1.00 94.58           C
ATOM    219  HH2 TRP A 192       5.908  -3.531 -20.491  1.00 94.58           H
ATOM    220  CZ2 TRP A 192       6.755  -4.350 -22.298  1.00 94.58           C
ATOM    221  HZ2 TRP A 192       6.584  -3.462 -22.888  1.00 94.58           H
ATOM    222  CZ3 TRP A 192       6.612  -5.549 -20.182  1.00 94.58           C
ATOM    223  HZ3 TRP A 192       6.336  -5.569 -19.138  1.00 94.58           H
ATOM    224  N   VAL A 193       9.911 -10.901 -20.210  1.00 93.77           N
ATOM    225  H   VAL A 193       9.417 -10.270 -19.595  1.00 93.77           H
ATOM    226  CA  VAL A 193      10.150 -12.273 -19.744  1.00 93.77           C
ATOM    227  HA  VAL A 193      11.209 -12.489 -19.885  1.00 93.77           H
ATOM    228  C   VAL A 193       9.345 -13.247 -20.614  1.00 93.77           C
ATOM    229  CB  VAL A 193       9.840 -12.460 -18.243  1.00 93.77           C
ATOM    230  HB  VAL A 193      10.051 -13.497 -17.981  1.00 93.77           H
ATOM    231  O   VAL A 193       8.270 -12.885 -21.101  1.00 93.77           O
ATOM    232  CG1 VAL A 193      10.763 -11.587 -17.382  1.00 93.77           C
ATOM    233 HG11 VAL A 193      10.567 -11.776 -16.326  1.00 93.77           H
ATOM    234 HG12 VAL A 193      10.592 -10.528 -17.574  1.00 93.77           H
ATOM    235 HG13 VAL A 193      11.807 -11.826 -17.587  1.00 93.77           H
ATOM    236  CG2 VAL A 193       8.373 -12.196 -17.895  1.00 93.77           C
ATOM    237 HG21 VAL A 193       7.741 -12.943 -18.376  1.00 93.77           H
ATOM    238 HG22 VAL A 193       8.229 -12.265 -16.816  1.00 93.77           H
ATOM    239 HG23 VAL A 193       8.062 -11.211 -18.242  1.00 93.77           H
ATOM    240  N   PRO A 194       9.847 -14.468 -20.870  1.00 93.03           N
ATOM    241  CA  PRO A 194       9.075 -15.455 -21.613  1.00 93.03           C
ATOM    242  HA  PRO A 194       8.827 -15.068 -22.601  1.00 93.03           H
ATOM    243  C   PRO A 194       7.781 -15.775 -20.856  1.00 93.03           C
ATOM    244  CB  PRO A 194       9.995 -16.671 -21.757  1.00 93.03           C
ATOM    245  HB2 PRO A 194      10.567 -16.585 -22.681  1.00 93.03           H
ATOM    246  HB3 PRO A 194       9.442 -17.610 -21.741  1.00 93.03           H
ATOM    247  O   PRO A 194       7.816 -16.102 -19.672  1.00 93.03           O
ATOM    248  CG  PRO A 194      10.941 -16.552 -20.561  1.00 93.03           C
ATOM    249  HG2 PRO A 194      11.901 -17.033 -20.752  1.00 93.03           H
ATOM    250  HG3 PRO A 194      10.470 -16.980 -19.677  1.00 93.03           H
ATOM    251  CD  PRO A 194      11.091 -15.043 -20.380  1.00 93.03           C
ATOM    252  HD2 PRO A 194      11.921 -14.677 -20.985  1.00 93.03           H
ATOM    253  HD3 PRO A 194      11.261 -14.815 -19.327  1.00 93.03           H
ATOM    254  N   PHE A 195       6.639 -15.687 -21.540  1.00 93.64           N
ATOM    255  H   PHE A 195       6.662 -15.383 -22.503  1.00 93.64           H
ATOM    256  CA  PHE A 195       5.341 -15.990 -20.942  1.00 93.64           C
ATOM    257  HA  PHE A 195       5.278 -15.507 -19.967  1.00 93.64           H
ATOM    258  C   PHE A 195       5.205 -17.495 -20.721  1.00 93.64           C
ATOM    259  CB  PHE A 195       4.202 -15.439 -21.815  1.00 93.64           C
ATOM    260  HB2 PHE A 195       4.462 -15.534 -22.869  1.00 93.64           H
ATOM    261  HB3 PHE A 195       3.314 -16.049 -21.652  1.00 93.64           H
ATOM    262  O   PHE A 195       4.903 -18.244 -21.651  1.00 93.64           O
ATOM    263  CG  PHE A 195       3.838 -14.002 -21.503  1.00 93.64           C
ATOM    264  CD1 PHE A 195       2.708 -13.726 -20.709  1.00 93.64           C
ATOM    265  HD1 PHE A 195       2.103 -14.535 -20.325  1.00 93.64           H
ATOM    266  CD2 PHE A 195       4.629 -12.941 -21.983  1.00 93.64           C
ATOM    267  HD2 PHE A 195       5.511 -13.143 -22.573  1.00 93.64           H
ATOM    268  CE1 PHE A 195       2.363 -12.398 -20.409  1.00 93.64           C
ATOM    269  HE1 PHE A 195       1.492 -12.192 -19.805  1.00 93.64           H
ATOM    270  CE2 PHE A 195       4.284 -11.612 -21.680  1.00 93.64           C
ATOM    271  HE2 PHE A 195       4.896 -10.800 -22.044  1.00 93.64           H
ATOM    272  CZ  PHE A 195       3.149 -11.340 -20.897  1.00 93.64           C
ATOM    273  HZ  PHE A 195       2.885 -10.319 -20.665  1.00 93.64           H
ATOM    274  N   THR A 196       5.410 -17.941 -19.483  1.00 96.35           N
ATOM    275  H   THR A 196       5.743 -17.303 -18.774  1.00 96.35           H
ATOM    276  CA  THR A 196       4.997 -19.278 -19.058  1.00 96.35           C
ATOM    277  HA  THR A 196       4.956 -19.923 -19.936  1.00 96.35           H
ATOM    278  C   THR A 196       3.583 -19.223 -18.483  1.00 96.35           C
ATOM    279  CB  THR A 196       5.996 -19.940 -18.091  1.00 96.35           C
ATOM    280  HB  THR A 196       5.831 -21.016 -18.157  1.00 96.35           H
ATOM    281  O   THR A 196       3.006 -18.151 -18.274  1.00 96.35           O
ATOM    282  CG2 THR A 196       7.464 -19.687 -18.433  1.00 96.35           C
ATOM    283 HG21 THR A 196       7.654 -19.954 -19.472  1.00 96.35           H
ATOM    284 HG22 THR A 196       8.097 -20.294 -17.785  1.00 96.35           H
ATOM    285 HG23 THR A 196       7.712 -18.637 -18.279  1.00 96.35           H
ATOM    286  OG1 THR A 196       5.759 -19.581 -16.754  1.00 96.35           O
ATOM    287  HG1 THR A 196       5.971 -18.648 -16.673  1.00 96.35           H
ATOM    288  N   TRP A 197       3.010 -20.386 -18.173  1.00 96.76           N
ATOM    289  H   TRP A 197       3.514 -21.244 -18.346  1.00 96.76           H
ATOM    290  CA  TRP A 197       1.724 -20.462 -17.479  1.00 96.76           C
ATOM    291  HA  TRP A 197       0.958 -20.012 -18.110  1.00 96.76           H
ATOM    292  C   TRP A 197       1.727 -19.685 -16.146  1.00 96.76           C
ATOM    293  CB  TRP A 197       1.372 -21.939 -17.267  1.00 96.76           C
ATOM    294  HB2 TRP A 197       0.360 -21.995 -16.866  1.00 96.76           H
ATOM    295  HB3 TRP A 197       1.364 -22.446 -18.232  1.00 96.76           H
ATOM    296  O   TRP A 197       0.682 -19.183 -15.740  1.00 96.76           O
ATOM    297  CG  TRP A 197       2.285 -22.679 -16.336  1.00 96.76           C
ATOM    298  CD1 TRP A 197       3.390 -23.379 -16.680  1.00 96.76           C
ATOM    299  HD1 TRP A 197       3.748 -23.514 -17.690  1.00 96.76           H
ATOM    300  CD2 TRP A 197       2.170 -22.808 -14.888  1.00 96.76           C
ATOM    301  CE2 TRP A 197       3.252 -23.605 -14.412  1.00 96.76           C
ATOM    302  CE3 TRP A 197       1.244 -22.342 -13.935  1.00 96.76           C
ATOM    303  HE3 TRP A 197       0.405 -21.755 -14.275  1.00 96.76           H
ATOM    304  NE1 TRP A 197       3.967 -23.923 -15.548  1.00 96.76           N
ATOM    305  HE1 TRP A 197       4.767 -24.538 -15.583  1.00 96.76           H
ATOM    306  CH2 TRP A 197       2.466 -23.445 -12.129  1.00 96.76           C
ATOM    307  HH2 TRP A 197       2.547 -23.704 -11.083  1.00 96.76           H
ATOM    308  CZ2 TRP A 197       3.407 -23.928 -13.056  1.00 96.76           C
ATOM    309  HZ2 TRP A 197       4.205 -24.582 -12.738  1.00 96.76           H
ATOM    310  CZ3 TRP A 197       1.390 -22.655 -12.569  1.00 96.76           C
ATOM    311  HZ3 TRP A 197       0.658 -22.310 -11.854  1.00 96.76           H
ATOM    312  N   ARG A 198       2.889 -19.518 -15.490  1.00 95.30           N
ATOM    313  H   ARG A 198       3.731 -19.872 -15.922  1.00 95.30           H
ATOM    314  CA  ARG A 198       3.025 -18.741 -14.246  1.00 95.30           C
ATOM    315  HA  ARG A 198       2.247 -19.051 -13.548  1.00 95.30           H
ATOM    316  C   ARG A 198       2.813 -17.246 -14.482  1.00 95.30           C
ATOM    317  CB  ARG A 198       4.401 -18.983 -13.602  1.00 95.30           C
ATOM    318  HB2 ARG A 198       4.471 -18.370 -12.704  1.00 95.30           H
ATOM    319  HB3 ARG A 198       5.186 -18.663 -14.287  1.00 95.30           H
ATOM    320  O   ARG A 198       2.103 -16.605 -13.713  1.00 95.30           O
ATOM    321  CG  ARG A 198       4.632 -20.450 -13.214  1.00 95.30           C
ATOM    322  HG2 ARG A 198       3.834 -20.775 -12.547  1.00 95.30           H
ATOM    323  HG3 ARG A 198       4.628 -21.070 -14.110  1.00 95.30           H
ATOM    324  CD  ARG A 198       5.983 -20.606 -12.508  1.00 95.30           C
ATOM    325  HD2 ARG A 198       5.991 -19.959 -11.631  1.00 95.30           H
ATOM    326  HD3 ARG A 198       6.773 -20.287 -13.188  1.00 95.30           H
ATOM    327  NE  ARG A 198       6.219 -22.006 -12.103  1.00 95.30           N
ATOM    328  HE  ARG A 198       5.637 -22.701 -12.547  1.00 95.30           H
ATOM    329  NH1 ARG A 198       7.871 -21.605 -10.552  1.00 95.30           N
ATOM    330 HH11 ARG A 198       7.830 -20.619 -10.765  1.00 95.30           H
ATOM    331 HH12 ARG A 198       8.558 -21.944  -9.893  1.00 95.30           H
ATOM    332  NH2 ARG A 198       7.234 -23.699 -10.955  1.00 95.30           N
ATOM    333 HH21 ARG A 198       7.917 -24.003 -10.276  1.00 95.30           H
ATOM    334 HH22 ARG A 198       6.684 -24.385 -11.452  1.00 95.30           H
ATOM    335  CZ  ARG A 198       7.102 -22.427 -11.210  1.00 95.30           C
ATOM    336  N   GLU A 199       3.387 -16.690 -15.545  1.00 96.04           N
ATOM    337  H   GLU A 199       4.026 -17.247 -16.094  1.00 96.04           H
ATOM    338  CA  GLU A 199       3.244 -15.273 -15.904  1.00 96.04           C
ATOM    339  HA  GLU A 199       3.416 -14.655 -15.023  1.00 96.04           H
ATOM    340  C   GLU A 199       1.821 -14.979 -16.377  1.00 96.04           C
ATOM    341  CB  GLU A 199       4.269 -14.863 -16.977  1.00 96.04           C
ATOM    342  HB2 GLU A 199       4.231 -15.570 -17.806  1.00 96.04           H
ATOM    343  HB3 GLU A 199       3.989 -13.884 -17.366  1.00 96.04           H
ATOM    344  O   GLU A 199       1.245 -13.970 -15.975  1.00 96.04           O
ATOM    345  CG  GLU A 199       5.708 -14.756 -16.442  1.00 96.04           C
ATOM    346  HG2 GLU A 199       5.743 -13.968 -15.689  1.00 96.04           H
ATOM    347  HG3 GLU A 199       6.363 -14.470 -17.265  1.00 96.04           H
ATOM    348  CD  GLU A 199       6.201 -16.074 -15.842  1.00 96.04           C
ATOM    349  OE1 GLU A 199       6.561 -16.091 -14.638  1.00 96.04           O
ATOM    350  OE2 GLU A 199       6.048 -17.103 -16.539  1.00 96.04           O
ATOM    351  N   VAL A 200       1.212 -15.897 -17.137  1.00 97.30           N
ATOM    352  H   VAL A 200       1.749 -16.695 -17.443  1.00 97.30           H
ATOM    353  CA  VAL A 200      -0.205 -15.794 -17.519  1.00 97.30           C
ATOM    354  HA  VAL A 200      -0.354 -14.849 -18.040  1.00 97.30           H
ATOM    355  C   VAL A 200      -1.100 -15.761 -16.278  1.00 97.30           C
ATOM    356  CB  VAL A 200      -0.612 -16.934 -18.473  1.00 97.30           C
ATOM    357  HB  VAL A 200      -0.389 -17.893 -18.006  1.00 97.30           H
ATOM    358  O   VAL A 200      -1.956 -14.885 -16.174  1.00 97.30           O
ATOM    359  CG1 VAL A 200      -2.108 -16.893 -18.812  1.00 97.30           C
ATOM    360 HG11 VAL A 200      -2.344 -17.665 -19.544  1.00 97.30           H
ATOM    361 HG12 VAL A 200      -2.707 -17.082 -17.921  1.00 97.30           H
ATOM    362 HG13 VAL A 200      -2.374 -15.918 -19.221  1.00 97.30           H
ATOM    363  CG2 VAL A 200       0.158 -16.840 -19.797  1.00 97.30           C
ATOM    364 HG21 VAL A 200      -0.120 -17.670 -20.447  1.00 97.30           H
ATOM    365 HG22 VAL A 200       1.233 -16.892 -19.622  1.00 97.30           H
ATOM    366 HG23 VAL A 200      -0.073 -15.901 -20.300  1.00 97.30           H
ATOM    367  N   LEU A 201      -0.875 -16.647 -15.299  1.00 97.39           N
ATOM    368  H   LEU A 201      -0.173 -17.360 -15.438  1.00 97.39           H
ATOM    369  CA  LEU A 201      -1.630 -16.637 -14.041  1.00 97.39           C
ATOM    370  HA  LEU A 201      -2.693 -16.715 -14.271  1.00 97.39           H
ATOM    371  C   LEU A 201      -1.461 -15.327 -13.265  1.00 97.39           C
ATOM    372  CB  LEU A 201      -1.210 -17.818 -13.153  1.00 97.39           C
ATOM    373  HB2 LEU A 201      -1.548 -17.618 -12.136  1.00 97.39           H
ATOM    374  HB3 LEU A 201      -0.121 -17.869 -13.130  1.00 97.39           H
ATOM    375  O   LEU A 201      -2.456 -14.779 -12.794  1.00 97.39           O
ATOM    376  CG  LEU A 201      -1.769 -19.188 -13.568  1.00 97.39           C
ATOM    377  HG  LEU A 201      -1.480 -19.427 -14.591  1.00 97.39           H
ATOM    378  CD1 LEU A 201      -1.187 -20.236 -12.621  1.00 97.39           C
ATOM    379 HD11 LEU A 201      -1.506 -21.230 -12.934  1.00 97.39           H
ATOM    380 HD12 LEU A 201      -0.099 -20.175 -12.644  1.00 97.39           H
ATOM    381 HD13 LEU A 201      -1.532 -20.055 -11.603  1.00 97.39           H
ATOM    382  CD2 LEU A 201      -3.294 -19.264 -13.473  1.00 97.39           C
ATOM    383 HD21 LEU A 201      -3.622 -20.284 -13.670  1.00 97.39           H
ATOM    384 HD22 LEU A 201      -3.750 -18.612 -14.218  1.00 97.39           H
ATOM    385 HD23 LEU A 201      -3.625 -18.965 -12.478  1.00 97.39           H
ATOM    386  N   LYS A 202      -0.235 -14.798 -13.155  1.00 97.79           N
ATOM    387  H   LYS A 202       0.538 -15.311 -13.553  1.00 97.79           H
ATOM    388  CA  LYS A 202       0.024 -13.505 -12.498  1.00 97.79           C
ATOM    389  HA  LYS A 202      -0.343 -13.539 -11.472  1.00 97.79           H
ATOM    390  C   LYS A 202      -0.734 -12.372 -13.191  1.00 97.79           C
ATOM    391  CB  LYS A 202       1.528 -13.201 -12.487  1.00 97.79           C
ATOM    392  HB2 LYS A 202       1.676 -12.164 -12.186  1.00 97.79           H
ATOM    393  HB3 LYS A 202       1.910 -13.307 -13.503  1.00 97.79           H
ATOM    394  O   LYS A 202      -1.408 -11.599 -12.519  1.00 97.79           O
ATOM    395  CG  LYS A 202       2.338 -14.096 -11.535  1.00 97.79           C
ATOM    396  HG2 LYS A 202       2.132 -13.814 -10.502  1.00 97.79           H
ATOM    397  HG3 LYS A 202       2.063 -15.143 -11.668  1.00 97.79           H
ATOM    398  CD  LYS A 202       3.828 -13.917 -11.848  1.00 97.79           C
ATOM    399  HD2 LYS A 202       4.109 -12.877 -11.684  1.00 97.79           H
ATOM    400  HD3 LYS A 202       3.985 -14.151 -12.901  1.00 97.79           H
ATOM    401  CE  LYS A 202       4.741 -14.819 -11.017  1.00 97.79           C
ATOM    402  HE2 LYS A 202       4.796 -14.416 -10.006  1.00 97.79           H
ATOM    403  HE3 LYS A 202       4.312 -15.821 -10.975  1.00 97.79           H
ATOM    404  NZ  LYS A 202       6.090 -14.868 -11.637  1.00 97.79           N
ATOM    405  HZ1 LYS A 202       6.776 -15.318 -11.048  1.00 97.79           H
ATOM    406  HZ2 LYS A 202       6.085 -15.322 -12.539  1.00 97.79           H
ATOM    407  HZ3 LYS A 202       6.403 -13.928 -11.837  1.00 97.79           H
ATOM    408  N   VAL A 203      -0.676 -12.297 -14.522  1.00 98.26           N
ATOM    409  H   VAL A 203      -0.106 -12.971 -15.014  1.00 98.26           H
ATOM    410  CA  VAL A 203      -1.380 -11.265 -15.302  1.00 98.26           C
ATOM    411  HA  VAL A 203      -1.089 -10.284 -14.926  1.00 98.26           H
ATOM    412  C   VAL A 203      -2.891 -11.367 -15.119  1.00 98.26           C
ATOM    413  CB  VAL A 203      -0.991 -11.341 -16.790  1.00 98.26           C
ATOM    414  HB  VAL A 203      -1.083 -12.368 -17.144  1.00 98.26           H
ATOM    415  O   VAL A 203      -3.536 -10.357 -14.846  1.00 98.26           O
ATOM    416  CG1 VAL A 203      -1.859 -10.439 -17.679  1.00 98.26           C
ATOM    417 HG11 VAL A 203      -1.480 -10.449 -18.701  1.00 98.26           H
ATOM    418 HG12 VAL A 203      -1.847  -9.416 -17.303  1.00 98.26           H
ATOM    419 HG13 VAL A 203      -2.887 -10.802 -17.701  1.00 98.26           H
ATOM    420  CG2 VAL A 203       0.458 -10.877 -16.961  1.00 98.26           C
ATOM    421 HG21 VAL A 203       1.137 -11.492 -16.370  1.00 98.26           H
ATOM    422 HG22 VAL A 203       0.752 -10.945 -18.008  1.00 98.26           H
ATOM    423 HG23 VAL A 203       0.546  -9.842 -16.631  1.00 98.26           H
ATOM    424  N   VAL A 204      -3.459 -12.573 -15.205  1.00 98.32           N
ATOM    425  H   VAL A 204      -2.878 -13.366 -15.436  1.00 98.32           H
ATOM    426  CA  VAL A 204      -4.898 -12.791 -14.996  1.00 98.32           C
ATOM    427  HA  VAL A 204      -5.451 -12.129 -15.662  1.00 98.32           H
ATOM    428  C   VAL A 204      -5.307 -12.417 -13.569  1.00 98.32           C
ATOM    429  CB  VAL A 204      -5.286 -14.243 -15.341  1.00 98.32           C
ATOM    430  HB  VAL A 204      -4.621 -14.928 -14.815  1.00 98.32           H
ATOM    431  O   VAL A 204      -6.312 -11.732 -13.389  1.00 98.32           O
ATOM    432  CG1 VAL A 204      -6.733 -14.575 -14.949  1.00 98.32           C
ATOM    433 HG11 VAL A 204      -6.847 -14.553 -13.865  1.00 98.32           H
ATOM    434 HG12 VAL A 204      -7.418 -13.855 -15.398  1.00 98.32           H
ATOM    435 HG13 VAL A 204      -6.988 -15.577 -15.293  1.00 98.32           H
ATOM    436  CG2 VAL A 204      -5.164 -14.488 -16.852  1.00 98.32           C
ATOM    437 HG21 VAL A 204      -4.163 -14.239 -17.204  1.00 98.32           H
ATOM    438 HG22 VAL A 204      -5.352 -15.539 -17.071  1.00 98.32           H
ATOM    439 HG23 VAL A 204      -5.884 -13.873 -17.391  1.00 98.32           H
ATOM    440  N   ALA A 205      -4.522 -12.793 -12.557  1.00 98.27           N
ATOM    441  H   ALA A 205      -3.709 -13.359 -12.752  1.00 98.27           H
ATOM    442  CA  ALA A 205      -4.798 -12.449 -11.164  1.00 98.27           C
ATOM    443  HA  ALA A 205      -5.798 -12.802 -10.912  1.00 98.27           H
ATOM    444  C   ALA A 205      -4.778 -10.927 -10.929  1.00 98.27           C
ATOM    445  CB  ALA A 205      -3.792 -13.182 -10.270  1.00 98.27           C
ATOM    446  HB1 ALA A 205      -2.778 -12.839 -10.479  1.00 98.27           H
ATOM    447  HB2 ALA A 205      -4.024 -12.988  -9.223  1.00 98.27           H
ATOM    448  HB3 ALA A 205      -3.851 -14.255 -10.448  1.00 98.27           H
ATOM    449  O   ALA A 205      -5.716 -10.388 -10.339  1.00 98.27           O
ATOM    450  N   TYR A 206      -3.764 -10.222 -11.446  1.00 98.44           N
ATOM    451  H   TYR A 206      -3.023 -10.719 -11.919  1.00 98.44           H
ATOM    452  CA  TYR A 206      -3.695  -8.758 -11.389  1.00 98.44           C
ATOM    453  HA  TYR A 206      -3.766  -8.441 -10.348  1.00 98.44           H
ATOM    454  C   TYR A 206      -4.863  -8.102 -12.126  1.00 98.44           C
ATOM    455  CB  TYR A 206      -2.360  -8.253 -11.958  1.00 98.44           C
ATOM    456  HB2 TYR A 206      -1.990  -8.938 -12.721  1.00 98.44           H
ATOM    457  HB3 TYR A 206      -2.524  -7.295 -12.452  1.00 98.44           H
ATOM    458  O   TYR A 206      -5.444  -7.154 -11.606  1.00 98.44           O
ATOM    459  CG  TYR A 206      -1.300  -8.046 -10.897  1.00 98.44           C
ATOM    460  CD1 TYR A 206      -1.072  -6.758 -10.374  1.00 98.44           C
ATOM    461  HD1 TYR A 206      -1.620  -5.910 -10.758  1.00 98.44           H
ATOM    462  CD2 TYR A 206      -0.570  -9.142 -10.402  1.00 98.44           C
ATOM    463  HD2 TYR A 206      -0.754 -10.137 -10.781  1.00 98.44           H
ATOM    464  CE1 TYR A 206      -0.144  -6.571  -9.334  1.00 98.44           C
ATOM    465  HE1 TYR A 206       0.019  -5.582  -8.932  1.00 98.44           H
ATOM    466  CE2 TYR A 206       0.373  -8.958  -9.378  1.00 98.44           C
ATOM    467  HE2 TYR A 206       0.906  -9.798  -8.957  1.00 98.44           H
ATOM    468  OH  TYR A 206       1.365  -7.554  -7.740  1.00 98.44           O
ATOM    469  HH  TYR A 206       1.353  -6.683  -7.337  1.00 98.44           H
ATOM    470  CZ  TYR A 206       0.554  -7.681  -8.816  1.00 98.44           C
ATOM    471  N   LEU A 207      -5.246  -8.615 -13.299  1.00 98.48           N
ATOM    472  H   LEU A 207      -4.710  -9.373 -13.694  1.00 98.48           H
ATOM    473  CA  LEU A 207      -6.373  -8.086 -14.065  1.00 98.48           C
ATOM    474  HA  LEU A 207      -6.199  -7.021 -14.223  1.00 98.48           H
ATOM    475  C   LEU A 207      -7.696  -8.229 -13.301  1.00 98.48           C
ATOM    476  CB  LEU A 207      -6.420  -8.793 -15.431  1.00 98.48           C
ATOM    477  HB2 LEU A 207      -5.465  -8.643 -15.935  1.00 98.48           H
ATOM    478  HB3 LEU A 207      -6.550  -9.862 -15.267  1.00 98.48           H
ATOM    479  O   LEU A 207      -8.481  -7.284 -13.253  1.00 98.48           O
ATOM    480  CG  LEU A 207      -7.549  -8.300 -16.354  1.00 98.48           C
ATOM    481  HG  LEU A 207      -8.514  -8.455 -15.871  1.00 98.48           H
ATOM    482  CD1 LEU A 207      -7.404  -6.819 -16.709  1.00 98.48           C
ATOM    483 HD11 LEU A 207      -6.420  -6.631 -17.140  1.00 98.48           H
ATOM    484 HD12 LEU A 207      -7.534  -6.205 -15.818  1.00 98.48           H
ATOM    485 HD13 LEU A 207      -8.172  -6.536 -17.429  1.00 98.48           H
ATOM    486  CD2 LEU A 207      -7.538  -9.113 -17.649  1.00 98.48           C
ATOM    487 HD21 LEU A 207      -8.356  -8.791 -18.292  1.00 98.48           H
ATOM    488 HD22 LEU A 207      -7.667 -10.170 -17.419  1.00 98.48           H
ATOM    489 HD23 LEU A 207      -6.592  -8.971 -18.171  1.00 98.48           H
ATOM    490  N   VAL A 208      -7.936  -9.380 -12.667  1.00 98.40           N
ATOM    491  H   VAL A 208      -7.261 -10.126 -12.758  1.00 98.40           H
ATOM    492  CA  VAL A 208      -9.132  -9.599 -11.839  1.00 98.40           C
ATOM    493  HA  VAL A 208     -10.015  -9.380 -12.440  1.00 98.40           H
ATOM    494  C   VAL A 208      -9.156  -8.631 -10.656  1.00 98.40           C
ATOM    495  CB  VAL A 208      -9.223 -11.066 -11.374  1.00 98.40           C
ATOM    496  HB  VAL A 208      -8.270 -11.368 -10.939  1.00 98.40           H
ATOM    497  O   VAL A 208     -10.159  -7.945 -10.460  1.00 98.40           O
ATOM    498  CG1 VAL A 208     -10.325 -11.283 -10.326  1.00 98.40           C
ATOM    499 HG11 VAL A 208     -10.416 -12.346 -10.102  1.00 98.40           H
ATOM    500 HG12 VAL A 208     -11.279 -10.911 -10.702  1.00 98.40           H
ATOM    501 HG13 VAL A 208     -10.075 -10.766  -9.400  1.00 98.40           H
ATOM    502  CG2 VAL A 208      -9.542 -11.988 -12.559  1.00 98.40           C
ATOM    503 HG21 VAL A 208      -8.814 -11.851 -13.358  1.00 98.40           H
ATOM    504 HG22 VAL A 208      -9.507 -13.028 -12.236  1.00 98.40           H
ATOM    505 HG23 VAL A 208     -10.534 -11.764 -12.952  1.00 98.40           H
ATOM    506  N   VAL A 209      -8.058  -8.526  -9.899  1.00 98.35           N
ATOM    507  H   VAL A 209      -7.259  -9.100 -10.126  1.00 98.35           H
ATOM    508  CA  VAL A 209      -7.952  -7.598  -8.757  1.00 98.35           C
ATOM    509  HA  VAL A 209      -8.750  -7.818  -8.048  1.00 98.35           H
ATOM    510  C   VAL A 209      -8.153  -6.151  -9.208  1.00 98.35           C
ATOM    511  CB  VAL A 209      -6.602  -7.778  -8.033  1.00 98.35           C
ATOM    512  HB  VAL A 209      -5.795  -7.758  -8.766  1.00 98.35           H
ATOM    513  O   VAL A 209      -8.920  -5.418  -8.584  1.00 98.35           O
ATOM    514  CG1 VAL A 209      -6.324  -6.690  -6.987  1.00 98.35           C
ATOM    515 HG11 VAL A 209      -5.384  -6.903  -6.479  1.00 98.35           H
ATOM    516 HG12 VAL A 209      -6.229  -5.714  -7.461  1.00 98.35           H
ATOM    517 HG13 VAL A 209      -7.127  -6.660  -6.250  1.00 98.35           H
ATOM    518  CG2 VAL A 209      -6.575  -9.127  -7.301  1.00 98.35           C
ATOM    519 HG21 VAL A 209      -5.608  -9.263  -6.818  1.00 98.35           H
ATOM    520 HG22 VAL A 209      -6.728  -9.947  -8.003  1.00 98.35           H
ATOM    521 HG23 VAL A 209      -7.354  -9.157  -6.539  1.00 98.35           H
ATOM    522  N   PHE A 210      -7.541  -5.758 -10.325  1.00 98.56           N
ATOM    523  H   PHE A 210      -6.914  -6.405 -10.782  1.00 98.56           H
ATOM    524  CA  PHE A 210      -7.671  -4.425 -10.901  1.00 98.56           C
ATOM    525  HA  PHE A 210      -7.331  -3.691 -10.170  1.00 98.56           H
ATOM    526  C   PHE A 210      -9.128  -4.099 -11.243  1.00 98.56           C
ATOM    527  CB  PHE A 210      -6.771  -4.329 -12.140  1.00 98.56           C
ATOM    528  HB2 PHE A 210      -7.069  -5.083 -12.868  1.00 98.56           H
ATOM    529  HB3 PHE A 210      -5.747  -4.552 -11.840  1.00 98.56           H
ATOM    530  O   PHE A 210      -9.639  -3.065 -10.820  1.00 98.56           O
ATOM    531  CG  PHE A 210      -6.786  -2.975 -12.817  1.00 98.56           C
ATOM    532  CD1 PHE A 210      -7.822  -2.637 -13.710  1.00 98.56           C
ATOM    533  HD1 PHE A 210      -8.607  -3.347 -13.925  1.00 98.56           H
ATOM    534  CD2 PHE A 210      -5.750  -2.056 -12.572  1.00 98.56           C
ATOM    535  HD2 PHE A 210      -4.946  -2.305 -11.894  1.00 98.56           H
ATOM    536  CE1 PHE A 210      -7.835  -1.378 -14.333  1.00 98.56           C
ATOM    537  HE1 PHE A 210      -8.627  -1.124 -15.022  1.00 98.56           H
ATOM    538  CE2 PHE A 210      -5.751  -0.809 -13.220  1.00 98.56           C
ATOM    539  HE2 PHE A 210      -4.938  -0.115 -13.064  1.00 98.56           H
ATOM    540  CZ  PHE A 210      -6.800  -0.462 -14.085  1.00 98.56           C
ATOM    541  HZ  PHE A 210      -6.795   0.498 -14.580  1.00 98.56           H
ATOM    542  N   LEU A 211      -9.823  -4.981 -11.969  1.00 98.33           N
ATOM    543  H   LEU A 211      -9.356  -5.824 -12.275  1.00 98.33           H
ATOM    544  CA  LEU A 211     -11.210  -4.750 -12.382  1.00 98.33           C
ATOM    545  HA  LEU A 211     -11.277  -3.774 -12.862  1.00 98.33           H
ATOM    546  C   LEU A 211     -12.162  -4.701 -11.183  1.00 98.33           C
ATOM    547  CB  LEU A 211     -11.647  -5.841 -13.374  1.00 98.33           C
ATOM    548  HB2 LEU A 211     -11.429  -6.815 -12.934  1.00 98.33           H
ATOM    549  HB3 LEU A 211     -12.726  -5.774 -13.512  1.00 98.33           H
ATOM    550  O   LEU A 211     -13.011  -3.812 -11.112  1.00 98.33           O
ATOM    551  CG  LEU A 211     -10.979  -5.758 -14.759  1.00 98.33           C
ATOM    552  HG  LEU A 211      -9.894  -5.757 -14.656  1.00 98.33           H
ATOM    553  CD1 LEU A 211     -11.392  -6.975 -15.588  1.00 98.33           C
ATOM    554 HD11 LEU A 211     -12.473  -6.992 -15.724  1.00 98.33           H
ATOM    555 HD12 LEU A 211     -10.904  -6.937 -16.562  1.00 98.33           H
ATOM    556 HD13 LEU A 211     -11.072  -7.884 -15.078  1.00 98.33           H
ATOM    557  CD2 LEU A 211     -11.380  -4.495 -15.525  1.00 98.33           C
ATOM    558 HD21 LEU A 211     -12.465  -4.435 -15.609  1.00 98.33           H
ATOM    559 HD22 LEU A 211     -11.003  -3.608 -15.015  1.00 98.33           H
ATOM    560 HD23 LEU A 211     -10.943  -4.520 -16.523  1.00 98.33           H
ATOM    561  N   VAL A 212     -12.007  -5.619 -10.224  1.00 97.87           N
ATOM    562  H   VAL A 212     -11.282  -6.313 -10.336  1.00 97.87           H
ATOM    563  CA  VAL A 212     -12.825  -5.640  -9.002  1.00 97.87           C
ATOM    564  HA  VAL A 212     -13.878  -5.650  -9.285  1.00 97.87           H
ATOM    565  C   VAL A 212     -12.599  -4.374  -8.177  1.00 97.87           C
ATOM    566  CB  VAL A 212     -12.537  -6.904  -8.170  1.00 97.87           C
ATOM    567  HB  VAL A 212     -11.464  -6.986  -7.998  1.00 97.87           H
ATOM    568  O   VAL A 212     -13.570  -3.750  -7.748  1.00 97.87           O
ATOM    569  CG1 VAL A 212     -13.250  -6.884  -6.811  1.00 97.87           C
ATOM    570 HG11 VAL A 212     -14.326  -6.774  -6.948  1.00 97.87           H
ATOM    571 HG12 VAL A 212     -12.885  -6.064  -6.194  1.00 97.87           H
ATOM    572 HG13 VAL A 212     -13.043  -7.815  -6.283  1.00 97.87           H
ATOM    573  CG2 VAL A 212     -13.027  -8.161  -8.903  1.00 97.87           C
ATOM    574 HG21 VAL A 212     -12.587  -8.223  -9.898  1.00 97.87           H
ATOM    575 HG22 VAL A 212     -14.112  -8.139  -9.005  1.00 97.87           H
ATOM    576 HG23 VAL A 212     -12.732  -9.050  -8.344  1.00 97.87           H
ATOM    577  N   SER A 213     -11.342  -3.965  -7.996  1.00 97.81           N
ATOM    578  H   SER A 213     -10.590  -4.519  -8.381  1.00 97.81           H
ATOM    579  CA  SER A 213     -10.990  -2.737  -7.282  1.00 97.81           C
ATOM    580  HA  SER A 213     -11.416  -2.770  -6.279  1.00 97.81           H
ATOM    581  C   SER A 213     -11.545  -1.497  -7.981  1.00 97.81           C
ATOM    582  CB  SER A 213      -9.471  -2.629  -7.156  1.00 97.81           C
ATOM    583  HB2 SER A 213      -9.074  -3.511  -6.654  1.00 97.81           H
ATOM    584  HB3 SER A 213      -9.017  -2.543  -8.143  1.00 97.81           H
ATOM    585  O   SER A 213     -12.211  -0.677  -7.348  1.00 97.81           O
ATOM    586  OG  SER A 213      -9.178  -1.486  -6.392  1.00 97.81           O
ATOM    587  HG  SER A 213      -8.466  -1.013  -6.827  1.00 97.81           H
ATOM    588  N   LEU A 214     -11.341  -1.377  -9.295  1.00 98.24           N
ATOM    589  H   LEU A 214     -10.787  -2.080  -9.762  1.00 98.24           H
ATOM    590  CA  LEU A 214     -11.792  -0.231 -10.078  1.00 98.24           C
ATOM    591  HA  LEU A 214     -11.347   0.667  -9.651  1.00 98.24           H
ATOM    592  C   LEU A 214     -13.315  -0.078 -10.007  1.00 98.24           C
ATOM    593  CB  LEU A 214     -11.296  -0.402 -11.527  1.00 98.24           C
ATOM    594  HB2 LEU A 214     -10.211  -0.508 -11.517  1.00 98.24           H
ATOM    595  HB3 LEU A 214     -11.713  -1.322 -11.935  1.00 98.24           H
ATOM    596  O   LEU A 214     -13.818   0.981  -9.634  1.00 98.24           O
ATOM    597  CG  LEU A 214     -11.662   0.763 -12.463  1.00 98.24           C
ATOM    598  HG  LEU A 214     -12.745   0.883 -12.492  1.00 98.24           H
ATOM    599  CD1 LEU A 214     -11.025   2.076 -12.011  1.00 98.24           C
ATOM    600 HD11 LEU A 214     -11.514   2.412 -11.097  1.00 98.24           H
ATOM    601 HD12 LEU A 214      -9.959   1.937 -11.832  1.00 98.24           H
ATOM    602 HD13 LEU A 214     -11.169   2.842 -12.773  1.00 98.24           H
ATOM    603  CD2 LEU A 214     -11.185   0.458 -13.880  1.00 98.24           C
ATOM    604 HD21 LEU A 214     -10.097   0.392 -13.893  1.00 98.24           H
ATOM    605 HD22 LEU A 214     -11.503   1.252 -14.556  1.00 98.24           H
ATOM    606 HD23 LEU A 214     -11.609  -0.487 -14.219  1.00 98.24           H
ATOM    607  N   ILE A 215     -14.052  -1.145 -10.321  1.00 97.49           N
ATOM    608  H   ILE A 215     -13.575  -1.998 -10.576  1.00 97.49           H
ATOM    609  CA  ILE A 215     -15.518  -1.126 -10.339  1.00 97.49           C
ATOM    610  HA  ILE A 215     -15.850  -0.277 -10.937  1.00 97.49           H
ATOM    611  C   ILE A 215     -16.060  -0.919  -8.923  1.00 97.49           C
ATOM    612  CB  ILE A 215     -16.066  -2.421 -10.984  1.00 97.49           C
ATOM    613  HB  ILE A 215     -15.644  -3.274 -10.452  1.00 97.49           H
ATOM    614  O   ILE A 215     -16.915  -0.061  -8.705  1.00 97.49           O
ATOM    615  CG1 ILE A 215     -15.648  -2.506 -12.471  1.00 97.49           C
ATOM    616 HG12 ILE A 215     -14.584  -2.290 -12.572  1.00 97.49           H
ATOM    617 HG13 ILE A 215     -16.188  -1.753 -13.045  1.00 97.49           H
ATOM    618  CG2 ILE A 215     -17.602  -2.489 -10.862  1.00 97.49           C
ATOM    619 HG21 ILE A 215     -17.984  -3.389 -11.344  1.00 97.49           H
ATOM    620 HG22 ILE A 215     -17.899  -2.534  -9.815  1.00 97.49           H
ATOM    621 HG23 ILE A 215     -18.053  -1.613 -11.328  1.00 97.49           H
ATOM    622  CD1 ILE A 215     -15.885  -3.884 -13.102  1.00 97.49           C
ATOM    623 HD11 ILE A 215     -15.448  -3.900 -14.101  1.00 97.49           H
ATOM    624 HD12 ILE A 215     -15.409  -4.657 -12.499  1.00 97.49           H
ATOM    625 HD13 ILE A 215     -16.952  -4.092 -13.190  1.00 97.49           H
ATOM    626  N   GLY A 216     -15.561  -1.680  -7.949  1.00 95.04           N
ATOM    627  H   GLY A 216     -14.816  -2.327  -8.163  1.00 95.04           H
ATOM    628  CA  GLY A 216     -16.057  -1.639  -6.579  1.00 95.04           C
ATOM    629  HA2 GLY A 216     -17.119  -1.884  -6.570  1.00 95.04           H
ATOM    630  HA3 GLY A 216     -15.518  -2.389  -6.000  1.00 95.04           H
ATOM    631  C   GLY A 216     -15.865  -0.272  -5.923  1.00 95.04           C
ATOM    632  O   GLY A 216     -16.810   0.265  -5.343  1.00 95.04           O
ATOM    633  N   ASN A 217     -14.681   0.328  -6.051  1.00 96.16           N
ATOM    634  H   ASN A 217     -13.936  -0.140  -6.548  1.00 96.16           H
ATOM    635  CA  ASN A 217     -14.398   1.622  -5.432  1.00 96.16           C
ATOM    636  HA  ASN A 217     -14.804   1.617  -4.421  1.00 96.16           H
ATOM    637  C   ASN A 217     -15.099   2.779  -6.156  1.00 96.16           C
ATOM    638  CB  ASN A 217     -12.882   1.810  -5.306  1.00 96.16           C
ATOM    639  HB2 ASN A 217     -12.667   2.826  -4.975  1.00 96.16           H
ATOM    640  HB3 ASN A 217     -12.390   1.652  -6.266  1.00 96.16           H
ATOM    641  O   ASN A 217     -15.629   3.671  -5.490  1.00 96.16           O
ATOM    642  CG  ASN A 217     -12.322   0.872  -4.257  1.00 96.16           C
ATOM    643  ND2 ASN A 217     -11.559  -0.115  -4.649  1.00 96.16           N
ATOM    644 HD21 ASN A 217     -11.338  -0.243  -5.626  1.00 96.16           H
ATOM    645 HD22 ASN A 217     -11.180  -0.741  -3.953  1.00 96.16           H
ATOM    646  OD1 ASN A 217     -12.654   0.981  -3.090  1.00 96.16           O
ATOM    647  N   LEU A 218     -15.225   2.732  -7.490  1.00 96.56           N
ATOM    648  H   LEU A 218     -14.770   1.991  -8.005  1.00 96.56           H
ATOM    649  CA  LEU A 218     -16.071   3.684  -8.219  1.00 96.56           C
ATOM    650  HA  LEU A 218     -15.728   4.696  -7.999  1.00 96.56           H
ATOM    651  C   LEU A 218     -17.526   3.612  -7.748  1.00 96.56           C
ATOM    652  CB  LEU A 218     -15.997   3.431  -9.736  1.00 96.56           C
ATOM    653  HB2 LEU A 218     -16.848   3.915 -10.214  1.00 96.56           H
ATOM    654  HB3 LEU A 218     -16.089   2.360  -9.917  1.00 96.56           H
ATOM    655  O   LEU A 218     -18.134   4.648  -7.485  1.00 96.56           O
ATOM    656  CG  LEU A 218     -14.718   3.956 -10.410  1.00 96.56           C
ATOM    657  HG  LEU A 218     -13.839   3.574  -9.890  1.00 96.56           H
ATOM    658  CD1 LEU A 218     -14.674   3.477 -11.861  1.00 96.56           C
ATOM    659 HD11 LEU A 218     -15.528   3.864 -12.416  1.00 96.56           H
ATOM    660 HD12 LEU A 218     -14.691   2.387 -11.883  1.00 96.56           H
ATOM    661 HD13 LEU A 218     -13.751   3.815 -12.331  1.00 96.56           H
ATOM    662  CD2 LEU A 218     -14.655   5.486 -10.415  1.00 96.56           C
ATOM    663 HD21 LEU A 218     -15.537   5.899 -10.905  1.00 96.56           H
ATOM    664 HD22 LEU A 218     -14.587   5.870  -9.397  1.00 96.56           H
ATOM    665 HD23 LEU A 218     -13.763   5.808 -10.953  1.00 96.56           H
ATOM    666  N   LEU A 219     -18.080   2.408  -7.576  1.00 93.67           N
ATOM    667  H   LEU A 219     -17.540   1.589  -7.821  1.00 93.67           H
ATOM    668  CA  LEU A 219     -19.443   2.235  -7.074  1.00 93.67           C
ATOM    669  HA  LEU A 219     -20.120   2.799  -7.716  1.00 93.67           H
ATOM    670  C   LEU A 219     -19.614   2.811  -5.667  1.00 93.67           C
ATOM    671  CB  LEU A 219     -19.838   0.751  -7.099  1.00 93.67           C
ATOM    672  HB2 LEU A 219     -20.729   0.617  -6.486  1.00 93.67           H
ATOM    673  HB3 LEU A 219     -19.037   0.169  -6.644  1.00 93.67           H
ATOM    674  O   LEU A 219     -20.603   3.500  -5.431  1.00 93.67           O
ATOM    675  CG  LEU A 219     -20.132   0.188  -8.500  1.00 93.67           C
ATOM    676  HG  LEU A 219     -19.303   0.394  -9.177  1.00 93.67           H
ATOM    677  CD1 LEU A 219     -20.323  -1.325  -8.389  1.00 93.67           C
ATOM    678 HD11 LEU A 219     -20.504  -1.743  -9.379  1.00 93.67           H
ATOM    679 HD12 LEU A 219     -19.415  -1.774  -7.986  1.00 93.67           H
ATOM    680 HD13 LEU A 219     -21.165  -1.555  -7.735  1.00 93.67           H
ATOM    681  CD2 LEU A 219     -21.400   0.788  -9.112  1.00 93.67           C
ATOM    682 HD21 LEU A 219     -21.261   1.853  -9.299  1.00 93.67           H
ATOM    683 HD22 LEU A 219     -22.250   0.639  -8.445  1.00 93.67           H
ATOM    684 HD23 LEU A 219     -21.603   0.305 -10.068  1.00 93.67           H
ATOM    685  N   VAL A 220     -18.667   2.585  -4.748  1.00 92.18           N
ATOM    686  H   VAL A 220     -17.885   2.000  -5.005  1.00 92.18           H
ATOM    687  CA  VAL A 220     -18.711   3.168  -3.393  1.00 92.18           C
ATOM    688  HA  VAL A 220     -19.619   2.828  -2.896  1.00 92.18           H
ATOM    689  C   VAL A 220     -18.790   4.695  -3.459  1.00 92.18           C
ATOM    690  CB  VAL A 220     -17.500   2.713  -2.548  1.00 92.18           C
ATOM    691  HB  VAL A 220     -16.584   2.857  -3.121  1.00 92.18           H
ATOM    692  O   VAL A 220     -19.658   5.291  -2.814  1.00 92.18           O
ATOM    693  CG1 VAL A 220     -17.370   3.489  -1.226  1.00 92.18           C
ATOM    694 HG11 VAL A 220     -18.301   3.437  -0.662  1.00 92.18           H
ATOM    695 HG12 VAL A 220     -16.560   3.065  -0.632  1.00 92.18           H
ATOM    696 HG13 VAL A 220     -17.118   4.531  -1.423  1.00 92.18           H
ATOM    697  CG2 VAL A 220     -17.627   1.228  -2.183  1.00 92.18           C
ATOM    698 HG21 VAL A 220     -17.767   0.624  -3.079  1.00 92.18           H
ATOM    699 HG22 VAL A 220     -18.478   1.071  -1.519  1.00 92.18           H
ATOM    700 HG23 VAL A 220     -16.714   0.895  -1.690  1.00 92.18           H
ATOM    701  N   ILE A 221     -17.939   5.325  -4.274  1.00 93.63           N
ATOM    702  H   ILE A 221     -17.262   4.773  -4.782  1.00 93.63           H
ATOM    703  CA  ILE A 221     -17.928   6.782  -4.449  1.00 93.63           C
ATOM    704  HA  ILE A 221     -17.835   7.249  -3.469  1.00 93.63           H
ATOM    705  C   ILE A 221     -19.257   7.258  -5.037  1.00 93.63           C
ATOM    706  CB  ILE A 221     -16.719   7.226  -5.302  1.00 93.63           C
ATOM    707  HB  ILE A 221     -16.734   6.679  -6.245  1.00 93.63           H
ATOM    708  O   ILE A 221     -19.909   8.126  -4.457  1.00 93.63           O
ATOM    709  CG1 ILE A 221     -15.406   6.891  -4.558  1.00 93.63           C
ATOM    710 HG12 ILE A 221     -15.351   7.457  -3.628  1.00 93.63           H
ATOM    711 HG13 ILE A 221     -15.399   5.835  -4.288  1.00 93.63           H
ATOM    712  CG2 ILE A 221     -16.793   8.734  -5.615  1.00 93.63           C
ATOM    713 HG21 ILE A 221     -16.793   9.309  -4.689  1.00 93.63           H
ATOM    714 HG22 ILE A 221     -17.689   8.968  -6.190  1.00 93.63           H
ATOM    715 HG23 ILE A 221     -15.939   9.036  -6.222  1.00 93.63           H
ATOM    716  CD1 ILE A 221     -14.141   7.159  -5.375  1.00 93.63           C
ATOM    717 HD11 ILE A 221     -13.286   6.714  -4.866  1.00 93.63           H
ATOM    718 HD12 ILE A 221     -13.965   8.230  -5.472  1.00 93.63           H
ATOM    719 HD13 ILE A 221     -14.245   6.712  -6.364  1.00 93.63           H
ATOM    720  N   LEU A 222     -19.696   6.669  -6.152  1.00 92.37           N
ATOM    721  H   LEU A 222     -19.127   5.942  -6.561  1.00 92.37           H
ATOM    722  CA  LEU A 222     -20.928   7.062  -6.838  1.00 92.37           C
ATOM    723  HA  LEU A 222     -20.856   8.112  -7.120  1.00 92.37           H
ATOM    724  C   LEU A 222     -22.144   6.933  -5.918  1.00 92.37           C
ATOM    725  CB  LEU A 222     -21.107   6.198  -8.099  1.00 92.37           C
ATOM    726  HB2 LEU A 222     -22.111   6.355  -8.495  1.00 92.37           H
ATOM    727  HB3 LEU A 222     -21.027   5.149  -7.812  1.00 92.37           H
ATOM    728  O   LEU A 222     -22.935   7.864  -5.796  1.00 92.37           O
ATOM    729  CG  LEU A 222     -20.095   6.484  -9.225  1.00 92.37           C
ATOM    730  HG  LEU A 222     -19.077   6.465  -8.836  1.00 92.37           H
ATOM    731  CD1 LEU A 222     -20.235   5.418 -10.311  1.00 92.37           C
ATOM    732 HD11 LEU A 222     -19.519   5.611 -11.110  1.00 92.37           H
ATOM    733 HD12 LEU A 222     -21.244   5.420 -10.723  1.00 92.37           H
ATOM    734 HD13 LEU A 222     -20.017   4.437  -9.889  1.00 92.37           H
ATOM    735  CD2 LEU A 222     -20.317   7.850  -9.869  1.00 92.37           C
ATOM    736 HD21 LEU A 222     -19.565   8.006 -10.643  1.00 92.37           H
ATOM    737 HD22 LEU A 222     -21.305   7.879 -10.329  1.00 92.37           H
ATOM    738 HD23 LEU A 222     -20.216   8.647  -9.132  1.00 92.37           H
ATOM    739  N   VAL A 223     -22.275   5.811  -5.219  1.00 89.67           N
ATOM    740  H   VAL A 223     -21.570   5.097  -5.335  1.00 89.67           H
ATOM    741  CA  VAL A 223     -23.417   5.523  -4.349  1.00 89.67           C
ATOM    742  HA  VAL A 223     -24.333   5.644  -4.927  1.00 89.67           H
ATOM    743  C   VAL A 223     -23.510   6.513  -3.179  1.00 89.67           C
ATOM    744  CB  VAL A 223     -23.318   4.050  -3.911  1.00 89.67           C
ATOM    745  HB  VAL A 223     -22.289   3.825  -3.631  1.00 89.67           H
ATOM    746  O   VAL A 223     -24.605   6.983  -2.864  1.00 89.67           O
ATOM    747  CG1 VAL A 223     -24.167   3.730  -2.701  1.00 89.67           C
ATOM    748 HG11 VAL A 223     -23.633   4.175  -1.861  1.00 89.67           H
ATOM    749 HG12 VAL A 223     -24.212   2.652  -2.545  1.00 89.67           H
ATOM    750 HG13 VAL A 223     -25.170   4.138  -2.820  1.00 89.67           H
ATOM    751  CG2 VAL A 223     -23.753   3.109  -5.038  1.00 89.67           C
ATOM    752 HG21 VAL A 223     -23.174   3.313  -5.939  1.00 89.67           H
ATOM    753 HG22 VAL A 223     -24.811   3.248  -5.263  1.00 89.67           H
ATOM    754 HG23 VAL A 223     -23.571   2.074  -4.750  1.00 89.67           H
ATOM    755  N   VAL A 224     -22.387   6.884  -2.553  1.00 88.65           N
ATOM    756  H   VAL A 224     -21.510   6.488  -2.859  1.00 88.65           H
ATOM    757  CA  VAL A 224     -22.374   7.888  -1.472  1.00 88.65           C
ATOM    758  HA  VAL A 224     -23.202   7.684  -0.793  1.00 88.65           H
ATOM    759  C   VAL A 224     -22.595   9.301  -2.016  1.00 88.65           C
ATOM    760  CB  VAL A 224     -21.065   7.805  -0.663  1.00 88.65           C
ATOM    761  HB  VAL A 224     -20.218   7.895  -1.343  1.00 88.65           H
ATOM    762  O   VAL A 224     -23.324  10.090  -1.409  1.00 88.65           O
ATOM    763  CG1 VAL A 224     -20.969   8.914   0.398  1.00 88.65           C
ATOM    764 HG11 VAL A 224     -21.862   8.915   1.022  1.00 88.65           H
ATOM    765 HG12 VAL A 224     -20.861   9.885  -0.085  1.00 88.65           H
ATOM    766 HG13 VAL A 224     -20.090   8.755   1.022  1.00 88.65           H
ATOM    767  CG2 VAL A 224     -20.979   6.462   0.075  1.00 88.65           C
ATOM    768 HG21 VAL A 224     -21.013   5.637  -0.638  1.00 88.65           H
ATOM    769 HG22 VAL A 224     -20.032   6.397   0.611  1.00 88.65           H
ATOM    770 HG23 VAL A 224     -21.807   6.360   0.776  1.00 88.65           H
ATOM    771  N   CYS A 225     -22.006   9.628  -3.166  1.00 88.80           N
ATOM    772  H   CYS A 225     -21.381   8.967  -3.604  1.00 88.80           H
ATOM    773  CA  CYS A 225     -22.149  10.941  -3.783  1.00 88.80           C
ATOM    774  HA  CYS A 225     -21.937  11.704  -3.033  1.00 88.80           H
ATOM    775  C   CYS A 225     -23.579  11.186  -4.271  1.00 88.80           C
ATOM    776  CB  CYS A 225     -21.119  11.091  -4.908  1.00 88.80           C
ATOM    777  HB2 CYS A 225     -21.119  10.200  -5.536  1.00 88.80           H
ATOM    778  HB3 CYS A 225     -21.361  11.958  -5.523  1.00 88.80           H
ATOM    779  O   CYS A 225     -24.126  12.250  -3.991  1.00 88.80           O
ATOM    780  SG  CYS A 225     -19.480  11.334  -4.164  1.00 88.80           S
ATOM    781  HG  CYS A 225     -18.759  11.167  -5.277  1.00 88.80           H
ATOM    782  N   TYR A 226     -24.227  10.226  -4.930  1.00 90.37           N
ATOM    783  H   TYR A 226     -23.733   9.374  -5.155  1.00 90.37           H
ATOM    784  CA  TYR A 226     -25.585  10.399  -5.455  1.00 90.37           C
ATOM    785  HA  TYR A 226     -25.673  11.405  -5.865  1.00 90.37           H
ATOM    786  C   TYR A 226     -26.668  10.288  -4.378  1.00 90.37           C
ATOM    787  CB  TYR A 226     -25.832   9.420  -6.609  1.00 90.37           C
ATOM    788  HB2 TYR A 226     -25.412   8.442  -6.375  1.00 90.37           H
ATOM    789  HB3 TYR A 226     -26.907   9.283  -6.727  1.00 90.37           H
ATOM    790  O   TYR A 226     -27.655  11.022  -4.428  1.00 90.37           O
ATOM    791  CG  TYR A 226     -25.293   9.930  -7.932  1.00 90.37           C
ATOM    792  CD1 TYR A 226     -26.033  10.895  -8.644  1.00 90.37           C
ATOM    793  HD1 TYR A 226     -26.978  11.248  -8.260  1.00 90.37           H
ATOM    794  CD2 TYR A 226     -24.067   9.470  -8.452  1.00 90.37           C
ATOM    795  HD2 TYR A 226     -23.499   8.715  -7.929  1.00 90.37           H
ATOM    796  CE1 TYR A 226     -25.551  11.394  -9.869  1.00 90.37           C
ATOM    797  HE1 TYR A 226     -26.117  12.121 -10.432  1.00 90.37           H
ATOM    798  CE2 TYR A 226     -23.578   9.975  -9.671  1.00 90.37           C
ATOM    799  HE2 TYR A 226     -22.637   9.627 -10.071  1.00 90.37           H
ATOM    800  OH  TYR A 226     -23.868  11.419 -11.567  1.00 90.37           O
ATOM    801  HH  TYR A 226     -23.043  11.015 -11.845  1.00 90.37           H
ATOM    802  CZ  TYR A 226     -24.324  10.935 -10.385  1.00 90.37           C
ATOM    803  N   ASN A 227     -26.494   9.434  -3.365  1.00 86.44           N
ATOM    804  H   ASN A 227     -25.671   8.850  -3.338  1.00 86.44           H
ATOM    805  CA  ASN A 227     -27.506   9.273  -2.325  1.00 86.44           C
ATOM    806  HA  ASN A 227     -28.479   9.510  -2.756  1.00 86.44           H
ATOM    807  C   ASN A 227     -27.284  10.243  -1.152  1.00 86.44           C
ATOM    808  CB  ASN A 227     -27.584   7.799  -1.906  1.00 86.44           C
ATOM    809  HB2 ASN A 227     -26.684   7.514  -1.361  1.00 86.44           H
ATOM    810  HB3 ASN A 227     -27.656   7.179  -2.799  1.00 86.44           H
ATOM    811  O   ASN A 227     -26.466   9.997  -0.263  1.00 86.44           O
ATOM    812  CG  ASN A 227     -28.795   7.535  -1.033  1.00 86.44           C
ATOM    813  ND2 ASN A 227     -29.255   6.309  -0.970  1.00 86.44           N
ATOM    814 HD21 ASN A 227     -30.128   6.186  -0.476  1.00 86.44           H
ATOM    815 HD22 ASN A 227     -28.870   5.592  -1.568  1.00 86.44           H
ATOM    816  OD1 ASN A 227     -29.337   8.419  -0.388  1.00 86.44           O
ATOM    817  N   ARG A 228     -28.081  11.322  -1.095  1.00 83.06           N
ATOM    818  H   ARG A 228     -28.714  11.465  -1.869  1.00 83.06           H
ATOM    819  CA  ARG A 228     -28.010  12.336  -0.024  1.00 83.06           C
ATOM    820  HA  ARG A 228     -27.015  12.779  -0.057  1.00 83.06           H
ATOM    821  C   ARG A 228     -28.165  11.739   1.379  1.00 83.06           C
ATOM    822  CB  ARG A 228     -29.051  13.441  -0.274  1.00 83.06           C
ATOM    823  HB2 ARG A 228     -30.052  13.038  -0.124  1.00 83.06           H
ATOM    824  HB3 ARG A 228     -28.968  13.776  -1.308  1.00 83.06           H
ATOM    825  O   ARG A 228     -27.476  12.192   2.290  1.00 83.06           O
ATOM    826  CG  ARG A 228     -28.839  14.655   0.650  1.00 83.06           C
ATOM    827  HG2 ARG A 228     -27.842  15.061   0.478  1.00 83.06           H
ATOM    828  HG3 ARG A 228     -28.921  14.349   1.693  1.00 83.06           H
ATOM    829  CD  ARG A 228     -29.882  15.748   0.384  1.00 83.06           C
ATOM    830  HD2 ARG A 228     -29.858  16.009  -0.674  1.00 83.06           H
ATOM    831  HD3 ARG A 228     -30.869  15.351   0.622  1.00 83.06           H
ATOM    832  NE  ARG A 228     -29.622  16.959   1.190  1.00 83.06           N
ATOM    833  HE  ARG A 228     -28.783  16.967   1.753  1.00 83.06           H
ATOM    834  NH1 ARG A 228     -31.517  18.122   0.603  1.00 83.06           N
ATOM    835 HH11 ARG A 228     -32.084  18.957   0.651  1.00 83.06           H
ATOM    836 HH12 ARG A 228     -31.834  17.340   0.049  1.00 83.06           H
ATOM    837  NH2 ARG A 228     -30.024  19.072   1.955  1.00 83.06           N
ATOM    838 HH21 ARG A 228     -30.610  19.893   1.979  1.00 83.06           H
ATOM    839 HH22 ARG A 228     -29.157  19.071   2.475  1.00 83.06           H
ATOM    840  CZ  ARG A 228     -30.386  18.039   1.246  1.00 83.06           C
ATOM    841  N   HIS A 229     -28.997  10.710   1.552  1.00 81.74           N
ATOM    842  H   HIS A 229     -29.461  10.320   0.745  1.00 81.74           H
ATOM    843  CA  HIS A 229     -29.185  10.035   2.843  1.00 81.74           C
ATOM    844  HA  HIS A 229     -29.449  10.778   3.595  1.00 81.74           H
ATOM    845  C   HIS A 229     -27.900   9.334   3.322  1.00 81.74           C
ATOM    846  CB  HIS A 229     -30.355   9.045   2.713  1.00 81.74           C
ATOM    847  HB2 HIS A 229     -31.235   9.574   2.348  1.00 81.74           H
ATOM    848  HB3 HIS A 229     -30.101   8.273   1.986  1.00 81.74           H
ATOM    849  O   HIS A 229     -27.697   9.117   4.515  1.00 81.74           O
ATOM    850  CG  HIS A 229     -30.711   8.357   4.005  1.00 81.74           C
ATOM    851  CD2 HIS A 229     -31.721   8.693   4.868  1.00 81.74           C
ATOM    852  HD2 HIS A 229     -32.431   9.495   4.734  1.00 81.74           H
ATOM    853  ND1 HIS A 229     -30.059   7.275   4.549  1.00 81.74           N
ATOM    854  HD1 HIS A 229     -29.242   6.823   4.164  1.00 81.74           H
ATOM    855  CE1 HIS A 229     -30.644   6.981   5.720  1.00 81.74           C
ATOM    856  HE1 HIS A 229     -30.338   6.189   6.387  1.00 81.74           H
ATOM    857  NE2 HIS A 229     -31.658   7.821   5.962  1.00 81.74           N
ATOM    858  N   MET A 230     -26.993   8.999   2.404  1.00 83.45           N
ATOM    859  H   MET A 230     -27.172   9.228   1.437  1.00 83.45           H
ATOM    860  CA  MET A 230     -25.733   8.332   2.721  1.00 83.45           C
ATOM    861  HA  MET A 230     -25.847   7.809   3.671  1.00 83.45           H
ATOM    862  C   MET A 230     -24.561   9.286   2.932  1.00 83.45           C
ATOM    863  CB  MET A 230     -25.432   7.270   1.664  1.00 83.45           C
ATOM    864  HB2 MET A 230     -25.377   7.719   0.672  1.00 83.45           H
ATOM    865  HB3 MET A 230     -24.469   6.812   1.887  1.00 83.45           H
ATOM    866  O   MET A 230     -23.477   8.820   3.271  1.00 83.45           O
ATOM    867  CG  MET A 230     -26.521   6.191   1.701  1.00 83.45           C
ATOM    868  HG2 MET A 230     -27.108   6.289   2.614  1.00 83.45           H
ATOM    869  HG3 MET A 230     -27.197   6.335   0.858  1.00 83.45           H
ATOM    870  SD  MET A 230     -25.882   4.510   1.672  1.00 83.45           S
ATOM    871  CE  MET A 230     -25.184   4.557   0.025  1.00 83.45           C
ATOM    872  HE1 MET A 230     -24.363   5.272  -0.017  1.00 83.45           H
ATOM    873  HE2 MET A 230     -25.952   4.834  -0.698  1.00 83.45           H
ATOM    874  HE3 MET A 230     -24.814   3.555  -0.194  1.00 83.45           H
ATOM    875  N   ARG A 231     -24.741  10.604   2.818  1.00 85.31           N
ATOM    876  H   ARG A 231     -25.660  10.938   2.565  1.00 85.31           H
ATOM    877  CA  ARG A 231     -23.672  11.596   3.032  1.00 85.31           C
ATOM    878  HA  ARG A 231     -22.741  11.193   2.632  1.00 85.31           H
ATOM    879  C   ARG A 231     -23.411  11.847   4.525  1.00 85.31           C
ATOM    880  CB  ARG A 231     -23.983  12.875   2.246  1.00 85.31           C
ATOM    881  HB2 ARG A 231     -23.200  13.606   2.449  1.00 85.31           H
ATOM    882  HB3 ARG A 231     -24.932  13.286   2.592  1.00 85.31           H
ATOM    883  O   ARG A 231     -23.583  12.948   5.037  1.00 85.31           O
ATOM    884  CG  ARG A 231     -24.048  12.639   0.727  1.00 85.31           C
ATOM    885  HG2 ARG A 231     -23.103  12.226   0.373  1.00 85.31           H
ATOM    886  HG3 ARG A 231     -24.855  11.947   0.489  1.00 85.31           H
ATOM    887  CD  ARG A 231     -24.308  13.983   0.044  1.00 85.31           C
ATOM    888  HD2 ARG A 231     -23.450  14.630   0.229  1.00 85.31           H
ATOM    889  HD3 ARG A 231     -25.189  14.435   0.500  1.00 85.31           H
ATOM    890  NE  ARG A 231     -24.527  13.870  -1.412  1.00 85.31           N
ATOM    891  HE  ARG A 231     -24.398  12.969  -1.850  1.00 85.31           H
ATOM    892  NH1 ARG A 231     -24.981  16.094  -1.768  1.00 85.31           N
ATOM    893 HH11 ARG A 231     -25.161  16.842  -2.422  1.00 85.31           H
ATOM    894 HH12 ARG A 231     -24.687  16.295  -0.823  1.00 85.31           H
ATOM    895  NH2 ARG A 231     -25.067  14.699  -3.478  1.00 85.31           N
ATOM    896 HH21 ARG A 231     -25.287  15.460  -4.104  1.00 85.31           H
ATOM    897 HH22 ARG A 231     -24.886  13.784  -3.866  1.00 85.31           H
ATOM    898  CZ  ARG A 231     -24.855  14.874  -2.211  1.00 85.31           C
ATOM    899  N   THR A 232     -23.025  10.790   5.235  1.00 85.29           N
ATOM    900  H   THR A 232     -22.879   9.936   4.716  1.00 85.29           H
ATOM    901  CA  THR A 232     -22.668  10.817   6.661  1.00 85.29           C
ATOM    902  HA  THR A 232     -23.090  11.715   7.111  1.00 85.29           H
ATOM    903  C   THR A 232     -21.152  10.876   6.847  1.00 85.29           C
ATOM    904  CB  THR A 232     -23.236   9.606   7.422  1.00 85.29           C
ATOM    905  HB  THR A 232     -23.057   9.771   8.485  1.00 85.29           H
ATOM    906  O   THR A 232     -20.406  10.424   5.979  1.00 85.29           O
ATOM    907  CG2 THR A 232     -24.738   9.408   7.224  1.00 85.29           C
ATOM    908 HG21 THR A 232     -24.965   9.163   6.187  1.00 85.29           H
ATOM    909 HG22 THR A 232     -25.089   8.599   7.865  1.00 85.29           H
ATOM    910 HG23 THR A 232     -25.267  10.322   7.492  1.00 85.29           H
ATOM    911  OG1 THR A 232     -22.586   8.407   7.059  1.00 85.29           O
ATOM    912  HG1 THR A 232     -23.028   8.062   6.280  1.00 85.29           H
ATOM    913  N   SER A 233     -20.691  11.330   8.018  1.00 85.81           N
ATOM    914  H   SER A 233     -21.320  11.806   8.647  1.00 85.81           H
ATOM    915  CA  SER A 233     -19.262  11.382   8.373  1.00 85.81           C
ATOM    916  HA  SER A 233     -18.765  12.132   7.757  1.00 85.81           H
ATOM    917  C   SER A 233     -18.544  10.044   8.156  1.00 85.81           C
ATOM    918  CB  SER A 233     -19.103  11.793   9.845  1.00 85.81           C
ATOM    919  HB2 SER A 233     -18.072  12.098  10.028  1.00 85.81           H
ATOM    920  HB3 SER A 233     -19.328  10.937  10.481  1.00 85.81           H
ATOM    921  O   SER A 233     -17.432   9.998   7.646  1.00 85.81           O
ATOM    922  OG  SER A 233     -19.985  12.847  10.194  1.00 85.81           O
ATOM    923  HG  SER A 233     -20.074  12.876  11.150  1.00 85.81           H
ATOM    924  N   THR A 234     -19.193   8.929   8.511  1.00 82.84           N
ATOM    925  H   THR A 234     -20.140   9.023   8.851  1.00 82.84           H
ATOM    926  CA  THR A 234     -18.621   7.581   8.334  1.00 82.84           C
ATOM    927  HA  THR A 234     -17.635   7.550   8.798  1.00 82.84           H
ATOM    928  C   THR A 234     -18.439   7.247   6.858  1.00 82.84           C
ATOM    929  CB  THR A 234     -19.503   6.496   8.972  1.00 82.84           C
ATOM    930  HB  THR A 234     -20.395   6.354   8.362  1.00 82.84           H
ATOM    931  O   THR A 234     -17.397   6.736   6.465  1.00 82.84           O
ATOM    932  CG2 THR A 234     -18.780   5.156   9.091  1.00 82.84           C
ATOM    933 HG21 THR A 234     -17.853   5.276   9.652  1.00 82.84           H
ATOM    934 HG22 THR A 234     -19.422   4.433   9.593  1.00 82.84           H
ATOM    935 HG23 THR A 234     -18.543   4.772   8.098  1.00 82.84           H
ATOM    936  OG1 THR A 234     -19.928   6.879  10.271  1.00 82.84           O
ATOM    937  HG1 THR A 234     -20.792   7.274  10.135  1.00 82.84           H
ATOM    938  N   ASN A 235     -19.438   7.568   6.037  1.00 86.85           N
ATOM    939  H   ASN A 235     -20.237   8.070   6.396  1.00 86.85           H
ATOM    940  CA  ASN A 235     -19.407   7.258   4.614  1.00 86.85           C
ATOM    941  HA  ASN A 235     -19.049   6.237   4.483  1.00 86.85           H
ATOM    942  C   ASN A 235     -18.429   8.157   3.850  1.00 86.85           C
ATOM    943  CB  ASN A 235     -20.831   7.340   4.060  1.00 86.85           C
ATOM    944  HB2 ASN A 235     -21.253   8.313   4.310  1.00 86.85           H
ATOM    945  HB3 ASN A 235     -20.790   7.256   2.974  1.00 86.85           H
ATOM    946  O   ASN A 235     -17.874   7.710   2.856  1.00 86.85           O
ATOM    947  CG  ASN A 235     -21.746   6.236   4.568  1.00 86.85           C
ATOM    948  ND2 ASN A 235     -23.015   6.313   4.264  1.00 86.85           N
ATOM    949 HD21 ASN A 235     -23.578   5.499   4.463  1.00 86.85           H
ATOM    950 HD22 ASN A 235     -23.309   7.065   3.657  1.00 86.85           H
ATOM    951  OD1 ASN A 235     -21.367   5.315   5.268  1.00 86.85           O
ATOM    952  N   GLN A 236     -18.140   9.370   4.331  1.00 90.82           N
ATOM    953  H   GLN A 236     -18.664   9.726   5.118  1.00 90.82           H
ATOM    954  CA  GLN A 236     -17.052  10.190   3.782  1.00 90.82           C
ATOM    955  HA  GLN A 236     -17.194  10.302   2.707  1.00 90.82           H
ATOM    956  C   GLN A 236     -15.682   9.536   3.984  1.00 90.82           C
ATOM    957  CB  GLN A 236     -17.061  11.577   4.425  1.00 90.82           C
ATOM    958  HB2 GLN A 236     -17.111  11.467   5.509  1.00 90.82           H
ATOM    959  HB3 GLN A 236     -16.135  12.097   4.180  1.00 90.82           H
ATOM    960  O   GLN A 236     -14.866   9.553   3.070  1.00 90.82           O
ATOM    961  CG  GLN A 236     -18.232  12.425   3.919  1.00 90.82           C
ATOM    962  HG2 GLN A 236     -18.057  12.695   2.877  1.00 90.82           H
ATOM    963  HG3 GLN A 236     -19.166  11.866   3.981  1.00 90.82           H
ATOM    964  CD  GLN A 236     -18.381  13.676   4.760  1.00 90.82           C
ATOM    965  NE2 GLN A 236     -18.475  14.846   4.185  1.00 90.82           N
ATOM    966 HE21 GLN A 236     -18.350  15.613   4.830  1.00 90.82           H
ATOM    967 HE22 GLN A 236     -18.104  14.925   3.250  1.00 90.82           H
ATOM    968  OE1 GLN A 236     -18.429  13.615   5.970  1.00 90.82           O
ATOM    969  N   TYR A 237     -15.436   8.894   5.131  1.00 91.52           N
ATOM    970  H   TYR A 237     -16.109   8.938   5.883  1.00 91.52           H
ATOM    971  CA  TYR A 237     -14.204   8.122   5.315  1.00 91.52           C
ATOM    972  HA  TYR A 237     -13.361   8.745   5.018  1.00 91.52           H
ATOM    973  C   TYR A 237     -14.153   6.872   4.423  1.00 91.52           C
ATOM    974  CB  TYR A 237     -14.013   7.745   6.786  1.00 91.52           C
ATOM    975  HB2 TYR A 237     -13.100   7.153   6.846  1.00 91.52           H
ATOM    976  HB3 TYR A 237     -14.842   7.118   7.113  1.00 91.52           H
ATOM    977  O   TYR A 237     -13.077   6.508   3.965  1.00 91.52           O
ATOM    978  CG  TYR A 237     -13.833   8.910   7.736  1.00 91.52           C
ATOM    979  CD1 TYR A 237     -12.749   9.791   7.563  1.00 91.52           C
ATOM    980  HD1 TYR A 237     -12.058   9.650   6.744  1.00 91.52           H
ATOM    981  CD2 TYR A 237     -14.720   9.095   8.813  1.00 91.52           C
ATOM    982  HD2 TYR A 237     -15.550   8.416   8.940  1.00 91.52           H
ATOM    983  CE1 TYR A 237     -12.558  10.864   8.451  1.00 91.52           C
ATOM    984  HE1 TYR A 237     -11.726  11.537   8.305  1.00 91.52           H
ATOM    985  CE2 TYR A 237     -14.538  10.170   9.703  1.00 91.52           C
ATOM    986  HE2 TYR A 237     -15.219  10.330  10.526  1.00 91.52           H
ATOM    987  OH  TYR A 237     -13.278  12.095  10.379  1.00 91.52           O
ATOM    988  HH  TYR A 237     -12.480  12.575  10.147  1.00 91.52           H
ATOM    989  CZ  TYR A 237     -13.458  11.057   9.520  1.00 91.52           C
ATOM    990  N   LEU A 238     -15.295   6.244   4.120  1.00 89.43           N
ATOM    991  H   LEU A 238     -16.152   6.568   4.544  1.00 89.43           H
ATOM    992  CA  LEU A 238     -15.348   5.142   3.145  1.00 89.43           C
ATOM    993  HA  LEU A 238     -14.569   4.418   3.384  1.00 89.43           H
ATOM    994  C   LEU A 238     -15.052   5.623   1.719  1.00 89.43           C
ATOM    995  CB  LEU A 238     -16.714   4.438   3.190  1.00 89.43           C
ATOM    996  HB2 LEU A 238     -16.729   3.685   2.402  1.00 89.43           H
ATOM    997  HB3 LEU A 238     -17.494   5.164   2.959  1.00 89.43           H
ATOM    998  O   LEU A 238     -14.310   4.965   1.000  1.00 89.43           O
ATOM    999  CG  LEU A 238     -17.049   3.746   4.520  1.00 89.43           C
ATOM   1000  HG  LEU A 238     -17.040   4.477   5.329  1.00 89.43           H
ATOM   1001  CD1 LEU A 238     -18.454   3.151   4.435  1.00 89.43           C
ATOM   1002 HD11 LEU A 238     -18.486   2.395   3.650  1.00 89.43           H
ATOM   1003 HD12 LEU A 238     -19.180   3.931   4.205  1.00 89.43           H
ATOM   1004 HD13 LEU A 238     -18.721   2.691   5.386  1.00 89.43           H
ATOM   1005  CD2 LEU A 238     -16.066   2.627   4.865  1.00 89.43           C
ATOM   1006 HD21 LEU A 238     -15.075   3.043   5.048  1.00 89.43           H
ATOM   1007 HD22 LEU A 238     -16.390   2.108   5.766  1.00 89.43           H
ATOM   1008 HD23 LEU A 238     -16.005   1.914   4.043  1.00 89.43           H
ATOM   1009  N   VAL A 239     -15.578   6.788   1.330  1.00 92.41           N
ATOM   1010  H   VAL A 239     -16.226   7.252   1.950  1.00 92.41           H
ATOM   1011  CA  VAL A 239     -15.220   7.453   0.066  1.00 92.41           C
ATOM   1012  HA  VAL A 239     -15.409   6.771  -0.764  1.00 92.41           H
ATOM   1013  C   VAL A 239     -13.728   7.779   0.032  1.00 92.41           C
ATOM   1014  CB  VAL A 239     -16.070   8.723  -0.138  1.00 92.41           C
ATOM   1015  HB  VAL A 239     -16.068   9.308   0.781  1.00 92.41           H
ATOM   1016  O   VAL A 239     -13.098   7.614  -1.006  1.00 92.41           O
ATOM   1017  CG1 VAL A 239     -15.581   9.634  -1.271  1.00 92.41           C
ATOM   1018 HG11 VAL A 239     -16.269  10.469  -1.403  1.00 92.41           H
ATOM   1019 HG12 VAL A 239     -14.599  10.044  -1.033  1.00 92.41           H
ATOM   1020 HG13 VAL A 239     -15.514   9.078  -2.206  1.00 92.41           H
ATOM   1021  CG2 VAL A 239     -17.516   8.334  -0.455  1.00 92.41           C
ATOM   1022 HG21 VAL A 239     -17.551   7.768  -1.386  1.00 92.41           H
ATOM   1023 HG22 VAL A 239     -18.126   9.232  -0.558  1.00 92.41           H
ATOM   1024 HG23 VAL A 239     -17.927   7.711   0.339  1.00 92.41           H
ATOM   1025  N   ASN A 240     -13.149   8.189   1.164  1.00 95.53           N
ATOM   1026  H   ASN A 240     -13.729   8.376   1.969  1.00 95.53           H
ATOM   1027  CA  ASN A 240     -11.719   8.453   1.254  1.00 95.53           C
ATOM   1028  HA  ASN A 240     -11.466   9.169   0.472  1.00 95.53           H
ATOM   1029  C   ASN A 240     -10.866   7.201   1.001  1.00 95.53           C
ATOM   1030  CB  ASN A 240     -11.389   9.062   2.624  1.00 95.53           C
ATOM   1031  HB2 ASN A 240     -11.417   8.303   3.406  1.00 95.53           H
ATOM   1032  HB3 ASN A 240     -12.092   9.861   2.860  1.00 95.53           H
ATOM   1033  O   ASN A 240      -9.905   7.260   0.239  1.00 95.53           O
ATOM   1034  CG  ASN A 240     -10.010   9.662   2.550  1.00 95.53           C
ATOM   1035  ND2 ASN A 240      -9.083   9.345   3.414  1.00 95.53           N
ATOM   1036 HD21 ASN A 240      -8.167   9.729   3.232  1.00 95.53           H
ATOM   1037 HD22 ASN A 240      -9.210   8.673   4.157  1.00 95.53           H
ATOM   1038  OD1 ASN A 240      -9.751  10.460   1.678  1.00 95.53           O
ATOM   1039  N   LEU A 241     -11.242   6.070   1.607  1.00 93.87           N
ATOM   1040  H   LEU A 241     -12.034   6.097   2.234  1.00 93.87           H
ATOM   1041  CA  LEU A 241     -10.590   4.781   1.357  1.00 93.87           C
ATOM   1042  HA  LEU A 241      -9.519   4.879   1.536  1.00 93.87           H
ATOM   1043  C   LEU A 241     -10.735   4.370  -0.112  1.00 93.87           C
ATOM   1044  CB  LEU A 241     -11.169   3.706   2.295  1.00 93.87           C
ATOM   1045  HB2 LEU A 241     -10.789   2.734   1.981  1.00 93.87           H
ATOM   1046  HB3 LEU A 241     -12.252   3.688   2.179  1.00 93.87           H
ATOM   1047  O   LEU A 241      -9.740   4.044  -0.746  1.00 93.87           O
ATOM   1048  CG  LEU A 241     -10.822   3.906   3.781  1.00 93.87           C
ATOM   1049  HG  LEU A 241     -11.104   4.912   4.091  1.00 93.87           H
ATOM   1050  CD1 LEU A 241     -11.607   2.912   4.638  1.00 93.87           C
ATOM   1051 HD11 LEU A 241     -11.387   3.083   5.691  1.00 93.87           H
ATOM   1052 HD12 LEU A 241     -12.674   3.048   4.465  1.00 93.87           H
ATOM   1053 HD13 LEU A 241     -11.325   1.894   4.366  1.00 93.87           H
ATOM   1054  CD2 LEU A 241      -9.332   3.720   4.068  1.00 93.87           C
ATOM   1055 HD21 LEU A 241      -9.009   2.729   3.749  1.00 93.87           H
ATOM   1056 HD22 LEU A 241      -8.750   4.466   3.527  1.00 93.87           H
ATOM   1057 HD23 LEU A 241      -9.137   3.839   5.134  1.00 93.87           H
ATOM   1058  N   ALA A 242     -11.935   4.506  -0.683  1.00 95.99           N
ATOM   1059  H   ALA A 242     -12.724   4.762  -0.106  1.00 95.99           H
ATOM   1060  CA  ALA A 242     -12.174   4.207  -2.093  1.00 95.99           C
ATOM   1061  HA  ALA A 242     -11.880   3.172  -2.271  1.00 95.99           H
ATOM   1062  C   ALA A 242     -11.334   5.087  -3.039  1.00 95.99           C
ATOM   1063  CB  ALA A 242     -13.676   4.346  -2.366  1.00 95.99           C
ATOM   1064  HB1 ALA A 242     -14.001   5.368  -2.171  1.00 95.99           H
ATOM   1065  HB2 ALA A 242     -13.880   4.098  -3.407  1.00 95.99           H
ATOM   1066  HB3 ALA A 242     -14.227   3.657  -1.726  1.00 95.99           H
ATOM   1067  O   ALA A 242     -10.854   4.609  -4.063  1.00 95.99           O
ATOM   1068  N   ALA A 243     -11.116   6.361  -2.701  1.00 97.41           N
ATOM   1069  H   ALA A 243     -11.565   6.725  -1.872  1.00 97.41           H
ATOM   1070  CA  ALA A 243     -10.243   7.247  -3.469  1.00 97.41           C
ATOM   1071  HA  ALA A 243     -10.536   7.199  -4.518  1.00 97.41           H
ATOM   1072  C   ALA A 243      -8.766   6.817  -3.392  1.00 97.41           C
ATOM   1073  CB  ALA A 243     -10.445   8.686  -2.980  1.00 97.41           C
ATOM   1074  HB1 ALA A 243     -10.151   8.775  -1.935  1.00 97.41           H
ATOM   1075  HB2 ALA A 243      -9.834   9.362  -3.579  1.00 97.41           H
ATOM   1076  HB3 ALA A 243     -11.494   8.966  -3.084  1.00 97.41           H
ATOM   1077  O   ALA A 243      -8.081   6.805  -4.416  1.00 97.41           O
ATOM   1078  N   ALA A 244      -8.285   6.424  -2.207  1.00 97.73           N
ATOM   1079  H   ALA A 244      -8.895   6.438  -1.402  1.00 97.73           H
ATOM   1080  CA  ALA A 244      -6.938   5.878  -2.041  1.00 97.73           C
ATOM   1081  HA  ALA A 244      -6.223   6.590  -2.452  1.00 97.73           H
ATOM   1082  C   ALA A 244      -6.759   4.563  -2.822  1.00 97.73           C
ATOM   1083  CB  ALA A 244      -6.653   5.710  -0.543  1.00 97.73           C
ATOM   1084  HB1 ALA A 244      -7.342   4.989  -0.104  1.00 97.73           H
ATOM   1085  HB2 ALA A 244      -5.635   5.347  -0.402  1.00 97.73           H
ATOM   1086  HB3 ALA A 244      -6.762   6.668  -0.034  1.00 97.73           H
ATOM   1087  O   ALA A 244      -5.771   4.398  -3.536  1.00 97.73           O
ATOM   1088  N   ASP A 245      -7.751   3.675  -2.769  1.00 97.53           N
ATOM   1089  H   ASP A 245      -8.506   3.843  -2.120  1.00 97.53           H
ATOM   1090  CA  ASP A 245      -7.756   2.405  -3.495  1.00 97.53           C
ATOM   1091  HA  ASP A 245      -6.851   1.849  -3.252  1.00 97.53           H
ATOM   1092  C   ASP A 245      -7.772   2.593  -5.018  1.00 97.53           C
ATOM   1093  CB  ASP A 245      -8.980   1.594  -3.054  1.00 97.53           C
ATOM   1094  HB2 ASP A 245      -9.138   0.783  -3.765  1.00 97.53           H
ATOM   1095  HB3 ASP A 245      -9.866   2.229  -3.084  1.00 97.53           H
ATOM   1096  O   ASP A 245      -7.074   1.876  -5.739  1.00 97.53           O
ATOM   1097  CG  ASP A 245      -8.832   0.978  -1.662  1.00 97.53           C
ATOM   1098  OD1 ASP A 245      -7.699   0.573  -1.304  1.00 97.53           O
ATOM   1099  OD2 ASP A 245      -9.868   0.805  -0.986  1.00 97.53           O
ATOM   1100  N   LEU A 246      -8.513   3.580  -5.534  1.00 98.25           N
ATOM   1101  H   LEU A 246      -9.110   4.107  -4.912  1.00 98.25           H
ATOM   1102  CA  LEU A 246      -8.482   3.919  -6.959  1.00 98.25           C
ATOM   1103  HA  LEU A 246      -8.655   3.009  -7.534  1.00 98.25           H
ATOM   1104  C   LEU A 246      -7.111   4.426  -7.401  1.00 98.25           C
ATOM   1105  CB  LEU A 246      -9.563   4.958  -7.298  1.00 98.25           C
ATOM   1106  HB2 LEU A 246      -9.328   5.400  -8.266  1.00 98.25           H
ATOM   1107  HB3 LEU A 246      -9.531   5.754  -6.554  1.00 98.25           H
ATOM   1108  O   LEU A 246      -6.660   4.060  -8.483  1.00 98.25           O
ATOM   1109  CG  LEU A 246     -10.984   4.384  -7.373  1.00 98.25           C
ATOM   1110  HG  LEU A 246     -11.248   3.921  -6.422  1.00 98.25           H
ATOM   1111  CD1 LEU A 246     -11.970   5.514  -7.661  1.00 98.25           C
ATOM   1112 HD11 LEU A 246     -11.768   5.950  -8.640  1.00 98.25           H
ATOM   1113 HD12 LEU A 246     -12.986   5.118  -7.638  1.00 98.25           H
ATOM   1114 HD13 LEU A 246     -11.867   6.282  -6.895  1.00 98.25           H
ATOM   1115  CD2 LEU A 246     -11.138   3.339  -8.476  1.00 98.25           C
ATOM   1116 HD21 LEU A 246     -10.821   3.764  -9.429  1.00 98.25           H
ATOM   1117 HD22 LEU A 246     -10.542   2.455  -8.250  1.00 98.25           H
ATOM   1118 HD23 LEU A 246     -12.178   3.018  -8.534  1.00 98.25           H
ATOM   1119  N   LEU A 247      -6.425   5.216  -6.575  1.00 98.30           N
ATOM   1120  H   LEU A 247      -6.843   5.477  -5.694  1.00 98.30           H
ATOM   1121  CA  LEU A 247      -5.067   5.668  -6.878  1.00 98.30           C
ATOM   1122  HA  LEU A 247      -5.055   6.099  -7.879  1.00 98.30           H
ATOM   1123  C   LEU A 247      -4.075   4.498  -6.916  1.00 98.30           C
ATOM   1124  CB  LEU A 247      -4.650   6.738  -5.863  1.00 98.30           C
ATOM   1125  HB2 LEU A 247      -3.564   6.834  -5.876  1.00 98.30           H
ATOM   1126  HB3 LEU A 247      -4.946   6.408  -4.867  1.00 98.30           H
ATOM   1127  O   LEU A 247      -3.321   4.386  -7.879  1.00 98.30           O
ATOM   1128  CG  LEU A 247      -5.263   8.121  -6.127  1.00 98.30           C
ATOM   1129  HG  LEU A 247      -6.344   8.038  -6.239  1.00 98.30           H
ATOM   1130  CD1 LEU A 247      -4.967   9.028  -4.937  1.00 98.30           C
ATOM   1131 HD11 LEU A 247      -5.336  10.035  -5.131  1.00 98.30           H
ATOM   1132 HD12 LEU A 247      -5.502   8.628  -4.076  1.00 98.30           H
ATOM   1133 HD13 LEU A 247      -3.896   9.061  -4.735  1.00 98.30           H
ATOM   1134  CD2 LEU A 247      -4.687   8.777  -7.384  1.00 98.30           C
ATOM   1135 HD21 LEU A 247      -5.017   8.240  -8.273  1.00 98.30           H
ATOM   1136 HD22 LEU A 247      -5.037   9.807  -7.457  1.00 98.30           H
ATOM   1137 HD23 LEU A 247      -3.598   8.772  -7.342  1.00 98.30           H
ATOM   1138  N   VAL A 248      -4.129   3.580  -5.945  1.00 97.68           N
ATOM   1139  H   VAL A 248      -4.751   3.738  -5.165  1.00 97.68           H
ATOM   1140  CA  VAL A 248      -3.323   2.343  -5.974  1.00 97.68           C
ATOM   1141  HA  VAL A 248      -2.266   2.610  -5.997  1.00 97.68           H
ATOM   1142  C   VAL A 248      -3.619   1.534  -7.236  1.00 97.68           C
ATOM   1143  CB  VAL A 248      -3.584   1.486  -4.719  1.00 97.68           C
ATOM   1144  HB  VAL A 248      -4.657   1.332  -4.605  1.00 97.68           H
ATOM   1145  O   VAL A 248      -2.700   1.083  -7.920  1.00 97.68           O
ATOM   1146  CG1 VAL A 248      -2.903   0.113  -4.780  1.00 97.68           C
ATOM   1147 HG11 VAL A 248      -1.830   0.231  -4.931  1.00 97.68           H
ATOM   1148 HG12 VAL A 248      -3.320  -0.490  -5.587  1.00 97.68           H
ATOM   1149 HG13 VAL A 248      -3.080  -0.420  -3.845  1.00 97.68           H
ATOM   1150  CG2 VAL A 248      -3.054   2.195  -3.472  1.00 97.68           C
ATOM   1151 HG21 VAL A 248      -3.522   3.174  -3.364  1.00 97.68           H
ATOM   1152 HG22 VAL A 248      -1.974   2.328  -3.546  1.00 97.68           H
ATOM   1153 HG23 VAL A 248      -3.285   1.609  -2.582  1.00 97.68           H
ATOM   1154  N   THR A 249      -4.899   1.393  -7.581  1.00 98.18           N
ATOM   1155  H   THR A 249      -5.592   1.793  -6.965  1.00 98.18           H
ATOM   1156  CA  THR A 249      -5.346   0.639  -8.760  1.00 98.18           C
ATOM   1157  HA  THR A 249      -4.960  -0.379  -8.696  1.00 98.18           H
ATOM   1158  C   THR A 249      -4.802   1.244 -10.051  1.00 98.18           C
ATOM   1159  CB  THR A 249      -6.879   0.561  -8.803  1.00 98.18           C
ATOM   1160  HB  THR A 249      -7.297   1.559  -8.930  1.00 98.18           H
ATOM   1161  O   THR A 249      -4.209   0.539 -10.863  1.00 98.18           O
ATOM   1162  CG2 THR A 249      -7.405  -0.337  -9.920  1.00 98.18           C
ATOM   1163 HG21 THR A 249      -6.935  -1.318  -9.860  1.00 98.18           H
ATOM   1164 HG22 THR A 249      -7.191   0.109 -10.891  1.00 98.18           H
ATOM   1165 HG23 THR A 249      -8.484  -0.451  -9.819  1.00 98.18           H
ATOM   1166  OG1 THR A 249      -7.365   0.019  -7.598  1.00 98.18           O
ATOM   1167  HG1 THR A 249      -7.209   0.671  -6.910  1.00 98.18           H
ATOM   1168  N   LEU A 250      -4.963   2.556 -10.231  1.00 98.04           N
ATOM   1169  H   LEU A 250      -5.416   3.084  -9.499  1.00 98.04           H
ATOM   1170  CA  LEU A 250      -4.645   3.259 -11.475  1.00 98.04           C
ATOM   1171  HA  LEU A 250      -4.883   2.612 -12.319  1.00 98.04           H
ATOM   1172  C   LEU A 250      -3.162   3.617 -11.627  1.00 98.04           C
ATOM   1173  CB  LEU A 250      -5.514   4.527 -11.557  1.00 98.04           C
ATOM   1174  HB2 LEU A 250      -5.326   5.127 -10.666  1.00 98.04           H
ATOM   1175  HB3 LEU A 250      -5.195   5.113 -12.419  1.00 98.04           H
ATOM   1176  O   LEU A 250      -2.725   3.857 -12.751  1.00 98.04           O
ATOM   1177  CG  LEU A 250      -7.028   4.268 -11.679  1.00 98.04           C
ATOM   1178  HG  LEU A 250      -7.371   3.619 -10.873  1.00 98.04           H
ATOM   1179  CD1 LEU A 250      -7.779   5.596 -11.578  1.00 98.04           C
ATOM   1180 HD11 LEU A 250      -7.559   6.061 -10.617  1.00 98.04           H
ATOM   1181 HD12 LEU A 250      -8.852   5.417 -11.642  1.00 98.04           H
ATOM   1182 HD13 LEU A 250      -7.470   6.263 -12.383  1.00 98.04           H
ATOM   1183  CD2 LEU A 250      -7.396   3.600 -13.005  1.00 98.04           C
ATOM   1184 HD21 LEU A 250      -8.480   3.523 -13.092  1.00 98.04           H
ATOM   1185 HD22 LEU A 250      -7.009   4.185 -13.839  1.00 98.04           H
ATOM   1186 HD23 LEU A 250      -6.978   2.594 -13.042  1.00 98.04           H
ATOM   1187  N   VAL A 251      -2.391   3.664 -10.536  1.00 97.75           N
ATOM   1188  H   VAL A 251      -2.831   3.542  -9.635  1.00 97.75           H
ATOM   1189  CA  VAL A 251      -0.983   4.097 -10.565  1.00 97.75           C
ATOM   1190  HA  VAL A 251      -0.716   4.384 -11.582  1.00 97.75           H
ATOM   1191  C   VAL A 251      -0.013   2.983 -10.187  1.00 97.75           C
ATOM   1192  CB  VAL A 251      -0.755   5.347  -9.691  1.00 97.75           C
ATOM   1193  HB  VAL A 251      -0.927   5.092  -8.645  1.00 97.75           H
ATOM   1194  O   VAL A 251       1.002   2.851 -10.853  1.00 97.75           O
ATOM   1195  CG1 VAL A 251       0.682   5.870  -9.828  1.00 97.75           C
ATOM   1196 HG11 VAL A 251       0.919   6.058 -10.875  1.00 97.75           H
ATOM   1197 HG12 VAL A 251       1.388   5.142  -9.429  1.00 97.75           H
ATOM   1198 HG13 VAL A 251       0.806   6.792  -9.260  1.00 97.75           H
ATOM   1199  CG2 VAL A 251      -1.704   6.491 -10.088  1.00 97.75           C
ATOM   1200 HG21 VAL A 251      -1.482   7.379  -9.496  1.00 97.75           H
ATOM   1201 HG22 VAL A 251      -1.588   6.722 -11.147  1.00 97.75           H
ATOM   1202 HG23 VAL A 251      -2.738   6.206  -9.892  1.00 97.75           H
ATOM   1203  N   CYS A 252      -0.299   2.167  -9.172  1.00 98.00           N
ATOM   1204  H   CYS A 252      -1.163   2.295  -8.665  1.00 98.00           H
ATOM   1205  CA  CYS A 252       0.694   1.242  -8.607  1.00 98.00           C
ATOM   1206  HA  CYS A 252       1.700   1.579  -8.860  1.00 98.00           H
ATOM   1207  C   CYS A 252       0.553  -0.187  -9.155  1.00 98.00           C
ATOM   1208  CB  CYS A 252       0.578   1.265  -7.075  1.00 98.00           C
ATOM   1209  HB2 CYS A 252       1.399   0.682  -6.657  1.00 98.00           H
ATOM   1210  HB3 CYS A 252      -0.366   0.816  -6.766  1.00 98.00           H
ATOM   1211  O   CYS A 252       1.534  -0.817  -9.552  1.00 98.00           O
ATOM   1212  SG  CYS A 252       0.682   2.964  -6.433  1.00 98.00           S
ATOM   1213  HG  CYS A 252       1.973   3.143  -6.725  1.00 98.00           H
ATOM   1214  N   MET A 253      -0.676  -0.716  -9.223  1.00 97.87           N
ATOM   1215  H   MET A 253      -1.448  -0.154  -8.893  1.00 97.87           H
ATOM   1216  CA  MET A 253      -0.903  -2.139  -9.529  1.00 97.87           C
ATOM   1217  HA  MET A 253      -0.408  -2.741  -8.767  1.00 97.87           H
ATOM   1218  C   MET A 253      -0.331  -2.565 -10.884  1.00 97.87           C
ATOM   1219  CB  MET A 253      -2.399  -2.470  -9.529  1.00 97.87           C
ATOM   1220  HB2 MET A 253      -2.930  -1.802 -10.207  1.00 97.87           H
ATOM   1221  HB3 MET A 253      -2.524  -3.491  -9.890  1.00 97.87           H
ATOM   1222  O   MET A 253       0.359  -3.583 -10.984  1.00 97.87           O
ATOM   1223  CG  MET A 253      -3.036  -2.389  -8.148  1.00 97.87           C
ATOM   1224  HG2 MET A 253      -3.075  -1.347  -7.830  1.00 97.87           H
ATOM   1225  HG3 MET A 253      -2.413  -2.940  -7.443  1.00 97.87           H
ATOM   1226  SD  MET A 253      -4.710  -3.081  -8.139  1.00 97.87           S
ATOM   1227  CE  MET A 253      -5.272  -2.523  -6.515  1.00 97.87           C
ATOM   1228  HE1 MET A 253      -4.540  -2.776  -5.748  1.00 97.87           H
ATOM   1229  HE2 MET A 253      -6.220  -3.012  -6.290  1.00 97.87           H
ATOM   1230  HE3 MET A 253      -5.415  -1.442  -6.520  1.00 97.87           H
ATOM   1231  N   TRP A 254      -0.625  -1.797 -11.936  1.00 97.86           N
ATOM   1232  H   TRP A 254      -1.167  -0.957 -11.791  1.00 97.86           H
ATOM   1233  CA  TRP A 254      -0.171  -2.124 -13.287  1.00 97.86           C
ATOM   1234  HA  TRP A 254      -0.368  -3.182 -13.462  1.00 97.86           H
ATOM   1235  C   TRP A 254       1.336  -1.879 -13.453  1.00 97.86           C
ATOM   1236  CB  TRP A 254      -0.997  -1.360 -14.319  1.00 97.86           C
ATOM   1237  HB2 TRP A 254      -0.799  -1.789 -15.301  1.00 97.86           H
ATOM   1238  HB3 TRP A 254      -2.057  -1.499 -14.110  1.00 97.86           H
ATOM   1239  O   TRP A 254       2.003  -2.631 -14.161  1.00 97.86           O
ATOM   1240  CG  TRP A 254      -0.695   0.098 -14.385  1.00 97.86           C
ATOM   1241  CD1 TRP A 254      -1.326   1.071 -13.697  1.00 97.86           C
ATOM   1242  HD1 TRP A 254      -2.155   0.928 -13.021  1.00 97.86           H
ATOM   1243  CD2 TRP A 254       0.345   0.762 -15.162  1.00 97.86           C
ATOM   1244  CE2 TRP A 254       0.287   2.161 -14.895  1.00 97.86           C
ATOM   1245  CE3 TRP A 254       1.331   0.315 -16.065  1.00 97.86           C
ATOM   1246  HE3 TRP A 254       1.399  -0.740 -16.289  1.00 97.86           H
ATOM   1247  NE1 TRP A 254      -0.755   2.288 -14.002  1.00 97.86           N
ATOM   1248  HE1 TRP A 254      -1.116   3.154 -13.628  1.00 97.86           H
ATOM   1249  CH2 TRP A 254       2.131   2.600 -16.396  1.00 97.86           C
ATOM   1250  HH2 TRP A 254       2.805   3.293 -16.878  1.00 97.86           H
ATOM   1251  CZ2 TRP A 254       1.167   3.075 -15.490  1.00 97.86           C
ATOM   1252  HZ2 TRP A 254       1.098   4.126 -15.253  1.00 97.86           H
ATOM   1253  CZ3 TRP A 254       2.202   1.226 -16.686  1.00 97.86           C
ATOM   1254  HZ3 TRP A 254       2.916   0.860 -17.409  1.00 97.86           H
ATOM   1255  N   VAL A 255       1.891  -0.881 -12.756  1.00 98.26           N
ATOM   1256  H   VAL A 255       1.299  -0.300 -12.180  1.00 98.26           H
ATOM   1257  CA  VAL A 255       3.334  -0.606 -12.749  1.00 98.26           C
ATOM   1258  HA  VAL A 255       3.674  -0.479 -13.776  1.00 98.26           H
ATOM   1259  C   VAL A 255       4.087  -1.792 -12.168  1.00 98.26           C
ATOM   1260  CB  VAL A 255       3.652   0.685 -11.971  1.00 98.26           C
ATOM   1261  HB  VAL A 255       3.179   0.655 -10.990  1.00 98.26           H
ATOM   1262  O   VAL A 255       5.059  -2.243 -12.768  1.00 98.26           O
ATOM   1263  CG1 VAL A 255       5.159   0.898 -11.779  1.00 98.26           C
ATOM   1264 HG11 VAL A 255       5.340   1.899 -11.386  1.00 98.26           H
ATOM   1265 HG12 VAL A 255       5.542   0.184 -11.050  1.00 98.26           H
ATOM   1266 HG13 VAL A 255       5.686   0.784 -12.727  1.00 98.26           H
ATOM   1267  CG2 VAL A 255       3.100   1.875 -12.752  1.00 98.26           C
ATOM   1268 HG21 VAL A 255       3.302   2.795 -12.203  1.00 98.26           H
ATOM   1269 HG22 VAL A 255       3.548   1.921 -13.744  1.00 98.26           H
ATOM   1270 HG23 VAL A 255       2.020   1.776 -12.861  1.00 98.26           H
ATOM   1271  N   HIS A 256       3.607  -2.361 -11.062  1.00 97.86           N
ATOM   1272  H   HIS A 256       2.839  -1.913 -10.583  1.00 97.86           H
ATOM   1273  CA  HIS A 256       4.240  -3.518 -10.442  1.00 97.86           C
ATOM   1274  HA  HIS A 256       5.276  -3.265 -10.216  1.00 97.86           H
ATOM   1275  C   HIS A 256       4.265  -4.750 -11.361  1.00 97.86           C
ATOM   1276  CB  HIS A 256       3.534  -3.813  -9.122  1.00 97.86           C
ATOM   1277  HB2 HIS A 256       3.593  -2.926  -8.492  1.00 97.86           H
ATOM   1278  HB3 HIS A 256       2.484  -4.035  -9.312  1.00 97.86           H
ATOM   1279  O   HIS A 256       5.319  -5.364 -11.536  1.00 97.86           O
ATOM   1280  CG  HIS A 256       4.161  -4.967  -8.389  1.00 97.86           C
ATOM   1281  CD2 HIS A 256       5.288  -4.933  -7.612  1.00 97.86           C
ATOM   1282  HD2 HIS A 256       5.878  -4.060  -7.377  1.00 97.86           H
ATOM   1283  ND1 HIS A 256       3.738  -6.274  -8.421  1.00 97.86           N
ATOM   1284  HD1 HIS A 256       2.921  -6.643  -8.887  1.00 97.86           H
ATOM   1285  CE1 HIS A 256       4.560  -7.005  -7.656  1.00 97.86           C
ATOM   1286  HE1 HIS A 256       4.446  -8.058  -7.446  1.00 97.86           H
ATOM   1287  NE2 HIS A 256       5.540  -6.236  -7.173  1.00 97.86           N
ATOM   1288  N   ILE A 257       3.144  -5.100 -12.007  1.00 98.10           N
ATOM   1289  H   ILE A 257       2.301  -4.566 -11.853  1.00 98.10           H
ATOM   1290  CA  ILE A 257       3.133  -6.246 -12.934  1.00 98.10           C
ATOM   1291  HA  ILE A 257       3.635  -7.062 -12.413  1.00 98.10           H
ATOM   1292  C   ILE A 257       3.968  -5.971 -14.191  1.00 98.10           C
ATOM   1293  CB  ILE A 257       1.701  -6.733 -13.249  1.00 98.10           C
ATOM   1294  HB  ILE A 257       1.197  -6.903 -12.297  1.00 98.10           H
ATOM   1295  O   ILE A 257       4.666  -6.870 -14.651  1.00 98.10           O
ATOM   1296  CG1 ILE A 257       1.648  -8.055 -14.043  1.00 98.10           C
ATOM   1297 HG12 ILE A 257       2.143  -7.932 -15.007  1.00 98.10           H
ATOM   1298 HG13 ILE A 257       0.603  -8.302 -14.236  1.00 98.10           H
ATOM   1299  CG2 ILE A 257       0.891  -5.685 -14.015  1.00 98.10           C
ATOM   1300 HG21 ILE A 257       0.888  -4.771 -13.421  1.00 98.10           H
ATOM   1301 HG22 ILE A 257      -0.139  -6.022 -14.133  1.00 98.10           H
ATOM   1302 HG23 ILE A 257       1.321  -5.489 -14.997  1.00 98.10           H
ATOM   1303  CD1 ILE A 257       2.272  -9.246 -13.309  1.00 98.10           C
ATOM   1304 HD11 ILE A 257       1.820  -9.353 -12.323  1.00 98.10           H
ATOM   1305 HD12 ILE A 257       3.349  -9.110 -13.206  1.00 98.10           H
ATOM   1306 HD13 ILE A 257       2.093 -10.155 -13.883  1.00 98.10           H
ATOM   1307  N   VAL A 258       3.984  -4.741 -14.718  1.00 98.12           N
ATOM   1308  H   VAL A 258       3.393  -4.026 -14.319  1.00 98.12           H
ATOM   1309  CA  VAL A 258       4.859  -4.388 -15.847  1.00 98.12           C
ATOM   1310  HA  VAL A 258       4.701  -5.115 -16.644  1.00 98.12           H
ATOM   1311  C   VAL A 258       6.331  -4.502 -15.455  1.00 98.12           C
ATOM   1312  CB  VAL A 258       4.529  -2.996 -16.416  1.00 98.12           C
ATOM   1313  HB  VAL A 258       4.452  -2.273 -15.604  1.00 98.12           H
ATOM   1314  O   VAL A 258       7.081  -5.141 -16.187  1.00 98.12           O
ATOM   1315  CG1 VAL A 258       5.600  -2.513 -17.405  1.00 98.12           C
ATOM   1316 HG11 VAL A 258       6.514  -2.250 -16.872  1.00 98.12           H
ATOM   1317 HG12 VAL A 258       5.823  -3.299 -18.127  1.00 98.12           H
ATOM   1318 HG13 VAL A 258       5.249  -1.631 -17.940  1.00 98.12           H
ATOM   1319  CG2 VAL A 258       3.199  -3.046 -17.178  1.00 98.12           C
ATOM   1320 HG21 VAL A 258       2.399  -3.403 -16.529  1.00 98.12           H
ATOM   1321 HG22 VAL A 258       3.282  -3.717 -18.033  1.00 98.12           H
ATOM   1322 HG23 VAL A 258       2.940  -2.048 -17.532  1.00 98.12           H
ATOM   1323  N   ARG A 259       6.731  -3.972 -14.289  1.00 96.60           N
ATOM   1324  H   ARG A 259       6.049  -3.472 -13.737  1.00 96.60           H
ATOM   1325  CA  ARG A 259       8.099  -4.112 -13.755  1.00 96.60           C
ATOM   1326  HA  ARG A 259       8.810  -3.682 -14.460  1.00 96.60           H
ATOM   1327  C   ARG A 259       8.493  -5.576 -13.609  1.00 96.60           C
ATOM   1328  CB  ARG A 259       8.229  -3.419 -12.388  1.00 96.60           C
ATOM   1329  HB2 ARG A 259       7.393  -3.711 -11.753  1.00 96.60           H
ATOM   1330  HB3 ARG A 259       9.146  -3.765 -11.911  1.00 96.60           H
ATOM   1331  O   ARG A 259       9.603  -5.944 -13.975  1.00 96.60           O
ATOM   1332  CG  ARG A 259       8.293  -1.888 -12.477  1.00 96.60           C
ATOM   1333  HG2 ARG A 259       9.162  -1.591 -13.064  1.00 96.60           H
ATOM   1334  HG3 ARG A 259       7.405  -1.508 -12.981  1.00 96.60           H
ATOM   1335  CD  ARG A 259       8.372  -1.269 -11.072  1.00 96.60           C
ATOM   1336  HD2 ARG A 259       7.641  -1.757 -10.427  1.00 96.60           H
ATOM   1337  HD3 ARG A 259       8.100  -0.216 -11.138  1.00 96.60           H
ATOM   1338  NE  ARG A 259       9.727  -1.382 -10.485  1.00 96.60           N
ATOM   1339  HE  ARG A 259      10.462  -1.755 -11.068  1.00 96.60           H
ATOM   1340  NH1 ARG A 259       9.209  -0.646  -8.368  1.00 96.60           N
ATOM   1341 HH11 ARG A 259       9.504  -0.458  -7.421  1.00 96.60           H
ATOM   1342 HH12 ARG A 259       8.231  -0.557  -8.604  1.00 96.60           H
ATOM   1343  NH2 ARG A 259      11.326  -1.130  -8.874  1.00 96.60           N
ATOM   1344 HH21 ARG A 259      12.074  -1.372  -9.507  1.00 96.60           H
ATOM   1345 HH22 ARG A 259      11.605  -0.849  -7.944  1.00 96.60           H
ATOM   1346  CZ  ARG A 259      10.079  -1.059  -9.249  1.00 96.60           C
ATOM   1347  N   HIS A 260       7.584  -6.418 -13.122  1.00 95.72           N
ATOM   1348  H   HIS A 260       6.713  -6.041 -12.777  1.00 95.72           H
ATOM   1349  CA  HIS A 260       7.824  -7.854 -13.032  1.00 95.72           C
ATOM   1350  HA  HIS A 260       8.735  -8.019 -12.457  1.00 95.72           H
ATOM   1351  C   HIS A 260       8.037  -8.493 -14.413  1.00 95.72           C
ATOM   1352  CB  HIS A 260       6.656  -8.512 -12.293  1.00 95.72           C
ATOM   1353  HB2 HIS A 260       5.722  -8.305 -12.816  1.00 95.72           H
ATOM   1354  HB3 HIS A 260       6.587  -8.091 -11.290  1.00 95.72           H
ATOM   1355  O   HIS A 260       8.980  -9.255 -14.604  1.00 95.72           O
ATOM   1356  CG  HIS A 260       6.837 -10.000 -12.188  1.00 95.72           C
ATOM   1357  CD2 HIS A 260       6.144 -10.968 -12.864  1.00 95.72           C
ATOM   1358  HD2 HIS A 260       5.333 -10.798 -13.557  1.00 95.72           H
ATOM   1359  ND1 HIS A 260       7.822 -10.628 -11.468  1.00 95.72           N
ATOM   1360  HD1 HIS A 260       8.536 -10.175 -10.915  1.00 95.72           H
ATOM   1361  CE1 HIS A 260       7.738 -11.941 -11.708  1.00 95.72           C
ATOM   1362  HE1 HIS A 260       8.425 -12.672 -11.308  1.00 95.72           H
ATOM   1363  NE2 HIS A 260       6.708 -12.208 -12.532  1.00 95.72           N
ATOM   1364  N   LEU A 261       7.189  -8.161 -15.390  1.00 96.84           N
ATOM   1365  H   LEU A 261       6.439  -7.518 -15.178  1.00 96.84           H
ATOM   1366  CA  LEU A 261       7.266  -8.718 -16.742  1.00 96.84           C
ATOM   1367  HA  LEU A 261       7.406  -9.796 -16.658  1.00 96.84           H
ATOM   1368  C   LEU A 261       8.460  -8.188 -17.550  1.00 96.84           C
ATOM   1369  CB  LEU A 261       5.952  -8.434 -17.485  1.00 96.84           C
ATOM   1370  HB2 LEU A 261       6.071  -8.724 -18.529  1.00 96.84           H
ATOM   1371  HB3 LEU A 261       5.772  -7.359 -17.456  1.00 96.84           H
ATOM   1372  O   LEU A 261       8.876  -8.836 -18.513  1.00 96.84           O
ATOM   1373  CG  LEU A 261       4.716  -9.164 -16.930  1.00 96.84           C
ATOM   1374  HG  LEU A 261       4.599  -8.969 -15.864  1.00 96.84           H
ATOM   1375  CD1 LEU A 261       3.485  -8.638 -17.666  1.00 96.84           C
ATOM   1376 HD11 LEU A 261       2.593  -9.130 -17.278  1.00 96.84           H
ATOM   1377 HD12 LEU A 261       3.390  -7.565 -17.496  1.00 96.84           H
ATOM   1378 HD13 LEU A 261       3.574  -8.831 -18.735  1.00 96.84           H
ATOM   1379  CD2 LEU A 261       4.790 -10.681 -17.106  1.00 96.84           C
ATOM   1380 HD21 LEU A 261       4.944 -10.931 -18.156  1.00 96.84           H
ATOM   1381 HD22 LEU A 261       3.861 -11.137 -16.763  1.00 96.84           H
ATOM   1382 HD23 LEU A 261       5.610 -11.088 -16.515  1.00 96.84           H
ATOM   1383  N   SER A 262       9.011  -7.028 -17.188  1.00 96.31           N
ATOM   1384  H   SER A 262       8.553  -6.474 -16.479  1.00 96.31           H
ATOM   1385  CA  SER A 262      10.189  -6.451 -17.838  1.00 96.31           C
ATOM   1386  HA  SER A 262      10.297  -6.925 -18.813  1.00 96.31           H
ATOM   1387  C   SER A 262      11.507  -6.705 -17.093  1.00 96.31           C
ATOM   1388  CB  SER A 262       9.965  -4.966 -18.126  1.00 96.31           C
ATOM   1389  HB2 SER A 262      10.776  -4.616 -18.764  1.00 96.31           H
ATOM   1390  HB3 SER A 262       9.023  -4.844 -18.662  1.00 96.31           H
ATOM   1391  O   SER A 262      12.571  -6.481 -17.673  1.00 96.31           O
ATOM   1392  OG  SER A 262       9.933  -4.187 -16.947  1.00 96.31           O
ATOM   1393  HG  SER A 262      10.842  -4.009 -16.695  1.00 96.31           H
ATOM   1394  N   TYR A 263      11.471  -7.217 -15.855  1.00 92.69           N
ATOM   1395  H   TYR A 263      10.565  -7.341 -15.424  1.00 92.69           H
ATOM   1396  CA  TYR A 263      12.646  -7.428 -14.995  1.00 92.69           C
ATOM   1397  HA  TYR A 263      13.022  -6.446 -14.707  1.00 92.69           H
ATOM   1398  C   TYR A 263      13.762  -8.225 -15.693  1.00 92.69           C
ATOM   1399  CB  TYR A 263      12.249  -8.178 -13.713  1.00 92.69           C
ATOM   1400  HB2 TYR A 263      11.747  -9.107 -13.979  1.00 92.69           H
ATOM   1401  HB3 TYR A 263      11.546  -7.571 -13.143  1.00 92.69           H
ATOM   1402  O   TYR A 263      13.492  -9.323 -16.189  1.00 92.69           O
ATOM   1403  CG  TYR A 263      13.452  -8.500 -12.841  1.00 92.69           C
ATOM   1404  CD1 TYR A 263      14.180  -9.691 -13.046  1.00 92.69           C
ATOM   1405  HD1 TYR A 263      13.831 -10.424 -13.758  1.00 92.69           H
ATOM   1406  CD2 TYR A 263      13.909  -7.556 -11.900  1.00 92.69           C
ATOM   1407  HD2 TYR A 263      13.356  -6.643 -11.734  1.00 92.69           H
ATOM   1408  CE1 TYR A 263      15.378  -9.918 -12.343  1.00 92.69           C
ATOM   1409  HE1 TYR A 263      15.949 -10.822 -12.491  1.00 92.69           H
ATOM   1410  CE2 TYR A 263      15.108  -7.780 -11.195  1.00 92.69           C
ATOM   1411  HE2 TYR A 263      15.464  -7.051 -10.482  1.00 92.69           H
ATOM   1412  OH  TYR A 263      17.015  -9.185 -10.766  1.00 92.69           O
ATOM   1413  HH  TYR A 263      17.225  -8.505 -10.122  1.00 92.69           H
ATOM   1414  CZ  TYR A 263      15.848  -8.961 -11.420  1.00 92.69           C
ATOM   1415  N   PRO A 264      15.024  -7.754 -15.722  1.00 91.23           N
ATOM   1416  CA  PRO A 264      15.598  -6.725 -14.843  1.00 91.23           C
ATOM   1417  HA  PRO A 264      15.097  -6.715 -13.875  1.00 91.23           H
ATOM   1418  C   PRO A 264      15.524  -5.288 -15.379  1.00 91.23           C
ATOM   1419  CB  PRO A 264      17.040  -7.184 -14.616  1.00 91.23           C
ATOM   1420  HB2 PRO A 264      17.707  -6.369 -14.335  1.00 91.23           H
ATOM   1421  HB3 PRO A 264      17.066  -7.970 -13.862  1.00 91.23           H
ATOM   1422  O   PRO A 264      16.080  -4.377 -14.772  1.00 91.23           O
ATOM   1423  CG  PRO A 264      17.390  -7.767 -15.978  1.00 91.23           C
ATOM   1424  HG2 PRO A 264      18.229  -8.460 -15.921  1.00 91.23           H
ATOM   1425  HG3 PRO A 264      17.594  -6.948 -16.669  1.00 91.23           H
ATOM   1426  CD  PRO A 264      16.103  -8.463 -16.401  1.00 91.23           C
ATOM   1427  HD2 PRO A 264      15.987  -8.415 -17.484  1.00 91.23           H
ATOM   1428  HD3 PRO A 264      16.126  -9.500 -16.065  1.00 91.23           H
ATOM   1429  N   HIS A 265      14.850  -5.065 -16.507  1.00 94.24           N
ATOM   1430  H   HIS A 265      14.346  -5.822 -16.947  1.00 94.24           H
ATOM   1431  CA  HIS A 265      14.784  -3.752 -17.144  1.00 94.24           C
ATOM   1432  HA  HIS A 265      15.688  -3.194 -16.900  1.00 94.24           H
ATOM   1433  C   HIS A 265      13.585  -2.959 -16.651  1.00 94.24           C
ATOM   1434  CB  HIS A 265      14.731  -3.905 -18.666  1.00 94.24           C
ATOM   1435  HB2 HIS A 265      14.819  -2.922 -19.129  1.00 94.24           H
ATOM   1436  HB3 HIS A 265      13.772  -4.335 -18.954  1.00 94.24           H
ATOM   1437  O   HIS A 265      12.469  -3.478 -16.570  1.00 94.24           O
ATOM   1438  CG  HIS A 265      15.833  -4.781 -19.183  1.00 94.24           C
ATOM   1439  CD2 HIS A 265      15.667  -6.022 -19.719  1.00 94.24           C
ATOM   1440  HD2 HIS A 265      14.732  -6.540 -19.873  1.00 94.24           H
ATOM   1441  ND1 HIS A 265      17.193  -4.496 -19.079  1.00 94.24           N
ATOM   1442  CE1 HIS A 265      17.820  -5.574 -19.565  1.00 94.24           C
ATOM   1443  HE1 HIS A 265      18.892  -5.686 -19.634  1.00 94.24           H
ATOM   1444  NE2 HIS A 265      16.931  -6.496 -19.958  1.00 94.24           N
ATOM   1445  HE2 HIS A 265      17.179  -7.411 -20.306  1.00 94.24           H
ATOM   1446  N   TYR A 266      13.788  -1.671 -16.406  1.00 96.70           N
ATOM   1447  H   TYR A 266      14.731  -1.310 -16.430  1.00 96.70           H
ATOM   1448  CA  TYR A 266      12.707  -0.722 -16.214  1.00 96.70           C
ATOM   1449  HA  TYR A 266      11.836  -1.251 -15.826  1.00 96.70           H
ATOM   1450  C   TYR A 266      12.326  -0.077 -17.550  1.00 96.70           C
ATOM   1451  CB  TYR A 266      13.109   0.309 -15.165  1.00 96.70           C
ATOM   1452  HB2 TYR A 266      13.527  -0.203 -14.298  1.00 96.70           H
ATOM   1453  HB3 TYR A 266      13.879   0.967 -15.567  1.00 96.70           H
ATOM   1454  O   TYR A 266      13.146   0.564 -18.196  1.00 96.70           O
ATOM   1455  CG  TYR A 266      11.923   1.125 -14.717  1.00 96.70           C
ATOM   1456  CD1 TYR A 266      11.648   2.359 -15.327  1.00 96.70           C
ATOM   1457  HD1 TYR A 266      12.273   2.714 -16.133  1.00 96.70           H
ATOM   1458  CD2 TYR A 266      11.075   0.629 -13.710  1.00 96.70           C
ATOM   1459  HD2 TYR A 266      11.289  -0.326 -13.253  1.00 96.70           H
ATOM   1460  CE1 TYR A 266      10.572   3.140 -14.874  1.00 96.70           C
ATOM   1461  HE1 TYR A 266      10.394   4.117 -15.300  1.00 96.70           H
ATOM   1462  CE2 TYR A 266       9.963   1.384 -13.296  1.00 96.70           C
ATOM   1463  HE2 TYR A 266       9.296   1.026 -12.526  1.00 96.70           H
ATOM   1464  OH  TYR A 266       8.621   3.347 -13.508  1.00 96.70           O
ATOM   1465  HH  TYR A 266       8.574   4.187 -13.970  1.00 96.70           H
ATOM   1466  CZ  TYR A 266       9.718   2.643 -13.873  1.00 96.70           C
ATOM   1467  N   VAL A 267      11.075  -0.255 -17.974  1.00 97.68           N
ATOM   1468  H   VAL A 267      10.468  -0.839 -17.416  1.00 97.68           H
ATOM   1469  CA  VAL A 267      10.604   0.143 -19.319  1.00 97.68           C
ATOM   1470  HA  VAL A 267      11.461   0.429 -19.930  1.00 97.68           H
ATOM   1471  C   VAL A 267       9.678   1.355 -19.314  1.00 97.68           C
ATOM   1472  CB  VAL A 267       9.915  -1.037 -20.022  1.00 97.68           C
ATOM   1473  HB  VAL A 267       9.600  -0.726 -21.018  1.00 97.68           H
ATOM   1474  O   VAL A 267       9.245   1.815 -20.367  1.00 97.68           O
ATOM   1475  CG1 VAL A 267      10.897  -2.193 -20.193  1.00 97.68           C
ATOM   1476 HG11 VAL A 267      10.358  -3.037 -20.623  1.00 97.68           H
ATOM   1477 HG12 VAL A 267      11.708  -1.887 -20.854  1.00 97.68           H
ATOM   1478 HG13 VAL A 267      11.316  -2.500 -19.234  1.00 97.68           H
ATOM   1479  CG2 VAL A 267       8.676  -1.547 -19.269  1.00 97.68           C
ATOM   1480 HG21 VAL A 267       8.223  -2.366 -19.827  1.00 97.68           H
ATOM   1481 HG22 VAL A 267       7.938  -0.750 -19.179  1.00 97.68           H
ATOM   1482 HG23 VAL A 267       8.944  -1.911 -18.277  1.00 97.68           H
ATOM   1483  N   LEU A 268       9.318   1.838 -18.127  1.00 98.05           N
ATOM   1484  H   LEU A 268       9.811   1.505 -17.311  1.00 98.05           H
ATOM   1485  CA  LEU A 268       8.341   2.904 -17.958  1.00 98.05           C
ATOM   1486  HA  LEU A 268       7.700   2.905 -18.840  1.00 98.05           H
ATOM   1487  C   LEU A 268       9.026   4.280 -17.907  1.00 98.05           C
ATOM   1488  CB  LEU A 268       7.475   2.599 -16.724  1.00 98.05           C
ATOM   1489  HB2 LEU A 268       8.143   2.472 -15.872  1.00 98.05           H
ATOM   1490  HB3 LEU A 268       6.814   3.440 -16.512  1.00 98.05           H
ATOM   1491  O   LEU A 268      10.227   4.372 -17.656  1.00 98.05           O
ATOM   1492  CG  LEU A 268       6.630   1.322 -16.846  1.00 98.05           C
ATOM   1493  HG  LEU A 268       7.265   0.483 -17.132  1.00 98.05           H
ATOM   1494  CD1 LEU A 268       5.998   0.984 -15.500  1.00 98.05           C
ATOM   1495 HD11 LEU A 268       5.344   1.794 -15.178  1.00 98.05           H
ATOM   1496 HD12 LEU A 268       5.415   0.067 -15.583  1.00 98.05           H
ATOM   1497 HD13 LEU A 268       6.784   0.835 -14.760  1.00 98.05           H
ATOM   1498  CD2 LEU A 268       5.533   1.493 -17.893  1.00 98.05           C
ATOM   1499 HD21 LEU A 268       4.952   0.572 -17.950  1.00 98.05           H
ATOM   1500 HD22 LEU A 268       4.886   2.329 -17.629  1.00 98.05           H
ATOM   1501 HD23 LEU A 268       5.967   1.661 -18.878  1.00 98.05           H
ATOM   1502  N   PRO A 269       8.283   5.377 -18.122  1.00 97.80           N
ATOM   1503  CA  PRO A 269       8.848   6.722 -18.083  1.00 97.80           C
ATOM   1504  HA  PRO A 269       9.684   6.766 -18.780  1.00 97.80           H
ATOM   1505  C   PRO A 269       9.329   7.131 -16.684  1.00 97.80           C
ATOM   1506  CB  PRO A 269       7.733   7.658 -18.567  1.00 97.80           C
ATOM   1507  HB2 PRO A 269       8.118   8.428 -19.234  1.00 97.80           H
ATOM   1508  HB3 PRO A 269       7.231   8.115 -17.714  1.00 97.80           H
ATOM   1509  O   PRO A 269       8.823   6.646 -15.666  1.00 97.80           O
ATOM   1510  CG  PRO A 269       6.745   6.741 -19.283  1.00 97.80           C
ATOM   1511  HG2 PRO A 269       7.050   6.618 -20.323  1.00 97.80           H
ATOM   1512  HG3 PRO A 269       5.724   7.119 -19.226  1.00 97.80           H
ATOM   1513  CD  PRO A 269       6.896   5.415 -18.554  1.00 97.80           C
ATOM   1514  HD2 PRO A 269       6.243   5.394 -17.681  1.00 97.80           H
ATOM   1515  HD3 PRO A 269       6.644   4.603 -19.235  1.00 97.80           H
ATOM   1516  N   ALA A 270      10.214   8.131 -16.634  1.00 97.39           N
ATOM   1517  H   ALA A 270      10.635   8.443 -17.497  1.00 97.39           H
ATOM   1518  CA  ALA A 270      10.709   8.722 -15.386  1.00 97.39           C
ATOM   1519  HA  ALA A 270      11.258   7.962 -14.830  1.00 97.39           H
ATOM   1520  C   ALA A 270       9.576   9.238 -14.483  1.00 97.39           C
ATOM   1521  CB  ALA A 270      11.668   9.867 -15.734  1.00 97.39           C
ATOM   1522  HB1 ALA A 270      12.492   9.504 -16.348  1.00 97.39           H
ATOM   1523  HB2 ALA A 270      11.143  10.656 -16.273  1.00 97.39           H
ATOM   1524  HB3 ALA A 270      12.084  10.283 -14.816  1.00 97.39           H
ATOM   1525  O   ALA A 270       9.622   9.069 -13.267  1.00 97.39           O
ATOM   1526  N   LEU A 271       8.521   9.812 -15.073  1.00 97.89           N
ATOM   1527  H   LEU A 271       8.546   9.953 -16.072  1.00 97.89           H
ATOM   1528  CA  LEU A 271       7.359  10.279 -14.315  1.00 97.89           C
ATOM   1529  HA  LEU A 271       7.707  10.996 -13.572  1.00 97.89           H
ATOM   1530  C   LEU A 271       6.676   9.133 -13.557  1.00 97.89           C
ATOM   1531  CB  LEU A 271       6.383  10.983 -15.275  1.00 97.89           C
ATOM   1532  HB2 LEU A 271       6.071  10.273 -16.041  1.00 97.89           H
ATOM   1533  HB3 LEU A 271       6.902  11.806 -15.765  1.00 97.89           H
ATOM   1534  O   LEU A 271       6.363   9.280 -12.381  1.00 97.89           O
ATOM   1535  CG  LEU A 271       5.124  11.536 -14.578  1.00 97.89           C
ATOM   1536  HG  LEU A 271       4.594  10.721 -14.085  1.00 97.89           H
ATOM   1537  CD1 LEU A 271       5.460  12.613 -13.544  1.00 97.89           C
ATOM   1538 HD11 LEU A 271       6.048  13.407 -14.003  1.00 97.89           H
ATOM   1539 HD12 LEU A 271       4.540  13.037 -13.143  1.00 97.89           H
ATOM   1540 HD13 LEU A 271       6.016  12.177 -12.714  1.00 97.89           H
ATOM   1541  CD2 LEU A 271       4.183  12.136 -15.620  1.00 97.89           C
ATOM   1542 HD21 LEU A 271       3.278  12.498 -15.131  1.00 97.89           H
ATOM   1543 HD22 LEU A 271       3.902  11.376 -16.348  1.00 97.89           H
ATOM   1544 HD23 LEU A 271       4.668  12.967 -16.132  1.00 97.89           H
ATOM   1545  N   VAL A 272       6.487   7.981 -14.206  1.00 98.18           N
ATOM   1546  H   VAL A 272       6.862   7.885 -15.139  1.00 98.18           H
ATOM   1547  CA  VAL A 272       5.878   6.801 -13.574  1.00 98.18           C
ATOM   1548  HA  VAL A 272       4.955   7.103 -13.080  1.00 98.18           H
ATOM   1549  C   VAL A 272       6.796   6.240 -12.490  1.00 98.18           C
ATOM   1550  CB  VAL A 272       5.530   5.727 -14.620  1.00 98.18           C
ATOM   1551  HB  VAL A 272       6.436   5.419 -15.142  1.00 98.18           H
ATOM   1552  O   VAL A 272       6.311   5.881 -11.425  1.00 98.18           O
ATOM   1553  CG1 VAL A 272       4.895   4.496 -13.974  1.00 98.18           C
ATOM   1554 HG11 VAL A 272       4.061   4.795 -13.340  1.00 98.18           H
ATOM   1555 HG12 VAL A 272       4.523   3.824 -14.747  1.00 98.18           H
ATOM   1556 HG13 VAL A 272       5.626   3.959 -13.369  1.00 98.18           H
ATOM   1557  CG2 VAL A 272       4.530   6.271 -15.652  1.00 98.18           C
ATOM   1558 HG21 VAL A 272       4.263   5.487 -16.360  1.00 98.18           H
ATOM   1559 HG22 VAL A 272       4.967   7.102 -16.206  1.00 98.18           H
ATOM   1560 HG23 VAL A 272       3.626   6.612 -15.147  1.00 98.18           H
ATOM   1561  N   CYS A 273       8.115   6.251 -12.720  1.00 97.61           N
ATOM   1562  H   CYS A 273       8.444   6.609 -13.606  1.00 97.61           H
ATOM   1563  CA  CYS A 273       9.106   5.840 -11.720  1.00 97.61           C
ATOM   1564  HA  CYS A 273       8.946   4.793 -11.466  1.00 97.61           H
ATOM   1565  C   CYS A 273       8.959   6.631 -10.412  1.00 97.61           C
ATOM   1566  CB  CYS A 273      10.513   5.993 -12.324  1.00 97.61           C
ATOM   1567  HB2 CYS A 273      10.625   5.303 -13.161  1.00 97.61           H
ATOM   1568  HB3 CYS A 273      10.635   7.006 -12.707  1.00 97.61           H
ATOM   1569  O   CYS A 273       8.890   6.038  -9.338  1.00 97.61           O
ATOM   1570  SG  CYS A 273      11.875   5.710 -11.175  1.00 97.61           S
ATOM   1571  N   LYS A 274       8.832   7.960 -10.509  1.00 97.47           N
ATOM   1572  H   LYS A 274       8.919   8.378 -11.424  1.00 97.47           H
ATOM   1573  CA  LYS A 274       8.654   8.841  -9.347  1.00 97.47           C
ATOM   1574  HA  LYS A 274       9.365   8.555  -8.572  1.00 97.47           H
ATOM   1575  C   LYS A 274       7.274   8.701  -8.703  1.00 97.47           C
ATOM   1576  CB  LYS A 274       8.939  10.296  -9.758  1.00 97.47           C
ATOM   1577  HB2 LYS A 274       8.718  10.943  -8.910  1.00 97.47           H
ATOM   1578  HB3 LYS A 274       8.307  10.589 -10.597  1.00 97.47           H
ATOM   1579  O   LYS A 274       7.161   8.606  -7.482  1.00 97.47           O
ATOM   1580  CG  LYS A 274      10.416  10.484 -10.125  1.00 97.47           C
ATOM   1581  HG2 LYS A 274      10.618  10.054 -11.107  1.00 97.47           H
ATOM   1582  HG3 LYS A 274      11.002   9.938  -9.386  1.00 97.47           H
ATOM   1583  CD  LYS A 274      10.865  11.952 -10.100  1.00 97.47           C
ATOM   1584  HD2 LYS A 274      10.337  12.526 -10.861  1.00 97.47           H
ATOM   1585  HD3 LYS A 274      10.645  12.359  -9.114  1.00 97.47           H
ATOM   1586  CE  LYS A 274      12.381  11.992 -10.349  1.00 97.47           C
ATOM   1587  HE2 LYS A 274      12.579  11.986 -11.421  1.00 97.47           H
ATOM   1588  HE3 LYS A 274      12.808  11.078  -9.936  1.00 97.47           H
ATOM   1589  NZ  LYS A 274      13.055  13.136  -9.686  1.00 97.47           N
ATOM   1590  HZ1 LYS A 274      12.744  14.032 -10.033  1.00 97.47           H
ATOM   1591  HZ2 LYS A 274      14.056  13.057  -9.792  1.00 97.47           H
ATOM   1592  HZ3 LYS A 274      12.905  13.074  -8.689  1.00 97.47           H
ATOM   1593  N   LEU A 275       6.217   8.684  -9.518  1.00 97.60           N
ATOM   1594  H   LEU A 275       6.375   8.757 -10.513  1.00 97.60           H
ATOM   1595  CA  LEU A 275       4.842   8.636  -9.018  1.00 97.60           C
ATOM   1596  HA  LEU A 275       4.732   9.390  -8.238  1.00 97.60           H
ATOM   1597  C   LEU A 275       4.493   7.307  -8.349  1.00 97.60           C
ATOM   1598  CB  LEU A 275       3.845   8.932 -10.150  1.00 97.60           C
ATOM   1599  HB2 LEU A 275       4.080   8.289 -10.999  1.00 97.60           H
ATOM   1600  HB3 LEU A 275       2.848   8.664  -9.803  1.00 97.60           H
ATOM   1601  O   LEU A 275       3.734   7.325  -7.389  1.00 97.60           O
ATOM   1602  CG  LEU A 275       3.804  10.398 -10.616  1.00 97.60           C
ATOM   1603  HG  LEU A 275       4.780  10.699 -10.997  1.00 97.60           H
ATOM   1604  CD1 LEU A 275       2.775  10.523 -11.740  1.00 97.60           C
ATOM   1605 HD11 LEU A 275       2.771  11.543 -12.126  1.00 97.60           H
ATOM   1606 HD12 LEU A 275       1.781  10.276 -11.367  1.00 97.60           H
ATOM   1607 HD13 LEU A 275       3.032   9.839 -12.549  1.00 97.60           H
ATOM   1608  CD2 LEU A 275       3.406  11.366  -9.499  1.00 97.60           C
ATOM   1609 HD21 LEU A 275       4.192  11.416  -8.746  1.00 97.60           H
ATOM   1610 HD22 LEU A 275       3.273  12.367  -9.911  1.00 97.60           H
ATOM   1611 HD23 LEU A 275       2.476  11.040  -9.034  1.00 97.60           H
ATOM   1612  N   ASP A 276       5.041   6.184  -8.814  1.00 96.94           N
ATOM   1613  H   ASP A 276       5.632   6.228  -9.631  1.00 96.94           H
ATOM   1614  CA  ASP A 276       4.773   4.857  -8.247  1.00 96.94           C
ATOM   1615  HA  ASP A 276       3.721   4.609  -8.382  1.00 96.94           H
ATOM   1616  C   ASP A 276       5.066   4.817  -6.737  1.00 96.94           C
ATOM   1617  CB  ASP A 276       5.610   3.834  -9.030  1.00 96.94           C
ATOM   1618  HB2 ASP A 276       5.282   3.841 -10.069  1.00 96.94           H
ATOM   1619  HB3 ASP A 276       6.657   4.135  -9.005  1.00 96.94           H
ATOM   1620  O   ASP A 276       4.181   4.514  -5.935  1.00 96.94           O
ATOM   1621  CG  ASP A 276       5.482   2.407  -8.498  1.00 96.94           C
ATOM   1622  OD1 ASP A 276       4.331   1.950  -8.349  1.00 96.94           O
ATOM   1623  OD2 ASP A 276       6.558   1.787  -8.276  1.00 96.94           O
ATOM   1624  N   GLY A 277       6.274   5.230  -6.336  1.00 94.73           N
ATOM   1625  H   GLY A 277       6.927   5.537  -7.043  1.00 94.73           H
ATOM   1626  CA  GLY A 277       6.689   5.251  -4.926  1.00 94.73           C
ATOM   1627  HA2 GLY A 277       7.742   5.523  -4.863  1.00 94.73           H
ATOM   1628  HA3 GLY A 277       6.548   4.263  -4.488  1.00 94.73           H
ATOM   1629  C   GLY A 277       5.902   6.262  -4.097  1.00 94.73           C
ATOM   1630  O   GLY A 277       5.396   5.935  -3.019  1.00 94.73           O
ATOM   1631  N   PHE A 278       5.730   7.469  -4.638  1.00 98.43           N
ATOM   1632  H   PHE A 278       6.177   7.668  -5.521  1.00 98.43           H
ATOM   1633  CA  PHE A 278       5.010   8.546  -3.966  1.00 98.43           C
ATOM   1634  HA  PHE A 278       5.463   8.724  -2.990  1.00 98.43           H
ATOM   1635  C   PHE A 278       3.536   8.219  -3.725  1.00 98.43           C
ATOM   1636  CB  PHE A 278       5.146   9.818  -4.800  1.00 98.43           C
ATOM   1637  HB2 PHE A 278       6.205  10.063  -4.884  1.00 98.43           H
ATOM   1638  HB3 PHE A 278       4.776   9.629  -5.808  1.00 98.43           H
ATOM   1639  O   PHE A 278       3.033   8.388  -2.611  1.00 98.43           O
ATOM   1640  CG  PHE A 278       4.396  10.993  -4.205  1.00 98.43           C
ATOM   1641  CD1 PHE A 278       3.209  11.454  -4.804  1.00 98.43           C
ATOM   1642  HD1 PHE A 278       2.839  10.985  -5.704  1.00 98.43           H
ATOM   1643  CD2 PHE A 278       4.861  11.593  -3.021  1.00 98.43           C
ATOM   1644  HD2 PHE A 278       5.760  11.228  -2.548  1.00 98.43           H
ATOM   1645  CE1 PHE A 278       2.499  12.523  -4.228  1.00 98.43           C
ATOM   1646  HE1 PHE A 278       1.588  12.877  -4.687  1.00 98.43           H
ATOM   1647  CE2 PHE A 278       4.161  12.671  -2.455  1.00 98.43           C
ATOM   1648  HE2 PHE A 278       4.534  13.141  -1.557  1.00 98.43           H
ATOM   1649  CZ  PHE A 278       2.979  13.133  -3.056  1.00 98.43           C
ATOM   1650  HZ  PHE A 278       2.441  13.960  -2.617  1.00 98.43           H
ATOM   1651  N   VAL A 279       2.829   7.742  -4.753  1.00 98.49           N
ATOM   1652  H   VAL A 279       3.306   7.576  -5.628  1.00 98.49           H
ATOM   1653  CA  VAL A 279       1.401   7.423  -4.668  1.00 98.49           C
ATOM   1654  HA  VAL A 279       0.892   8.256  -4.184  1.00 98.49           H
ATOM   1655  C   VAL A 279       1.182   6.208  -3.780  1.00 98.49           C
ATOM   1656  CB  VAL A 279       0.767   7.233  -6.060  1.00 98.49           C
ATOM   1657  HB  VAL A 279       1.335   6.500  -6.632  1.00 98.49           H
ATOM   1658  O   VAL A 279       0.288   6.256  -2.936  1.00 98.49           O
ATOM   1659  CG1 VAL A 279      -0.688   6.751  -5.966  1.00 98.49           C
ATOM   1660 HG11 VAL A 279      -0.725   5.732  -5.581  1.00 98.49           H
ATOM   1661 HG12 VAL A 279      -1.143   6.748  -6.956  1.00 98.49           H
ATOM   1662 HG13 VAL A 279      -1.257   7.410  -5.311  1.00 98.49           H
ATOM   1663  CG2 VAL A 279       0.754   8.577  -6.806  1.00 98.49           C
ATOM   1664 HG21 VAL A 279       0.198   9.318  -6.233  1.00 98.49           H
ATOM   1665 HG22 VAL A 279       0.286   8.458  -7.784  1.00 98.49           H
ATOM   1666 HG23 VAL A 279       1.772   8.934  -6.955  1.00 98.49           H
ATOM   1667  N   GLN A 280       2.010   5.164  -3.886  1.00 97.42           N
ATOM   1668  H   GLN A 280       2.729   5.162  -4.596  1.00 97.42           H
ATOM   1669  CA  GLN A 280       1.915   4.007  -2.997  1.00 97.42           C
ATOM   1670  HA  GLN A 280       0.934   3.548  -3.120  1.00 97.42           H
ATOM   1671  C   GLN A 280       2.056   4.424  -1.529  1.00 97.42           C
ATOM   1672  CB  GLN A 280       2.983   2.976  -3.381  1.00 97.42           C
ATOM   1673  HB2 GLN A 280       2.806   2.654  -4.407  1.00 97.42           H
ATOM   1674  HB3 GLN A 280       3.974   3.426  -3.325  1.00 97.42           H
ATOM   1675  O   GLN A 280       1.211   4.086  -0.701  1.00 97.42           O
ATOM   1676  CG  GLN A 280       2.932   1.755  -2.451  1.00 97.42           C
ATOM   1677  HG2 GLN A 280       1.916   1.360  -2.422  1.00 97.42           H
ATOM   1678  HG3 GLN A 280       3.216   2.052  -1.441  1.00 97.42           H
ATOM   1679  CD  GLN A 280       3.858   0.644  -2.913  1.00 97.42           C
ATOM   1680  NE2 GLN A 280       4.581   0.016  -2.013  1.00 97.42           N
ATOM   1681 HE21 GLN A 280       5.254  -0.654  -2.357  1.00 97.42           H
ATOM   1682 HE22 GLN A 280       4.618   0.344  -1.058  1.00 97.42           H
ATOM   1683  OE1 GLN A 280       3.904   0.293  -4.078  1.00 97.42           O
ATOM   1684  N   THR A 281       3.085   5.209  -1.212  1.00 97.40           N
ATOM   1685  H   THR A 281       3.770   5.424  -1.922  1.00 97.40           H
ATOM   1686  CA  THR A 281       3.347   5.650   0.163  1.00 97.40           C
ATOM   1687  HA  THR A 281       3.364   4.774   0.812  1.00 97.40           H
ATOM   1688  C   THR A 281       2.245   6.580   0.673  1.00 97.40           C
ATOM   1689  CB  THR A 281       4.723   6.321   0.248  1.00 97.40           C
ATOM   1690  HB  THR A 281       4.732   7.241  -0.336  1.00 97.40           H
ATOM   1691  O   THR A 281       1.720   6.386   1.769  1.00 97.40           O
ATOM   1692  CG2 THR A 281       5.112   6.615   1.691  1.00 97.40           C
ATOM   1693 HG21 THR A 281       6.125   7.015   1.718  1.00 97.40           H
ATOM   1694 HG22 THR A 281       4.432   7.342   2.135  1.00 97.40           H
ATOM   1695 HG23 THR A 281       5.078   5.685   2.259  1.00 97.40           H
ATOM   1696  OG1 THR A 281       5.692   5.440  -0.259  1.00 97.40           O
ATOM   1697  HG1 THR A 281       5.846   5.666  -1.179  1.00 97.40           H
ATOM   1698  N   THR A 282       1.818   7.548  -0.142  1.00 98.54           N
ATOM   1699  H   THR A 282       2.282   7.661  -1.033  1.00 98.54           H
ATOM   1700  CA  THR A 282       0.753   8.495   0.221  1.00 98.54           C
ATOM   1701  HA  THR A 282       1.042   9.016   1.134  1.00 98.54           H
ATOM   1702  C   THR A 282      -0.573   7.783   0.482  1.00 98.54           C
ATOM   1703  CB  THR A 282       0.541   9.542  -0.883  1.00 98.54           C
ATOM   1704  HB  THR A 282       0.246   9.047  -1.809  1.00 98.54           H
ATOM   1705  O   THR A 282      -1.233   8.054   1.482  1.00 98.54           O
ATOM   1706  CG2 THR A 282      -0.521  10.579  -0.514  1.00 98.54           C
ATOM   1707 HG21 THR A 282      -1.501  10.109  -0.430  1.00 98.54           H
ATOM   1708 HG22 THR A 282      -0.265  11.049   0.435  1.00 98.54           H
ATOM   1709 HG23 THR A 282      -0.564  11.343  -1.291  1.00 98.54           H
ATOM   1710  OG1 THR A 282       1.717  10.267  -1.111  1.00 98.54           O
ATOM   1711  HG1 THR A 282       2.308   9.721  -1.634  1.00 98.54           H
ATOM   1712  N   THR A 283      -0.983   6.873  -0.404  1.00 97.86           N
ATOM   1713  H   THR A 283      -0.378   6.648  -1.180  1.00 97.86           H
ATOM   1714  CA  THR A 283      -2.276   6.171  -0.304  1.00 97.86           C
ATOM   1715  HA  THR A 283      -3.060   6.904  -0.114  1.00 97.86           H
ATOM   1716  C   THR A 283      -2.308   5.175   0.849  1.00 97.86           C
ATOM   1717  CB  THR A 283      -2.626   5.433  -1.598  1.00 97.86           C
ATOM   1718  HB  THR A 283      -3.513   4.822  -1.428  1.00 97.86           H
ATOM   1719  O   THR A 283      -3.330   5.069   1.535  1.00 97.86           O
ATOM   1720  CG2 THR A 283      -2.922   6.390  -2.748  1.00 97.86           C
ATOM   1721 HG21 THR A 283      -3.863   6.906  -2.555  1.00 97.86           H
ATOM   1722 HG22 THR A 283      -2.128   7.129  -2.862  1.00 97.86           H
ATOM   1723 HG23 THR A 283      -3.013   5.813  -3.668  1.00 97.86           H
ATOM   1724  OG1 THR A 283      -1.577   4.588  -1.988  1.00 97.86           O
ATOM   1725  HG1 THR A 283      -0.886   5.127  -2.380  1.00 97.86           H
ATOM   1726  N   LEU A 284      -1.187   4.502   1.120  1.00 96.57           N
ATOM   1727  H   LEU A 284      -0.417   4.566   0.469  1.00 96.57           H
ATOM   1728  CA  LEU A 284      -1.013   3.677   2.307  1.00 96.57           C
ATOM   1729  HA  LEU A 284      -1.758   2.881   2.298  1.00 96.57           H
ATOM   1730  C   LEU A 284      -1.212   4.507   3.579  1.00 96.57           C
ATOM   1731  CB  LEU A 284       0.388   3.055   2.263  1.00 96.57           C
ATOM   1732  HB2 LEU A 284       0.444   2.354   1.430  1.00 96.57           H
ATOM   1733  HB3 LEU A 284       1.112   3.848   2.078  1.00 96.57           H
ATOM   1734  O   LEU A 284      -2.074   4.178   4.394  1.00 96.57           O
ATOM   1735  CG  LEU A 284       0.779   2.340   3.565  1.00 96.57           C
ATOM   1736  HG  LEU A 284       0.661   3.004   4.421  1.00 96.57           H
ATOM   1737  CD1 LEU A 284      -0.067   1.091   3.794  1.00 96.57           C
ATOM   1738 HD11 LEU A 284      -1.111   1.372   3.933  1.00 96.57           H
ATOM   1739 HD12 LEU A 284       0.285   0.556   4.676  1.00 96.57           H
ATOM   1740 HD13 LEU A 284       0.007   0.448   2.917  1.00 96.57           H
ATOM   1741  CD2 LEU A 284       2.251   1.987   3.481  1.00 96.57           C
ATOM   1742 HD21 LEU A 284       2.837   2.887   3.296  1.00 96.57           H
ATOM   1743 HD22 LEU A 284       2.414   1.285   2.664  1.00 96.57           H
ATOM   1744 HD23 LEU A 284       2.569   1.580   4.441  1.00 96.57           H
ATOM   1745  N   LEU A 285      -0.452   5.596   3.736  1.00 97.04           N
ATOM   1746  H   LEU A 285       0.227   5.817   3.023  1.00 97.04           H
ATOM   1747  CA  LEU A 285      -0.529   6.456   4.919  1.00 97.04           C
ATOM   1748  HA  LEU A 285      -0.355   5.854   5.811  1.00 97.04           H
ATOM   1749  C   LEU A 285      -1.925   7.068   5.076  1.00 97.04           C
ATOM   1750  CB  LEU A 285       0.544   7.555   4.824  1.00 97.04           C
ATOM   1751  HB2 LEU A 285       0.452   8.042   3.853  1.00 97.04           H
ATOM   1752  HB3 LEU A 285       0.341   8.299   5.593  1.00 97.04           H
ATOM   1753  O   LEU A 285      -2.495   7.041   6.170  1.00 97.04           O
ATOM   1754  CG  LEU A 285       1.998   7.076   4.984  1.00 97.04           C
ATOM   1755  HG  LEU A 285       2.251   6.353   4.208  1.00 97.04           H
ATOM   1756  CD1 LEU A 285       2.929   8.283   4.864  1.00 97.04           C
ATOM   1757 HD11 LEU A 285       2.712   9.005   5.652  1.00 97.04           H
ATOM   1758 HD12 LEU A 285       2.796   8.756   3.891  1.00 97.04           H
ATOM   1759 HD13 LEU A 285       3.966   7.960   4.949  1.00 97.04           H
ATOM   1760  CD2 LEU A 285       2.237   6.418   6.341  1.00 97.04           C
ATOM   1761 HD21 LEU A 285       1.713   5.464   6.399  1.00 97.04           H
ATOM   1762 HD22 LEU A 285       3.301   6.221   6.472  1.00 97.04           H
ATOM   1763 HD23 LEU A 285       1.885   7.079   7.132  1.00 97.04           H
ATOM   1764  N   ALA A 286      -2.529   7.523   3.976  1.00 97.86           N
ATOM   1765  H   ALA A 286      -2.000   7.563   3.116  1.00 97.86           H
ATOM   1766  CA  ALA A 286      -3.884   8.056   3.985  1.00 97.86           C
ATOM   1767  HA  ALA A 286      -3.907   8.888   4.690  1.00 97.86           H
ATOM   1768  C   ALA A 286      -4.896   7.006   4.462  1.00 97.86           C
ATOM   1769  CB  ALA A 286      -4.228   8.590   2.590  1.00 97.86           C
ATOM   1770  HB1 ALA A 286      -4.191   7.783   1.858  1.00 97.86           H
ATOM   1771  HB2 ALA A 286      -5.230   9.021   2.593  1.00 97.86           H
ATOM   1772  HB3 ALA A 286      -3.515   9.363   2.304  1.00 97.86           H
ATOM   1773  O   ALA A 286      -5.795   7.326   5.246  1.00 97.86           O
ATOM   1774  N   SER A 287      -4.731   5.745   4.054  1.00 96.00           N
ATOM   1775  H   SER A 287      -3.974   5.547   3.415  1.00 96.00           H
ATOM   1776  CA  SER A 287      -5.580   4.632   4.484  1.00 96.00           C
ATOM   1777  HA  SER A 287      -6.622   4.915   4.336  1.00 96.00           H
ATOM   1778  C   SER A 287      -5.397   4.314   5.968  1.00 96.00           C
ATOM   1779  CB  SER A 287      -5.321   3.387   3.633  1.00 96.00           C
ATOM   1780  HB2 SER A 287      -5.975   2.582   3.970  1.00 96.00           H
ATOM   1781  HB3 SER A 287      -4.285   3.064   3.731  1.00 96.00           H
ATOM   1782  O   SER A 287      -6.389   4.275   6.699  1.00 96.00           O
ATOM   1783  OG  SER A 287      -5.606   3.676   2.282  1.00 96.00           O
ATOM   1784  HG  SER A 287      -4.843   4.118   1.903  1.00 96.00           H
ATOM   1785  N   VAL A 288      -4.154   4.175   6.448  1.00 96.21           N
ATOM   1786  H   VAL A 288      -3.382   4.248   5.800  1.00 96.21           H
ATOM   1787  CA  VAL A 288      -3.851   3.912   7.869  1.00 96.21           C
ATOM   1788  HA  VAL A 288      -4.308   2.967   8.161  1.00 96.21           H
ATOM   1789  C   VAL A 288      -4.425   5.009   8.763  1.00 96.21           C
ATOM   1790  CB  VAL A 288      -2.332   3.821   8.132  1.00 96.21           C
ATOM   1791  HB  VAL A 288      -1.852   4.748   7.817  1.00 96.21           H
ATOM   1792  O   VAL A 288      -5.129   4.727   9.739  1.00 96.21           O
ATOM   1793  CG1 VAL A 288      -2.063   3.603   9.624  1.00 96.21           C
ATOM   1794 HG11 VAL A 288      -2.668   2.780  10.003  1.00 96.21           H
ATOM   1795 HG12 VAL A 288      -1.012   3.359   9.780  1.00 96.21           H
ATOM   1796 HG13 VAL A 288      -2.276   4.511  10.188  1.00 96.21           H
ATOM   1797  CG2 VAL A 288      -1.663   2.661   7.404  1.00 96.21           C
ATOM   1798 HG21 VAL A 288      -0.584   2.726   7.547  1.00 96.21           H
ATOM   1799 HG22 VAL A 288      -1.864   2.720   6.335  1.00 96.21           H
ATOM   1800 HG23 VAL A 288      -2.021   1.715   7.810  1.00 96.21           H
ATOM   1801  N   LEU A 289      -4.170   6.273   8.424  1.00 95.67           N
ATOM   1802  H   LEU A 289      -3.579   6.447   7.624  1.00 95.67           H
ATOM   1803  CA  LEU A 289      -4.651   7.413   9.200  1.00 95.67           C
ATOM   1804  HA  LEU A 289      -4.362   7.281  10.242  1.00 95.67           H
ATOM   1805  C   LEU A 289      -6.179   7.501   9.170  1.00 95.67           C
ATOM   1806  CB  LEU A 289      -4.015   8.700   8.656  1.00 95.67           C
ATOM   1807  HB2 LEU A 289      -4.517   9.551   9.118  1.00 95.67           H
ATOM   1808  HB3 LEU A 289      -4.195   8.738   7.582  1.00 95.67           H
ATOM   1809  O   LEU A 289      -6.801   7.744  10.204  1.00 95.67           O
ATOM   1810  CG  LEU A 289      -2.502   8.844   8.909  1.00 95.67           C
ATOM   1811  HG  LEU A 289      -1.967   7.985   8.502  1.00 95.67           H
ATOM   1812  CD1 LEU A 289      -2.002  10.112   8.216  1.00 95.67           C
ATOM   1813 HD11 LEU A 289      -2.512  10.993   8.606  1.00 95.67           H
ATOM   1814 HD12 LEU A 289      -0.928  10.214   8.371  1.00 95.67           H
ATOM   1815 HD13 LEU A 289      -2.178  10.026   7.144  1.00 95.67           H
ATOM   1816  CD2 LEU A 289      -2.177   8.954  10.400  1.00 95.67           C
ATOM   1817 HD21 LEU A 289      -1.109   9.136  10.522  1.00 95.67           H
ATOM   1818 HD22 LEU A 289      -2.411   8.017  10.906  1.00 95.67           H
ATOM   1819 HD23 LEU A 289      -2.735   9.774  10.852  1.00 95.67           H
ATOM   1820  N   THR A 290      -6.808   7.229   8.024  1.00 94.88           N
ATOM   1821  H   THR A 290      -6.248   7.031   7.207  1.00 94.88           H
ATOM   1822  CA  THR A 290      -8.274   7.181   7.916  1.00 94.88           C
ATOM   1823  HA  THR A 290      -8.681   8.136   8.247  1.00 94.88           H
ATOM   1824  C   THR A 290      -8.863   6.096   8.806  1.00 94.88           C
ATOM   1825  CB  THR A 290      -8.719   6.948   6.470  1.00 94.88           C
ATOM   1826  HB  THR A 290      -8.286   6.028   6.077  1.00 94.88           H
ATOM   1827  O   THR A 290      -9.794   6.360   9.569  1.00 94.88           O
ATOM   1828  CG2 THR A 290     -10.238   6.906   6.309  1.00 94.88           C
ATOM   1829 HG21 THR A 290     -10.684   7.768   6.805  1.00 94.88           H
ATOM   1830 HG22 THR A 290     -10.634   5.987   6.740  1.00 94.88           H
ATOM   1831 HG23 THR A 290     -10.491   6.921   5.249  1.00 94.88           H
ATOM   1832  OG1 THR A 290      -8.282   8.032   5.707  1.00 94.88           O
ATOM   1833  HG1 THR A 290      -7.357   7.862   5.514  1.00 94.88           H
ATOM   1834  N   LEU A 291      -8.310   4.885   8.765  1.00 93.42           N
ATOM   1835  H   LEU A 291      -7.540   4.720   8.132  1.00 93.42           H
ATOM   1836  CA  LEU A 291      -8.769   3.779   9.600  1.00 93.42           C
ATOM   1837  HA  LEU A 291      -9.844   3.656   9.466  1.00 93.42           H
ATOM   1838  C   LEU A 291      -8.545   4.056  11.094  1.00 93.42           C
ATOM   1839  CB  LEU A 291      -8.061   2.494   9.162  1.00 93.42           C
ATOM   1840  HB2 LEU A 291      -8.347   1.728   9.882  1.00 93.42           H
ATOM   1841  HB3 LEU A 291      -6.982   2.644   9.211  1.00 93.42           H
ATOM   1842  O   LEU A 291      -9.411   3.741  11.918  1.00 93.42           O
ATOM   1843  CG  LEU A 291      -8.441   1.936   7.783  1.00 93.42           C
ATOM   1844  HG  LEU A 291      -8.352   2.713   7.024  1.00 93.42           H
ATOM   1845  CD1 LEU A 291      -7.513   0.776   7.426  1.00 93.42           C
ATOM   1846 HD11 LEU A 291      -7.591  -0.029   8.157  1.00 93.42           H
ATOM   1847 HD12 LEU A 291      -7.769   0.388   6.440  1.00 93.42           H
ATOM   1848 HD13 LEU A 291      -6.482   1.127   7.389  1.00 93.42           H
ATOM   1849  CD2 LEU A 291      -9.880   1.412   7.776  1.00 93.42           C
ATOM   1850 HD21 LEU A 291      -9.993   0.600   8.495  1.00 93.42           H
ATOM   1851 HD22 LEU A 291     -10.581   2.215   8.000  1.00 93.42           H
ATOM   1852 HD23 LEU A 291     -10.103   1.038   6.777  1.00 93.42           H
ATOM   1853  N   THR A 292      -7.445   4.728  11.436  1.00 94.48           N
ATOM   1854  H   THR A 292      -6.752   4.886  10.718  1.00 94.48           H
ATOM   1855  CA  THR A 292      -7.157   5.192  12.798  1.00 94.48           C
ATOM   1856  HA  THR A 292      -7.180   4.335  13.470  1.00 94.48           H
ATOM   1857  C   THR A 292      -8.211   6.190  13.263  1.00 94.48           C
ATOM   1858  CB  THR A 292      -5.755   5.806  12.896  1.00 94.48           C
ATOM   1859  HB  THR A 292      -5.677   6.685  12.257  1.00 94.48           H
ATOM   1860  O   THR A 292      -8.819   5.989  14.317  1.00 94.48           O
ATOM   1861  CG2 THR A 292      -5.400   6.190  14.334  1.00 94.48           C
ATOM   1862 HG21 THR A 292      -5.497   5.323  14.986  1.00 94.48           H
ATOM   1863 HG22 THR A 292      -4.366   6.535  14.363  1.00 94.48           H
ATOM   1864 HG23 THR A 292      -6.043   6.995  14.688  1.00 94.48           H
ATOM   1865  OG1 THR A 292      -4.811   4.852  12.494  1.00 94.48           O
ATOM   1866  HG1 THR A 292      -4.880   4.711  11.547  1.00 94.48           H
ATOM   1867  N   VAL A 293      -8.518   7.205  12.451  1.00 93.14           N
ATOM   1868  H   VAL A 293      -7.983   7.307  11.600  1.00 93.14           H
ATOM   1869  CA  VAL A 293      -9.576   8.190  12.723  1.00 93.14           C
ATOM   1870  HA  VAL A 293      -9.346   8.705  13.656  1.00 93.14           H
ATOM   1871  C   VAL A 293     -10.932   7.510  12.905  1.00 93.14           C
ATOM   1872  CB  VAL A 293      -9.634   9.235  11.592  1.00 93.14           C
ATOM   1873  HB  VAL A 293      -9.620   8.727  10.627  1.00 93.14           H
ATOM   1874  O   VAL A 293     -11.662   7.843  13.843  1.00 93.14           O
ATOM   1875  CG1 VAL A 293     -10.896  10.103  11.647  1.00 93.14           C
ATOM   1876 HG11 VAL A 293     -10.852  10.827  10.833  1.00 93.14           H
ATOM   1877 HG12 VAL A 293     -10.962  10.619  12.604  1.00 93.14           H
ATOM   1878 HG13 VAL A 293     -11.788   9.496  11.489  1.00 93.14           H
ATOM   1879  CG2 VAL A 293      -8.431  10.183  11.665  1.00 93.14           C
ATOM   1880 HG21 VAL A 293      -8.489  10.804  12.558  1.00 93.14           H
ATOM   1881 HG22 VAL A 293      -7.499   9.620  11.700  1.00 93.14           H
ATOM   1882 HG23 VAL A 293      -8.406  10.819  10.780  1.00 93.14           H
ATOM   1883  N   ILE A 294     -11.277   6.531  12.060  1.00 91.24           N
ATOM   1884  H   ILE A 294     -10.660   6.318  11.289  1.00 91.24           H
ATOM   1885  CA  ILE A 294     -12.527   5.782  12.218  1.00 91.24           C
ATOM   1886  HA  ILE A 294     -13.341   6.506  12.262  1.00 91.24           H
ATOM   1887  C   ILE A 294     -12.527   5.025  13.554  1.00 91.24           C
ATOM   1888  CB  ILE A 294     -12.806   4.831  11.031  1.00 91.24           C
ATOM   1889  HB  ILE A 294     -11.990   4.113  10.954  1.00 91.24           H
ATOM   1890  O   ILE A 294     -13.535   5.076  14.263  1.00 91.24           O
ATOM   1891  CG1 ILE A 294     -12.968   5.565   9.679  1.00 91.24           C
ATOM   1892 HG12 ILE A 294     -12.244   6.374   9.590  1.00 91.24           H
ATOM   1893 HG13 ILE A 294     -13.957   6.020   9.620  1.00 91.24           H
ATOM   1894  CG2 ILE A 294     -14.126   4.081  11.312  1.00 91.24           C
ATOM   1895 HG21 ILE A 294     -13.999   3.382  12.138  1.00 91.24           H
ATOM   1896 HG22 ILE A 294     -14.913   4.793  11.560  1.00 91.24           H
ATOM   1897 HG23 ILE A 294     -14.445   3.517  10.435  1.00 91.24           H
ATOM   1898  CD1 ILE A 294     -12.776   4.613   8.485  1.00 91.24           C
ATOM   1899 HD11 ILE A 294     -13.485   3.785   8.515  1.00 91.24           H
ATOM   1900 HD12 ILE A 294     -12.925   5.143   7.545  1.00 91.24           H
ATOM   1901 HD13 ILE A 294     -11.762   4.215   8.494  1.00 91.24           H
ATOM   1902  N   SER A 295     -11.417   4.372  13.922  1.00 91.81           N
ATOM   1903  H   SER A 295     -10.628   4.380  13.292  1.00 91.81           H
ATOM   1904  CA  SER A 295     -11.303   3.606  15.173  1.00 91.81           C
ATOM   1905  HA  SER A 295     -12.100   2.862  15.183  1.00 91.81           H
ATOM   1906  C   SER A 295     -11.501   4.486  16.410  1.00 91.81           C
ATOM   1907  CB  SER A 295      -9.971   2.842  15.237  1.00 91.81           C
ATOM   1908  HB2 SER A 295      -9.748   2.415  14.259  1.00 91.81           H
ATOM   1909  HB3 SER A 295     -10.080   2.020  15.945  1.00 91.81           H
ATOM   1910  O   SER A 295     -12.323   4.163  17.269  1.00 91.81           O
ATOM   1911  OG  SER A 295      -8.885   3.644  15.662  1.00 91.81           O
ATOM   1912  HG  SER A 295      -8.767   4.379  15.056  1.00 91.81           H
ATOM   1913  N   VAL A 296     -10.847   5.652  16.449  1.00 91.52           N
ATOM   1914  H   VAL A 296     -10.182   5.845  15.713  1.00 91.52           H
ATOM   1915  CA  VAL A 296     -10.978   6.634  17.533  1.00 91.52           C
ATOM   1916  HA  VAL A 296     -10.788   6.141  18.487  1.00 91.52           H
ATOM   1917  C   VAL A 296     -12.399   7.186  17.565  1.00 91.52           C
ATOM   1918  CB  VAL A 296      -9.950   7.770  17.359  1.00 91.52           C
ATOM   1919  HB  VAL A 296     -10.054   8.196  16.361  1.00 91.52           H
ATOM   1920  O   VAL A 296     -13.023   7.256  18.622  1.00 91.52           O
ATOM   1921  CG1 VAL A 296     -10.153   8.890  18.388  1.00 91.52           C
ATOM   1922 HG11 VAL A 296     -11.106   9.394  18.230  1.00 91.52           H
ATOM   1923 HG12 VAL A 296      -9.359   9.630  18.286  1.00 91.52           H
ATOM   1924 HG13 VAL A 296     -10.122   8.481  19.398  1.00 91.52           H
ATOM   1925  CG2 VAL A 296      -8.518   7.245  17.523  1.00 91.52           C
ATOM   1926 HG21 VAL A 296      -7.806   8.049  17.339  1.00 91.52           H
ATOM   1927 HG22 VAL A 296      -8.313   6.442  16.816  1.00 91.52           H
ATOM   1928 HG23 VAL A 296      -8.372   6.869  18.536  1.00 91.52           H
ATOM   1929  N   GLY A 297     -12.967   7.509  16.401  1.00 89.08           N
ATOM   1930  H   GLY A 297     -12.408   7.448  15.561  1.00 89.08           H
ATOM   1931  CA  GLY A 297     -14.346   7.973  16.295  1.00 89.08           C
ATOM   1932  HA2 GLY A 297     -14.458   8.896  16.863  1.00 89.08           H
ATOM   1933  HA3 GLY A 297     -14.565   8.172  15.246  1.00 89.08           H
ATOM   1934  C   GLY A 297     -15.360   6.952  16.819  1.00 89.08           C
ATOM   1935  O   GLY A 297     -16.327   7.336  17.478  1.00 89.08           O
ATOM   1936  N   ARG A 298     -15.150   5.650  16.569  1.00 87.47           N
ATOM   1937  H   ARG A 298     -14.327   5.397  16.042  1.00 87.47           H
ATOM   1938  CA  ARG A 298     -15.997   4.584  17.129  1.00 87.47           C
ATOM   1939  HA  ARG A 298     -17.044   4.859  17.001  1.00 87.47           H
ATOM   1940  C   ARG A 298     -15.813   4.445  18.634  1.00 87.47           C
ATOM   1941  CB  ARG A 298     -15.722   3.223  16.465  1.00 87.47           C
ATOM   1942  HB2 ARG A 298     -14.658   2.995  16.530  1.00 87.47           H
ATOM   1943  HB3 ARG A 298     -16.248   2.460  17.038  1.00 87.47           H
ATOM   1944  O   ARG A 298     -16.814   4.344  19.338  1.00 87.47           O
ATOM   1945  CG  ARG A 298     -16.162   3.070  15.003  1.00 87.47           C
ATOM   1946  HG2 ARG A 298     -15.468   3.592  14.344  1.00 87.47           H
ATOM   1947  HG3 ARG A 298     -16.090   2.012  14.752  1.00 87.47           H
ATOM   1948  CD  ARG A 298     -17.599   3.534  14.720  1.00 87.47           C
ATOM   1949  HD2 ARG A 298     -18.062   2.791  14.071  1.00 87.47           H
ATOM   1950  HD3 ARG A 298     -18.169   3.579  15.647  1.00 87.47           H
ATOM   1951  NE  ARG A 298     -17.608   4.832  14.023  1.00 87.47           N
ATOM   1952  HE  ARG A 298     -16.698   5.229  13.837  1.00 87.47           H
ATOM   1953  NH1 ARG A 298     -19.875   5.064  13.757  1.00 87.47           N
ATOM   1954 HH11 ARG A 298     -20.646   5.570  13.343  1.00 87.47           H
ATOM   1955 HH12 ARG A 298     -20.013   4.334  14.440  1.00 87.47           H
ATOM   1956  NH2 ARG A 298     -18.473   6.398  12.640  1.00 87.47           N
ATOM   1957 HH21 ARG A 298     -19.206   6.667  11.999  1.00 87.47           H
ATOM   1958 HH22 ARG A 298     -17.532   6.689  12.416  1.00 87.47           H
ATOM   1959  CZ  ARG A 298     -18.653   5.428  13.485  1.00 87.47           C
ATOM   1960  N   PHE A 299     -14.571   4.475  19.108  1.00 89.86           N
ATOM   1961  H   PHE A 299     -13.801   4.530  18.458  1.00 89.86           H
ATOM   1962  CA  PHE A 299     -14.255   4.423  20.531  1.00 89.86           C
ATOM   1963  HA  PHE A 299     -14.615   3.484  20.951  1.00 89.86           H
ATOM   1964  C   PHE A 299     -14.962   5.548  21.294  1.00 89.86           C
ATOM   1965  CB  PHE A 299     -12.734   4.464  20.699  1.00 89.86           C
ATOM   1966  HB2 PHE A 299     -12.326   5.343  20.200  1.00 89.86           H
ATOM   1967  HB3 PHE A 299     -12.301   3.585  20.222  1.00 89.86           H
ATOM   1968  O   PHE A 299     -15.746   5.278  22.202  1.00 89.86           O
ATOM   1969  CG  PHE A 299     -12.314   4.489  22.147  1.00 89.86           C
ATOM   1970  CD1 PHE A 299     -12.003   5.710  22.774  1.00 89.86           C
ATOM   1971  HD1 PHE A 299     -12.020   6.632  22.212  1.00 89.86           H
ATOM   1972  CD2 PHE A 299     -12.276   3.291  22.880  1.00 89.86           C
ATOM   1973  HD2 PHE A 299     -12.509   2.350  22.402  1.00 89.86           H
ATOM   1974  CE1 PHE A 299     -11.643   5.732  24.132  1.00 89.86           C
ATOM   1975  HE1 PHE A 299     -11.376   6.663  24.610  1.00 89.86           H
ATOM   1976  CE2 PHE A 299     -11.925   3.318  24.238  1.00 89.86           C
ATOM   1977  HE2 PHE A 299     -11.904   2.400  24.807  1.00 89.86           H
ATOM   1978  CZ  PHE A 299     -11.599   4.533  24.863  1.00 89.86           C
ATOM   1979  HZ  PHE A 299     -11.310   4.546  25.904  1.00 89.86           H
ATOM   1980  N   VAL A 300     -14.805   6.797  20.848  1.00 88.74           N
ATOM   1981  H   VAL A 300     -14.150   6.953  20.096  1.00 88.74           H
ATOM   1982  CA  VAL A 300     -15.462   7.960  21.463  1.00 88.74           C
ATOM   1983  HA  VAL A 300     -15.206   7.974  22.522  1.00 88.74           H
ATOM   1984  C   VAL A 300     -16.988   7.857  21.379  1.00 88.74           C
ATOM   1985  CB  VAL A 300     -14.951   9.270  20.830  1.00 88.74           C
ATOM   1986  HB  VAL A 300     -15.095   9.224  19.751  1.00 88.74           H
ATOM   1987  O   VAL A 300     -17.671   8.157  22.352  1.00 88.74           O
ATOM   1988  CG1 VAL A 300     -15.686  10.508  21.364  1.00 88.74           C
ATOM   1989 HG11 VAL A 300     -15.251  11.411  20.936  1.00 88.74           H
ATOM   1990 HG12 VAL A 300     -15.596  10.556  22.449  1.00 88.74           H
ATOM   1991 HG13 VAL A 300     -16.742  10.478  21.094  1.00 88.74           H
ATOM   1992  CG2 VAL A 300     -13.458   9.472  21.123  1.00 88.74           C
ATOM   1993 HG21 VAL A 300     -13.102  10.381  20.638  1.00 88.74           H
ATOM   1994 HG22 VAL A 300     -13.293   9.556  22.197  1.00 88.74           H
ATOM   1995 HG23 VAL A 300     -12.869   8.635  20.746  1.00 88.74           H
ATOM   1996  N   ALA A 301     -17.546   7.382  20.261  1.00 85.44           N
ATOM   1997  H   ALA A 301     -16.949   7.155  19.479  1.00 85.44           H
ATOM   1998  CA  ALA A 301     -18.995   7.221  20.108  1.00 85.44           C
ATOM   1999  HA  ALA A 301     -19.483   8.155  20.387  1.00 85.44           H
ATOM   2000  C   ALA A 301     -19.628   6.180  21.036  1.00 85.44           C
ATOM   2001  CB  ALA A 301     -19.313   6.927  18.638  1.00 85.44           C
ATOM   2002  HB1 ALA A 301     -20.392   6.853  18.508  1.00 85.44           H
ATOM   2003  HB2 ALA A 301     -18.845   5.989  18.340  1.00 85.44           H
ATOM   2004  HB3 ALA A 301     -18.935   7.737  18.013  1.00 85.44           H
ATOM   2005  O   ALA A 301     -20.817   6.283  21.346  1.00 85.44           O
ATOM   2006  N   VAL A 302     -18.859   5.176  21.453  1.00 84.02           N
ATOM   2007  H   VAL A 302     -17.899   5.144  21.141  1.00 84.02           H
ATOM   2008  CA  VAL A 302     -19.332   4.126  22.357  1.00 84.02           C
ATOM   2009  HA  VAL A 302     -20.415   4.038  22.271  1.00 84.02           H
ATOM   2010  C   VAL A 302     -19.066   4.492  23.813  1.00 84.02           C
ATOM   2011  CB  VAL A 302     -18.731   2.770  21.951  1.00 84.02           C
ATOM   2012  HB  VAL A 302     -17.646   2.849  21.885  1.00 84.02           H
ATOM   2013  O   VAL A 302     -19.967   4.344  24.633  1.00 84.02           O
ATOM   2014  CG1 VAL A 302     -19.086   1.657  22.939  1.00 84.02           C
ATOM   2015 HG11 VAL A 302     -18.739   0.698  22.556  1.00 84.02           H
ATOM   2016 HG12 VAL A 302     -18.589   1.832  23.894  1.00 84.02           H
ATOM   2017 HG13 VAL A 302     -20.164   1.614  23.101  1.00 84.02           H
ATOM   2018  CG2 VAL A 302     -19.298   2.361  20.581  1.00 84.02           C
ATOM   2019 HG21 VAL A 302     -18.902   1.387  20.297  1.00 84.02           H
ATOM   2020 HG22 VAL A 302     -20.385   2.302  20.631  1.00 84.02           H
ATOM   2021 HG23 VAL A 302     -19.008   3.086  19.820  1.00 84.02           H
ATOM   2022  N   MET A 303     -17.881   5.021  24.119  1.00 85.17           N
ATOM   2023  H   MET A 303     -17.184   5.107  23.394  1.00 85.17           H
ATOM   2024  CA  MET A 303     -17.482   5.370  25.484  1.00 85.17           C
ATOM   2025  HA  MET A 303     -17.837   4.601  26.170  1.00 85.17           H
ATOM   2026  C   MET A 303     -18.080   6.696  25.972  1.00 85.17           C
ATOM   2027  CB  MET A 303     -15.949   5.427  25.562  1.00 85.17           C
ATOM   2028  HB2 MET A 303     -15.574   6.164  24.852  1.00 85.17           H
ATOM   2029  HB3 MET A 303     -15.664   5.748  26.564  1.00 85.17           H
ATOM   2030  O   MET A 303     -18.419   6.825  27.144  1.00 85.17           O
ATOM   2031  CG  MET A 303     -15.270   4.083  25.284  1.00 85.17           C
ATOM   2032  HG2 MET A 303     -15.434   3.783  24.250  1.00 85.17           H
ATOM   2033  HG3 MET A 303     -14.199   4.230  25.429  1.00 85.17           H
ATOM   2034  SD  MET A 303     -15.812   2.748  26.377  1.00 85.17           S
ATOM   2035  CE  MET A 303     -14.332   1.709  26.370  1.00 85.17           C
ATOM   2036  HE1 MET A 303     -14.482   0.851  27.027  1.00 85.17           H
ATOM   2037  HE2 MET A 303     -13.476   2.283  26.725  1.00 85.17           H
ATOM   2038  HE3 MET A 303     -14.147   1.361  25.354  1.00 85.17           H
ATOM   2039  N   PHE A 304     -18.245   7.678  25.081  1.00 84.77           N
ATOM   2040  H   PHE A 304     -17.954   7.509  24.128  1.00 84.77           H
ATOM   2041  CA  PHE A 304     -18.659   9.046  25.414  1.00 84.77           C
ATOM   2042  HA  PHE A 304     -19.051   9.060  26.431  1.00 84.77           H
ATOM   2043  C   PHE A 304     -19.781   9.539  24.476  1.00 84.77           C
ATOM   2044  CB  PHE A 304     -17.429   9.970  25.394  1.00 84.77           C
ATOM   2045  HB2 PHE A 304     -17.098  10.095  24.363  1.00 84.77           H
ATOM   2046  HB3 PHE A 304     -17.723  10.952  25.765  1.00 84.77           H
ATOM   2047  O   PHE A 304     -19.592  10.497  23.717  1.00 84.77           O
ATOM   2048  CG  PHE A 304     -16.256   9.480  26.221  1.00 84.77           C
ATOM   2049  CD1 PHE A 304     -16.311   9.513  27.627  1.00 84.77           C
ATOM   2050  HD1 PHE A 304     -17.190   9.888  28.131  1.00 84.77           H
ATOM   2051  CD2 PHE A 304     -15.110   8.971  25.580  1.00 84.77           C
ATOM   2052  HD2 PHE A 304     -15.058   8.946  24.502  1.00 84.77           H
ATOM   2053  CE1 PHE A 304     -15.225   9.042  28.385  1.00 84.77           C
ATOM   2054  HE1 PHE A 304     -15.268   9.065  29.464  1.00 84.77           H
ATOM   2055  CE2 PHE A 304     -14.027   8.495  26.338  1.00 84.77           C
ATOM   2056  HE2 PHE A 304     -13.148   8.105  25.847  1.00 84.77           H
ATOM   2057  CZ  PHE A 304     -14.084   8.533  27.742  1.00 84.77           C
ATOM   2058  HZ  PHE A 304     -13.252   8.172  28.327  1.00 84.77           H
ATOM   2059  N   PRO A 305     -20.982   8.923  24.506  1.00 76.54           N
ATOM   2060  CA  PRO A 305     -22.031   9.143  23.504  1.00 76.54           C
ATOM   2061  HA  PRO A 305     -21.658   8.835  22.527  1.00 76.54           H
ATOM   2062  C   PRO A 305     -22.494  10.605  23.389  1.00 76.54           C
ATOM   2063  CB  PRO A 305     -23.180   8.212  23.914  1.00 76.54           C
ATOM   2064  HB2 PRO A 305     -24.159   8.653  23.726  1.00 76.54           H
ATOM   2065  HB3 PRO A 305     -23.084   7.269  23.376  1.00 76.54           H
ATOM   2066  O   PRO A 305     -22.830  11.051  22.292  1.00 76.54           O
ATOM   2067  CG  PRO A 305     -22.951   7.965  25.405  1.00 76.54           C
ATOM   2068  HG2 PRO A 305     -23.360   8.792  25.986  1.00 76.54           H
ATOM   2069  HG3 PRO A 305     -23.377   7.017  25.732  1.00 76.54           H
ATOM   2070  CD  PRO A 305     -21.429   7.965  25.509  1.00 76.54           C
ATOM   2071  HD2 PRO A 305     -21.121   8.251  26.514  1.00 76.54           H
ATOM   2072  HD3 PRO A 305     -21.041   6.976  25.266  1.00 76.54           H
ATOM   2073  N   LEU A 306     -22.466  11.371  24.486  1.00 76.58           N
ATOM   2074  H   LEU A 306     -22.183  10.944  25.356  1.00 76.58           H
ATOM   2075  CA  LEU A 306     -22.872  12.783  24.500  1.00 76.58           C
ATOM   2076  HA  LEU A 306     -23.778  12.890  23.903  1.00 76.58           H
ATOM   2077  C   LEU A 306     -21.839  13.724  23.852  1.00 76.58           C
ATOM   2078  CB  LEU A 306     -23.193  13.207  25.947  1.00 76.58           C
ATOM   2079  HB2 LEU A 306     -22.297  13.080  26.555  1.00 76.58           H
ATOM   2080  HB3 LEU A 306     -23.440  14.269  25.947  1.00 76.58           H
ATOM   2081  O   LEU A 306     -22.213  14.771  23.332  1.00 76.58           O
ATOM   2082  CG  LEU A 306     -24.357  12.439  26.607  1.00 76.58           C
ATOM   2083  HG  LEU A 306     -24.125  11.375  26.623  1.00 76.58           H
ATOM   2084  CD1 LEU A 306     -24.532  12.908  28.049  1.00 76.58           C
ATOM   2085 HD11 LEU A 306     -25.329  12.342  28.530  1.00 76.58           H
ATOM   2086 HD12 LEU A 306     -23.610  12.748  28.609  1.00 76.58           H
ATOM   2087 HD13 LEU A 306     -24.784  13.968  28.075  1.00 76.58           H
ATOM   2088  CD2 LEU A 306     -25.684  12.641  25.870  1.00 76.58           C
ATOM   2089 HD21 LEU A 306     -26.485  12.148  26.421  1.00 76.58           H
ATOM   2090 HD22 LEU A 306     -25.911  13.704  25.793  1.00 76.58           H
ATOM   2091 HD23 LEU A 306     -25.637  12.200  24.874  1.00 76.58           H
ATOM   2092  N   HIS A 307     -20.561  13.332  23.807  1.00 75.30           N
ATOM   2093  H   HIS A 307     -20.323  12.423  24.177  1.00 75.30           H
ATOM   2094  CA  HIS A 307     -19.479  14.113  23.189  1.00 75.30           C
ATOM   2095  HA  HIS A 307     -19.752  15.168  23.195  1.00 75.30           H
ATOM   2096  C   HIS A 307     -19.233  13.733  21.717  1.00 75.30           C
ATOM   2097  CB  HIS A 307     -18.208  13.963  24.036  1.00 75.30           C
ATOM   2098  HB2 HIS A 307     -17.370  14.408  23.500  1.00 75.30           H
ATOM   2099  HB3 HIS A 307     -17.983  12.906  24.182  1.00 75.30           H
ATOM   2100  O   HIS A 307     -18.509  14.414  20.993  1.00 75.30           O
ATOM   2101  CG  HIS A 307     -18.318  14.649  25.375  1.00 75.30           C
ATOM   2102  CD2 HIS A 307     -17.973  15.945  25.648  1.00 75.30           C
ATOM   2103  HD2 HIS A 307     -17.557  16.656  24.949  1.00 75.30           H
ATOM   2104  ND1 HIS A 307     -18.810  14.108  26.544  1.00 75.30           N
ATOM   2105  HD1 HIS A 307     -19.071  13.145  26.700  1.00 75.30           H
ATOM   2106  CE1 HIS A 307     -18.764  15.059  27.493  1.00 75.30           C
ATOM   2107  HE1 HIS A 307     -19.054  14.929  28.525  1.00 75.30           H
ATOM   2108  NE2 HIS A 307     -18.267  16.195  26.988  1.00 75.30           N
ATOM   2109  N   ALA A 308     -19.858  12.658  21.235  1.00 67.62           N
ATOM   2110  H   ALA A 308     -20.440  12.136  21.875  1.00 67.62           H
ATOM   2111  CA  ALA A 308     -19.529  12.021  19.963  1.00 67.62           C
ATOM   2112  HA  ALA A 308     -18.450  12.094  19.828  1.00 67.62           H
ATOM   2113  C   ALA A 308     -20.169  12.648  18.713  1.00 67.62           C
ATOM   2114  CB  ALA A 308     -19.872  10.547  20.101  1.00 67.62           C
ATOM   2115  HB1 ALA A 308     -20.949  10.417  20.203  1.00 67.62           H
ATOM   2116  HB2 ALA A 308     -19.520  10.011  19.219  1.00 67.62           H
ATOM   2117  HB3 ALA A 308     -19.376  10.156  20.989  1.00 67.62           H
ATOM   2118  O   ALA A 308     -20.182  12.026  17.644  1.00 67.62           O
ATOM   2119  N   ARG A 309     -20.703  13.875  18.794  1.00 68.06           N
ATOM   2120  H   ARG A 309     -20.605  14.375  19.666  1.00 68.06           H
ATOM   2121  CA  ARG A 309     -21.253  14.548  17.608  1.00 68.06           C
ATOM   2122  HA  ARG A 309     -21.980  13.877  17.150  1.00 68.06           H
ATOM   2123  C   ARG A 309     -20.138  14.760  16.583  1.00 68.06           C
ATOM   2124  CB  ARG A 309     -21.981  15.852  17.975  1.00 68.06           C
ATOM   2125  HB2 ARG A 309     -22.083  16.457  17.074  1.00 68.06           H
ATOM   2126  HB3 ARG A 309     -21.394  16.414  18.701  1.00 68.06           H
ATOM   2127  O   ARG A 309     -19.179  15.498  16.816  1.00 68.06           O
ATOM   2128  CG  ARG A 309     -23.389  15.576  18.530  1.00 68.06           C
ATOM   2129  HG2 ARG A 309     -23.311  15.019  19.464  1.00 68.06           H
ATOM   2130  HG3 ARG A 309     -23.946  14.980  17.807  1.00 68.06           H
ATOM   2131  CD  ARG A 309     -24.146  16.887  18.779  1.00 68.06           C
ATOM   2132  HD2 ARG A 309     -24.129  17.484  17.867  1.00 68.06           H
ATOM   2133  HD3 ARG A 309     -23.634  17.439  19.567  1.00 68.06           H
ATOM   2134  NE  ARG A 309     -25.550  16.648  19.172  1.00 68.06           N
ATOM   2135  HE  ARG A 309     -25.859  15.688  19.214  1.00 68.06           H
ATOM   2136  NH1 ARG A 309     -26.126  18.840  19.571  1.00 68.06           N
ATOM   2137 HH11 ARG A 309     -25.179  19.131  19.377  1.00 68.06           H
ATOM   2138 HH12 ARG A 309     -26.808  19.525  19.865  1.00 68.06           H
ATOM   2139  NH2 ARG A 309     -27.651  17.239  19.839  1.00 68.06           N
ATOM   2140 HH21 ARG A 309     -27.939  16.271  19.854  1.00 68.06           H
ATOM   2141 HH22 ARG A 309     -28.307  17.951  20.127  1.00 68.06           H
ATOM   2142  CZ  ARG A 309     -26.431  17.572  19.523  1.00 68.06           C
ATOM   2143  N   THR A 310     -20.260  14.085  15.443  1.00 72.62           N
ATOM   2144  H   THR A 310     -21.072  13.492  15.338  1.00 72.62           H
ATOM   2145  CA  THR A 310     -19.410  14.266  14.261  1.00 72.62           C
ATOM   2146  HA  THR A 310     -18.605  14.966  14.489  1.00 72.62           H
ATOM   2147  C   THR A 310     -20.246  14.921  13.174  1.00 72.62           C
ATOM   2148  CB  THR A 310     -18.771  12.949  13.761  1.00 72.62           C
ATOM   2149  HB  THR A 310     -18.199  13.170  12.860  1.00 72.62           H
ATOM   2150  O   THR A 310     -21.337  14.440  12.873  1.00 72.62           O
ATOM   2151  CG2 THR A 310     -17.839  12.242  14.751  1.00 72.62           C
ATOM   2152 HG21 THR A 310     -16.814  12.574  14.587  1.00 72.62           H
ATOM   2153 HG22 THR A 310     -18.145  12.424  15.782  1.00 72.62           H
ATOM   2154 HG23 THR A 310     -17.845  11.166  14.575  1.00 72.62           H
ATOM   2155  OG1 THR A 310     -19.745  11.997  13.417  1.00 72.62           O
ATOM   2156  HG1 THR A 310     -20.126  11.675  14.237  1.00 72.62           H
ATOM   2157  N   SER A 311     -19.758  16.021  12.600  1.00 80.87           N
ATOM   2158  H   SER A 311     -18.857  16.387  12.873  1.00 80.87           H
ATOM   2159  CA  SER A 311     -20.372  16.631  11.421  1.00 80.87           C
ATOM   2160  HA  SER A 311     -21.403  16.283  11.358  1.00 80.87           H
ATOM   2161  C   SER A 311     -19.621  16.213  10.152  1.00 80.87           C
ATOM   2162  CB  SER A 311     -20.455  18.157  11.537  1.00 80.87           C
ATOM   2163  HB2 SER A 311     -20.999  18.544  10.675  1.00 80.87           H
ATOM   2164  HB3 SER A 311     -21.008  18.421  12.438  1.00 80.87           H
ATOM   2165  O   SER A 311     -18.394  16.053  10.206  1.00 80.87           O
ATOM   2166  OG  SER A 311     -19.175  18.760  11.576  1.00 80.87           O
ATOM   2167  HG  SER A 311     -19.306  19.691  11.379  1.00 80.87           H
ATOM   2168  N   PRO A 312     -20.318  16.080   9.010  1.00 78.85           N
ATOM   2169  CA  PRO A 312     -19.680  15.796   7.727  1.00 78.85           C
ATOM   2170  HA  PRO A 312     -19.225  14.809   7.808  1.00 78.85           H
ATOM   2171  C   PRO A 312     -18.600  16.816   7.329  1.00 78.85           C
ATOM   2172  CB  PRO A 312     -20.830  15.760   6.713  1.00 78.85           C
ATOM   2173  HB2 PRO A 312     -21.024  16.761   6.328  1.00 78.85           H
ATOM   2174  HB3 PRO A 312     -20.639  15.071   5.890  1.00 78.85           H
ATOM   2175  O   PRO A 312     -17.567  16.457   6.767  1.00 78.85           O
ATOM   2176  CG  PRO A 312     -22.019  15.300   7.547  1.00 78.85           C
ATOM   2177  HG2 PRO A 312     -22.968  15.598   7.102  1.00 78.85           H
ATOM   2178  HG3 PRO A 312     -21.977  14.219   7.681  1.00 78.85           H
ATOM   2179  CD  PRO A 312     -21.769  15.997   8.880  1.00 78.85           C
ATOM   2180  HD2 PRO A 312     -22.218  15.405   9.678  1.00 78.85           H
ATOM   2181  HD3 PRO A 312     -22.193  17.000   8.858  1.00 78.85           H
ATOM   2182  N   ASP A 313     -18.779  18.089   7.692  1.00 86.88           N
ATOM   2183  H   ASP A 313     -19.701  18.383   7.979  1.00 86.88           H
ATOM   2184  CA  ASP A 313     -17.788  19.137   7.407  1.00 86.88           C
ATOM   2185  HA  ASP A 313     -17.565  19.135   6.340  1.00 86.88           H
ATOM   2186  C   ASP A 313     -16.485  18.918   8.176  1.00 86.88           C
ATOM   2187  CB  ASP A 313     -18.350  20.512   7.782  1.00 86.88           C
ATOM   2188  HB2 ASP A 313     -18.476  20.560   8.863  1.00 86.88           H
ATOM   2189  HB3 ASP A 313     -17.634  21.280   7.490  1.00 86.88           H
ATOM   2190  O   ASP A 313     -15.393  19.168   7.663  1.00 86.88           O
ATOM   2191  CG  ASP A 313     -19.685  20.799   7.103  1.00 86.88           C
ATOM   2192  OD1 ASP A 313     -19.853  20.357   5.947  1.00 86.88           O
ATOM   2193  OD2 ASP A 313     -20.539  21.366   7.813  1.00 86.88           O
ATOM   2194  N   ARG A 314     -16.579  18.421   9.417  1.00 89.62           N
ATOM   2195  H   ARG A 314     -17.496  18.167   9.756  1.00 89.62           H
ATOM   2196  CA  ARG A 314     -15.396  18.056  10.200  1.00 89.62           C
ATOM   2197  HA  ARG A 314     -14.687  18.883  10.154  1.00 89.62           H
ATOM   2198  C   ARG A 314     -14.680  16.864   9.578  1.00 89.62           C
ATOM   2199  CB  ARG A 314     -15.781  17.802  11.665  1.00 89.62           C
ATOM   2200  HB2 ARG A 314     -16.416  16.919  11.736  1.00 89.62           H
ATOM   2201  HB3 ARG A 314     -16.338  18.663  12.034  1.00 89.62           H
ATOM   2202  O   ARG A 314     -13.456  16.873   9.538  1.00 89.62           O
ATOM   2203  CG  ARG A 314     -14.528  17.609  12.535  1.00 89.62           C
ATOM   2204  HG2 ARG A 314     -13.992  16.708  12.238  1.00 89.62           H
ATOM   2205  HG3 ARG A 314     -13.868  18.463  12.385  1.00 89.62           H
ATOM   2206  CD  ARG A 314     -14.868  17.528  14.026  1.00 89.62           C
ATOM   2207  HD2 ARG A 314     -15.545  18.345  14.274  1.00 89.62           H
ATOM   2208  HD3 ARG A 314     -13.947  17.671  14.591  1.00 89.62           H
ATOM   2209  NE  ARG A 314     -15.447  16.226  14.409  1.00 89.62           N
ATOM   2210  HE  ARG A 314     -15.099  15.418  13.914  1.00 89.62           H
ATOM   2211  NH1 ARG A 314     -16.737  16.952  16.183  1.00 89.62           N
ATOM   2212 HH11 ARG A 314     -16.463  17.913  16.039  1.00 89.62           H
ATOM   2213 HH12 ARG A 314     -17.425  16.718  16.884  1.00 89.62           H
ATOM   2214  NH2 ARG A 314     -16.548  14.805  15.807  1.00 89.62           N
ATOM   2215 HH21 ARG A 314     -16.032  14.012  15.452  1.00 89.62           H
ATOM   2216 HH22 ARG A 314     -17.176  14.702  16.591  1.00 89.62           H
ATOM   2217  CZ  ARG A 314     -16.232  16.007  15.449  1.00 89.62           C
ATOM   2218  N   ALA A 315     -15.419  15.871   9.085  1.00 91.18           N
ATOM   2219  H   ALA A 315     -16.425  15.947   9.112  1.00 91.18           H
ATOM   2220  CA  ALA A 315     -14.821  14.717   8.421  1.00 91.18           C
ATOM   2221  HA  ALA A 315     -14.095  14.263   9.096  1.00 91.18           H
ATOM   2222  C   ALA A 315     -14.052  15.126   7.155  1.00 91.18           C
ATOM   2223  CB  ALA A 315     -15.910  13.684   8.142  1.00 91.18           C
ATOM   2224  HB1 ALA A 315     -16.684  14.136   7.522  1.00 91.18           H
ATOM   2225  HB2 ALA A 315     -16.350  13.346   9.080  1.00 91.18           H
ATOM   2226  HB3 ALA A 315     -15.486  12.827   7.617  1.00 91.18           H
ATOM   2227  O   ALA A 315     -12.911  14.706   7.000  1.00 91.18           O
ATOM   2228  N   ASN A 316     -14.601  16.024   6.329  1.00 92.76           N
ATOM   2229  H   ASN A 316     -15.566  16.284   6.474  1.00 92.76           H
ATOM   2230  CA  ASN A 316     -13.893  16.560   5.160  1.00 92.76           C
ATOM   2231  HA  ASN A 316     -13.610  15.737   4.504  1.00 92.76           H
ATOM   2232  C   ASN A 316     -12.593  17.290   5.534  1.00 92.76           C
ATOM   2233  CB  ASN A 316     -14.826  17.505   4.388  1.00 92.76           C
ATOM   2234  HB2 ASN A 316     -15.283  18.217   5.075  1.00 92.76           H
ATOM   2235  HB3 ASN A 316     -14.237  18.063   3.661  1.00 92.76           H
ATOM   2236  O   ASN A 316     -11.572  17.083   4.884  1.00 92.76           O
ATOM   2237  CG  ASN A 316     -15.910  16.793   3.606  1.00 92.76           C
ATOM   2238  ND2 ASN A 316     -16.945  17.510   3.233  1.00 92.76           N
ATOM   2239 HD21 ASN A 316     -17.598  17.083   2.592  1.00 92.76           H
ATOM   2240 HD22 ASN A 316     -16.998  18.491   3.467  1.00 92.76           H
ATOM   2241  OD1 ASN A 316     -15.852  15.613   3.303  1.00 92.76           O
ATOM   2242  N   ARG A 317     -12.597  18.102   6.604  1.00 95.56           N
ATOM   2243  H   ARG A 317     -13.474  18.266   7.079  1.00 95.56           H
ATOM   2244  CA  ARG A 317     -11.366  18.753   7.092  1.00 95.56           C
ATOM   2245  HA  ARG A 317     -10.894  19.286   6.267  1.00 95.56           H
ATOM   2246  C   ARG A 317     -10.326  17.735   7.548  1.00 95.56           C
ATOM   2247  CB  ARG A 317     -11.660  19.743   8.225  1.00 95.56           C
ATOM   2248  HB2 ARG A 317     -10.709  20.048   8.662  1.00 95.56           H
ATOM   2249  HB3 ARG A 317     -12.253  19.254   8.998  1.00 95.56           H
ATOM   2250  O   ARG A 317      -9.167  17.859   7.182  1.00 95.56           O
ATOM   2251  CG  ARG A 317     -12.381  21.001   7.723  1.00 95.56           C
ATOM   2252  HG2 ARG A 317     -13.399  20.754   7.422  1.00 95.56           H
ATOM   2253  HG3 ARG A 317     -11.854  21.389   6.852  1.00 95.56           H
ATOM   2254  CD  ARG A 317     -12.403  22.102   8.792  1.00 95.56           C
ATOM   2255  HD2 ARG A 317     -12.889  22.985   8.379  1.00 95.56           H
ATOM   2256  HD3 ARG A 317     -11.374  22.381   9.018  1.00 95.56           H
ATOM   2257  NE  ARG A 317     -13.072  21.689  10.044  1.00 95.56           N
ATOM   2258  HE  ARG A 317     -12.457  21.441  10.806  1.00 95.56           H
ATOM   2259  NH1 ARG A 317     -15.240  22.061   9.379  1.00 95.56           N
ATOM   2260 HH11 ARG A 317     -14.909  22.208   8.436  1.00 95.56           H
ATOM   2261 HH12 ARG A 317     -16.227  22.152   9.573  1.00 95.56           H
ATOM   2262  NH2 ARG A 317     -14.815  21.494  11.494  1.00 95.56           N
ATOM   2263 HH21 ARG A 317     -14.151  21.413  12.251  1.00 95.56           H
ATOM   2264 HH22 ARG A 317     -15.793  21.661  11.686  1.00 95.56           H
ATOM   2265  CZ  ARG A 317     -14.369  21.744  10.295  1.00 95.56           C
ATOM   2266  N   VAL A 318     -10.746  16.714   8.299  1.00 95.61           N
ATOM   2267  H   VAL A 318     -11.723  16.677   8.553  1.00 95.61           H
ATOM   2268  CA  VAL A 318      -9.846  15.636   8.737  1.00 95.61           C
ATOM   2269  HA  VAL A 318      -8.999  16.080   9.259  1.00 95.61           H
ATOM   2270  C   VAL A 318      -9.269  14.889   7.537  1.00 95.61           C
ATOM   2271  CB  VAL A 318     -10.557  14.671   9.702  1.00 95.61           C
ATOM   2272  HB  VAL A 318     -11.488  14.320   9.257  1.00 95.61           H
ATOM   2273  O   VAL A 318      -8.071  14.646   7.507  1.00 95.61           O
ATOM   2274  CG1 VAL A 318      -9.692  13.452  10.039  1.00 95.61           C
ATOM   2275 HG11 VAL A 318      -9.612  12.788   9.178  1.00 95.61           H
ATOM   2276 HG12 VAL A 318     -10.122  12.902  10.876  1.00 95.61           H
ATOM   2277 HG13 VAL A 318      -8.690  13.775  10.321  1.00 95.61           H
ATOM   2278  CG2 VAL A 318     -10.883  15.365  11.031  1.00 95.61           C
ATOM   2279 HG21 VAL A 318     -11.440  16.286  10.859  1.00 95.61           H
ATOM   2280 HG22 VAL A 318     -11.476  14.703  11.662  1.00 95.61           H
ATOM   2281 HG23 VAL A 318      -9.957  15.619  11.547  1.00 95.61           H
ATOM   2282  N   ILE A 319     -10.089  14.571   6.533  1.00 96.91           N
ATOM   2283  H   ILE A 319     -11.069  14.799   6.615  1.00 96.91           H
ATOM   2284  CA  ILE A 319      -9.637  13.924   5.296  1.00 96.91           C
ATOM   2285  HA  ILE A 319      -9.147  12.983   5.548  1.00 96.91           H
ATOM   2286  C   ILE A 319      -8.584  14.784   4.588  1.00 96.91           C
ATOM   2287  CB  ILE A 319     -10.851  13.609   4.393  1.00 96.91           C
ATOM   2288  HB  ILE A 319     -11.497  14.485   4.352  1.00 96.91           H
ATOM   2289  O   ILE A 319      -7.523  14.274   4.241  1.00 96.91           O
ATOM   2290  CG1 ILE A 319     -11.652  12.427   4.986  1.00 96.91           C
ATOM   2291 HG12 ILE A 319     -11.103  11.499   4.827  1.00 96.91           H
ATOM   2292 HG13 ILE A 319     -11.760  12.562   6.062  1.00 96.91           H
ATOM   2293  CG2 ILE A 319     -10.400  13.287   2.961  1.00 96.91           C
ATOM   2294 HG21 ILE A 319      -9.593  12.554   2.993  1.00 96.91           H
ATOM   2295 HG22 ILE A 319     -10.043  14.187   2.461  1.00 96.91           H
ATOM   2296 HG23 ILE A 319     -11.219  12.888   2.364  1.00 96.91           H
ATOM   2297  CD1 ILE A 319     -13.064  12.284   4.401  1.00 96.91           C
ATOM   2298 HD11 ILE A 319     -13.026  12.042   3.339  1.00 96.91           H
ATOM   2299 HD12 ILE A 319     -13.620  13.211   4.541  1.00 96.91           H
ATOM   2300 HD13 ILE A 319     -13.584  11.481   4.924  1.00 96.91           H
ATOM   2301  N   ALA A 320      -8.828  16.087   4.426  1.00 97.89           N
ATOM   2302  H   ALA A 320      -9.722  16.461   4.711  1.00 97.89           H
ATOM   2303  CA  ALA A 320      -7.857  16.994   3.816  1.00 97.89           C
ATOM   2304  HA  ALA A 320      -7.636  16.640   2.809  1.00 97.89           H
ATOM   2305  C   ALA A 320      -6.528  17.016   4.592  1.00 97.89           C
ATOM   2306  CB  ALA A 320      -8.484  18.388   3.710  1.00 97.89           C
ATOM   2307  HB1 ALA A 320      -7.786  19.061   3.213  1.00 97.89           H
ATOM   2308  HB2 ALA A 320      -9.402  18.336   3.125  1.00 97.89           H
ATOM   2309  HB3 ALA A 320      -8.710  18.778   4.703  1.00 97.89           H
ATOM   2310  O   ALA A 320      -5.464  16.904   3.989  1.00 97.89           O
ATOM   2311  N   THR A 321      -6.576  17.080   5.928  1.00 97.77           N
ATOM   2312  H   THR A 321      -7.470  17.218   6.379  1.00 97.77           H
ATOM   2313  CA  THR A 321      -5.376  16.997   6.776  1.00 97.77           C
ATOM   2314  HA  THR A 321      -4.681  17.781   6.476  1.00 97.77           H
ATOM   2315  C   THR A 321      -4.647  15.666   6.610  1.00 97.77           C
ATOM   2316  CB  THR A 321      -5.732  17.195   8.257  1.00 97.77           C
ATOM   2317  HB  THR A 321      -6.380  16.384   8.589  1.00 97.77           H
ATOM   2318  O   THR A 321      -3.424  15.659   6.518  1.00 97.77           O
ATOM   2319  CG2 THR A 321      -4.501  17.250   9.161  1.00 97.77           C
ATOM   2320 HG21 THR A 321      -4.008  16.279   9.183  1.00 97.77           H
ATOM   2321 HG22 THR A 321      -3.797  17.998   8.797  1.00 97.77           H
ATOM   2322 HG23 THR A 321      -4.803  17.503  10.177  1.00 97.77           H
ATOM   2323  OG1 THR A 321      -6.411  18.415   8.441  1.00 97.77           O
ATOM   2324  HG1 THR A 321      -5.822  19.116   8.154  1.00 97.77           H
ATOM   2325  N   VAL A 322      -5.378  14.550   6.533  1.00 97.64           N
ATOM   2326  H   VAL A 322      -6.382  14.627   6.613  1.00 97.64           H
ATOM   2327  CA  VAL A 322      -4.804  13.216   6.311  1.00 97.64           C
ATOM   2328  HA  VAL A 322      -4.062  13.021   7.086  1.00 97.64           H
ATOM   2329  C   VAL A 322      -4.057  13.160   4.981  1.00 97.64           C
ATOM   2330  CB  VAL A 322      -5.892  12.126   6.404  1.00 97.64           C
ATOM   2331  HB  VAL A 322      -6.780  12.440   5.857  1.00 97.64           H
ATOM   2332  O   VAL A 322      -2.919  12.697   4.962  1.00 97.64           O
ATOM   2333  CG1 VAL A 322      -5.436  10.784   5.825  1.00 97.64           C
ATOM   2334 HG11 VAL A 322      -6.156  10.002   6.066  1.00 97.64           H
ATOM   2335 HG12 VAL A 322      -5.363  10.851   4.740  1.00 97.64           H
ATOM   2336 HG13 VAL A 322      -4.460  10.520   6.232  1.00 97.64           H
ATOM   2337  CG2 VAL A 322      -6.286  11.889   7.868  1.00 97.64           C
ATOM   2338 HG21 VAL A 322      -7.093  11.158   7.922  1.00 97.64           H
ATOM   2339 HG22 VAL A 322      -6.616  12.818   8.331  1.00 97.64           H
ATOM   2340 HG23 VAL A 322      -5.424  11.519   8.424  1.00 97.64           H
ATOM   2341  N   TRP A 323      -4.642  13.662   3.891  1.00 98.52           N
ATOM   2342  H   TRP A 323      -5.586  14.014   3.961  1.00 98.52           H
ATOM   2343  CA  TRP A 323      -3.976  13.691   2.585  1.00 98.52           C
ATOM   2344  HA  TRP A 323      -3.644  12.685   2.331  1.00 98.52           H
ATOM   2345  C   TRP A 323      -2.734  14.569   2.581  1.00 98.52           C
ATOM   2346  CB  TRP A 323      -4.945  14.164   1.501  1.00 98.52           C
ATOM   2347  HB2 TRP A 323      -5.548  14.993   1.871  1.00 98.52           H
ATOM   2348  HB3 TRP A 323      -4.372  14.527   0.648  1.00 98.52           H
ATOM   2349  O   TRP A 323      -1.692  14.128   2.107  1.00 98.52           O
ATOM   2350  CG  TRP A 323      -5.826  13.075   1.002  1.00 98.52           C
ATOM   2351  CD1 TRP A 323      -7.118  12.892   1.333  1.00 98.52           C
ATOM   2352  HD1 TRP A 323      -7.688  13.537   1.985  1.00 98.52           H
ATOM   2353  CD2 TRP A 323      -5.476  11.976   0.108  1.00 98.52           C
ATOM   2354  CE2 TRP A 323      -6.616  11.132  -0.024  1.00 98.52           C
ATOM   2355  CE3 TRP A 323      -4.310  11.597  -0.589  1.00 98.52           C
ATOM   2356  HE3 TRP A 323      -3.426  12.215  -0.524  1.00 98.52           H
ATOM   2357  NE1 TRP A 323      -7.586  11.753   0.721  1.00 98.52           N
ATOM   2358  HE1 TRP A 323      -8.514  11.382   0.865  1.00 98.52           H
ATOM   2359  CH2 TRP A 323      -5.416   9.584  -1.421  1.00 98.52           C
ATOM   2360  HH2 TRP A 323      -5.369   8.650  -1.962  1.00 98.52           H
ATOM   2361  CZ2 TRP A 323      -6.601   9.947  -0.766  1.00 98.52           C
ATOM   2362  HZ2 TRP A 323      -7.478   9.318  -0.816  1.00 98.52           H
ATOM   2363  CZ3 TRP A 323      -4.285  10.416  -1.356  1.00 98.52           C
ATOM   2364  HZ3 TRP A 323      -3.384  10.133  -1.881  1.00 98.52           H
ATOM   2365  N   ILE A 324      -2.822  15.777   3.142  1.00 98.48           N
ATOM   2366  H   ILE A 324      -3.716  16.080   3.503  1.00 98.48           H
ATOM   2367  CA  ILE A 324      -1.681  16.695   3.218  1.00 98.48           C
ATOM   2368  HA  ILE A 324      -1.291  16.852   2.213  1.00 98.48           H
ATOM   2369  C   ILE A 324      -0.550  16.060   4.033  1.00 98.48           C
ATOM   2370  CB  ILE A 324      -2.126  18.063   3.783  1.00 98.48           C
ATOM   2371  HB  ILE A 324      -2.675  17.892   4.709  1.00 98.48           H
ATOM   2372  O   ILE A 324       0.577  15.996   3.555  1.00 98.48           O
ATOM   2373  CG1 ILE A 324      -3.055  18.780   2.774  1.00 98.48           C
ATOM   2374 HG12 ILE A 324      -2.468  19.128   1.924  1.00 98.48           H
ATOM   2375 HG13 ILE A 324      -3.797  18.080   2.389  1.00 98.48           H
ATOM   2376  CG2 ILE A 324      -0.909  18.954   4.098  1.00 98.48           C
ATOM   2377 HG21 ILE A 324      -1.227  19.936   4.448  1.00 98.48           H
ATOM   2378 HG22 ILE A 324      -0.292  19.075   3.208  1.00 98.48           H
ATOM   2379 HG23 ILE A 324      -0.305  18.511   4.890  1.00 98.48           H
ATOM   2380  CD1 ILE A 324      -3.819  19.967   3.376  1.00 98.48           C
ATOM   2381 HD11 ILE A 324      -4.524  20.350   2.638  1.00 98.48           H
ATOM   2382 HD12 ILE A 324      -4.372  19.646   4.258  1.00 98.48           H
ATOM   2383 HD13 ILE A 324      -3.134  20.771   3.646  1.00 98.48           H
ATOM   2384  N   ALA A 325      -0.842  15.534   5.226  1.00 97.55           N
ATOM   2385  H   ALA A 325      -1.790  15.586   5.569  1.00 97.55           H
ATOM   2386  CA  ALA A 325       0.163  14.886   6.066  1.00 97.55           C
ATOM   2387  HA  ALA A 325       0.970  15.593   6.257  1.00 97.55           H
ATOM   2388  C   ALA A 325       0.786  13.661   5.377  1.00 97.55           C
ATOM   2389  CB  ALA A 325      -0.484  14.511   7.404  1.00 97.55           C
ATOM   2390  HB1 ALA A 325       0.262  14.050   8.051  1.00 97.55           H
ATOM   2391  HB2 ALA A 325      -1.300  13.806   7.242  1.00 97.55           H
ATOM   2392  HB3 ALA A 325      -0.872  15.406   7.890  1.00 97.55           H
ATOM   2393  O   ALA A 325       2.004  13.512   5.376  1.00 97.55           O
ATOM   2394  N   SER A 326      -0.035  12.818   4.746  1.00 98.36           N
ATOM   2395  H   SER A 326      -1.026  13.008   4.767  1.00 98.36           H
ATOM   2396  CA  SER A 326       0.432  11.619   4.035  1.00 98.36           C
ATOM   2397  HA  SER A 326       1.019  11.004   4.717  1.00 98.36           H
ATOM   2398  C   SER A 326       1.324  11.972   2.847  1.00 98.36           C
ATOM   2399  CB  SER A 326      -0.751  10.789   3.535  1.00 98.36           C
ATOM   2400  HB2 SER A 326      -1.330  11.364   2.813  1.00 98.36           H
ATOM   2401  HB3 SER A 326      -0.375   9.892   3.043  1.00 98.36           H
ATOM   2402  O   SER A 326       2.374  11.363   2.674  1.00 98.36           O
ATOM   2403  OG  SER A 326      -1.581  10.427   4.618  1.00 98.36           O
ATOM   2404  HG  SER A 326      -2.076  11.214   4.857  1.00 98.36           H
ATOM   2405  N   ALA A 327       0.938  12.980   2.061  1.00 98.32           N
ATOM   2406  H   ALA A 327       0.062  13.445   2.251  1.00 98.32           H
ATOM   2407  CA  ALA A 327       1.717  13.452   0.923  1.00 98.32           C
ATOM   2408  HA  ALA A 327       1.944  12.610   0.270  1.00 98.32           H
ATOM   2409  C   ALA A 327       3.053  14.059   1.373  1.00 98.32           C
ATOM   2410  CB  ALA A 327       0.870  14.463   0.143  1.00 98.32           C
ATOM   2411  HB1 ALA A 327      -0.030  13.975  -0.233  1.00 98.32           H
ATOM   2412  HB2 ALA A 327       1.445  14.847  -0.699  1.00 98.32           H
ATOM   2413  HB3 ALA A 327       0.587  15.295   0.787  1.00 98.32           H
ATOM   2414  O   ALA A 327       4.090  13.738   0.804  1.00 98.32           O
ATOM   2415  N   LEU A 328       3.049  14.878   2.432  1.00 98.13           N
ATOM   2416  H   LEU A 328       2.166  15.110   2.863  1.00 98.13           H
ATOM   2417  CA  LEU A 328       4.275  15.459   2.988  1.00 98.13           C
ATOM   2418  HA  LEU A 328       4.801  15.995   2.197  1.00 98.13           H
ATOM   2419  C   LEU A 328       5.245  14.381   3.490  1.00 98.13           C
ATOM   2420  CB  LEU A 328       3.919  16.435   4.123  1.00 98.13           C
ATOM   2421  HB2 LEU A 328       3.243  15.931   4.813  1.00 98.13           H
ATOM   2422  HB3 LEU A 328       4.829  16.674   4.673  1.00 98.13           H
ATOM   2423  O   LEU A 328       6.442  14.466   3.232  1.00 98.13           O
ATOM   2424  CG  LEU A 328       3.278  17.756   3.661  1.00 98.13           C
ATOM   2425  HG  LEU A 328       2.416  17.559   3.023  1.00 98.13           H
ATOM   2426  CD1 LEU A 328       2.810  18.542   4.888  1.00 98.13           C
ATOM   2427 HD11 LEU A 328       2.092  17.943   5.449  1.00 98.13           H
ATOM   2428 HD12 LEU A 328       3.661  18.778   5.526  1.00 98.13           H
ATOM   2429 HD13 LEU A 328       2.328  19.466   4.569  1.00 98.13           H
ATOM   2430  CD2 LEU A 328       4.250  18.633   2.872  1.00 98.13           C
ATOM   2431 HD21 LEU A 328       5.152  18.815   3.457  1.00 98.13           H
ATOM   2432 HD22 LEU A 328       4.521  18.145   1.935  1.00 98.13           H
ATOM   2433 HD23 LEU A 328       3.777  19.586   2.633  1.00 98.13           H
ATOM   2434  N   LEU A 329       4.731  13.350   4.165  1.00 96.68           N
ATOM   2435  H   LEU A 329       3.740  13.351   4.360  1.00 96.68           H
ATOM   2436  CA  LEU A 329       5.535  12.227   4.656  1.00 96.68           C
ATOM   2437  HA  LEU A 329       6.426  12.618   5.148  1.00 96.68           H
ATOM   2438  C   LEU A 329       6.043  11.323   3.522  1.00 96.68           C
ATOM   2439  CB  LEU A 329       4.697  11.436   5.675  1.00 96.68           C
ATOM   2440  HB2 LEU A 329       5.194  10.491   5.894  1.00 96.68           H
ATOM   2441  HB3 LEU A 329       3.734  11.207   5.218  1.00 96.68           H
ATOM   2442  O   LEU A 329       7.099  10.712   3.660  1.00 96.68           O
ATOM   2443  CG  LEU A 329       4.469  12.196   6.997  1.00 96.68           C
ATOM   2444  HG  LEU A 329       4.179  13.226   6.790  1.00 96.68           H
ATOM   2445  CD1 LEU A 329       3.340  11.548   7.800  1.00 96.68           C
ATOM   2446 HD11 LEU A 329       2.428  11.537   7.204  1.00 96.68           H
ATOM   2447 HD12 LEU A 329       3.161  12.124   8.708  1.00 96.68           H
ATOM   2448 HD13 LEU A 329       3.608  10.525   8.067  1.00 96.68           H
ATOM   2449  CD2 LEU A 329       5.731  12.225   7.862  1.00 96.68           C
ATOM   2450 HD21 LEU A 329       6.519  12.780   7.354  1.00 96.68           H
ATOM   2451 HD22 LEU A 329       6.079  11.210   8.055  1.00 96.68           H
ATOM   2452 HD23 LEU A 329       5.518  12.721   8.809  1.00 96.68           H
ATOM   2453  N   ALA A 330       5.332  11.259   2.395  1.00 97.65           N
ATOM   2454  H   ALA A 330       4.441  11.734   2.363  1.00 97.65           H
ATOM   2455  CA  ALA A 330       5.728  10.491   1.217  1.00 97.65           C
ATOM   2456  HA  ALA A 330       6.221   9.576   1.544  1.00 97.65           H
ATOM   2457  C   ALA A 330       6.722  11.225   0.298  1.00 97.65           C
ATOM   2458  CB  ALA A 330       4.458  10.098   0.461  1.00 97.65           C
ATOM   2459  HB1 ALA A 330       4.716   9.510  -0.419  1.00 97.65           H
ATOM   2460  HB2 ALA A 330       3.805   9.513   1.109  1.00 97.65           H
ATOM   2461  HB3 ALA A 330       3.931  10.998   0.142  1.00 97.65           H
ATOM   2462  O   ALA A 330       7.315  10.583  -0.571  1.00 97.65           O
ATOM   2463  N   CYS A 331       6.948  12.533   0.480  1.00 97.58           N
ATOM   2464  H   CYS A 331       6.406  13.014   1.183  1.00 97.58           H
ATOM   2465  CA  CYS A 331       7.853  13.338  -0.349  1.00 97.58           C
ATOM   2466  HA  CYS A 331       7.401  13.458  -1.334  1.00 97.58           H
ATOM   2467  C   CYS A 331       9.235  12.697  -0.589  1.00 97.58           C
ATOM   2468  CB  CYS A 331       8.013  14.736   0.269  1.00 97.58           C
ATOM   2469  HB2 CYS A 331       8.138  14.659   1.349  1.00 97.58           H
ATOM   2470  HB3 CYS A 331       8.897  15.220  -0.146  1.00 97.58           H
ATOM   2471  O   CYS A 331       9.682  12.719  -1.737  1.00 97.58           O
ATOM   2472  SG  CYS A 331       6.566  15.764  -0.100  1.00 97.58           S
ATOM   2473  HG  CYS A 331       6.889  16.774   0.713  1.00 97.58           H
ATOM   2474  N   PRO A 332       9.914  12.079   0.401  1.00 96.95           N
ATOM   2475  CA  PRO A 332      11.208  11.438   0.156  1.00 96.95           C
ATOM   2476  HA  PRO A 332      11.923  12.207  -0.137  1.00 96.95           H
ATOM   2477  C   PRO A 332      11.168  10.378  -0.955  1.00 96.95           C
ATOM   2478  CB  PRO A 332      11.638  10.863   1.509  1.00 96.95           C
ATOM   2479  HB2 PRO A 332      11.237   9.858   1.645  1.00 96.95           H
ATOM   2480  HB3 PRO A 332      12.722  10.863   1.622  1.00 96.95           H
ATOM   2481  O   PRO A 332      12.053  10.360  -1.803  1.00 96.95           O
ATOM   2482  CG  PRO A 332      10.975  11.818   2.499  1.00 96.95           C
ATOM   2483  HG2 PRO A 332      11.543  12.747   2.553  1.00 96.95           H
ATOM   2484  HG3 PRO A 332      10.866  11.379   3.490  1.00 96.95           H
ATOM   2485  CD  PRO A 332       9.629  12.074   1.831  1.00 96.95           C
ATOM   2486  HD2 PRO A 332       9.211  13.018   2.181  1.00 96.95           H
ATOM   2487  HD3 PRO A 332       8.952  11.250   2.060  1.00 96.95           H
ATOM   2488  N   THR A 333      10.100   9.579  -1.040  1.00 96.11           N
ATOM   2489  H   THR A 333       9.371   9.671  -0.346  1.00 96.11           H
ATOM   2490  CA  THR A 333       9.927   8.566  -2.104  1.00 96.11           C
ATOM   2491  HA  THR A 333      10.848   7.988  -2.184  1.00 96.11           H
ATOM   2492  C   THR A 333       9.667   9.163  -3.492  1.00 96.11           C
ATOM   2493  CB  THR A 333       8.797   7.580  -1.776  1.00 96.11           C
ATOM   2494  HB  THR A 333       8.799   6.790  -2.527  1.00 96.11           H
ATOM   2495  O   THR A 333       9.803   8.471  -4.496  1.00 96.11           O
ATOM   2496  CG2 THR A 333       8.966   6.935  -0.403  1.00 96.11           C
ATOM   2497 HG21 THR A 333       8.815   7.665   0.393  1.00 96.11           H
ATOM   2498 HG22 THR A 333       8.245   6.125  -0.295  1.00 96.11           H
ATOM   2499 HG23 THR A 333       9.965   6.505  -0.327  1.00 96.11           H
ATOM   2500  OG1 THR A 333       7.539   8.223  -1.797  1.00 96.11           O
ATOM   2501  HG1 THR A 333       7.589   9.036  -1.290  1.00 96.11           H
ATOM   2502  N   LEU A 334       9.304  10.449  -3.569  1.00 97.58           N
ATOM   2503  H   LEU A 334       9.233  10.971  -2.707  1.00 97.58           H
ATOM   2504  CA  LEU A 334       9.175  11.186  -4.828  1.00 97.58           C
ATOM   2505  HA  LEU A 334       8.835  10.499  -5.603  1.00 97.58           H
ATOM   2506  C   LEU A 334      10.517  11.776  -5.272  1.00 97.58           C
ATOM   2507  CB  LEU A 334       8.143  12.316  -4.641  1.00 97.58           C
ATOM   2508  HB2 LEU A 334       7.224  11.904  -4.225  1.00 97.58           H
ATOM   2509  HB3 LEU A 334       8.535  13.029  -3.915  1.00 97.58           H
ATOM   2510  O   LEU A 334      10.850  11.750  -6.457  1.00 97.58           O
ATOM   2511  CG  LEU A 334       7.809  13.096  -5.924  1.00 97.58           C
ATOM   2512  HG  LEU A 334       8.726  13.442  -6.399  1.00 97.58           H
ATOM   2513  CD1 LEU A 334       7.015  12.257  -6.926  1.00 97.58           C
ATOM   2514 HD11 LEU A 334       7.528  11.313  -7.113  1.00 97.58           H
ATOM   2515 HD12 LEU A 334       6.913  12.803  -7.863  1.00 97.58           H
ATOM   2516 HD13 LEU A 334       6.026  12.037  -6.525  1.00 97.58           H
ATOM   2517  CD2 LEU A 334       6.967  14.322  -5.571  1.00 97.58           C
ATOM   2518 HD21 LEU A 334       6.050  14.015  -5.069  1.00 97.58           H
ATOM   2519 HD22 LEU A 334       6.720  14.874  -6.477  1.00 97.58           H
ATOM   2520 HD23 LEU A 334       7.536  14.973  -4.907  1.00 97.58           H
ATOM   2521  N   PHE A 335      11.255  12.362  -4.326  1.00 97.22           N
ATOM   2522  H   PHE A 335      10.907  12.360  -3.378  1.00 97.22           H
ATOM   2523  CA  PHE A 335      12.475  13.110  -4.621  1.00 97.22           C
ATOM   2524  HA  PHE A 335      12.350  13.614  -5.579  1.00 97.22           H
ATOM   2525  C   PHE A 335      13.695  12.211  -4.782  1.00 97.22           C
ATOM   2526  CB  PHE A 335      12.708  14.188  -3.556  1.00 97.22           C
ATOM   2527  HB2 PHE A 335      12.671  13.734  -2.566  1.00 97.22           H
ATOM   2528  HB3 PHE A 335      13.708  14.599  -3.690  1.00 97.22           H
ATOM   2529  O   PHE A 335      14.468  12.444  -5.704  1.00 97.22           O
ATOM   2530  CG  PHE A 335      11.722  15.337  -3.643  1.00 97.22           C
ATOM   2531  CD1 PHE A 335      11.736  16.189  -4.764  1.00 97.22           C
ATOM   2532  HD1 PHE A 335      12.465  16.035  -5.546  1.00 97.22           H
ATOM   2533  CD2 PHE A 335      10.792  15.563  -2.612  1.00 97.22           C
ATOM   2534  HD2 PHE A 335      10.801  14.934  -1.735  1.00 97.22           H
ATOM   2535  CE1 PHE A 335      10.813  17.244  -4.864  1.00 97.22           C
ATOM   2536  HE1 PHE A 335      10.832  17.899  -5.722  1.00 97.22           H
ATOM   2537  CE2 PHE A 335       9.861  16.612  -2.715  1.00 97.22           C
ATOM   2538  HE2 PHE A 335       9.143  16.780  -1.925  1.00 97.22           H
ATOM   2539  CZ  PHE A 335       9.871  17.452  -3.841  1.00 97.22           C
ATOM   2540  HZ  PHE A 335       9.162  18.263  -3.916  1.00 97.22           H
ATOM   2541  N   TYR A 336      13.836  11.179  -3.948  1.00 97.00           N
ATOM   2542  H   TYR A 336      13.165  11.042  -3.205  1.00 97.00           H
ATOM   2543  CA  TYR A 336      14.981  10.267  -3.997  1.00 97.00           C
ATOM   2544  HA  TYR A 336      15.851  10.820  -4.351  1.00 97.00           H
ATOM   2545  C   TYR A 336      14.806   9.118  -4.986  1.00 97.00           C
ATOM   2546  CB  TYR A 336      15.298   9.747  -2.588  1.00 97.00           C
ATOM   2547  HB2 TYR A 336      14.425   9.236  -2.182  1.00 97.00           H
ATOM   2548  HB3 TYR A 336      16.100   9.012  -2.652  1.00 97.00           H
ATOM   2549  O   TYR A 336      15.738   8.350  -5.184  1.00 97.00           O
ATOM   2550  CG  TYR A 336      15.758  10.836  -1.641  1.00 97.00           C
ATOM   2551  CD1 TYR A 336      16.913  11.578  -1.949  1.00 97.00           C
ATOM   2552  HD1 TYR A 336      17.475  11.355  -2.844  1.00 97.00           H
ATOM   2553  CD2 TYR A 336      15.046  11.104  -0.458  1.00 97.00           C
ATOM   2554  HD2 TYR A 336      14.180  10.506  -0.215  1.00 97.00           H
ATOM   2555  CE1 TYR A 336      17.356  12.594  -1.086  1.00 97.00           C
ATOM   2556  HE1 TYR A 336      18.250  13.149  -1.329  1.00 97.00           H
ATOM   2557  CE2 TYR A 336      15.485  12.119   0.414  1.00 97.00           C
ATOM   2558  HE2 TYR A 336      14.960  12.322   1.335  1.00 97.00           H
ATOM   2559  OH  TYR A 336      17.075  13.832   0.946  1.00 97.00           O
ATOM   2560  HH  TYR A 336      17.883  14.240   0.627  1.00 97.00           H
ATOM   2561  CZ  TYR A 336      16.641  12.864   0.099  1.00 97.00           C
ATOM   2562  N   ARG A 337      13.636   8.973  -5.615  1.00 97.42           N
ATOM   2563  H   ARG A 337      12.912   9.657  -5.447  1.00 97.42           H
ATOM   2564  CA  ARG A 337      13.410   7.935  -6.622  1.00 97.42           C
ATOM   2565  HA  ARG A 337      14.106   7.120  -6.423  1.00 97.42           H
ATOM   2566  C   ARG A 337      13.735   8.458  -8.013  1.00 97.42           C
ATOM   2567  CB  ARG A 337      11.999   7.370  -6.466  1.00 97.42           C
ATOM   2568  HB2 ARG A 337      11.257   8.105  -6.777  1.00 97.42           H
ATOM   2569  HB3 ARG A 337      11.847   7.140  -5.412  1.00 97.42           H
ATOM   2570  O   ARG A 337      13.175   9.466  -8.444  1.00 97.42           O
ATOM   2571  CG  ARG A 337      11.831   6.080  -7.271  1.00 97.42           C
ATOM   2572  HG2 ARG A 337      11.681   6.329  -8.322  1.00 97.42           H
ATOM   2573  HG3 ARG A 337      12.726   5.465  -7.173  1.00 97.42           H
ATOM   2574  CD  ARG A 337      10.641   5.277  -6.747  1.00 97.42           C
ATOM   2575  HD2 ARG A 337       9.741   5.888  -6.822  1.00 97.42           H
ATOM   2576  HD3 ARG A 337      10.814   5.029  -5.700  1.00 97.42           H
ATOM   2577  NE  ARG A 337      10.483   4.042  -7.529  1.00 97.42           N
ATOM   2578  HE  ARG A 337      11.189   3.871  -8.231  1.00 97.42           H
ATOM   2579  NH1 ARG A 337       8.513   3.276  -6.614  1.00 97.42           N
ATOM   2580 HH11 ARG A 337       8.664   3.833  -5.786  1.00 97.42           H
ATOM   2581 HH12 ARG A 337       7.699   2.691  -6.736  1.00 97.42           H
ATOM   2582  NH2 ARG A 337       9.250   2.386  -8.470  1.00 97.42           N
ATOM   2583 HH21 ARG A 337       8.321   1.992  -8.518  1.00 97.42           H
ATOM   2584 HH22 ARG A 337       9.874   2.395  -9.264  1.00 97.42           H
ATOM   2585  CZ  ARG A 337       9.433   3.251  -7.526  1.00 97.42           C
ATOM   2586  N   GLU A 338      14.616   7.770  -8.732  1.00 97.20           N
ATOM   2587  H   GLU A 338      15.044   6.953  -8.323  1.00 97.20           H
ATOM   2588  CA  GLU A 338      15.121   8.234 -10.026  1.00 97.20           C
ATOM   2589  HA  GLU A 338      14.434   8.984 -10.418  1.00 97.20           H
ATOM   2590  C   GLU A 338      15.181   7.121 -11.072  1.00 97.20           C
ATOM   2591  CB  GLU A 338      16.486   8.924  -9.883  1.00 97.20           C
ATOM   2592  HB2 GLU A 338      17.222   8.214  -9.505  1.00 97.20           H
ATOM   2593  HB3 GLU A 338      16.795   9.253 -10.875  1.00 97.20           H
ATOM   2594  O   GLU A 338      15.483   5.968 -10.773  1.00 97.20           O
ATOM   2595  CG  GLU A 338      16.414  10.148  -8.955  1.00 97.20           C
ATOM   2596  HG2 GLU A 338      15.523  10.719  -9.217  1.00 97.20           H
ATOM   2597  HG3 GLU A 338      16.310   9.815  -7.923  1.00 97.20           H
ATOM   2598  CD  GLU A 338      17.627  11.077  -9.068  1.00 97.20           C
ATOM   2599  OE1 GLU A 338      17.432  12.269  -8.734  1.00 97.20           O
ATOM   2600  OE2 GLU A 338      18.682  10.632  -9.567  1.00 97.20           O
ATOM   2601  N   LEU A 339      14.887   7.497 -12.322  1.00 97.82           N
ATOM   2602  H   LEU A 339      14.762   8.485 -12.490  1.00 97.82           H
ATOM   2603  CA  LEU A 339      15.129   6.665 -13.496  1.00 97.82           C
ATOM   2604  HA  LEU A 339      15.060   5.615 -13.212  1.00 97.82           H
ATOM   2605  C   LEU A 339      16.541   6.958 -13.997  1.00 97.82           C
ATOM   2606  CB  LEU A 339      14.076   6.961 -14.581  1.00 97.82           C
ATOM   2607  HB2 LEU A 339      14.108   8.026 -14.810  1.00 97.82           H
ATOM   2608  HB3 LEU A 339      13.089   6.724 -14.184  1.00 97.82           H
ATOM   2609  O   LEU A 339      16.825   8.092 -14.383  1.00 97.82           O
ATOM   2610  CG  LEU A 339      14.303   6.176 -15.892  1.00 97.82           C
ATOM   2611  HG  LEU A 339      15.311   6.355 -16.266  1.00 97.82           H
ATOM   2612  CD1 LEU A 339      14.100   4.680 -15.693  1.00 97.82           C
ATOM   2613 HD11 LEU A 339      14.985   4.267 -15.209  1.00 97.82           H
ATOM   2614 HD12 LEU A 339      13.223   4.505 -15.070  1.00 97.82           H
ATOM   2615 HD13 LEU A 339      13.997   4.180 -16.656  1.00 97.82           H
ATOM   2616  CD2 LEU A 339      13.326   6.621 -16.976  1.00 97.82           C
ATOM   2617 HD21 LEU A 339      12.304   6.406 -16.665  1.00 97.82           H
ATOM   2618 HD22 LEU A 339      13.541   6.078 -17.897  1.00 97.82           H
ATOM   2619 HD23 LEU A 339      13.468   7.683 -17.175  1.00 97.82           H
ATOM   2620  N   TYR A 340      17.385   5.937 -14.045  1.00 96.62           N
ATOM   2621  H   TYR A 340      17.074   5.031 -13.723  1.00 96.62           H
ATOM   2622  CA  TYR A 340      18.765   6.046 -14.503  1.00 96.62           C
ATOM   2623  HA  TYR A 340      18.881   6.973 -15.064  1.00 96.62           H
ATOM   2624  C   TYR A 340      19.112   4.897 -15.449  1.00 96.62           C
ATOM   2625  CB  TYR A 340      19.713   6.118 -13.296  1.00 96.62           C
ATOM   2626  HB2 TYR A 340      19.381   6.914 -12.629  1.00 96.62           H
ATOM   2627  HB3 TYR A 340      20.705   6.397 -13.650  1.00 96.62           H
ATOM   2628  O   TYR A 340      18.421   3.874 -15.509  1.00 96.62           O
ATOM   2629  CG  TYR A 340      19.820   4.830 -12.504  1.00 96.62           C
ATOM   2630  CD1 TYR A 340      18.771   4.440 -11.650  1.00 96.62           C
ATOM   2631  HD1 TYR A 340      17.894   5.061 -11.541  1.00 96.62           H
ATOM   2632  CD2 TYR A 340      20.965   4.019 -12.627  1.00 96.62           C
ATOM   2633  HD2 TYR A 340      21.777   4.316 -13.273  1.00 96.62           H
ATOM   2634  CE1 TYR A 340      18.856   3.234 -10.932  1.00 96.62           C
ATOM   2635  HE1 TYR A 340      18.043   2.924 -10.292  1.00 96.62           H
ATOM   2636  CE2 TYR A 340      21.068   2.833 -11.874  1.00 96.62           C
ATOM   2637  HE2 TYR A 340      21.957   2.222 -11.925  1.00 96.62           H
ATOM   2638  OH  TYR A 340      20.112   1.262 -10.348  1.00 96.62           O
ATOM   2639  HH  TYR A 340      19.296   1.020  -9.902  1.00 96.62           H
ATOM   2640  CZ  TYR A 340      20.014   2.432 -11.028  1.00 96.62           C
ATOM   2641  N   SER A 341      20.183   5.083 -16.216  1.00 95.73           N
ATOM   2642  H   SER A 341      20.706   5.943 -16.125  1.00 95.73           H
ATOM   2643  CA  SER A 341      20.697   4.098 -17.160  1.00 95.73           C
ATOM   2644  HA  SER A 341      20.032   3.235 -17.170  1.00 95.73           H
ATOM   2645  C   SER A 341      22.087   3.629 -16.751  1.00 95.73           C
ATOM   2646  CB  SER A 341      20.726   4.674 -18.575  1.00 95.73           C
ATOM   2647  HB2 SER A 341      19.712   4.932 -18.879  1.00 95.73           H
ATOM   2648  HB3 SER A 341      21.120   3.926 -19.263  1.00 95.73           H
ATOM   2649  O   SER A 341      22.942   4.440 -16.403  1.00 95.73           O
ATOM   2650  OG  SER A 341      21.537   5.832 -18.614  1.00 95.73           O
ATOM   2651  HG  SER A 341      22.373   5.644 -18.181  1.00 95.73           H
ATOM   2652  N   ILE A 342      22.327   2.328 -16.857  1.00 93.20           N
ATOM   2653  H   ILE A 342      21.575   1.743 -17.191  1.00 93.20           H
ATOM   2654  CA  ILE A 342      23.632   1.702 -16.667  1.00 93.20           C
ATOM   2655  HA  ILE A 342      24.324   2.427 -16.238  1.00 93.20           H
ATOM   2656  C   ILE A 342      24.143   1.293 -18.046  1.00 93.20           C
ATOM   2657  CB  ILE A 342      23.547   0.503 -15.698  1.00 93.20           C
ATOM   2658  HB  ILE A 342      22.919  -0.257 -16.163  1.00 93.20           H
ATOM   2659  O   ILE A 342      23.520   0.479 -18.733  1.00 93.20           O
ATOM   2660  CG1 ILE A 342      22.898   0.892 -14.350  1.00 93.20           C
ATOM   2661 HG12 ILE A 342      23.531   1.613 -13.833  1.00 93.20           H
ATOM   2662 HG13 ILE A 342      21.930   1.361 -14.530  1.00 93.20           H
ATOM   2663  CG2 ILE A 342      24.946  -0.109 -15.494  1.00 93.20           C
ATOM   2664 HG21 ILE A 342      25.380  -0.406 -16.449  1.00 93.20           H
ATOM   2665 HG22 ILE A 342      25.602   0.609 -15.003  1.00 93.20           H
ATOM   2666 HG23 ILE A 342      24.878  -1.010 -14.883  1.00 93.20           H
ATOM   2667  CD1 ILE A 342      22.639  -0.308 -13.430  1.00 93.20           C
ATOM   2668 HD11 ILE A 342      22.047   0.008 -12.571  1.00 93.20           H
ATOM   2669 HD12 ILE A 342      22.090  -1.079 -13.969  1.00 93.20           H
ATOM   2670 HD13 ILE A 342      23.580  -0.718 -13.062  1.00 93.20           H
ATOM   2671  N   GLU A 343      25.272   1.869 -18.447  1.00 94.33           N
ATOM   2672  H   GLU A 343      25.690   2.578 -17.862  1.00 94.33           H
ATOM   2673  CA  GLU A 343      25.950   1.541 -19.700  1.00 94.33           C
ATOM   2674  HA  GLU A 343      25.216   1.234 -20.445  1.00 94.33           H
ATOM   2675  C   GLU A 343      26.925   0.378 -19.492  1.00 94.33           C
ATOM   2676  CB  GLU A 343      26.673   2.772 -20.258  1.00 94.33           C
ATOM   2677  HB2 GLU A 343      27.245   2.459 -21.131  1.00 94.33           H
ATOM   2678  HB3 GLU A 343      27.364   3.154 -19.506  1.00 94.33           H
ATOM   2679  O   GLU A 343      27.950   0.504 -18.808  1.00 94.33           O
ATOM   2680  CG  GLU A 343      25.698   3.883 -20.677  1.00 94.33           C
ATOM   2681  HG2 GLU A 343      25.160   4.237 -19.799  1.00 94.33           H
ATOM   2682  HG3 GLU A 343      24.971   3.462 -21.372  1.00 94.33           H
ATOM   2683  CD  GLU A 343      26.408   5.070 -21.346  1.00 94.33           C
ATOM   2684  OE1 GLU A 343      25.674   5.933 -21.875  1.00 94.33           O
ATOM   2685  OE2 GLU A 343      27.660   5.106 -21.320  1.00 94.33           O
ATOM   2686  N   TRP A 344      26.609  -0.758 -20.101  1.00 93.47           N
ATOM   2687  H   TRP A 344      25.779  -0.775 -20.677  1.00 93.47           H
ATOM   2688  CA  TRP A 344      27.476  -1.927 -20.230  1.00 93.47           C
ATOM   2689  HA  TRP A 344      28.202  -1.938 -19.417  1.00 93.47           H
ATOM   2690  C   TRP A 344      28.239  -1.856 -21.553  1.00 93.47           C
ATOM   2691  CB  TRP A 344      26.640  -3.209 -20.138  1.00 93.47           C
ATOM   2692  HB2 TRP A 344      26.057  -3.340 -21.050  1.00 93.47           H
ATOM   2693  HB3 TRP A 344      27.321  -4.058 -20.084  1.00 93.47           H
ATOM   2694  O   TRP A 344      27.863  -1.104 -22.450  1.00 93.47           O
ATOM   2695  CG  TRP A 344      25.718  -3.274 -18.960  1.00 93.47           C
ATOM   2696  CD1 TRP A 344      24.486  -2.724 -18.873  1.00 93.47           C
ATOM   2697  HD1 TRP A 344      24.009  -2.154 -19.657  1.00 93.47           H
ATOM   2698  CD2 TRP A 344      25.965  -3.902 -17.672  1.00 93.47           C
ATOM   2699  CE2 TRP A 344      24.835  -3.669 -16.832  1.00 93.47           C
ATOM   2700  CE3 TRP A 344      27.034  -4.652 -17.139  1.00 93.47           C
ATOM   2701  HE3 TRP A 344      27.891  -4.867 -17.760  1.00 93.47           H
ATOM   2702  NE1 TRP A 344      23.960  -2.952 -17.618  1.00 93.47           N
ATOM   2703  HE1 TRP A 344      23.058  -2.602 -17.329  1.00 93.47           H
ATOM   2704  CH2 TRP A 344      25.854  -4.893 -15.013  1.00 93.47           C
ATOM   2705  HH2 TRP A 344      25.824  -5.271 -14.002  1.00 93.47           H
ATOM   2706  CZ2 TRP A 344      24.770  -4.154 -15.519  1.00 93.47           C
ATOM   2707  HZ2 TRP A 344      23.903  -3.955 -14.906  1.00 93.47           H
ATOM   2708  CZ3 TRP A 344      26.978  -5.143 -15.822  1.00 93.47           C
ATOM   2709  HZ3 TRP A 344      27.800  -5.726 -15.432  1.00 93.47           H
ATOM   2710  N   ALA A 345      29.291  -2.659 -21.709  1.00 94.06           N
ATOM   2711  H   ALA A 345      29.570  -3.264 -20.950  1.00 94.06           H
ATOM   2712  CA  ALA A 345      30.111  -2.635 -22.924  1.00 94.06           C
ATOM   2713  HA  ALA A 345      30.541  -1.640 -23.035  1.00 94.06           H
ATOM   2714  C   ALA A 345      29.312  -2.930 -24.215  1.00 94.06           C
ATOM   2715  CB  ALA A 345      31.253  -3.638 -22.733  1.00 94.06           C
ATOM   2716  HB1 ALA A 345      31.901  -3.627 -23.610  1.00 94.06           H
ATOM   2717  HB2 ALA A 345      30.855  -4.644 -22.602  1.00 94.06           H
ATOM   2718  HB3 ALA A 345      31.843  -3.370 -21.857  1.00 94.06           H
ATOM   2719  O   ALA A 345      29.650  -2.427 -25.283  1.00 94.06           O
ATOM   2720  N   ASN A 346      28.245  -3.728 -24.114  1.00 93.90           N
ATOM   2721  H   ASN A 346      28.034  -4.112 -23.204  1.00 93.90           H
ATOM   2722  CA  ASN A 346      27.441  -4.217 -25.237  1.00 93.90           C
ATOM   2723  HA  ASN A 346      27.813  -3.773 -26.160  1.00 93.90           H
ATOM   2724  C   ASN A 346      25.945  -3.847 -25.158  1.00 93.90           C
ATOM   2725  CB  ASN A 346      27.643  -5.745 -25.329  1.00 93.90           C
ATOM   2726  HB2 ASN A 346      28.703  -5.963 -25.456  1.00 93.90           H
ATOM   2727  HB3 ASN A 346      27.118  -6.115 -26.210  1.00 93.90           H
ATOM   2728  O   ASN A 346      25.185  -4.213 -26.055  1.00 93.90           O
ATOM   2729  CG  ASN A 346      27.140  -6.514 -24.113  1.00 93.90           C
ATOM   2730  ND2 ASN A 346      27.052  -7.819 -24.203  1.00 93.90           N
ATOM   2731 HD21 ASN A 346      26.799  -8.324 -23.366  1.00 93.90           H
ATOM   2732 HD22 ASN A 346      27.454  -8.294 -24.998  1.00 93.90           H
ATOM   2733  OD1 ASN A 346      26.859  -5.971 -23.054  1.00 93.90           O
ATOM   2734  N   PHE A 347      25.491  -3.182 -24.088  1.00 93.04           N
ATOM   2735  H   PHE A 347      26.154  -2.819 -23.418  1.00 93.04           H
ATOM   2736  CA  PHE A 347      24.067  -2.926 -23.852  1.00 93.04           C
ATOM   2737  HA  PHE A 347      23.612  -2.637 -24.799  1.00 93.04           H
ATOM   2738  C   PHE A 347      23.840  -1.786 -22.850  1.00 93.04           C
ATOM   2739  CB  PHE A 347      23.406  -4.223 -23.343  1.00 93.04           C
ATOM   2740  HB2 PHE A 347      23.781  -5.073 -23.914  1.00 93.04           H
ATOM   2741  HB3 PHE A 347      23.691  -4.384 -22.304  1.00 93.04           H
ATOM   2742  O   PHE A 347      24.668  -1.547 -21.979  1.00 93.04           O
ATOM   2743  CG  PHE A 347      21.896  -4.234 -23.474  1.00 93.04           C
ATOM   2744  CD1 PHE A 347      21.079  -4.285 -22.331  1.00 93.04           C
ATOM   2745  HD1 PHE A 347      21.528  -4.328 -21.350  1.00 93.04           H
ATOM   2746  CD2 PHE A 347      21.309  -4.186 -24.752  1.00 93.04           C
ATOM   2747  HD2 PHE A 347      21.937  -4.162 -25.631  1.00 93.04           H
ATOM   2748  CE1 PHE A 347      19.679  -4.268 -22.468  1.00 93.04           C
ATOM   2749  HE1 PHE A 347      19.047  -4.273 -21.592  1.00 93.04           H
ATOM   2750  CE2 PHE A 347      19.910  -4.175 -24.887  1.00 93.04           C
ATOM   2751  HE2 PHE A 347      19.463  -4.134 -25.870  1.00 93.04           H
ATOM   2752  CZ  PHE A 347      19.094  -4.215 -23.744  1.00 93.04           C
ATOM   2753  HZ  PHE A 347      18.019  -4.202 -23.844  1.00 93.04           H
ATOM   2754  N   THR A 348      22.682  -1.129 -22.902  1.00 92.76           N
ATOM   2755  H   THR A 348      22.010  -1.377 -23.614  1.00 92.76           H
ATOM   2756  CA  THR A 348      22.284  -0.124 -21.902  1.00 92.76           C
ATOM   2757  HA  THR A 348      23.071  -0.015 -21.155  1.00 92.76           H
ATOM   2758  C   THR A 348      21.024  -0.591 -21.191  1.00 92.76           C
ATOM   2759  CB  THR A 348      22.084   1.263 -22.529  1.00 92.76           C
ATOM   2760  HB  THR A 348      21.265   1.226 -23.247  1.00 92.76           H
ATOM   2761  O   THR A 348      20.008  -0.855 -21.832  1.00 92.76           O
ATOM   2762  CG2 THR A 348      21.789   2.340 -21.486  1.00 92.76           C
ATOM   2763 HG21 THR A 348      21.728   3.315 -21.969  1.00 92.76           H
ATOM   2764 HG22 THR A 348      20.835   2.139 -20.998  1.00 92.76           H
ATOM   2765 HG23 THR A 348      22.579   2.361 -20.735  1.00 92.76           H
ATOM   2766  OG1 THR A 348      23.259   1.650 -23.199  1.00 92.76           O
ATOM   2767  HG1 THR A 348      23.492   2.542 -22.928  1.00 92.76           H
ATOM   2768  N   THR A 349      21.070  -0.683 -19.862  1.00 93.79           N
ATOM   2769  H   THR A 349      21.921  -0.416 -19.388  1.00 93.79           H
ATOM   2770  CA  THR A 349      19.916  -1.079 -19.040  1.00 93.79           C
ATOM   2771  HA  THR A 349      19.128  -1.469 -19.684  1.00 93.79           H
ATOM   2772  C   THR A 349      19.347   0.108 -18.287  1.00 93.79           C
ATOM   2773  CB  THR A 349      20.258  -2.183 -18.037  1.00 93.79           C
ATOM   2774  HB  THR A 349      19.371  -2.404 -17.442  1.00 93.79           H
ATOM   2775  O   THR A 349      20.105   0.929 -17.783  1.00 93.79           O
ATOM   2776  CG2 THR A 349      20.704  -3.456 -18.737  1.00 93.79           C
ATOM   2777 HG21 THR A 349      20.778  -4.250 -17.994  1.00 93.79           H
ATOM   2778 HG22 THR A 349      21.671  -3.312 -19.218  1.00 93.79           H
ATOM   2779 HG23 THR A 349      19.966  -3.732 -19.490  1.00 93.79           H
ATOM   2780  OG1 THR A 349      21.303  -1.799 -17.180  1.00 93.79           O
ATOM   2781  HG1 THR A 349      21.129  -0.903 -16.885  1.00 93.79           H
ATOM   2782  N   TRP A 350      18.027   0.160 -18.140  1.00 96.26           N
ATOM   2783  H   TRP A 350      17.463  -0.579 -18.535  1.00 96.26           H
ATOM   2784  CA  TRP A 350      17.333   1.196 -17.375  1.00 96.26           C
ATOM   2785  HA  TRP A 350      18.018   2.012 -17.146  1.00 96.26           H
ATOM   2786  C   TRP A 350      16.816   0.640 -16.055  1.00 96.26           C
ATOM   2787  CB  TRP A 350      16.201   1.772 -18.220  1.00 96.26           C
ATOM   2788  HB2 TRP A 350      15.584   2.417 -17.595  1.00 96.26           H
ATOM   2789  HB3 TRP A 350      15.579   0.952 -18.579  1.00 96.26           H
ATOM   2790  O   TRP A 350      16.324  -0.490 -16.005  1.00 96.26           O
ATOM   2791  CG  TRP A 350      16.669   2.565 -19.394  1.00 96.26           C
ATOM   2792  CD1 TRP A 350      16.944   2.075 -20.624  1.00 96.26           C
ATOM   2793  HD1 TRP A 350      16.852   1.038 -20.911  1.00 96.26           H
ATOM   2794  CD2 TRP A 350      16.968   3.991 -19.450  1.00 96.26           C
ATOM   2795  CE2 TRP A 350      17.407   4.303 -20.771  1.00 96.26           C
ATOM   2796  CE3 TRP A 350      16.930   5.045 -18.513  1.00 96.26           C
ATOM   2797  HE3 TRP A 350      16.639   4.832 -17.495  1.00 96.26           H
ATOM   2798  NE1 TRP A 350      17.382   3.099 -21.440  1.00 96.26           N
ATOM   2799  HE1 TRP A 350      17.683   2.963 -22.394  1.00 96.26           H
ATOM   2800  CH2 TRP A 350      17.720   6.631 -20.195  1.00 96.26           C
ATOM   2801  HH2 TRP A 350      18.027   7.632 -20.460  1.00 96.26           H
ATOM   2802  CZ2 TRP A 350      17.778   5.600 -21.149  1.00 96.26           C
ATOM   2803  HZ2 TRP A 350      18.127   5.802 -22.151  1.00 96.26           H
ATOM   2804  CZ3 TRP A 350      17.298   6.353 -18.882  1.00 96.26           C
ATOM   2805  HZ3 TRP A 350      17.283   7.143 -18.146  1.00 96.26           H
ATOM   2806  N   GLN A 351      16.919   1.436 -14.998  1.00 95.69           N
ATOM   2807  H   GLN A 351      17.342   2.345 -15.118  1.00 95.69           H
ATOM   2808  CA  GLN A 351      16.590   1.059 -13.625  1.00 95.69           C
ATOM   2809  HA  GLN A 351      15.944   0.181 -13.613  1.00 95.69           H
ATOM   2810  C   GLN A 351      15.855   2.216 -12.937  1.00 95.69           C
ATOM   2811  CB  GLN A 351      17.887   0.725 -12.882  1.00 95.69           C
ATOM   2812  HB2 GLN A 351      17.677   0.616 -11.818  1.00 95.69           H
ATOM   2813  HB3 GLN A 351      18.543   1.586 -13.015  1.00 95.69           H
ATOM   2814  O   GLN A 351      16.034   3.381 -13.290  1.00 95.69           O
ATOM   2815  CG  GLN A 351      18.666  -0.508 -13.377  1.00 95.69           C
ATOM   2816  HG2 GLN A 351      19.728  -0.264 -13.342  1.00 95.69           H
ATOM   2817  HG3 GLN A 351      18.430  -0.738 -14.416  1.00 95.69           H
ATOM   2818  CD  GLN A 351      18.480  -1.753 -12.519  1.00 95.69           C
ATOM   2819  NE2 GLN A 351      18.004  -2.854 -13.054  1.00 95.69           N
ATOM   2820 HE21 GLN A 351      17.909  -3.616 -12.398  1.00 95.69           H
ATOM   2821 HE22 GLN A 351      17.613  -2.888 -13.985  1.00 95.69           H
ATOM   2822  OE1 GLN A 351      18.793  -1.798 -11.349  1.00 95.69           O
ATOM   2823  N   CYS A 352      14.996   1.890 -11.975  1.00 96.92           N
ATOM   2824  H   CYS A 352      15.033   0.950 -11.609  1.00 96.92           H
ATOM   2825  CA  CYS A 352      14.215   2.865 -11.220  1.00 96.92           C
ATOM   2826  HA  CYS A 352      14.608   3.869 -11.379  1.00 96.92           H
ATOM   2827  C   CYS A 352      14.331   2.533  -9.736  1.00 96.92           C
ATOM   2828  CB  CYS A 352      12.759   2.843 -11.693  1.00 96.92           C
ATOM   2829  HB2 CYS A 352      12.711   3.220 -12.715  1.00 96.92           H
ATOM   2830  HB3 CYS A 352      12.429   1.804 -11.689  1.00 96.92           H
ATOM   2831  O   CYS A 352      13.592   1.675  -9.243  1.00 96.92           O
ATOM   2832  SG  CYS A 352      11.615   3.781 -10.645  1.00 96.92           S
ATOM   2833  N   ASP A 353      15.240   3.228  -9.060  1.00 94.83           N
ATOM   2834  H   ASP A 353      15.717   3.989  -9.523  1.00 94.83           H
ATOM   2835  CA  ASP A 353      15.624   2.952  -7.677  1.00 94.83           C
ATOM   2836  HA  ASP A 353      14.897   2.273  -7.231  1.00 94.83           H
ATOM   2837  C   ASP A 353      15.619   4.222  -6.827  1.00 94.83           C
ATOM   2838  CB  ASP A 353      16.991   2.252  -7.621  1.00 94.83           C
ATOM   2839  HB2 ASP A 353      17.749   2.899  -8.061  1.00 94.83           H
ATOM   2840  HB3 ASP A 353      17.266   2.076  -6.581  1.00 94.83           H
ATOM   2841  O   ASP A 353      15.423   5.334  -7.321  1.00 94.83           O
ATOM   2842  CG  ASP A 353      16.957   0.900  -8.328  1.00 94.83           C
ATOM   2843  OD1 ASP A 353      16.054   0.096  -8.002  1.00 94.83           O
ATOM   2844  OD2 ASP A 353      17.802   0.708  -9.227  1.00 94.83           O
ATOM   2845  N   GLU A 354      15.786   4.029  -5.522  1.00 94.19           N
ATOM   2846  H   GLU A 354      16.032   3.099  -5.215  1.00 94.19           H
ATOM   2847  CA  GLU A 354      15.796   5.092  -4.525  1.00 94.19           C
ATOM   2848  HA  GLU A 354      15.394   6.004  -4.966  1.00 94.19           H
ATOM   2849  C   GLU A 354      17.220   5.376  -4.042  1.00 94.19           C
ATOM   2850  CB  GLU A 354      14.901   4.718  -3.341  1.00 94.19           C
ATOM   2851  HB2 GLU A 354      15.294   3.817  -2.871  1.00 94.19           H
ATOM   2852  HB3 GLU A 354      14.939   5.535  -2.621  1.00 94.19           H
ATOM   2853  O   GLU A 354      17.866   4.502  -3.460  1.00 94.19           O
ATOM   2854  CG  GLU A 354      13.440   4.486  -3.744  1.00 94.19           C
ATOM   2855  HG2 GLU A 354      13.379   3.662  -4.455  1.00 94.19           H
ATOM   2856  HG3 GLU A 354      13.066   5.385  -4.233  1.00 94.19           H
ATOM   2857  CD  GLU A 354      12.566   4.150  -2.535  1.00 94.19           C
ATOM   2858  OE1 GLU A 354      11.385   4.553  -2.556  1.00 94.19           O
ATOM   2859  OE2 GLU A 354      13.058   3.487  -1.587  1.00 94.19           O
ATOM   2860  N   PHE A 355      17.666   6.616  -4.224  1.00 93.90           N
ATOM   2861  H   PHE A 355      17.065   7.255  -4.723  1.00 93.90           H
ATOM   2862  CA  PHE A 355      18.988   7.128  -3.875  1.00 93.90           C
ATOM   2863  HA  PHE A 355      19.637   6.300  -3.592  1.00 93.90           H
ATOM   2864  C   PHE A 355      18.899   8.078  -2.680  1.00 93.90           C
ATOM   2865  CB  PHE A 355      19.599   7.803  -5.106  1.00 93.90           C
ATOM   2866  HB2 PHE A 355      20.576   8.206  -4.840  1.00 93.90           H
ATOM   2867  HB3 PHE A 355      18.970   8.641  -5.409  1.00 93.90           H
ATOM   2868  O   PHE A 355      18.978   9.299  -2.811  1.00 93.90           O
ATOM   2869  CG  PHE A 355      19.769   6.864  -6.277  1.00 93.90           C
ATOM   2870  CD1 PHE A 355      20.844   5.958  -6.289  1.00 93.90           C
ATOM   2871  HD1 PHE A 355      21.544   5.936  -5.467  1.00 93.90           H
ATOM   2872  CD2 PHE A 355      18.845   6.882  -7.338  1.00 93.90           C
ATOM   2873  HD2 PHE A 355      18.013   7.571  -7.322  1.00 93.90           H
ATOM   2874  CE1 PHE A 355      21.016   5.091  -7.378  1.00 93.90           C
ATOM   2875  HE1 PHE A 355      21.847   4.401  -7.401  1.00 93.90           H
ATOM   2876  CE2 PHE A 355      19.017   6.013  -8.427  1.00 93.90           C
ATOM   2877  HE2 PHE A 355      18.318   6.033  -9.250  1.00 93.90           H
ATOM   2878  CZ  PHE A 355      20.112   5.132  -8.449  1.00 93.90           C
ATOM   2879  HZ  PHE A 355      20.280   4.483  -9.296  1.00 93.90           H
ATOM   2880  N   PHE A 356      18.693   7.509  -1.495  1.00 93.72           N
ATOM   2881  H   PHE A 356      18.682   6.500  -1.448  1.00 93.72           H
ATOM   2882  CA  PHE A 356      18.752   8.268  -0.247  1.00 93.72           C
ATOM   2883  HA  PHE A 356      18.200   9.198  -0.382  1.00 93.72           H
ATOM   2884  C   PHE A 356      20.206   8.607   0.120  1.00 93.72           C
ATOM   2885  CB  PHE A 356      18.089   7.466   0.868  1.00 93.72           C
ATOM   2886  HB2 PHE A 356      18.442   6.439   0.768  1.00 93.72           H
ATOM   2887  HB3 PHE A 356      18.442   7.829   1.834  1.00 93.72           H
ATOM   2888  O   PHE A 356      21.119   7.867  -0.249  1.00 93.72           O
ATOM   2889  CG  PHE A 356      16.573   7.511   0.863  1.00 93.72           C
ATOM   2890  CD1 PHE A 356      15.892   8.339   1.777  1.00 93.72           C
ATOM   2891  HD1 PHE A 356      16.450   8.933   2.486  1.00 93.72           H
ATOM   2892  CD2 PHE A 356      15.836   6.725  -0.043  1.00 93.72           C
ATOM   2893  HD2 PHE A 356      16.351   6.080  -0.740  1.00 93.72           H
ATOM   2894  CE1 PHE A 356      14.487   8.379   1.786  1.00 93.72           C
ATOM   2895  HE1 PHE A 356      13.972   8.992   2.510  1.00 93.72           H
ATOM   2896  CE2 PHE A 356      14.430   6.770  -0.036  1.00 93.72           C
ATOM   2897  HE2 PHE A 356      13.861   6.150  -0.715  1.00 93.72           H
ATOM   2898  CZ  PHE A 356      13.755   7.599   0.874  1.00 93.72           C
ATOM   2899  HZ  PHE A 356      12.675   7.612   0.891  1.00 93.72           H
ATOM   2900  N   PRO A 357      20.442   9.702   0.865  1.00 92.76           N
ATOM   2901  CA  PRO A 357      21.780  10.056   1.318  1.00 92.76           C
ATOM   2902  HA  PRO A 357      22.443  10.131   0.455  1.00 92.76           H
ATOM   2903  C   PRO A 357      22.335   8.990   2.274  1.00 92.76           C
ATOM   2904  CB  PRO A 357      21.649  11.441   1.960  1.00 92.76           C
ATOM   2905  HB2 PRO A 357      22.300  11.556   2.827  1.00 92.76           H
ATOM   2906  HB3 PRO A 357      21.881  12.203   1.215  1.00 92.76           H
ATOM   2907  O   PRO A 357      21.709   8.654   3.281  1.00 92.76           O
ATOM   2908  CG  PRO A 357      20.174  11.547   2.344  1.00 92.76           C
ATOM   2909  HG2 PRO A 357      19.819  12.577   2.307  1.00 92.76           H
ATOM   2910  HG3 PRO A 357      20.035  11.137   3.345  1.00 92.76           H
ATOM   2911  CD  PRO A 357      19.459  10.669   1.321  1.00 92.76           C
ATOM   2912  HD2 PRO A 357      19.146  11.279   0.473  1.00 92.76           H
ATOM   2913  HD3 PRO A 357      18.593  10.190   1.777  1.00 92.76           H
ATOM   2914  N   THR A 358      23.523   8.480   1.949  1.00 89.21           N
ATOM   2915  H   THR A 358      23.949   8.773   1.082  1.00 89.21           H
ATOM   2916  CA  THR A 358      24.252   7.478   2.740  1.00 89.21           C
ATOM   2917  HA  THR A 358      23.760   7.350   3.704  1.00 89.21           H
ATOM   2918  C   THR A 358      25.683   7.937   2.990  1.00 89.21           C
ATOM   2919  CB  THR A 358      24.298   6.105   2.047  1.00 89.21           C
ATOM   2920  HB  THR A 358      24.885   5.432   2.672  1.00 89.21           H
ATOM   2921  O   THR A 358      26.357   8.351   2.045  1.00 89.21           O
ATOM   2922  CG2 THR A 358      22.918   5.484   1.851  1.00 89.21           C
ATOM   2923 HG21 THR A 358      22.391   5.443   2.804  1.00 89.21           H
ATOM   2924 HG22 THR A 358      22.333   6.074   1.145  1.00 89.21           H
ATOM   2925 HG23 THR A 358      23.024   4.470   1.465  1.00 89.21           H
ATOM   2926  OG1 THR A 358      24.926   6.205   0.781  1.00 89.21           O
ATOM   2927  HG1 THR A 358      25.567   6.916   0.856  1.00 89.21           H
ATOM   2928  N   GLU A 359      26.170   7.796   4.220  1.00 88.99           N
ATOM   2929  H   GLU A 359      25.582   7.375   4.925  1.00 88.99           H
ATOM   2930  CA  GLU A 359      27.567   8.051   4.583  1.00 88.99           C
ATOM   2931  HA  GLU A 359      28.062   8.560   3.756  1.00 88.99           H
ATOM   2932  C   GLU A 359      28.297   6.726   4.815  1.00 88.99           C
ATOM   2933  CB  GLU A 359      27.694   8.978   5.800  1.00 88.99           C
ATOM   2934  HB2 GLU A 359      28.755   9.144   5.989  1.00 88.99           H
ATOM   2935  HB3 GLU A 359      27.270   8.481   6.672  1.00 88.99           H
ATOM   2936  O   GLU A 359      27.754   5.783   5.399  1.00 88.99           O
ATOM   2937  CG  GLU A 359      27.015  10.342   5.575  1.00 88.99           C
ATOM   2938  HG2 GLU A 359      25.955  10.184   5.376  1.00 88.99           H
ATOM   2939  HG3 GLU A 359      27.456  10.803   4.692  1.00 88.99           H
ATOM   2940  CD  GLU A 359      27.146  11.305   6.766  1.00 88.99           C
ATOM   2941  OE1 GLU A 359      26.659  12.449   6.619  1.00 88.99           O
ATOM   2942  OE2 GLU A 359      27.720  10.906   7.804  1.00 88.99           O
ATOM   2943  N   ARG A 360      29.530   6.637   4.310  1.00 85.47           N
ATOM   2944  H   ARG A 360      29.950   7.471   3.926  1.00 85.47           H
ATOM   2945  CA  ARG A 360      30.380   5.450   4.423  1.00 85.47           C
ATOM   2946  HA  ARG A 360      29.940   4.762   5.145  1.00 85.47           H
ATOM   2947  C   ARG A 360      31.738   5.850   4.967  1.00 85.47           C
ATOM   2948  CB  ARG A 360      30.521   4.728   3.074  1.00 85.47           C
ATOM   2949  HB2 ARG A 360      31.188   3.877   3.211  1.00 85.47           H
ATOM   2950  HB3 ARG A 360      30.973   5.406   2.349  1.00 85.47           H
ATOM   2951  O   ARG A 360      32.328   6.817   4.490  1.00 85.47           O
ATOM   2952  CG  ARG A 360      29.180   4.222   2.526  1.00 85.47           C
ATOM   2953  HG2 ARG A 360      28.525   5.068   2.313  1.00 85.47           H
ATOM   2954  HG3 ARG A 360      28.708   3.588   3.276  1.00 85.47           H
ATOM   2955  CD  ARG A 360      29.397   3.417   1.240  1.00 85.47           C
ATOM   2956  HD2 ARG A 360      30.036   2.565   1.474  1.00 85.47           H
ATOM   2957  HD3 ARG A 360      29.900   4.050   0.509  1.00 85.47           H
ATOM   2958  NE  ARG A 360      28.119   2.941   0.676  1.00 85.47           N
ATOM   2959  HE  ARG A 360      27.277   3.340   1.065  1.00 85.47           H
ATOM   2960  NH1 ARG A 360      28.980   1.447  -0.846  1.00 85.47           N
ATOM   2961 HH11 ARG A 360      29.912   1.688  -0.538  1.00 85.47           H
ATOM   2962 HH12 ARG A 360      28.830   0.676  -1.480  1.00 85.47           H
ATOM   2963  NH2 ARG A 360      26.771   1.644  -0.622  1.00 85.47           N
ATOM   2964 HH21 ARG A 360      26.649   0.882  -1.274  1.00 85.47           H
ATOM   2965 HH22 ARG A 360      25.959   2.035  -0.165  1.00 85.47           H
ATOM   2966  CZ  ARG A 360      27.964   2.019  -0.260  1.00 85.47           C
ATOM   2967  N   GLU A 361      32.245   5.068   5.906  1.00 88.95           N
ATOM   2968  H   GLU A 361      31.711   4.265   6.206  1.00 88.95           H
ATOM   2969  CA  GLU A 361      33.568   5.249   6.493  1.00 88.95           C
ATOM   2970  HA  GLU A 361      34.074   6.074   5.991  1.00 88.95           H
ATOM   2971  C   GLU A 361      34.400   3.985   6.277  1.00 88.95           C
ATOM   2972  CB  GLU A 361      33.440   5.632   7.972  1.00 88.95           C
ATOM   2973  HB2 GLU A 361      32.757   6.479   8.045  1.00 88.95           H
ATOM   2974  HB3 GLU A 361      33.029   4.788   8.526  1.00 88.95           H
ATOM   2975  O   GLU A 361      33.902   2.862   6.379  1.00 88.95           O
ATOM   2976  CG  GLU A 361      34.789   6.036   8.585  1.00 88.95           C
ATOM   2977  HG2 GLU A 361      35.450   5.170   8.582  1.00 88.95           H
ATOM   2978  HG3 GLU A 361      35.239   6.803   7.954  1.00 88.95           H
ATOM   2979  CD  GLU A 361      34.676   6.568  10.024  1.00 88.95           C
ATOM   2980  OE1 GLU A 361      35.721   7.033  10.533  1.00 88.95           O
ATOM   2981  OE2 GLU A 361      33.570   6.508  10.606  1.00 88.95           O
ATOM   2982  N   TYR A 362      35.679   4.161   5.946  1.00 87.15           N
ATOM   2983  H   TYR A 362      36.055   5.098   5.942  1.00 87.15           H
ATOM   2984  CA  TYR A 362      36.612   3.045   5.869  1.00 87.15           C
ATOM   2985  HA  TYR A 362      36.082   2.151   5.541  1.00 87.15           H
ATOM   2986  C   TYR A 362      37.189   2.768   7.255  1.00 87.15           C
ATOM   2987  CB  TYR A 362      37.702   3.326   4.834  1.00 87.15           C
ATOM   2988  HB2 TYR A 362      37.233   3.500   3.866  1.00 87.15           H
ATOM   2989  HB3 TYR A 362      38.242   4.232   5.111  1.00 87.15           H
ATOM   2990  O   TYR A 362      37.996   3.543   7.771  1.00 87.15           O
ATOM   2991  CG  TYR A 362      38.679   2.174   4.705  1.00 87.15           C
ATOM   2992  CD1 TYR A 362      39.891   2.190   5.423  1.00 87.15           C
ATOM   2993  HD1 TYR A 362      40.117   3.030   6.063  1.00 87.15           H
ATOM   2994  CD2 TYR A 362      38.347   1.063   3.907  1.00 87.15           C
ATOM   2995  HD2 TYR A 362      37.408   1.043   3.376  1.00 87.15           H
ATOM   2996  CE1 TYR A 362      40.782   1.104   5.329  1.00 87.15           C
ATOM   2997  HE1 TYR A 362      41.707   1.114   5.887  1.00 87.15           H
ATOM   2998  CE2 TYR A 362      39.237  -0.021   3.805  1.00 87.15           C
ATOM   2999  HE2 TYR A 362      38.997  -0.876   3.190  1.00 87.15           H
ATOM   3000  OH  TYR A 362      41.312  -1.050   4.405  1.00 87.15           O
ATOM   3001  HH  TYR A 362      42.088  -0.948   4.960  1.00 87.15           H
ATOM   3002  CZ  TYR A 362      40.455  -0.002   4.513  1.00 87.15           C
ATOM   3003  N   VAL A 363      36.806   1.634   7.835  1.00 87.03           N
ATOM   3004  H   VAL A 363      36.161   1.033   7.343  1.00 87.03           H
ATOM   3005  CA  VAL A 363      37.324   1.161   9.118  1.00 87.03           C
ATOM   3006  HA  VAL A 363      37.785   1.994   9.648  1.00 87.03           H
ATOM   3007  C   VAL A 363      38.399   0.114   8.839  1.00 87.03           C
ATOM   3008  CB  VAL A 363      36.175   0.645  10.005  1.00 87.03           C
ATOM   3009  HB  VAL A 363      35.645  -0.154   9.487  1.00 87.03           H
ATOM   3010  O   VAL A 363      38.147  -0.889   8.165  1.00 87.03           O
ATOM   3011  CG1 VAL A 363      36.681   0.118  11.352  1.00 87.03           C
ATOM   3012 HG11 VAL A 363      37.284  -0.777  11.199  1.00 87.03           H
ATOM   3013 HG12 VAL A 363      35.834  -0.159  11.980  1.00 87.03           H
ATOM   3014 HG13 VAL A 363      37.273   0.878  11.862  1.00 87.03           H
ATOM   3015  CG2 VAL A 363      35.186   1.777  10.314  1.00 87.03           C
ATOM   3016 HG21 VAL A 363      34.353   1.395  10.903  1.00 87.03           H
ATOM   3017 HG22 VAL A 363      35.682   2.572  10.871  1.00 87.03           H
ATOM   3018 HG23 VAL A 363      34.790   2.206   9.393  1.00 87.03           H
ATOM   3019  N   LYS A 364      39.620   0.342   9.348  1.00 82.25           N
ATOM   3020  H   LYS A 364      39.739   1.162   9.925  1.00 82.25           H
ATOM   3021  CA  LYS A 364      40.698  -0.663   9.292  1.00 82.25           C
ATOM   3022  HA  LYS A 364      40.935  -0.858   8.246  1.00 82.25           H
ATOM   3023  C   LYS A 364      40.185  -1.987   9.879  1.00 82.25           C
ATOM   3024  CB  LYS A 364      41.961  -0.185  10.032  1.00 82.25           C
ATOM   3025  HB2 LYS A 364      41.675   0.327  10.951  1.00 82.25           H
ATOM   3026  HB3 LYS A 364      42.543  -1.063  10.311  1.00 82.25           H
ATOM   3027  O   LYS A 364      39.458  -1.975  10.862  1.00 82.25           O
ATOM   3028  CG  LYS A 364      42.853   0.723   9.169  1.00 82.25           C
ATOM   3029  HG2 LYS A 364      43.122   0.191   8.256  1.00 82.25           H
ATOM   3030  HG3 LYS A 364      42.308   1.628   8.905  1.00 82.25           H
ATOM   3031  CD  LYS A 364      44.134   1.095   9.930  1.00 82.25           C
ATOM   3032  HD2 LYS A 364      44.620   0.179  10.268  1.00 82.25           H
ATOM   3033  HD3 LYS A 364      43.863   1.690  10.802  1.00 82.25           H
ATOM   3034  CE  LYS A 364      45.097   1.883   9.035  1.00 82.25           C
ATOM   3035  HE2 LYS A 364      45.342   1.269   8.168  1.00 82.25           H
ATOM   3036  HE3 LYS A 364      44.585   2.778   8.680  1.00 82.25           H
ATOM   3037  NZ  LYS A 364      46.330   2.250   9.772  1.00 82.25           N
ATOM   3038  HZ1 LYS A 364      46.964   2.764   9.177  1.00 82.25           H
ATOM   3039  HZ2 LYS A 364      46.096   2.820  10.573  1.00 82.25           H
ATOM   3040  HZ3 LYS A 364      46.793   1.416  10.104  1.00 82.25           H
ATOM   3041  N   ASP A 365      40.542  -3.097   9.239  1.00 88.10           N
ATOM   3042  H   ASP A 365      41.205  -3.001   8.484  1.00 88.10           H
ATOM   3043  CA  ASP A 365      40.150  -4.483   9.564  1.00 88.10           C
ATOM   3044  HA  ASP A 365      40.806  -5.122   8.972  1.00 88.10           H
ATOM   3045  C   ASP A 365      38.724  -4.914   9.169  1.00 88.10           C
ATOM   3046  CB  ASP A 365      40.479  -4.824  11.033  1.00 88.10           C
ATOM   3047  HB2 ASP A 365      40.421  -5.904  11.162  1.00 88.10           H
ATOM   3048  HB3 ASP A 365      39.734  -4.376  11.691  1.00 88.10           H
ATOM   3049  O   ASP A 365      38.495  -6.108   8.989  1.00 88.10           O
ATOM   3050  CG  ASP A 365      41.882  -4.357  11.439  1.00 88.10           C
ATOM   3051  OD1 ASP A 365      42.823  -4.587  10.642  1.00 88.10           O
ATOM   3052  OD2 ASP A 365      42.017  -3.725  12.510  1.00 88.10           O
ATOM   3053  N   VAL A 366      37.786  -3.980   8.963  1.00 81.33           N
ATOM   3054  H   VAL A 366      38.029  -3.020   9.160  1.00 81.33           H
ATOM   3055  CA  VAL A 366      36.384  -4.293   8.595  1.00 81.33           C
ATOM   3056  HA  VAL A 366      36.227  -5.368   8.681  1.00 81.33           H
ATOM   3057  C   VAL A 366      36.068  -3.930   7.138  1.00 81.33           C
ATOM   3058  CB  VAL A 366      35.396  -3.613   9.567  1.00 81.33           C
ATOM   3059  HB  VAL A 366      35.413  -2.537   9.395  1.00 81.33           H
ATOM   3060  O   VAL A 366      35.269  -4.602   6.491  1.00 81.33           O
ATOM   3061  CG1 VAL A 366      33.960  -4.119   9.367  1.00 81.33           C
ATOM   3062 HG11 VAL A 366      33.923  -5.201   9.491  1.00 81.33           H
ATOM   3063 HG12 VAL A 366      33.293  -3.650  10.090  1.00 81.33           H
ATOM   3064 HG13 VAL A 366      33.606  -3.866   8.367  1.00 81.33           H
ATOM   3065  CG2 VAL A 366      35.761  -3.871  11.037  1.00 81.33           C
ATOM   3066 HG21 VAL A 366      35.012  -3.423  11.691  1.00 81.33           H
ATOM   3067 HG22 VAL A 366      36.725  -3.422  11.275  1.00 81.33           H
ATOM   3068 HG23 VAL A 366      35.811  -4.944  11.225  1.00 81.33           H
ATOM   3069  N   GLY A 367      36.722  -2.898   6.596  1.00 86.60           N
ATOM   3070  H   GLY A 367      37.315  -2.349   7.203  1.00 86.60           H
ATOM   3071  CA  GLY A 367      36.469  -2.366   5.256  1.00 86.60           C
ATOM   3072  HA2 GLY A 367      36.017  -3.137   4.633  1.00 86.60           H
ATOM   3073  HA3 GLY A 367      37.418  -2.077   4.803  1.00 86.60           H
ATOM   3074  C   GLY A 367      35.552  -1.141   5.268  1.00 86.60           C
ATOM   3075  O   GLY A 367      35.455  -0.425   6.265  1.00 86.60           O
ATOM   3076  N   CYS A 368      34.901  -0.858   4.138  1.00 81.60           N
ATOM   3077  H   CYS A 368      34.969  -1.503   3.363  1.00 81.60           H
ATOM   3078  CA  CYS A 368      33.919   0.224   4.051  1.00 81.60           C
ATOM   3079  HA  CYS A 368      34.314   1.119   4.534  1.00 81.60           H
ATOM   3080  C   CYS A 368      32.634  -0.179   4.777  1.00 81.60           C
ATOM   3081  CB  CYS A 368      33.618   0.554   2.582  1.00 81.60           C
ATOM   3082  HB2 CYS A 368      32.746   1.207   2.545  1.00 81.60           H
ATOM   3083  HB3 CYS A 368      33.384  -0.365   2.045  1.00 81.60           H
ATOM   3084  O   CYS A 368      31.923  -1.068   4.313  1.00 81.60           O
ATOM   3085  SG  CYS A 368      35.023   1.407   1.813  1.00 81.60           S
ATOM   3086  HG  CYS A 368      34.518   1.488   0.580  1.00 81.60           H
ATOM   3087  N   VAL A 369      32.309   0.509   5.868  1.00 85.20           N
ATOM   3088  H   VAL A 369      32.919   1.253   6.173  1.00 85.20           H
ATOM   3089  CA  VAL A 369      31.056   0.322   6.608  1.00 85.20           C
ATOM   3090  HA  VAL A 369      30.542  -0.555   6.216  1.00 85.20           H
ATOM   3091  C   VAL A 369      30.136   1.518   6.379  1.00 85.20           C
ATOM   3092  CB  VAL A 369      31.299   0.046   8.105  1.00 85.20           C
ATOM   3093  HB  VAL A 369      30.331  -0.088   8.588  1.00 85.20           H
ATOM   3094  O   VAL A 369      30.591   2.652   6.214  1.00 85.20           O
ATOM   3095  CG1 VAL A 369      32.099  -1.249   8.305  1.00 85.20           C
ATOM   3096 HG11 VAL A 369      32.278  -1.409   9.368  1.00 85.20           H
ATOM   3097 HG12 VAL A 369      31.534  -2.095   7.913  1.00 85.20           H
ATOM   3098 HG13 VAL A 369      33.060  -1.192   7.794  1.00 85.20           H
ATOM   3099  CG2 VAL A 369      32.025   1.193   8.810  1.00 85.20           C
ATOM   3100 HG21 VAL A 369      33.001   1.351   8.351  1.00 85.20           H
ATOM   3101 HG22 VAL A 369      32.155   0.955   9.865  1.00 85.20           H
ATOM   3102 HG23 VAL A 369      31.442   2.111   8.735  1.00 85.20           H
ATOM   3103  N   VAL A 370      28.829   1.271   6.339  1.00 82.14           N
ATOM   3104  H   VAL A 370      28.508   0.327   6.503  1.00 82.14           H
ATOM   3105  CA  VAL A 370      27.819   2.334   6.260  1.00 82.14           C
ATOM   3106  HA  VAL A 370      28.185   3.138   5.621  1.00 82.14           H
ATOM   3107  C   VAL A 370      27.619   2.896   7.666  1.00 82.14           C
ATOM   3108  CB  VAL A 370      26.501   1.813   5.654  1.00 82.14           C
ATOM   3109  HB  VAL A 370      26.092   1.030   6.293  1.00 82.14           H
ATOM   3110  O   VAL A 370      27.160   2.181   8.554  1.00 82.14           O
ATOM   3111  CG1 VAL A 370      25.468   2.937   5.527  1.00 82.14           C
ATOM   3112 HG11 VAL A 370      25.181   3.298   6.515  1.00 82.14           H
ATOM   3113 HG12 VAL A 370      24.572   2.557   5.036  1.00 82.14           H
ATOM   3114 HG13 VAL A 370      25.870   3.768   4.947  1.00 82.14           H
ATOM   3115  CG2 VAL A 370      26.717   1.222   4.251  1.00 82.14           C
ATOM   3116 HG21 VAL A 370      27.107   1.985   3.578  1.00 82.14           H
ATOM   3117 HG22 VAL A 370      27.409   0.382   4.295  1.00 82.14           H
ATOM   3118 HG23 VAL A 370      25.767   0.854   3.865  1.00 82.14           H
ATOM   3119  N   THR A 371      27.989   4.158   7.884  1.00 82.96           N
ATOM   3120  H   THR A 371      28.332   4.715   7.114  1.00 82.96           H
ATOM   3121  CA  THR A 371      27.856   4.834   9.188  1.00 82.96           C
ATOM   3122  HA  THR A 371      27.953   4.101   9.989  1.00 82.96           H
ATOM   3123  C   THR A 371      26.491   5.491   9.353  1.00 82.96           C
ATOM   3124  CB  THR A 371      28.949   5.893   9.379  1.00 82.96           C
ATOM   3125  HB  THR A 371      28.729   6.481  10.270  1.00 82.96           H
ATOM   3126  O   THR A 371      25.976   5.574  10.468  1.00 82.96           O
ATOM   3127  CG2 THR A 371      30.321   5.249   9.541  1.00 82.96           C
ATOM   3128 HG21 THR A 371      30.309   4.554  10.381  1.00 82.96           H
ATOM   3129 HG22 THR A 371      31.061   6.023   9.748  1.00 82.96           H
ATOM   3130 HG23 THR A 371      30.598   4.714   8.633  1.00 82.96           H
ATOM   3131  OG1 THR A 371      29.005   6.745   8.256  1.00 82.96           O
ATOM   3132  HG1 THR A 371      29.471   7.542   8.519  1.00 82.96           H
ATOM   3133  N   TYR A 372      25.880   5.919   8.247  1.00 86.59           N
ATOM   3134  H   TYR A 372      26.385   5.856   7.374  1.00 86.59           H
ATOM   3135  CA  TYR A 372      24.551   6.516   8.225  1.00 86.59           C
ATOM   3136  HA  TYR A 372      23.984   6.156   9.083  1.00 86.59           H
ATOM   3137  C   TYR A 372      23.794   6.129   6.953  1.00 86.59           C
ATOM   3138  CB  TYR A 372      24.686   8.039   8.347  1.00 86.59           C
ATOM   3139  HB2 TYR A 372      25.179   8.280   9.289  1.00 86.59           H
ATOM   3140  HB3 TYR A 372      25.322   8.405   7.542  1.00 86.59           H
ATOM   3141  O   TYR A 372      24.301   6.303   5.843  1.00 86.59           O
ATOM   3142  CG  TYR A 372      23.367   8.777   8.280  1.00 86.59           C
ATOM   3143  CD1 TYR A 372      22.997   9.446   7.098  1.00 86.59           C
ATOM   3144  HD1 TYR A 372      23.663   9.449   6.248  1.00 86.59           H
ATOM   3145  CD2 TYR A 372      22.508   8.780   9.394  1.00 86.59           C
ATOM   3146  HD2 TYR A 372      22.807   8.269  10.297  1.00 86.59           H
ATOM   3147  CE1 TYR A 372      21.770  10.129   7.031  1.00 86.59           C
ATOM   3148  HE1 TYR A 372      21.496  10.663   6.134  1.00 86.59           H
ATOM   3149  CE2 TYR A 372      21.275   9.455   9.329  1.00 86.59           C
ATOM   3150  HE2 TYR A 372      20.620   9.459  10.188  1.00 86.59           H
ATOM   3151  OH  TYR A 372      19.714  10.784   8.086  1.00 86.59           O
ATOM   3152  HH  TYR A 372      19.256  10.724   8.928  1.00 86.59           H
ATOM   3153  CZ  TYR A 372      20.905  10.130   8.145  1.00 86.59           C
ATOM   3154  N   ASP A 373      22.560   5.648   7.118  1.00 89.65           N
ATOM   3155  H   ASP A 373      22.219   5.499   8.057  1.00 89.65           H
ATOM   3156  CA  ASP A 373      21.642   5.341   6.020  1.00 89.65           C
ATOM   3157  HA  ASP A 373      22.050   5.745   5.093  1.00 89.65           H
ATOM   3158  C   ASP A 373      20.277   6.013   6.244  1.00 89.65           C
ATOM   3159  CB  ASP A 373      21.529   3.819   5.825  1.00 89.65           C
ATOM   3160  HB2 ASP A 373      21.115   3.367   6.727  1.00 89.65           H
ATOM   3161  HB3 ASP A 373      22.527   3.411   5.669  1.00 89.65           H
ATOM   3162  O   ASP A 373      19.447   5.574   7.052  1.00 89.65           O
ATOM   3163  CG  ASP A 373      20.658   3.449   4.617  1.00 89.65           C
ATOM   3164  OD1 ASP A 373      20.118   4.373   3.962  1.00 89.65           O
ATOM   3165  OD2 ASP A 373      20.471   2.245   4.362  1.00 89.65           O
ATOM   3166  N   ALA A 374      20.024   7.095   5.501  1.00 93.50           N
ATOM   3167  H   ALA A 374      20.726   7.421   4.852  1.00 93.50           H
ATOM   3168  CA  ALA A 374      18.751   7.800   5.567  1.00 93.50           C
ATOM   3169  HA  ALA A 374      18.550   8.046   6.610  1.00 93.50           H
ATOM   3170  C   ALA A 374      17.572   6.959   5.053  1.00 93.50           C
ATOM   3171  CB  ALA A 374      18.862   9.105   4.782  1.00 93.50           C
ATOM   3172  HB1 ALA A 374      17.921   9.652   4.837  1.00 93.50           H
ATOM   3173  HB2 ALA A 374      19.097   8.888   3.740  1.00 93.50           H
ATOM   3174  HB3 ALA A 374      19.655   9.720   5.208  1.00 93.50           H
ATOM   3175  O   ALA A 374      16.448   7.176   5.510  1.00 93.50           O
ATOM   3176  N   LYS A 375      17.798   5.996   4.143  1.00 92.09           N
ATOM   3177  H   LYS A 375      18.756   5.760   3.925  1.00 92.09           H
ATOM   3178  CA  LYS A 375      16.751   5.082   3.660  1.00 92.09           C
ATOM   3179  HA  LYS A 375      15.906   5.665   3.295  1.00 92.09           H
ATOM   3180  C   LYS A 375      16.268   4.207   4.803  1.00 92.09           C
ATOM   3181  CB  LYS A 375      17.297   4.195   2.530  1.00 92.09           C
ATOM   3182  HB2 LYS A 375      18.022   3.482   2.923  1.00 92.09           H
ATOM   3183  HB3 LYS A 375      17.814   4.810   1.793  1.00 92.09           H
ATOM   3184  O   LYS A 375      15.067   4.154   5.077  1.00 92.09           O
ATOM   3185  CG  LYS A 375      16.187   3.414   1.824  1.00 92.09           C
ATOM   3186  HG2 LYS A 375      15.408   4.106   1.503  1.00 92.09           H
ATOM   3187  HG3 LYS A 375      15.771   2.682   2.516  1.00 92.09           H
ATOM   3188  CD  LYS A 375      16.745   2.677   0.607  1.00 92.09           C
ATOM   3189  HD2 LYS A 375      17.163   3.402  -0.092  1.00 92.09           H
ATOM   3190  HD3 LYS A 375      17.533   1.997   0.929  1.00 92.09           H
ATOM   3191  CE  LYS A 375      15.624   1.890  -0.075  1.00 92.09           C
ATOM   3192  HE2 LYS A 375      15.214   1.169   0.632  1.00 92.09           H
ATOM   3193  HE3 LYS A 375      14.828   2.582  -0.349  1.00 92.09           H
ATOM   3194  NZ  LYS A 375      16.124   1.206  -1.289  1.00 92.09           N
ATOM   3195  HZ1 LYS A 375      15.361   0.742  -1.761  1.00 92.09           H
ATOM   3196  HZ2 LYS A 375      16.522   1.885  -1.921  1.00 92.09           H
ATOM   3197  HZ3 LYS A 375      16.836   0.531  -1.050  1.00 92.09           H
ATOM   3198  N   GLN A 376      17.211   3.576   5.501  1.00 92.31           N
ATOM   3199  H   GLN A 376      18.166   3.652   5.182  1.00 92.31           H
ATOM   3200  CA  GLN A 376      16.930   2.739   6.661  1.00 92.31           C
ATOM   3201  HA  GLN A 376      16.294   1.912   6.344  1.00 92.31           H
ATOM   3202  C   GLN A 376      16.184   3.526   7.743  1.00 92.31           C
ATOM   3203  CB  GLN A 376      18.249   2.171   7.193  1.00 92.31           C
ATOM   3204  HB2 GLN A 376      18.731   1.591   6.405  1.00 92.31           H
ATOM   3205  HB3 GLN A 376      18.906   2.996   7.469  1.00 92.31           H
ATOM   3206  O   GLN A 376      15.155   3.061   8.243  1.00 92.31           O
ATOM   3207  CG  GLN A 376      18.045   1.270   8.417  1.00 92.31           C
ATOM   3208  HG2 GLN A 376      17.558   1.827   9.217  1.00 92.31           H
ATOM   3209  HG3 GLN A 376      17.399   0.432   8.152  1.00 92.31           H
ATOM   3210  CD  GLN A 376      19.358   0.737   8.978  1.00 92.31           C
ATOM   3211  NE2 GLN A 376      19.306  -0.196   9.896  1.00 92.31           N
ATOM   3212 HE21 GLN A 376      18.433  -0.665  10.088  1.00 92.31           H
ATOM   3213 HE22 GLN A 376      20.212  -0.550  10.171  1.00 92.31           H
ATOM   3214  OE1 GLN A 376      20.450   1.182   8.681  1.00 92.31           O
ATOM   3215  N   LEU A 377      16.652   4.735   8.079  1.00 92.67           N
ATOM   3216  H   LEU A 377      17.523   5.037   7.667  1.00 92.67           H
ATOM   3217  CA  LEU A 377      15.994   5.596   9.065  1.00 92.67           C
ATOM   3218  HA  LEU A 377      15.933   5.045  10.004  1.00 92.67           H
ATOM   3219  C   LEU A 377      14.561   5.956   8.641  1.00 92.67           C
ATOM   3220  CB  LEU A 377      16.854   6.854   9.281  1.00 92.67           C
ATOM   3221  HB2 LEU A 377      17.844   6.547   9.619  1.00 92.67           H
ATOM   3222  HB3 LEU A 377      16.975   7.361   8.323  1.00 92.67           H
ATOM   3223  O   LEU A 377      13.624   5.807   9.430  1.00 92.67           O
ATOM   3224  CG  LEU A 377      16.264   7.856  10.293  1.00 92.67           C
ATOM   3225  HG  LEU A 377      15.278   8.178   9.959  1.00 92.67           H
ATOM   3226  CD1 LEU A 377      16.138   7.258  11.697  1.00 92.67           C
ATOM   3227 HD11 LEU A 377      17.100   6.862  12.019  1.00 92.67           H
ATOM   3228 HD12 LEU A 377      15.814   8.027  12.398  1.00 92.67           H
ATOM   3229 HD13 LEU A 377      15.397   6.458  11.696  1.00 92.67           H
ATOM   3230  CD2 LEU A 377      17.154   9.095  10.370  1.00 92.67           C
ATOM   3231 HD21 LEU A 377      17.231   9.546   9.381  1.00 92.67           H
ATOM   3232 HD22 LEU A 377      16.721   9.820  11.058  1.00 92.67           H
ATOM   3233 HD23 LEU A 377      18.149   8.813  10.716  1.00 92.67           H
ATOM   3234  N   PHE A 378      14.382   6.395   7.393  1.00 94.40           N
ATOM   3235  H   PHE A 378      15.188   6.473   6.790  1.00 94.40           H
ATOM   3236  CA  PHE A 378      13.086   6.793   6.846  1.00 94.40           C
ATOM   3237  HA  PHE A 378      12.684   7.604   7.453  1.00 94.40           H
ATOM   3238  C   PHE A 378      12.069   5.647   6.893  1.00 94.40           C
ATOM   3239  CB  PHE A 378      13.281   7.310   5.412  1.00 94.40           C
ATOM   3240  HB2 PHE A 378      13.841   6.573   4.836  1.00 94.40           H
ATOM   3241  HB3 PHE A 378      13.876   8.222   5.442  1.00 94.40           H
ATOM   3242  O   PHE A 378      10.988   5.805   7.467  1.00 94.40           O
ATOM   3243  CG  PHE A 378      11.980   7.599   4.692  1.00 94.40           C
ATOM   3244  CD1 PHE A 378      11.506   6.714   3.705  1.00 94.40           C
ATOM   3245  HD1 PHE A 378      12.081   5.841   3.435  1.00 94.40           H
ATOM   3246  CD2 PHE A 378      11.215   8.726   5.046  1.00 94.40           C
ATOM   3247  HD2 PHE A 378      11.571   9.400   5.812  1.00 94.40           H
ATOM   3248  CE1 PHE A 378      10.274   6.956   3.074  1.00 94.40           C
ATOM   3249  HE1 PHE A 378       9.915   6.266   2.325  1.00 94.40           H
ATOM   3250  CE2 PHE A 378       9.979   8.964   4.419  1.00 94.40           C
ATOM   3251  HE2 PHE A 378       9.382   9.819   4.700  1.00 94.40           H
ATOM   3252  CZ  PHE A 378       9.511   8.083   3.429  1.00 94.40           C
ATOM   3253  HZ  PHE A 378       8.558   8.264   2.955  1.00 94.40           H
ATOM   3254  N   TYR A 379      12.421   4.474   6.359  1.00 93.52           N
ATOM   3255  H   TYR A 379      13.323   4.388   5.913  1.00 93.52           H
ATOM   3256  CA  TYR A 379      11.518   3.323   6.345  1.00 93.52           C
ATOM   3257  HA  TYR A 379      10.550   3.662   5.976  1.00 93.52           H
ATOM   3258  C   TYR A 379      11.268   2.751   7.739  1.00 93.52           C
ATOM   3259  CB  TYR A 379      12.032   2.245   5.388  1.00 93.52           C
ATOM   3260  HB2 TYR A 379      13.104   2.109   5.525  1.00 93.52           H
ATOM   3261  HB3 TYR A 379      11.552   1.297   5.631  1.00 93.52           H
ATOM   3262  O   TYR A 379      10.155   2.290   7.999  1.00 93.52           O
ATOM   3263  CG  TYR A 379      11.715   2.556   3.941  1.00 93.52           C
ATOM   3264  CD1 TYR A 379      10.377   2.525   3.501  1.00 93.52           C
ATOM   3265  HD1 TYR A 379       9.585   2.273   4.191  1.00 93.52           H
ATOM   3266  CD2 TYR A 379      12.742   2.880   3.037  1.00 93.52           C
ATOM   3267  HD2 TYR A 379      13.765   2.902   3.382  1.00 93.52           H
ATOM   3268  CE1 TYR A 379      10.073   2.801   2.156  1.00 93.52           C
ATOM   3269  HE1 TYR A 379       9.055   2.766   1.798  1.00 93.52           H
ATOM   3270  CE2 TYR A 379      12.440   3.164   1.690  1.00 93.52           C
ATOM   3271  HE2 TYR A 379      13.216   3.419   0.984  1.00 93.52           H
ATOM   3272  OH  TYR A 379      10.773   3.348  -0.045  1.00 93.52           O
ATOM   3273  HH  TYR A 379      11.520   3.512  -0.626  1.00 93.52           H
ATOM   3274  CZ  TYR A 379      11.103   3.111   1.247  1.00 93.52           C
ATOM   3275  N   THR A 380      12.234   2.835   8.658  1.00 94.20           N
ATOM   3276  H   THR A 380      13.141   3.177   8.375  1.00 94.20           H
ATOM   3277  CA  THR A 380      12.031   2.446  10.061  1.00 94.20           C
ATOM   3278  HA  THR A 380      11.659   1.422  10.090  1.00 94.20           H
ATOM   3279  C   THR A 380      10.986   3.337  10.730  1.00 94.20           C
ATOM   3280  CB  THR A 380      13.348   2.481  10.849  1.00 94.20           C
ATOM   3281  HB  THR A 380      13.781   3.481  10.815  1.00 94.20           H
ATOM   3282  O   THR A 380      10.046   2.827  11.342  1.00 94.20           O
ATOM   3283  CG2 THR A 380      13.171   2.058  12.308  1.00 94.20           C
ATOM   3284 HG21 THR A 380      14.149   2.003  12.785  1.00 94.20           H
ATOM   3285 HG22 THR A 380      12.564   2.788  12.844  1.00 94.20           H
ATOM   3286 HG23 THR A 380      12.695   1.079  12.355  1.00 94.20           H
ATOM   3287  OG1 THR A 380      14.249   1.565  10.284  1.00 94.20           O
ATOM   3288  HG1 THR A 380      14.637   1.982   9.512  1.00 94.20           H
ATOM   3289  N   ILE A 381      11.086   4.661  10.572  1.00 93.80           N
ATOM   3290  H   ILE A 381      11.864   5.028  10.043  1.00 93.80           H
ATOM   3291  CA  ILE A 381      10.099   5.604  11.120  1.00 93.80           C
ATOM   3292  HA  ILE A 381       9.997   5.419  12.190  1.00 93.80           H
ATOM   3293  C   ILE A 381       8.725   5.360  10.494  1.00 93.80           C
ATOM   3294  CB  ILE A 381      10.568   7.064  10.923  1.00 93.80           C
ATOM   3295  HB  ILE A 381      10.850   7.201   9.879  1.00 93.80           H
ATOM   3296  O   ILE A 381       7.731   5.256  11.216  1.00 93.80           O
ATOM   3297  CG1 ILE A 381      11.801   7.341  11.814  1.00 93.80           C
ATOM   3298 HG12 ILE A 381      11.499   7.350  12.861  1.00 93.80           H
ATOM   3299 HG13 ILE A 381      12.531   6.542  11.691  1.00 93.80           H
ATOM   3300  CG2 ILE A 381       9.439   8.065  11.255  1.00 93.80           C
ATOM   3301 HG21 ILE A 381       9.791   9.089  11.135  1.00 93.80           H
ATOM   3302 HG22 ILE A 381       8.599   7.939  10.573  1.00 93.80           H
ATOM   3303 HG23 ILE A 381       9.099   7.919  12.280  1.00 93.80           H
ATOM   3304  CD1 ILE A 381      12.513   8.660  11.487  1.00 93.80           C
ATOM   3305 HD11 ILE A 381      12.773   8.688  10.429  1.00 93.80           H
ATOM   3306 HD12 ILE A 381      13.427   8.728  12.077  1.00 93.80           H
ATOM   3307 HD13 ILE A 381      11.883   9.514  11.734  1.00 93.80           H
ATOM   3308  N   LEU A 382       8.660   5.228   9.167  1.00 91.56           N
ATOM   3309  H   LEU A 382       9.508   5.332   8.628  1.00 91.56           H
ATOM   3310  CA  LEU A 382       7.401   5.027   8.455  1.00 91.56           C
ATOM   3311  HA  LEU A 382       6.739   5.850   8.724  1.00 91.56           H
ATOM   3312  C   LEU A 382       6.706   3.735   8.897  1.00 91.56           C
ATOM   3313  CB  LEU A 382       7.680   5.095   6.944  1.00 91.56           C
ATOM   3314  HB2 LEU A 382       8.305   5.971   6.771  1.00 91.56           H
ATOM   3315  HB3 LEU A 382       8.246   4.221   6.621  1.00 91.56           H
ATOM   3316  O   LEU A 382       5.526   3.750   9.244  1.00 91.56           O
ATOM   3317  CG  LEU A 382       6.402   5.240   6.098  1.00 91.56           C
ATOM   3318  HG  LEU A 382       5.675   5.837   6.649  1.00 91.56           H
ATOM   3319  CD1 LEU A 382       6.719   5.984   4.805  1.00 91.56           C
ATOM   3320 HD11 LEU A 382       7.372   5.386   4.170  1.00 91.56           H
ATOM   3321 HD12 LEU A 382       7.208   6.933   5.026  1.00 91.56           H
ATOM   3322 HD13 LEU A 382       5.784   6.199   4.288  1.00 91.56           H
ATOM   3323  CD2 LEU A 382       5.761   3.900   5.725  1.00 91.56           C
ATOM   3324 HD21 LEU A 382       5.406   3.378   6.613  1.00 91.56           H
ATOM   3325 HD22 LEU A 382       6.484   3.270   5.206  1.00 91.56           H
ATOM   3326 HD23 LEU A 382       4.907   4.071   5.070  1.00 91.56           H
ATOM   3327  N   ASN A 383       7.439   2.628   8.974  1.00 92.83           N
ATOM   3328  H   ASN A 383       8.411   2.667   8.703  1.00 92.83           H
ATOM   3329  CA  ASN A 383       6.873   1.352   9.393  1.00 92.83           C
ATOM   3330  HA  ASN A 383       5.971   1.157   8.813  1.00 92.83           H
ATOM   3331  C   ASN A 383       6.450   1.365  10.866  1.00 92.83           C
ATOM   3332  CB  ASN A 383       7.881   0.236   9.102  1.00 92.83           C
ATOM   3333  HB2 ASN A 383       8.899   0.554   9.325  1.00 92.83           H
ATOM   3334  HB3 ASN A 383       7.655  -0.627   9.729  1.00 92.83           H
ATOM   3335  O   ASN A 383       5.318   1.006  11.192  1.00 92.83           O
ATOM   3336  CG  ASN A 383       7.758  -0.223   7.669  1.00 92.83           C
ATOM   3337  ND2 ASN A 383       8.486   0.342   6.739  1.00 92.83           N
ATOM   3338 HD21 ASN A 383       8.334   0.001   5.800  1.00 92.83           H
ATOM   3339 HD22 ASN A 383       9.173   1.038   6.990  1.00 92.83           H
ATOM   3340  OD1 ASN A 383       6.956  -1.083   7.388  1.00 92.83           O
ATOM   3341  N   ILE A 384       7.327   1.787  11.777  1.00 92.90           N
ATOM   3342  H   ILE A 384       8.235   2.107  11.473  1.00 92.90           H
ATOM   3343  CA  ILE A 384       7.055   1.686  13.215  1.00 92.90           C
ATOM   3344  HA  ILE A 384       6.597   0.717  13.413  1.00 92.90           H
ATOM   3345  C   ILE A 384       6.031   2.731  13.659  1.00 92.90           C
ATOM   3346  CB  ILE A 384       8.371   1.753  14.021  1.00 92.90           C
ATOM   3347  HB  ILE A 384       8.873   2.690  13.779  1.00 92.90           H
ATOM   3348  O   ILE A 384       5.006   2.380  14.247  1.00 92.90           O
ATOM   3349  CG1 ILE A 384       9.343   0.601  13.662  1.00 92.90           C
ATOM   3350 HG12 ILE A 384      10.264   0.738  14.229  1.00 92.90           H
ATOM   3351 HG13 ILE A 384       9.610   0.662  12.608  1.00 92.90           H
ATOM   3352  CG2 ILE A 384       8.093   1.761  15.535  1.00 92.90           C
ATOM   3353 HG21 ILE A 384       9.033   1.694  16.082  1.00 92.90           H
ATOM   3354 HG22 ILE A 384       7.457   0.920  15.812  1.00 92.90           H
ATOM   3355 HG23 ILE A 384       7.601   2.690  15.826  1.00 92.90           H
ATOM   3356  CD1 ILE A 384       8.826  -0.822  13.924  1.00 92.90           C
ATOM   3357 HD11 ILE A 384       7.951  -1.031  13.310  1.00 92.90           H
ATOM   3358 HD12 ILE A 384       9.607  -1.535  13.661  1.00 92.90           H
ATOM   3359 HD13 ILE A 384       8.579  -0.954  14.977  1.00 92.90           H
ATOM   3360  N   ALA A 385       6.277   4.008  13.361  1.00 91.89           N
ATOM   3361  H   ALA A 385       7.071   4.235  12.779  1.00 91.89           H
ATOM   3362  CA  ALA A 385       5.460   5.106  13.867  1.00 91.89           C
ATOM   3363  HA  ALA A 385       5.145   4.863  14.882  1.00 91.89           H
ATOM   3364  C   ALA A 385       4.186   5.337  13.046  1.00 91.89           C
ATOM   3365  CB  ALA A 385       6.318   6.375  13.941  1.00 91.89           C
ATOM   3366  HB1 ALA A 385       6.577   6.718  12.939  1.00 91.89           H
ATOM   3367  HB2 ALA A 385       5.757   7.163  14.443  1.00 91.89           H
ATOM   3368  HB3 ALA A 385       7.231   6.176  14.503  1.00 91.89           H
ATOM   3369  O   ALA A 385       3.191   5.800  13.605  1.00 91.89           O
ATOM   3370  N   LEU A 386       4.196   5.023  11.744  1.00 89.89           N
ATOM   3371  H   LEU A 386       5.050   4.671  11.336  1.00 89.89           H
ATOM   3372  CA  LEU A 386       3.088   5.349  10.838  1.00 89.89           C
ATOM   3373  HA  LEU A 386       2.341   5.917  11.392  1.00 89.89           H
ATOM   3374  C   LEU A 386       2.320   4.131  10.307  1.00 89.89           C
ATOM   3375  CB  LEU A 386       3.563   6.263   9.696  1.00 89.89           C
ATOM   3376  HB2 LEU A 386       2.674   6.579   9.149  1.00 89.89           H
ATOM   3377  HB3 LEU A 386       4.175   5.693   8.997  1.00 89.89           H
ATOM   3378  O   LEU A 386       1.282   4.323   9.675  1.00 89.89           O
ATOM   3379  CG  LEU A 386       4.332   7.526  10.113  1.00 89.89           C
ATOM   3380  HG  LEU A 386       5.194   7.264  10.727  1.00 89.89           H
ATOM   3381  CD1 LEU A 386       4.836   8.230   8.856  1.00 89.89           C
ATOM   3382 HD11 LEU A 386       4.012   8.390   8.161  1.00 89.89           H
ATOM   3383 HD12 LEU A 386       5.586   7.615   8.358  1.00 89.89           H
ATOM   3384 HD13 LEU A 386       5.301   9.179   9.124  1.00 89.89           H
ATOM   3385  CD2 LEU A 386       3.433   8.494  10.888  1.00 89.89           C
ATOM   3386 HD21 LEU A 386       3.111   8.033  11.822  1.00 89.89           H
ATOM   3387 HD22 LEU A 386       3.995   9.397  11.127  1.00 89.89           H
ATOM   3388 HD23 LEU A 386       2.562   8.758  10.288  1.00 89.89           H
ATOM   3389  N   TYR A 387       2.751   2.902  10.611  1.00 94.36           N
ATOM   3390  H   TYR A 387       3.665   2.808  11.030  1.00 94.36           H
ATOM   3391  CA  TYR A 387       1.991   1.684  10.312  1.00 94.36           C
ATOM   3392  HA  TYR A 387       1.006   1.966   9.940  1.00 94.36           H
ATOM   3393  C   TYR A 387       1.719   0.835  11.563  1.00 94.36           C
ATOM   3394  CB  TYR A 387       2.664   0.909   9.171  1.00 94.36           C
ATOM   3395  HB2 TYR A 387       2.736   1.560   8.300  1.00 94.36           H
ATOM   3396  HB3 TYR A 387       3.681   0.631   9.446  1.00 94.36           H
ATOM   3397  O   TYR A 387       0.567   0.735  11.988  1.00 94.36           O
ATOM   3398  CG  TYR A 387       1.915  -0.346   8.780  1.00 94.36           C
ATOM   3399  CD1 TYR A 387       2.272  -1.586   9.346  1.00 94.36           C
ATOM   3400  HD1 TYR A 387       3.105  -1.651  10.030  1.00 94.36           H
ATOM   3401  CD2 TYR A 387       0.857  -0.269   7.855  1.00 94.36           C
ATOM   3402  HD2 TYR A 387       0.603   0.680   7.405  1.00 94.36           H
ATOM   3403  CE1 TYR A 387       1.553  -2.748   9.009  1.00 94.36           C
ATOM   3404  HE1 TYR A 387       1.826  -3.697   9.445  1.00 94.36           H
ATOM   3405  CE2 TYR A 387       0.142  -1.431   7.509  1.00 94.36           C
ATOM   3406  HE2 TYR A 387      -0.664  -1.392   6.791  1.00 94.36           H
ATOM   3407  OH  TYR A 387      -0.239  -3.775   7.795  1.00 94.36           O
ATOM   3408  HH  TYR A 387       0.111  -4.553   8.237  1.00 94.36           H
ATOM   3409  CZ  TYR A 387       0.480  -2.666   8.098  1.00 94.36           C
ATOM   3410  N   PHE A 388       2.746   0.270  12.209  1.00 94.89           N
ATOM   3411  H   PHE A 388       3.678   0.413  11.846  1.00 94.89           H
ATOM   3412  CA  PHE A 388       2.564  -0.673  13.322  1.00 94.89           C
ATOM   3413  HA  PHE A 388       1.870  -1.449  12.997  1.00 94.89           H
ATOM   3414  C   PHE A 388       1.938  -0.031  14.565  1.00 94.89           C
ATOM   3415  CB  PHE A 388       3.896  -1.350  13.676  1.00 94.89           C
ATOM   3416  HB2 PHE A 388       3.785  -1.856  14.635  1.00 94.89           H
ATOM   3417  HB3 PHE A 388       4.666  -0.589  13.798  1.00 94.89           H
ATOM   3418  O   PHE A 388       1.012  -0.602  15.144  1.00 94.89           O
ATOM   3419  CG  PHE A 388       4.344  -2.387  12.665  1.00 94.89           C
ATOM   3420  CD1 PHE A 388       3.627  -3.592  12.533  1.00 94.89           C
ATOM   3421  HD1 PHE A 388       2.770  -3.783  13.163  1.00 94.89           H
ATOM   3422  CD2 PHE A 388       5.471  -2.160  11.853  1.00 94.89           C
ATOM   3423  HD2 PHE A 388       6.041  -1.249  11.955  1.00 94.89           H
ATOM   3424  CE1 PHE A 388       4.021  -4.551  11.583  1.00 94.89           C
ATOM   3425  HE1 PHE A 388       3.469  -5.473  11.483  1.00 94.89           H
ATOM   3426  CE2 PHE A 388       5.859  -3.113  10.895  1.00 94.89           C
ATOM   3427  HE2 PHE A 388       6.709  -2.925  10.256  1.00 94.89           H
ATOM   3428  CZ  PHE A 388       5.132  -4.307  10.757  1.00 94.89           C
ATOM   3429  HZ  PHE A 388       5.426  -5.033  10.014  1.00 94.89           H
ATOM   3430  N   LEU A 389       2.387   1.166  14.958  1.00 94.25           N
ATOM   3431  H   LEU A 389       3.186   1.566  14.489  1.00 94.25           H
ATOM   3432  CA  LEU A 389       1.797   1.896  16.083  1.00 94.25           C
ATOM   3433  HA  LEU A 389       1.801   1.223  16.940  1.00 94.25           H
ATOM   3434  C   LEU A 389       0.313   2.249  15.827  1.00 94.25           C
ATOM   3435  CB  LEU A 389       2.699   3.094  16.443  1.00 94.25           C
ATOM   3436  HB2 LEU A 389       3.642   2.708  16.829  1.00 94.25           H
ATOM   3437  HB3 LEU A 389       2.950   3.658  15.545  1.00 94.25           H
ATOM   3438  O   LEU A 389      -0.522   1.918  16.673  1.00 94.25           O
ATOM   3439  CG  LEU A 389       2.093   4.051  17.484  1.00 94.25           C
ATOM   3440  HG  LEU A 389       1.102   4.372  17.164  1.00 94.25           H
ATOM   3441  CD1 LEU A 389       1.983   3.378  18.854  1.00 94.25           C
ATOM   3442 HD11 LEU A 389       2.964   3.033  19.180  1.00 94.25           H
ATOM   3443 HD12 LEU A 389       1.595   4.091  19.581  1.00 94.25           H
ATOM   3444 HD13 LEU A 389       1.299   2.531  18.801  1.00 94.25           H
ATOM   3445  CD2 LEU A 389       2.962   5.299  17.614  1.00 94.25           C
ATOM   3446 HD21 LEU A 389       3.023   5.804  16.649  1.00 94.25           H
ATOM   3447 HD22 LEU A 389       2.524   5.983  18.340  1.00 94.25           H
ATOM   3448 HD23 LEU A 389       3.967   5.024  17.935  1.00 94.25           H
ATOM   3449  N   PRO A 390      -0.071   2.842  14.678  1.00 94.57           N
ATOM   3450  CA  PRO A 390      -1.477   3.039  14.329  1.00 94.57           C
ATOM   3451  HA  PRO A 390      -1.920   3.738  15.038  1.00 94.57           H
ATOM   3452  C   PRO A 390      -2.304   1.750  14.322  1.00 94.57           C
ATOM   3453  CB  PRO A 390      -1.456   3.680  12.946  1.00 94.57           C
ATOM   3454  HB2 PRO A 390      -2.325   4.316  12.778  1.00 94.57           H
ATOM   3455  HB3 PRO A 390      -1.381   2.909  12.180  1.00 94.57           H
ATOM   3456  O   PRO A 390      -3.403   1.731  14.875  1.00 94.57           O
ATOM   3457  CG  PRO A 390      -0.171   4.491  12.967  1.00 94.57           C
ATOM   3458  HG2 PRO A 390       0.195   4.699  11.961  1.00 94.57           H
ATOM   3459  HG3 PRO A 390      -0.332   5.421  13.512  1.00 94.57           H
ATOM   3460  CD  PRO A 390       0.773   3.592  13.756  1.00 94.57           C
ATOM   3461  HD2 PRO A 390       1.312   2.921  13.088  1.00 94.57           H
ATOM   3462  HD3 PRO A 390       1.467   4.236  14.295  1.00 94.57           H
ATOM   3463  N   VAL A 391      -1.775   0.654  13.770  1.00 94.42           N
ATOM   3464  H   VAL A 391      -0.880   0.727  13.307  1.00 94.42           H
ATOM   3465  CA  VAL A 391      -2.447  -0.655  13.786  1.00 94.42           C
ATOM   3466  HA  VAL A 391      -3.429  -0.545  13.327  1.00 94.42           H
ATOM   3467  C   VAL A 391      -2.684  -1.132  15.221  1.00 94.42           C
ATOM   3468  CB  VAL A 391      -1.649  -1.685  12.959  1.00 94.42           C
ATOM   3469  HB  VAL A 391      -0.592  -1.616  13.215  1.00 94.42           H
ATOM   3470  O   VAL A 391      -3.793  -1.565  15.541  1.00 94.42           O
ATOM   3471  CG1 VAL A 391      -2.108  -3.127  13.210  1.00 94.42           C
ATOM   3472 HG11 VAL A 391      -3.189  -3.203  13.089  1.00 94.42           H
ATOM   3473 HG12 VAL A 391      -1.831  -3.436  14.218  1.00 94.42           H
ATOM   3474 HG13 VAL A 391      -1.610  -3.798  12.511  1.00 94.42           H
ATOM   3475  CG2 VAL A 391      -1.817  -1.400  11.459  1.00 94.42           C
ATOM   3476 HG21 VAL A 391      -1.161  -2.053  10.884  1.00 94.42           H
ATOM   3477 HG22 VAL A 391      -2.851  -1.565  11.155  1.00 94.42           H
ATOM   3478 HG23 VAL A 391      -1.550  -0.368  11.232  1.00 94.42           H
ATOM   3479  N   ALA A 392      -1.702  -0.987  16.113  1.00 95.07           N
ATOM   3480  H   ALA A 392      -0.805  -0.646  15.800  1.00 95.07           H
ATOM   3481  CA  ALA A 392      -1.860  -1.325  17.526  1.00 95.07           C
ATOM   3482  HA  ALA A 392      -2.166  -2.368  17.598  1.00 95.07           H
ATOM   3483  C   ALA A 392      -2.955  -0.476  18.199  1.00 95.07           C
ATOM   3484  CB  ALA A 392      -0.505  -1.177  18.225  1.00 95.07           C
ATOM   3485  HB1 ALA A 392       0.235  -1.806  17.731  1.00 95.07           H
ATOM   3486  HB2 ALA A 392      -0.166  -0.141  18.193  1.00 95.07           H
ATOM   3487  HB3 ALA A 392      -0.594  -1.487  19.266  1.00 95.07           H
ATOM   3488  O   ALA A 392      -3.839  -1.023  18.862  1.00 95.07           O
ATOM   3489  N   ILE A 393      -2.961   0.842  17.967  1.00 94.27           N
ATOM   3490  H   ILE A 393      -2.206   1.223  17.415  1.00 94.27           H
ATOM   3491  CA  ILE A 393      -4.002   1.757  18.470  1.00 94.27           C
ATOM   3492  HA  ILE A 393      -4.020   1.705  19.558  1.00 94.27           H
ATOM   3493  C   ILE A 393      -5.385   1.324  17.974  1.00 94.27           C
ATOM   3494  CB  ILE A 393      -3.689   3.214  18.052  1.00 94.27           C
ATOM   3495  HB  ILE A 393      -3.489   3.235  16.980  1.00 94.27           H
ATOM   3496  O   ILE A 393      -6.345   1.271  18.747  1.00 94.27           O
ATOM   3497  CG1 ILE A 393      -2.433   3.726  18.793  1.00 94.27           C
ATOM   3498 HG12 ILE A 393      -2.673   3.887  19.845  1.00 94.27           H
ATOM   3499 HG13 ILE A 393      -1.646   2.974  18.752  1.00 94.27           H
ATOM   3500  CG2 ILE A 393      -4.886   4.149  18.330  1.00 94.27           C
ATOM   3501 HG21 ILE A 393      -5.732   3.876  17.700  1.00 94.27           H
ATOM   3502 HG22 ILE A 393      -5.172   4.083  19.380  1.00 94.27           H
ATOM   3503 HG23 ILE A 393      -4.628   5.180  18.091  1.00 94.27           H
ATOM   3504  CD1 ILE A 393      -1.855   5.022  18.207  1.00 94.27           C
ATOM   3505 HD11 ILE A 393      -0.917   5.254  18.711  1.00 94.27           H
ATOM   3506 HD12 ILE A 393      -2.540   5.857  18.354  1.00 94.27           H
ATOM   3507 HD13 ILE A 393      -1.656   4.893  17.143  1.00 94.27           H
ATOM   3508  N   MET A 394      -5.502   0.981  16.691  1.00 94.44           N
ATOM   3509  H   MET A 394      -4.687   1.053  16.099  1.00 94.44           H
ATOM   3510  CA  MET A 394      -6.756   0.519  16.113  1.00 94.44           C
ATOM   3511  HA  MET A 394      -7.523   1.274  16.287  1.00 94.44           H
ATOM   3512  C   MET A 394      -7.233  -0.786  16.757  1.00 94.44           C
ATOM   3513  CB  MET A 394      -6.596   0.327  14.609  1.00 94.44           C
ATOM   3514  HB2 MET A 394      -7.500  -0.180  14.272  1.00 94.44           H
ATOM   3515  HB3 MET A 394      -5.732  -0.303  14.399  1.00 94.44           H
ATOM   3516  O   MET A 394      -8.402  -0.877  17.135  1.00 94.44           O
ATOM   3517  CG  MET A 394      -6.470   1.640  13.831  1.00 94.44           C
ATOM   3518  HG2 MET A 394      -5.708   2.270  14.291  1.00 94.44           H
ATOM   3519  HG3 MET A 394      -7.422   2.167  13.896  1.00 94.44           H
ATOM   3520  SD  MET A 394      -6.049   1.434  12.081  1.00 94.44           S
ATOM   3521  CE  MET A 394      -7.332   0.267  11.609  1.00 94.44           C
ATOM   3522  HE1 MET A 394      -7.193  -0.026  10.568  1.00 94.44           H
ATOM   3523  HE2 MET A 394      -7.254  -0.610  12.251  1.00 94.44           H
ATOM   3524  HE3 MET A 394      -8.315   0.716  11.756  1.00 94.44           H
ATOM   3525  N   ILE A 395      -6.349  -1.774  16.922  1.00 93.36           N
ATOM   3526  H   ILE A 395      -5.405  -1.632  16.593  1.00 93.36           H
ATOM   3527  CA  ILE A 395      -6.674  -3.054  17.570  1.00 93.36           C
ATOM   3528  HA  ILE A 395      -7.488  -3.527  17.022  1.00 93.36           H
ATOM   3529  C   ILE A 395      -7.178  -2.819  18.998  1.00 93.36           C
ATOM   3530  CB  ILE A 395      -5.454  -4.005  17.531  1.00 93.36           C
ATOM   3531  HB  ILE A 395      -4.577  -3.461  17.880  1.00 93.36           H
ATOM   3532  O   ILE A 395      -8.214  -3.372  19.373  1.00 93.36           O
ATOM   3533  CG1 ILE A 395      -5.208  -4.482  16.080  1.00 93.36           C
ATOM   3534 HG12 ILE A 395      -5.992  -5.180  15.789  1.00 93.36           H
ATOM   3535 HG13 ILE A 395      -5.262  -3.635  15.396  1.00 93.36           H
ATOM   3536  CG2 ILE A 395      -5.666  -5.226  18.450  1.00 93.36           C
ATOM   3537 HG21 ILE A 395      -4.816  -5.906  18.381  1.00 93.36           H
ATOM   3538 HG22 ILE A 395      -5.735  -4.918  19.493  1.00 93.36           H
ATOM   3539 HG23 ILE A 395      -6.572  -5.761  18.169  1.00 93.36           H
ATOM   3540  CD1 ILE A 395      -3.843  -5.152  15.875  1.00 93.36           C
ATOM   3541 HD11 ILE A 395      -3.049  -4.489  16.217  1.00 93.36           H
ATOM   3542 HD12 ILE A 395      -3.701  -5.353  14.813  1.00 93.36           H
ATOM   3543 HD13 ILE A 395      -3.789  -6.097  16.415  1.00 93.36           H
ATOM   3544  N   ILE A 396      -6.510  -1.958  19.771  1.00 94.29           N
ATOM   3545  H   ILE A 396      -5.660  -1.552  19.408  1.00 94.29           H
ATOM   3546  CA  ILE A 396      -6.926  -1.603  21.136  1.00 94.29           C
ATOM   3547  HA  ILE A 396      -7.008  -2.517  21.725  1.00 94.29           H
ATOM   3548  C   ILE A 396      -8.316  -0.953  21.118  1.00 94.29           C
ATOM   3549  CB  ILE A 396      -5.861  -0.701  21.803  1.00 94.29           C
ATOM   3550  HB  ILE A 396      -5.647   0.134  21.136  1.00 94.29           H
ATOM   3551  O   ILE A 396      -9.229  -1.425  21.798  1.00 94.29           O
ATOM   3552  CG1 ILE A 396      -4.554  -1.495  22.038  1.00 94.29           C
ATOM   3553 HG12 ILE A 396      -4.310  -2.086  21.155  1.00 94.29           H
ATOM   3554 HG13 ILE A 396      -4.695  -2.194  22.863  1.00 94.29           H
ATOM   3555  CG2 ILE A 396      -6.377  -0.130  23.139  1.00 94.29           C
ATOM   3556 HG21 ILE A 396      -5.603   0.465  23.624  1.00 94.29           H
ATOM   3557 HG22 ILE A 396      -7.227   0.531  22.972  1.00 94.29           H
ATOM   3558 HG23 ILE A 396      -6.671  -0.940  23.808  1.00 94.29           H
ATOM   3559  CD1 ILE A 396      -3.343  -0.603  22.337  1.00 94.29           C
ATOM   3560 HD11 ILE A 396      -2.447  -1.221  22.393  1.00 94.29           H
ATOM   3561 HD12 ILE A 396      -3.215   0.129  21.539  1.00 94.29           H
ATOM   3562 HD13 ILE A 396      -3.466  -0.087  23.289  1.00 94.29           H
ATOM   3563  N   ASN A 397      -8.518   0.075  20.289  1.00 93.55           N
ATOM   3564  H   ASN A 397      -7.729   0.417  19.759  1.00 93.55           H
ATOM   3565  CA  ASN A 397      -9.793   0.788  20.186  1.00 93.55           C
ATOM   3566  HA  ASN A 397     -10.034   1.222  21.156  1.00 93.55           H
ATOM   3567  C   ASN A 397     -10.952  -0.146  19.815  1.00 93.55           C
ATOM   3568  CB  ASN A 397      -9.659   1.915  19.146  1.00 93.55           C
ATOM   3569  HB2 ASN A 397      -9.178   1.527  18.248  1.00 93.55           H
ATOM   3570  HB3 ASN A 397     -10.650   2.277  18.872  1.00 93.55           H
ATOM   3571  O   ASN A 397     -12.015  -0.088  20.437  1.00 93.55           O
ATOM   3572  CG  ASN A 397      -8.874   3.108  19.652  1.00 93.55           C
ATOM   3573  ND2 ASN A 397      -8.393   3.941  18.760  1.00 93.55           N
ATOM   3574 HD21 ASN A 397      -8.432   3.715  17.777  1.00 93.55           H
ATOM   3575 HD22 ASN A 397      -7.776   4.652  19.126  1.00 93.55           H
ATOM   3576  OD1 ASN A 397      -8.732   3.341  20.839  1.00 93.55           O
ATOM   3577  N   TYR A 398     -10.765  -1.029  18.830  1.00 89.47           N
ATOM   3578  H   TYR A 398      -9.874  -1.048  18.354  1.00 89.47           H
ATOM   3579  CA  TYR A 398     -11.809  -1.976  18.436  1.00 89.47           C
ATOM   3580  HA  TYR A 398     -12.743  -1.424  18.336  1.00 89.47           H
ATOM   3581  C   TYR A 398     -12.059  -3.043  19.490  1.00 89.47           C
ATOM   3582  CB  TYR A 398     -11.498  -2.623  17.084  1.00 89.47           C
ATOM   3583  HB2 TYR A 398     -10.448  -2.910  17.045  1.00 89.47           H
ATOM   3584  HB3 TYR A 398     -12.093  -3.531  16.978  1.00 89.47           H
ATOM   3585  O   TYR A 398     -13.218  -3.385  19.717  1.00 89.47           O
ATOM   3586  CG  TYR A 398     -11.850  -1.714  15.930  1.00 89.47           C
ATOM   3587  CD1 TYR A 398     -13.196  -1.386  15.681  1.00 89.47           C
ATOM   3588  HD1 TYR A 398     -13.978  -1.834  16.276  1.00 89.47           H
ATOM   3589  CD2 TYR A 398     -10.831  -1.154  15.146  1.00 89.47           C
ATOM   3590  HD2 TYR A 398      -9.804  -1.429  15.333  1.00 89.47           H
ATOM   3591  CE1 TYR A 398     -13.509  -0.437  14.692  1.00 89.47           C
ATOM   3592  HE1 TYR A 398     -14.532  -0.140  14.514  1.00 89.47           H
ATOM   3593  CE2 TYR A 398     -11.134  -0.222  14.143  1.00 89.47           C
ATOM   3594  HE2 TYR A 398     -10.340   0.220  13.560  1.00 89.47           H
ATOM   3595  OH  TYR A 398     -12.750   1.184  13.110  1.00 89.47           O
ATOM   3596  HH  TYR A 398     -11.961   1.464  12.640  1.00 89.47           H
ATOM   3597  CZ  TYR A 398     -12.472   0.166  13.952  1.00 89.47           C
ATOM   3598  N   SER A 399     -11.019  -3.525  20.169  1.00 91.06           N
ATOM   3599  H   SER A 399     -10.088  -3.216  19.928  1.00 91.06           H
ATOM   3600  CA  SER A 399     -11.170  -4.485  21.265  1.00 91.06           C
ATOM   3601  HA  SER A 399     -11.671  -5.377  20.889  1.00 91.06           H
ATOM   3602  C   SER A 399     -12.031  -3.899  22.385  1.00 91.06           C
ATOM   3603  CB  SER A 399      -9.799  -4.907  21.804  1.00 91.06           C
ATOM   3604  HB2 SER A 399      -9.937  -5.626  22.611  1.00 91.06           H
ATOM   3605  HB3 SER A 399      -9.260  -4.041  22.189  1.00 91.06           H
ATOM   3606  O   SER A 399     -12.986  -4.534  22.831  1.00 91.06           O
ATOM   3607  OG  SER A 399      -9.051  -5.511  20.770  1.00 91.06           O
ATOM   3608  HG  SER A 399      -8.662  -4.815  20.235  1.00 91.06           H
ATOM   3609  N   LEU A 400     -11.779  -2.642  22.762  1.00 91.46           N
ATOM   3610  H   LEU A 400     -10.976  -2.178  22.362  1.00 91.46           H
ATOM   3611  CA  LEU A 400     -12.570  -1.919  23.761  1.00 91.46           C
ATOM   3612  HA  LEU A 400     -12.631  -2.524  24.666  1.00 91.46           H
ATOM   3613  C   LEU A 400     -14.016  -1.685  23.295  1.00 91.46           C
ATOM   3614  CB  LEU A 400     -11.860  -0.591  24.087  1.00 91.46           C
ATOM   3615  HB2 LEU A 400     -11.711  -0.038  23.160  1.00 91.46           H
ATOM   3616  HB3 LEU A 400     -12.508   0.003  24.732  1.00 91.46           H
ATOM   3617  O   LEU A 400     -14.963  -1.890  24.057  1.00 91.46           O
ATOM   3618  CG  LEU A 400     -10.499  -0.755  24.792  1.00 91.46           C
ATOM   3619  HG  LEU A 400      -9.863  -1.431  24.220  1.00 91.46           H
ATOM   3620  CD1 LEU A 400      -9.782   0.590  24.907  1.00 91.46           C
ATOM   3621 HD11 LEU A 400      -9.746   1.083  23.936  1.00 91.46           H
ATOM   3622 HD12 LEU A 400      -8.758   0.420  25.238  1.00 91.46           H
ATOM   3623 HD13 LEU A 400     -10.275   1.228  25.641  1.00 91.46           H
ATOM   3624  CD2 LEU A 400     -10.652  -1.331  26.200  1.00 91.46           C
ATOM   3625 HD21 LEU A 400     -11.031  -2.352  26.155  1.00 91.46           H
ATOM   3626 HD22 LEU A 400     -11.325  -0.715  26.796  1.00 91.46           H
ATOM   3627 HD23 LEU A 400      -9.677  -1.362  26.687  1.00 91.46           H
ATOM   3628  N   VAL A 401     -14.218  -1.307  22.030  1.00 89.23           N
ATOM   3629  H   VAL A 401     -13.407  -1.125  21.458  1.00 89.23           H
ATOM   3630  CA  VAL A 401     -15.559  -1.126  21.447  1.00 89.23           C
ATOM   3631  HA  VAL A 401     -16.125  -0.435  22.071  1.00 89.23           H
ATOM   3632  C   VAL A 401     -16.349  -2.440  21.413  1.00 89.23           C
ATOM   3633  CB  VAL A 401     -15.444  -0.511  20.040  1.00 89.23           C
ATOM   3634  HB  VAL A 401     -14.677  -1.040  19.474  1.00 89.23           H
ATOM   3635  O   VAL A 401     -17.537  -2.459  21.732  1.00 89.23           O
ATOM   3636  CG1 VAL A 401     -16.752  -0.592  19.251  1.00 89.23           C
ATOM   3637 HG11 VAL A 401     -16.938  -1.630  18.977  1.00 89.23           H
ATOM   3638 HG12 VAL A 401     -16.677   0.003  18.341  1.00 89.23           H
ATOM   3639 HG13 VAL A 401     -17.577  -0.238  19.870  1.00 89.23           H
ATOM   3640  CG2 VAL A 401     -15.067   0.970  20.123  1.00 89.23           C
ATOM   3641 HG21 VAL A 401     -14.831   1.350  19.129  1.00 89.23           H
ATOM   3642 HG22 VAL A 401     -15.891   1.541  20.551  1.00 89.23           H
ATOM   3643 HG23 VAL A 401     -14.190   1.102  20.757  1.00 89.23           H
ATOM   3644  N   VAL A 402     -15.720  -3.550  21.029  1.00 86.60           N
ATOM   3645  H   VAL A 402     -14.744  -3.491  20.776  1.00 86.60           H
ATOM   3646  CA  VAL A 402     -16.378  -4.863  20.972  1.00 86.60           C
ATOM   3647  HA  VAL A 402     -17.323  -4.762  20.437  1.00 86.60           H
ATOM   3648  C   VAL A 402     -16.724  -5.347  22.378  1.00 86.60           C
ATOM   3649  CB  VAL A 402     -15.506  -5.876  20.206  1.00 86.60           C
ATOM   3650  HB  VAL A 402     -14.488  -5.850  20.594  1.00 86.60           H
ATOM   3651  O   VAL A 402     -17.870  -5.730  22.619  1.00 86.60           O
ATOM   3652  CG1 VAL A 402     -16.039  -7.309  20.326  1.00 86.60           C
ATOM   3653 HG11 VAL A 402     -15.949  -7.663  21.353  1.00 86.60           H
ATOM   3654 HG12 VAL A 402     -15.450  -7.977  19.698  1.00 86.60           H
ATOM   3655 HG13 VAL A 402     -17.084  -7.352  20.021  1.00 86.60           H
ATOM   3656  CG2 VAL A 402     -15.488  -5.528  18.709  1.00 86.60           C
ATOM   3657 HG21 VAL A 402     -16.484  -5.643  18.282  1.00 86.60           H
ATOM   3658 HG22 VAL A 402     -14.794  -6.191  18.191  1.00 86.60           H
ATOM   3659 HG23 VAL A 402     -15.154  -4.502  18.556  1.00 86.60           H
ATOM   3660  N   TRP A 403     -15.777  -5.254  23.315  1.00 87.59           N
ATOM   3661  H   TRP A 403     -14.858  -4.933  23.047  1.00 87.59           H
ATOM   3662  CA  TRP A 403     -15.975  -5.641  24.712  1.00 87.59           C
ATOM   3663  HA  TRP A 403     -16.221  -6.702  24.757  1.00 87.59           H
ATOM   3664  C   TRP A 403     -17.139  -4.877  25.356  1.00 87.59           C
ATOM   3665  CB  TRP A 403     -14.664  -5.417  25.471  1.00 87.59           C
ATOM   3666  HB2 TRP A 403     -13.880  -6.011  25.001  1.00 87.59           H
ATOM   3667  HB3 TRP A 403     -14.374  -4.369  25.391  1.00 87.59           H
ATOM   3668  O   TRP A 403     -18.048  -5.482  25.926  1.00 87.59           O
ATOM   3669  CG  TRP A 403     -14.721  -5.783  26.918  1.00 87.59           C
ATOM   3670  CD1 TRP A 403     -14.637  -7.038  27.414  1.00 87.59           C
ATOM   3671  HD1 TRP A 403     -14.496  -7.929  26.821  1.00 87.59           H
ATOM   3672  CD2 TRP A 403     -14.884  -4.905  28.074  1.00 87.59           C
ATOM   3673  CE2 TRP A 403     -14.908  -5.711  29.250  1.00 87.59           C
ATOM   3674  CE3 TRP A 403     -15.003  -3.509  28.247  1.00 87.59           C
ATOM   3675  HE3 TRP A 403     -14.952  -2.868  27.379  1.00 87.59           H
ATOM   3676  NE1 TRP A 403     -14.745  -7.000  28.790  1.00 87.59           N
ATOM   3677  HE1 TRP A 403     -14.667  -7.816  29.380  1.00 87.59           H
ATOM   3678  CH2 TRP A 403     -15.178  -3.772  30.670  1.00 87.59           C
ATOM   3679  HH2 TRP A 403     -15.275  -3.333  31.652  1.00 87.59           H
ATOM   3680  CZ2 TRP A 403     -15.054  -5.165  30.532  1.00 87.59           C
ATOM   3681  HZ2 TRP A 403     -15.054  -5.805  31.402  1.00 87.59           H
ATOM   3682  CZ3 TRP A 403     -15.152  -2.948  29.530  1.00 87.59           C
ATOM   3683  HZ3 TRP A 403     -15.225  -1.877  29.646  1.00 87.59           H
ATOM   3684  N   THR A 404     -17.188  -3.556  25.172  1.00 85.14           N
ATOM   3685  H   THR A 404     -16.422  -3.111  24.687  1.00 85.14           H
ATOM   3686  CA  THR A 404     -18.280  -2.725  25.702  1.00 85.14           C
ATOM   3687  HA  THR A 404     -18.392  -2.946  26.763  1.00 85.14           H
ATOM   3688  C   THR A 404     -19.631  -3.025  25.054  1.00 85.14           C
ATOM   3689  CB  THR A 404     -17.982  -1.229  25.567  1.00 85.14           C
ATOM   3690  HB  THR A 404     -18.888  -0.670  25.801  1.00 85.14           H
ATOM   3691  O   THR A 404     -20.635  -3.127  25.756  1.00 85.14           O
ATOM   3692  CG2 THR A 404     -16.889  -0.790  26.529  1.00 85.14           C
ATOM   3693 HG21 THR A 404     -17.113  -1.147  27.535  1.00 85.14           H
ATOM   3694 HG22 THR A 404     -15.910  -1.163  26.226  1.00 85.14           H
ATOM   3695 HG23 THR A 404     -16.876   0.299  26.555  1.00 85.14           H
ATOM   3696  OG1 THR A 404     -17.564  -0.910  24.265  1.00 85.14           O
ATOM   3697  HG1 THR A 404     -16.639  -1.162  24.204  1.00 85.14           H
ATOM   3698  N   LEU A 405     -19.694  -3.239  23.734  1.00 82.58           N
ATOM   3699  H   LEU A 405     -18.848  -3.117  23.196  1.00 82.58           H
ATOM   3700  CA  LEU A 405     -20.946  -3.577  23.039  1.00 82.58           C
ATOM   3701  HA  LEU A 405     -21.719  -2.886  23.375  1.00 82.58           H
ATOM   3702  C   LEU A 405     -21.478  -4.984  23.358  1.00 82.58           C
ATOM   3703  CB  LEU A 405     -20.745  -3.432  21.522  1.00 82.58           C
ATOM   3704  HB2 LEU A 405     -21.575  -3.917  21.009  1.00 82.58           H
ATOM   3705  HB3 LEU A 405     -19.833  -3.961  21.245  1.00 82.58           H
ATOM   3706  O   LEU A 405     -22.660  -5.263  23.104  1.00 82.58           O
ATOM   3707  CG  LEU A 405     -20.663  -1.981  21.021  1.00 82.58           C
ATOM   3708  HG  LEU A 405     -19.866  -1.440  21.531  1.00 82.58           H
ATOM   3709  CD1 LEU A 405     -20.376  -2.003  19.520  1.00 82.58           C
ATOM   3710 HD11 LEU A 405     -21.157  -2.541  18.983  1.00 82.58           H
ATOM   3711 HD12 LEU A 405     -20.317  -0.975  19.161  1.00 82.58           H
ATOM   3712 HD13 LEU A 405     -19.413  -2.486  19.353  1.00 82.58           H
ATOM   3713  CD2 LEU A 405     -21.975  -1.214  21.215  1.00 82.58           C
ATOM   3714 HD21 LEU A 405     -22.165  -1.079  22.280  1.00 82.58           H
ATOM   3715 HD22 LEU A 405     -22.804  -1.754  20.757  1.00 82.58           H
ATOM   3716 HD23 LEU A 405     -21.883  -0.223  20.771  1.00 82.58           H
ATOM   3717  N   TRP A 406     -20.627  -5.881  23.854  1.00 79.88           N
ATOM   3718  H   TRP A 406     -19.651  -5.630  23.923  1.00 79.88           H
ATOM   3719  CA  TRP A 406     -21.025  -7.205  24.336  1.00 79.88           C
ATOM   3720  HA  TRP A 406     -21.928  -7.532  23.821  1.00 79.88           H
ATOM   3721  C   TRP A 406     -21.401  -7.199  25.817  1.00 79.88           C
ATOM   3722  CB  TRP A 406     -19.926  -8.220  24.014  1.00 79.88           C
ATOM   3723  HB2 TRP A 406     -20.143  -9.141  24.555  1.00 79.88           H
ATOM   3724  HB3 TRP A 406     -18.972  -7.844  24.385  1.00 79.88           H
ATOM   3725  O   TRP A 406     -22.375  -7.856  26.175  1.00 79.88           O
ATOM   3726  CG  TRP A 406     -19.768  -8.587  22.566  1.00 79.88           C
ATOM   3727  CD1 TRP A 406     -20.577  -8.226  21.540  1.00 79.88           C
ATOM   3728  HD1 TRP A 406     -21.439  -7.583  21.644  1.00 79.88           H
ATOM   3729  CD2 TRP A 406     -18.713  -9.397  21.968  1.00 79.88           C
ATOM   3730  CE2 TRP A 406     -18.970  -9.515  20.569  1.00 79.88           C
ATOM   3731  CE3 TRP A 406     -17.560 -10.038  22.465  1.00 79.88           C
ATOM   3732  HE3 TRP A 406     -17.327  -9.967  23.517  1.00 79.88           H
ATOM   3733  NE1 TRP A 406     -20.116  -8.781  20.362  1.00 79.88           N
ATOM   3734  HE1 TRP A 406     -20.530  -8.632  19.453  1.00 79.88           H
ATOM   3735  CH2 TRP A 406     -16.995 -10.865  20.235  1.00 79.88           C
ATOM   3736  HH2 TRP A 406     -16.330 -11.424  19.593  1.00 79.88           H
ATOM   3737  CZ2 TRP A 406     -18.135 -10.237  19.706  1.00 79.88           C
ATOM   3738  HZ2 TRP A 406     -18.352 -10.307  18.650  1.00 79.88           H
ATOM   3739  CZ3 TRP A 406     -16.710 -10.761  21.608  1.00 79.88           C
ATOM   3740  HZ3 TRP A 406     -15.829 -11.242  22.007  1.00 79.88           H
ATOM   3741  N   GLY A 407     -20.716  -6.410  26.649  1.00 72.45           N
ATOM   3742  H   GLY A 407     -19.879  -5.957  26.311  1.00 72.45           H
ATOM   3743  CA  GLY A 407     -21.055  -6.249  28.067  1.00 72.45           C
ATOM   3744  HA2 GLY A 407     -20.204  -5.796  28.574  1.00 72.45           H
ATOM   3745  HA3 GLY A 407     -21.234  -7.228  28.511  1.00 72.45           H
ATOM   3746  C   GLY A 407     -22.284  -5.368  28.331  1.00 72.45           C
ATOM   3747  O   GLY A 407     -22.917  -5.483  29.380  1.00 72.45           O
ATOM   3748  N   ALA A 408     -22.658  -4.490  27.397  1.00 62.95           N
ATOM   3749  H   ALA A 408     -22.049  -4.355  26.603  1.00 62.95           H
ATOM   3750  CA  ALA A 408     -23.713  -3.509  27.629  1.00 62.95           C
ATOM   3751  HA  ALA A 408     -23.510  -3.030  28.587  1.00 62.95           H
ATOM   3752  C   ALA A 408     -25.126  -4.125  27.715  1.00 62.95           C
ATOM   3753  CB  ALA A 408     -23.627  -2.410  26.560  1.00 62.95           C
ATOM   3754  HB1 ALA A 408     -23.701  -2.850  25.565  1.00 62.95           H
ATOM   3755  HB2 ALA A 408     -22.680  -1.879  26.654  1.00 62.95           H
ATOM   3756  HB3 ALA A 408     -24.438  -1.697  26.702  1.00 62.95           H
ATOM   3757  O   ALA A 408     -25.798  -4.343  26.704  1.00 62.95           O
ATOM   3758  N   LYS A 409     -25.654  -4.242  28.940  1.00 55.68           N
ATOM   3759  H   LYS A 409     -25.001  -4.212  29.710  1.00 55.68           H
ATOM   3760  CA  LYS A 409     -27.059  -3.908  29.222  1.00 55.68           C
ATOM   3761  HA  LYS A 409     -27.698  -4.193  28.386  1.00 55.68           H
ATOM   3762  C   LYS A 409     -27.122  -2.387  29.394  1.00 55.68           C
ATOM   3763  CB  LYS A 409     -27.546  -4.616  30.509  1.00 55.68           C
ATOM   3764  HB2 LYS A 409     -28.472  -4.137  30.829  1.00 55.68           H
ATOM   3765  HB3 LYS A 409     -26.808  -4.465  31.297  1.00 55.68           H
ATOM   3766  O   LYS A 409     -26.881  -1.919  30.495  1.00 55.68           O
ATOM   3767  CG  LYS A 409     -27.823  -6.121  30.367  1.00 55.68           C
ATOM   3768  HG2 LYS A 409     -28.590  -6.277  29.609  1.00 55.68           H
ATOM   3769  HG3 LYS A 409     -26.910  -6.630  30.060  1.00 55.68           H
ATOM   3770  CD  LYS A 409     -28.303  -6.701  31.712  1.00 55.68           C
ATOM   3771  HD2 LYS A 409     -27.525  -6.538  32.458  1.00 55.68           H
ATOM   3772  HD3 LYS A 409     -29.204  -6.175  32.028  1.00 55.68           H
ATOM   3773  CE  LYS A 409     -28.598  -8.204  31.609  1.00 55.68           C
ATOM   3774  HE2 LYS A 409     -29.387  -8.358  30.872  1.00 55.68           H
ATOM   3775  HE3 LYS A 409     -27.701  -8.705  31.245  1.00 55.68           H
ATOM   3776  NZ  LYS A 409     -28.999  -8.784  32.920  1.00 55.68           N
ATOM   3777  HZ1 LYS A 409     -28.262  -8.665  33.599  1.00 55.68           H
ATOM   3778  HZ2 LYS A 409     -29.176  -9.775  32.838  1.00 55.68           H
ATOM   3779  HZ3 LYS A 409     -29.832  -8.341  33.281  1.00 55.68           H
ATOM   3780  N   GLN A 410     -27.377  -1.601  28.339  1.00 52.94           N
ATOM   3781  H   GLN A 410     -27.501  -2.024  27.431  1.00 52.94           H
ATOM   3782  CA  GLN A 410     -27.538  -0.139  28.488  1.00 52.94           C
ATOM   3783  HA  GLN A 410     -26.605   0.283  28.862  1.00 52.94           H
ATOM   3784  C   GLN A 410     -28.672   0.158  29.497  1.00 52.94           C
ATOM   3785  CB  GLN A 410     -27.847   0.547  27.141  1.00 52.94           C
ATOM   3786  HB2 GLN A 410     -28.472   1.419  27.333  1.00 52.94           H
ATOM   3787  HB3 GLN A 410     -28.416  -0.130  26.504  1.00 52.94           H
ATOM   3788  O   GLN A 410     -29.834  -0.147  29.186  1.00 52.94           O
ATOM   3789  CG  GLN A 410     -26.603   1.051  26.391  1.00 52.94           C
ATOM   3790  HG2 GLN A 410     -26.045   1.737  27.028  1.00 52.94           H
ATOM   3791  HG3 GLN A 410     -25.961   0.208  26.137  1.00 52.94           H
ATOM   3792  CD  GLN A 410     -27.015   1.767  25.104  1.00 52.94           C
ATOM   3793  NE2 GLN A 410     -27.064   3.082  25.093  1.00 52.94           N
ATOM   3794 HE21 GLN A 410     -27.823   3.469  24.550  1.00 52.94           H
ATOM   3795 HE22 GLN A 410     -26.877   3.585  25.948  1.00 52.94           H
ATOM   3796  OE1 GLN A 410     -27.332   1.139  24.102  1.00 52.94           O
ATOM   3797  N   PRO A 411     -28.375   0.726  30.683  1.00 46.41           N
ATOM   3798  CA  PRO A 411     -29.389   1.153  31.637  1.00 46.41           C
ATOM   3799  HA  PRO A 411     -30.213   0.440  31.658  1.00 46.41           H
ATOM   3800  C   PRO A 411     -29.902   2.541  31.225  1.00 46.41           C
ATOM   3801  CB  PRO A 411     -28.695   1.175  33.013  1.00 46.41           C
ATOM   3802  HB2 PRO A 411     -28.714   2.181  33.433  1.00 46.41           H
ATOM   3803  HB3 PRO A 411     -29.173   0.480  33.702  1.00 46.41           H
ATOM   3804  O   PRO A 411     -29.109   3.411  30.882  1.00 46.41           O
ATOM   3805  CG  PRO A 411     -27.244   0.756  32.751  1.00 46.41           C
ATOM   3806  HG2 PRO A 411     -27.129  -0.309  32.955  1.00 46.41           H
ATOM   3807  HG3 PRO A 411     -26.539   1.338  33.344  1.00 46.41           H
ATOM   3808  CD  PRO A 411     -27.065   1.007  31.260  1.00 46.41           C
ATOM   3809  HD2 PRO A 411     -26.265   0.373  30.878  1.00 46.41           H
ATOM   3810  HD3 PRO A 411     -26.813   2.054  31.093  1.00 46.41           H
ATOM   3811  N   GLY A 412     -31.217   2.769  31.277  1.00 55.08           N
ATOM   3812  H   GLY A 412     -31.822   2.009  31.552  1.00 55.08           H
ATOM   3813  CA  GLY A 412     -31.754   4.133  31.416  1.00 55.08           C
ATOM   3814  HA2 GLY A 412     -30.987   4.774  31.850  1.00 55.08           H
ATOM   3815  HA3 GLY A 412     -32.570   4.097  32.139  1.00 55.08           H
ATOM   3816  C   GLY A 412     -32.297   4.870  30.185  1.00 55.08           C
ATOM   3817  O   GLY A 412     -32.711   6.013  30.335  1.00 55.08           O
ATOM   3818  N   GLU A 413     -32.383   4.282  28.989  1.00 54.49           N
ATOM   3819  H   GLU A 413     -32.003   3.355  28.859  1.00 54.49           H
ATOM   3820  CA  GLU A 413     -33.088   4.950  27.877  1.00 54.49           C
ATOM   3821  HA  GLU A 413     -33.005   6.029  28.005  1.00 54.49           H
ATOM   3822  C   GLU A 413     -34.594   4.645  27.922  1.00 54.49           C
ATOM   3823  CB  GLU A 413     -32.414   4.629  26.526  1.00 54.49           C
ATOM   3824  HB2 GLU A 413     -33.158   4.617  25.730  1.00 54.49           H
ATOM   3825  HB3 GLU A 413     -31.954   3.643  26.585  1.00 54.49           H
ATOM   3826  O   GLU A 413     -35.004   3.508  27.692  1.00 54.49           O
ATOM   3827  CG  GLU A 413     -31.369   5.721  26.205  1.00 54.49           C
ATOM   3828  HG2 GLU A 413     -31.893   6.579  25.783  1.00 54.49           H
ATOM   3829  HG3 GLU A 413     -30.913   6.048  27.140  1.00 54.49           H
ATOM   3830  CD  GLU A 413     -30.214   5.308  25.274  1.00 54.49           C
ATOM   3831  OE1 GLU A 413     -29.481   6.212  24.817  1.00 54.49           O
ATOM   3832  OE2 GLU A 413     -30.006   4.093  25.029  1.00 54.49           O
ATOM   3833  N   HIS A 414     -35.421   5.673  28.165  1.00 57.34           N
ATOM   3834  H   HIS A 414     -34.993   6.545  28.439  1.00 57.34           H
ATOM   3835  CA  HIS A 414     -36.900   5.656  28.133  1.00 57.34           C
ATOM   3836  HA  HIS A 414     -37.242   4.876  28.812  1.00 57.34           H
ATOM   3837  C   HIS A 414     -37.511   5.319  26.752  1.00 57.34           C
ATOM   3838  CB  HIS A 414     -37.432   7.010  28.646  1.00 57.34           C
ATOM   3839  HB2 HIS A 414     -36.898   7.824  28.156  1.00 57.34           H
ATOM   3840  HB3 HIS A 414     -38.486   7.117  28.389  1.00 57.34           H
ATOM   3841  O   HIS A 414     -38.689   5.564  26.498  1.00 57.34           O
ATOM   3842  CG  HIS A 414     -37.350   7.176  30.139  1.00 57.34           C
ATOM   3843  CD2 HIS A 414     -36.536   8.031  30.831  1.00 57.34           C
ATOM   3844  HD2 HIS A 414     -35.801   8.700  30.407  1.00 57.34           H
ATOM   3845  ND1 HIS A 414     -38.153   6.543  31.063  1.00 57.34           N
ATOM   3846  HD1 HIS A 414     -38.915   5.912  30.863  1.00 57.34           H
ATOM   3847  CE1 HIS A 414     -37.824   7.000  32.282  1.00 57.34           C
ATOM   3848  HE1 HIS A 414     -38.297   6.710  33.208  1.00 57.34           H
ATOM   3849  NE2 HIS A 414     -36.840   7.904  32.188  1.00 57.34           N
ATOM   3850  N   HIS A 415     -36.735   4.748  25.835  1.00 63.23           N
ATOM   3851  H   HIS A 415     -35.834   4.414  26.146  1.00 63.23           H
ATOM   3852  CA  HIS A 415     -37.244   4.255  24.566  1.00 63.23           C
ATOM   3853  HA  HIS A 415     -38.066   4.895  24.244  1.00 63.23           H
ATOM   3854  C   HIS A 415     -37.799   2.839  24.721  1.00 63.23           C
ATOM   3855  CB  HIS A 415     -36.146   4.333  23.503  1.00 63.23           C
ATOM   3856  HB2 HIS A 415     -35.251   3.826  23.863  1.00 63.23           H
ATOM   3857  HB3 HIS A 415     -36.491   3.819  22.606  1.00 63.23           H
ATOM   3858  O   HIS A 415     -37.261   2.015  25.463  1.00 63.23           O
ATOM   3859  CG  HIS A 415     -35.812   5.752  23.121  1.00 63.23           C
ATOM   3860  CD2 HIS A 415     -34.609   6.386  23.287  1.00 63.23           C
ATOM   3861  HD2 HIS A 415     -33.713   5.959  23.712  1.00 63.23           H
ATOM   3862  ND1 HIS A 415     -36.679   6.666  22.563  1.00 63.23           N
ATOM   3863  HD1 HIS A 415     -37.672   6.550  22.418  1.00 63.23           H
ATOM   3864  CE1 HIS A 415     -36.015   7.821  22.396  1.00 63.23           C
ATOM   3865  HE1 HIS A 415     -36.441   8.739  22.018  1.00 63.23           H
ATOM   3866  NE2 HIS A 415     -34.747   7.691  22.809  1.00 63.23           N
ATOM   3867  N   SER A 416     -38.844   2.522  23.954  1.00 70.70           N
ATOM   3868  H   SER A 416     -39.317   3.243  23.429  1.00 70.70           H
ATOM   3869  CA  SER A 416     -39.346   1.154  23.833  1.00 70.70           C
ATOM   3870  HA  SER A 416     -39.812   0.873  24.778  1.00 70.70           H
ATOM   3871  C   SER A 416     -38.194   0.188  23.533  1.00 70.70           C
ATOM   3872  CB  SER A 416     -40.390   1.064  22.714  1.00 70.70           C
ATOM   3873  HB2 SER A 416     -40.863   0.082  22.727  1.00 70.70           H
ATOM   3874  HB3 SER A 416     -39.895   1.203  21.753  1.00 70.70           H
ATOM   3875  O   SER A 416     -37.302   0.495  22.733  1.00 70.70           O
ATOM   3876  OG  SER A 416     -41.373   2.067  22.858  1.00 70.70           O
ATOM   3877  HG  SER A 416     -41.963   1.867  23.588  1.00 70.70           H
ATOM   3878  N   ALA A 417     -38.230  -1.008  24.129  1.00 71.84           N
ATOM   3879  H   ALA A 417     -38.947  -1.175  24.820  1.00 71.84           H
ATOM   3880  CA  ALA A 417     -37.191  -2.027  23.957  1.00 71.84           C
ATOM   3881  HA  ALA A 417     -36.281  -1.671  24.440  1.00 71.84           H
ATOM   3882  C   ALA A 417     -36.853  -2.302  22.474  1.00 71.84           C
ATOM   3883  CB  ALA A 417     -37.663  -3.302  24.668  1.00 71.84           C
ATOM   3884  HB1 ALA A 417     -36.902  -4.076  24.580  1.00 71.84           H
ATOM   3885  HB2 ALA A 417     -37.835  -3.097  25.725  1.00 71.84           H
ATOM   3886  HB3 ALA A 417     -38.589  -3.664  24.221  1.00 71.84           H
ATOM   3887  O   ALA A 417     -35.698  -2.571  22.144  1.00 71.84           O
ATOM   3888  N   ALA A 418     -37.837  -2.163  21.575  1.00 73.33           N
ATOM   3889  H   ALA A 418     -38.758  -1.936  21.921  1.00 73.33           H
ATOM   3890  CA  ALA A 418     -37.670  -2.281  20.128  1.00 73.33           C
ATOM   3891  HA  ALA A 418     -37.253  -3.264  19.908  1.00 73.33           H
ATOM   3892  C   ALA A 418     -36.710  -1.233  19.527  1.00 73.33           C
ATOM   3893  CB  ALA A 418     -39.061  -2.202  19.485  1.00 73.33           C
ATOM   3894  HB1 ALA A 418     -39.698  -2.998  19.871  1.00 73.33           H
ATOM   3895  HB2 ALA A 418     -38.972  -2.320  18.405  1.00 73.33           H
ATOM   3896  HB3 ALA A 418     -39.525  -1.238  19.695  1.00 73.33           H
ATOM   3897  O   ALA A 418     -35.765  -1.604  18.826  1.00 73.33           O
ATOM   3898  N   THR A 419     -36.898   0.058  19.828  1.00 72.02           N
ATOM   3899  H   THR A 419     -37.677   0.318  20.416  1.00 72.02           H
ATOM   3900  CA  THR A 419     -36.053   1.153  19.313  1.00 72.02           C
ATOM   3901  HA  THR A 419     -36.041   1.105  18.224  1.00 72.02           H
ATOM   3902  C   THR A 419     -34.616   1.016  19.809  1.00 72.02           C
ATOM   3903  CB  THR A 419     -36.618   2.521  19.726  1.00 72.02           C
ATOM   3904  HB  THR A 419     -36.526   2.635  20.806  1.00 72.02           H
ATOM   3905  O   THR A 419     -33.674   1.137  19.023  1.00 72.02           O
ATOM   3906  CG2 THR A 419     -35.921   3.689  19.030  1.00 72.02           C
ATOM   3907 HG21 THR A 419     -34.868   3.720  19.309  1.00 72.02           H
ATOM   3908 HG22 THR A 419     -36.381   4.629  19.338  1.00 72.02           H
ATOM   3909 HG23 THR A 419     -36.005   3.585  17.948  1.00 72.02           H
ATOM   3910  OG1 THR A 419     -37.982   2.578  19.382  1.00 72.02           O
ATOM   3911  HG1 THR A 419     -38.287   3.481  19.493  1.00 72.02           H
ATOM   3912  N   ARG A 420     -34.441   0.658  21.090  1.00 72.25           N
ATOM   3913  H   ARG A 420     -35.263   0.579  21.672  1.00 72.25           H
ATOM   3914  CA  ARG A 420     -33.124   0.372  21.681  1.00 72.25           C
ATOM   3915  HA  ARG A 420     -32.490   1.250  21.564  1.00 72.25           H
ATOM   3916  C   ARG A 420     -32.423  -0.775  20.950  1.00 72.25           C
ATOM   3917  CB  ARG A 420     -33.297   0.090  23.182  1.00 72.25           C
ATOM   3918  HB2 ARG A 420     -33.822   0.930  23.638  1.00 72.25           H
ATOM   3919  HB3 ARG A 420     -33.904  -0.805  23.316  1.00 72.25           H
ATOM   3920  O   ARG A 420     -31.295  -0.618  20.489  1.00 72.25           O
ATOM   3921  CG  ARG A 420     -31.944  -0.085  23.895  1.00 72.25           C
ATOM   3922  HG2 ARG A 420     -31.342   0.808  23.734  1.00 72.25           H
ATOM   3923  HG3 ARG A 420     -31.409  -0.940  23.481  1.00 72.25           H
ATOM   3924  CD  ARG A 420     -32.111  -0.287  25.405  1.00 72.25           C
ATOM   3925  HD2 ARG A 420     -32.659   0.562  25.814  1.00 72.25           H
ATOM   3926  HD3 ARG A 420     -31.120  -0.301  25.858  1.00 72.25           H
ATOM   3927  NE  ARG A 420     -32.819  -1.544  25.725  1.00 72.25           N
ATOM   3928  HE  ARG A 420     -33.135  -2.102  24.945  1.00 72.25           H
ATOM   3929  NH1 ARG A 420     -32.694  -1.362  28.015  1.00 72.25           N
ATOM   3930 HH11 ARG A 420     -32.071  -0.572  27.930  1.00 72.25           H
ATOM   3931 HH12 ARG A 420     -32.953  -1.673  28.940  1.00 72.25           H
ATOM   3932  NH2 ARG A 420     -33.829  -3.052  27.097  1.00 72.25           N
ATOM   3933 HH21 ARG A 420     -34.083  -3.345  28.030  1.00 72.25           H
ATOM   3934 HH22 ARG A 420     -34.160  -3.563  26.292  1.00 72.25           H
ATOM   3935  CZ  ARG A 420     -33.111  -1.974  26.941  1.00 72.25           C
ATOM   3936  N   ASN A 421     -33.114  -1.901  20.762  1.00 73.81           N
ATOM   3937  H   ASN A 421     -34.038  -1.967  21.164  1.00 73.81           H
ATOM   3938  CA  ASN A 421     -32.560  -3.066  20.070  1.00 73.81           C
ATOM   3939  HA  ASN A 421     -31.655  -3.382  20.590  1.00 73.81           H
ATOM   3940  C   ASN A 421     -32.151  -2.744  18.624  1.00 73.81           C
ATOM   3941  CB  ASN A 421     -33.590  -4.210  20.115  1.00 73.81           C
ATOM   3942  HB2 ASN A 421     -33.270  -5.006  19.444  1.00 73.81           H
ATOM   3943  HB3 ASN A 421     -34.558  -3.844  19.773  1.00 73.81           H
ATOM   3944  O   ASN A 421     -31.128  -3.242  18.149  1.00 73.81           O
ATOM   3945  CG  ASN A 421     -33.753  -4.825  21.496  1.00 73.81           C
ATOM   3946  ND2 ASN A 421     -34.768  -5.634  21.686  1.00 73.81           N
ATOM   3947 HD21 ASN A 421     -34.856  -6.034  22.609  1.00 73.81           H
ATOM   3948 HD22 ASN A 421     -35.476  -5.758  20.976  1.00 73.81           H
ATOM   3949  OD1 ASN A 421     -32.961  -4.628  22.402  1.00 73.81           O
ATOM   3950  N   MET A 422     -32.914  -1.899  17.925  1.00 73.94           N
ATOM   3951  H   MET A 422     -33.758  -1.543  18.351  1.00 73.94           H
ATOM   3952  CA  MET A 422     -32.591  -1.477  16.562  1.00 73.94           C
ATOM   3953  HA  MET A 422     -32.380  -2.370  15.974  1.00 73.94           H
ATOM   3954  C   MET A 422     -31.336  -0.594  16.509  1.00 73.94           C
ATOM   3955  CB  MET A 422     -33.816  -0.793  15.943  1.00 73.94           C
ATOM   3956  HB2 MET A 422     -34.672  -1.461  16.049  1.00 73.94           H
ATOM   3957  HB3 MET A 422     -34.036   0.137  16.466  1.00 73.94           H
ATOM   3958  O   MET A 422     -30.445  -0.854  15.697  1.00 73.94           O
ATOM   3959  CG  MET A 422     -33.607  -0.511  14.452  1.00 73.94           C
ATOM   3960  HG2 MET A 422     -32.998   0.386  14.337  1.00 73.94           H
ATOM   3961  HG3 MET A 422     -33.065  -1.346  14.010  1.00 73.94           H
ATOM   3962  SD  MET A 422     -35.142  -0.315  13.511  1.00 73.94           S
ATOM   3963  CE  MET A 422     -35.821   1.191  14.262  1.00 73.94           C
ATOM   3964  HE1 MET A 422     -36.745   1.465  13.752  1.00 73.94           H
ATOM   3965  HE2 MET A 422     -36.037   1.018  15.316  1.00 73.94           H
ATOM   3966  HE3 MET A 422     -35.106   2.008  14.164  1.00 73.94           H
ATOM   3967  N   ALA A 423     -31.210   0.383  17.413  1.00 72.98           N
ATOM   3968  H   ALA A 423     -31.968   0.554  18.057  1.00 72.98           H
ATOM   3969  CA  ALA A 423     -30.025   1.235  17.508  1.00 72.98           C
ATOM   3970  HA  ALA A 423     -29.863   1.716  16.543  1.00 72.98           H
ATOM   3971  C   ALA A 423     -28.757   0.427  17.844  1.00 72.98           C
ATOM   3972  CB  ALA A 423     -30.296   2.327  18.548  1.00 72.98           C
ATOM   3973  HB1 ALA A 423     -31.178   2.899  18.262  1.00 72.98           H
ATOM   3974  HB2 ALA A 423     -30.468   1.883  19.529  1.00 72.98           H
ATOM   3975  HB3 ALA A 423     -29.443   3.003  18.608  1.00 72.98           H
ATOM   3976  O   ALA A 423     -27.720   0.588  17.195  1.00 72.98           O
ATOM   3977  N   THR A 424     -28.836  -0.505  18.801  1.00 74.90           N
ATOM   3978  H   THR A 424     -29.671  -0.551  19.367  1.00 74.90           H
ATOM   3979  CA  THR A 424     -27.712  -1.387  19.155  1.00 74.90           C
ATOM   3980  HA  THR A 424     -26.847  -0.767  19.391  1.00 74.90           H
ATOM   3981  C   THR A 424     -27.324  -2.305  17.992  1.00 74.90           C
ATOM   3982  CB  THR A 424     -28.045  -2.234  20.392  1.00 74.90           C
ATOM   3983  HB  THR A 424     -28.822  -2.951  20.127  1.00 74.90           H
ATOM   3984  O   THR A 424     -26.134  -2.484  17.727  1.00 74.90           O
ATOM   3985  CG2 THR A 424     -26.834  -2.995  20.930  1.00 74.90           C
ATOM   3986 HG21 THR A 424     -27.113  -3.512  21.849  1.00 74.90           H
ATOM   3987 HG22 THR A 424     -26.019  -2.304  21.144  1.00 74.90           H
ATOM   3988 HG23 THR A 424     -26.504  -3.733  20.199  1.00 74.90           H
ATOM   3989  OG1 THR A 424     -28.535  -1.434  21.438  1.00 74.90           O
ATOM   3990  HG1 THR A 424     -27.824  -0.974  21.890  1.00 74.90           H
ATOM   3991  N   ARG A 425     -28.296  -2.859  17.249  1.00 76.34           N
ATOM   3992  H   ARG A 425     -29.255  -2.685  17.516  1.00 76.34           H
ATOM   3993  CA  ARG A 425     -28.032  -3.671  16.045  1.00 76.34           C
ATOM   3994  HA  ARG A 425     -27.352  -4.484  16.298  1.00 76.34           H
ATOM   3995  C   ARG A 425     -27.323  -2.863  14.958  1.00 76.34           C
ATOM   3996  CB  ARG A 425     -29.341  -4.262  15.496  1.00 76.34           C
ATOM   3997  HB2 ARG A 425     -29.184  -4.572  14.463  1.00 76.34           H
ATOM   3998  HB3 ARG A 425     -30.115  -3.495  15.501  1.00 76.34           H
ATOM   3999  O   ARG A 425     -26.353  -3.355  14.384  1.00 76.34           O
ATOM   4000  CG  ARG A 425     -29.821  -5.490  16.285  1.00 76.34           C
ATOM   4001  HG2 ARG A 425     -29.874  -5.259  17.349  1.00 76.34           H
ATOM   4002  HG3 ARG A 425     -29.112  -6.305  16.143  1.00 76.34           H
ATOM   4003  CD  ARG A 425     -31.204  -5.923  15.780  1.00 76.34           C
ATOM   4004  HD2 ARG A 425     -31.128  -6.157  14.718  1.00 76.34           H
ATOM   4005  HD3 ARG A 425     -31.898  -5.093  15.909  1.00 76.34           H
ATOM   4006  NE  ARG A 425     -31.718  -7.099  16.511  1.00 76.34           N
ATOM   4007  HE  ARG A 425     -31.220  -7.375  17.345  1.00 76.34           H
ATOM   4008  NH1 ARG A 425     -33.522  -7.544  15.151  1.00 76.34           N
ATOM   4009 HH11 ARG A 425     -33.286  -6.756  14.565  1.00 76.34           H
ATOM   4010 HH12 ARG A 425     -34.329  -8.110  14.932  1.00 76.34           H
ATOM   4011  NH2 ARG A 425     -33.148  -8.827  16.932  1.00 76.34           N
ATOM   4012 HH21 ARG A 425     -33.950  -9.382  16.673  1.00 76.34           H
ATOM   4013 HH22 ARG A 425     -32.611  -9.102  17.742  1.00 76.34           H
ATOM   4014  CZ  ARG A 425     -32.787  -7.814  16.195  1.00 76.34           C
ATOM   4015  N   ALA A 426     -27.756  -1.626  14.711  1.00 73.78           N
ATOM   4016  H   ALA A 426     -28.578  -1.293  15.196  1.00 73.78           H
ATOM   4017  CA  ALA A 426     -27.110  -0.735  13.750  1.00 73.78           C
ATOM   4018  HA  ALA A 426     -27.077  -1.234  12.781  1.00 73.78           H
ATOM   4019  C   ALA A 426     -25.656  -0.421  14.151  1.00 73.78           C
ATOM   4020  CB  ALA A 426     -27.960   0.531  13.601  1.00 73.78           C
ATOM   4021  HB1 ALA A 426     -28.020   1.063  14.550  1.00 73.78           H
ATOM   4022  HB2 ALA A 426     -28.967   0.267  13.279  1.00 73.78           H
ATOM   4023  HB3 ALA A 426     -27.513   1.188  12.854  1.00 73.78           H
ATOM   4024  O   ALA A 426     -24.751  -0.569  13.329  1.00 73.78           O
ATOM   4025  N   LYS A 427     -25.405  -0.091  15.429  1.00 77.49           N
ATOM   4026  H   LYS A 427     -26.194   0.037  16.046  1.00 77.49           H
ATOM   4027  CA  LYS A 427     -24.046   0.130  15.961  1.00 77.49           C
ATOM   4028  HA  LYS A 427     -23.564   0.917  15.380  1.00 77.49           H
ATOM   4029  C   LYS A 427     -23.159  -1.111  15.800  1.00 77.49           C
ATOM   4030  CB  LYS A 427     -24.106   0.570  17.436  1.00 77.49           C
ATOM   4031  HB2 LYS A 427     -24.732  -0.126  17.995  1.00 77.49           H
ATOM   4032  HB3 LYS A 427     -23.099   0.520  17.852  1.00 77.49           H
ATOM   4033  O   LYS A 427     -22.057  -1.001  15.269  1.00 77.49           O
ATOM   4034  CG  LYS A 427     -24.630   2.005  17.636  1.00 77.49           C
ATOM   4035  HG2 LYS A 427     -23.970   2.701  17.119  1.00 77.49           H
ATOM   4036  HG3 LYS A 427     -25.630   2.097  17.212  1.00 77.49           H
ATOM   4037  CD  LYS A 427     -24.678   2.369  19.132  1.00 77.49           C
ATOM   4038  HD2 LYS A 427     -23.670   2.310  19.543  1.00 77.49           H
ATOM   4039  HD3 LYS A 427     -25.309   1.648  19.651  1.00 77.49           H
ATOM   4040  CE  LYS A 427     -25.238   3.783  19.368  1.00 77.49           C
ATOM   4041  HE2 LYS A 427     -24.624   4.498  18.822  1.00 77.49           H
ATOM   4042  HE3 LYS A 427     -26.248   3.828  18.959  1.00 77.49           H
ATOM   4043  NZ  LYS A 427     -25.267   4.150  20.814  1.00 77.49           N
ATOM   4044  HZ1 LYS A 427     -25.825   3.505  21.357  1.00 77.49           H
ATOM   4045  HZ2 LYS A 427     -24.340   4.168  21.213  1.00 77.49           H
ATOM   4046  HZ3 LYS A 427     -25.668   5.066  20.953  1.00 77.49           H
ATOM   4047  N   LYS A 428     -23.655  -2.296  16.181  1.00 80.45           N
ATOM   4048  H   LYS A 428     -24.564  -2.303  16.621  1.00 80.45           H
ATOM   4049  CA  LYS A 428     -22.927  -3.572  16.034  1.00 80.45           C
ATOM   4050  HA  LYS A 428     -21.962  -3.489  16.535  1.00 80.45           H
ATOM   4051  C   LYS A 428     -22.598  -3.890  14.574  1.00 80.45           C
ATOM   4052  CB  LYS A 428     -23.721  -4.726  16.676  1.00 80.45           C
ATOM   4053  HB2 LYS A 428     -23.302  -5.673  16.335  1.00 80.45           H
ATOM   4054  HB3 LYS A 428     -24.764  -4.680  16.363  1.00 80.45           H
ATOM   4055  O   LYS A 428     -21.503  -4.366  14.296  1.00 80.45           O
ATOM   4056  CG  LYS A 428     -23.630  -4.692  18.210  1.00 80.45           C
ATOM   4057  HG2 LYS A 428     -22.577  -4.736  18.492  1.00 80.45           H
ATOM   4058  HG3 LYS A 428     -24.036  -3.751  18.580  1.00 80.45           H
ATOM   4059  CD  LYS A 428     -24.366  -5.860  18.891  1.00 80.45           C
ATOM   4060  HD2 LYS A 428     -23.956  -6.805  18.534  1.00 80.45           H
ATOM   4061  HD3 LYS A 428     -25.431  -5.808  18.662  1.00 80.45           H
ATOM   4062  CE  LYS A 428     -24.141  -5.730  20.406  1.00 80.45           C
ATOM   4063  HE2 LYS A 428     -24.570  -4.789  20.750  1.00 80.45           H
ATOM   4064  HE3 LYS A 428     -23.068  -5.659  20.587  1.00 80.45           H
ATOM   4065  NZ  LYS A 428     -24.682  -6.849  21.220  1.00 80.45           N
ATOM   4066  HZ1 LYS A 428     -24.410  -6.690  22.180  1.00 80.45           H
ATOM   4067  HZ2 LYS A 428     -25.690  -6.895  21.190  1.00 80.45           H
ATOM   4068  HZ3 LYS A 428     -24.283  -7.737  20.951  1.00 80.45           H
ATOM   4069  N   ARG A 429     -23.508  -3.597  13.638  1.00 79.68           N
ATOM   4070  H   ARG A 429     -24.404  -3.246  13.944  1.00 79.68           H
ATOM   4071  CA  ARG A 429     -23.277  -3.793  12.198  1.00 79.68           C
ATOM   4072  HA  ARG A 429     -22.955  -4.822  12.035  1.00 79.68           H
ATOM   4073  C   ARG A 429     -22.141  -2.914  11.674  1.00 79.68           C
ATOM   4074  CB  ARG A 429     -24.588  -3.557  11.432  1.00 79.68           C
ATOM   4075  HB2 ARG A 429     -24.923  -2.532  11.586  1.00 79.68           H
ATOM   4076  HB3 ARG A 429     -25.348  -4.231  11.825  1.00 79.68           H
ATOM   4077  O   ARG A 429     -21.278  -3.422  10.967  1.00 79.68           O
ATOM   4078  CG  ARG A 429     -24.428  -3.811   9.926  1.00 79.68           C
ATOM   4079  HG2 ARG A 429     -24.061  -4.824   9.764  1.00 79.68           H
ATOM   4080  HG3 ARG A 429     -23.713  -3.104   9.506  1.00 79.68           H
ATOM   4081  CD  ARG A 429     -25.768  -3.637   9.205  1.00 79.68           C
ATOM   4082  HD2 ARG A 429     -26.479  -4.362   9.599  1.00 79.68           H
ATOM   4083  HD3 ARG A 429     -26.141  -2.631   9.395  1.00 79.68           H
ATOM   4084  NE  ARG A 429     -25.612  -3.835   7.755  1.00 79.68           N
ATOM   4085  HE  ARG A 429     -24.679  -4.015   7.414  1.00 79.68           H
ATOM   4086  NH1 ARG A 429     -27.799  -3.479   7.119  1.00 79.68           N
ATOM   4087 HH11 ARG A 429     -28.469  -3.445   6.364  1.00 79.68           H
ATOM   4088 HH12 ARG A 429     -28.073  -3.338   8.080  1.00 79.68           H
ATOM   4089  NH2 ARG A 429     -26.243  -3.896   5.585  1.00 79.68           N
ATOM   4090 HH21 ARG A 429     -25.280  -3.997   5.300  1.00 79.68           H
ATOM   4091 HH22 ARG A 429     -26.852  -3.611   4.831  1.00 79.68           H
ATOM   4092  CZ  ARG A 429     -26.554  -3.737   6.833  1.00 79.68           C
ATOM   4093  N   VAL A 430     -22.131  -1.629  12.037  1.00 78.00           N
ATOM   4094  H   VAL A 430     -22.890  -1.283  12.606  1.00 78.00           H
ATOM   4095  CA  VAL A 430     -21.062  -0.699  11.633  1.00 78.00           C
ATOM   4096  HA  VAL A 430     -20.943  -0.748  10.551  1.00 78.00           H
ATOM   4097  C   VAL A 430     -19.726  -1.118  12.239  1.00 78.00           C
ATOM   4098  CB  VAL A 430     -21.404   0.756  12.009  1.00 78.00           C
ATOM   4099  HB  VAL A 430     -21.621   0.812  13.076  1.00 78.00           H
ATOM   4100  O   VAL A 430     -18.738  -1.181  11.520  1.00 78.00           O
ATOM   4101  CG1 VAL A 430     -20.255   1.727  11.696  1.00 78.00           C
ATOM   4102 HG11 VAL A 430     -20.566   2.752  11.894  1.00 78.00           H
ATOM   4103 HG12 VAL A 430     -19.386   1.504  12.314  1.00 78.00           H
ATOM   4104 HG13 VAL A 430     -19.971   1.639  10.647  1.00 78.00           H
ATOM   4105  CG2 VAL A 430     -22.634   1.242  11.233  1.00 78.00           C
ATOM   4106 HG21 VAL A 430     -22.885   2.260  11.532  1.00 78.00           H
ATOM   4107 HG22 VAL A 430     -22.429   1.227  10.163  1.00 78.00           H
ATOM   4108 HG23 VAL A 430     -23.495   0.605  11.435  1.00 78.00           H
ATOM   4109  N   VAL A 431     -19.687  -1.458  13.532  1.00 80.80           N
ATOM   4110  H   VAL A 431     -20.527  -1.379  14.087  1.00 80.80           H
ATOM   4111  CA  VAL A 431     -18.451  -1.925  14.183  1.00 80.80           C
ATOM   4112  HA  VAL A 431     -17.675  -1.173  14.045  1.00 80.80           H
ATOM   4113  C   VAL A 431     -17.929  -3.192  13.515  1.00 80.80           C
ATOM   4114  CB  VAL A 431     -18.657  -2.122  15.693  1.00 80.80           C
ATOM   4115  HB  VAL A 431     -19.559  -2.711  15.860  1.00 80.80           H
ATOM   4116  O   VAL A 431     -16.773  -3.208  13.115  1.00 80.80           O
ATOM   4117  CG1 VAL A 431     -17.484  -2.834  16.377  1.00 80.80           C
ATOM   4118 HG11 VAL A 431     -16.569  -2.250  16.274  1.00 80.80           H
ATOM   4119 HG12 VAL A 431     -17.316  -3.821  15.946  1.00 80.80           H
ATOM   4120 HG13 VAL A 431     -17.709  -2.983  17.433  1.00 80.80           H
ATOM   4121  CG2 VAL A 431     -18.829  -0.744  16.345  1.00 80.80           C
ATOM   4122 HG21 VAL A 431     -18.945  -0.861  17.423  1.00 80.80           H
ATOM   4123 HG22 VAL A 431     -19.706  -0.233  15.949  1.00 80.80           H
ATOM   4124 HG23 VAL A 431     -17.944  -0.134  16.159  1.00 80.80           H
ATOM   4125  N   LYS A 432     -18.783  -4.203  13.297  1.00 82.67           N
ATOM   4126  H   LYS A 432     -19.725  -4.124  13.652  1.00 82.67           H
ATOM   4127  CA  LYS A 432     -18.395  -5.435  12.596  1.00 82.67           C
ATOM   4128  HA  LYS A 432     -17.611  -5.925  13.174  1.00 82.67           H
ATOM   4129  C   LYS A 432     -17.780  -5.136  11.227  1.00 82.67           C
ATOM   4130  CB  LYS A 432     -19.605  -6.380  12.480  1.00 82.67           C
ATOM   4131  HB2 LYS A 432     -20.394  -5.893  11.908  1.00 82.67           H
ATOM   4132  HB3 LYS A 432     -19.980  -6.594  13.481  1.00 82.67           H
ATOM   4133  O   LYS A 432     -16.739  -5.692  10.909  1.00 82.67           O
ATOM   4134  CG  LYS A 432     -19.225  -7.706  11.797  1.00 82.67           C
ATOM   4135  HG2 LYS A 432     -18.425  -8.178  12.367  1.00 82.67           H
ATOM   4136  HG3 LYS A 432     -18.860  -7.504  10.790  1.00 82.67           H
ATOM   4137  CD  LYS A 432     -20.406  -8.681  11.688  1.00 82.67           C
ATOM   4138  HD2 LYS A 432     -20.759  -8.934  12.688  1.00 82.67           H
ATOM   4139  HD3 LYS A 432     -21.210  -8.214  11.120  1.00 82.67           H
ATOM   4140  CE  LYS A 432     -19.920  -9.947  10.965  1.00 82.67           C
ATOM   4141  HE2 LYS A 432     -19.537  -9.662   9.985  1.00 82.67           H
ATOM   4142  HE3 LYS A 432     -19.080 -10.360  11.525  1.00 82.67           H
ATOM   4143  NZ  LYS A 432     -20.978 -10.980  10.815  1.00 82.67           N
ATOM   4144  HZ1 LYS A 432     -21.749 -10.638  10.261  1.00 82.67           H
ATOM   4145  HZ2 LYS A 432     -21.310 -11.291  11.717  1.00 82.67           H
ATOM   4146  HZ3 LYS A 432     -20.594 -11.787  10.344  1.00 82.67           H
ATOM   4147  N   MET A 433     -18.408  -4.260  10.440  1.00 82.13           N
ATOM   4148  H   MET A 433     -19.261  -3.834  10.776  1.00 82.13           H
ATOM   4149  CA  MET A 433     -17.892  -3.854   9.131  1.00 82.13           C
ATOM   4150  HA  MET A 433     -17.824  -4.729   8.484  1.00 82.13           H
ATOM   4151  C   MET A 433     -16.482  -3.269   9.239  1.00 82.13           C
ATOM   4152  CB  MET A 433     -18.857  -2.850   8.490  1.00 82.13           C
ATOM   4153  HB2 MET A 433     -19.805  -3.347   8.284  1.00 82.13           H
ATOM   4154  HB3 MET A 433     -19.048  -2.035   9.189  1.00 82.13           H
ATOM   4155  O   MET A 433     -15.582  -3.750   8.561  1.00 82.13           O
ATOM   4156  CG  MET A 433     -18.325  -2.242   7.188  1.00 82.13           C
ATOM   4157  HG2 MET A 433     -18.239  -3.025   6.435  1.00 82.13           H
ATOM   4158  HG3 MET A 433     -17.326  -1.832   7.336  1.00 82.13           H
ATOM   4159  SD  MET A 433     -19.384  -0.901   6.586  1.00 82.13           S
ATOM   4160  CE  MET A 433     -18.644   0.481   7.488  1.00 82.13           C
ATOM   4161  HE1 MET A 433     -19.194   1.396   7.264  1.00 82.13           H
ATOM   4162  HE2 MET A 433     -18.680   0.287   8.560  1.00 82.13           H
ATOM   4163  HE3 MET A 433     -17.607   0.601   7.175  1.00 82.13           H
ATOM   4164  N   VAL A 434     -16.266  -2.263  10.093  1.00 80.91           N
ATOM   4165  H   VAL A 434     -17.021  -1.919  10.669  1.00 80.91           H
ATOM   4166  CA  VAL A 434     -14.948  -1.613  10.145  1.00 80.91           C
ATOM   4167  HA  VAL A 434     -14.634  -1.455   9.114  1.00 80.91           H
ATOM   4168  C   VAL A 434     -13.884  -2.521  10.771  1.00 80.91           C
ATOM   4169  CB  VAL A 434     -14.973  -0.234  10.822  1.00 80.91           C
ATOM   4170  HB  VAL A 434     -15.055  -0.343  11.903  1.00 80.91           H
ATOM   4171  O   VAL A 434     -12.732  -2.475  10.355  1.00 80.91           O
ATOM   4172  CG1 VAL A 434     -13.670   0.478  10.451  1.00 80.91           C
ATOM   4173 HG11 VAL A 434     -13.552   0.519   9.369  1.00 80.91           H
ATOM   4174 HG12 VAL A 434     -13.670   1.501  10.827  1.00 80.91           H
ATOM   4175 HG13 VAL A 434     -12.806  -0.043  10.865  1.00 80.91           H
ATOM   4176  CG2 VAL A 434     -16.099   0.683  10.319  1.00 80.91           C
ATOM   4177 HG21 VAL A 434     -17.075   0.254  10.544  1.00 80.91           H
ATOM   4178 HG22 VAL A 434     -16.010   0.817   9.241  1.00 80.91           H
ATOM   4179 HG23 VAL A 434     -16.029   1.654  10.810  1.00 80.91           H
ATOM   4180  N   THR A 435     -14.255  -3.406  11.701  1.00 84.40           N
ATOM   4181  H   THR A 435     -15.196  -3.380  12.069  1.00 84.40           H
ATOM   4182  CA  THR A 435     -13.343  -4.443  12.204  1.00 84.40           C
ATOM   4183  HA  THR A 435     -12.447  -3.960  12.596  1.00 84.40           H
ATOM   4184  C   THR A 435     -12.889  -5.379  11.082  1.00 84.40           C
ATOM   4185  CB  THR A 435     -13.991  -5.255  13.334  1.00 84.40           C
ATOM   4186  HB  THR A 435     -14.872  -5.772  12.954  1.00 84.40           H
ATOM   4187  O   THR A 435     -11.704  -5.678  10.999  1.00 84.40           O
ATOM   4188  CG2 THR A 435     -13.040  -6.279  13.951  1.00 84.40           C
ATOM   4189 HG21 THR A 435     -12.798  -7.054  13.224  1.00 84.40           H
ATOM   4190 HG22 THR A 435     -12.117  -5.794  14.269  1.00 84.40           H
ATOM   4191 HG23 THR A 435     -13.515  -6.750  14.812  1.00 84.40           H
ATOM   4192  OG1 THR A 435     -14.383  -4.403  14.386  1.00 84.40           O
ATOM   4193  HG1 THR A 435     -13.598  -3.929  14.670  1.00 84.40           H
ATOM   4194  N   VAL A 436     -13.793  -5.801  10.189  1.00 87.41           N
ATOM   4195  H   VAL A 436     -14.754  -5.507  10.287  1.00 87.41           H
ATOM   4196  CA  VAL A 436     -13.426  -6.630   9.026  1.00 87.41           C
ATOM   4197  HA  VAL A 436     -12.872  -7.500   9.378  1.00 87.41           H
ATOM   4198  C   VAL A 436     -12.483  -5.873   8.088  1.00 87.41           C
ATOM   4199  CB  VAL A 436     -14.678  -7.135   8.281  1.00 87.41           C
ATOM   4200  HB  VAL A 436     -15.339  -6.295   8.068  1.00 87.41           H
ATOM   4201  O   VAL A 436     -11.460  -6.430   7.702  1.00 87.41           O
ATOM   4202  CG1 VAL A 436     -14.340  -7.831   6.958  1.00 87.41           C
ATOM   4203 HG11 VAL A 436     -13.656  -8.662   7.130  1.00 87.41           H
ATOM   4204 HG12 VAL A 436     -15.249  -8.199   6.482  1.00 87.41           H
ATOM   4205 HG13 VAL A 436     -13.864  -7.125   6.277  1.00 87.41           H
ATOM   4206  CG2 VAL A 436     -15.448  -8.157   9.130  1.00 87.41           C
ATOM   4207 HG21 VAL A 436     -15.650  -7.756  10.123  1.00 87.41           H
ATOM   4208 HG22 VAL A 436     -14.855  -9.065   9.240  1.00 87.41           H
ATOM   4209 HG23 VAL A 436     -16.393  -8.396   8.642  1.00 87.41           H
ATOM   4210  N   VAL A 437     -12.781  -4.606   7.773  1.00 87.41           N
ATOM   4211  H   VAL A 437     -13.653  -4.220   8.105  1.00 87.41           H
ATOM   4212  CA  VAL A 437     -11.913  -3.757   6.932  1.00 87.41           C
ATOM   4213  HA  VAL A 437     -11.794  -4.226   5.955  1.00 87.41           H
ATOM   4214  C   VAL A 437     -10.509  -3.630   7.536  1.00 87.41           C
ATOM   4215  CB  VAL A 437     -12.548  -2.367   6.721  1.00 87.41           C
ATOM   4216  HB  VAL A 437     -12.791  -1.937   7.693  1.00 87.41           H
ATOM   4217  O   VAL A 437      -9.523  -3.782   6.826  1.00 87.41           O
ATOM   4218  CG1 VAL A 437     -11.619  -1.392   5.990  1.00 87.41           C
ATOM   4219 HG11 VAL A 437     -12.124  -0.441   5.823  1.00 87.41           H
ATOM   4220 HG12 VAL A 437     -10.717  -1.209   6.574  1.00 87.41           H
ATOM   4221 HG13 VAL A 437     -11.326  -1.811   5.027  1.00 87.41           H
ATOM   4222  CG2 VAL A 437     -13.839  -2.462   5.896  1.00 87.41           C
ATOM   4223 HG21 VAL A 437     -14.536  -3.176   6.335  1.00 87.41           H
ATOM   4224 HG22 VAL A 437     -13.600  -2.794   4.886  1.00 87.41           H
ATOM   4225 HG23 VAL A 437     -14.318  -1.484   5.839  1.00 87.41           H
ATOM   4226  N   LEU A 438     -10.402  -3.416   8.852  1.00 88.20           N
ATOM   4227  H   LEU A 438     -11.249  -3.287   9.386  1.00 88.20           H
ATOM   4228  CA  LEU A 438      -9.117  -3.374   9.557  1.00 88.20           C
ATOM   4229  HA  LEU A 438      -8.488  -2.617   9.089  1.00 88.20           H
ATOM   4230  C   LEU A 438      -8.352  -4.700   9.446  1.00 88.20           C
ATOM   4231  CB  LEU A 438      -9.369  -2.966  11.023  1.00 88.20           C
ATOM   4232  HB2 LEU A 438     -10.292  -3.433  11.365  1.00 88.20           H
ATOM   4233  HB3 LEU A 438      -9.512  -1.886  11.054  1.00 88.20           H
ATOM   4234  O   LEU A 438      -7.164  -4.694   9.137  1.00 88.20           O
ATOM   4235  CG  LEU A 438      -8.264  -3.365  12.023  1.00 88.20           C
ATOM   4236  HG  LEU A 438      -8.250  -4.452  12.104  1.00 88.20           H
ATOM   4237  CD1 LEU A 438      -6.860  -2.910  11.634  1.00 88.20           C
ATOM   4238 HD11 LEU A 438      -6.319  -3.817  11.364  1.00 88.20           H
ATOM   4239 HD12 LEU A 438      -6.859  -2.253  10.765  1.00 88.20           H
ATOM   4240 HD13 LEU A 438      -6.314  -2.472  12.470  1.00 88.20           H
ATOM   4241  CD2 LEU A 438      -8.613  -2.847  13.410  1.00 88.20           C
ATOM   4242 HD21 LEU A 438      -9.542  -3.312  13.739  1.00 88.20           H
ATOM   4243 HD22 LEU A 438      -8.739  -1.766  13.365  1.00 88.20           H
ATOM   4244 HD23 LEU A 438      -7.824  -3.107  14.115  1.00 88.20           H
ATOM   4245  N   VAL A 439      -9.014  -5.829   9.705  1.00 91.27           N
ATOM   4246  H   VAL A 439      -9.993  -5.776   9.946  1.00 91.27           H
ATOM   4247  CA  VAL A 439      -8.364  -7.148   9.646  1.00 91.27           C
ATOM   4248  HA  VAL A 439      -7.501  -7.148  10.311  1.00 91.27           H
ATOM   4249  C   VAL A 439      -7.826  -7.418   8.242  1.00 91.27           C
ATOM   4250  CB  VAL A 439      -9.333  -8.252  10.106  1.00 91.27           C
ATOM   4251  HB  VAL A 439     -10.291  -8.126   9.602  1.00 91.27           H
ATOM   4252  O   VAL A 439      -6.682  -7.841   8.105  1.00 91.27           O
ATOM   4253  CG1 VAL A 439      -8.816  -9.665   9.811  1.00 91.27           C
ATOM   4254 HG11 VAL A 439      -9.476 -10.408  10.260  1.00 91.27           H
ATOM   4255 HG12 VAL A 439      -7.810  -9.787  10.213  1.00 91.27           H
ATOM   4256 HG13 VAL A 439      -8.797  -9.838   8.735  1.00 91.27           H
ATOM   4257  CG2 VAL A 439      -9.559  -8.162  11.622  1.00 91.27           C
ATOM   4258 HG21 VAL A 439      -8.631  -8.385  12.147  1.00 91.27           H
ATOM   4259 HG22 VAL A 439      -9.884  -7.160  11.904  1.00 91.27           H
ATOM   4260 HG23 VAL A 439     -10.324  -8.878  11.923  1.00 91.27           H
ATOM   4261  N   VAL A 440      -8.615  -7.117   7.208  1.00 93.14           N
ATOM   4262  H   VAL A 440      -9.535  -6.743   7.391  1.00 93.14           H
ATOM   4263  CA  VAL A 440      -8.179  -7.236   5.811  1.00 93.14           C
ATOM   4264  HA  VAL A 440      -7.836  -8.255   5.633  1.00 93.14           H
ATOM   4265  C   VAL A 440      -6.987  -6.327   5.531  1.00 93.14           C
ATOM   4266  CB  VAL A 440      -9.349  -6.949   4.857  1.00 93.14           C
ATOM   4267  HB  VAL A 440      -9.847  -6.024   5.150  1.00 93.14           H
ATOM   4268  O   VAL A 440      -5.980  -6.806   5.022  1.00 93.14           O
ATOM   4269  CG1 VAL A 440      -8.894  -6.813   3.403  1.00 93.14           C
ATOM   4270 HG11 VAL A 440      -8.284  -5.919   3.277  1.00 93.14           H
ATOM   4271 HG12 VAL A 440      -8.307  -7.684   3.108  1.00 93.14           H
ATOM   4272 HG13 VAL A 440      -9.765  -6.706   2.757  1.00 93.14           H
ATOM   4273  CG2 VAL A 440     -10.362  -8.102   4.927  1.00 93.14           C
ATOM   4274 HG21 VAL A 440     -11.183  -7.911   4.236  1.00 93.14           H
ATOM   4275 HG22 VAL A 440     -10.762  -8.196   5.936  1.00 93.14           H
ATOM   4276 HG23 VAL A 440      -9.875  -9.036   4.647  1.00 93.14           H
ATOM   4277  N   PHE A 441      -7.052  -5.058   5.940  1.00 92.91           N
ATOM   4278  H   PHE A 441      -7.919  -4.714   6.327  1.00 92.91           H
ATOM   4279  CA  PHE A 441      -5.962  -4.104   5.751  1.00 92.91           C
ATOM   4280  HA  PHE A 441      -5.779  -3.989   4.683  1.00 92.91           H
ATOM   4281  C   PHE A 441      -4.646  -4.595   6.371  1.00 92.91           C
ATOM   4282  CB  PHE A 441      -6.394  -2.747   6.322  1.00 92.91           C
ATOM   4283  HB2 PHE A 441      -7.285  -2.411   5.792  1.00 92.91           H
ATOM   4284  HB3 PHE A 441      -6.655  -2.858   7.374  1.00 92.91           H
ATOM   4285  O   PHE A 441      -3.609  -4.586   5.709  1.00 92.91           O
ATOM   4286  CG  PHE A 441      -5.323  -1.691   6.194  1.00 92.91           C
ATOM   4287  CD1 PHE A 441      -4.414  -1.482   7.247  1.00 92.91           C
ATOM   4288  HD1 PHE A 441      -4.504  -2.043   8.166  1.00 92.91           H
ATOM   4289  CD2 PHE A 441      -5.187  -0.980   4.989  1.00 92.91           C
ATOM   4290  HD2 PHE A 441      -5.873  -1.160   4.175  1.00 92.91           H
ATOM   4291  CE1 PHE A 441      -3.345  -0.592   7.078  1.00 92.91           C
ATOM   4292  HE1 PHE A 441      -2.617  -0.474   7.867  1.00 92.91           H
ATOM   4293  CE2 PHE A 441      -4.121  -0.082   4.822  1.00 92.91           C
ATOM   4294  HE2 PHE A 441      -3.980   0.427   3.880  1.00 92.91           H
ATOM   4295  CZ  PHE A 441      -3.189   0.087   5.857  1.00 92.91           C
ATOM   4296  HZ  PHE A 441      -2.322   0.710   5.692  1.00 92.91           H
ATOM   4297  N   VAL A 442      -4.692  -5.086   7.613  1.00 94.37           N
ATOM   4298  H   VAL A 442      -5.583  -5.086   8.089  1.00 94.37           H
ATOM   4299  CA  VAL A 442      -3.509  -5.608   8.313  1.00 94.37           C
ATOM   4300  HA  VAL A 442      -2.716  -4.864   8.251  1.00 94.37           H
ATOM   4301  C   VAL A 442      -2.972  -6.862   7.639  1.00 94.37           C
ATOM   4302  CB  VAL A 442      -3.818  -5.860   9.799  1.00 94.37           C
ATOM   4303  HB  VAL A 442      -4.763  -6.396   9.890  1.00 94.37           H
ATOM   4304  O   VAL A 442      -1.766  -6.950   7.427  1.00 94.37           O
ATOM   4305  CG1 VAL A 442      -2.736  -6.649  10.549  1.00 94.37           C
ATOM   4306 HG11 VAL A 442      -1.773  -6.146  10.460  1.00 94.37           H
ATOM   4307 HG12 VAL A 442      -2.997  -6.725  11.604  1.00 94.37           H
ATOM   4308 HG13 VAL A 442      -2.652  -7.659  10.148  1.00 94.37           H
ATOM   4309  CG2 VAL A 442      -3.933  -4.506  10.496  1.00 94.37           C
ATOM   4310 HG21 VAL A 442      -4.240  -4.652  11.531  1.00 94.37           H
ATOM   4311 HG22 VAL A 442      -2.966  -4.002  10.473  1.00 94.37           H
ATOM   4312 HG23 VAL A 442      -4.653  -3.877   9.972  1.00 94.37           H
ATOM   4313  N   ILE A 443      -3.827  -7.817   7.269  1.00 95.79           N
ATOM   4314  H   ILE A 443      -4.815  -7.682   7.431  1.00 95.79           H
ATOM   4315  CA  ILE A 443      -3.385  -9.043   6.589  1.00 95.79           C
ATOM   4316  HA  ILE A 443      -2.607  -9.518   7.187  1.00 95.79           H
ATOM   4317  C   ILE A 443      -2.749  -8.713   5.235  1.00 95.79           C
ATOM   4318  CB  ILE A 443      -4.568 -10.028   6.446  1.00 95.79           C
ATOM   4319  HB  ILE A 443      -5.422  -9.484   6.043  1.00 95.79           H
ATOM   4320  O   ILE A 443      -1.735  -9.304   4.875  1.00 95.79           O
ATOM   4321  CG1 ILE A 443      -4.940 -10.595   7.836  1.00 95.79           C
ATOM   4322 HG12 ILE A 443      -5.039  -9.778   8.551  1.00 95.79           H
ATOM   4323 HG13 ILE A 443      -4.139 -11.242   8.190  1.00 95.79           H
ATOM   4324  CG2 ILE A 443      -4.239 -11.182   5.478  1.00 95.79           C
ATOM   4325 HG21 ILE A 443      -4.062 -10.800   4.473  1.00 95.79           H
ATOM   4326 HG22 ILE A 443      -3.349 -11.713   5.815  1.00 95.79           H
ATOM   4327 HG23 ILE A 443      -5.074 -11.879   5.408  1.00 95.79           H
ATOM   4328  CD1 ILE A 443      -6.257 -11.382   7.850  1.00 95.79           C
ATOM   4329 HD11 ILE A 443      -6.529 -11.605   8.882  1.00 95.79           H
ATOM   4330 HD12 ILE A 443      -6.147 -12.325   7.315  1.00 95.79           H
ATOM   4331 HD13 ILE A 443      -7.048 -10.791   7.390  1.00 95.79           H
ATOM   4332  N   CYS A 444      -3.323  -7.759   4.502  1.00 96.92           N
ATOM   4333  H   CYS A 444      -4.181  -7.339   4.830  1.00 96.92           H
ATOM   4334  CA  CYS A 444      -2.854  -7.398   3.175  1.00 96.92           C
ATOM   4335  HA  CYS A 444      -2.708  -8.315   2.606  1.00 96.92           H
ATOM   4336  C   CYS A 444      -1.511  -6.658   3.198  1.00 96.92           C
ATOM   4337  CB  CYS A 444      -3.938  -6.584   2.470  1.00 96.92           C
ATOM   4338  HB2 CYS A 444      -4.343  -5.830   3.145  1.00 96.92           H
ATOM   4339  HB3 CYS A 444      -3.495  -6.090   1.606  1.00 96.92           H
ATOM   4340  O   CYS A 444      -0.618  -6.989   2.424  1.00 96.92           O
ATOM   4341  SG  CYS A 444      -5.257  -7.689   1.887  1.00 96.92           S
ATOM   4342  HG  CYS A 444      -4.546  -8.161   0.859  1.00 96.92           H
ATOM   4343  N   TRP A 445      -1.347  -5.663   4.073  1.00 96.65           N
ATOM   4344  H   TRP A 445      -2.117  -5.410   4.675  1.00 96.65           H
ATOM   4345  CA  TRP A 445      -0.174  -4.785   4.035  1.00 96.65           C
ATOM   4346  HA  TRP A 445       0.215  -4.757   3.017  1.00 96.65           H
ATOM   4347  C   TRP A 445       0.994  -5.251   4.902  1.00 96.65           C
ATOM   4348  CB  TRP A 445      -0.604  -3.361   4.384  1.00 96.65           C
ATOM   4349  HB2 TRP A 445      -1.244  -3.370   5.266  1.00 96.65           H
ATOM   4350  HB3 TRP A 445       0.282  -2.775   4.627  1.00 96.65           H
ATOM   4351  O   TRP A 445       2.140  -4.948   4.572  1.00 96.65           O
ATOM   4352  CG  TRP A 445      -1.305  -2.669   3.262  1.00 96.65           C
ATOM   4353  CD1 TRP A 445      -2.642  -2.568   3.095  1.00 96.65           C
ATOM   4354  HD1 TRP A 445      -3.377  -2.976   3.773  1.00 96.65           H
ATOM   4355  CD2 TRP A 445      -0.703  -1.989   2.122  1.00 96.65           C
ATOM   4356  CE2 TRP A 445      -1.750  -1.442   1.322  1.00 96.65           C
ATOM   4357  CE3 TRP A 445       0.626  -1.761   1.699  1.00 96.65           C
ATOM   4358  HE3 TRP A 445       1.441  -2.189   2.263  1.00 96.65           H
ATOM   4359  NE1 TRP A 445      -2.911  -1.849   1.946  1.00 96.65           N
ATOM   4360  HE1 TRP A 445      -3.845  -1.654   1.616  1.00 96.65           H
ATOM   4361  CH2 TRP A 445      -0.160  -0.433  -0.198  1.00 96.65           C
ATOM   4362  HH2 TRP A 445       0.054   0.164  -1.072  1.00 96.65           H
ATOM   4363  CZ2 TRP A 445      -1.493  -0.673   0.178  1.00 96.65           C
ATOM   4364  HZ2 TRP A 445      -2.308  -0.269  -0.404  1.00 96.65           H
ATOM   4365  CZ3 TRP A 445       0.894  -0.981   0.556  1.00 96.65           C
ATOM   4366  HZ3 TRP A 445       1.915  -0.808   0.248  1.00 96.65           H
ATOM   4367  N   THR A 446       0.745  -6.008   5.975  1.00 95.88           N
ATOM   4368  H   THR A 446      -0.214  -6.240   6.192  1.00 95.88           H
ATOM   4369  CA  THR A 446       1.812  -6.407   6.910  1.00 95.88           C
ATOM   4370  HA  THR A 446       2.270  -5.493   7.288  1.00 95.88           H
ATOM   4371  C   THR A 446       2.942  -7.190   6.241  1.00 95.88           C
ATOM   4372  CB  THR A 446       1.274  -7.173   8.125  1.00 95.88           C
ATOM   4373  HB  THR A 446       0.768  -8.083   7.803  1.00 95.88           H
ATOM   4374  O   THR A 446       4.086  -6.848   6.518  1.00 95.88           O
ATOM   4375  CG2 THR A 446       2.350  -7.543   9.144  1.00 95.88           C
ATOM   4376 HG21 THR A 446       3.025  -8.290   8.728  1.00 95.88           H
ATOM   4377 HG22 THR A 446       2.927  -6.657   9.411  1.00 95.88           H
ATOM   4378 HG23 THR A 446       1.886  -7.956  10.040  1.00 95.88           H
ATOM   4379  OG1 THR A 446       0.350  -6.349   8.796  1.00 95.88           O
ATOM   4380  HG1 THR A 446      -0.491  -6.553   8.380  1.00 95.88           H
ATOM   4381  N   PRO A 447       2.699  -8.159   5.331  1.00 96.67           N
ATOM   4382  CA  PRO A 447       3.791  -8.865   4.664  1.00 96.67           C
ATOM   4383  HA  PRO A 447       4.354  -9.423   5.413  1.00 96.67           H
ATOM   4384  C   PRO A 447       4.751  -7.918   3.937  1.00 96.67           C
ATOM   4385  CB  PRO A 447       3.122  -9.849   3.698  1.00 96.67           C
ATOM   4386  HB2 PRO A 447       2.970  -9.387   2.722  1.00 96.67           H
ATOM   4387  HB3 PRO A 447       3.699 -10.768   3.596  1.00 96.67           H
ATOM   4388  O   PRO A 447       5.961  -8.026   4.106  1.00 96.67           O
ATOM   4389  CG  PRO A 447       1.761 -10.101   4.343  1.00 96.67           C
ATOM   4390  HG2 PRO A 447       1.862 -10.838   5.141  1.00 96.67           H
ATOM   4391  HG3 PRO A 447       1.016 -10.419   3.614  1.00 96.67           H
ATOM   4392  CD  PRO A 447       1.420  -8.741   4.942  1.00 96.67           C
ATOM   4393  HD2 PRO A 447       0.953  -8.118   4.180  1.00 96.67           H
ATOM   4394  HD3 PRO A 447       0.746  -8.868   5.790  1.00 96.67           H
ATOM   4395  N   LEU A 448       4.220  -6.947   3.186  1.00 96.34           N
ATOM   4396  H   LEU A 448       3.215  -6.857   3.142  1.00 96.34           H
ATOM   4397  CA  LEU A 448       5.038  -5.986   2.447  1.00 96.34           C
ATOM   4398  HA  LEU A 448       5.777  -6.540   1.868  1.00 96.34           H
ATOM   4399  C   LEU A 448       5.814  -5.066   3.397  1.00 96.34           C
ATOM   4400  CB  LEU A 448       4.132  -5.203   1.480  1.00 96.34           C
ATOM   4401  HB2 LEU A 448       3.662  -5.907   0.793  1.00 96.34           H
ATOM   4402  HB3 LEU A 448       3.345  -4.714   2.054  1.00 96.34           H
ATOM   4403  O   LEU A 448       7.009  -4.864   3.211  1.00 96.34           O
ATOM   4404  CG  LEU A 448       4.872  -4.130   0.662  1.00 96.34           C
ATOM   4405  HG  LEU A 448       5.292  -3.386   1.339  1.00 96.34           H
ATOM   4406  CD1 LEU A 448       5.994  -4.714  -0.197  1.00 96.34           C
ATOM   4407 HD11 LEU A 448       6.775  -5.143   0.430  1.00 96.34           H
ATOM   4408 HD12 LEU A 448       5.605  -5.476  -0.871  1.00 96.34           H
ATOM   4409 HD13 LEU A 448       6.451  -3.919  -0.786  1.00 96.34           H
ATOM   4410  CD2 LEU A 448       3.879  -3.420  -0.256  1.00 96.34           C
ATOM   4411 HD21 LEU A 448       4.391  -2.628  -0.803  1.00 96.34           H
ATOM   4412 HD22 LEU A 448       3.072  -2.987   0.335  1.00 96.34           H
ATOM   4413 HD23 LEU A 448       3.463  -4.129  -0.973  1.00 96.34           H
ATOM   4414  N   GLN A 449       5.159  -4.561   4.443  1.00 95.69           N
ATOM   4415  H   GLN A 449       4.181  -4.788   4.558  1.00 95.69           H
ATOM   4416  CA  GLN A 449       5.812  -3.714   5.445  1.00 95.69           C
ATOM   4417  HA  GLN A 449       6.303  -2.882   4.940  1.00 95.69           H
ATOM   4418  C   GLN A 449       6.930  -4.446   6.191  1.00 95.69           C
ATOM   4419  CB  GLN A 449       4.754  -3.187   6.429  1.00 95.69           C
ATOM   4420  HB2 GLN A 449       5.244  -2.711   7.278  1.00 95.69           H
ATOM   4421  HB3 GLN A 449       4.197  -4.030   6.839  1.00 95.69           H
ATOM   4422  O   GLN A 449       8.021  -3.910   6.375  1.00 95.69           O
ATOM   4423  CG  GLN A 449       3.753  -2.196   5.819  1.00 95.69           C
ATOM   4424  HG2 GLN A 449       3.002  -2.758   5.264  1.00 95.69           H
ATOM   4425  HG3 GLN A 449       3.233  -1.682   6.628  1.00 95.69           H
ATOM   4426  CD  GLN A 449       4.332  -1.140   4.881  1.00 95.69           C
ATOM   4427  NE2 GLN A 449       3.547  -0.686   3.941  1.00 95.69           N
ATOM   4428 HE21 GLN A 449       3.962   0.022   3.353  1.00 95.69           H
ATOM   4429 HE22 GLN A 449       2.589  -0.996   3.865  1.00 95.69           H
ATOM   4430  OE1 GLN A 449       5.460  -0.687   4.928  1.00 95.69           O
ATOM   4431  N   THR A 450       6.703  -5.707   6.559  1.00 93.75           N
ATOM   4432  H   THR A 450       5.787  -6.106   6.409  1.00 93.75           H
ATOM   4433  CA  THR A 450       7.727  -6.545   7.185  1.00 93.75           C
ATOM   4434  HA  THR A 450       8.116  -6.022   8.058  1.00 93.75           H
ATOM   4435  C   THR A 450       8.913  -6.783   6.252  1.00 93.75           C
ATOM   4436  CB  THR A 450       7.124  -7.879   7.647  1.00 93.75           C
ATOM   4437  HB  THR A 450       6.695  -8.405   6.794  1.00 93.75           H
ATOM   4438  O   THR A 450      10.047  -6.730   6.720  1.00 93.75           O
ATOM   4439  CG2 THR A 450       8.140  -8.783   8.342  1.00 93.75           C
ATOM   4440 HG21 THR A 450       7.632  -9.655   8.755  1.00 93.75           H
ATOM   4441 HG22 THR A 450       8.881  -9.132   7.623  1.00 93.75           H
ATOM   4442 HG23 THR A 450       8.647  -8.242   9.141  1.00 93.75           H
ATOM   4443  OG1 THR A 450       6.114  -7.643   8.603  1.00 93.75           O
ATOM   4444  HG1 THR A 450       6.545  -7.278   9.379  1.00 93.75           H
ATOM   4445  N   LEU A 451       8.688  -6.997   4.951  1.00 93.49           N
ATOM   4446  H   LEU A 451       7.736  -7.036   4.617  1.00 93.49           H
ATOM   4447  CA  LEU A 451       9.775  -7.184   3.983  1.00 93.49           C
ATOM   4448  HA  LEU A 451      10.483  -7.909   4.384  1.00 93.49           H
ATOM   4449  C   LEU A 451      10.576  -5.906   3.740  1.00 93.49           C
ATOM   4450  CB  LEU A 451       9.225  -7.705   2.651  1.00 93.49           C
ATOM   4451  HB2 LEU A 451       8.421  -7.042   2.331  1.00 93.49           H
ATOM   4452  HB3 LEU A 451      10.012  -7.658   1.899  1.00 93.49           H
ATOM   4453  O   LEU A 451      11.798  -5.980   3.724  1.00 93.49           O
ATOM   4454  CG  LEU A 451       8.709  -9.147   2.715  1.00 93.49           C
ATOM   4455  HG  LEU A 451       7.997  -9.253   3.534  1.00 93.49           H
ATOM   4456  CD1 LEU A 451       7.999  -9.462   1.403  1.00 93.49           C
ATOM   4457 HD11 LEU A 451       7.383 -10.352   1.530  1.00 93.49           H
ATOM   4458 HD12 LEU A 451       7.345  -8.634   1.129  1.00 93.49           H
ATOM   4459 HD13 LEU A 451       8.735  -9.618   0.615  1.00 93.49           H
ATOM   4460  CD2 LEU A 451       9.820 -10.175   2.929  1.00 93.49           C
ATOM   4461 HD21 LEU A 451       9.373 -11.167   2.984  1.00 93.49           H
ATOM   4462 HD22 LEU A 451      10.528 -10.140   2.101  1.00 93.49           H
ATOM   4463 HD23 LEU A 451      10.346  -9.987   3.865  1.00 93.49           H
ATOM   4464  N   ILE A 452       9.913  -4.752   3.612  1.00 92.16           N
ATOM   4465  H   ILE A 452       8.903  -4.779   3.597  1.00 92.16           H
ATOM   4466  CA  ILE A 452      10.583  -3.448   3.476  1.00 92.16           C
ATOM   4467  HA  ILE A 452      11.257  -3.482   2.620  1.00 92.16           H
ATOM   4468  C   ILE A 452      11.438  -3.163   4.713  1.00 92.16           C
ATOM   4469  CB  ILE A 452       9.535  -2.333   3.245  1.00 92.16           C
ATOM   4470  HB  ILE A 452       8.751  -2.439   3.994  1.00 92.16           H
ATOM   4471  O   ILE A 452      12.577  -2.703   4.602  1.00 92.16           O
ATOM   4472  CG1 ILE A 452       8.903  -2.477   1.841  1.00 92.16           C
ATOM   4473 HG12 ILE A 452       8.599  -3.511   1.680  1.00 92.16           H
ATOM   4474 HG13 ILE A 452       9.647  -2.236   1.082  1.00 92.16           H
ATOM   4475  CG2 ILE A 452      10.153  -0.928   3.400  1.00 92.16           C
ATOM   4476 HG21 ILE A 452      10.520  -0.772   4.415  1.00 92.16           H
ATOM   4477 HG22 ILE A 452       9.406  -0.158   3.208  1.00 92.16           H
ATOM   4478 HG23 ILE A 452      10.979  -0.800   2.700  1.00 92.16           H
ATOM   4479  CD1 ILE A 452       7.666  -1.594   1.626  1.00 92.16           C
ATOM   4480 HD11 ILE A 452       7.940  -0.539   1.611  1.00 92.16           H
ATOM   4481 HD12 ILE A 452       6.940  -1.773   2.420  1.00 92.16           H
ATOM   4482 HD13 ILE A 452       7.213  -1.842   0.666  1.00 92.16           H
ATOM   4483  N   LEU A 453      10.909  -3.455   5.904  1.00 91.03           N
ATOM   4484  H   LEU A 453       9.954  -3.780   5.948  1.00 91.03           H
ATOM   4485  CA  LEU A 453      11.661  -3.299   7.142  1.00 91.03           C
ATOM   4486  HA  LEU A 453      12.067  -2.288   7.150  1.00 91.03           H
ATOM   4487  C   LEU A 453      12.851  -4.266   7.181  1.00 91.03           C
ATOM   4488  CB  LEU A 453      10.706  -3.468   8.335  1.00 91.03           C
ATOM   4489  HB2 LEU A 453      10.420  -4.517   8.411  1.00 91.03           H
ATOM   4490  HB3 LEU A 453       9.803  -2.887   8.148  1.00 91.03           H
ATOM   4491  O   LEU A 453      13.967  -3.831   7.431  1.00 91.03           O
ATOM   4492  CG  LEU A 453      11.308  -3.006   9.674  1.00 91.03           C
ATOM   4493  HG  LEU A 453      12.237  -3.542   9.870  1.00 91.03           H
ATOM   4494  CD1 LEU A 453      11.576  -1.497   9.682  1.00 91.03           C
ATOM   4495 HD11 LEU A 453      10.705  -0.959   9.308  1.00 91.03           H
ATOM   4496 HD12 LEU A 453      12.434  -1.266   9.051  1.00 91.03           H
ATOM   4497 HD13 LEU A 453      11.796  -1.157  10.694  1.00 91.03           H
ATOM   4498  CD2 LEU A 453      10.323  -3.314  10.803  1.00 91.03           C
ATOM   4499 HD21 LEU A 453       9.392  -2.768  10.645  1.00 91.03           H
ATOM   4500 HD22 LEU A 453      10.118  -4.384  10.824  1.00 91.03           H
ATOM   4501 HD23 LEU A 453      10.760  -3.023  11.758  1.00 91.03           H
ATOM   4502  N   TYR A 454      12.645  -5.547   6.863  1.00 89.51           N
ATOM   4503  H   TYR A 454      11.706  -5.843   6.638  1.00 89.51           H
ATOM   4504  CA  TYR A 454      13.713  -6.549   6.808  1.00 89.51           C
ATOM   4505  HA  TYR A 454      14.176  -6.624   7.792  1.00 89.51           H
ATOM   4506  C   TYR A 454      14.825  -6.164   5.822  1.00 89.51           C
ATOM   4507  CB  TYR A 454      13.111  -7.916   6.456  1.00 89.51           C
ATOM   4508  HB2 TYR A 454      12.440  -8.222   7.259  1.00 89.51           H
ATOM   4509  HB3 TYR A 454      12.515  -7.820   5.549  1.00 89.51           H
ATOM   4510  O   TYR A 454      15.994  -6.164   6.201  1.00 89.51           O
ATOM   4511  CG  TYR A 454      14.145  -9.004   6.239  1.00 89.51           C
ATOM   4512  CD1 TYR A 454      14.559  -9.324   4.932  1.00 89.51           C
ATOM   4513  HD1 TYR A 454      14.161  -8.780   4.088  1.00 89.51           H
ATOM   4514  CD2 TYR A 454      14.728  -9.661   7.340  1.00 89.51           C
ATOM   4515  HD2 TYR A 454      14.438  -9.392   8.345  1.00 89.51           H
ATOM   4516  CE1 TYR A 454      15.526 -10.322   4.719  1.00 89.51           C
ATOM   4517  HE1 TYR A 454      15.865 -10.563   3.722  1.00 89.51           H
ATOM   4518  CE2 TYR A 454      15.716 -10.645   7.132  1.00 89.51           C
ATOM   4519  HE2 TYR A 454      16.179 -11.139   7.974  1.00 89.51           H
ATOM   4520  OH  TYR A 454      17.046 -11.939   5.595  1.00 89.51           O
ATOM   4521  HH  TYR A 454      17.541 -12.180   6.381  1.00 89.51           H
ATOM   4522  CZ  TYR A 454      16.109 -10.982   5.818  1.00 89.51           C
ATOM   4523  N   SER A 455      14.481  -5.755   4.595  1.00 87.96           N
ATOM   4524  H   SER A 455      13.506  -5.742   4.331  1.00 87.96           H
ATOM   4525  CA  SER A 455      15.467  -5.333   3.593  1.00 87.96           C
ATOM   4526  HA  SER A 455      16.203  -6.129   3.477  1.00 87.96           H
ATOM   4527  C   SER A 455      16.227  -4.078   4.014  1.00 87.96           C
ATOM   4528  CB  SER A 455      14.812  -5.099   2.227  1.00 87.96           C
ATOM   4529  HB2 SER A 455      14.278  -6.001   1.930  1.00 87.96           H
ATOM   4530  HB3 SER A 455      15.592  -4.906   1.491  1.00 87.96           H
ATOM   4531  O   SER A 455      17.373  -3.911   3.623  1.00 87.96           O
ATOM   4532  OG  SER A 455      13.913  -4.004   2.241  1.00 87.96           O
ATOM   4533  HG  SER A 455      14.367  -3.220   2.557  1.00 87.96           H
ATOM   4534  N   SER A 456      15.612  -3.210   4.823  1.00 85.95           N
ATOM   4535  H   SER A 456      14.669  -3.415   5.120  1.00 85.95           H
ATOM   4536  CA  SER A 456      16.267  -2.007   5.353  1.00 85.95           C
ATOM   4537  HA  SER A 456      16.783  -1.496   4.540  1.00 85.95           H
ATOM   4538  C   SER A 456      17.322  -2.317   6.424  1.00 85.95           C
ATOM   4539  CB  SER A 456      15.231  -1.042   5.939  1.00 85.95           C
ATOM   4540  HB2 SER A 456      15.749  -0.153   6.300  1.00 85.95           H
ATOM   4541  HB3 SER A 456      14.725  -1.507   6.784  1.00 85.95           H
ATOM   4542  O   SER A 456      18.189  -1.487   6.666  1.00 85.95           O
ATOM   4543  OG  SER A 456      14.271  -0.649   4.973  1.00 85.95           O
ATOM   4544  HG  SER A 456      13.699  -1.399   4.792  1.00 85.95           H
ATOM   4545  N   PHE A 457      17.255  -3.482   7.081  1.00 85.33           N
ATOM   4546  H   PHE A 457      16.506  -4.119   6.849  1.00 85.33           H
ATOM   4547  CA  PHE A 457      18.247  -3.929   8.073  1.00 85.33           C
ATOM   4548  HA  PHE A 457      18.871  -3.084   8.365  1.00 85.33           H
ATOM   4549  C   PHE A 457      19.221  -4.986   7.534  1.00 85.33           C
ATOM   4550  CB  PHE A 457      17.530  -4.444   9.333  1.00 85.33           C
ATOM   4551  HB2 PHE A 457      16.760  -5.157   9.040  1.00 85.33           H
ATOM   4552  HB3 PHE A 457      18.247  -4.984   9.952  1.00 85.33           H
ATOM   4553  O   PHE A 457      20.186  -5.325   8.221  1.00 85.33           O
ATOM   4554  CG  PHE A 457      16.926  -3.351  10.191  1.00 85.33           C
ATOM   4555  CD1 PHE A 457      17.745  -2.592  11.046  1.00 85.33           C
ATOM   4556  HD1 PHE A 457      18.802  -2.808  11.102  1.00 85.33           H
ATOM   4557  CD2 PHE A 457      15.548  -3.091  10.151  1.00 85.33           C
ATOM   4558  HD2 PHE A 457      14.904  -3.712   9.545  1.00 85.33           H
ATOM   4559  CE1 PHE A 457      17.197  -1.546  11.811  1.00 85.33           C
ATOM   4560  HE1 PHE A 457      17.833  -0.955  12.453  1.00 85.33           H
ATOM   4561  CE2 PHE A 457      15.001  -2.040  10.904  1.00 85.33           C
ATOM   4562  HE2 PHE A 457      13.942  -1.830  10.855  1.00 85.33           H
ATOM   4563  CZ  PHE A 457      15.825  -1.256  11.724  1.00 85.33           C
ATOM   4564  HZ  PHE A 457      15.404  -0.438  12.289  1.00 85.33           H
ATOM   4565  N   SER A 458      18.980  -5.524   6.337  1.00 79.57           N
ATOM   4566  H   SER A 458      18.192  -5.187   5.802  1.00 79.57           H
ATOM   4567  CA  SER A 458      19.869  -6.505   5.718  1.00 79.57           C
ATOM   4568  HA  SER A 458      20.083  -7.293   6.440  1.00 79.57           H
ATOM   4569  C   SER A 458      21.182  -5.842   5.307  1.00 79.57           C
ATOM   4570  CB  SER A 458      19.191  -7.154   4.510  1.00 79.57           C
ATOM   4571  HB2 SER A 458      18.266  -7.630   4.834  1.00 79.57           H
ATOM   4572  HB3 SER A 458      18.958  -6.398   3.760  1.00 79.57           H
ATOM   4573  O   SER A 458      21.194  -4.977   4.438  1.00 79.57           O
ATOM   4574  OG  SER A 458      20.045  -8.134   3.956  1.00 79.57           O
ATOM   4575  HG  SER A 458      20.533  -7.751   3.224  1.00 79.57           H
ATOM   4576  N   GLN A 459      22.287  -6.268   5.922  1.00 69.36           N
ATOM   4577  H   GLN A 459      22.187  -6.940   6.670  1.00 69.36           H
ATOM   4578  CA  GLN A 459      23.645  -5.857   5.543  1.00 69.36           C
ATOM   4579  HA  GLN A 459      23.623  -4.827   5.184  1.00 69.36           H
ATOM   4580  C   GLN A 459      24.224  -6.702   4.399  1.00 69.36           C
ATOM   4581  CB  GLN A 459      24.569  -5.927   6.769  1.00 69.36           C
ATOM   4582  HB2 GLN A 459      25.595  -5.747   6.448  1.00 69.36           H
ATOM   4583  HB3 GLN A 459      24.518  -6.925   7.203  1.00 69.36           H
ATOM   4584  O   GLN A 459      25.289  -6.376   3.885  1.00 69.36           O
ATOM   4585  CG  GLN A 459      24.216  -4.880   7.834  1.00 69.36           C
ATOM   4586  HG2 GLN A 459      23.201  -5.048   8.193  1.00 69.36           H
ATOM   4587  HG3 GLN A 459      24.259  -3.888   7.384  1.00 69.36           H
ATOM   4588  CD  GLN A 459      25.158  -4.909   9.036  1.00 69.36           C
ATOM   4589  NE2 GLN A 459      25.026  -3.972   9.948  1.00 69.36           N
ATOM   4590 HE21 GLN A 459      25.702  -3.999  10.698  1.00 69.36           H
ATOM   4591 HE22 GLN A 459      24.363  -3.223   9.812  1.00 69.36           H
ATOM   4592  OE1 GLN A 459      26.017  -5.759   9.203  1.00 69.36           O
ATOM   4593  N   GLU A 460      23.562  -7.799   4.017  1.00 66.26           N
ATOM   4594  H   GLU A 460      22.675  -8.017   4.449  1.00 66.26           H
ATOM   4595  CA  GLU A 460      24.024  -8.660   2.926  1.00 66.26           C
ATOM   4596  HA  GLU A 460      25.079  -8.884   3.086  1.00 66.26           H
ATOM   4597  C   GLU A 460      23.899  -7.940   1.574  1.00 66.26           C
ATOM   4598  CB  GLU A 460      23.250  -9.994   2.909  1.00 66.26           C
ATOM   4599  HB2 GLU A 460      23.577 -10.561   2.038  1.00 66.26           H
ATOM   4600  HB3 GLU A 460      22.183  -9.791   2.810  1.00 66.26           H
ATOM   4601  O   GLU A 460      22.828  -7.429   1.240  1.00 66.26           O
ATOM   4602  CG  GLU A 460      23.495 -10.846   4.169  1.00 66.26           C
ATOM   4603  HG2 GLU A 460      24.571 -10.976   4.290  1.00 66.26           H
ATOM   4604  HG3 GLU A 460      23.126 -10.300   5.038  1.00 66.26           H
ATOM   4605  CD  GLU A 460      22.827 -12.236   4.139  1.00 66.26           C
ATOM   4606  OE1 GLU A 460      23.041 -12.991   5.116  1.00 66.26           O
ATOM   4607  OE2 GLU A 460      22.093 -12.549   3.175  1.00 66.26           O
ATOM   4608  N   ASP A 461      24.973  -7.956   0.772  1.00 63.60           N
ATOM   4609  H   ASP A 461      25.851  -8.280   1.153  1.00 63.60           H
ATOM   4610  CA  ASP A 461      25.011  -7.355  -0.575  1.00 63.60           C
ATOM   4611  HA  ASP A 461      24.811  -6.286  -0.500  1.00 63.60           H
ATOM   4612  C   ASP A 461      23.966  -7.966  -1.530  1.00 63.60           C
ATOM   4613  CB  ASP A 461      26.407  -7.566  -1.196  1.00 63.60           C
ATOM   4614  HB2 ASP A 461      26.677  -8.618  -1.112  1.00 63.60           H
ATOM   4615  HB3 ASP A 461      26.353  -7.328  -2.258  1.00 63.60           H
ATOM   4616  O   ASP A 461      23.542  -7.341  -2.509  1.00 63.60           O
ATOM   4617  CG  ASP A 461      27.517  -6.696  -0.595  1.00 63.60           C
ATOM   4618  OD1 ASP A 461      27.241  -5.515  -0.288  1.00 63.60           O
ATOM   4619  OD2 ASP A 461      28.656  -7.207  -0.510  1.00 63.60           O
ATOM   4620  N   HIS A 462      23.549  -9.206  -1.261  1.00 71.36           N
ATOM   4621  H   HIS A 462      23.886  -9.636  -0.411  1.00 71.36           H
ATOM   4622  CA  HIS A 462      22.604  -9.955  -2.077  1.00 71.36           C
ATOM   4623  HA  HIS A 462      22.127  -9.283  -2.791  1.00 71.36           H
ATOM   4624  C   HIS A 462      21.498 -10.553  -1.212  1.00 71.36           C
ATOM   4625  CB  HIS A 462      23.355 -11.032  -2.872  1.00 71.36           C
ATOM   4626  HB2 HIS A 462      23.870 -11.696  -2.178  1.00 71.36           H
ATOM   4627  HB3 HIS A 462      22.630 -11.625  -3.431  1.00 71.36           H
ATOM   4628  O   HIS A 462      21.736 -11.460  -0.421  1.00 71.36           O
ATOM   4629  CG  HIS A 462      24.355 -10.466  -3.850  1.00 71.36           C
ATOM   4630  CD2 HIS A 462      25.612 -10.940  -4.104  1.00 71.36           C
ATOM   4631  HD2 HIS A 462      26.066 -11.807  -3.646  1.00 71.36           H
ATOM   4632  ND1 HIS A 462      24.192  -9.329  -4.607  1.00 71.36           N
ATOM   4633  HD1 HIS A 462      23.539  -8.591  -4.384  1.00 71.36           H
ATOM   4634  CE1 HIS A 462      25.316  -9.138  -5.313  1.00 71.36           C
ATOM   4635  HE1 HIS A 462      25.525  -8.268  -5.917  1.00 71.36           H
ATOM   4636  NE2 HIS A 462      26.208 -10.105  -5.055  1.00 71.36           N
ATOM   4637  N   LEU A 463      20.268 -10.073  -1.411  1.00 79.42           N
ATOM   4638  H   LEU A 463      20.145  -9.311  -2.062  1.00 79.42           H
ATOM   4639  CA  LEU A 463      19.090 -10.688  -0.810  1.00 79.42           C
ATOM   4640  HA  LEU A 463      19.302 -10.782   0.255  1.00 79.42           H
ATOM   4641  C   LEU A 463      18.862 -12.091  -1.409  1.00 79.42           C
ATOM   4642  CB  LEU A 463      17.855  -9.790  -0.997  1.00 79.42           C
ATOM   4643  HB2 LEU A 463      17.776  -9.537  -2.054  1.00 79.42           H
ATOM   4644  HB3 LEU A 463      16.960 -10.349  -0.724  1.00 79.42           H
ATOM   4645  O   LEU A 463      19.096 -12.295  -2.605  1.00 79.42           O
ATOM   4646  CG  LEU A 463      17.902  -8.499  -0.160  1.00 79.42           C
ATOM   4647  HG  LEU A 463      18.873  -8.018  -0.273  1.00 79.42           H
ATOM   4648  CD1 LEU A 463      16.832  -7.526  -0.654  1.00 79.42           C
ATOM   4649 HD11 LEU A 463      16.983  -7.313  -1.712  1.00 79.42           H
ATOM   4650 HD12 LEU A 463      15.842  -7.955  -0.505  1.00 79.42           H
ATOM   4651 HD13 LEU A 463      16.907  -6.591  -0.098  1.00 79.42           H
ATOM   4652  CD2 LEU A 463      17.637  -8.766   1.325  1.00 79.42           C
ATOM   4653 HD21 LEU A 463      17.644  -7.823   1.872  1.00 79.42           H
ATOM   4654 HD22 LEU A 463      16.673  -9.256   1.457  1.00 79.42           H
ATOM   4655 HD23 LEU A 463      18.426  -9.394   1.739  1.00 79.42           H
ATOM   4656  N   PRO A 464      18.357 -13.057  -0.624  1.00 81.80           N
ATOM   4657  CA  PRO A 464      18.135 -14.419  -1.103  1.00 81.80           C
ATOM   4658  HA  PRO A 464      19.094 -14.844  -1.398  1.00 81.80           H
ATOM   4659  C   PRO A 464      17.142 -14.504  -2.272  1.00 81.80           C
ATOM   4660  CB  PRO A 464      17.587 -15.165   0.108  1.00 81.80           C
ATOM   4661  HB2 PRO A 464      17.919 -16.204   0.122  1.00 81.80           H
ATOM   4662  HB3 PRO A 464      16.499 -15.096   0.092  1.00 81.80           H
ATOM   4663  O   PRO A 464      16.187 -13.735  -2.342  1.00 81.80           O
ATOM   4664  CG  PRO A 464      18.106 -14.385   1.312  1.00 81.80           C
ATOM   4665  HG2 PRO A 464      17.475 -14.503   2.193  1.00 81.80           H
ATOM   4666  HG3 PRO A 464      19.130 -14.687   1.532  1.00 81.80           H
ATOM   4667  CD  PRO A 464      18.100 -12.953   0.806  1.00 81.80           C
ATOM   4668  HD2 PRO A 464      17.125 -12.496   0.974  1.00 81.80           H
ATOM   4669  HD3 PRO A 464      18.879 -12.402   1.334  1.00 81.80           H
ATOM   4670  N   GLU A 465      17.257 -15.519  -3.137  1.00 82.35           N
ATOM   4671  H   GLU A 465      18.090 -16.089  -3.101  1.00 82.35           H
ATOM   4672  CA  GLU A 465      16.336 -15.703  -4.280  1.00 82.35           C
ATOM   4673  HA  GLU A 465      16.426 -14.850  -4.953  1.00 82.35           H
ATOM   4674  C   GLU A 465      14.856 -15.816  -3.868  1.00 82.35           C
ATOM   4675  CB  GLU A 465      16.693 -16.980  -5.050  1.00 82.35           C
ATOM   4676  HB2 GLU A 465      15.920 -17.138  -5.802  1.00 82.35           H
ATOM   4677  HB3 GLU A 465      16.678 -17.825  -4.361  1.00 82.35           H
ATOM   4678  O   GLU A 465      13.954 -15.333  -4.563  1.00 82.35           O
ATOM   4679  CG  GLU A 465      18.049 -16.927  -5.765  1.00 82.35           C
ATOM   4680  HG2 GLU A 465      18.086 -16.022  -6.370  1.00 82.35           H
ATOM   4681  HG3 GLU A 465      18.842 -16.874  -5.018  1.00 82.35           H
ATOM   4682  CD  GLU A 465      18.274 -18.154  -6.669  1.00 82.35           C
ATOM   4683  OE1 GLU A 465      19.229 -18.107  -7.473  1.00 82.35           O
ATOM   4684  OE2 GLU A 465      17.483 -19.122  -6.569  1.00 82.35           O
ATOM   4685  N   TRP A 466      14.586 -16.424  -2.707  1.00 86.86           N
ATOM   4686  H   TRP A 466      15.362 -16.759  -2.154  1.00 86.86           H
ATOM   4687  CA  TRP A 466      13.229 -16.535  -2.170  1.00 86.86           C
ATOM   4688  HA  TRP A 466      12.593 -16.965  -2.943  1.00 86.86           H
ATOM   4689  C   TRP A 466      12.626 -15.167  -1.820  1.00 86.86           C
ATOM   4690  CB  TRP A 466      13.214 -17.486  -0.965  1.00 86.86           C
ATOM   4691  HB2 TRP A 466      12.184 -17.592  -0.626  1.00 86.86           H
ATOM   4692  HB3 TRP A 466      13.541 -18.470  -1.302  1.00 86.86           H
ATOM   4693  O   TRP A 466      11.400 -15.030  -1.856  1.00 86.86           O
ATOM   4694  CG  TRP A 466      14.049 -17.085   0.215  1.00 86.86           C
ATOM   4695  CD1 TRP A 466      15.244 -17.624   0.551  1.00 86.86           C
ATOM   4696  HD1 TRP A 466      15.743 -18.413   0.008  1.00 86.86           H
ATOM   4697  CD2 TRP A 466      13.772 -16.067   1.232  1.00 86.86           C
ATOM   4698  CE2 TRP A 466      14.877 -16.022   2.134  1.00 86.86           C
ATOM   4699  CE3 TRP A 466      12.710 -15.167   1.480  1.00 86.86           C
ATOM   4700  HE3 TRP A 466      11.842 -15.179   0.837  1.00 86.86           H
ATOM   4701  NE1 TRP A 466      15.718 -17.023   1.701  1.00 86.86           N
ATOM   4702  HE1 TRP A 466      16.606 -17.247   2.126  1.00 86.86           H
ATOM   4703  CH2 TRP A 466      13.903 -14.191   3.377  1.00 86.86           C
ATOM   4704  HH2 TRP A 466      13.960 -13.461   4.171  1.00 86.86           H
ATOM   4705  CZ2 TRP A 466      14.953 -15.102   3.188  1.00 86.86           C
ATOM   4706  HZ2 TRP A 466      15.815 -15.082   3.840  1.00 86.86           H
ATOM   4707  CZ3 TRP A 466      12.781 -14.233   2.532  1.00 86.86           C
ATOM   4708  HZ3 TRP A 466      11.979 -13.527   2.687  1.00 86.86           H
ATOM   4709  N   PHE A 467      13.457 -14.153  -1.538  1.00 89.43           N
ATOM   4710  H   PHE A 467      14.453 -14.301  -1.611  1.00 89.43           H
ATOM   4711  CA  PHE A 467      13.009 -12.807  -1.189  1.00 89.43           C
ATOM   4712  HA  PHE A 467      12.332 -12.872  -0.337  1.00 89.43           H
ATOM   4713  C   PHE A 467      12.233 -12.180  -2.344  1.00 89.43           C
ATOM   4714  CB  PHE A 467      14.196 -11.923  -0.779  1.00 89.43           C
ATOM   4715  HB2 PHE A 467      14.873 -11.804  -1.626  1.00 89.43           H
ATOM   4716  HB3 PHE A 467      14.744 -12.409   0.028  1.00 89.43           H
ATOM   4717  O   PHE A 467      11.116 -11.728  -2.133  1.00 89.43           O
ATOM   4718  CG  PHE A 467      13.777 -10.537  -0.334  1.00 89.43           C
ATOM   4719  CD1 PHE A 467      13.636  -9.505  -1.283  1.00 89.43           C
ATOM   4720  HD1 PHE A 467      13.858  -9.681  -2.325  1.00 89.43           H
ATOM   4721  CD2 PHE A 467      13.476 -10.288   1.018  1.00 89.43           C
ATOM   4722  HD2 PHE A 467      13.578 -11.075   1.750  1.00 89.43           H
ATOM   4723  CE1 PHE A 467      13.183  -8.236  -0.887  1.00 89.43           C
ATOM   4724  HE1 PHE A 467      13.056  -7.457  -1.624  1.00 89.43           H
ATOM   4725  CE2 PHE A 467      13.025  -9.015   1.412  1.00 89.43           C
ATOM   4726  HE2 PHE A 467      12.763  -8.821   2.442  1.00 89.43           H
ATOM   4727  CZ  PHE A 467      12.880  -7.990   0.462  1.00 89.43           C
ATOM   4728  HZ  PHE A 467      12.523  -7.015   0.762  1.00 89.43           H
ATOM   4729  N   SER A 468      12.747 -12.245  -3.577  1.00 88.30           N
ATOM   4730  H   SER A 468      13.665 -12.653  -3.686  1.00 88.30           H
ATOM   4731  CA  SER A 468      12.070 -11.664  -4.749  1.00 88.30           C
ATOM   4732  HA  SER A 468      11.914 -10.600  -4.567  1.00 88.30           H
ATOM   4733  C   SER A 468      10.697 -12.303  -5.012  1.00 88.30           C
ATOM   4734  CB  SER A 468      12.965 -11.823  -5.982  1.00 88.30           C
ATOM   4735  HB2 SER A 468      13.130 -12.882  -6.182  1.00 88.30           H
ATOM   4736  HB3 SER A 468      13.928 -11.347  -5.794  1.00 88.30           H
ATOM   4737  O   SER A 468       9.725 -11.625  -5.353  1.00 88.30           O
ATOM   4738  OG  SER A 468      12.358 -11.220  -7.107  1.00 88.30           O
ATOM   4739  HG  SER A 468      12.280 -10.281  -6.922  1.00 88.30           H
ATOM   4740  N   THR A 469      10.583 -13.619  -4.796  1.00 90.61           N
ATOM   4741  H   THR A 469      11.397 -14.110  -4.455  1.00 90.61           H
ATOM   4742  CA  THR A 469       9.302 -14.330  -4.937  1.00 90.61           C
ATOM   4743  HA  THR A 469       8.863 -14.071  -5.901  1.00 90.61           H
ATOM   4744  C   THR A 469       8.309 -13.908  -3.854  1.00 90.61           C
ATOM   4745  CB  THR A 469       9.509 -15.852  -4.898  1.00 90.61           C
ATOM   4746  HB  THR A 469       9.961 -16.141  -3.950  1.00 90.61           H
ATOM   4747  O   THR A 469       7.130 -13.682  -4.142  1.00 90.61           O
ATOM   4748  CG2 THR A 469       8.204 -16.627  -5.093  1.00 90.61           C
ATOM   4749 HG21 THR A 469       7.546 -16.474  -4.237  1.00 90.61           H
ATOM   4750 HG22 THR A 469       7.704 -16.290  -6.002  1.00 90.61           H
ATOM   4751 HG23 THR A 469       8.426 -17.691  -5.172  1.00 90.61           H
ATOM   4752  OG1 THR A 469      10.355 -16.251  -5.954  1.00 90.61           O
ATOM   4753  HG1 THR A 469      11.244 -15.944  -5.764  1.00 90.61           H
ATOM   4754  N   LEU A 470       8.781 -13.788  -2.612  1.00 94.10           N
ATOM   4755  H   LEU A 470       9.763 -13.956  -2.444  1.00 94.10           H
ATOM   4756  CA  LEU A 470       7.965 -13.380  -1.474  1.00 94.10           C
ATOM   4757  HA  LEU A 470       7.050 -13.972  -1.489  1.00 94.10           H
ATOM   4758  C   LEU A 470       7.558 -11.903  -1.564  1.00 94.10           C
ATOM   4759  CB  LEU A 470       8.749 -13.700  -0.192  1.00 94.10           C
ATOM   4760  HB2 LEU A 470       9.651 -13.089  -0.171  1.00 94.10           H
ATOM   4761  HB3 LEU A 470       9.055 -14.746  -0.220  1.00 94.10           H
ATOM   4762  O   LEU A 470       6.414 -11.574  -1.266  1.00 94.10           O
ATOM   4763  CG  LEU A 470       7.962 -13.459   1.106  1.00 94.10           C
ATOM   4764  HG  LEU A 470       7.696 -12.404   1.174  1.00 94.10           H
ATOM   4765  CD1 LEU A 470       6.679 -14.289   1.193  1.00 94.10           C
ATOM   4766 HD11 LEU A 470       6.225 -14.153   2.175  1.00 94.10           H
ATOM   4767 HD12 LEU A 470       6.906 -15.344   1.041  1.00 94.10           H
ATOM   4768 HD13 LEU A 470       5.966 -13.949   0.442  1.00 94.10           H
ATOM   4769  CD2 LEU A 470       8.838 -13.812   2.303  1.00 94.10           C
ATOM   4770 HD21 LEU A 470       8.328 -13.547   3.230  1.00 94.10           H
ATOM   4771 HD22 LEU A 470       9.066 -14.878   2.304  1.00 94.10           H
ATOM   4772 HD23 LEU A 470       9.774 -13.256   2.243  1.00 94.10           H
ATOM   4773  N   GLU A 471       8.450 -11.038  -2.039  1.00 94.57           N
ATOM   4774  H   GLU A 471       9.388 -11.370  -2.211  1.00 94.57           H
ATOM   4775  CA  GLU A 471       8.202  -9.622  -2.298  1.00 94.57           C
ATOM   4776  HA  GLU A 471       7.861  -9.139  -1.382  1.00 94.57           H
ATOM   4777  C   GLU A 471       7.094  -9.449  -3.337  1.00 94.57           C
ATOM   4778  CB  GLU A 471       9.517  -8.954  -2.731  1.00 94.57           C
ATOM   4779  HB2 GLU A 471       9.873  -9.431  -3.644  1.00 94.57           H
ATOM   4780  HB3 GLU A 471      10.259  -9.093  -1.946  1.00 94.57           H
ATOM   4781  O   GLU A 471       6.104  -8.769  -3.067  1.00 94.57           O
ATOM   4782  CG  GLU A 471       9.332  -7.452  -2.975  1.00 94.57           C
ATOM   4783  HG2 GLU A 471       8.946  -6.996  -2.064  1.00 94.57           H
ATOM   4784  HG3 GLU A 471       8.594  -7.319  -3.766  1.00 94.57           H
ATOM   4785  CD  GLU A 471      10.614  -6.731  -3.414  1.00 94.57           C
ATOM   4786  OE1 GLU A 471      10.620  -5.485  -3.288  1.00 94.57           O
ATOM   4787  OE2 GLU A 471      11.531  -7.409  -3.931  1.00 94.57           O
ATOM   4788  N   PHE A 472       7.180 -10.142  -4.479  1.00 95.98           N
ATOM   4789  H   PHE A 472       8.025 -10.664  -4.664  1.00 95.98           H
ATOM   4790  CA  PHE A 472       6.118 -10.108  -5.487  1.00 95.98           C
ATOM   4791  HA  PHE A 472       6.017  -9.083  -5.844  1.00 95.98           H
ATOM   4792  C   PHE A 472       4.761 -10.532  -4.900  1.00 95.98           C
ATOM   4793  CB  PHE A 472       6.501 -11.010  -6.670  1.00 95.98           C
ATOM   4794  HB2 PHE A 472       6.659 -12.028  -6.314  1.00 95.98           H
ATOM   4795  HB3 PHE A 472       7.445 -10.659  -7.087  1.00 95.98           H
ATOM   4796  O   PHE A 472       3.740  -9.881  -5.140  1.00 95.98           O
ATOM   4797  CG  PHE A 472       5.449 -11.026  -7.765  1.00 95.98           C
ATOM   4798  CD1 PHE A 472       4.361 -11.918  -7.693  1.00 95.98           C
ATOM   4799  HD1 PHE A 472       4.294 -12.617  -6.872  1.00 95.98           H
ATOM   4800  CD2 PHE A 472       5.514 -10.093  -8.814  1.00 95.98           C
ATOM   4801  HD2 PHE A 472       6.331  -9.387  -8.857  1.00 95.98           H
ATOM   4802  CE1 PHE A 472       3.334 -11.861  -8.651  1.00 95.98           C
ATOM   4803  HE1 PHE A 472       2.478 -12.513  -8.559  1.00 95.98           H
ATOM   4804  CE2 PHE A 472       4.490 -10.041  -9.777  1.00 95.98           C
ATOM   4805  HE2 PHE A 472       4.526  -9.298 -10.560  1.00 95.98           H
ATOM   4806  CZ  PHE A 472       3.401 -10.923  -9.696  1.00 95.98           C
ATOM   4807  HZ  PHE A 472       2.602 -10.857 -10.419  1.00 95.98           H
ATOM   4808  N   ALA A 473       4.741 -11.617  -4.117  1.00 96.80           N
ATOM   4809  H   ALA A 473       5.611 -12.095  -3.934  1.00 96.80           H
ATOM   4810  CA  ALA A 473       3.526 -12.091  -3.461  1.00 96.80           C
ATOM   4811  HA  ALA A 473       2.754 -12.226  -4.218  1.00 96.80           H
ATOM   4812  C   ALA A 473       2.990 -11.072  -2.440  1.00 96.80           C
ATOM   4813  CB  ALA A 473       3.812 -13.452  -2.815  1.00 96.80           C
ATOM   4814  HB1 ALA A 473       4.166 -14.154  -3.571  1.00 96.80           H
ATOM   4815  HB2 ALA A 473       2.900 -13.841  -2.363  1.00 96.80           H
ATOM   4816  HB3 ALA A 473       4.574 -13.348  -2.043  1.00 96.80           H
ATOM   4817  O   ALA A 473       1.782 -10.844  -2.384  1.00 96.80           O
ATOM   4818  N   ALA A 474       3.868 -10.422  -1.676  1.00 98.06           N
ATOM   4819  H   ALA A 474       4.848 -10.651  -1.763  1.00 98.06           H
ATOM   4820  CA  ALA A 474       3.503  -9.405  -0.698  1.00 98.06           C
ATOM   4821  HA  ALA A 474       2.747  -9.819  -0.031  1.00 98.06           H
ATOM   4822  C   ALA A 474       2.900  -8.156  -1.356  1.00 98.06           C
ATOM   4823  CB  ALA A 474       4.738  -9.066   0.134  1.00 98.06           C
ATOM   4824  HB1 ALA A 474       4.470  -8.335   0.896  1.00 98.06           H
ATOM   4825  HB2 ALA A 474       5.519  -8.645  -0.501  1.00 98.06           H
ATOM   4826  HB3 ALA A 474       5.114  -9.966   0.621  1.00 98.06           H
ATOM   4827  O   ALA A 474       1.864  -7.681  -0.897  1.00 98.06           O
ATOM   4828  N   TYR A 475       3.469  -7.672  -2.465  1.00 98.13           N
ATOM   4829  H   TYR A 475       4.348  -8.065  -2.769  1.00 98.13           H
ATOM   4830  CA  TYR A 475       2.870  -6.592  -3.258  1.00 98.13           C
ATOM   4831  HA  TYR A 475       2.736  -5.714  -2.626  1.00 98.13           H
ATOM   4832  C   TYR A 475       1.492  -6.976  -3.801  1.00 98.13           C
ATOM   4833  CB  TYR A 475       3.791  -6.221  -4.423  1.00 98.13           C
ATOM   4834  HB2 TYR A 475       4.265  -7.121  -4.812  1.00 98.13           H
ATOM   4835  HB3 TYR A 475       3.189  -5.799  -5.229  1.00 98.13           H
ATOM   4836  O   TYR A 475       0.548  -6.191  -3.711  1.00 98.13           O
ATOM   4837  CG  TYR A 475       4.842  -5.193  -4.074  1.00 98.13           C
ATOM   4838  CD1 TYR A 475       4.484  -3.836  -3.990  1.00 98.13           C
ATOM   4839  HD1 TYR A 475       3.464  -3.532  -4.172  1.00 98.13           H
ATOM   4840  CD2 TYR A 475       6.183  -5.573  -3.894  1.00 98.13           C
ATOM   4841  HD2 TYR A 475       6.473  -6.606  -4.019  1.00 98.13           H
ATOM   4842  CE1 TYR A 475       5.468  -2.869  -3.723  1.00 98.13           C
ATOM   4843  HE1 TYR A 475       5.215  -1.819  -3.742  1.00 98.13           H
ATOM   4844  CE2 TYR A 475       7.161  -4.613  -3.582  1.00 98.13           C
ATOM   4845  HE2 TYR A 475       8.189  -4.908  -3.435  1.00 98.13           H
ATOM   4846  OH  TYR A 475       7.743  -2.327  -3.183  1.00 98.13           O
ATOM   4847  HH  TYR A 475       8.595  -2.748  -3.045  1.00 98.13           H
ATOM   4848  CZ  TYR A 475       6.802  -3.256  -3.488  1.00 98.13           C
ATOM   4849  N   PHE A 476       1.340  -8.192  -4.332  1.00 98.18           N
ATOM   4850  H   PHE A 476       2.150  -8.790  -4.419  1.00 98.18           H
ATOM   4851  CA  PHE A 476       0.046  -8.668  -4.821  1.00 98.18           C
ATOM   4852  HA  PHE A 476      -0.322  -7.968  -5.572  1.00 98.18           H
ATOM   4853  C   PHE A 476      -1.010  -8.725  -3.706  1.00 98.18           C
ATOM   4854  CB  PHE A 476       0.221 -10.039  -5.484  1.00 98.18           C
ATOM   4855  HB2 PHE A 476       0.691 -10.724  -4.779  1.00 98.18           H
ATOM   4856  HB3 PHE A 476       0.890  -9.940  -6.339  1.00 98.18           H
ATOM   4857  O   PHE A 476      -2.142  -8.271  -3.892  1.00 98.18           O
ATOM   4858  CG  PHE A 476      -1.093 -10.632  -5.952  1.00 98.18           C
ATOM   4859  CD1 PHE A 476      -1.683 -11.698  -5.248  1.00 98.18           C
ATOM   4860  HD1 PHE A 476      -1.189 -12.114  -4.383  1.00 98.18           H
ATOM   4861  CD2 PHE A 476      -1.767 -10.068  -7.050  1.00 98.18           C
ATOM   4862  HD2 PHE A 476      -1.357  -9.201  -7.548  1.00 98.18           H
ATOM   4863  CE1 PHE A 476      -2.931 -12.203  -5.655  1.00 98.18           C
ATOM   4864  HE1 PHE A 476      -3.392 -13.007  -5.101  1.00 98.18           H
ATOM   4865  CE2 PHE A 476      -3.002 -10.584  -7.471  1.00 98.18           C
ATOM   4866  HE2 PHE A 476      -3.521 -10.133  -8.304  1.00 98.18           H
ATOM   4867  CZ  PHE A 476      -3.587 -11.650  -6.768  1.00 98.18           C
ATOM   4868  HZ  PHE A 476      -4.557 -12.023  -7.064  1.00 98.18           H
ATOM   4869  N   VAL A 477      -0.642  -9.244  -2.533  1.00 98.14           N
ATOM   4870  H   VAL A 477       0.297  -9.606  -2.450  1.00 98.14           H
ATOM   4871  CA  VAL A 477      -1.522  -9.329  -1.359  1.00 98.14           C
ATOM   4872  HA  VAL A 477      -2.465  -9.780  -1.665  1.00 98.14           H
ATOM   4873  C   VAL A 477      -1.868  -7.935  -0.818  1.00 98.14           C
ATOM   4874  CB  VAL A 477      -0.882 -10.252  -0.302  1.00 98.14           C
ATOM   4875  HB  VAL A 477       0.162  -9.972  -0.161  1.00 98.14           H
ATOM   4876  O   VAL A 477      -3.035  -7.685  -0.511  1.00 98.14           O
ATOM   4877  CG1 VAL A 477      -1.578 -10.191   1.056  1.00 98.14           C
ATOM   4878 HG11 VAL A 477      -2.662 -10.212   0.941  1.00 98.14           H
ATOM   4879 HG12 VAL A 477      -1.256  -9.273   1.548  1.00 98.14           H
ATOM   4880 HG13 VAL A 477      -1.258 -11.020   1.688  1.00 98.14           H
ATOM   4881  CG2 VAL A 477      -0.941 -11.713  -0.767  1.00 98.14           C
ATOM   4882 HG21 VAL A 477      -0.482 -11.819  -1.750  1.00 98.14           H
ATOM   4883 HG22 VAL A 477      -1.977 -12.047  -0.824  1.00 98.14           H
ATOM   4884 HG23 VAL A 477      -0.393 -12.344  -0.067  1.00 98.14           H
ATOM   4885  N   ALA A 478      -0.911  -7.002  -0.798  1.00 98.07           N
ATOM   4886  H   ALA A 478       0.037  -7.276  -1.012  1.00 98.07           H
ATOM   4887  CA  ALA A 478      -1.133  -5.608  -0.417  1.00 98.07           C
ATOM   4888  HA  ALA A 478      -1.566  -5.577   0.583  1.00 98.07           H
ATOM   4889  C   ALA A 478      -2.123  -4.909  -1.356  1.00 98.07           C
ATOM   4890  CB  ALA A 478       0.217  -4.885  -0.368  1.00 98.07           C
ATOM   4891  HB1 ALA A 478       0.708  -4.927  -1.341  1.00 98.07           H
ATOM   4892  HB2 ALA A 478       0.061  -3.841  -0.097  1.00 98.07           H
ATOM   4893  HB3 ALA A 478       0.859  -5.354   0.377  1.00 98.07           H
ATOM   4894  O   ALA A 478      -3.105  -4.328  -0.901  1.00 98.07           O
ATOM   4895  N   TYR A 479      -1.936  -5.027  -2.670  1.00 97.73           N
ATOM   4896  H   TYR A 479      -1.097  -5.483  -2.998  1.00 97.73           H
ATOM   4897  CA  TYR A 479      -2.842  -4.433  -3.657  1.00 97.73           C
ATOM   4898  HA  TYR A 479      -3.035  -3.394  -3.390  1.00 97.73           H
ATOM   4899  C   TYR A 479      -4.216  -5.107  -3.707  1.00 97.73           C
ATOM   4900  CB  TYR A 479      -2.160  -4.481  -5.021  1.00 97.73           C
ATOM   4901  HB2 TYR A 479      -2.882  -4.174  -5.778  1.00 97.73           H
ATOM   4902  HB3 TYR A 479      -1.906  -5.519  -5.235  1.00 97.73           H
ATOM   4903  O   TYR A 479      -5.218  -4.454  -4.002  1.00 97.73           O
ATOM   4904  CG  TYR A 479      -0.909  -3.630  -5.176  1.00 97.73           C
ATOM   4905  CD1 TYR A 479      -0.645  -2.495  -4.373  1.00 97.73           C
ATOM   4906  HD1 TYR A 479      -1.331  -2.190  -3.596  1.00 97.73           H
ATOM   4907  CD2 TYR A 479       0.017  -4.004  -6.163  1.00 97.73           C
ATOM   4908  HD2 TYR A 479      -0.171  -4.883  -6.762  1.00 97.73           H
ATOM   4909  CE1 TYR A 479       0.537  -1.747  -4.553  1.00 97.73           C
ATOM   4910  HE1 TYR A 479       0.748  -0.889  -3.932  1.00 97.73           H
ATOM   4911  CE2 TYR A 479       1.192  -3.258  -6.345  1.00 97.73           C
ATOM   4912  HE2 TYR A 479       1.926  -3.556  -7.079  1.00 97.73           H
ATOM   4913  OH  TYR A 479       2.623  -1.460  -5.762  1.00 97.73           O
ATOM   4914  HH  TYR A 479       2.864  -0.775  -5.134  1.00 97.73           H
ATOM   4915  CZ  TYR A 479       1.461  -2.130  -5.547  1.00 97.73           C
ATOM   4916  N   SER A 480      -4.303  -6.387  -3.340  1.00 97.11           N
ATOM   4917  H   SER A 480      -3.450  -6.890  -3.144  1.00 97.11           H
ATOM   4918  CA  SER A 480      -5.588  -7.081  -3.207  1.00 97.11           C
ATOM   4919  HA  SER A 480      -6.116  -7.014  -4.159  1.00 97.11           H
ATOM   4920  C   SER A 480      -6.498  -6.440  -2.150  1.00 97.11           C
ATOM   4921  CB  SER A 480      -5.376  -8.564  -2.906  1.00 97.11           C
ATOM   4922  HB2 SER A 480      -4.793  -8.684  -1.993  1.00 97.11           H
ATOM   4923  HB3 SER A 480      -6.347  -9.038  -2.765  1.00 97.11           H
ATOM   4924  O   SER A 480      -7.719  -6.542  -2.272  1.00 97.11           O
ATOM   4925  OG  SER A 480      -4.716  -9.195  -3.986  1.00 97.11           O
ATOM   4926  HG  SER A 480      -3.811  -8.876  -4.029  1.00 97.11           H
ATOM   4927  N   ASN A 481      -5.946  -5.702  -1.174  1.00 96.19           N
ATOM   4928  H   ASN A 481      -4.938  -5.638  -1.132  1.00 96.19           H
ATOM   4929  CA  ASN A 481      -6.717  -4.897  -0.217  1.00 96.19           C
ATOM   4930  HA  ASN A 481      -7.245  -5.555   0.474  1.00 96.19           H
ATOM   4931  C   ASN A 481      -7.750  -3.996  -0.910  1.00 96.19           C
ATOM   4932  CB  ASN A 481      -5.746  -4.011   0.573  1.00 96.19           C
ATOM   4933  HB2 ASN A 481      -5.002  -4.624   1.083  1.00 96.19           H
ATOM   4934  HB3 ASN A 481      -5.224  -3.343  -0.112  1.00 96.19           H
ATOM   4935  O   ASN A 481      -8.909  -3.937  -0.499  1.00 96.19           O
ATOM   4936  CG  ASN A 481      -6.453  -3.171   1.613  1.00 96.19           C
ATOM   4937  ND2 ASN A 481      -6.519  -1.874   1.422  1.00 96.19           N
ATOM   4938 HD21 ASN A 481      -7.110  -1.374   2.071  1.00 96.19           H
ATOM   4939 HD22 ASN A 481      -6.286  -1.469   0.526  1.00 96.19           H
ATOM   4940  OD1 ASN A 481      -6.958  -3.662   2.604  1.00 96.19           O
ATOM   4941  N   SER A 482      -7.343  -3.335  -1.995  1.00 95.32           N
ATOM   4942  H   SER A 482      -6.389  -3.442  -2.311  1.00 95.32           H
ATOM   4943  CA  SER A 482      -8.184  -2.373  -2.705  1.00 95.32           C
ATOM   4944  HA  SER A 482      -8.579  -1.659  -1.982  1.00 95.32           H
ATOM   4945  C   SER A 482      -9.393  -3.029  -3.377  1.00 95.32           C
ATOM   4946  CB  SER A 482      -7.325  -1.616  -3.718  1.00 95.32           C
ATOM   4947  HB2 SER A 482      -7.940  -0.906  -4.270  1.00 95.32           H
ATOM   4948  HB3 SER A 482      -6.890  -2.330  -4.417  1.00 95.32           H
ATOM   4949  O   SER A 482     -10.465  -2.431  -3.442  1.00 95.32           O
ATOM   4950  OG  SER A 482      -6.293  -0.917  -3.048  1.00 95.32           O
ATOM   4951  HG  SER A 482      -6.705  -0.346  -2.396  1.00 95.32           H
ATOM   4952  N   ALA A 483      -9.278  -4.296  -3.789  1.00 95.15           N
ATOM   4953  H   ALA A 483      -8.390  -4.760  -3.660  1.00 95.15           H
ATOM   4954  CA  ALA A 483     -10.406  -5.080  -4.294  1.00 95.15           C
ATOM   4955  HA  ALA A 483     -11.016  -4.449  -4.940  1.00 95.15           H
ATOM   4956  C   ALA A 483     -11.331  -5.599  -3.174  1.00 95.15           C
ATOM   4957  CB  ALA A 483      -9.845  -6.227  -5.139  1.00 95.15           C
ATOM   4958  HB1 ALA A 483      -9.186  -6.852  -4.538  1.00 95.15           H
ATOM   4959  HB2 ALA A 483      -9.289  -5.819  -5.983  1.00 95.15           H
ATOM   4960  HB3 ALA A 483     -10.661  -6.842  -5.520  1.00 95.15           H
ATOM   4961  O   ALA A 483     -12.526  -5.801  -3.397  1.00 95.15           O
ATOM   4962  N   LEU A 484     -10.803  -5.807  -1.965  1.00 93.09           N
ATOM   4963  H   LEU A 484      -9.820  -5.612  -1.838  1.00 93.09           H
ATOM   4964  CA  LEU A 484     -11.549  -6.367  -0.833  1.00 93.09           C
ATOM   4965  HA  LEU A 484     -12.260  -7.101  -1.212  1.00 93.09           H
ATOM   4966  C   LEU A 484     -12.383  -5.318  -0.077  1.00 93.09           C
ATOM   4967  CB  LEU A 484     -10.562  -7.080   0.106  1.00 93.09           C
ATOM   4968  HB2 LEU A 484     -11.097  -7.374   1.009  1.00 93.09           H
ATOM   4969  HB3 LEU A 484      -9.788  -6.367   0.390  1.00 93.09           H
ATOM   4970  O   LEU A 484     -13.424  -5.658   0.493  1.00 93.09           O
ATOM   4971  CG  LEU A 484      -9.893  -8.335  -0.488  1.00 93.09           C
ATOM   4972  HG  LEU A 484      -9.457  -8.107  -1.460  1.00 93.09           H
ATOM   4973  CD1 LEU A 484      -8.785  -8.823   0.444  1.00 93.09           C
ATOM   4974 HD11 LEU A 484      -8.055  -8.026   0.587  1.00 93.09           H
ATOM   4975 HD12 LEU A 484      -8.274  -9.674  -0.005  1.00 93.09           H
ATOM   4976 HD13 LEU A 484      -9.200  -9.115   1.408  1.00 93.09           H
ATOM   4977  CD2 LEU A 484     -10.888  -9.482  -0.679  1.00 93.09           C
ATOM   4978 HD21 LEU A 484     -10.358 -10.362  -1.044  1.00 93.09           H
ATOM   4979 HD22 LEU A 484     -11.374  -9.720   0.268  1.00 93.09           H
ATOM   4980 HD23 LEU A 484     -11.637  -9.206  -1.421  1.00 93.09           H
ATOM   4981  N   ASN A 485     -11.985  -4.044  -0.093  1.00 87.49           N
ATOM   4982  H   ASN A 485     -11.085  -3.836  -0.503  1.00 87.49           H
ATOM   4983  CA  ASN A 485     -12.702  -2.964   0.595  1.00 87.49           C
ATOM   4984  HA  ASN A 485     -12.750  -3.213   1.655  1.00 87.49           H
ATOM   4985  C   ASN A 485     -14.180  -2.827   0.156  1.00 87.49           C
ATOM   4986  CB  ASN A 485     -11.892  -1.657   0.457  1.00 87.49           C
ATOM   4987  HB2 ASN A 485     -11.417  -1.589  -0.521  1.00 87.49           H
ATOM   4988  HB3 ASN A 485     -12.553  -0.797   0.570  1.00 87.49           H
ATOM   4989  O   ASN A 485     -15.065  -2.848   1.018  1.00 87.49           O
ATOM   4990  CG  ASN A 485     -10.793  -1.518   1.492  1.00 87.49           C
ATOM   4991  ND2 ASN A 485      -9.993  -0.491   1.392  1.00 87.49           N
ATOM   4992 HD21 ASN A 485      -9.209  -0.445   2.028  1.00 87.49           H
ATOM   4993 HD22 ASN A 485      -9.991   0.050   0.539  1.00 87.49           H
ATOM   4994  OD1 ASN A 485     -10.674  -2.284   2.432  1.00 87.49           O
ATOM   4995  N   PRO A 486     -14.513  -2.790  -1.149  1.00 83.15           N
ATOM   4996  CA  PRO A 486     -15.907  -2.769  -1.598  1.00 83.15           C
ATOM   4997  HA  PRO A 486     -16.402  -1.904  -1.157  1.00 83.15           H
ATOM   4998  C   PRO A 486     -16.697  -4.034  -1.234  1.00 83.15           C
ATOM   4999  CB  PRO A 486     -15.842  -2.584  -3.117  1.00 83.15           C
ATOM   5000  HB2 PRO A 486     -16.674  -1.980  -3.481  1.00 83.15           H
ATOM   5001  HB3 PRO A 486     -15.824  -3.551  -3.619  1.00 83.15           H
ATOM   5002  O   PRO A 486     -17.887  -3.947  -0.941  1.00 83.15           O
ATOM   5003  CG  PRO A 486     -14.501  -1.888  -3.331  1.00 83.15           C
ATOM   5004  HG2 PRO A 486     -14.092  -2.058  -4.326  1.00 83.15           H
ATOM   5005  HG3 PRO A 486     -14.609  -0.822  -3.129  1.00 83.15           H
ATOM   5006  CD  PRO A 486     -13.621  -2.524  -2.269  1.00 83.15           C
ATOM   5007  HD2 PRO A 486     -12.824  -1.824  -2.022  1.00 83.15           H
ATOM   5008  HD3 PRO A 486     -13.203  -3.459  -2.643  1.00 83.15           H
ATOM   5009  N   ILE A 487     -16.046  -5.204  -1.229  1.00 79.19           N
ATOM   5010  H   ILE A 487     -15.062  -5.197  -1.458  1.00 79.19           H
ATOM   5011  CA  ILE A 487     -16.681  -6.502  -0.931  1.00 79.19           C
ATOM   5012  HA  ILE A 487     -17.609  -6.577  -1.499  1.00 79.19           H
ATOM   5013  C   ILE A 487     -17.049  -6.600   0.553  1.00 79.19           C
ATOM   5014  CB  ILE A 487     -15.750  -7.667  -1.352  1.00 79.19           C
ATOM   5015  HB  ILE A 487     -14.798  -7.555  -0.831  1.00 79.19           H
ATOM   5016  O   ILE A 487     -18.108  -7.119   0.912  1.00 79.19           O
ATOM   5017  CG1 ILE A 487     -15.480  -7.623  -2.874  1.00 79.19           C
ATOM   5018 HG12 ILE A 487     -15.117  -6.634  -3.153  1.00 79.19           H
ATOM   5019 HG13 ILE A 487     -16.411  -7.799  -3.413  1.00 79.19           H
ATOM   5020  CG2 ILE A 487     -16.352  -9.031  -0.956  1.00 79.19           C
ATOM   5021 HG21 ILE A 487     -17.314  -9.172  -1.449  1.00 79.19           H
ATOM   5022 HG22 ILE A 487     -15.680  -9.842  -1.238  1.00 79.19           H
ATOM   5023 HG23 ILE A 487     -16.485  -9.098   0.124  1.00 79.19           H
ATOM   5024  CD1 ILE A 487     -14.429  -8.632  -3.351  1.00 79.19           C
ATOM   5025 HD11 ILE A 487     -14.793  -9.655  -3.249  1.00 79.19           H
ATOM   5026 HD12 ILE A 487     -14.218  -8.452  -4.405  1.00 79.19           H
ATOM   5027 HD13 ILE A 487     -13.508  -8.508  -2.782  1.00 79.19           H
ATOM   5028  N   THR A 488     -16.179  -6.093   1.425  1.00 73.13           N
ATOM   5029  H   THR A 488     -15.320  -5.701   1.066  1.00 73.13           H
ATOM   5030  CA  THR A 488     -16.401  -6.087   2.877  1.00 73.13           C
ATOM   5031  HA  THR A 488     -16.824  -7.050   3.162  1.00 73.13           H
ATOM   5032  C   THR A 488     -17.413  -5.026   3.319  1.00 73.13           C
ATOM   5033  CB  THR A 488     -15.082  -5.925   3.641  1.00 73.13           C
ATOM   5034  HB  THR A 488     -15.303  -5.843   4.706  1.00 73.13           H
ATOM   5035  O   THR A 488     -17.993  -5.148   4.403  1.00 73.13           O
ATOM   5036  CG2 THR A 488     -14.142  -7.111   3.437  1.00 73.13           C
ATOM   5037 HG21 THR A 488     -13.222  -6.933   3.996  1.00 73.13           H
ATOM   5038 HG22 THR A 488     -13.894  -7.243   2.384  1.00 73.13           H
ATOM   5039 HG23 THR A 488     -14.613  -8.022   3.805  1.00 73.13           H
ATOM   5040  OG1 THR A 488     -14.398  -4.770   3.240  1.00 73.13           O
ATOM   5041  HG1 THR A 488     -13.945  -4.957   2.415  1.00 73.13           H
ATOM   5042  N   CYS A 489     -17.692  -4.025   2.477  1.00 64.53           N
ATOM   5043  H   CYS A 489     -17.169  -3.975   1.614  1.00 64.53           H
ATOM   5044  CA  CYS A 489     -18.698  -3.001   2.726  1.00 64.53           C
ATOM   5045  HA  CYS A 489     -18.586  -2.674   3.759  1.00 64.53           H
ATOM   5046  C   CYS A 489     -20.125  -3.561   2.494  1.00 64.53           C
ATOM   5047  CB  CYS A 489     -18.374  -1.788   1.846  1.00 64.53           C
ATOM   5048  HB2 CYS A 489     -18.781  -1.930   0.845  1.00 64.53           H
ATOM   5049  HB3 CYS A 489     -17.292  -1.680   1.765  1.00 64.53           H
ATOM   5050  O   CYS A 489     -20.484  -3.913   1.369  1.00 64.53           O
ATOM   5051  SG  CYS A 489     -19.041  -0.288   2.622  1.00 64.53           S
ATOM   5052  HG  CYS A 489     -18.515   0.562   1.736  1.00 64.53           H
[truncated: 19,325 more chars]
