# Supplementary material for: In silico analysis of crustacean hyperglycemic hormone family G protein-coupled receptor candidates
Source: Front Endocrinol (Lausanne). 2024 Jan 9;14:1322800. doi: 10.3389/fendo.2023.1322800 (PMC10828670; doi:10.3389/fendo.2023.1322800)
Supplement: Supplementary Data Sheet 1 — G. lateralis ESG transcriptome data set. [file DataSheet_1.zip › Supplementary Data/SuppData6/Gl-A34b2/A34b2_bestmodel.pdb]

HELIX    1   1 TRP A  132  TYR A  161  1                                  30
HELIX    2   2 ARG A  163  MET A  165  1                                   3
HELIX    3   3 SER A  168  LEU A  196  1                                  29
HELIX    4   4 ALA A  205  MET A  238  1                                  34
HELIX    5   5 PRO A  240  HIS A  242  1                                   3
HELIX    6   6 PRO A  247  TYR A  271  1                                  25
HELIX    7   7 ALA A  309  GLY A  342  1                                  34
HELIX    8   8 GLN A  351  PHE A  390  1                                  40
HELIX    9   9 GLU A  398  PHE A  425  1                                  28
HELIX   10  10 ALA A  427  LEU A  437  1                                  11
SHEET    1   1 1 ARG A 272  TRP A 279  0
SHEET    2   2 1 PHE A 282  GLU A 289  0
SHEET    3   3 1 THR A 293  VAL A 298  0
SHEET    4   4 1 CYS A 303  ASP A 308  0
ATOM      1  N   TYR A 122      21.435  11.694 -26.151  1.00 62.51           N
ATOM      2  H   TYR A 122      22.317  12.164 -26.008  1.00 62.51           H
ATOM      3  H2  TYR A 122      20.861  12.279 -26.742  1.00 62.51           H
ATOM      4  H3  TYR A 122      21.595  10.803 -26.598  1.00 62.51           H
ATOM      5  CA  TYR A 122      20.785  11.503 -24.838  1.00 62.51           C
ATOM      6  HA  TYR A 122      19.794  11.074 -24.984  1.00 62.51           H
ATOM      7  C   TYR A 122      20.644  12.857 -24.159  1.00 62.51           C
ATOM      8  CB  TYR A 122      21.608  10.549 -23.978  1.00 62.51           C
ATOM      9  HB2 TYR A 122      22.502  11.066 -23.631  1.00 62.51           H
ATOM     10  HB3 TYR A 122      21.937   9.713 -24.596  1.00 62.51           H
ATOM     11  O   TYR A 122      21.421  13.749 -24.481  1.00 62.51           O
ATOM     12  CG  TYR A 122      20.849   9.979 -22.802  1.00 62.51           C
ATOM     13  CD1 TYR A 122      20.964  10.560 -21.521  1.00 62.51           C
ATOM     14  HD1 TYR A 122      21.549  11.454 -21.366  1.00 62.51           H
ATOM     15  CD2 TYR A 122      20.072   8.819 -22.984  1.00 62.51           C
ATOM     16  HD2 TYR A 122      19.990   8.347 -23.952  1.00 62.51           H
ATOM     17  CE1 TYR A 122      20.375   9.929 -20.409  1.00 62.51           C
ATOM     18  HE1 TYR A 122      20.509  10.333 -19.416  1.00 62.51           H
ATOM     19  CE2 TYR A 122      19.462   8.206 -21.878  1.00 62.51           C
ATOM     20  HE2 TYR A 122      18.906   7.287 -21.989  1.00 62.51           H
ATOM     21  OH  TYR A 122      19.145   8.054 -19.529  1.00 62.51           O
ATOM     22  HH  TYR A 122      19.344   8.430 -18.668  1.00 62.51           H
ATOM     23  CZ  TYR A 122      19.645   8.735 -20.586  1.00 62.51           C
ATOM     24  N   ARG A 123      19.655  13.045 -23.281  1.00 65.67           N
ATOM     25  H   ARG A 123      19.119  12.252 -22.957  1.00 65.67           H
ATOM     26  CA  ARG A 123      19.402  14.345 -22.649  1.00 65.67           C
ATOM     27  HA  ARG A 123      19.533  15.129 -23.394  1.00 65.67           H
ATOM     28  C   ARG A 123      20.388  14.620 -21.509  1.00 65.67           C
ATOM     29  CB  ARG A 123      17.956  14.379 -22.156  1.00 65.67           C
ATOM     30  HB2 ARG A 123      17.823  13.662 -21.345  1.00 65.67           H
ATOM     31  HB3 ARG A 123      17.288  14.117 -22.976  1.00 65.67           H
ATOM     32  O   ARG A 123      20.490  13.815 -20.588  1.00 65.67           O
ATOM     33  CG  ARG A 123      17.626  15.784 -21.667  1.00 65.67           C
ATOM     34  HG2 ARG A 123      17.774  16.498 -22.477  1.00 65.67           H
ATOM     35  HG3 ARG A 123      18.259  16.054 -20.821  1.00 65.67           H
ATOM     36  CD  ARG A 123      16.187  15.816 -21.215  1.00 65.67           C
ATOM     37  HD2 ARG A 123      16.084  15.181 -20.335  1.00 65.67           H
ATOM     38  HD3 ARG A 123      15.541  15.451 -22.014  1.00 65.67           H
ATOM     39  NE  ARG A 123      15.837  17.191 -20.886  1.00 65.67           N
ATOM     40  HE  ARG A 123      16.545  17.901 -21.004  1.00 65.67           H
ATOM     41  NH1 ARG A 123      13.796  16.653 -20.093  1.00 65.67           N
ATOM     42 HH11 ARG A 123      14.024  15.681 -20.247  1.00 65.67           H
ATOM     43 HH12 ARG A 123      12.938  16.894 -19.618  1.00 65.67           H
ATOM     44  NH2 ARG A 123      14.624  18.789 -19.942  1.00 65.67           N
ATOM     45 HH21 ARG A 123      14.250  18.979 -19.023  1.00 65.67           H
ATOM     46 HH22 ARG A 123      15.382  19.406 -20.197  1.00 65.67           H
ATOM     47  CZ  ARG A 123      14.732  17.544 -20.299  1.00 65.67           C
ATOM     48  N   THR A 124      21.069  15.761 -21.555  1.00 76.13           N
ATOM     49  H   THR A 124      20.984  16.364 -22.362  1.00 76.13           H
ATOM     50  CA  THR A 124      22.047  16.186 -20.537  1.00 76.13           C
ATOM     51  HA  THR A 124      22.531  15.310 -20.104  1.00 76.13           H
ATOM     52  C   THR A 124      21.416  16.953 -19.379  1.00 76.13           C
ATOM     53  CB  THR A 124      23.134  17.056 -21.181  1.00 76.13           C
ATOM     54  HB  THR A 124      23.759  17.507 -20.410  1.00 76.13           H
ATOM     55  O   THR A 124      21.948  16.919 -18.274  1.00 76.13           O
ATOM     56  CG2 THR A 124      24.016  16.223 -22.114  1.00 76.13           C
ATOM     57 HG21 THR A 124      23.426  15.807 -22.930  1.00 76.13           H
ATOM     58 HG22 THR A 124      24.483  15.414 -21.553  1.00 76.13           H
ATOM     59 HG23 THR A 124      24.799  16.859 -22.527  1.00 76.13           H
ATOM     60  OG1 THR A 124      22.530  18.065 -21.965  1.00 76.13           O
ATOM     61  HG1 THR A 124      22.380  18.838 -21.414  1.00 76.13           H
ATOM     62  N   ASP A 125      20.281  17.621 -19.603  1.00 83.93           N
ATOM     63  H   ASP A 125      19.935  17.707 -20.548  1.00 83.93           H
ATOM     64  CA  ASP A 125      19.604  18.361 -18.538  1.00 83.93           C
ATOM     65  HA  ASP A 125      20.339  19.000 -18.051  1.00 83.93           H
ATOM     66  C   ASP A 125      19.002  17.414 -17.507  1.00 83.93           C
ATOM     67  CB  ASP A 125      18.480  19.257 -19.059  1.00 83.93           C
ATOM     68  HB2 ASP A 125      17.670  18.627 -19.428  1.00 83.93           H
ATOM     69  HB3 ASP A 125      18.089  19.848 -18.231  1.00 83.93           H
ATOM     70  O   ASP A 125      18.297  16.462 -17.847  1.00 83.93           O
ATOM     71  CG  ASP A 125      18.924  20.199 -20.164  1.00 83.93           C
ATOM     72  OD1 ASP A 125      20.027  20.771 -20.042  1.00 83.93           O
ATOM     73  OD2 ASP A 125      18.136  20.274 -21.133  1.00 83.93           O
ATOM     74  N   THR A 126      19.222  17.745 -16.239  1.00 86.10           N
ATOM     75  H   THR A 126      19.897  18.471 -16.044  1.00 86.10           H
ATOM     76  CA  THR A 126      18.699  16.989 -15.105  1.00 86.10           C
ATOM     77  HA  THR A 126      18.969  15.939 -15.219  1.00 86.10           H
ATOM     78  C   THR A 126      17.181  17.062 -14.992  1.00 86.10           C
ATOM     79  CB  THR A 126      19.326  17.527 -13.817  1.00 86.10           C
ATOM     80  HB  THR A 126      18.985  18.549 -13.651  1.00 86.10           H
ATOM     81  O   THR A 126      16.577  16.080 -14.600  1.00 86.10           O
ATOM     82  CG2 THR A 126      18.978  16.695 -12.598  1.00 86.10           C
ATOM     83 HG21 THR A 126      17.914  16.786 -12.380  1.00 86.10           H
ATOM     84 HG22 THR A 126      19.541  17.060 -11.738  1.00 86.10           H
ATOM     85 HG23 THR A 126      19.223  15.649 -12.784  1.00 86.10           H
ATOM     86  OG1 THR A 126      20.729  17.548 -13.933  1.00 86.10           O
ATOM     87  HG1 THR A 126      21.021  16.693 -14.257  1.00 86.10           H
ATOM     88  N   TRP A 127      16.550  18.196 -15.309  1.00 92.01           N
ATOM     89  H   TRP A 127      17.088  18.952 -15.708  1.00 92.01           H
ATOM     90  CA  TRP A 127      15.121  18.418 -15.049  1.00 92.01           C
ATOM     91  HA  TRP A 127      14.725  17.583 -14.472  1.00 92.01           H
ATOM     92  C   TRP A 127      14.311  18.511 -16.332  1.00 92.01           C
ATOM     93  CB  TRP A 127      14.927  19.681 -14.210  1.00 92.01           C
ATOM     94  HB2 TRP A 127      13.858  19.839 -14.062  1.00 92.01           H
ATOM     95  HB3 TRP A 127      15.315  20.540 -14.757  1.00 92.01           H
ATOM     96  O   TRP A 127      14.701  19.202 -17.275  1.00 92.01           O
ATOM     97  CG  TRP A 127      15.573  19.622 -12.865  1.00 92.01           C
ATOM     98  CD1 TRP A 127      16.735  20.218 -12.519  1.00 92.01           C
ATOM     99  HD1 TRP A 127      17.337  20.826 -13.177  1.00 92.01           H
ATOM    100  CD2 TRP A 127      15.125  18.894 -11.683  1.00 92.01           C
ATOM    101  CE2 TRP A 127      16.073  19.106 -10.639  1.00 92.01           C
ATOM    102  CE3 TRP A 127      14.019  18.068 -11.392  1.00 92.01           C
ATOM    103  HE3 TRP A 127      13.297  17.873 -12.171  1.00 92.01           H
ATOM    104  NE1 TRP A 127      17.036  19.914 -11.206  1.00 92.01           N
ATOM    105  HE1 TRP A 127      17.872  20.234 -10.738  1.00 92.01           H
ATOM    106  CH2 TRP A 127      14.809  17.725  -9.106  1.00 92.01           C
ATOM    107  HH2 TRP A 127      14.687  17.269  -8.135  1.00 92.01           H
ATOM    108  CZ2 TRP A 127      15.925  18.539  -9.366  1.00 92.01           C
ATOM    109  HZ2 TRP A 127      16.667  18.717  -8.601  1.00 92.01           H
ATOM    110  CZ3 TRP A 127      13.862  17.486 -10.119  1.00 92.01           C
ATOM    111  HZ3 TRP A 127      13.023  16.835  -9.925  1.00 92.01           H
ATOM    112  N   ILE A 128      13.143  17.872 -16.368  1.00 91.49           N
ATOM    113  H   ILE A 128      12.874  17.309 -15.573  1.00 91.49           H
ATOM    114  CA  ILE A 128      12.228  17.979 -17.502  1.00 91.49           C
ATOM    115  HA  ILE A 128      12.872  17.891 -18.377  1.00 91.49           H
ATOM    116  C   ILE A 128      11.603  19.375 -17.623  1.00 91.49           C
ATOM    117  CB  ILE A 128      11.209  16.822 -17.574  1.00 91.49           C
ATOM    118  HB  ILE A 128      10.728  16.877 -18.551  1.00 91.49           H
ATOM    119  O   ILE A 128      11.393  20.036 -16.605  1.00 91.49           O
ATOM    120  CG1 ILE A 128      10.107  16.978 -16.509  1.00 91.49           C
ATOM    121 HG12 ILE A 128       9.593  17.926 -16.662  1.00 91.49           H
ATOM    122 HG13 ILE A 128      10.556  17.002 -15.516  1.00 91.49           H
ATOM    123  CG2 ILE A 128      11.909  15.452 -17.488  1.00 91.49           C
ATOM    124 HG21 ILE A 128      12.820  15.416 -18.084  1.00 91.49           H
ATOM    125 HG22 ILE A 128      12.186  15.231 -16.457  1.00 91.49           H
ATOM    126 HG23 ILE A 128      11.241  14.660 -17.829  1.00 91.49           H
ATOM    127  CD1 ILE A 128       9.044  15.876 -16.557  1.00 91.49           C
ATOM    128 HD11 ILE A 128       8.261  16.102 -15.833  1.00 91.49           H
ATOM    129 HD12 ILE A 128       8.602  15.826 -17.552  1.00 91.49           H
ATOM    130 HD13 ILE A 128       9.479  14.910 -16.301  1.00 91.49           H
ATOM    131  N   PRO A 129      11.289  19.858 -18.844  1.00 92.72           N
ATOM    132  CA  PRO A 129      10.623  21.139 -19.000  1.00 92.72           C
ATOM    133  HA  PRO A 129      11.188  21.904 -18.467  1.00 92.72           H
ATOM    134  C   PRO A 129       9.213  21.021 -18.420  1.00 92.72           C
ATOM    135  CB  PRO A 129      10.621  21.456 -20.504  1.00 92.72           C
ATOM    136  HB2 PRO A 129      10.941  22.481 -20.694  1.00 92.72           H
ATOM    137  HB3 PRO A 129       9.632  21.285 -20.928  1.00 92.72           H
ATOM    138  O   PRO A 129       8.470  20.089 -18.743  1.00 92.72           O
ATOM    139  CG  PRO A 129      11.608  20.452 -21.099  1.00 92.72           C
ATOM    140  HG2 PRO A 129      12.627  20.829 -21.015  1.00 92.72           H
ATOM    141  HG3 PRO A 129      11.365  20.203 -22.132  1.00 92.72           H
ATOM    142  CD  PRO A 129      11.412  19.264 -20.165  1.00 92.72           C
ATOM    143  HD2 PRO A 129      12.235  18.556 -20.263  1.00 92.72           H
ATOM    144  HD3 PRO A 129      10.478  18.759 -20.413  1.00 92.72           H
ATOM    145  N   ILE A 130       8.834  21.969 -17.565  1.00 94.27           N
ATOM    146  H   ILE A 130       9.497  22.686 -17.308  1.00 94.27           H
ATOM    147  CA  ILE A 130       7.529  21.953 -16.904  1.00 94.27           C
ATOM    148  HA  ILE A 130       7.296  20.923 -16.634  1.00 94.27           H
ATOM    149  C   ILE A 130       6.457  22.413 -17.893  1.00 94.27           C
ATOM    150  CB  ILE A 130       7.554  22.770 -15.595  1.00 94.27           C
ATOM    151  HB  ILE A 130       7.753  23.813 -15.842  1.00 94.27           H
ATOM    152  O   ILE A 130       6.202  23.601 -18.073  1.00 94.27           O
ATOM    153  CG1 ILE A 130       8.666  22.305 -14.625  1.00 94.27           C
ATOM    154 HG12 ILE A 130       9.639  22.497 -15.078  1.00 94.27           H
ATOM    155 HG13 ILE A 130       8.615  22.914 -13.722  1.00 94.27           H
ATOM    156  CG2 ILE A 130       6.183  22.707 -14.897  1.00 94.27           C
ATOM    157 HG21 ILE A 130       5.876  21.674 -14.733  1.00 94.27           H
ATOM    158 HG22 ILE A 130       5.433  23.211 -15.507  1.00 94.27           H
ATOM    159 HG23 ILE A 130       6.234  23.221 -13.937  1.00 94.27           H
ATOM    160  CD1 ILE A 130       8.614  20.827 -14.211  1.00 94.27           C
ATOM    161 HD11 ILE A 130       9.425  20.628 -13.511  1.00 94.27           H
ATOM    162 HD12 ILE A 130       8.745  20.181 -15.079  1.00 94.27           H
ATOM    163 HD13 ILE A 130       7.668  20.597 -13.721  1.00 94.27           H
ATOM    164  N   THR A 131       5.831  21.445 -18.556  1.00 95.38           N
ATOM    165  H   THR A 131       6.172  20.503 -18.424  1.00 95.38           H
ATOM    166  CA  THR A 131       4.656  21.676 -19.405  1.00 95.38           C
ATOM    167  HA  THR A 131       4.760  22.653 -19.878  1.00 95.38           H
ATOM    168  C   THR A 131       3.375  21.705 -18.568  1.00 95.38           C
ATOM    169  CB  THR A 131       4.544  20.632 -20.528  1.00 95.38           C
ATOM    170  HB  THR A 131       3.740  20.943 -21.195  1.00 95.38           H
ATOM    171  O   THR A 131       3.362  21.295 -17.406  1.00 95.38           O
ATOM    172  CG2 THR A 131       5.818  20.492 -21.358  1.00 95.38           C
ATOM    173 HG21 THR A 131       6.110  21.466 -21.750  1.00 95.38           H
ATOM    174 HG22 THR A 131       5.637  19.817 -22.194  1.00 95.38           H
ATOM    175 HG23 THR A 131       6.634  20.095 -20.754  1.00 95.38           H
ATOM    176  OG1 THR A 131       4.210  19.366 -20.009  1.00 95.38           O
ATOM    177  HG1 THR A 131       5.031  18.929 -19.772  1.00 95.38           H
ATOM    178  N   TRP A 132       2.249  22.112 -19.163  1.00 96.09           N
ATOM    179  H   TRP A 132       2.295  22.475 -20.105  1.00 96.09           H
ATOM    180  CA  TRP A 132       0.936  22.057 -18.503  1.00 96.09           C
ATOM    181  HA  TRP A 132       0.946  22.729 -17.645  1.00 96.09           H
ATOM    182  C   TRP A 132       0.585  20.652 -17.980  1.00 96.09           C
ATOM    183  CB  TRP A 132      -0.140  22.538 -19.484  1.00 96.09           C
ATOM    184  HB2 TRP A 132       0.126  23.531 -19.846  1.00 96.09           H
ATOM    185  HB3 TRP A 132      -1.078  22.637 -18.938  1.00 96.09           H
ATOM    186  O   TRP A 132      -0.072  20.527 -16.949  1.00 96.09           O
ATOM    187  CG  TRP A 132      -0.382  21.636 -20.659  1.00 96.09           C
ATOM    188  CD1 TRP A 132       0.198  21.745 -21.876  1.00 96.09           C
ATOM    189  HD1 TRP A 132       0.893  22.520 -22.162  1.00 96.09           H
ATOM    190  CD2 TRP A 132      -1.287  20.492 -20.751  1.00 96.09           C
ATOM    191  CE2 TRP A 132      -1.200  19.952 -22.070  1.00 96.09           C
ATOM    192  CE3 TRP A 132      -2.186  19.867 -19.861  1.00 96.09           C
ATOM    193  HE3 TRP A 132      -2.291  20.262 -18.861  1.00 96.09           H
ATOM    194  NE1 TRP A 132      -0.278  20.752 -22.709  1.00 96.09           N
ATOM    195  HE1 TRP A 132      -0.045  20.705 -23.691  1.00 96.09           H
ATOM    196  CH2 TRP A 132      -2.856  18.259 -21.578  1.00 96.09           C
ATOM    197  HH2 TRP A 132      -3.484  17.436 -21.885  1.00 96.09           H
ATOM    198  CZ2 TRP A 132      -1.969  18.856 -22.489  1.00 96.09           C
ATOM    199  HZ2 TRP A 132      -1.925  18.516 -23.513  1.00 96.09           H
ATOM    200  CZ3 TRP A 132      -2.962  18.764 -20.271  1.00 96.09           C
ATOM    201  HZ3 TRP A 132      -3.674  18.316 -19.593  1.00 96.09           H
ATOM    202  N   ARG A 133       1.064  19.588 -18.646  1.00 94.21           N
ATOM    203  H   ARG A 133       1.638  19.763 -19.458  1.00 94.21           H
ATOM    204  CA  ARG A 133       0.868  18.198 -18.204  1.00 94.21           C
ATOM    205  HA  ARG A 133      -0.194  18.024 -18.031  1.00 94.21           H
ATOM    206  C   ARG A 133       1.571  17.935 -16.875  1.00 94.21           C
ATOM    207  CB  ARG A 133       1.379  17.208 -19.264  1.00 94.21           C
ATOM    208  HB2 ARG A 133       1.218  16.200 -18.882  1.00 94.21           H
ATOM    209  HB3 ARG A 133       2.450  17.348 -19.409  1.00 94.21           H
ATOM    210  O   ARG A 133       1.013  17.275 -16.004  1.00 94.21           O
ATOM    211  CG  ARG A 133       0.663  17.338 -20.617  1.00 94.21           C
ATOM    212  HG2 ARG A 133       0.891  18.309 -21.057  1.00 94.21           H
ATOM    213  HG3 ARG A 133      -0.412  17.251 -20.461  1.00 94.21           H
ATOM    214  CD  ARG A 133       1.123  16.235 -21.577  1.00 94.21           C
ATOM    215  HD2 ARG A 133       2.206  16.292 -21.688  1.00 94.21           H
ATOM    216  HD3 ARG A 133       0.854  15.272 -21.143  1.00 94.21           H
ATOM    217  NE  ARG A 133       0.481  16.341 -22.899  1.00 94.21           N
ATOM    218  HE  ARG A 133      -0.191  17.085 -23.018  1.00 94.21           H
ATOM    219  NH1 ARG A 133       1.500  14.510 -23.851  1.00 94.21           N
ATOM    220 HH11 ARG A 133       1.925  14.285 -22.963  1.00 94.21           H
ATOM    221 HH12 ARG A 133       1.651  13.905 -24.646  1.00 94.21           H
ATOM    222  NH2 ARG A 133       0.073  15.714 -25.059  1.00 94.21           N
ATOM    223 HH21 ARG A 133      -0.577  16.477 -25.180  1.00 94.21           H
ATOM    224 HH22 ARG A 133       0.243  15.081 -25.828  1.00 94.21           H
ATOM    225  CZ  ARG A 133       0.687  15.528 -23.925  1.00 94.21           C
ATOM    226  N   GLU A 134       2.765  18.491 -16.708  1.00 94.74           N
ATOM    227  H   GLU A 134       3.129  19.081 -17.443  1.00 94.74           H
ATOM    228  CA  GLU A 134       3.553  18.362 -15.483  1.00 94.74           C
ATOM    229  HA  GLU A 134       3.487  17.332 -15.132  1.00 94.74           H
ATOM    230  C   GLU A 134       2.969  19.187 -14.340  1.00 94.74           C
ATOM    231  CB  GLU A 134       5.028  18.706 -15.775  1.00 94.74           C
ATOM    232  HB2 GLU A 134       5.605  18.588 -14.857  1.00 94.74           H
ATOM    233  HB3 GLU A 134       5.108  19.748 -16.086  1.00 94.74           H
ATOM    234  O   GLU A 134       2.884  18.703 -13.213  1.00 94.74           O
ATOM    235  CG  GLU A 134       5.639  17.810 -16.876  1.00 94.74           C
ATOM    236  HG2 GLU A 134       6.714  17.989 -16.922  1.00 94.74           H
ATOM    237  HG3 GLU A 134       5.216  18.089 -17.841  1.00 94.74           H
ATOM    238  CD  GLU A 134       5.367  16.326 -16.600  1.00 94.74           C
ATOM    239  OE1 GLU A 134       5.084  15.517 -17.517  1.00 94.74           O
ATOM    240  OE2 GLU A 134       5.328  15.969 -15.412  1.00 94.74           O
ATOM    241  N   VAL A 135       2.433  20.373 -14.640  1.00 96.59           N
ATOM    242  H   VAL A 135       2.560  20.731 -15.576  1.00 96.59           H
ATOM    243  CA  VAL A 135       1.660  21.158 -13.666  1.00 96.59           C
ATOM    244  HA  VAL A 135       2.294  21.352 -12.801  1.00 96.59           H
ATOM    245  C   VAL A 135       0.446  20.370 -13.161  1.00 96.59           C
ATOM    246  CB  VAL A 135       1.237  22.516 -14.256  1.00 96.59           C
ATOM    247  HB  VAL A 135       0.645  22.353 -15.157  1.00 96.59           H
ATOM    248  O   VAL A 135       0.219  20.315 -11.954  1.00 96.59           O
ATOM    249  CG1 VAL A 135       0.393  23.327 -13.266  1.00 96.59           C
ATOM    250 HG11 VAL A 135       0.174  24.310 -13.684  1.00 96.59           H
ATOM    251 HG12 VAL A 135      -0.556  22.827 -13.071  1.00 96.59           H
ATOM    252 HG13 VAL A 135       0.933  23.451 -12.327  1.00 96.59           H
ATOM    253  CG2 VAL A 135       2.463  23.360 -14.623  1.00 96.59           C
ATOM    254 HG21 VAL A 135       3.082  23.527 -13.741  1.00 96.59           H
ATOM    255 HG22 VAL A 135       2.146  24.323 -15.024  1.00 96.59           H
ATOM    256 HG23 VAL A 135       3.059  22.857 -15.384  1.00 96.59           H
ATOM    257  N   LEU A 136      -0.307  19.701 -14.042  1.00 96.18           N
ATOM    258  H   LEU A 136      -0.097  19.793 -15.025  1.00 96.18           H
ATOM    259  CA  LEU A 136      -1.450  18.874 -13.628  1.00 96.18           C
ATOM    260  HA  LEU A 136      -2.127  19.485 -13.031  1.00 96.18           H
ATOM    261  C   LEU A 136      -1.033  17.703 -12.730  1.00 96.18           C
ATOM    262  CB  LEU A 136      -2.195  18.339 -14.860  1.00 96.18           C
ATOM    263  HB2 LEU A 136      -1.473  17.876 -15.532  1.00 96.18           H
ATOM    264  HB3 LEU A 136      -2.883  17.560 -14.531  1.00 96.18           H
ATOM    265  O   LEU A 136      -1.663  17.469 -11.698  1.00 96.18           O
ATOM    266  CG  LEU A 136      -3.005  19.385 -15.639  1.00 96.18           C
ATOM    267  HG  LEU A 136      -2.355  20.192 -15.979  1.00 96.18           H
ATOM    268  CD1 LEU A 136      -3.616  18.696 -16.856  1.00 96.18           C
ATOM    269 HD11 LEU A 136      -4.153  19.429 -17.458  1.00 96.18           H
ATOM    270 HD12 LEU A 136      -2.820  18.248 -17.451  1.00 96.18           H
ATOM    271 HD13 LEU A 136      -4.309  17.917 -16.538  1.00 96.18           H
ATOM    272  CD2 LEU A 136      -4.141  19.992 -14.816  1.00 96.18           C
ATOM    273 HD21 LEU A 136      -3.736  20.594 -14.003  1.00 96.18           H
ATOM    274 HD22 LEU A 136      -4.744  20.644 -15.448  1.00 96.18           H
ATOM    275 HD23 LEU A 136      -4.774  19.204 -14.406  1.00 96.18           H
ATOM    276  N   LYS A 137       0.040  16.991 -13.093  1.00 95.75           N
ATOM    277  H   LYS A 137       0.499  17.240 -13.958  1.00 95.75           H
ATOM    278  CA  LYS A 137       0.608  15.904 -12.283  1.00 95.75           C
ATOM    279  HA  LYS A 137      -0.139  15.124 -12.131  1.00 95.75           H
ATOM    280  C   LYS A 137       1.022  16.395 -10.895  1.00 95.75           C
ATOM    281  CB  LYS A 137       1.819  15.321 -13.017  1.00 95.75           C
ATOM    282  HB2 LYS A 137       2.464  16.138 -13.340  1.00 95.75           H
ATOM    283  HB3 LYS A 137       2.399  14.716 -12.320  1.00 95.75           H
ATOM    284  O   LYS A 137       0.685  15.760  -9.896  1.00 95.75           O
ATOM    285  CG  LYS A 137       1.439  14.459 -14.231  1.00 95.75           C
ATOM    286  HG2 LYS A 137       0.775  15.008 -14.898  1.00 95.75           H
ATOM    287  HG3 LYS A 137       0.923  13.556 -13.904  1.00 95.75           H
ATOM    288  CD  LYS A 137       2.730  14.111 -14.974  1.00 95.75           C
ATOM    289  HD2 LYS A 137       3.454  13.675 -14.286  1.00 95.75           H
ATOM    290  HD3 LYS A 137       3.127  15.053 -15.352  1.00 95.75           H
ATOM    291  CE  LYS A 137       2.540  13.183 -16.166  1.00 95.75           C
ATOM    292  HE2 LYS A 137       2.194  12.212 -15.813  1.00 95.75           H
ATOM    293  HE3 LYS A 137       1.787  13.619 -16.822  1.00 95.75           H
ATOM    294  NZ  LYS A 137       3.825  13.043 -16.891  1.00 95.75           N
ATOM    295  HZ1 LYS A 137       4.206  13.947 -17.133  1.00 95.75           H
ATOM    296  HZ2 LYS A 137       4.509  12.611 -16.287  1.00 95.75           H
ATOM    297  HZ3 LYS A 137       3.730  12.493 -17.733  1.00 95.75           H
ATOM    298  N   LEU A 138       1.696  17.544 -10.830  1.00 96.60           N
ATOM    299  H   LEU A 138       1.958  17.986 -11.699  1.00 96.60           H
ATOM    300  CA  LEU A 138       2.113  18.183  -9.582  1.00 96.60           C
ATOM    301  HA  LEU A 138       2.712  17.471  -9.014  1.00 96.60           H
ATOM    302  C   LEU A 138       0.916  18.540  -8.702  1.00 96.60           C
ATOM    303  CB  LEU A 138       2.943  19.443  -9.906  1.00 96.60           C
ATOM    304  HB2 LEU A 138       2.433  20.017 -10.680  1.00 96.60           H
ATOM    305  HB3 LEU A 138       3.004  20.075  -9.020  1.00 96.60           H
ATOM    306  O   LEU A 138       0.872  18.143  -7.540  1.00 96.60           O
ATOM    307  CG  LEU A 138       4.370  19.126 -10.377  1.00 96.60           C
ATOM    308  HG  LEU A 138       4.356  18.302 -11.090  1.00 96.60           H
ATOM    309  CD1 LEU A 138       5.030  20.343 -11.022  1.00 96.60           C
ATOM    310 HD11 LEU A 138       5.042  21.185 -10.331  1.00 96.60           H
ATOM    311 HD12 LEU A 138       6.051  20.094 -11.311  1.00 96.60           H
ATOM    312 HD13 LEU A 138       4.479  20.620 -11.921  1.00 96.60           H
ATOM    313  CD2 LEU A 138       5.213  18.725  -9.175  1.00 96.60           C
ATOM    314 HD21 LEU A 138       4.639  18.071  -8.519  1.00 96.60           H
ATOM    315 HD22 LEU A 138       6.097  18.190  -9.521  1.00 96.60           H
ATOM    316 HD23 LEU A 138       5.516  19.604  -8.607  1.00 96.60           H
ATOM    317  N   VAL A 139      -0.083  19.226  -9.259  1.00 97.20           N
ATOM    318  H   VAL A 139       0.019  19.520 -10.220  1.00 97.20           H
ATOM    319  CA  VAL A 139      -1.305  19.602  -8.535  1.00 97.20           C
ATOM    320  HA  VAL A 139      -1.027  20.204  -7.670  1.00 97.20           H
ATOM    321  C   VAL A 139      -2.027  18.363  -7.998  1.00 97.20           C
ATOM    322  CB  VAL A 139      -2.218  20.454  -9.439  1.00 97.20           C
ATOM    323  HB  VAL A 139      -2.336  19.957 -10.402  1.00 97.20           H
ATOM    324  O   VAL A 139      -2.410  18.335  -6.828  1.00 97.20           O
ATOM    325  CG1 VAL A 139      -3.611  20.672  -8.836  1.00 97.20           C
ATOM    326 HG11 VAL A 139      -4.158  19.730  -8.801  1.00 97.20           H
ATOM    327 HG12 VAL A 139      -4.178  21.364  -9.459  1.00 97.20           H
ATOM    328 HG13 VAL A 139      -3.526  21.082  -7.830  1.00 97.20           H
ATOM    329  CG2 VAL A 139      -1.600  21.841  -9.667  1.00 97.20           C
ATOM    330 HG21 VAL A 139      -2.200  22.399 -10.387  1.00 97.20           H
ATOM    331 HG22 VAL A 139      -0.587  21.755 -10.059  1.00 97.20           H
ATOM    332 HG23 VAL A 139      -1.562  22.394  -8.728  1.00 97.20           H
ATOM    333  N   ALA A 140      -2.156  17.306  -8.804  1.00 96.79           N
ATOM    334  H   ALA A 140      -1.826  17.376  -9.756  1.00 96.79           H
ATOM    335  CA  ALA A 140      -2.777  16.055  -8.378  1.00 96.79           C
ATOM    336  HA  ALA A 140      -3.782  16.274  -8.018  1.00 96.79           H
ATOM    337  C   ALA A 140      -2.008  15.383  -7.221  1.00 96.79           C
ATOM    338  CB  ALA A 140      -2.893  15.142  -9.603  1.00 96.79           C
ATOM    339  HB1 ALA A 140      -3.431  15.656 -10.400  1.00 96.79           H
ATOM    340  HB2 ALA A 140      -3.444  14.239  -9.338  1.00 96.79           H
ATOM    341  HB3 ALA A 140      -1.903  14.864  -9.964  1.00 96.79           H
ATOM    342  O   ALA A 140      -2.614  14.940  -6.238  1.00 96.79           O
ATOM    343  N   TYR A 141      -0.672  15.351  -7.282  1.00 96.28           N
ATOM    344  H   TYR A 141      -0.214  15.704  -8.110  1.00 96.28           H
ATOM    345  CA  TYR A 141       0.157  14.850  -6.182  1.00 96.28           C
ATOM    346  HA  TYR A 141      -0.199  13.855  -5.915  1.00 96.28           H
ATOM    347  C   TYR A 141       0.031  15.704  -4.919  1.00 96.28           C
ATOM    348  CB  TYR A 141       1.625  14.710  -6.608  1.00 96.28           C
ATOM    349  HB2 TYR A 141       2.272  15.001  -5.781  1.00 96.28           H
ATOM    350  HB3 TYR A 141       1.848  15.385  -7.435  1.00 96.28           H
ATOM    351  O   TYR A 141      -0.105  15.142  -3.837  1.00 96.28           O
ATOM    352  CG  TYR A 141       1.978  13.287  -6.985  1.00 96.28           C
ATOM    353  CD1 TYR A 141       2.273  12.349  -5.974  1.00 96.28           C
ATOM    354  HD1 TYR A 141       2.291  12.668  -4.942  1.00 96.28           H
ATOM    355  CD2 TYR A 141       1.963  12.888  -8.333  1.00 96.28           C
ATOM    356  HD2 TYR A 141       1.727  13.603  -9.107  1.00 96.28           H
ATOM    357  CE1 TYR A 141       2.526  11.003  -6.305  1.00 96.28           C
ATOM    358  HE1 TYR A 141       2.738  10.284  -5.527  1.00 96.28           H
ATOM    359  CE2 TYR A 141       2.230  11.550  -8.667  1.00 96.28           C
ATOM    360  HE2 TYR A 141       2.183  11.212  -9.692  1.00 96.28           H
ATOM    361  OH  TYR A 141       2.628   9.309  -8.024  1.00 96.28           O
ATOM    362  HH  TYR A 141       2.724   8.662  -7.321  1.00 96.28           H
ATOM    363  CZ  TYR A 141       2.485  10.605  -7.658  1.00 96.28           C
ATOM    364  N   ILE A 142       0.011  17.035  -5.031  1.00 97.14           N
ATOM    365  H   ILE A 142       0.153  17.439  -5.946  1.00 97.14           H
ATOM    366  CA  ILE A 142      -0.143  17.940  -3.882  1.00 97.14           C
ATOM    367  HA  ILE A 142       0.628  17.705  -3.148  1.00 97.14           H
ATOM    368  C   ILE A 142      -1.494  17.711  -3.196  1.00 97.14           C
ATOM    369  CB  ILE A 142       0.044  19.413  -4.315  1.00 97.14           C
ATOM    370  HB  ILE A 142      -0.597  19.606  -5.175  1.00 97.14           H
ATOM    371  O   ILE A 142      -1.541  17.531  -1.979  1.00 97.14           O
ATOM    372  CG1 ILE A 142       1.515  19.665  -4.721  1.00 97.14           C
ATOM    373 HG12 ILE A 142       1.854  18.880  -5.397  1.00 97.14           H
ATOM    374 HG13 ILE A 142       2.153  19.618  -3.838  1.00 97.14           H
ATOM    375  CG2 ILE A 142      -0.358  20.386  -3.188  1.00 97.14           C
ATOM    376 HG21 ILE A 142      -1.422  20.304  -2.968  1.00 97.14           H
ATOM    377 HG22 ILE A 142       0.216  20.173  -2.286  1.00 97.14           H
ATOM    378 HG23 ILE A 142      -0.174  21.417  -3.490  1.00 97.14           H
ATOM    379  CD1 ILE A 142       1.734  21.008  -5.429  1.00 97.14           C
ATOM    380 HD11 ILE A 142       2.729  21.021  -5.875  1.00 97.14           H
ATOM    381 HD12 ILE A 142       0.994  21.143  -6.217  1.00 97.14           H
ATOM    382 HD13 ILE A 142       1.666  21.830  -4.716  1.00 97.14           H
ATOM    383  N   ILE A 143      -2.588  17.643  -3.959  1.00 97.27           N
ATOM    384  H   ILE A 143      -2.491  17.808  -4.951  1.00 97.27           H
ATOM    385  CA  ILE A 143      -3.927  17.389  -3.409  1.00 97.27           C
ATOM    386  HA  ILE A 143      -4.148  18.153  -2.663  1.00 97.27           H
ATOM    387  C   ILE A 143      -3.957  16.037  -2.687  1.00 97.27           C
ATOM    388  CB  ILE A 143      -4.996  17.477  -4.522  1.00 97.27           C
ATOM    389  HB  ILE A 143      -4.685  16.842  -5.351  1.00 97.27           H
ATOM    390  O   ILE A 143      -4.341  15.961  -1.519  1.00 97.27           O
ATOM    391  CG1 ILE A 143      -5.124  18.933  -5.029  1.00 97.27           C
ATOM    392 HG12 ILE A 143      -4.134  19.349  -5.216  1.00 97.27           H
ATOM    393 HG13 ILE A 143      -5.592  19.547  -4.260  1.00 97.27           H
ATOM    394  CG2 ILE A 143      -6.366  16.978  -4.016  1.00 97.27           C
ATOM    395 HG21 ILE A 143      -6.680  17.560  -3.150  1.00 97.27           H
ATOM    396 HG22 ILE A 143      -6.320  15.923  -3.745  1.00 97.27           H
ATOM    397 HG23 ILE A 143      -7.118  17.071  -4.799  1.00 97.27           H
ATOM    398  CD1 ILE A 143      -5.927  19.064  -6.330  1.00 97.27           C
ATOM    399 HD11 ILE A 143      -6.976  18.819  -6.165  1.00 97.27           H
ATOM    400 HD12 ILE A 143      -5.512  18.404  -7.091  1.00 97.27           H
ATOM    401 HD13 ILE A 143      -5.868  20.093  -6.684  1.00 97.27           H
ATOM    402  N   THR A 144      -3.514  14.962  -3.345  1.00 97.01           N
ATOM    403  H   THR A 144      -3.179  15.077  -4.291  1.00 97.01           H
ATOM    404  CA  THR A 144      -3.530  13.618  -2.741  1.00 97.01           C
ATOM    405  HA  THR A 144      -4.527  13.435  -2.339  1.00 97.01           H
ATOM    406  C   THR A 144      -2.552  13.482  -1.572  1.00 97.01           C
ATOM    407  CB  THR A 144      -3.232  12.513  -3.760  1.00 97.01           C
ATOM    408  HB  THR A 144      -3.223  11.558  -3.234  1.00 97.01           H
ATOM    409  O   THR A 144      -2.789  12.682  -0.666  1.00 97.01           O
ATOM    410  CG2 THR A 144      -4.273  12.420  -4.871  1.00 97.01           C
ATOM    411 HG21 THR A 144      -5.231  12.123  -4.446  1.00 97.01           H
ATOM    412 HG22 THR A 144      -3.967  11.663  -5.594  1.00 97.01           H
ATOM    413 HG23 THR A 144      -4.396  13.375  -5.382  1.00 97.01           H
ATOM    414  OG1 THR A 144      -1.965  12.701  -4.335  1.00 97.01           O
ATOM    415  HG1 THR A 144      -2.069  13.366  -5.020  1.00 97.01           H
ATOM    416  N   PHE A 145      -1.458  14.242  -1.554  1.00 97.68           N
ATOM    417  H   PHE A 145      -1.254  14.813  -2.362  1.00 97.68           H
ATOM    418  CA  PHE A 145      -0.537  14.320  -0.425  1.00 97.68           C
ATOM    419  HA  PHE A 145      -0.253  13.313  -0.122  1.00 97.68           H
ATOM    420  C   PHE A 145      -1.213  14.980   0.780  1.00 97.68           C
ATOM    421  CB  PHE A 145       0.739  15.056  -0.853  1.00 97.68           C
ATOM    422  HB2 PHE A 145       0.487  16.056  -1.208  1.00 97.68           H
ATOM    423  HB3 PHE A 145       1.192  14.517  -1.685  1.00 97.68           H
ATOM    424  O   PHE A 145      -1.261  14.370   1.846  1.00 97.68           O
ATOM    425  CG  PHE A 145       1.770  15.183   0.246  1.00 97.68           C
ATOM    426  CD1 PHE A 145       1.694  16.246   1.166  1.00 97.68           C
ATOM    427  HD1 PHE A 145       0.911  16.985   1.080  1.00 97.68           H
ATOM    428  CD2 PHE A 145       2.815  14.246   0.346  1.00 97.68           C
ATOM    429  HD2 PHE A 145       2.901  13.439  -0.367  1.00 97.68           H
ATOM    430  CE1 PHE A 145       2.644  16.358   2.195  1.00 97.68           C
ATOM    431  HE1 PHE A 145       2.588  17.177   2.897  1.00 97.68           H
ATOM    432  CE2 PHE A 145       3.774  14.371   1.365  1.00 97.68           C
ATOM    433  HE2 PHE A 145       4.596  13.674   1.427  1.00 97.68           H
ATOM    434  CZ  PHE A 145       3.684  15.420   2.294  1.00 97.68           C
ATOM    435  HZ  PHE A 145       4.429  15.518   3.070  1.00 97.68           H
ATOM    436  N   LEU A 146      -1.804  16.169   0.601  1.00 97.84           N
ATOM    437  H   LEU A 146      -1.750  16.592  -0.315  1.00 97.84           H
ATOM    438  CA  LEU A 146      -2.461  16.928   1.671  1.00 97.84           C
ATOM    439  HA  LEU A 146      -1.751  17.080   2.484  1.00 97.84           H
ATOM    440  C   LEU A 146      -3.665  16.185   2.263  1.00 97.84           C
ATOM    441  CB  LEU A 146      -2.896  18.304   1.138  1.00 97.84           C
ATOM    442  HB2 LEU A 146      -3.485  18.157   0.233  1.00 97.84           H
ATOM    443  HB3 LEU A 146      -3.543  18.772   1.880  1.00 97.84           H
ATOM    444  O   LEU A 146      -3.819  16.118   3.483  1.00 97.84           O
ATOM    445  CG  LEU A 146      -1.741  19.275   0.831  1.00 97.84           C
ATOM    446  HG  LEU A 146      -1.059  18.830   0.107  1.00 97.84           H
ATOM    447  CD1 LEU A 146      -2.319  20.558   0.236  1.00 97.84           C
ATOM    448 HD11 LEU A 146      -2.987  21.040   0.950  1.00 97.84           H
ATOM    449 HD12 LEU A 146      -1.510  21.243  -0.017  1.00 97.84           H
ATOM    450 HD13 LEU A 146      -2.868  20.323  -0.676  1.00 97.84           H
ATOM    451  CD2 LEU A 146      -0.930  19.641   2.077  1.00 97.84           C
ATOM    452 HD21 LEU A 146      -0.399  18.769   2.457  1.00 97.84           H
ATOM    453 HD22 LEU A 146      -0.190  20.399   1.820  1.00 97.84           H
ATOM    454 HD23 LEU A 146      -1.588  20.037   2.851  1.00 97.84           H
ATOM    455  N   VAL A 147      -4.494  15.576   1.413  1.00 97.74           N
ATOM    456  H   VAL A 147      -4.344  15.703   0.422  1.00 97.74           H
ATOM    457  CA  VAL A 147      -5.631  14.765   1.869  1.00 97.74           C
ATOM    458  HA  VAL A 147      -6.239  15.359   2.551  1.00 97.74           H
ATOM    459  C   VAL A 147      -5.146  13.543   2.648  1.00 97.74           C
ATOM    460  CB  VAL A 147      -6.508  14.346   0.678  1.00 97.74           C
ATOM    461  HB  VAL A 147      -5.882  13.870  -0.077  1.00 97.74           H
ATOM    462  O   VAL A 147      -5.683  13.246   3.714  1.00 97.74           O
ATOM    463  CG1 VAL A 147      -7.614  13.365   1.082  1.00 97.74           C
ATOM    464 HG11 VAL A 147      -8.268  13.814   1.829  1.00 97.74           H
ATOM    465 HG12 VAL A 147      -7.196  12.440   1.482  1.00 97.74           H
ATOM    466 HG13 VAL A 147      -8.192  13.109   0.194  1.00 97.74           H
ATOM    467  CG2 VAL A 147      -7.203  15.564   0.054  1.00 97.74           C
ATOM    468 HG21 VAL A 147      -6.474  16.321  -0.236  1.00 97.74           H
ATOM    469 HG22 VAL A 147      -7.752  15.260  -0.837  1.00 97.74           H
ATOM    470 HG23 VAL A 147      -7.896  16.009   0.769  1.00 97.74           H
ATOM    471  N   SER A 148      -4.116  12.854   2.150  1.00 97.64           N
ATOM    472  H   SER A 148      -3.692  13.167   1.288  1.00 97.64           H
ATOM    473  CA  SER A 148      -3.570  11.666   2.810  1.00 97.64           C
ATOM    474  HA  SER A 148      -4.376  10.954   2.984  1.00 97.64           H
ATOM    475  C   SER A 148      -2.954  11.995   4.167  1.00 97.64           C
ATOM    476  CB  SER A 148      -2.533  11.000   1.911  1.00 97.64           C
ATOM    477  HB2 SER A 148      -1.662  11.646   1.799  1.00 97.64           H
ATOM    478  HB3 SER A 148      -2.974  10.810   0.933  1.00 97.64           H
ATOM    479  O   SER A 148      -3.277  11.342   5.158  1.00 97.64           O
ATOM    480  OG  SER A 148      -2.156   9.767   2.464  1.00 97.64           O
ATOM    481  HG  SER A 148      -1.198   9.699   2.478  1.00 97.64           H
ATOM    482  N   ILE A 149      -2.110  13.028   4.252  1.00 97.80           N
ATOM    483  H   ILE A 149      -1.887  13.554   3.419  1.00 97.80           H
ATOM    484  CA  ILE A 149      -1.448  13.385   5.510  1.00 97.80           C
ATOM    485  HA  ILE A 149      -0.999  12.472   5.901  1.00 97.80           H
ATOM    486  C   ILE A 149      -2.466  13.846   6.558  1.00 97.80           C
ATOM    487  CB  ILE A 149      -0.295  14.386   5.268  1.00 97.80           C
ATOM    488  HB  ILE A 149       0.305  13.994   4.447  1.00 97.80           H
ATOM    489  O   ILE A 149      -2.498  13.301   7.662  1.00 97.80           O
ATOM    490  CG1 ILE A 149       0.615  14.461   6.508  1.00 97.80           C
ATOM    491 HG12 ILE A 149       0.914  13.451   6.786  1.00 97.80           H
ATOM    492 HG13 ILE A 149       0.064  14.897   7.341  1.00 97.80           H
ATOM    493  CG2 ILE A 149      -0.772  15.788   4.863  1.00 97.80           C
ATOM    494 HG21 ILE A 149       0.062  16.366   4.463  1.00 97.80           H
ATOM    495 HG22 ILE A 149      -1.201  16.322   5.711  1.00 97.80           H
ATOM    496 HG23 ILE A 149      -1.513  15.688   4.071  1.00 97.80           H
ATOM    497  CD1 ILE A 149       1.889  15.282   6.275  1.00 97.80           C
ATOM    498 HD11 ILE A 149       1.647  16.337   6.149  1.00 97.80           H
ATOM    499 HD12 ILE A 149       2.410  14.919   5.390  1.00 97.80           H
ATOM    500 HD13 ILE A 149       2.543  15.181   7.141  1.00 97.80           H
ATOM    501  N   ALA A 150      -3.362  14.773   6.205  1.00 97.47           N
ATOM    502  H   ALA A 150      -3.329  15.160   5.273  1.00 97.47           H
ATOM    503  CA  ALA A 150      -4.366  15.282   7.132  1.00 97.47           C
ATOM    504  HA  ALA A 150      -3.865  15.630   8.036  1.00 97.47           H
ATOM    505  C   ALA A 150      -5.354  14.182   7.541  1.00 97.47           C
ATOM    506  CB  ALA A 150      -5.080  16.473   6.482  1.00 97.47           C
ATOM    507  HB1 ALA A 150      -4.353  17.243   6.224  1.00 97.47           H
ATOM    508  HB2 ALA A 150      -5.595  16.155   5.575  1.00 97.47           H
ATOM    509  HB3 ALA A 150      -5.806  16.890   7.179  1.00 97.47           H
ATOM    510  O   ALA A 150      -5.619  13.988   8.727  1.00 97.47           O
ATOM    511  N   GLY A 151      -5.865  13.421   6.571  1.00 97.28           N
ATOM    512  H   GLY A 151      -5.582  13.594   5.617  1.00 97.28           H
ATOM    513  CA  GLY A 151      -6.833  12.358   6.806  1.00 97.28           C
ATOM    514  HA2 GLY A 151      -7.090  11.912   5.844  1.00 97.28           H
ATOM    515  HA3 GLY A 151      -7.735  12.778   7.252  1.00 97.28           H
ATOM    516  C   GLY A 151      -6.294  11.262   7.723  1.00 97.28           C
ATOM    517  O   GLY A 151      -6.962  10.898   8.690  1.00 97.28           O
ATOM    518  N   ASN A 152      -5.081  10.766   7.476  1.00 97.93           N
ATOM    519  H   ASN A 152      -4.558  11.103   6.681  1.00 97.93           H
ATOM    520  CA  ASN A 152      -4.508   9.685   8.280  1.00 97.93           C
ATOM    521  HA  ASN A 152      -5.280   8.933   8.442  1.00 97.93           H
ATOM    522  C   ASN A 152      -4.089  10.151   9.682  1.00 97.93           C
ATOM    523  CB  ASN A 152      -3.379   9.008   7.494  1.00 97.93           C
ATOM    524  HB2 ASN A 152      -2.836   8.324   8.147  1.00 97.93           H
ATOM    525  HB3 ASN A 152      -2.674   9.748   7.115  1.00 97.93           H
ATOM    526  O   ASN A 152      -4.331   9.432  10.653  1.00 97.93           O
ATOM    527  CG  ASN A 152      -3.954   8.181   6.362  1.00 97.93           C
ATOM    528  ND2 ASN A 152      -3.727   8.563   5.131  1.00 97.93           N
ATOM    529 HD21 ASN A 152      -4.122   8.016   4.379  1.00 97.93           H
ATOM    530 HD22 ASN A 152      -3.210   9.409   4.943  1.00 97.93           H
ATOM    531  OD1 ASN A 152      -4.692   7.239   6.596  1.00 97.93           O
ATOM    532  N   ILE A 153      -3.581  11.382   9.837  1.00 97.93           N
ATOM    533  H   ILE A 153      -3.384  11.940   9.018  1.00 97.93           H
ATOM    534  CA  ILE A 153      -3.365  11.978  11.167  1.00 97.93           C
ATOM    535  HA  ILE A 153      -2.711  11.321  11.740  1.00 97.93           H
ATOM    536  C   ILE A 153      -4.693  12.057  11.934  1.00 97.93           C
ATOM    537  CB  ILE A 153      -2.676  13.358  11.049  1.00 97.93           C
ATOM    538  HB  ILE A 153      -3.207  13.950  10.303  1.00 97.93           H
ATOM    539  O   ILE A 153      -4.766  11.643  13.092  1.00 97.93           O
ATOM    540  CG1 ILE A 153      -1.211  13.171  10.596  1.00 97.93           C
ATOM    541 HG12 ILE A 153      -1.181  12.512   9.728  1.00 97.93           H
ATOM    542 HG13 ILE A 153      -0.642  12.688  11.390  1.00 97.93           H
ATOM    543  CG2 ILE A 153      -2.716  14.125  12.386  1.00 97.93           C
ATOM    544 HG21 ILE A 153      -2.190  15.076  12.298  1.00 97.93           H
ATOM    545 HG22 ILE A 153      -3.744  14.359  12.660  1.00 97.93           H
ATOM    546 HG23 ILE A 153      -2.252  13.532  13.175  1.00 97.93           H
ATOM    547  CD1 ILE A 153      -0.507  14.477  10.204  1.00 97.93           C
ATOM    548 HD11 ILE A 153      -0.326  15.096  11.083  1.00 97.93           H
ATOM    549 HD12 ILE A 153      -1.115  15.028   9.487  1.00 97.93           H
ATOM    550 HD13 ILE A 153       0.455  14.240   9.749  1.00 97.93           H
ATOM    551  N   LEU A 154      -5.771  12.516  11.290  1.00 96.22           N
ATOM    552  H   LEU A 154      -5.662  12.853  10.344  1.00 96.22           H
ATOM    553  CA  LEU A 154      -7.096  12.578  11.912  1.00 96.22           C
ATOM    554  HA  LEU A 154      -7.012  13.144  12.840  1.00 96.22           H
ATOM    555  C   LEU A 154      -7.625  11.193  12.303  1.00 96.22           C
ATOM    556  CB  LEU A 154      -8.081  13.297  10.976  1.00 96.22           C
ATOM    557  HB2 LEU A 154      -8.008  12.852   9.984  1.00 96.22           H
ATOM    558  HB3 LEU A 154      -9.096  13.128  11.337  1.00 96.22           H
ATOM    559  O   LEU A 154      -8.210  11.064  13.376  1.00 96.22           O
ATOM    560  CG  LEU A 154      -7.854  14.815  10.863  1.00 96.22           C
ATOM    561  HG  LEU A 154      -6.806  15.028  10.653  1.00 96.22           H
ATOM    562  CD1 LEU A 154      -8.705  15.359   9.714  1.00 96.22           C
ATOM    563 HD11 LEU A 154      -8.361  14.921   8.777  1.00 96.22           H
ATOM    564 HD12 LEU A 154      -9.756  15.111   9.863  1.00 96.22           H
ATOM    565 HD13 LEU A 154      -8.587  16.441   9.648  1.00 96.22           H
ATOM    566  CD2 LEU A 154      -8.225  15.550  12.154  1.00 96.22           C
ATOM    567 HD21 LEU A 154      -7.544  15.265  12.956  1.00 96.22           H
ATOM    568 HD22 LEU A 154      -9.249  15.319  12.444  1.00 96.22           H
ATOM    569 HD23 LEU A 154      -8.129  16.625  12.000  1.00 96.22           H
ATOM    570  N   VAL A 155      -7.391  10.145  11.505  1.00 96.11           N
ATOM    571  H   VAL A 155      -6.937  10.316  10.619  1.00 96.11           H
ATOM    572  CA  VAL A 155      -7.724   8.756  11.882  1.00 96.11           C
ATOM    573  HA  VAL A 155      -8.794   8.676  12.075  1.00 96.11           H
ATOM    574  C   VAL A 155      -7.057   8.364  13.195  1.00 96.11           C
ATOM    575  CB  VAL A 155      -7.412   7.762  10.748  1.00 96.11           C
ATOM    576  HB  VAL A 155      -6.393   7.911  10.391  1.00 96.11           H
ATOM    577  O   VAL A 155      -7.741   7.905  14.116  1.00 96.11           O
ATOM    578  CG1 VAL A 155      -7.568   6.300  11.194  1.00 96.11           C
ATOM    579 HG11 VAL A 155      -6.801   6.044  11.925  1.00 96.11           H
ATOM    580 HG12 VAL A 155      -7.433   5.640  10.337  1.00 96.11           H
ATOM    581 HG13 VAL A 155      -8.556   6.136  11.625  1.00 96.11           H
ATOM    582  CG2 VAL A 155      -8.391   7.976   9.588  1.00 96.11           C
ATOM    583 HG21 VAL A 155      -8.097   7.347   8.748  1.00 96.11           H
ATOM    584 HG22 VAL A 155      -8.377   9.014   9.255  1.00 96.11           H
ATOM    585 HG23 VAL A 155      -9.405   7.733   9.906  1.00 96.11           H
ATOM    586  N   ILE A 156      -5.753   8.610  13.317  1.00 97.20           N
ATOM    587  H   ILE A 156      -5.267   9.012  12.528  1.00 97.20           H
ATOM    588  CA  ILE A 156      -4.987   8.302  14.528  1.00 97.20           C
ATOM    589  HA  ILE A 156      -5.111   7.243  14.755  1.00 97.20           H
ATOM    590  C   ILE A 156      -5.536   9.086  15.727  1.00 97.20           C
ATOM    591  CB  ILE A 156      -3.482   8.566  14.286  1.00 97.20           C
ATOM    592  HB  ILE A 156      -3.353   9.600  13.964  1.00 97.20           H
ATOM    593  O   ILE A 156      -5.825   8.501  16.776  1.00 97.20           O
ATOM    594  CG1 ILE A 156      -2.949   7.633  13.174  1.00 97.20           C
ATOM    595 HG12 ILE A 156      -2.986   6.598  13.514  1.00 97.20           H
ATOM    596 HG13 ILE A 156      -3.591   7.698  12.295  1.00 97.20           H
ATOM    597  CG2 ILE A 156      -2.681   8.365  15.588  1.00 97.20           C
ATOM    598 HG21 ILE A 156      -2.800   7.343  15.947  1.00 97.20           H
ATOM    599 HG22 ILE A 156      -1.624   8.559  15.411  1.00 97.20           H
ATOM    600 HG23 ILE A 156      -3.009   9.065  16.357  1.00 97.20           H
ATOM    601  CD1 ILE A 156      -1.524   7.949  12.706  1.00 97.20           C
ATOM    602 HD11 ILE A 156      -1.287   7.323  11.846  1.00 97.20           H
ATOM    603 HD12 ILE A 156      -1.453   8.996  12.413  1.00 97.20           H
ATOM    604 HD13 ILE A 156      -0.801   7.736  13.494  1.00 97.20           H
ATOM    605  N   LEU A 157      -5.742  10.397  15.571  1.00 95.52           N
ATOM    606  H   LEU A 157      -5.490  10.814  14.686  1.00 95.52           H
ATOM    607  CA  LEU A 157      -6.248  11.261  16.639  1.00 95.52           C
ATOM    608  HA  LEU A 157      -5.611  11.139  17.515  1.00 95.52           H
ATOM    609  C   LEU A 157      -7.666  10.866  17.073  1.00 95.52           C
ATOM    610  CB  LEU A 157      -6.199  12.733  16.190  1.00 95.52           C
ATOM    611  HB2 LEU A 157      -6.689  13.342  16.949  1.00 95.52           H
ATOM    612  HB3 LEU A 157      -6.772  12.828  15.268  1.00 95.52           H
ATOM    613  O   LEU A 157      -7.935  10.763  18.271  1.00 95.52           O
ATOM    614  CG  LEU A 157      -4.788  13.308  15.957  1.00 95.52           C
ATOM    615  HG  LEU A 157      -4.238  12.685  15.252  1.00 95.52           H
ATOM    616  CD1 LEU A 157      -4.914  14.719  15.384  1.00 95.52           C
ATOM    617 HD11 LEU A 157      -3.922  15.131  15.200  1.00 95.52           H
ATOM    618 HD12 LEU A 157      -5.448  15.369  16.077  1.00 95.52           H
ATOM    619 HD13 LEU A 157      -5.451  14.683  14.436  1.00 95.52           H
ATOM    620  CD2 LEU A 157      -3.963  13.401  17.239  1.00 95.52           C
ATOM    621 HD21 LEU A 157      -3.857  12.421  17.705  1.00 95.52           H
ATOM    622 HD22 LEU A 157      -2.966  13.769  16.994  1.00 95.52           H
ATOM    623 HD23 LEU A 157      -4.432  14.109  17.922  1.00 95.52           H
ATOM    624  N   VAL A 158      -8.575  10.587  16.134  1.00 94.11           N
ATOM    625  H   VAL A 158      -8.309  10.681  15.165  1.00 94.11           H
ATOM    626  CA  VAL A 158      -9.953  10.185  16.456  1.00 94.11           C
ATOM    627  HA  VAL A 158     -10.399  10.947  17.095  1.00 94.11           H
ATOM    628  C   VAL A 158      -9.960   8.889  17.256  1.00 94.11           C
ATOM    629  CB  VAL A 158     -10.828  10.057  15.194  1.00 94.11           C
ATOM    630  HB  VAL A 158     -10.305   9.462  14.445  1.00 94.11           H
ATOM    631  O   VAL A 158     -10.639   8.819  18.279  1.00 94.11           O
ATOM    632  CG1 VAL A 158     -12.168   9.375  15.509  1.00 94.11           C
ATOM    633 HG11 VAL A 158     -12.873   9.548  14.696  1.00 94.11           H
ATOM    634 HG12 VAL A 158     -12.579   9.784  16.432  1.00 94.11           H
ATOM    635 HG13 VAL A 158     -12.020   8.301  15.622  1.00 94.11           H
ATOM    636  CG2 VAL A 158     -11.163  11.433  14.612  1.00 94.11           C
ATOM    637 HG21 VAL A 158     -10.251  11.979  14.371  1.00 94.11           H
ATOM    638 HG22 VAL A 158     -11.740  12.011  15.335  1.00 94.11           H
ATOM    639 HG23 VAL A 158     -11.743  11.324  13.695  1.00 94.11           H
ATOM    640  N   VAL A 159      -9.189   7.879  16.849  1.00 93.23           N
ATOM    641  H   VAL A 159      -8.629   7.995  16.017  1.00 93.23           H
ATOM    642  CA  VAL A 159      -9.104   6.615  17.599  1.00 93.23           C
ATOM    643  HA  VAL A 159     -10.114   6.241  17.770  1.00 93.23           H
ATOM    644  C   VAL A 159      -8.485   6.836  18.982  1.00 93.23           C
ATOM    645  CB  VAL A 159      -8.334   5.551  16.795  1.00 93.23           C
ATOM    646  HB  VAL A 159      -7.360   5.946  16.506  1.00 93.23           H
ATOM    647  O   VAL A 159      -8.956   6.272  19.973  1.00 93.23           O
ATOM    648  CG1 VAL A 159      -8.128   4.269  17.615  1.00 93.23           C
ATOM    649 HG11 VAL A 159      -7.729   3.477  16.981  1.00 93.23           H
ATOM    650 HG12 VAL A 159      -7.413   4.447  18.418  1.00 93.23           H
ATOM    651 HG13 VAL A 159      -9.075   3.936  18.039  1.00 93.23           H
ATOM    652  CG2 VAL A 159      -9.117   5.166  15.532  1.00 93.23           C
ATOM    653 HG21 VAL A 159      -8.537   4.453  14.946  1.00 93.23           H
ATOM    654 HG22 VAL A 159      -9.297   6.042  14.910  1.00 93.23           H
ATOM    655 HG23 VAL A 159     -10.071   4.716  15.806  1.00 93.23           H
ATOM    656  N   ARG A 160      -7.465   7.696  19.085  1.00 92.92           N
ATOM    657  H   ARG A 160      -7.104   8.108  18.236  1.00 92.92           H
ATOM    658  CA  ARG A 160      -6.797   8.003  20.354  1.00 92.92           C
ATOM    659  HA  ARG A 160      -6.511   7.055  20.809  1.00 92.92           H
ATOM    660  C   ARG A 160      -7.719   8.716  21.340  1.00 92.92           C
ATOM    661  CB  ARG A 160      -5.532   8.829  20.062  1.00 92.92           C
ATOM    662  HB2 ARG A 160      -5.816   9.747  19.546  1.00 92.92           H
ATOM    663  HB3 ARG A 160      -4.886   8.263  19.390  1.00 92.92           H
ATOM    664  O   ARG A 160      -7.735   8.347  22.519  1.00 92.92           O
ATOM    665  CG  ARG A 160      -4.722   9.220  21.308  1.00 92.92           C
ATOM    666  HG2 ARG A 160      -5.335   9.822  21.979  1.00 92.92           H
ATOM    667  HG3 ARG A 160      -3.883   9.835  20.985  1.00 92.92           H
ATOM    668  CD  ARG A 160      -4.176   7.997  22.057  1.00 92.92           C
ATOM    669  HD2 ARG A 160      -5.003   7.371  22.391  1.00 92.92           H
ATOM    670  HD3 ARG A 160      -3.573   7.410  21.364  1.00 92.92           H
ATOM    671  NE  ARG A 160      -3.327   8.404  23.194  1.00 92.92           N
ATOM    672  HE  ARG A 160      -2.423   8.783  22.952  1.00 92.92           H
ATOM    673  NH1 ARG A 160      -4.728   7.831  24.926  1.00 92.92           N
ATOM    674 HH11 ARG A 160      -4.842   7.669  25.916  1.00 92.92           H
ATOM    675 HH12 ARG A 160      -5.408   7.531  24.242  1.00 92.92           H
ATOM    676  NH2 ARG A 160      -2.709   8.673  25.367  1.00 92.92           N
ATOM    677 HH21 ARG A 160      -1.812   9.023  25.064  1.00 92.92           H
ATOM    678 HH22 ARG A 160      -2.878   8.586  26.359  1.00 92.92           H
ATOM    679  CZ  ARG A 160      -3.594   8.303  24.485  1.00 92.92           C
ATOM    680  N   TYR A 161      -8.467   9.725  20.903  1.00 90.26           N
ATOM    681  H   TYR A 161      -8.368   9.992  19.934  1.00 90.26           H
ATOM    682  CA  TYR A 161      -9.223  10.612  21.793  1.00 90.26           C
ATOM    683  HA  TYR A 161      -8.788  10.563  22.792  1.00 90.26           H
ATOM    684  C   TYR A 161     -10.693  10.218  21.967  1.00 90.26           C
ATOM    685  CB  TYR A 161      -9.059  12.062  21.330  1.00 90.26           C
ATOM    686  HB2 TYR A 161      -9.766  12.691  21.872  1.00 90.26           H
ATOM    687  HB3 TYR A 161      -9.308  12.126  20.270  1.00 90.26           H
ATOM    688  O   TYR A 161     -11.239  10.421  23.052  1.00 90.26           O
ATOM    689  CG  TYR A 161      -7.663  12.609  21.579  1.00 90.26           C
ATOM    690  CD1 TYR A 161      -7.255  12.917  22.893  1.00 90.26           C
ATOM    691  HD1 TYR A 161      -7.950  12.805  23.713  1.00 90.26           H
ATOM    692  CD2 TYR A 161      -6.770  12.809  20.510  1.00 90.26           C
ATOM    693  HD2 TYR A 161      -7.078  12.622  19.492  1.00 90.26           H
ATOM    694  CE1 TYR A 161      -5.962  13.421  23.138  1.00 90.26           C
ATOM    695  HE1 TYR A 161      -5.659  13.689  24.139  1.00 90.26           H
ATOM    696  CE2 TYR A 161      -5.471  13.287  20.756  1.00 90.26           C
ATOM    697  HE2 TYR A 161      -4.773  13.444  19.947  1.00 90.26           H
ATOM    698  OH  TYR A 161      -3.814  14.087  22.270  1.00 90.26           O
ATOM    699  HH  TYR A 161      -3.671  14.424  23.157  1.00 90.26           H
ATOM    700  CZ  TYR A 161      -5.066  13.606  22.063  1.00 90.26           C
ATOM    701  N   ASN A 162     -11.326   9.583  20.977  1.00 88.30           N
ATOM    702  H   ASN A 162     -10.843   9.396  20.111  1.00 88.30           H
ATOM    703  CA  ASN A 162     -12.700   9.107  21.114  1.00 88.30           C
ATOM    704  HA  ASN A 162     -13.252   9.816  21.730  1.00 88.30           H
ATOM    705  C   ASN A 162     -12.733   7.743  21.825  1.00 88.30           C
ATOM    706  CB  ASN A 162     -13.385   9.088  19.735  1.00 88.30           C
ATOM    707  HB2 ASN A 162     -12.915   8.340  19.097  1.00 88.30           H
ATOM    708  HB3 ASN A 162     -13.276  10.066  19.264  1.00 88.30           H
ATOM    709  O   ASN A 162     -12.375   6.720  21.243  1.00 88.30           O
ATOM    710  CG  ASN A 162     -14.863   8.760  19.822  1.00 88.30           C
ATOM    711  ND2 ASN A 162     -15.571   8.788  18.718  1.00 88.30           N
ATOM    712 HD21 ASN A 162     -16.565   8.626  18.803  1.00 88.30           H
ATOM    713 HD22 ASN A 162     -15.161   9.024  17.826  1.00 88.30           H
ATOM    714  OD1 ASN A 162     -15.399   8.458  20.877  1.00 88.30           O
ATOM    715  N   ARG A 163     -13.210   7.709  23.079  1.00 83.51           N
ATOM    716  H   ARG A 163     -13.516   8.583  23.482  1.00 83.51           H
ATOM    717  CA  ARG A 163     -13.321   6.471  23.877  1.00 83.51           C
ATOM    718  HA  ARG A 163     -12.327   6.040  24.000  1.00 83.51           H
ATOM    719  C   ARG A 163     -14.144   5.387  23.172  1.00 83.51           C
ATOM    720  CB  ARG A 163     -13.912   6.764  25.267  1.00 83.51           C
ATOM    721  HB2 ARG A 163     -14.856   7.297  25.154  1.00 83.51           H
ATOM    722  HB3 ARG A 163     -14.122   5.813  25.756  1.00 83.51           H
ATOM    723  O   ARG A 163     -13.744   4.228  23.206  1.00 83.51           O
ATOM    724  CG  ARG A 163     -12.968   7.571  26.172  1.00 83.51           C
ATOM    725  HG2 ARG A 163     -12.017   7.046  26.262  1.00 83.51           H
ATOM    726  HG3 ARG A 163     -12.794   8.555  25.737  1.00 83.51           H
ATOM    727  CD  ARG A 163     -13.588   7.733  27.568  1.00 83.51           C
ATOM    728  HD2 ARG A 163     -14.547   8.242  27.470  1.00 83.51           H
ATOM    729  HD3 ARG A 163     -13.768   6.741  27.983  1.00 83.51           H
ATOM    730  NE  ARG A 163     -12.721   8.505  28.484  1.00 83.51           N
ATOM    731  HE  ARG A 163     -12.009   9.087  28.066  1.00 83.51           H
ATOM    732  NH1 ARG A 163     -13.827   7.987  30.435  1.00 83.51           N
ATOM    733 HH11 ARG A 163     -13.929   8.074  31.436  1.00 83.51           H
ATOM    734 HH12 ARG A 163     -14.522   7.468  29.917  1.00 83.51           H
ATOM    735  NH2 ARG A 163     -12.037   9.306  30.513  1.00 83.51           N
ATOM    736 HH21 ARG A 163     -12.174   9.371  31.511  1.00 83.51           H
ATOM    737 HH22 ARG A 163     -11.313   9.865  30.084  1.00 83.51           H
ATOM    738  CZ  ARG A 163     -12.864   8.593  29.799  1.00 83.51           C
ATOM    739  N   ASN A 164     -15.199   5.767  22.447  1.00 82.14           N
ATOM    740  H   ASN A 164     -15.441   6.747  22.429  1.00 82.14           H
ATOM    741  CA  ASN A 164     -16.049   4.835  21.693  1.00 82.14           C
ATOM    742  HA  ASN A 164     -16.369   4.033  22.359  1.00 82.14           H
ATOM    743  C   ASN A 164     -15.315   4.171  20.515  1.00 82.14           C
ATOM    744  CB  ASN A 164     -17.298   5.589  21.197  1.00 82.14           C
ATOM    745  HB2 ASN A 164     -16.999   6.420  20.558  1.00 82.14           H
ATOM    746  HB3 ASN A 164     -17.915   4.911  20.607  1.00 82.14           H
ATOM    747  O   ASN A 164     -15.777   3.169  19.975  1.00 82.14           O
ATOM    748  CG  ASN A 164     -18.163   6.113  22.330  1.00 82.14           C
ATOM    749  ND2 ASN A 164     -18.991   7.098  22.078  1.00 82.14           N
ATOM    750 HD21 ASN A 164     -19.555   7.402  22.858  1.00 82.14           H
ATOM    751 HD22 ASN A 164     -19.097   7.477  21.148  1.00 82.14           H
ATOM    752  OD1 ASN A 164     -18.096   5.657  23.456  1.00 82.14           O
ATOM    753  N   MET A 165     -14.166   4.720  20.110  1.00 84.12           N
ATOM    754  H   MET A 165     -13.826   5.536  20.599  1.00 84.12           H
ATOM    755  CA  MET A 165     -13.317   4.179  19.054  1.00 84.12           C
ATOM    756  HA  MET A 165     -13.906   3.467  18.476  1.00 84.12           H
ATOM    757  C   MET A 165     -12.112   3.395  19.594  1.00 84.12           C
ATOM    758  CB  MET A 165     -12.885   5.302  18.094  1.00 84.12           C
ATOM    759  HB2 MET A 165     -12.462   6.123  18.672  1.00 84.12           H
ATOM    760  HB3 MET A 165     -12.105   4.936  17.427  1.00 84.12           H
ATOM    761  O   MET A 165     -11.363   2.851  18.789  1.00 84.12           O
ATOM    762  CG  MET A 165     -14.046   5.826  17.236  1.00 84.12           C
ATOM    763  HG2 MET A 165     -14.904   6.021  17.880  1.00 84.12           H
ATOM    764  HG3 MET A 165     -13.747   6.777  16.795  1.00 84.12           H
ATOM    765  SD  MET A 165     -14.568   4.720  15.890  1.00 84.12           S
ATOM    766  CE  MET A 165     -13.229   5.009  14.698  1.00 84.12           C
ATOM    767  HE1 MET A 165     -12.266   4.766  15.147  1.00 84.12           H
ATOM    768  HE2 MET A 165     -13.374   4.378  13.821  1.00 84.12           H
ATOM    769  HE3 MET A 165     -13.230   6.055  14.390  1.00 84.12           H
ATOM    770  N   ARG A 166     -11.913   3.245  20.908  1.00 86.08           N
ATOM    771  H   ARG A 166     -12.578   3.655  21.547  1.00 86.08           H
ATOM    772  CA  ARG A 166     -10.759   2.510  21.472  1.00 86.08           C
ATOM    773  HA  ARG A 166      -9.900   2.666  20.819  1.00 86.08           H
ATOM    774  C   ARG A 166     -10.963   0.987  21.494  1.00 86.08           C
ATOM    775  CB  ARG A 166     -10.390   3.075  22.848  1.00 86.08           C
ATOM    776  HB2 ARG A 166      -9.589   2.470  23.275  1.00 86.08           H
ATOM    777  HB3 ARG A 166     -11.256   3.012  23.507  1.00 86.08           H
ATOM    778  O   ARG A 166     -10.753   0.337  22.512  1.00 86.08           O
ATOM    779  CG  ARG A 166      -9.894   4.522  22.770  1.00 86.08           C
ATOM    780  HG2 ARG A 166      -9.018   4.577  22.124  1.00 86.08           H
ATOM    781  HG3 ARG A 166     -10.678   5.166  22.373  1.00 86.08           H
ATOM    782  CD  ARG A 166      -9.522   4.981  24.179  1.00 86.08           C
ATOM    783  HD2 ARG A 166     -10.391   4.853  24.824  1.00 86.08           H
ATOM    784  HD3 ARG A 166      -8.715   4.348  24.550  1.00 86.08           H
ATOM    785  NE  ARG A 166      -9.095   6.388  24.200  1.00 86.08           N
ATOM    786  HE  ARG A 166      -8.951   6.842  23.309  1.00 86.08           H
ATOM    787  NH1 ARG A 166      -8.919   6.596  26.479  1.00 86.08           N
ATOM    788 HH11 ARG A 166      -8.652   7.131  27.293  1.00 86.08           H
ATOM    789 HH12 ARG A 166      -9.158   5.619  26.571  1.00 86.08           H
ATOM    790  NH2 ARG A 166      -8.476   8.345  25.162  1.00 86.08           N
ATOM    791 HH21 ARG A 166      -8.338   8.694  24.224  1.00 86.08           H
ATOM    792 HH22 ARG A 166      -8.315   8.941  25.962  1.00 86.08           H
ATOM    793  CZ  ARG A 166      -8.839   7.103  25.279  1.00 86.08           C
ATOM    794  N   SER A 167     -11.393   0.417  20.371  1.00 86.96           N
ATOM    795  H   SER A 167     -11.433   1.005  19.551  1.00 86.96           H
ATOM    796  CA  SER A 167     -11.562  -1.031  20.207  1.00 86.96           C
ATOM    797  HA  SER A 167     -11.726  -1.475  21.189  1.00 86.96           H
ATOM    798  C   SER A 167     -10.310  -1.685  19.614  1.00 86.96           C
ATOM    799  CB  SER A 167     -12.806  -1.345  19.366  1.00 86.96           C
ATOM    800  HB2 SER A 167     -13.664  -0.799  19.758  1.00 86.96           H
ATOM    801  HB3 SER A 167     -13.016  -2.412  19.436  1.00 86.96           H
ATOM    802  O   SER A 167      -9.532  -1.035  18.915  1.00 86.96           O
ATOM    803  OG  SER A 167     -12.604  -1.016  18.003  1.00 86.96           O
ATOM    804  HG  SER A 167     -12.949  -0.136  17.835  1.00 86.96           H
ATOM    805  N   SER A 168     -10.157  -2.993  19.830  1.00 86.07           N
ATOM    806  H   SER A 168     -10.847  -3.476  20.387  1.00 86.07           H
ATOM    807  CA  SER A 168      -9.139  -3.836  19.178  1.00 86.07           C
ATOM    808  HA  SER A 168      -8.144  -3.569  19.536  1.00 86.07           H
ATOM    809  C   SER A 168      -9.154  -3.683  17.653  1.00 86.07           C
ATOM    810  CB  SER A 168      -9.425  -5.304  19.521  1.00 86.07           C
ATOM    811  HB2 SER A 168      -8.753  -5.955  18.962  1.00 86.07           H
ATOM    812  HB3 SER A 168      -9.277  -5.467  20.589  1.00 86.07           H
ATOM    813  O   SER A 168      -8.114  -3.536  17.025  1.00 86.07           O
ATOM    814  OG  SER A 168     -10.779  -5.573  19.178  1.00 86.07           O
ATOM    815  HG  SER A 168     -11.030  -6.476  19.384  1.00 86.07           H
ATOM    816  N   THR A 169     -10.343  -3.644  17.043  1.00 85.88           N
ATOM    817  H   THR A 169     -11.164  -3.760  17.618  1.00 85.88           H
ATOM    818  CA  THR A 169     -10.484  -3.513  15.586  1.00 85.88           C
ATOM    819  HA  THR A 169      -9.878  -4.283  15.108  1.00 85.88           H
ATOM    820  C   THR A 169      -9.989  -2.160  15.083  1.00 85.88           C
ATOM    821  CB  THR A 169     -11.942  -3.703  15.161  1.00 85.88           C
ATOM    822  HB  THR A 169     -12.547  -2.886  15.553  1.00 85.88           H
ATOM    823  O   THR A 169      -9.426  -2.071  13.996  1.00 85.88           O
ATOM    824  CG2 THR A 169     -12.092  -3.760  13.642  1.00 85.88           C
ATOM    825 HG21 THR A 169     -11.297  -4.367  13.209  1.00 85.88           H
ATOM    826 HG22 THR A 169     -12.041  -2.754  13.225  1.00 85.88           H
ATOM    827 HG23 THR A 169     -13.047  -4.220  13.389  1.00 85.88           H
ATOM    828  OG1 THR A 169     -12.455  -4.916  15.663  1.00 85.88           O
ATOM    829  HG1 THR A 169     -11.854  -5.246  16.334  1.00 85.88           H
ATOM    830  N   ASN A 170     -10.155  -1.102  15.875  1.00 90.97           N
ATOM    831  H   ASN A 170     -10.577  -1.227  16.784  1.00 90.97           H
ATOM    832  CA  ASN A 170      -9.722   0.235  15.481  1.00 90.97           C
ATOM    833  HA  ASN A 170      -9.946   0.374  14.423  1.00 90.97           H
ATOM    834  C   ASN A 170      -8.206   0.439  15.615  1.00 90.97           C
ATOM    835  CB  ASN A 170     -10.530   1.266  16.267  1.00 90.97           C
ATOM    836  HB2 ASN A 170     -10.422   1.053  17.330  1.00 90.97           H
ATOM    837  HB3 ASN A 170     -10.125   2.259  16.075  1.00 90.97           H
ATOM    838  O   ASN A 170      -7.678   1.362  15.003  1.00 90.97           O
ATOM    839  CG  ASN A 170     -12.002   1.280  15.886  1.00 90.97           C
ATOM    840  ND2 ASN A 170     -12.832   1.859  16.709  1.00 90.97           N
ATOM    841 HD21 ASN A 170     -12.418   2.374  17.473  1.00 90.97           H
ATOM    842 HD22 ASN A 170     -13.774   2.009  16.378  1.00 90.97           H
ATOM    843  OD1 ASN A 170     -12.451   0.781  14.870  1.00 90.97           O
ATOM    844  N   GLN A 171      -7.487  -0.441  16.321  1.00 93.81           N
ATOM    845  H   GLN A 171      -7.959  -1.191  16.806  1.00 93.81           H
ATOM    846  CA  GLN A 171      -6.020  -0.466  16.263  1.00 93.81           C
ATOM    847  HA  GLN A 171      -5.635   0.529  16.484  1.00 93.81           H
ATOM    848  C   GLN A 171      -5.521  -0.838  14.860  1.00 93.81           C
ATOM    849  CB  GLN A 171      -5.453  -1.442  17.299  1.00 93.81           C
ATOM    850  HB2 GLN A 171      -5.862  -2.437  17.123  1.00 93.81           H
ATOM    851  HB3 GLN A 171      -4.372  -1.498  17.165  1.00 93.81           H
ATOM    852  O   GLN A 171      -4.529  -0.279  14.404  1.00 93.81           O
ATOM    853  CG  GLN A 171      -5.731  -1.008  18.745  1.00 93.81           C
ATOM    854  HG2 GLN A 171      -6.806  -0.955  18.920  1.00 93.81           H
ATOM    855  HG3 GLN A 171      -5.306  -0.017  18.908  1.00 93.81           H
ATOM    856  CD  GLN A 171      -5.129  -1.988  19.748  1.00 93.81           C
ATOM    857  NE2 GLN A 171      -4.811  -1.571  20.952  1.00 93.81           N
ATOM    858 HE21 GLN A 171      -4.328  -2.250  21.523  1.00 93.81           H
ATOM    859 HE22 GLN A 171      -4.860  -0.591  21.194  1.00 93.81           H
ATOM    860  OE1 GLN A 171      -4.947  -3.156  19.480  1.00 93.81           O
ATOM    861  N   TYR A 172      -6.242  -1.694  14.128  1.00 94.69           N
ATOM    862  H   TYR A 172      -7.033  -2.162  14.544  1.00 94.69           H
ATOM    863  CA  TYR A 172      -5.923  -1.978  12.726  1.00 94.69           C
ATOM    864  HA  TYR A 172      -4.863  -2.220  12.652  1.00 94.69           H
ATOM    865  C   TYR A 172      -6.161  -0.765  11.815  1.00 94.69           C
ATOM    866  CB  TYR A 172      -6.724  -3.192  12.246  1.00 94.69           C
ATOM    867  HB2 TYR A 172      -6.454  -3.398  11.211  1.00 94.69           H
ATOM    868  HB3 TYR A 172      -7.785  -2.942  12.249  1.00 94.69           H
ATOM    869  O   TYR A 172      -5.404  -0.558  10.874  1.00 94.69           O
ATOM    870  CG  TYR A 172      -6.499  -4.468  13.034  1.00 94.69           C
ATOM    871  CD1 TYR A 172      -5.194  -4.965  13.228  1.00 94.69           C
ATOM    872  HD1 TYR A 172      -4.343  -4.439  12.821  1.00 94.69           H
ATOM    873  CD2 TYR A 172      -7.602  -5.180  13.542  1.00 94.69           C
ATOM    874  HD2 TYR A 172      -8.600  -4.810  13.358  1.00 94.69           H
ATOM    875  CE1 TYR A 172      -4.993  -6.158  13.945  1.00 94.69           C
ATOM    876  HE1 TYR A 172      -3.997  -6.548  14.097  1.00 94.69           H
ATOM    877  CE2 TYR A 172      -7.407  -6.381  14.249  1.00 94.69           C
ATOM    878  HE2 TYR A 172      -8.255  -6.937  14.619  1.00 94.69           H
ATOM    879  OH  TYR A 172      -5.906  -8.050  15.098  1.00 94.69           O
ATOM    880  HH  TYR A 172      -6.736  -8.502  15.265  1.00 94.69           H
ATOM    881  CZ  TYR A 172      -6.097  -6.872  14.450  1.00 94.69           C
ATOM    882  N   LEU A 173      -7.151   0.088  12.114  1.00 94.11           N
ATOM    883  H   LEU A 173      -7.735  -0.114  12.913  1.00 94.11           H
ATOM    884  CA  LEU A 173      -7.342   1.351  11.382  1.00 94.11           C
ATOM    885  HA  LEU A 173      -7.346   1.143  10.312  1.00 94.11           H
ATOM    886  C   LEU A 173      -6.186   2.330  11.622  1.00 94.11           C
ATOM    887  CB  LEU A 173      -8.670   2.027  11.765  1.00 94.11           C
ATOM    888  HB2 LEU A 173      -8.650   2.271  12.827  1.00 94.11           H
ATOM    889  HB3 LEU A 173      -8.733   2.968  11.219  1.00 94.11           H
ATOM    890  O   LEU A 173      -5.747   2.997  10.692  1.00 94.11           O
ATOM    891  CG  LEU A 173      -9.939   1.215  11.465  1.00 94.11           C
ATOM    892  HG  LEU A 173      -9.914   0.278  12.022  1.00 94.11           H
ATOM    893  CD1 LEU A 173     -11.161   2.016  11.920  1.00 94.11           C
ATOM    894 HD11 LEU A 173     -11.231   2.940  11.345  1.00 94.11           H
ATOM    895 HD12 LEU A 173     -11.067   2.255  12.979  1.00 94.11           H
ATOM    896 HD13 LEU A 173     -12.062   1.422  11.772  1.00 94.11           H
ATOM    897  CD2 LEU A 173     -10.104   0.905   9.979  1.00 94.11           C
ATOM    898 HD21 LEU A 173     -10.079   1.829   9.401  1.00 94.11           H
ATOM    899 HD22 LEU A 173     -11.052   0.397   9.803  1.00 94.11           H
ATOM    900 HD23 LEU A 173      -9.301   0.252   9.639  1.00 94.11           H
ATOM    901  N   VAL A 174      -5.674   2.389  12.856  1.00 96.34           N
ATOM    902  H   VAL A 174      -6.106   1.835  13.582  1.00 96.34           H
ATOM    903  CA  VAL A 174      -4.456   3.149  13.177  1.00 96.34           C
ATOM    904  HA  VAL A 174      -4.576   4.177  12.834  1.00 96.34           H
ATOM    905  C   VAL A 174      -3.259   2.574  12.425  1.00 96.34           C
ATOM    906  CB  VAL A 174      -4.198   3.170  14.696  1.00 96.34           C
ATOM    907  HB  VAL A 174      -4.226   2.151  15.083  1.00 96.34           H
ATOM    908  O   VAL A 174      -2.481   3.339  11.868  1.00 96.34           O
ATOM    909  CG1 VAL A 174      -2.846   3.780  15.084  1.00 96.34           C
ATOM    910 HG11 VAL A 174      -2.752   3.821  16.169  1.00 96.34           H
ATOM    911 HG12 VAL A 174      -2.030   3.168  14.700  1.00 96.34           H
ATOM    912 HG13 VAL A 174      -2.751   4.787  14.677  1.00 96.34           H
ATOM    913  CG2 VAL A 174      -5.293   3.975  15.403  1.00 96.34           C
ATOM    914 HG21 VAL A 174      -5.136   3.947  16.482  1.00 96.34           H
ATOM    915 HG22 VAL A 174      -6.270   3.549  15.177  1.00 96.34           H
ATOM    916 HG23 VAL A 174      -5.271   5.009  15.060  1.00 96.34           H
ATOM    917  N   ASN A 175      -3.133   1.247  12.352  1.00 97.68           N
ATOM    918  H   ASN A 175      -3.773   0.663  12.870  1.00 97.68           H
ATOM    919  CA  ASN A 175      -2.052   0.608  11.606  1.00 97.68           C
ATOM    920  HA  ASN A 175      -1.106   0.980  11.999  1.00 97.68           H
ATOM    921  C   ASN A 175      -2.078   0.958  10.110  1.00 97.68           C
ATOM    922  CB  ASN A 175      -2.110  -0.911  11.817  1.00 97.68           C
ATOM    923  HB2 ASN A 175      -2.950  -1.344  11.273  1.00 97.68           H
ATOM    924  HB3 ASN A 175      -2.208  -1.140  12.878  1.00 97.68           H
ATOM    925  O   ASN A 175      -1.043   1.315   9.553  1.00 97.68           O
ATOM    926  CG  ASN A 175      -0.814  -1.517  11.331  1.00 97.68           C
ATOM    927  ND2 ASN A 175      -0.811  -2.427  10.394  1.00 97.68           N
ATOM    928 HD21 ASN A 175       0.098  -2.725  10.070  1.00 97.68           H
ATOM    929 HD22 ASN A 175      -1.644  -2.755   9.927  1.00 97.68           H
ATOM    930  OD1 ASN A 175       0.238  -1.157  11.815  1.00 97.68           O
ATOM    931  N   LEU A 176      -3.261   0.921   9.485  1.00 96.35           N
ATOM    932  H   LEU A 176      -4.065   0.587   9.997  1.00 96.35           H
ATOM    933  CA  LEU A 176      -3.452   1.374   8.102  1.00 96.35           C
ATOM    934  HA  LEU A 176      -2.807   0.794   7.442  1.00 96.35           H
ATOM    935  C   LEU A 176      -3.028   2.834   7.931  1.00 96.35           C
ATOM    936  CB  LEU A 176      -4.926   1.201   7.686  1.00 96.35           C
ATOM    937  HB2 LEU A 176      -5.099   1.764   6.768  1.00 96.35           H
ATOM    938  HB3 LEU A 176      -5.562   1.630   8.460  1.00 96.35           H
ATOM    939  O   LEU A 176      -2.260   3.139   7.027  1.00 96.35           O
ATOM    940  CG  LEU A 176      -5.339  -0.255   7.441  1.00 96.35           C
ATOM    941  HG  LEU A 176      -5.008  -0.868   8.280  1.00 96.35           H
ATOM    942  CD1 LEU A 176      -6.857  -0.379   7.329  1.00 96.35           C
ATOM    943 HD11 LEU A 176      -7.121  -1.428   7.194  1.00 96.35           H
ATOM    944 HD12 LEU A 176      -7.211   0.193   6.471  1.00 96.35           H
ATOM    945 HD13 LEU A 176      -7.324  -0.006   8.240  1.00 96.35           H
ATOM    946  CD2 LEU A 176      -4.732  -0.803   6.156  1.00 96.35           C
ATOM    947 HD21 LEU A 176      -4.997  -1.854   6.040  1.00 96.35           H
ATOM    948 HD22 LEU A 176      -5.089  -0.239   5.295  1.00 96.35           H
ATOM    949 HD23 LEU A 176      -3.646  -0.714   6.197  1.00 96.35           H
ATOM    950  N   ALA A 177      -3.448   3.714   8.844  1.00 97.77           N
ATOM    951  H   ALA A 177      -4.084   3.405   9.565  1.00 97.77           H
ATOM    952  CA  ALA A 177      -3.069   5.123   8.799  1.00 97.77           C
ATOM    953  HA  ALA A 177      -3.374   5.523   7.831  1.00 97.77           H
ATOM    954  C   ALA A 177      -1.548   5.334   8.915  1.00 97.77           C
ATOM    955  CB  ALA A 177      -3.835   5.867   9.898  1.00 97.77           C
ATOM    956  HB1 ALA A 177      -3.567   5.475  10.879  1.00 97.77           H
ATOM    957  HB2 ALA A 177      -3.586   6.927   9.861  1.00 97.77           H
ATOM    958  HB3 ALA A 177      -4.907   5.750   9.738  1.00 97.77           H
ATOM    959  O   ALA A 177      -1.001   6.209   8.251  1.00 97.77           O
ATOM    960  N   VAL A 178      -0.847   4.530   9.722  1.00 98.28           N
ATOM    961  H   VAL A 178      -1.351   3.836  10.256  1.00 98.28           H
ATOM    962  CA  VAL A 178       0.622   4.579   9.830  1.00 98.28           C
ATOM    963  HA  VAL A 178       0.924   5.613   9.995  1.00 98.28           H
ATOM    964  C   VAL A 178       1.289   4.139   8.524  1.00 98.28           C
ATOM    965  CB  VAL A 178       1.119   3.742  11.026  1.00 98.28           C
ATOM    966  HB  VAL A 178       0.684   2.744  10.978  1.00 98.28           H
ATOM    967  O   VAL A 178       2.190   4.827   8.047  1.00 98.28           O
ATOM    968  CG1 VAL A 178       2.648   3.600  11.058  1.00 98.28           C
ATOM    969 HG11 VAL A 178       3.119   4.582  11.031  1.00 98.28           H
ATOM    970 HG12 VAL A 178       2.993   3.016  10.205  1.00 98.28           H
ATOM    971 HG13 VAL A 178       2.955   3.076  11.963  1.00 98.28           H
ATOM    972  CG2 VAL A 178       0.702   4.397  12.351  1.00 98.28           C
ATOM    973 HG21 VAL A 178       1.202   5.359  12.462  1.00 98.28           H
ATOM    974 HG22 VAL A 178      -0.375   4.561  12.376  1.00 98.28           H
ATOM    975 HG23 VAL A 178       0.976   3.749  13.183  1.00 98.28           H
ATOM    976  N   ALA A 179       0.837   3.040   7.916  1.00 97.90           N
ATOM    977  H   ALA A 179       0.077   2.521   8.333  1.00 97.90           H
ATOM    978  CA  ALA A 179       1.351   2.589   6.623  1.00 97.90           C
ATOM    979  HA  ALA A 179       2.432   2.463   6.696  1.00 97.90           H
ATOM    980  C   ALA A 179       1.094   3.625   5.510  1.00 97.90           C
ATOM    981  CB  ALA A 179       0.726   1.226   6.311  1.00 97.90           C
ATOM    982  HB1 ALA A 179       0.998   0.504   7.081  1.00 97.90           H
ATOM    983  HB2 ALA A 179       1.090   0.870   5.348  1.00 97.90           H
ATOM    984  HB3 ALA A 179      -0.360   1.313   6.269  1.00 97.90           H
ATOM    985  O   ALA A 179       1.998   3.958   4.744  1.00 97.90           O
ATOM    986  N   ASP A 180      -0.097   4.220   5.482  1.00 97.74           N
ATOM    987  H   ASP A 180      -0.819   3.867   6.095  1.00 97.74           H
ATOM    988  CA  ASP A 180      -0.467   5.273   4.535  1.00 97.74           C
ATOM    989  HA  ASP A 180      -0.263   4.924   3.523  1.00 97.74           H
ATOM    990  C   ASP A 180       0.357   6.561   4.723  1.00 97.74           C
ATOM    991  CB  ASP A 180      -1.975   5.549   4.684  1.00 97.74           C
ATOM    992  HB2 ASP A 180      -2.196   6.519   4.239  1.00 97.74           H
ATOM    993  HB3 ASP A 180      -2.233   5.613   5.741  1.00 97.74           H
ATOM    994  O   ASP A 180       0.734   7.214   3.742  1.00 97.74           O
ATOM    995  CG  ASP A 180      -2.862   4.505   3.991  1.00 97.74           C
ATOM    996  OD1 ASP A 180      -2.390   3.931   2.981  1.00 97.74           O
ATOM    997  OD2 ASP A 180      -4.053   4.376   4.365  1.00 97.74           O
ATOM    998  N   LEU A 181       0.698   6.922   5.966  1.00 98.21           N
ATOM    999  H   LEU A 181       0.332   6.379   6.734  1.00 98.21           H
ATOM   1000  CA  LEU A 181       1.611   8.032   6.255  1.00 98.21           C
ATOM   1001  HA  LEU A 181       1.278   8.905   5.694  1.00 98.21           H
ATOM   1002  C   LEU A 181       3.035   7.743   5.775  1.00 98.21           C
ATOM   1003  CB  LEU A 181       1.605   8.366   7.758  1.00 98.21           C
ATOM   1004  HB2 LEU A 181       1.686   7.436   8.321  1.00 98.21           H
ATOM   1005  HB3 LEU A 181       2.483   8.969   7.990  1.00 98.21           H
ATOM   1006  O   LEU A 181       3.660   8.645   5.222  1.00 98.21           O
ATOM   1007  CG  LEU A 181       0.359   9.136   8.224  1.00 98.21           C
ATOM   1008  HG  LEU A 181      -0.540   8.623   7.881  1.00 98.21           H
ATOM   1009  CD1 LEU A 181       0.334   9.207   9.751  1.00 98.21           C
ATOM   1010 HD11 LEU A 181      -0.566   9.727  10.079  1.00 98.21           H
ATOM   1011 HD12 LEU A 181       0.321   8.194  10.154  1.00 98.21           H
ATOM   1012 HD13 LEU A 181       1.217   9.731  10.117  1.00 98.21           H
ATOM   1013  CD2 LEU A 181       0.315  10.567   7.681  1.00 98.21           C
ATOM   1014 HD21 LEU A 181       0.265  10.554   6.592  1.00 98.21           H
ATOM   1015 HD22 LEU A 181      -0.577  11.071   8.051  1.00 98.21           H
ATOM   1016 HD23 LEU A 181       1.202  11.116   7.997  1.00 98.21           H
ATOM   1017  N   LEU A 182       3.532   6.509   5.912  1.00 97.54           N
ATOM   1018  H   LEU A 182       2.973   5.811   6.381  1.00 97.54           H
ATOM   1019  CA  LEU A 182       4.841   6.126   5.370  1.00 97.54           C
ATOM   1020  HA  LEU A 182       5.592   6.816   5.756  1.00 97.54           H
ATOM   1021  C   LEU A 182       4.887   6.275   3.847  1.00 97.54           C
ATOM   1022  CB  LEU A 182       5.204   4.692   5.787  1.00 97.54           C
ATOM   1023  HB2 LEU A 182       6.012   4.339   5.146  1.00 97.54           H
ATOM   1024  HB3 LEU A 182       4.347   4.042   5.613  1.00 97.54           H
ATOM   1025  O   LEU A 182       5.787   6.938   3.335  1.00 97.54           O
ATOM   1026  CG  LEU A 182       5.656   4.543   7.248  1.00 97.54           C
ATOM   1027  HG  LEU A 182       4.888   4.928   7.919  1.00 97.54           H
ATOM   1028  CD1 LEU A 182       5.871   3.062   7.541  1.00 97.54           C
ATOM   1029 HD11 LEU A 182       6.121   2.920   8.592  1.00 97.54           H
ATOM   1030 HD12 LEU A 182       6.674   2.666   6.919  1.00 97.54           H
ATOM   1031 HD13 LEU A 182       4.949   2.525   7.316  1.00 97.54           H
ATOM   1032  CD2 LEU A 182       6.977   5.265   7.526  1.00 97.54           C
ATOM   1033 HD21 LEU A 182       6.853   6.343   7.417  1.00 97.54           H
ATOM   1034 HD22 LEU A 182       7.297   5.063   8.548  1.00 97.54           H
ATOM   1035 HD23 LEU A 182       7.744   4.919   6.834  1.00 97.54           H
ATOM   1036  N   VAL A 183       3.887   5.757   3.124  1.00 96.32           N
ATOM   1037  H   VAL A 183       3.187   5.204   3.598  1.00 96.32           H
ATOM   1038  CA  VAL A 183       3.791   5.947   1.663  1.00 96.32           C
ATOM   1039  HA  VAL A 183       4.681   5.526   1.194  1.00 96.32           H
ATOM   1040  C   VAL A 183       3.745   7.434   1.314  1.00 96.32           C
ATOM   1041  CB  VAL A 183       2.550   5.235   1.085  1.00 96.32           C
ATOM   1042  HB  VAL A 183       1.661   5.587   1.609  1.00 96.32           H
ATOM   1043  O   VAL A 183       4.423   7.894   0.395  1.00 96.32           O
ATOM   1044  CG1 VAL A 183       2.363   5.503  -0.416  1.00 96.32           C
ATOM   1045 HG11 VAL A 183       1.506   4.936  -0.781  1.00 96.32           H
ATOM   1046 HG12 VAL A 183       2.168   6.559  -0.599  1.00 96.32           H
ATOM   1047 HG13 VAL A 183       3.254   5.195  -0.963  1.00 96.32           H
ATOM   1048  CG2 VAL A 183       2.657   3.720   1.268  1.00 96.32           C
ATOM   1049 HG21 VAL A 183       2.702   3.480   2.330  1.00 96.32           H
ATOM   1050 HG22 VAL A 183       1.777   3.231   0.851  1.00 96.32           H
ATOM   1051 HG23 VAL A 183       3.551   3.340   0.773  1.00 96.32           H
ATOM   1052  N   THR A 184       2.964   8.209   2.068  1.00 97.32           N
ATOM   1053  H   THR A 184       2.452   7.767   2.818  1.00 97.32           H
ATOM   1054  CA  THR A 184       2.783   9.644   1.824  1.00 97.32           C
ATOM   1055  HA  THR A 184       2.489   9.779   0.783  1.00 97.32           H
ATOM   1056  C   THR A 184       4.075  10.429   2.016  1.00 97.32           C
ATOM   1057  CB  THR A 184       1.660  10.204   2.704  1.00 97.32           C
ATOM   1058  HB  THR A 184       1.904  10.062   3.757  1.00 97.32           H
ATOM   1059  O   THR A 184       4.421  11.230   1.152  1.00 97.32           O
ATOM   1060  CG2 THR A 184       1.364  11.683   2.457  1.00 97.32           C
ATOM   1061 HG21 THR A 184       0.492  11.982   3.040  1.00 97.32           H
ATOM   1062 HG22 THR A 184       1.170  11.862   1.400  1.00 97.32           H
ATOM   1063 HG23 THR A 184       2.210  12.292   2.775  1.00 97.32           H
ATOM   1064  OG1 THR A 184       0.476   9.503   2.400  1.00 97.32           O
ATOM   1065  HG1 THR A 184       0.565   8.642   2.815  1.00 97.32           H
ATOM   1066  N   LEU A 185       4.791  10.195   3.116  1.00 97.05           N
ATOM   1067  H   LEU A 185       4.461   9.491   3.761  1.00 97.05           H
ATOM   1068  CA  LEU A 185       5.974  10.961   3.505  1.00 97.05           C
ATOM   1069  HA  LEU A 185       5.842  12.003   3.214  1.00 97.05           H
ATOM   1070  C   LEU A 185       7.257  10.489   2.818  1.00 97.05           C
ATOM   1071  CB  LEU A 185       6.134  10.881   5.033  1.00 97.05           C
ATOM   1072  HB2 LEU A 185       7.083  11.343   5.308  1.00 97.05           H
ATOM   1073  HB3 LEU A 185       6.188   9.831   5.318  1.00 97.05           H
ATOM   1074  O   LEU A 185       8.173  11.290   2.655  1.00 97.05           O
ATOM   1075  CG  LEU A 185       5.011  11.563   5.835  1.00 97.05           C
ATOM   1076  HG  LEU A 185       4.039  11.172   5.535  1.00 97.05           H
ATOM   1077  CD1 LEU A 185       5.203  11.277   7.325  1.00 97.05           C
ATOM   1078 HD11 LEU A 185       6.162  11.672   7.661  1.00 97.05           H
ATOM   1079 HD12 LEU A 185       5.178  10.200   7.493  1.00 97.05           H
ATOM   1080 HD13 LEU A 185       4.399  11.739   7.897  1.00 97.05           H
ATOM   1081  CD2 LEU A 185       4.995  13.078   5.629  1.00 97.05           C
ATOM   1082 HD21 LEU A 185       4.265  13.531   6.300  1.00 97.05           H
ATOM   1083 HD22 LEU A 185       5.980  13.495   5.841  1.00 97.05           H
ATOM   1084 HD23 LEU A 185       4.715  13.313   4.603  1.00 97.05           H
ATOM   1085  N   VAL A 186       7.340   9.215   2.425  1.00 95.86           N
ATOM   1086  H   VAL A 186       6.580   8.590   2.651  1.00 95.86           H
ATOM   1087  CA  VAL A 186       8.569   8.628   1.871  1.00 95.86           C
ATOM   1088  HA  VAL A 186       9.394   9.327   2.010  1.00 95.86           H
ATOM   1089  C   VAL A 186       8.464   8.402   0.366  1.00 95.86           C
ATOM   1090  CB  VAL A 186       8.965   7.342   2.624  1.00 95.86           C
ATOM   1091  HB  VAL A 186       8.207   6.576   2.457  1.00 95.86           H
ATOM   1092  O   VAL A 186       9.365   8.799  -0.357  1.00 95.86           O
ATOM   1093  CG1 VAL A 186      10.310   6.801   2.127  1.00 95.86           C
ATOM   1094 HG11 VAL A 186      11.085   7.561   2.228  1.00 95.86           H
ATOM   1095 HG12 VAL A 186      10.237   6.505   1.080  1.00 95.86           H
ATOM   1096 HG13 VAL A 186      10.596   5.919   2.701  1.00 95.86           H
ATOM   1097  CG2 VAL A 186       9.093   7.598   4.136  1.00 95.86           C
ATOM   1098 HG21 VAL A 186       8.123   7.864   4.556  1.00 95.86           H
ATOM   1099 HG22 VAL A 186       9.802   8.405   4.318  1.00 95.86           H
ATOM   1100 HG23 VAL A 186       9.441   6.694   4.636  1.00 95.86           H
ATOM   1101  N   CYS A 187       7.373   7.821  -0.135  1.00 95.98           N
ATOM   1102  H   CYS A 187       6.648   7.516   0.499  1.00 95.98           H
ATOM   1103  CA  CYS A 187       7.320   7.334  -1.521  1.00 95.98           C
ATOM   1104  HA  CYS A 187       8.323   7.065  -1.851  1.00 95.98           H
ATOM   1105  C   CYS A 187       6.789   8.382  -2.512  1.00 95.98           C
ATOM   1106  CB  CYS A 187       6.463   6.060  -1.562  1.00 95.98           C
ATOM   1107  HB2 CYS A 187       5.420   6.305  -1.364  1.00 95.98           H
ATOM   1108  HB3 CYS A 187       6.533   5.615  -2.555  1.00 95.98           H
ATOM   1109  O   CYS A 187       7.258   8.476  -3.647  1.00 95.98           O
ATOM   1110  SG  CYS A 187       7.045   4.856  -0.331  1.00 95.98           S
ATOM   1111  HG  CYS A 187       8.199   4.570  -0.938  1.00 95.98           H
ATOM   1112  N   LYS A 188       5.796   9.194  -2.113  1.00 96.15           N
ATOM   1113  H   LYS A 188       5.431   9.057  -1.181  1.00 96.15           H
ATOM   1114  CA  LYS A 188       5.111  10.106  -3.052  1.00 96.15           C
ATOM   1115  HA  LYS A 188       4.752   9.515  -3.895  1.00 96.15           H
ATOM   1116  C   LYS A 188       6.042  11.148  -3.667  1.00 96.15           C
ATOM   1117  CB  LYS A 188       3.916  10.810  -2.392  1.00 96.15           C
ATOM   1118  HB2 LYS A 188       3.566  11.592  -3.065  1.00 96.15           H
ATOM   1119  HB3 LYS A 188       4.233  11.281  -1.461  1.00 96.15           H
ATOM   1120  O   LYS A 188       6.022  11.337  -4.881  1.00 96.15           O
ATOM   1121  CG  LYS A 188       2.752   9.852  -2.122  1.00 96.15           C
ATOM   1122  HG2 LYS A 188       2.539   9.291  -3.032  1.00 96.15           H
ATOM   1123  HG3 LYS A 188       3.034   9.147  -1.340  1.00 96.15           H
ATOM   1124  CD  LYS A 188       1.488  10.617  -1.705  1.00 96.15           C
ATOM   1125  HD2 LYS A 188       1.704  11.265  -0.856  1.00 96.15           H
ATOM   1126  HD3 LYS A 188       1.160  11.231  -2.545  1.00 96.15           H
ATOM   1127  CE  LYS A 188       0.392   9.614  -1.329  1.00 96.15           C
ATOM   1128  HE2 LYS A 188       0.434   8.783  -2.034  1.00 96.15           H
ATOM   1129  HE3 LYS A 188       0.598   9.200  -0.342  1.00 96.15           H
ATOM   1130  NZ  LYS A 188      -0.966  10.204  -1.377  1.00 96.15           N
ATOM   1131  HZ1 LYS A 188      -1.110  10.693  -2.249  1.00 96.15           H
ATOM   1132  HZ2 LYS A 188      -1.134  10.841  -0.611  1.00 96.15           H
ATOM   1133  HZ3 LYS A 188      -1.636   9.449  -1.343  1.00 96.15           H
ATOM   1134  N   TRP A 189       6.836  11.830  -2.843  1.00 96.28           N
ATOM   1135  H   TRP A 189       6.842  11.595  -1.861  1.00 96.28           H
ATOM   1136  CA  TRP A 189       7.737  12.874  -3.331  1.00 96.28           C
ATOM   1137  HA  TRP A 189       7.196  13.503  -4.038  1.00 96.28           H
ATOM   1138  C   TRP A 189       8.929  12.282  -4.091  1.00 96.28           C
ATOM   1139  CB  TRP A 189       8.190  13.764  -2.173  1.00 96.28           C
ATOM   1140  HB2 TRP A 189       8.669  14.649  -2.591  1.00 96.28           H
ATOM   1141  HB3 TRP A 189       7.319  14.100  -1.610  1.00 96.28           H
ATOM   1142  O   TRP A 189       9.351  12.880  -5.073  1.00 96.28           O
ATOM   1143  CG  TRP A 189       9.159  13.110  -1.246  1.00 96.28           C
ATOM   1144  CD1 TRP A 189       8.852  12.437  -0.118  1.00 96.28           C
ATOM   1145  HD1 TRP A 189       7.860  12.310   0.289  1.00 96.28           H
ATOM   1146  CD2 TRP A 189      10.609  13.021  -1.380  1.00 96.28           C
ATOM   1147  CE2 TRP A 189      11.123  12.265  -0.286  1.00 96.28           C
ATOM   1148  CE3 TRP A 189      11.535  13.498  -2.329  1.00 96.28           C
ATOM   1149  HE3 TRP A 189      11.181  14.076  -3.170  1.00 96.28           H
ATOM   1150  NE1 TRP A 189      10.005  11.943   0.453  1.00 96.28           N
ATOM   1151  HE1 TRP A 189       9.993  11.427   1.321  1.00 96.28           H
ATOM   1152  CH2 TRP A 189      13.388  12.481  -1.101  1.00 96.28           C
ATOM   1153  HH2 TRP A 189      14.446  12.286  -1.003  1.00 96.28           H
ATOM   1154  CZ2 TRP A 189      12.489  11.988  -0.140  1.00 96.28           C
ATOM   1155  HZ2 TRP A 189      12.841  11.402   0.696  1.00 96.28           H
ATOM   1156  CZ3 TRP A 189      12.907  13.237  -2.186  1.00 96.28           C
ATOM   1157  HZ3 TRP A 189      13.596  13.635  -2.916  1.00 96.28           H
ATOM   1158  N   VAL A 190       9.421  11.096  -3.706  1.00 96.50           N
ATOM   1159  H   VAL A 190       9.075  10.670  -2.858  1.00 96.50           H
ATOM   1160  CA  VAL A 190      10.489  10.398  -4.440  1.00 96.50           C
ATOM   1161  HA  VAL A 190      11.346  11.065  -4.528  1.00 96.50           H
ATOM   1162  C   VAL A 190      10.026  10.072  -5.853  1.00 96.50           C
ATOM   1163  CB  VAL A 190      10.950   9.119  -3.716  1.00 96.50           C
ATOM   1164  HB  VAL A 190      10.087   8.490  -3.497  1.00 96.50           H
ATOM   1165  O   VAL A 190      10.732  10.390  -6.805  1.00 96.50           O
ATOM   1166  CG1 VAL A 190      11.948   8.321  -4.564  1.00 96.50           C
ATOM   1167 HG11 VAL A 190      12.414   7.546  -3.956  1.00 96.50           H
ATOM   1168 HG12 VAL A 190      12.727   8.977  -4.955  1.00 96.50           H
ATOM   1169 HG13 VAL A 190      11.428   7.830  -5.386  1.00 96.50           H
ATOM   1170  CG2 VAL A 190      11.644   9.481  -2.404  1.00 96.50           C
ATOM   1171 HG21 VAL A 190      11.915   8.571  -1.868  1.00 96.50           H
ATOM   1172 HG22 VAL A 190      10.969  10.060  -1.775  1.00 96.50           H
ATOM   1173 HG23 VAL A 190      12.538  10.073  -2.601  1.00 96.50           H
ATOM   1174  N   HIS A 191       8.818   9.525  -6.012  1.00 95.98           N
ATOM   1175  H   HIS A 191       8.305   9.232  -5.192  1.00 95.98           H
ATOM   1176  CA  HIS A 191       8.242   9.275  -7.334  1.00 95.98           C
ATOM   1177  HA  HIS A 191       8.892   8.590  -7.879  1.00 95.98           H
ATOM   1178  C   HIS A 191       8.136  10.559  -8.170  1.00 95.98           C
ATOM   1179  CB  HIS A 191       6.873   8.610  -7.167  1.00 95.98           C
ATOM   1180  HB2 HIS A 191       6.229   9.244  -6.557  1.00 95.98           H
ATOM   1181  HB3 HIS A 191       7.006   7.658  -6.653  1.00 95.98           H
ATOM   1182  O   HIS A 191       8.497  10.570  -9.343  1.00 95.98           O
ATOM   1183  CG  HIS A 191       6.197   8.357  -8.489  1.00 95.98           C
ATOM   1184  CD2 HIS A 191       6.467   7.342  -9.369  1.00 95.98           C
ATOM   1185  HD2 HIS A 191       7.192   6.552  -9.240  1.00 95.98           H
ATOM   1186  ND1 HIS A 191       5.229   9.142  -9.070  1.00 95.98           N
ATOM   1187  HD1 HIS A 191       4.810   9.977  -8.686  1.00 95.98           H
ATOM   1188  CE1 HIS A 191       4.884   8.591 -10.243  1.00 95.98           C
ATOM   1189  HE1 HIS A 191       4.124   8.964 -10.914  1.00 95.98           H
ATOM   1190  NE2 HIS A 191       5.623   7.502 -10.470  1.00 95.98           N
ATOM   1191  N   LEU A 192       7.694  11.662  -7.560  1.00 95.86           N
ATOM   1192  H   LEU A 192       7.422  11.602  -6.589  1.00 95.86           H
ATOM   1193  CA  LEU A 192       7.586  12.945  -8.249  1.00 95.86           C
ATOM   1194  HA  LEU A 192       7.007  12.784  -9.159  1.00 95.86           H
ATOM   1195  C   LEU A 192       8.953  13.502  -8.671  1.00 95.86           C
ATOM   1196  CB  LEU A 192       6.838  13.917  -7.331  1.00 95.86           C
ATOM   1197  HB2 LEU A 192       7.457  14.090  -6.450  1.00 95.86           H
ATOM   1198  HB3 LEU A 192       5.907  13.455  -7.002  1.00 95.86           H
ATOM   1199  O   LEU A 192       9.094  13.962  -9.799  1.00 95.86           O
ATOM   1200  CG  LEU A 192       6.518  15.268  -7.986  1.00 95.86           C
ATOM   1201  HG  LEU A 192       7.434  15.730  -8.354  1.00 95.86           H
ATOM   1202  CD1 LEU A 192       5.529  15.089  -9.147  1.00 95.86           C
ATOM   1203 HD11 LEU A 192       6.014  14.561  -9.968  1.00 95.86           H
ATOM   1204 HD12 LEU A 192       5.206  16.057  -9.529  1.00 95.86           H
ATOM   1205 HD13 LEU A 192       4.656  14.526  -8.816  1.00 95.86           H
ATOM   1206  CD2 LEU A 192       5.929  16.177  -6.903  1.00 95.86           C
ATOM   1207 HD21 LEU A 192       6.069  17.220  -7.185  1.00 95.86           H
ATOM   1208 HD22 LEU A 192       6.465  16.043  -5.963  1.00 95.86           H
ATOM   1209 HD23 LEU A 192       4.873  15.956  -6.750  1.00 95.86           H
ATOM   1210  N   VAL A 193       9.960  13.438  -7.796  1.00 96.37           N
ATOM   1211  H   VAL A 193       9.778  13.054  -6.880  1.00 96.37           H
ATOM   1212  CA  VAL A 193      11.327  13.869  -8.116  1.00 96.37           C
ATOM   1213  HA  VAL A 193      11.291  14.888  -8.501  1.00 96.37           H
ATOM   1214  C   VAL A 193      11.906  13.008  -9.230  1.00 96.37           C
ATOM   1215  CB  VAL A 193      12.235  13.862  -6.873  1.00 96.37           C
ATOM   1216  HB  VAL A 193      12.132  12.910  -6.353  1.00 96.37           H
ATOM   1217  O   VAL A 193      12.394  13.573 -10.198  1.00 96.37           O
ATOM   1218  CG1 VAL A 193      13.713  14.069  -7.231  1.00 96.37           C
ATOM   1219 HG11 VAL A 193      13.826  14.945  -7.870  1.00 96.37           H
ATOM   1220 HG12 VAL A 193      14.101  13.198  -7.759  1.00 96.37           H
ATOM   1221 HG13 VAL A 193      14.307  14.209  -6.328  1.00 96.37           H
ATOM   1222  CG2 VAL A 193      11.837  14.996  -5.919  1.00 96.37           C
ATOM   1223 HG21 VAL A 193      11.980  15.959  -6.408  1.00 96.37           H
ATOM   1224 HG22 VAL A 193      12.455  14.957  -5.023  1.00 96.37           H
ATOM   1225 HG23 VAL A 193      10.790  14.901  -5.629  1.00 96.37           H
ATOM   1226  N   ARG A 194      11.783  11.675  -9.147  1.00 94.70           N
ATOM   1227  H   ARG A 194      11.340  11.292  -8.324  1.00 94.70           H
ATOM   1228  CA  ARG A 194      12.232  10.744 -10.198  1.00 94.70           C
ATOM   1229  HA  ARG A 194      13.306  10.848 -10.350  1.00 94.70           H
ATOM   1230  C   ARG A 194      11.595  11.057 -11.546  1.00 94.70           C
ATOM   1231  CB  ARG A 194      11.882   9.297  -9.815  1.00 94.70           C
ATOM   1232  HB2 ARG A 194      11.994   8.671 -10.701  1.00 94.70           H
ATOM   1233  HB3 ARG A 194      10.840   9.248  -9.502  1.00 94.70           H
ATOM   1234  O   ARG A 194      12.278  11.050 -12.562  1.00 94.70           O
ATOM   1235  CG  ARG A 194      12.777   8.727  -8.709  1.00 94.70           C
ATOM   1236  HG2 ARG A 194      13.807   8.692  -9.064  1.00 94.70           H
ATOM   1237  HG3 ARG A 194      12.750   9.373  -7.831  1.00 94.70           H
ATOM   1238  CD  ARG A 194      12.315   7.318  -8.307  1.00 94.70           C
ATOM   1239  HD2 ARG A 194      12.838   7.020  -7.399  1.00 94.70           H
ATOM   1240  HD3 ARG A 194      11.248   7.350  -8.083  1.00 94.70           H
ATOM   1241  NE  ARG A 194      12.580   6.325  -9.369  1.00 94.70           N
ATOM   1242  HE  ARG A 194      13.108   6.631 -10.174  1.00 94.70           H
ATOM   1243  NH1 ARG A 194      11.407   4.560  -8.468  1.00 94.70           N
ATOM   1244 HH11 ARG A 194      11.176   5.087  -7.637  1.00 94.70           H
ATOM   1245 HH12 ARG A 194      11.049   3.623  -8.583  1.00 94.70           H
ATOM   1246  NH2 ARG A 194      12.427   4.317 -10.436  1.00 94.70           N
ATOM   1247 HH21 ARG A 194      12.050   3.384 -10.518  1.00 94.70           H
ATOM   1248 HH22 ARG A 194      13.015   4.633 -11.194  1.00 94.70           H
ATOM   1249  CZ  ARG A 194      12.137   5.079  -9.419  1.00 94.70           C
ATOM   1250  N   HIS A 195      10.297  11.350 -11.546  1.00 94.12           N
ATOM   1251  H   HIS A 195       9.785  11.266 -10.680  1.00 94.12           H
ATOM   1252  CA  HIS A 195       9.577  11.734 -12.754  1.00 94.12           C
ATOM   1253  HA  HIS A 195       9.738  10.985 -13.529  1.00 94.12           H
ATOM   1254  C   HIS A 195      10.092  13.063 -13.325  1.00 94.12           C
ATOM   1255  CB  HIS A 195       8.080  11.778 -12.429  1.00 94.12           C
ATOM   1256  HB2 HIS A 195       7.738  10.777 -12.166  1.00 94.12           H
ATOM   1257  HB3 HIS A 195       7.900  12.441 -11.583  1.00 94.12           H
ATOM   1258  O   HIS A 195      10.387  13.161 -14.513  1.00 94.12           O
ATOM   1259  CG  HIS A 195       7.299  12.266 -13.607  1.00 94.12           C
ATOM   1260  CD2 HIS A 195       6.831  13.532 -13.757  1.00 94.12           C
ATOM   1261  HD2 HIS A 195       6.889  14.334 -13.037  1.00 94.12           H
ATOM   1262  ND1 HIS A 195       7.188  11.588 -14.818  1.00 94.12           N
ATOM   1263  CE1 HIS A 195       6.719  12.475 -15.694  1.00 94.12           C
ATOM   1264  HE1 HIS A 195       6.643  12.298 -16.756  1.00 94.12           H
ATOM   1265  NE2 HIS A 195       6.458  13.630 -15.071  1.00 94.12           N
ATOM   1266  HE2 HIS A 195       6.174  14.496 -15.505  1.00 94.12           H
ATOM   1267  N   LEU A 196      10.251  14.083 -12.477  1.00 94.88           N
ATOM   1268  H   LEU A 196      10.031  13.938 -11.502  1.00 94.88           H
ATOM   1269  CA  LEU A 196      10.722  15.402 -12.903  1.00 94.88           C
ATOM   1270  HA  LEU A 196      10.160  15.699 -13.789  1.00 94.88           H
ATOM   1271  C   LEU A 196      12.200  15.426 -13.301  1.00 94.88           C
ATOM   1272  CB  LEU A 196      10.489  16.421 -11.783  1.00 94.88           C
ATOM   1273  HB2 LEU A 196      10.932  16.033 -10.866  1.00 94.88           H
ATOM   1274  HB3 LEU A 196      11.022  17.334 -12.049  1.00 94.88           H
ATOM   1275  O   LEU A 196      12.586  16.285 -14.092  1.00 94.88           O
ATOM   1276  CG  LEU A 196       9.028  16.802 -11.510  1.00 94.88           C
ATOM   1277  HG  LEU A 196       8.453  15.936 -11.181  1.00 94.88           H
ATOM   1278  CD1 LEU A 196       9.049  17.841 -10.389  1.00 94.88           C
ATOM   1279 HD11 LEU A 196       8.048  18.242 -10.230  1.00 94.88           H
ATOM   1280 HD12 LEU A 196       9.406  17.377  -9.469  1.00 94.88           H
ATOM   1281 HD13 LEU A 196       9.708  18.667 -10.656  1.00 94.88           H
ATOM   1282  CD2 LEU A 196       8.326  17.396 -12.733  1.00 94.88           C
ATOM   1283 HD21 LEU A 196       7.349  17.790 -12.451  1.00 94.88           H
ATOM   1284 HD22 LEU A 196       8.936  18.194 -13.158  1.00 94.88           H
ATOM   1285 HD23 LEU A 196       8.173  16.621 -13.483  1.00 94.88           H
ATOM   1286  N   SER A 197      13.020  14.530 -12.755  1.00 93.83           N
ATOM   1287  H   SER A 197      12.668  13.911 -12.039  1.00 93.83           H
ATOM   1288  CA  SER A 197      14.444  14.441 -13.071  1.00 93.83           C
ATOM   1289  HA  SER A 197      14.737  15.421 -13.447  1.00 93.83           H
ATOM   1290  C   SER A 197      14.766  13.432 -14.177  1.00 93.83           C
ATOM   1291  CB  SER A 197      15.280  14.212 -11.810  1.00 93.83           C
ATOM   1292  HB2 SER A 197      16.328  14.383 -12.060  1.00 93.83           H
ATOM   1293  HB3 SER A 197      14.986  14.936 -11.051  1.00 93.83           H
ATOM   1294  O   SER A 197      15.928  13.259 -14.539  1.00 93.83           O
ATOM   1295  OG  SER A 197      15.136  12.904 -11.291  1.00 93.83           O
ATOM   1296  HG  SER A 197      15.677  12.332 -11.841  1.00 93.83           H
ATOM   1297  N   TYR A 198      13.755  12.749 -14.728  1.00 89.52           N
ATOM   1298  H   TYR A 198      12.820  12.894 -14.376  1.00 89.52           H
ATOM   1299  CA  TYR A 198      13.957  11.718 -15.741  1.00 89.52           C
ATOM   1300  HA  TYR A 198      14.558  10.940 -15.270  1.00 89.52           H
ATOM   1301  C   TYR A 198      14.710  12.276 -16.972  1.00 89.52           C
ATOM   1302  CB  TYR A 198      12.609  11.091 -16.132  1.00 89.52           C
ATOM   1303  HB2 TYR A 198      12.096  10.759 -15.229  1.00 89.52           H
ATOM   1304  HB3 TYR A 198      11.985  11.850 -16.602  1.00 89.52           H
ATOM   1305  O   TYR A 198      14.351  13.340 -17.491  1.00 89.52           O
ATOM   1306  CG  TYR A 198      12.748   9.905 -17.069  1.00 89.52           C
ATOM   1307  CD1 TYR A 198      12.763  10.108 -18.464  1.00 89.52           C
ATOM   1308  HD1 TYR A 198      12.612  11.099 -18.865  1.00 89.52           H
ATOM   1309  CD2 TYR A 198      12.950   8.611 -16.547  1.00 89.52           C
ATOM   1310  HD2 TYR A 198      12.945   8.453 -15.478  1.00 89.52           H
ATOM   1311  CE1 TYR A 198      12.990   9.023 -19.332  1.00 89.52           C
ATOM   1312  HE1 TYR A 198      13.004   9.161 -20.403  1.00 89.52           H
ATOM   1313  CE2 TYR A 198      13.194   7.527 -17.412  1.00 89.52           C
ATOM   1314  HE2 TYR A 198      13.364   6.539 -17.009  1.00 89.52           H
ATOM   1315  OH  TYR A 198      13.460   6.700 -19.655  1.00 89.52           O
ATOM   1316  HH  TYR A 198      13.592   5.873 -19.185  1.00 89.52           H
ATOM   1317  CZ  TYR A 198      13.216   7.733 -18.808  1.00 89.52           C
ATOM   1318  N   PRO A 199      15.736  11.570 -17.486  1.00 87.66           N
ATOM   1319  CA  PRO A 199      16.086  10.180 -17.184  1.00 87.66           C
ATOM   1320  HA  PRO A 199      15.214   9.602 -16.875  1.00 87.66           H
ATOM   1321  C   PRO A 199      17.136   9.992 -16.079  1.00 87.66           C
ATOM   1322  CB  PRO A 199      16.546   9.634 -18.528  1.00 87.66           C
ATOM   1323  HB2 PRO A 199      15.686   9.445 -19.169  1.00 87.66           H
ATOM   1324  HB3 PRO A 199      17.124   8.718 -18.409  1.00 87.66           H
ATOM   1325  O   PRO A 199      17.640   8.890 -15.911  1.00 87.66           O
ATOM   1326  CG  PRO A 199      17.343  10.816 -19.080  1.00 87.66           C
ATOM   1327  HG2 PRO A 199      17.450  10.764 -20.164  1.00 87.66           H
ATOM   1328  HG3 PRO A 199      18.316  10.867 -18.592  1.00 87.66           H
ATOM   1329  CD  PRO A 199      16.494  12.011 -18.650  1.00 87.66           C
ATOM   1330  HD2 PRO A 199      15.804  12.276 -19.452  1.00 87.66           H
ATOM   1331  HD3 PRO A 199      17.128  12.862 -18.402  1.00 87.66           H
ATOM   1332  N   HIS A 200      17.488  11.042 -15.339  1.00 90.79           N
ATOM   1333  H   HIS A 200      16.980  11.909 -15.433  1.00 90.79           H
ATOM   1334  CA  HIS A 200      18.527  10.992 -14.313  1.00 90.79           C
ATOM   1335  HA  HIS A 200      19.190  10.151 -14.516  1.00 90.79           H
ATOM   1336  C   HIS A 200      17.930  10.787 -12.922  1.00 90.79           C
ATOM   1337  CB  HIS A 200      19.369  12.271 -14.373  1.00 90.79           C
ATOM   1338  HB2 HIS A 200      20.151  12.216 -13.616  1.00 90.79           H
ATOM   1339  HB3 HIS A 200      18.738  13.131 -14.147  1.00 90.79           H
ATOM   1340  O   HIS A 200      16.946  11.418 -12.535  1.00 90.79           O
ATOM   1341  CG  HIS A 200      20.023  12.479 -15.716  1.00 90.79           C
ATOM   1342  CD2 HIS A 200      19.626  13.368 -16.673  1.00 90.79           C
ATOM   1343  HD2 HIS A 200      18.788  14.046 -16.610  1.00 90.79           H
ATOM   1344  ND1 HIS A 200      21.125  11.764 -16.187  1.00 90.79           N
ATOM   1345  CE1 HIS A 200      21.380  12.255 -17.407  1.00 90.79           C
ATOM   1346  HE1 HIS A 200      22.196  11.931 -18.037  1.00 90.79           H
ATOM   1347  NE2 HIS A 200      20.492  13.208 -17.732  1.00 90.79           N
ATOM   1348  HE2 HIS A 200      20.467  13.701 -18.614  1.00 90.79           H
ATOM   1349  N   TYR A 201      18.567   9.946 -12.118  1.00 94.49           N
ATOM   1350  H   TYR A 201      19.332   9.406 -12.495  1.00 94.49           H
ATOM   1351  CA  TYR A 201      18.265   9.810 -10.702  1.00 94.49           C
ATOM   1352  HA  TYR A 201      17.223  10.083 -10.536  1.00 94.49           H
ATOM   1353  C   TYR A 201      19.147  10.751  -9.876  1.00 94.49           C
ATOM   1354  CB  TYR A 201      18.416   8.351 -10.282  1.00 94.49           C
ATOM   1355  HB2 TYR A 201      17.858   7.721 -10.974  1.00 94.49           H
ATOM   1356  HB3 TYR A 201      19.464   8.057 -10.339  1.00 94.49           H
ATOM   1357  O   TYR A 201      20.362  10.594  -9.817  1.00 94.49           O
ATOM   1358  CG  TYR A 201      17.898   8.114  -8.883  1.00 94.49           C
ATOM   1359  CD1 TYR A 201      18.774   8.189  -7.789  1.00 94.49           C
ATOM   1360  HD1 TYR A 201      19.809   8.453  -7.948  1.00 94.49           H
ATOM   1361  CD2 TYR A 201      16.536   7.834  -8.678  1.00 94.49           C
ATOM   1362  HD2 TYR A 201      15.873   7.783  -9.529  1.00 94.49           H
ATOM   1363  CE1 TYR A 201      18.307   7.899  -6.496  1.00 94.49           C
ATOM   1364  HE1 TYR A 201      18.993   7.890  -5.662  1.00 94.49           H
ATOM   1365  CE2 TYR A 201      16.052   7.611  -7.374  1.00 94.49           C
ATOM   1366  HE2 TYR A 201      15.008   7.402  -7.192  1.00 94.49           H
ATOM   1367  OH  TYR A 201      16.479   7.461  -5.024  1.00 94.49           O
ATOM   1368  HH  TYR A 201      17.199   7.512  -4.392  1.00 94.49           H
ATOM   1369  CZ  TYR A 201      16.942   7.633  -6.286  1.00 94.49           C
ATOM   1370  N   VAL A 202      18.527  11.729  -9.216  1.00 96.02           N
ATOM   1371  H   VAL A 202      17.537  11.844  -9.381  1.00 96.02           H
ATOM   1372  CA  VAL A 202      19.236  12.814  -8.502  1.00 96.02           C
ATOM   1373  HA  VAL A 202      20.264  12.861  -8.862  1.00 96.02           H
ATOM   1374  C   VAL A 202      19.327  12.620  -6.990  1.00 96.02           C
ATOM   1375  CB  VAL A 202      18.583  14.172  -8.803  1.00 96.02           C
ATOM   1376  HB  VAL A 202      19.136  14.955  -8.285  1.00 96.02           H
ATOM   1377  O   VAL A 202      19.941  13.424  -6.292  1.00 96.02           O
ATOM   1378  CG1 VAL A 202      18.650  14.478 -10.295  1.00 96.02           C
ATOM   1379 HG11 VAL A 202      18.143  13.711 -10.880  1.00 96.02           H
ATOM   1380 HG12 VAL A 202      18.158  15.435 -10.466  1.00 96.02           H
ATOM   1381 HG13 VAL A 202      19.692  14.537 -10.610  1.00 96.02           H
ATOM   1382  CG2 VAL A 202      17.116  14.249  -8.354  1.00 96.02           C
ATOM   1383 HG21 VAL A 202      16.509  13.514  -8.883  1.00 96.02           H
ATOM   1384 HG22 VAL A 202      17.043  14.082  -7.279  1.00 96.02           H
ATOM   1385 HG23 VAL A 202      16.721  15.241  -8.573  1.00 96.02           H
ATOM   1386  N   LEU A 203      18.661  11.597  -6.456  1.00 96.66           N
ATOM   1387  H   LEU A 203      18.289  10.897  -7.082  1.00 96.66           H
ATOM   1388  CA  LEU A 203      18.565  11.385  -5.015  1.00 96.66           C
ATOM   1389  HA  LEU A 203      18.673  12.357  -4.535  1.00 96.66           H
ATOM   1390  C   LEU A 203      19.722  10.506  -4.505  1.00 96.66           C
ATOM   1391  CB  LEU A 203      17.171  10.830  -4.672  1.00 96.66           C
ATOM   1392  HB2 LEU A 203      17.135  10.542  -3.621  1.00 96.66           H
ATOM   1393  HB3 LEU A 203      17.017   9.937  -5.278  1.00 96.66           H
ATOM   1394  O   LEU A 203      20.342   9.777  -5.278  1.00 96.66           O
ATOM   1395  CG  LEU A 203      16.011  11.792  -4.968  1.00 96.66           C
ATOM   1396  HG  LEU A 203      16.103  12.180  -5.982  1.00 96.66           H
ATOM   1397  CD1 LEU A 203      14.677  11.054  -4.871  1.00 96.66           C
ATOM   1398 HD11 LEU A 203      13.858  11.744  -5.078  1.00 96.66           H
ATOM   1399 HD12 LEU A 203      14.654  10.252  -5.608  1.00 96.66           H
ATOM   1400 HD13 LEU A 203      14.546  10.635  -3.873  1.00 96.66           H
ATOM   1401  CD2 LEU A 203      16.009  12.964  -3.988  1.00 96.66           C
ATOM   1402 HD21 LEU A 203      16.954  13.505  -4.037  1.00 96.66           H
ATOM   1403 HD22 LEU A 203      15.228  13.667  -4.279  1.00 96.66           H
ATOM   1404 HD23 LEU A 203      15.844  12.609  -2.971  1.00 96.66           H
ATOM   1405  N   PRO A 204      20.024  10.525  -3.196  1.00 96.66           N
ATOM   1406  CA  PRO A 204      21.087   9.692  -2.639  1.00 96.66           C
ATOM   1407  HA  PRO A 204      22.012   9.923  -3.168  1.00 96.66           H
ATOM   1408  C   PRO A 204      20.805   8.185  -2.752  1.00 96.66           C
ATOM   1409  CB  PRO A 204      21.222  10.128  -1.176  1.00 96.66           C
ATOM   1410  HB2 PRO A 204      22.261  10.109  -0.845  1.00 96.66           H
ATOM   1411  HB3 PRO A 204      20.607   9.494  -0.538  1.00 96.66           H
ATOM   1412  O   PRO A 204      19.649   7.749  -2.751  1.00 96.66           O
ATOM   1413  CG  PRO A 204      20.654  11.547  -1.164  1.00 96.66           C
ATOM   1414  HG2 PRO A 204      20.271  11.824  -0.182  1.00 96.66           H
ATOM   1415  HG3 PRO A 204      21.419  12.251  -1.493  1.00 96.66           H
ATOM   1416  CD  PRO A 204      19.544  11.476  -2.205  1.00 96.66           C
ATOM   1417  HD2 PRO A 204      19.382  12.470  -2.622  1.00 96.66           H
ATOM   1418  HD3 PRO A 204      18.627  11.100  -1.752  1.00 96.66           H
ATOM   1419  N   ALA A 205      21.869   7.373  -2.716  1.00 96.08           N
ATOM   1420  H   ALA A 205      22.787   7.788  -2.787  1.00 96.08           H
ATOM   1421  CA  ALA A 205      21.789   5.905  -2.737  1.00 96.08           C
ATOM   1422  HA  ALA A 205      21.360   5.590  -3.688  1.00 96.08           H
ATOM   1423  C   ALA A 205      20.909   5.333  -1.611  1.00 96.08           C
ATOM   1424  CB  ALA A 205      23.211   5.342  -2.626  1.00 96.08           C
ATOM   1425  HB1 ALA A 205      23.179   4.255  -2.700  1.00 96.08           H
ATOM   1426  HB2 ALA A 205      23.660   5.620  -1.673  1.00 96.08           H
ATOM   1427  HB3 ALA A 205      23.835   5.722  -3.436  1.00 96.08           H
ATOM   1428  O   ALA A 205      20.185   4.357  -1.808  1.00 96.08           O
ATOM   1429  N   LEU A 206      20.914   5.977  -0.438  1.00 96.58           N
ATOM   1430  H   LEU A 206      21.551   6.752  -0.321  1.00 96.58           H
ATOM   1431  CA  LEU A 206      20.047   5.592   0.674  1.00 96.58           C
ATOM   1432  HA  LEU A 206      20.242   4.545   0.906  1.00 96.58           H
ATOM   1433  C   LEU A 206      18.561   5.709   0.302  1.00 96.58           C
ATOM   1434  CB  LEU A 206      20.395   6.452   1.902  1.00 96.58           C
ATOM   1435  HB2 LEU A 206      21.449   6.314   2.143  1.00 96.58           H
ATOM   1436  HB3 LEU A 206      20.239   7.502   1.651  1.00 96.58           H
ATOM   1437  O   LEU A 206      17.791   4.795   0.577  1.00 96.58           O
ATOM   1438  CG  LEU A 206      19.552   6.117   3.148  1.00 96.58           C
ATOM   1439  HG  LEU A 206      18.496   6.257   2.918  1.00 96.58           H
ATOM   1440  CD1 LEU A 206      19.773   4.681   3.629  1.00 96.58           C
ATOM   1441 HD11 LEU A 206      19.394   3.973   2.892  1.00 96.58           H
ATOM   1442 HD12 LEU A 206      20.835   4.500   3.798  1.00 96.58           H
ATOM   1443 HD13 LEU A 206      19.232   4.517   4.561  1.00 96.58           H
ATOM   1444  CD2 LEU A 206      19.909   7.072   4.284  1.00 96.58           C
ATOM   1445 HD21 LEU A 206      19.733   8.102   3.973  1.00 96.58           H
ATOM   1446 HD22 LEU A 206      20.957   6.953   4.560  1.00 96.58           H
ATOM   1447 HD23 LEU A 206      19.285   6.860   5.152  1.00 96.58           H
ATOM   1448  N   VAL A 207      18.163   6.800  -0.359  1.00 97.26           N
ATOM   1449  H   VAL A 207      18.863   7.459  -0.668  1.00 97.26           H
ATOM   1450  CA  VAL A 207      16.775   7.000  -0.805  1.00 97.26           C
ATOM   1451  HA  VAL A 207      16.109   6.807   0.036  1.00 97.26           H
ATOM   1452  C   VAL A 207      16.414   5.996  -1.897  1.00 97.26           C
ATOM   1453  CB  VAL A 207      16.531   8.446  -1.279  1.00 97.26           C
ATOM   1454  HB  VAL A 207      17.174   8.662  -2.131  1.00 97.26           H
ATOM   1455  O   VAL A 207      15.305   5.480  -1.883  1.00 97.26           O
ATOM   1456  CG1 VAL A 207      15.073   8.661  -1.697  1.00 97.26           C
ATOM   1457 HG11 VAL A 207      14.857   8.121  -2.619  1.00 97.26           H
ATOM   1458 HG12 VAL A 207      14.886   9.722  -1.868  1.00 97.26           H
ATOM   1459 HG13 VAL A 207      14.399   8.310  -0.916  1.00 97.26           H
ATOM   1460  CG2 VAL A 207      16.843   9.453  -0.162  1.00 97.26           C
ATOM   1461 HG21 VAL A 207      16.228   9.242   0.712  1.00 97.26           H
ATOM   1462 HG22 VAL A 207      17.896   9.400   0.115  1.00 97.26           H
ATOM   1463 HG23 VAL A 207      16.633  10.466  -0.508  1.00 97.26           H
ATOM   1464  N   CYS A 208      17.361   5.648  -2.776  1.00 96.68           N
ATOM   1465  H   CYS A 208      18.268   6.087  -2.705  1.00 96.68           H
ATOM   1466  CA  CYS A 208      17.157   4.630  -3.813  1.00 96.68           C
ATOM   1467  HA  CYS A 208      16.346   4.949  -4.468  1.00 96.68           H
ATOM   1468  C   CYS A 208      16.735   3.278  -3.213  1.00 96.68           C
ATOM   1469  CB  CYS A 208      18.444   4.509  -4.647  1.00 96.68           C
ATOM   1470  HB2 CYS A 208      18.623   5.446  -5.173  1.00 96.68           H
ATOM   1471  HB3 CYS A 208      19.292   4.323  -3.988  1.00 96.68           H
ATOM   1472  O   CYS A 208      15.730   2.697  -3.622  1.00 96.68           O
ATOM   1473  SG  CYS A 208      18.430   3.174  -5.857  1.00 96.68           S
ATOM   1474  N   LYS A 209      17.454   2.818  -2.182  1.00 97.12           N
ATOM   1475  H   LYS A 209      18.279   3.338  -1.917  1.00 97.12           H
ATOM   1476  CA  LYS A 209      17.139   1.577  -1.458  1.00 97.12           C
ATOM   1477  HA  LYS A 209      16.955   0.779  -2.177  1.00 97.12           H
ATOM   1478  C   LYS A 209      15.858   1.692  -0.627  1.00 97.12           C
ATOM   1479  CB  LYS A 209      18.346   1.187  -0.585  1.00 97.12           C
ATOM   1480  HB2 LYS A 209      18.697   2.055  -0.027  1.00 97.12           H
ATOM   1481  HB3 LYS A 209      18.036   0.420   0.125  1.00 97.12           H
ATOM   1482  O   LYS A 209      15.003   0.805  -0.671  1.00 97.12           O
ATOM   1483  CG  LYS A 209      19.487   0.614  -1.439  1.00 97.12           C
ATOM   1484  HG2 LYS A 209      19.778   1.329  -2.209  1.00 97.12           H
ATOM   1485  HG3 LYS A 209      19.101  -0.288  -1.912  1.00 97.12           H
ATOM   1486  CD  LYS A 209      20.721   0.242  -0.602  1.00 97.12           C
ATOM   1487  HD2 LYS A 209      20.418  -0.424   0.206  1.00 97.12           H
ATOM   1488  HD3 LYS A 209      21.122   1.152  -0.156  1.00 97.12           H
ATOM   1489  CE  LYS A 209      21.845  -0.435  -1.415  1.00 97.12           C
ATOM   1490  HE2 LYS A 209      22.683  -0.625  -0.745  1.00 97.12           H
ATOM   1491  HE3 LYS A 209      22.187   0.248  -2.193  1.00 97.12           H
ATOM   1492  NZ  LYS A 209      21.425  -1.719  -2.039  1.00 97.12           N
ATOM   1493  HZ1 LYS A 209      22.181  -2.239  -2.462  1.00 97.12           H
ATOM   1494  HZ2 LYS A 209      20.771  -1.546  -2.788  1.00 97.12           H
ATOM   1495  HZ3 LYS A 209      20.942  -2.320  -1.386  1.00 97.12           H
ATOM   1496  N   LEU A 210      15.714   2.783   0.131  1.00 96.20           N
ATOM   1497  H   LEU A 210      16.446   3.479   0.114  1.00 96.20           H
ATOM   1498  CA  LEU A 210      14.575   2.973   1.031  1.00 96.20           C
ATOM   1499  HA  LEU A 210      14.450   2.067   1.624  1.00 96.20           H
ATOM   1500  C   LEU A 210      13.252   3.159   0.291  1.00 96.20           C
ATOM   1501  CB  LEU A 210      14.815   4.162   1.976  1.00 96.20           C
ATOM   1502  HB2 LEU A 210      15.118   5.024   1.382  1.00 96.20           H
ATOM   1503  HB3 LEU A 210      13.868   4.411   2.454  1.00 96.20           H
ATOM   1504  O   LEU A 210      12.240   2.689   0.795  1.00 96.20           O
ATOM   1505  CG  LEU A 210      15.851   3.921   3.088  1.00 96.20           C
ATOM   1506  HG  LEU A 210      16.829   3.710   2.653  1.00 96.20           H
ATOM   1507  CD1 LEU A 210      15.950   5.185   3.944  1.00 96.20           C
ATOM   1508 HD11 LEU A 210      16.197   6.037   3.310  1.00 96.20           H
ATOM   1509 HD12 LEU A 210      15.000   5.375   4.444  1.00 96.20           H
ATOM   1510 HD13 LEU A 210      16.733   5.063   4.693  1.00 96.20           H
ATOM   1511  CD2 LEU A 210      15.476   2.757   4.010  1.00 96.20           C
ATOM   1512 HD21 LEU A 210      16.175   2.712   4.846  1.00 96.20           H
ATOM   1513 HD22 LEU A 210      14.464   2.890   4.391  1.00 96.20           H
ATOM   1514 HD23 LEU A 210      15.544   1.814   3.468  1.00 96.20           H
ATOM   1515  N   ASP A 211      13.240   3.793  -0.882  1.00 95.18           N
ATOM   1516  H   ASP A 211      14.097   4.193  -1.236  1.00 95.18           H
ATOM   1517  CA  ASP A 211      12.026   3.982  -1.681  1.00 95.18           C
ATOM   1518  HA  ASP A 211      11.319   4.599  -1.126  1.00 95.18           H
ATOM   1519  C   ASP A 211      11.343   2.637  -1.963  1.00 95.18           C
ATOM   1520  CB  ASP A 211      12.397   4.723  -2.975  1.00 95.18           C
ATOM   1521  HB2 ASP A 211      12.797   5.701  -2.706  1.00 95.18           H
ATOM   1522  HB3 ASP A 211      13.180   4.170  -3.492  1.00 95.18           H
ATOM   1523  O   ASP A 211      10.184   2.441  -1.602  1.00 95.18           O
ATOM   1524  CG  ASP A 211      11.211   4.928  -3.922  1.00 95.18           C
ATOM   1525  OD1 ASP A 211      10.172   5.441  -3.455  1.00 95.18           O
ATOM   1526  OD2 ASP A 211      11.372   4.583  -5.125  1.00 95.18           O
ATOM   1527  N   GLY A 212      12.092   1.666  -2.495  1.00 94.07           N
ATOM   1528  H   GLY A 212      13.057   1.876  -2.708  1.00 94.07           H
ATOM   1529  CA  GLY A 212      11.555   0.343  -2.832  1.00 94.07           C
ATOM   1530  HA2 GLY A 212      10.675   0.454  -3.465  1.00 94.07           H
ATOM   1531  HA3 GLY A 212      12.313  -0.229  -3.368  1.00 94.07           H
ATOM   1532  C   GLY A 212      11.158  -0.453  -1.597  1.00 94.07           C
ATOM   1533  O   GLY A 212      10.075  -1.036  -1.543  1.00 94.07           O
ATOM   1534  N   PHE A 213      12.008  -0.433  -0.570  1.00 97.24           N
ATOM   1535  H   PHE A 213      12.875   0.077  -0.666  1.00 97.24           H
ATOM   1536  CA  PHE A 213      11.749  -1.152   0.672  1.00 97.24           C
ATOM   1537  HA  PHE A 213      11.551  -2.198   0.439  1.00 97.24           H
ATOM   1538  C   PHE A 213      10.534  -0.616   1.433  1.00 97.24           C
ATOM   1539  CB  PHE A 213      12.990  -1.075   1.553  1.00 97.24           C
ATOM   1540  HB2 PHE A 213      13.801  -1.588   1.036  1.00 97.24           H
ATOM   1541  HB3 PHE A 213      13.283  -0.033   1.675  1.00 97.24           H
ATOM   1542  O   PHE A 213       9.687  -1.400   1.863  1.00 97.24           O
ATOM   1543  CG  PHE A 213      12.769  -1.693   2.920  1.00 97.24           C
ATOM   1544  CD1 PHE A 213      12.656  -0.874   4.059  1.00 97.24           C
ATOM   1545  HD1 PHE A 213      12.754   0.197   3.967  1.00 97.24           H
ATOM   1546  CD2 PHE A 213      12.620  -3.086   3.045  1.00 97.24           C
ATOM   1547  HD2 PHE A 213      12.697  -3.715   2.170  1.00 97.24           H
ATOM   1548  CE1 PHE A 213      12.410  -1.449   5.319  1.00 97.24           C
ATOM   1549  HE1 PHE A 213      12.323  -0.819   6.192  1.00 97.24           H
ATOM   1550  CE2 PHE A 213      12.387  -3.661   4.304  1.00 97.24           C
ATOM   1551  HE2 PHE A 213      12.287  -4.733   4.397  1.00 97.24           H
ATOM   1552  CZ  PHE A 213      12.280  -2.843   5.442  1.00 97.24           C
ATOM   1553  HZ  PHE A 213      12.095  -3.285   6.409  1.00 97.24           H
ATOM   1554  N   VAL A 214      10.437   0.703   1.618  1.00 97.01           N
ATOM   1555  H   VAL A 214      11.138   1.301   1.204  1.00 97.01           H
ATOM   1556  CA  VAL A 214       9.341   1.335   2.363  1.00 97.01           C
ATOM   1557  HA  VAL A 214       9.195   0.788   3.294  1.00 97.01           H
ATOM   1558  C   VAL A 214       8.041   1.225   1.580  1.00 97.01           C
ATOM   1559  CB  VAL A 214       9.652   2.803   2.720  1.00 97.01           C
ATOM   1560  HB  VAL A 214       9.913   3.354   1.816  1.00 97.01           H
ATOM   1561  O   VAL A 214       7.019   0.897   2.182  1.00 97.01           O
ATOM   1562  CG1 VAL A 214       8.452   3.500   3.377  1.00 97.01           C
ATOM   1563 HG11 VAL A 214       8.092   2.911   4.220  1.00 97.01           H
ATOM   1564 HG12 VAL A 214       8.743   4.490   3.729  1.00 97.01           H
ATOM   1565 HG13 VAL A 214       7.646   3.626   2.653  1.00 97.01           H
ATOM   1566  CG2 VAL A 214      10.818   2.874   3.719  1.00 97.01           C
ATOM   1567 HG21 VAL A 214      10.555   2.354   4.639  1.00 97.01           H
ATOM   1568 HG22 VAL A 214      11.049   3.915   3.945  1.00 97.01           H
ATOM   1569 HG23 VAL A 214      11.709   2.414   3.293  1.00 97.01           H
ATOM   1570  N   GLN A 215       8.071   1.422   0.257  1.00 94.83           N
ATOM   1571  H   GLN A 215       8.935   1.691  -0.191  1.00 94.83           H
ATOM   1572  CA  GLN A 215       6.890   1.248  -0.587  1.00 94.83           C
ATOM   1573  HA  GLN A 215       6.109   1.920  -0.229  1.00 94.83           H
ATOM   1574  C   GLN A 215       6.353  -0.183  -0.493  1.00 94.83           C
ATOM   1575  CB  GLN A 215       7.231   1.622  -2.036  1.00 94.83           C
ATOM   1576  HB2 GLN A 215       7.959   0.916  -2.435  1.00 94.83           H
ATOM   1577  HB3 GLN A 215       7.670   2.619  -2.054  1.00 94.83           H
ATOM   1578  O   GLN A 215       5.167  -0.369  -0.215  1.00 94.83           O
ATOM   1579  CG  GLN A 215       5.987   1.643  -2.932  1.00 94.83           C
ATOM   1580  HG2 GLN A 215       5.538   0.652  -2.980  1.00 94.83           H
ATOM   1581  HG3 GLN A 215       5.258   2.335  -2.510  1.00 94.83           H
ATOM   1582  CD  GLN A 215       6.325   2.080  -4.352  1.00 94.83           C
ATOM   1583  NE2 GLN A 215       5.513   2.893  -4.985  1.00 94.83           N
ATOM   1584 HE21 GLN A 215       5.850   3.196  -5.887  1.00 94.83           H
ATOM   1585 HE22 GLN A 215       4.786   3.404  -4.504  1.00 94.83           H
ATOM   1586  OE1 GLN A 215       7.318   1.696  -4.941  1.00 94.83           O
ATOM   1587  N   GLY A 216       7.226  -1.185  -0.651  1.00 95.29           N
ATOM   1588  H   GLY A 216       8.179  -0.966  -0.904  1.00 95.29           H
ATOM   1589  CA  GLY A 216       6.865  -2.592  -0.487  1.00 95.29           C
ATOM   1590  HA2 GLY A 216       7.746  -3.210  -0.656  1.00 95.29           H
ATOM   1591  HA3 GLY A 216       6.099  -2.862  -1.214  1.00 95.29           H
ATOM   1592  C   GLY A 216       6.335  -2.880   0.917  1.00 95.29           C
ATOM   1593  O   GLY A 216       5.225  -3.380   1.075  1.00 95.29           O
ATOM   1594  N   THR A 217       7.072  -2.485   1.956  1.00 97.46           N
ATOM   1595  H   THR A 217       7.968  -2.059   1.767  1.00 97.46           H
ATOM   1596  CA  THR A 217       6.715  -2.800   3.346  1.00 97.46           C
ATOM   1597  HA  THR A 217       6.616  -3.882   3.440  1.00 97.46           H
ATOM   1598  C   THR A 217       5.381  -2.176   3.740  1.00 97.46           C
ATOM   1599  CB  THR A 217       7.803  -2.335   4.323  1.00 97.46           C
ATOM   1600  HB  THR A 217       7.920  -1.253   4.257  1.00 97.46           H
ATOM   1601  O   THR A 217       4.540  -2.854   4.325  1.00 97.46           O
ATOM   1602  CG2 THR A 217       7.498  -2.717   5.771  1.00 97.46           C
ATOM   1603 HG21 THR A 217       7.360  -3.796   5.847  1.00 97.46           H
ATOM   1604 HG22 THR A 217       6.592  -2.217   6.114  1.00 97.46           H
ATOM   1605 HG23 THR A 217       8.331  -2.416   6.406  1.00 97.46           H
ATOM   1606  OG1 THR A 217       9.027  -2.949   4.015  1.00 97.46           O
ATOM   1607  HG1 THR A 217       9.395  -2.487   3.259  1.00 97.46           H
ATOM   1608  N   ALA A 218       5.155  -0.902   3.412  1.00 96.48           N
ATOM   1609  H   ALA A 218       5.856  -0.393   2.891  1.00 96.48           H
ATOM   1610  CA  ALA A 218       3.912  -0.218   3.743  1.00 96.48           C
ATOM   1611  HA  ALA A 218       3.708  -0.361   4.804  1.00 96.48           H
ATOM   1612  C   ALA A 218       2.718  -0.796   2.966  1.00 96.48           C
ATOM   1613  CB  ALA A 218       4.093   1.279   3.490  1.00 96.48           C
ATOM   1614  HB1 ALA A 218       4.283   1.459   2.432  1.00 96.48           H
ATOM   1615  HB2 ALA A 218       4.932   1.659   4.074  1.00 96.48           H
ATOM   1616  HB3 ALA A 218       3.185   1.800   3.793  1.00 96.48           H
ATOM   1617  O   ALA A 218       1.652  -0.991   3.549  1.00 96.48           O
ATOM   1618  N   LEU A 219       2.902  -1.148   1.687  1.00 92.78           N
ATOM   1619  H   LEU A 219       3.796  -0.965   1.253  1.00 92.78           H
ATOM   1620  CA  LEU A 219       1.891  -1.856   0.898  1.00 92.78           C
ATOM   1621  HA  LEU A 219       0.992  -1.242   0.840  1.00 92.78           H
ATOM   1622  C   LEU A 219       1.498  -3.184   1.554  1.00 92.78           C
ATOM   1623  CB  LEU A 219       2.435  -2.080  -0.526  1.00 92.78           C
ATOM   1624  HB2 LEU A 219       2.470  -1.120  -1.041  1.00 92.78           H
ATOM   1625  HB3 LEU A 219       3.458  -2.454  -0.463  1.00 92.78           H
ATOM   1626  O   LEU A 219       0.312  -3.433   1.794  1.00 92.78           O
ATOM   1627  CG  LEU A 219       1.633  -3.090  -1.371  1.00 92.78           C
ATOM   1628  HG  LEU A 219       1.669  -4.071  -0.899  1.00 92.78           H
ATOM   1629  CD1 LEU A 219       0.164  -2.692  -1.501  1.00 92.78           C
ATOM   1630 HD11 LEU A 219       0.072  -1.609  -1.417  1.00 92.78           H
ATOM   1631 HD12 LEU A 219      -0.251  -3.034  -2.449  1.00 92.78           H
ATOM   1632 HD13 LEU A 219      -0.408  -3.144  -0.691  1.00 92.78           H
ATOM   1633  CD2 LEU A 219       2.292  -3.260  -2.737  1.00 92.78           C
ATOM   1634 HD21 LEU A 219       3.291  -3.674  -2.604  1.00 92.78           H
ATOM   1635 HD22 LEU A 219       2.385  -2.296  -3.237  1.00 92.78           H
ATOM   1636 HD23 LEU A 219       1.707  -3.947  -3.348  1.00 92.78           H
ATOM   1637  N   VAL A 220       2.487  -4.030   1.853  1.00 95.98           N
ATOM   1638  H   VAL A 220       3.435  -3.764   1.627  1.00 95.98           H
ATOM   1639  CA  VAL A 220       2.243  -5.358   2.428  1.00 95.98           C
ATOM   1640  HA  VAL A 220       1.530  -5.872   1.783  1.00 95.98           H
ATOM   1641  C   VAL A 220       1.610  -5.235   3.817  1.00 95.98           C
ATOM   1642  CB  VAL A 220       3.516  -6.221   2.443  1.00 95.98           C
ATOM   1643  HB  VAL A 220       4.287  -5.746   3.051  1.00 95.98           H
ATOM   1644  O   VAL A 220       0.654  -5.947   4.131  1.00 95.98           O
ATOM   1645  CG1 VAL A 220       3.210  -7.624   2.986  1.00 95.98           C
ATOM   1646 HG11 VAL A 220       2.392  -8.074   2.424  1.00 95.98           H
ATOM   1647 HG12 VAL A 220       4.092  -8.258   2.899  1.00 95.98           H
ATOM   1648 HG13 VAL A 220       2.923  -7.574   4.036  1.00 95.98           H
ATOM   1649  CG2 VAL A 220       4.057  -6.426   1.025  1.00 95.98           C
ATOM   1650 HG21 VAL A 220       4.920  -7.092   1.037  1.00 95.98           H
ATOM   1651 HG22 VAL A 220       4.365  -5.486   0.568  1.00 95.98           H
ATOM   1652 HG23 VAL A 220       3.271  -6.841   0.394  1.00 95.98           H
ATOM   1653  N   ALA A 221       2.044  -4.258   4.614  1.00 97.67           N
ATOM   1654  H   ALA A 221       2.848  -3.715   4.332  1.00 97.67           H
ATOM   1655  CA  ALA A 221       1.449  -3.990   5.915  1.00 97.67           C
ATOM   1656  HA  ALA A 221       1.489  -4.912   6.497  1.00 97.67           H
ATOM   1657  C   ALA A 221      -0.026  -3.589   5.779  1.00 97.67           C
ATOM   1658  CB  ALA A 221       2.274  -2.923   6.643  1.00 97.67           C
ATOM   1659  HB1 ALA A 221       2.277  -1.995   6.073  1.00 97.67           H
ATOM   1660  HB2 ALA A 221       1.850  -2.734   7.629  1.00 97.67           H
ATOM   1661  HB3 ALA A 221       3.301  -3.269   6.763  1.00 97.67           H
ATOM   1662  O   ALA A 221      -0.875  -4.098   6.519  1.00 97.67           O
ATOM   1663  N   SER A 222      -0.358  -2.735   4.807  1.00 95.55           N
ATOM   1664  H   SER A 222       0.377  -2.307   4.262  1.00 95.55           H
ATOM   1665  CA  SER A 222      -1.736  -2.321   4.545  1.00 95.55           C
ATOM   1666  HA  SER A 222      -2.142  -1.939   5.482  1.00 95.55           H
ATOM   1667  C   SER A 222      -2.623  -3.487   4.113  1.00 95.55           C
ATOM   1668  CB  SER A 222      -1.782  -1.189   3.512  1.00 95.55           C
ATOM   1669  HB2 SER A 222      -2.805  -1.062   3.158  1.00 95.55           H
ATOM   1670  HB3 SER A 222      -1.134  -1.420   2.667  1.00 95.55           H
ATOM   1671  O   SER A 222      -3.670  -3.721   4.722  1.00 95.55           O
ATOM   1672  OG  SER A 222      -1.367   0.008   4.133  1.00 95.55           O
ATOM   1673  HG  SER A 222      -1.358   0.724   3.493  1.00 95.55           H
ATOM   1674  N   VAL A 223      -2.208  -4.278   3.120  1.00 95.47           N
ATOM   1675  H   VAL A 223      -1.321  -4.076   2.680  1.00 95.47           H
ATOM   1676  CA  VAL A 223      -3.033  -5.384   2.603  1.00 95.47           C
ATOM   1677  HA  VAL A 223      -4.028  -4.983   2.408  1.00 95.47           H
ATOM   1678  C   VAL A 223      -3.204  -6.516   3.618  1.00 95.47           C
ATOM   1679  CB  VAL A 223      -2.488  -5.897   1.261  1.00 95.47           C
ATOM   1680  HB  VAL A 223      -2.291  -5.031   0.629  1.00 95.47           H
ATOM   1681  O   VAL A 223      -4.306  -7.051   3.776  1.00 95.47           O
ATOM   1682  CG1 VAL A 223      -1.186  -6.678   1.401  1.00 95.47           C
ATOM   1683 HG11 VAL A 223      -1.353  -7.670   1.820  1.00 95.47           H
ATOM   1684 HG12 VAL A 223      -0.713  -6.773   0.423  1.00 95.47           H
ATOM   1685 HG13 VAL A 223      -0.508  -6.109   2.037  1.00 95.47           H
ATOM   1686  CG2 VAL A 223      -3.528  -6.776   0.570  1.00 95.47           C
ATOM   1687 HG21 VAL A 223      -3.139  -7.121  -0.388  1.00 95.47           H
ATOM   1688 HG22 VAL A 223      -3.760  -7.636   1.198  1.00 95.47           H
ATOM   1689 HG23 VAL A 223      -4.443  -6.207   0.401  1.00 95.47           H
ATOM   1690  N   PHE A 224      -2.161  -6.852   4.381  1.00 97.28           N
ATOM   1691  H   PHE A 224      -1.261  -6.429   4.208  1.00 97.28           H
ATOM   1692  CA  PHE A 224      -2.279  -7.830   5.462  1.00 97.28           C
ATOM   1693  HA  PHE A 224      -2.747  -8.740   5.085  1.00 97.28           H
ATOM   1694  C   PHE A 224      -3.192  -7.317   6.569  1.00 97.28           C
ATOM   1695  CB  PHE A 224      -0.895  -8.181   6.010  1.00 97.28           C
ATOM   1696  HB2 PHE A 224      -1.039  -8.684   6.966  1.00 97.28           H
ATOM   1697  HB3 PHE A 224      -0.347  -7.259   6.199  1.00 97.28           H
ATOM   1698  O   PHE A 224      -4.016  -8.074   7.078  1.00 97.28           O
ATOM   1699  CG  PHE A 224      -0.035  -9.104   5.164  1.00 97.28           C
ATOM   1700  CD1 PHE A 224      -0.485  -9.648   3.940  1.00 97.28           C
ATOM   1701  HD1 PHE A 224      -1.450  -9.394   3.526  1.00 97.28           H
ATOM   1702  CD2 PHE A 224       1.236  -9.462   5.650  1.00 97.28           C
ATOM   1703  HD2 PHE A 224       1.602  -9.039   6.574  1.00 97.28           H
ATOM   1704  CE1 PHE A 224       0.323 -10.543   3.224  1.00 97.28           C
ATOM   1705  HE1 PHE A 224      -0.023 -10.959   2.289  1.00 97.28           H
ATOM   1706  CE2 PHE A 224       2.044 -10.360   4.932  1.00 97.28           C
ATOM   1707  HE2 PHE A 224       3.025 -10.622   5.299  1.00 97.28           H
ATOM   1708  CZ  PHE A 224       1.585 -10.903   3.721  1.00 97.28           C
ATOM   1709  HZ  PHE A 224       2.209 -11.590   3.168  1.00 97.28           H
ATOM   1710  N   THR A 225      -3.140  -6.024   6.888  1.00 96.25           N
ATOM   1711  H   THR A 225      -2.448  -5.440   6.440  1.00 96.25           H
ATOM   1712  CA  THR A 225      -4.068  -5.427   7.855  1.00 96.25           C
ATOM   1713  HA  THR A 225      -4.008  -5.999   8.781  1.00 96.25           H
ATOM   1714  C   THR A 225      -5.516  -5.495   7.370  1.00 96.25           C
ATOM   1715  CB  THR A 225      -3.683  -3.983   8.176  1.00 96.25           C
ATOM   1716  HB  THR A 225      -3.758  -3.353   7.289  1.00 96.25           H
ATOM   1717  O   THR A 225      -6.395  -5.880   8.142  1.00 96.25           O
ATOM   1718  CG2 THR A 225      -4.539  -3.411   9.297  1.00 96.25           C
ATOM   1719 HG21 THR A 225      -4.534  -4.096  10.145  1.00 96.25           H
ATOM   1720 HG22 THR A 225      -4.125  -2.453   9.609  1.00 96.25           H
ATOM   1721 HG23 THR A 225      -5.559  -3.256   8.945  1.00 96.25           H
ATOM   1722  OG1 THR A 225      -2.372  -3.949   8.666  1.00 96.25           O
ATOM   1723  HG1 THR A 225      -1.792  -4.029   7.906  1.00 96.25           H
ATOM   1724  N   LEU A 226      -5.786  -5.198   6.094  1.00 94.39           N
ATOM   1725  H   LEU A 226      -5.035  -4.867   5.505  1.00 94.39           H
ATOM   1726  CA  LEU A 226      -7.123  -5.359   5.505  1.00 94.39           C
ATOM   1727  HA  LEU A 226      -7.841  -4.789   6.094  1.00 94.39           H
ATOM   1728  C   LEU A 226      -7.596  -6.819   5.547  1.00 94.39           C
ATOM   1729  CB  LEU A 226      -7.125  -4.838   4.056  1.00 94.39           C
ATOM   1730  HB2 LEU A 226      -8.068  -5.128   3.591  1.00 94.39           H
ATOM   1731  HB3 LEU A 226      -6.322  -5.327   3.504  1.00 94.39           H
ATOM   1732  O   LEU A 226      -8.750  -7.087   5.886  1.00 94.39           O
ATOM   1733  CG  LEU A 226      -6.983  -3.316   3.903  1.00 94.39           C
ATOM   1734  HG  LEU A 226      -6.080  -2.977   4.411  1.00 94.39           H
ATOM   1735  CD1 LEU A 226      -6.870  -2.955   2.422  1.00 94.39           C
ATOM   1736 HD11 LEU A 226      -5.996  -3.443   1.990  1.00 94.39           H
ATOM   1737 HD12 LEU A 226      -6.749  -1.877   2.313  1.00 94.39           H
ATOM   1738 HD13 LEU A 226      -7.761  -3.275   1.882  1.00 94.39           H
ATOM   1739  CD2 LEU A 226      -8.184  -2.574   4.492  1.00 94.39           C
ATOM   1740 HD21 LEU A 226      -9.102  -2.914   4.012  1.00 94.39           H
ATOM   1741 HD22 LEU A 226      -8.055  -1.505   4.322  1.00 94.39           H
ATOM   1742 HD23 LEU A 226      -8.245  -2.741   5.567  1.00 94.39           H
ATOM   1743  N   THR A 227      -6.692  -7.765   5.298  1.00 95.94           N
ATOM   1744  H   THR A 227      -5.775  -7.467   4.996  1.00 95.94           H
ATOM   1745  CA  THR A 227      -6.976  -9.205   5.376  1.00 95.94           C
ATOM   1746  HA  THR A 227      -7.834  -9.427   4.742  1.00 95.94           H
ATOM   1747  C   THR A 227      -7.326  -9.625   6.802  1.00 95.94           C
ATOM   1748  CB  THR A 227      -5.788 -10.025   4.862  1.00 95.94           C
ATOM   1749  HB  THR A 227      -4.924  -9.891   5.513  1.00 95.94           H
ATOM   1750  O   THR A 227      -8.333 -10.298   7.023  1.00 95.94           O
ATOM   1751  CG2 THR A 227      -6.115 -11.513   4.758  1.00 95.94           C
ATOM   1752 HG21 THR A 227      -6.305 -11.931   5.746  1.00 95.94           H
ATOM   1753 HG22 THR A 227      -5.268 -12.037   4.315  1.00 95.94           H
ATOM   1754 HG23 THR A 227      -6.989 -11.654   4.122  1.00 95.94           H
ATOM   1755  OG1 THR A 227      -5.462  -9.597   3.566  1.00 95.94           O
ATOM   1756  HG1 THR A 227      -5.102  -8.708   3.605  1.00 95.94           H
ATOM   1757  N   VAL A 228      -6.559  -9.164   7.794  1.00 95.10           N
ATOM   1758  H   VAL A 228      -5.737  -8.633   7.547  1.00 95.10           H
ATOM   1759  CA  VAL A 228      -6.837  -9.394   9.219  1.00 95.10           C
ATOM   1760  HA  VAL A 228      -6.890 -10.468   9.399  1.00 95.10           H
ATOM   1761  C   VAL A 228      -8.188  -8.802   9.617  1.00 95.10           C
ATOM   1762  CB  VAL A 228      -5.703  -8.812  10.086  1.00 95.10           C
ATOM   1763  HB  VAL A 228      -5.490  -7.793   9.764  1.00 95.10           H
ATOM   1764  O   VAL A 228      -8.967  -9.464  10.305  1.00 95.10           O
ATOM   1765  CG1 VAL A 228      -6.060  -8.772  11.577  1.00 95.10           C
ATOM   1766 HG11 VAL A 228      -5.207  -8.379  12.130  1.00 95.10           H
ATOM   1767 HG12 VAL A 228      -6.899  -8.100  11.755  1.00 95.10           H
ATOM   1768 HG13 VAL A 228      -6.301  -9.773  11.935  1.00 95.10           H
ATOM   1769  CG2 VAL A 228      -4.426  -9.650   9.948  1.00 95.10           C
ATOM   1770 HG21 VAL A 228      -4.151  -9.767   8.900  1.00 95.10           H
ATOM   1771 HG22 VAL A 228      -3.601  -9.156  10.461  1.00 95.10           H
ATOM   1772 HG23 VAL A 228      -4.575 -10.642  10.376  1.00 95.10           H
ATOM   1773  N   ILE A 229      -8.508  -7.584   9.163  1.00 92.45           N
ATOM   1774  H   ILE A 229      -7.821  -7.081   8.620  1.00 92.45           H
ATOM   1775  CA  ILE A 229      -9.824  -6.974   9.390  1.00 92.45           C
ATOM   1776  HA  ILE A 229     -10.006  -6.948  10.465  1.00 92.45           H
ATOM   1777  C   ILE A 229     -10.920  -7.853   8.776  1.00 92.45           C
ATOM   1778  CB  ILE A 229      -9.868  -5.521   8.858  1.00 92.45           C
ATOM   1779  HB  ILE A 229      -9.494  -5.515   7.833  1.00 92.45           H
ATOM   1780  O   ILE A 229     -11.919  -8.118   9.443  1.00 92.45           O
ATOM   1781  CG1 ILE A 229      -8.976  -4.594   9.717  1.00 92.45           C
ATOM   1782 HG12 ILE A 229      -8.011  -5.070   9.895  1.00 92.45           H
ATOM   1783 HG13 ILE A 229      -9.441  -4.437  10.690  1.00 92.45           H
ATOM   1784  CG2 ILE A 229     -11.313  -4.975   8.845  1.00 92.45           C
ATOM   1785 HG21 ILE A 229     -11.928  -5.555   8.157  1.00 92.45           H
ATOM   1786 HG22 ILE A 229     -11.737  -5.020   9.848  1.00 92.45           H
ATOM   1787 HG23 ILE A 229     -11.326  -3.946   8.484  1.00 92.45           H
ATOM   1788  CD1 ILE A 229      -8.710  -3.232   9.060  1.00 92.45           C
ATOM   1789 HD11 ILE A 229      -7.995  -2.665   9.657  1.00 92.45           H
ATOM   1790 HD12 ILE A 229      -9.627  -2.646   8.989  1.00 92.45           H
ATOM   1791 HD13 ILE A 229      -8.293  -3.381   8.065  1.00 92.45           H
ATOM   1792  N   SER A 230     -10.741  -8.334   7.543  1.00 92.85           N
ATOM   1793  H   SER A 230      -9.905  -8.063   7.045  1.00 92.85           H
ATOM   1794  CA  SER A 230     -11.696  -9.209   6.853  1.00 92.85           C
ATOM   1795  HA  SER A 230     -12.656  -8.698   6.778  1.00 92.85           H
ATOM   1796  C   SER A 230     -11.966 -10.501   7.617  1.00 92.85           C
ATOM   1797  CB  SER A 230     -11.192  -9.516   5.440  1.00 92.85           C
ATOM   1798  HB2 SER A 230     -10.998  -8.590   4.900  1.00 92.85           H
ATOM   1799  HB3 SER A 230     -10.264 -10.086   5.492  1.00 92.85           H
ATOM   1800  O   SER A 230     -13.122 -10.801   7.924  1.00 92.85           O
ATOM   1801  OG  SER A 230     -12.158 -10.280   4.755  1.00 92.85           O
ATOM   1802  HG  SER A 230     -12.602  -9.724   4.111  1.00 92.85           H
ATOM   1803  N   ILE A 231     -10.908 -11.203   8.026  1.00 93.22           N
ATOM   1804  H   ILE A 231      -9.990 -10.889   7.744  1.00 93.22           H
ATOM   1805  CA  ILE A 231     -11.007 -12.423   8.836  1.00 93.22           C
ATOM   1806  HA  ILE A 231     -11.625 -13.149   8.307  1.00 93.22           H
ATOM   1807  C   ILE A 231     -11.694 -12.117  10.171  1.00 93.22           C
ATOM   1808  CB  ILE A 231      -9.605 -13.035   9.046  1.00 93.22           C
ATOM   1809  HB  ILE A 231      -8.949 -12.266   9.453  1.00 93.22           H
ATOM   1810  O   ILE A 231     -12.609 -12.829  10.579  1.00 93.22           O
ATOM   1811  CG1 ILE A 231      -9.021 -13.526   7.700  1.00 93.22           C
ATOM   1812 HG12 ILE A 231      -9.155 -12.764   6.932  1.00 93.22           H
ATOM   1813 HG13 ILE A 231      -9.557 -14.417   7.375  1.00 93.22           H
ATOM   1814  CG2 ILE A 231      -9.665 -14.204  10.050  1.00 93.22           C
ATOM   1815 HG21 ILE A 231      -8.679 -14.653  10.173  1.00 93.22           H
ATOM   1816 HG22 ILE A 231     -10.356 -14.968   9.694  1.00 93.22           H
ATOM   1817 HG23 ILE A 231      -9.984 -13.860  11.034  1.00 93.22           H
ATOM   1818  CD1 ILE A 231      -7.521 -13.842   7.762  1.00 93.22           C
ATOM   1819 HD11 ILE A 231      -6.973 -12.972   8.126  1.00 93.22           H
ATOM   1820 HD12 ILE A 231      -7.167 -14.089   6.761  1.00 93.22           H
ATOM   1821 HD13 ILE A 231      -7.330 -14.695   8.412  1.00 93.22           H
ATOM   1822  N   GLY A 232     -11.314 -11.025  10.837  1.00 90.81           N
ATOM   1823  H   GLY A 232     -10.546 -10.481  10.470  1.00 90.81           H
ATOM   1824  CA  GLY A 232     -11.932 -10.608  12.094  1.00 90.81           C
ATOM   1825  HA2 GLY A 232     -11.775 -11.381  12.846  1.00 90.81           H
ATOM   1826  HA3 GLY A 232     -11.457  -9.685  12.427  1.00 90.81           H
ATOM   1827  C   GLY A 232     -13.437 -10.356  11.959  1.00 90.81           C
ATOM   1828  O   GLY A 232     -14.211 -10.757  12.829  1.00 90.81           O
ATOM   1829  N   ARG A 233     -13.880  -9.741  10.853  1.00 89.15           N
ATOM   1830  H   ARG A 233     -13.194  -9.461  10.167  1.00 89.15           H
ATOM   1831  CA  ARG A 233     -15.311  -9.556  10.558  1.00 89.15           C
ATOM   1832  HA  ARG A 233     -15.816  -9.193  11.453  1.00 89.15           H
ATOM   1833  C   ARG A 233     -16.010 -10.871  10.247  1.00 89.15           C
ATOM   1834  CB  ARG A 233     -15.515  -8.570   9.394  1.00 89.15           C
ATOM   1835  HB2 ARG A 233     -16.575  -8.557   9.141  1.00 89.15           H
ATOM   1836  HB3 ARG A 233     -14.974  -8.926   8.517  1.00 89.15           H
ATOM   1837  O   ARG A 233     -17.110 -11.084  10.751  1.00 89.15           O
ATOM   1838  CG  ARG A 233     -15.088  -7.125   9.683  1.00 89.15           C
ATOM   1839  HG2 ARG A 233     -15.386  -6.504   8.838  1.00 89.15           H
ATOM   1840  HG3 ARG A 233     -14.004  -7.064   9.779  1.00 89.15           H
ATOM   1841  CD  ARG A 233     -15.709  -6.567  10.963  1.00 89.15           C
ATOM   1842  HD2 ARG A 233     -15.363  -7.161  11.809  1.00 89.15           H
ATOM   1843  HD3 ARG A 233     -16.794  -6.638  10.890  1.00 89.15           H
ATOM   1844  NE  ARG A 233     -15.308  -5.167  11.175  1.00 89.15           N
ATOM   1845  HE  ARG A 233     -14.751  -4.740  10.449  1.00 89.15           H
ATOM   1846  NH1 ARG A 233     -16.271  -4.923  13.241  1.00 89.15           N
ATOM   1847 HH11 ARG A 233     -16.412  -4.384  14.084  1.00 89.15           H
ATOM   1848 HH12 ARG A 233     -16.549  -5.893  13.208  1.00 89.15           H
ATOM   1849  NH2 ARG A 233     -15.182  -3.204  12.316  1.00 89.15           N
ATOM   1850 HH21 ARG A 233     -15.358  -2.662  13.150  1.00 89.15           H
ATOM   1851 HH22 ARG A 233     -14.630  -2.809  11.568  1.00 89.15           H
ATOM   1852  CZ  ARG A 233     -15.587  -4.441  12.240  1.00 89.15           C
ATOM   1853  N   PHE A 234     -15.375 -11.741   9.469  1.00 91.58           N
ATOM   1854  H   PHE A 234     -14.483 -11.479   9.074  1.00 91.58           H
ATOM   1855  CA  PHE A 234     -15.905 -13.059   9.145  1.00 91.58           C
ATOM   1856  HA  PHE A 234     -16.865 -12.953   8.641  1.00 91.58           H
ATOM   1857  C   PHE A 234     -16.158 -13.869  10.417  1.00 91.58           C
ATOM   1858  CB  PHE A 234     -14.937 -13.764   8.190  1.00 91.58           C
ATOM   1859  HB2 PHE A 234     -14.901 -13.213   7.250  1.00 91.58           H
ATOM   1860  HB3 PHE A 234     -13.930 -13.759   8.608  1.00 91.58           H
ATOM   1861  O   PHE A 234     -17.282 -14.310  10.648  1.00 91.58           O
ATOM   1862  CG  PHE A 234     -15.329 -15.193   7.904  1.00 91.58           C
ATOM   1863  CD1 PHE A 234     -14.746 -16.243   8.638  1.00 91.58           C
ATOM   1864  HD1 PHE A 234     -13.989 -16.035   9.379  1.00 91.58           H
ATOM   1865  CD2 PHE A 234     -16.293 -15.472   6.919  1.00 91.58           C
ATOM   1866  HD2 PHE A 234     -16.732 -14.672   6.342  1.00 91.58           H
ATOM   1867  CE1 PHE A 234     -15.121 -17.572   8.381  1.00 91.58           C
ATOM   1868  HE1 PHE A 234     -14.637 -18.380   8.909  1.00 91.58           H
ATOM   1869  CE2 PHE A 234     -16.674 -16.801   6.674  1.00 91.58           C
ATOM   1870  HE2 PHE A 234     -17.414 -17.017   5.918  1.00 91.58           H
ATOM   1871  CZ  PHE A 234     -16.091 -17.851   7.404  1.00 91.58           C
ATOM   1872  HZ  PHE A 234     -16.369 -18.873   7.194  1.00 91.58           H
ATOM   1873  N   VAL A 235     -15.162 -13.961  11.303  1.00 91.54           N
ATOM   1874  H   VAL A 235     -14.264 -13.573  11.051  1.00 91.54           H
ATOM   1875  CA  VAL A 235     -15.294 -14.656  12.590  1.00 91.54           C
ATOM   1876  HA  VAL A 235     -15.614 -15.680  12.394  1.00 91.54           H
ATOM   1877  C   VAL A 235     -16.379 -14.015  13.456  1.00 91.54           C
ATOM   1878  CB  VAL A 235     -13.944 -14.713  13.330  1.00 91.54           C
ATOM   1879  HB  VAL A 235     -13.547 -13.702  13.431  1.00 91.54           H
ATOM   1880  O   VAL A 235     -17.200 -14.730  14.021  1.00 91.54           O
ATOM   1881  CG1 VAL A 235     -14.072 -15.327  14.732  1.00 91.54           C
ATOM   1882 HG11 VAL A 235     -14.701 -14.705  15.369  1.00 91.54           H
ATOM   1883 HG12 VAL A 235     -13.088 -15.400  15.196  1.00 91.54           H
ATOM   1884 HG13 VAL A 235     -14.507 -16.324  14.665  1.00 91.54           H
ATOM   1885  CG2 VAL A 235     -12.934 -15.568  12.551  1.00 91.54           C
ATOM   1886 HG21 VAL A 235     -13.296 -16.593  12.467  1.00 91.54           H
ATOM   1887 HG22 VAL A 235     -12.779 -15.170  11.548  1.00 91.54           H
ATOM   1888 HG23 VAL A 235     -11.974 -15.571  13.067  1.00 91.54           H
ATOM   1889  N   ALA A 236     -16.444 -12.682  13.525  1.00 88.38           N
ATOM   1890  H   ALA A 236     -15.741 -12.134  13.051  1.00 88.38           H
ATOM   1891  CA  ALA A 236     -17.450 -11.989  14.329  1.00 88.38           C
ATOM   1892  HA  ALA A 236     -17.384 -12.363  15.351  1.00 88.38           H
ATOM   1893  C   ALA A 236     -18.898 -12.246  13.880  1.00 88.38           C
ATOM   1894  CB  ALA A 236     -17.123 -10.492  14.348  1.00 88.38           C
ATOM   1895  HB1 ALA A 236     -16.120 -10.340  14.747  1.00 88.38           H
ATOM   1896  HB2 ALA A 236     -17.841  -9.975  14.984  1.00 88.38           H
ATOM   1897  HB3 ALA A 236     -17.180 -10.089  13.337  1.00 88.38           H
ATOM   1898  O   ALA A 236     -19.797 -12.267  14.718  1.00 88.38           O
ATOM   1899  N   ILE A 237     -19.128 -12.430  12.577  1.00 86.97           N
ATOM   1900  H   ILE A 237     -18.340 -12.383  11.946  1.00 86.97           H
ATOM   1901  CA  ILE A 237     -20.469 -12.613  12.003  1.00 86.97           C
ATOM   1902  HA  ILE A 237     -21.205 -12.147  12.659  1.00 86.97           H
ATOM   1903  C   ILE A 237     -20.852 -14.095  11.930  1.00 86.97           C
ATOM   1904  CB  ILE A 237     -20.542 -11.894  10.635  1.00 86.97           C
ATOM   1905  HB  ILE A 237     -19.698 -12.220  10.027  1.00 86.97           H
ATOM   1906  O   ILE A 237     -21.991 -14.450  12.224  1.00 86.97           O
ATOM   1907  CG1 ILE A 237     -20.436 -10.365  10.867  1.00 86.97           C
ATOM   1908 HG12 ILE A 237     -21.308 -10.024  11.425  1.00 86.97           H
ATOM   1909 HG13 ILE A 237     -19.554 -10.148  11.471  1.00 86.97           H
ATOM   1910  CG2 ILE A 237     -21.836 -12.235   9.872  1.00 86.97           C
ATOM   1911 HG21 ILE A 237     -21.883 -13.303   9.658  1.00 86.97           H
ATOM   1912 HG22 ILE A 237     -22.708 -11.950  10.461  1.00 86.97           H
ATOM   1913 HG23 ILE A 237     -21.861 -11.720   8.911  1.00 86.97           H
ATOM   1914  CD1 ILE A 237     -20.313  -9.527   9.592  1.00 86.97           C
ATOM   1915 HD11 ILE A 237     -20.089  -8.494   9.862  1.00 86.97           H
ATOM   1916 HD12 ILE A 237     -21.252  -9.539   9.040  1.00 86.97           H
ATOM   1917 HD13 ILE A 237     -19.500  -9.913   8.976  1.00 86.97           H
ATOM   1918  N   MET A 238     -19.913 -14.966  11.559  1.00 88.69           N
ATOM   1919  H   MET A 238     -18.995 -14.620  11.318  1.00 88.69           H
ATOM   1920  CA  MET A 238     -20.172 -16.398  11.385  1.00 88.69           C
ATOM   1921  HA  MET A 238     -21.193 -16.535  11.029  1.00 88.69           H
ATOM   1922  C   MET A 238     -20.062 -17.181  12.698  1.00 88.69           C
ATOM   1923  CB  MET A 238     -19.221 -16.970  10.323  1.00 88.69           C
ATOM   1924  HB2 MET A 238     -18.189 -16.824  10.642  1.00 88.69           H
ATOM   1925  HB3 MET A 238     -19.393 -18.043  10.232  1.00 88.69           H
ATOM   1926  O   MET A 238     -20.782 -18.159  12.886  1.00 88.69           O
ATOM   1927  CG  MET A 238     -19.412 -16.318   8.947  1.00 88.69           C
ATOM   1928  HG2 MET A 238     -18.678 -16.748   8.266  1.00 88.69           H
ATOM   1929  HG3 MET A 238     -19.198 -15.252   9.026  1.00 88.69           H
ATOM   1930  SD  MET A 238     -21.054 -16.516   8.198  1.00 88.69           S
ATOM   1931  CE  MET A 238     -20.967 -18.261   7.710  1.00 88.69           C
ATOM   1932  HE1 MET A 238     -20.115 -18.413   7.047  1.00 88.69           H
ATOM   1933  HE2 MET A 238     -20.855 -18.892   8.592  1.00 88.69           H
ATOM   1934  HE3 MET A 238     -21.880 -18.536   7.182  1.00 88.69           H
ATOM   1935  N   PHE A 239     -19.201 -16.740  13.623  1.00 88.99           N
ATOM   1936  H   PHE A 239     -18.659 -15.913  13.414  1.00 88.99           H
ATOM   1937  CA  PHE A 239     -18.880 -17.437  14.873  1.00 88.99           C
ATOM   1938  HA  PHE A 239     -19.638 -18.198  15.057  1.00 88.99           H
ATOM   1939  C   PHE A 239     -18.885 -16.478  16.082  1.00 88.99           C
ATOM   1940  CB  PHE A 239     -17.534 -18.165  14.716  1.00 88.99           C
ATOM   1941  HB2 PHE A 239     -16.737 -17.425  14.642  1.00 88.99           H
ATOM   1942  HB3 PHE A 239     -17.348 -18.757  15.612  1.00 88.99           H
ATOM   1943  O   PHE A 239     -17.855 -16.304  16.744  1.00 88.99           O
ATOM   1944  CG  PHE A 239     -17.455 -19.086  13.517  1.00 88.99           C
ATOM   1945  CD1 PHE A 239     -18.137 -20.316  13.519  1.00 88.99           C
ATOM   1946  HD1 PHE A 239     -18.720 -20.617  14.377  1.00 88.99           H
ATOM   1947  CD2 PHE A 239     -16.712 -18.702  12.386  1.00 88.99           C
ATOM   1948  HD2 PHE A 239     -16.187 -17.758  12.374  1.00 88.99           H
ATOM   1949  CE1 PHE A 239     -18.069 -21.161  12.397  1.00 88.99           C
ATOM   1950  HE1 PHE A 239     -18.590 -22.107  12.401  1.00 88.99           H
ATOM   1951  CE2 PHE A 239     -16.650 -19.544  11.264  1.00 88.99           C
ATOM   1952  HE2 PHE A 239     -16.081 -19.250  10.394  1.00 88.99           H
ATOM   1953  CZ  PHE A 239     -17.326 -20.775  11.269  1.00 88.99           C
ATOM   1954  HZ  PHE A 239     -17.273 -21.426  10.409  1.00 88.99           H
ATOM   1955  N   PRO A 240     -20.035 -15.869  16.433  1.00 84.40           N
ATOM   1956  CA  PRO A 240     -20.112 -14.807  17.445  1.00 84.40           C
ATOM   1957  HA  PRO A 240     -19.544 -13.943  17.101  1.00 84.40           H
ATOM   1958  C   PRO A 240     -19.562 -15.214  18.823  1.00 84.40           C
ATOM   1959  CB  PRO A 240     -21.597 -14.426  17.513  1.00 84.40           C
ATOM   1960  HB2 PRO A 240     -21.919 -14.194  18.528  1.00 84.40           H
ATOM   1961  HB3 PRO A 240     -21.775 -13.571  16.860  1.00 84.40           H
ATOM   1962  O   PRO A 240     -18.948 -14.396  19.506  1.00 84.40           O
ATOM   1963  CG  PRO A 240     -22.330 -15.646  16.954  1.00 84.40           C
ATOM   1964  HG2 PRO A 240     -22.452 -16.395  17.736  1.00 84.40           H
ATOM   1965  HG3 PRO A 240     -23.293 -15.378  16.520  1.00 84.40           H
ATOM   1966  CD  PRO A 240     -21.357 -16.156  15.897  1.00 84.40           C
ATOM   1967  HD2 PRO A 240     -21.512 -17.222  15.730  1.00 84.40           H
ATOM   1968  HD3 PRO A 240     -21.499 -15.605  14.967  1.00 84.40           H
ATOM   1969  N   LEU A 241     -19.700 -16.486  19.218  1.00 81.86           N
ATOM   1970  H   LEU A 241     -20.211 -17.116  18.617  1.00 81.86           H
ATOM   1971  CA  LEU A 241     -19.187 -16.996  20.500  1.00 81.86           C
ATOM   1972  HA  LEU A 241     -19.495 -16.314  21.293  1.00 81.86           H
ATOM   1973  C   LEU A 241     -17.648 -17.051  20.566  1.00 81.86           C
ATOM   1974  CB  LEU A 241     -19.799 -18.383  20.776  1.00 81.86           C
ATOM   1975  HB2 LEU A 241     -19.377 -18.766  21.705  1.00 81.86           H
ATOM   1976  HB3 LEU A 241     -19.500 -19.061  19.977  1.00 81.86           H
ATOM   1977  O   LEU A 241     -17.074 -16.971  21.651  1.00 81.86           O
ATOM   1978  CG  LEU A 241     -21.336 -18.403  20.898  1.00 81.86           C
ATOM   1979  HG  LEU A 241     -21.778 -18.033  19.973  1.00 81.86           H
ATOM   1980  CD1 LEU A 241     -21.815 -19.837  21.110  1.00 81.86           C
ATOM   1981 HD11 LEU A 241     -21.494 -20.466  20.280  1.00 81.86           H
ATOM   1982 HD12 LEU A 241     -22.904 -19.862  21.159  1.00 81.86           H
ATOM   1983 HD13 LEU A 241     -21.412 -20.239  22.040  1.00 81.86           H
ATOM   1984  CD2 LEU A 241     -21.841 -17.545  22.061  1.00 81.86           C
ATOM   1985 HD21 LEU A 241     -22.921 -17.659  22.156  1.00 81.86           H
ATOM   1986 HD22 LEU A 241     -21.370 -17.862  22.992  1.00 81.86           H
ATOM   1987 HD23 LEU A 241     -21.627 -16.492  21.878  1.00 81.86           H
ATOM   1988  N   HIS A 242     -16.978 -17.129  19.413  1.00 81.98           N
ATOM   1989  H   HIS A 242     -17.506 -17.108  18.552  1.00 81.98           H
ATOM   1990  CA  HIS A 242     -15.517 -17.178  19.295  1.00 81.98           C
ATOM   1991  HA  HIS A 242     -15.096 -17.500  20.247  1.00 81.98           H
ATOM   1992  C   HIS A 242     -14.897 -15.806  18.985  1.00 81.98           C
ATOM   1993  CB  HIS A 242     -15.131 -18.229  18.247  1.00 81.98           C
ATOM   1994  HB2 HIS A 242     -14.050 -18.212  18.106  1.00 81.98           H
ATOM   1995  HB3 HIS A 242     -15.594 -17.981  17.292  1.00 81.98           H
ATOM   1996  O   HIS A 242     -13.676 -15.664  18.978  1.00 81.98           O
ATOM   1997  CG  HIS A 242     -15.529 -19.624  18.653  1.00 81.98           C
ATOM   1998  CD2 HIS A 242     -14.799 -20.483  19.429  1.00 81.98           C
ATOM   1999  HD2 HIS A 242     -13.823 -20.290  19.849  1.00 81.98           H
ATOM   2000  ND1 HIS A 242     -16.708 -20.264  18.340  1.00 81.98           N
ATOM   2001  HD1 HIS A 242     -17.425 -19.929  17.713  1.00 81.98           H
ATOM   2002  CE1 HIS A 242     -16.686 -21.479  18.915  1.00 81.98           C
ATOM   2003  HE1 HIS A 242     -17.458 -22.229  18.825  1.00 81.98           H
ATOM   2004  NE2 HIS A 242     -15.545 -21.650  19.596  1.00 81.98           N
ATOM   2005  N   ALA A 243     -15.715 -14.766  18.794  1.00 78.86           N
ATOM   2006  H   ALA A 243     -16.708 -14.942  18.833  1.00 78.86           H
ATOM   2007  CA  ALA A 243     -15.301 -13.430  18.361  1.00 78.86           C
ATOM   2008  HA  ALA A 243     -14.602 -13.555  17.533  1.00 78.86           H
ATOM   2009  C   ALA A 243     -14.572 -12.591  19.434  1.00 78.86           C
ATOM   2010  CB  ALA A 243     -16.547 -12.728  17.819  1.00 78.86           C
ATOM   2011  HB1 ALA A 243     -17.216 -12.471  18.641  1.00 78.86           H
ATOM   2012  HB2 ALA A 243     -17.071 -13.399  17.139  1.00 78.86           H
ATOM   2013  HB3 ALA A 243     -16.259 -11.816  17.296  1.00 78.86           H
ATOM   2014  O   ALA A 243     -14.511 -11.363  19.349  1.00 78.86           O
ATOM   2015  N   ARG A 244     -14.011 -13.227  20.471  1.00 76.42           N
ATOM   2016  H   ARG A 244     -13.984 -14.235  20.420  1.00 76.42           H
ATOM   2017  CA  ARG A 244     -13.313 -12.538  21.562  1.00 76.42           C
ATOM   2018  HA  ARG A 244     -13.920 -11.687  21.873  1.00 76.42           H
ATOM   2019  C   ARG A 244     -11.972 -11.984  21.081  1.00 76.42           C
ATOM   2020  CB  ARG A 244     -13.137 -13.459  22.777  1.00 76.42           C
ATOM   2021  HB2 ARG A 244     -12.610 -14.363  22.474  1.00 76.42           H
ATOM   2022  HB3 ARG A 244     -12.525 -12.937  23.513  1.00 76.42           H
ATOM   2023  O   ARG A 244     -10.957 -12.682  21.039  1.00 76.42           O
ATOM   2024  CG  ARG A 244     -14.468 -13.844  23.439  1.00 76.42           C
ATOM   2025  HG2 ARG A 244     -15.051 -14.466  22.758  1.00 76.42           H
ATOM   2026  HG3 ARG A 244     -15.036 -12.945  23.677  1.00 76.42           H
ATOM   2027  CD  ARG A 244     -14.186 -14.622  24.730  1.00 76.42           C
ATOM   2028  HD2 ARG A 244     -13.557 -15.480  24.492  1.00 76.42           H
ATOM   2029  HD3 ARG A 244     -13.649 -13.970  25.419  1.00 76.42           H
ATOM   2030  NE  ARG A 244     -15.424 -15.100  25.368  1.00 76.42           N
ATOM   2031  HE  ARG A 244     -16.275 -15.029  24.828  1.00 76.42           H
ATOM   2032  NH1 ARG A 244     -14.477 -15.905  27.306  1.00 76.42           N
ATOM   2033 HH11 ARG A 244     -14.584 -16.371  28.196  1.00 76.42           H
ATOM   2034 HH12 ARG A 244     -13.562 -15.628  26.983  1.00 76.42           H
ATOM   2035  NH2 ARG A 244     -16.675 -16.085  26.997  1.00 76.42           N
ATOM   2036 HH21 ARG A 244     -17.508 -15.977  26.435  1.00 76.42           H
ATOM   2037 HH22 ARG A 244     -16.748 -16.546  27.893  1.00 76.42           H
ATOM   2038  CZ  ARG A 244     -15.518 -15.690  26.548  1.00 76.42           C
ATOM   2039  N   THR A 245     -11.954 -10.692  20.776  1.00 77.16           N
ATOM   2040  H   THR A 245     -12.846 -10.226  20.691  1.00 77.16           H
ATOM   2041  CA  THR A 245     -10.725  -9.941  20.492  1.00 77.16           C
ATOM   2042  HA  THR A 245      -9.933 -10.635  20.210  1.00 77.16           H
ATOM   2043  C   THR A 245     -10.266  -9.169  21.727  1.00 77.16           C
ATOM   2044  CB  THR A 245     -10.918  -8.981  19.315  1.00 77.16           C
ATOM   2045  HB  THR A 245      -9.965  -8.492  19.114  1.00 77.16           H
ATOM   2046  O   THR A 245     -11.089  -8.513  22.362  1.00 77.16           O
ATOM   2047  CG2 THR A 245     -11.378  -9.685  18.039  1.00 77.16           C
ATOM   2048 HG21 THR A 245     -11.405  -8.966  17.220  1.00 77.16           H
ATOM   2049 HG22 THR A 245     -12.376 -10.102  18.169  1.00 77.16           H
ATOM   2050 HG23 THR A 245     -10.684 -10.485  17.782  1.00 77.16           H
ATOM   2051  OG1 THR A 245     -11.868  -7.994  19.647  1.00 77.16           O
ATOM   2052  HG1 THR A 245     -12.095  -8.101  20.574  1.00 77.16           H
ATOM   2053  N   SER A 246      -8.966  -9.189  22.031  1.00 84.83           N
ATOM   2054  H   SER A 246      -8.325  -9.707  21.448  1.00 84.83           H
ATOM   2055  CA  SER A 246      -8.354  -8.309  23.035  1.00 84.83           C
ATOM   2056  HA  SER A 246      -9.150  -7.744  23.520  1.00 84.83           H
ATOM   2057  C   SER A 246      -7.387  -7.317  22.371  1.00 84.83           C
ATOM   2058  CB  SER A 246      -7.656  -9.102  24.148  1.00 84.83           C
ATOM   2059  HB2 SER A 246      -7.368  -8.410  24.940  1.00 84.83           H
ATOM   2060  HB3 SER A 246      -8.350  -9.830  24.567  1.00 84.83           H
ATOM   2061  O   SER A 246      -6.822  -7.644  21.321  1.00 84.83           O
ATOM   2062  OG  SER A 246      -6.496  -9.763  23.684  1.00 84.83           O
ATOM   2063  HG  SER A 246      -5.892  -9.811  24.429  1.00 84.83           H
ATOM   2064  N   PRO A 247      -7.177  -6.121  22.952  1.00 84.13           N
ATOM   2065  CA  PRO A 247      -6.192  -5.156  22.455  1.00 84.13           C
ATOM   2066  HA  PRO A 247      -6.495  -4.816  21.465  1.00 84.13           H
ATOM   2067  C   PRO A 247      -4.773  -5.736  22.356  1.00 84.13           C
ATOM   2068  CB  PRO A 247      -6.257  -3.977  23.432  1.00 84.13           C
ATOM   2069  HB2 PRO A 247      -6.066  -3.027  22.932  1.00 84.13           H
ATOM   2070  HB3 PRO A 247      -5.551  -4.121  24.250  1.00 84.13           H
ATOM   2071  O   PRO A 247      -4.104  -5.548  21.345  1.00 84.13           O
ATOM   2072  CG  PRO A 247      -7.681  -4.045  23.979  1.00 84.13           C
ATOM   2073  HG2 PRO A 247      -7.765  -3.568  24.955  1.00 84.13           H
ATOM   2074  HG3 PRO A 247      -8.371  -3.594  23.266  1.00 84.13           H
ATOM   2075  CD  PRO A 247      -7.931  -5.547  24.060  1.00 84.13           C
ATOM   2076  HD2 PRO A 247      -7.546  -5.934  25.004  1.00 84.13           H
ATOM   2077  HD3 PRO A 247      -9.001  -5.736  23.976  1.00 84.13           H
ATOM   2078  N   ASP A 248      -4.340  -6.531  23.338  1.00 89.03           N
ATOM   2079  H   ASP A 248      -4.830  -6.519  24.221  1.00 89.03           H
ATOM   2080  CA  ASP A 248      -2.992  -7.123  23.335  1.00 89.03           C
ATOM   2081  HA  ASP A 248      -2.255  -6.323  23.259  1.00 89.03           H
ATOM   2082  C   ASP A 248      -2.786  -8.088  22.162  1.00 89.03           C
ATOM   2083  CB  ASP A 248      -2.742  -7.882  24.646  1.00 89.03           C
ATOM   2084  HB2 ASP A 248      -3.347  -8.789  24.647  1.00 89.03           H
ATOM   2085  HB3 ASP A 248      -1.694  -8.176  24.693  1.00 89.03           H
ATOM   2086  O   ASP A 248      -1.717  -8.141  21.553  1.00 89.03           O
ATOM   2087  CG  ASP A 248      -3.085  -7.051  25.878  1.00 89.03           C
ATOM   2088  OD1 ASP A 248      -2.803  -5.836  25.853  1.00 89.03           O
ATOM   2089  OD2 ASP A 248      -3.757  -7.633  26.753  1.00 89.03           O
ATOM   2090  N   ARG A 249      -3.833  -8.844  21.799  1.00 91.13           N
ATOM   2091  H   ARG A 249      -4.705  -8.698  22.287  1.00 91.13           H
ATOM   2092  CA  ARG A 249      -3.797  -9.721  20.622  1.00 91.13           C
ATOM   2093  HA  ARG A 249      -2.905 -10.344  20.670  1.00 91.13           H
ATOM   2094  C   ARG A 249      -3.648  -8.906  19.342  1.00 91.13           C
ATOM   2095  CB  ARG A 249      -5.048 -10.609  20.558  1.00 91.13           C
ATOM   2096  HB2 ARG A 249      -5.935  -9.996  20.715  1.00 91.13           H
ATOM   2097  HB3 ARG A 249      -5.117 -11.049  19.563  1.00 91.13           H
ATOM   2098  O   ARG A 249      -2.844  -9.286  18.500  1.00 91.13           O
ATOM   2099  CG  ARG A 249      -5.018 -11.752  21.582  1.00 91.13           C
ATOM   2100  HG2 ARG A 249      -4.809 -11.360  22.577  1.00 91.13           H
ATOM   2101  HG3 ARG A 249      -4.230 -12.454  21.309  1.00 91.13           H
ATOM   2102  CD  ARG A 249      -6.368 -12.481  21.583  1.00 91.13           C
ATOM   2103  HD2 ARG A 249      -6.542 -12.896  20.590  1.00 91.13           H
ATOM   2104  HD3 ARG A 249      -7.154 -11.760  21.805  1.00 91.13           H
ATOM   2105  NE  ARG A 249      -6.415 -13.560  22.586  1.00 91.13           N
ATOM   2106  HE  ARG A 249      -5.654 -13.611  23.249  1.00 91.13           H
ATOM   2107  NH1 ARG A 249      -8.458 -14.449  21.985  1.00 91.13           N
ATOM   2108 HH11 ARG A 249      -9.156 -15.173  22.075  1.00 91.13           H
ATOM   2109 HH12 ARG A 249      -8.635 -13.698  21.333  1.00 91.13           H
ATOM   2110  NH2 ARG A 249      -7.275 -15.400  23.616  1.00 91.13           N
ATOM   2111 HH21 ARG A 249      -7.986 -16.115  23.681  1.00 91.13           H
ATOM   2112 HH22 ARG A 249      -6.462 -15.469  24.211  1.00 91.13           H
ATOM   2113  CZ  ARG A 249      -7.378 -14.459  22.720  1.00 91.13           C
ATOM   2114  N   ALA A 250      -4.378  -7.800  19.212  1.00 93.41           N
ATOM   2115  H   ALA A 250      -4.959  -7.505  19.983  1.00 93.41           H
ATOM   2116  CA  ALA A 250      -4.296  -6.942  18.035  1.00 93.41           C
ATOM   2117  HA  ALA A 250      -4.442  -7.556  17.146  1.00 93.41           H
ATOM   2118  C   ALA A 250      -2.905  -6.301  17.880  1.00 93.41           C
ATOM   2119  CB  ALA A 250      -5.441  -5.928  18.095  1.00 93.41           C
ATOM   2120  HB1 ALA A 250      -5.495  -5.484  19.089  1.00 93.41           H
ATOM   2121  HB2 ALA A 250      -6.385  -6.432  17.886  1.00 93.41           H
ATOM   2122  HB3 ALA A 250      -5.287  -5.148  17.350  1.00 93.41           H
ATOM   2123  O   ALA A 250      -2.366  -6.310  16.778  1.00 93.41           O
ATOM   2124  N   ILE A 251      -2.264  -5.871  18.973  1.00 94.87           N
ATOM   2125  H   ILE A 251      -2.777  -5.832  19.842  1.00 94.87           H
ATOM   2126  CA  ILE A 251      -0.881  -5.359  18.944  1.00 94.87           C
ATOM   2127  HA  ILE A 251      -0.829  -4.546  18.220  1.00 94.87           H
ATOM   2128  C   ILE A 251       0.107  -6.435  18.465  1.00 94.87           C
ATOM   2129  CB  ILE A 251      -0.485  -4.790  20.325  1.00 94.87           C
ATOM   2130  HB  ILE A 251      -0.681  -5.551  21.082  1.00 94.87           H
ATOM   2131  O   ILE A 251       0.940  -6.158  17.603  1.00 94.87           O
ATOM   2132  CG1 ILE A 251      -1.337  -3.539  20.643  1.00 94.87           C
ATOM   2133 HG12 ILE A 251      -1.040  -2.721  19.987  1.00 94.87           H
ATOM   2134 HG13 ILE A 251      -2.389  -3.750  20.447  1.00 94.87           H
ATOM   2135  CG2 ILE A 251       1.014  -4.433  20.373  1.00 94.87           C
ATOM   2136 HG21 ILE A 251       1.258  -3.722  19.584  1.00 94.87           H
ATOM   2137 HG22 ILE A 251       1.277  -3.999  21.338  1.00 94.87           H
ATOM   2138 HG23 ILE A 251       1.631  -5.324  20.251  1.00 94.87           H
ATOM   2139  CD1 ILE A 251      -1.239  -3.075  22.101  1.00 94.87           C
ATOM   2140 HD11 ILE A 251      -0.236  -2.712  22.328  1.00 94.87           H
ATOM   2141 HD12 ILE A 251      -1.490  -3.898  22.770  1.00 94.87           H
ATOM   2142 HD13 ILE A 251      -1.944  -2.261  22.266  1.00 94.87           H
ATOM   2143  N   ARG A 252      -0.001  -7.676  18.963  1.00 96.13           N
ATOM   2144  H   ARG A 252      -0.681  -7.839  19.691  1.00 96.13           H
ATOM   2145  CA  ARG A 252       0.860  -8.783  18.499  1.00 96.13           C
ATOM   2146  HA  ARG A 252       1.903  -8.476  18.581  1.00 96.13           H
ATOM   2147  C   ARG A 252       0.657  -9.104  17.021  1.00 96.13           C
ATOM   2148  CB  ARG A 252       0.644 -10.046  19.340  1.00 96.13           C
ATOM   2149  HB2 ARG A 252      -0.419 -10.286  19.373  1.00 96.13           H
ATOM   2150  HB3 ARG A 252       1.171 -10.871  18.862  1.00 96.13           H
ATOM   2151  O   ARG A 252       1.631  -9.345  16.317  1.00 96.13           O
ATOM   2152  CG  ARG A 252       1.196  -9.882  20.762  1.00 96.13           C
ATOM   2153  HG2 ARG A 252       2.219  -9.510  20.703  1.00 96.13           H
ATOM   2154  HG3 ARG A 252       0.603  -9.153  21.313  1.00 96.13           H
ATOM   2155  CD  ARG A 252       1.219 -11.207  21.530  1.00 96.13           C
ATOM   2156  HD2 ARG A 252       1.885 -11.900  21.015  1.00 96.13           H
ATOM   2157  HD3 ARG A 252       1.639 -11.003  22.515  1.00 96.13           H
ATOM   2158  NE  ARG A 252      -0.122 -11.814  21.653  1.00 96.13           N
ATOM   2159  HE  ARG A 252      -0.761 -11.626  20.894  1.00 96.13           H
ATOM   2160  NH1 ARG A 252       0.208 -12.863  23.673  1.00 96.13           N
ATOM   2161 HH11 ARG A 252      -0.104 -13.460  24.424  1.00 96.13           H
ATOM   2162 HH12 ARG A 252       1.124 -12.441  23.732  1.00 96.13           H
ATOM   2163  NH2 ARG A 252      -1.699 -13.176  22.568  1.00 96.13           N
ATOM   2164 HH21 ARG A 252      -1.928 -13.855  23.280  1.00 96.13           H
ATOM   2165 HH22 ARG A 252      -2.219 -13.120  21.704  1.00 96.13           H
ATOM   2166  CZ  ARG A 252      -0.531 -12.602  22.631  1.00 96.13           C
ATOM   2167  N   VAL A 253      -0.591  -9.084  16.547  1.00 96.70           N
ATOM   2168  H   VAL A 253      -1.346  -8.888  17.188  1.00 96.70           H
ATOM   2169  CA  VAL A 253      -0.898  -9.283  15.123  1.00 96.70           C
ATOM   2170  HA  VAL A 253      -0.421 -10.203  14.786  1.00 96.70           H
ATOM   2171  C   VAL A 253      -0.301  -8.154  14.283  1.00 96.70           C
ATOM   2172  CB  VAL A 253      -2.413  -9.421  14.890  1.00 96.70           C
ATOM   2173  HB  VAL A 253      -2.930  -8.577  15.347  1.00 96.70           H
ATOM   2174  O   VAL A 253       0.323  -8.436  13.270  1.00 96.70           O
ATOM   2175  CG1 VAL A 253      -2.767  -9.470  13.400  1.00 96.70           C
ATOM   2176 HG11 VAL A 253      -3.825  -9.707  13.285  1.00 96.70           H
ATOM   2177 HG12 VAL A 253      -2.576  -8.505  12.930  1.00 96.70           H
ATOM   2178 HG13 VAL A 253      -2.177 -10.235  12.896  1.00 96.70           H
ATOM   2179  CG2 VAL A 253      -2.944 -10.723  15.507  1.00 96.70           C
ATOM   2180 HG21 VAL A 253      -4.030 -10.754  15.415  1.00 96.70           H
ATOM   2181 HG22 VAL A 253      -2.677 -10.791  16.562  1.00 96.70           H
ATOM   2182 HG23 VAL A 253      -2.514 -11.579  14.987  1.00 96.70           H
ATOM   2183  N   ILE A 254      -0.415  -6.897  14.720  1.00 97.85           N
ATOM   2184  H   ILE A 254      -0.945  -6.721  15.561  1.00 97.85           H
ATOM   2185  CA  ILE A 254       0.204  -5.750  14.037  1.00 97.85           C
ATOM   2186  HA  ILE A 254      -0.155  -5.720  13.008  1.00 97.85           H
ATOM   2187  C   ILE A 254       1.727  -5.915  13.957  1.00 97.85           C
ATOM   2188  CB  ILE A 254      -0.211  -4.430  14.729  1.00 97.85           C
ATOM   2189  HB  ILE A 254      -0.090  -4.542  15.806  1.00 97.85           H
ATOM   2190  O   ILE A 254       2.299  -5.746  12.883  1.00 97.85           O
ATOM   2191  CG1 ILE A 254      -1.693  -4.120  14.424  1.00 97.85           C
ATOM   2192 HG12 ILE A 254      -1.791  -3.797  13.388  1.00 97.85           H
ATOM   2193 HG13 ILE A 254      -2.284  -5.028  14.539  1.00 97.85           H
ATOM   2194  CG2 ILE A 254       0.678  -3.263  14.269  1.00 97.85           C
ATOM   2195 HG21 ILE A 254       0.294  -2.306  14.623  1.00 97.85           H
ATOM   2196 HG22 ILE A 254       1.687  -3.374  14.666  1.00 97.85           H
ATOM   2197 HG23 ILE A 254       0.725  -3.246  13.180  1.00 97.85           H
ATOM   2198  CD1 ILE A 254      -2.311  -3.056  15.342  1.00 97.85           C
ATOM   2199 HD11 ILE A 254      -3.375  -2.973  15.123  1.00 97.85           H
ATOM   2200 HD12 ILE A 254      -2.190  -3.349  16.385  1.00 97.85           H
ATOM   2201 HD13 ILE A 254      -1.847  -2.084  15.180  1.00 97.85           H
ATOM   2202  N   ALA A 255       2.388  -6.295  15.053  1.00 98.05           N
ATOM   2203  H   ALA A 255       1.882  -6.393  15.922  1.00 98.05           H
ATOM   2204  CA  ALA A 255       3.830  -6.542  15.050  1.00 98.05           C
ATOM   2205  HA  ALA A 255       4.340  -5.632  14.732  1.00 98.05           H
ATOM   2206  C   ALA A 255       4.220  -7.653  14.057  1.00 98.05           C
ATOM   2207  CB  ALA A 255       4.276  -6.870  16.479  1.00 98.05           C
ATOM   2208  HB1 ALA A 255       3.789  -7.781  16.827  1.00 98.05           H
ATOM   2209  HB2 ALA A 255       5.356  -7.014  16.496  1.00 98.05           H
ATOM   2210  HB3 ALA A 255       4.018  -6.046  17.145  1.00 98.05           H
ATOM   2211  O   ALA A 255       5.152  -7.478  13.274  1.00 98.05           O
ATOM   2212  N   ALA A 256       3.470  -8.760  14.030  1.00 98.14           N
ATOM   2213  H   ALA A 256       2.723  -8.859  14.702  1.00 98.14           H
ATOM   2214  CA  ALA A 256       3.685  -9.841  13.069  1.00 98.14           C
ATOM   2215  HA  ALA A 256       4.716 -10.185  13.157  1.00 98.14           H
ATOM   2216  C   ALA A 256       3.482  -9.379  11.616  1.00 98.14           C
ATOM   2217  CB  ALA A 256       2.755 -11.006  13.424  1.00 98.14           C
ATOM   2218  HB1 ALA A 256       1.713 -10.699  13.331  1.00 98.14           H
ATOM   2219  HB2 ALA A 256       2.942 -11.838  12.746  1.00 98.14           H
ATOM   2220  HB3 ALA A 256       2.946 -11.333  14.446  1.00 98.14           H
ATOM   2221  O   ALA A 256       4.272  -9.741  10.747  1.00 98.14           O
ATOM   2222  N   VAL A 257       2.470  -8.541  11.360  1.00 98.15           N
ATOM   2223  H   VAL A 257       1.846  -8.302  12.117  1.00 98.15           H
ATOM   2224  CA  VAL A 257       2.229  -7.935  10.043  1.00 98.15           C
ATOM   2225  HA  VAL A 257       2.116  -8.733   9.310  1.00 98.15           H
ATOM   2226  C   VAL A 257       3.436  -7.114   9.596  1.00 98.15           C
ATOM   2227  CB  VAL A 257       0.932  -7.096  10.040  1.00 98.15           C
ATOM   2228  HB  VAL A 257       0.886  -6.476  10.935  1.00 98.15           H
ATOM   2229  O   VAL A 257       3.903  -7.312   8.477  1.00 98.15           O
ATOM   2230  CG1 VAL A 257       0.827  -6.169   8.825  1.00 98.15           C
ATOM   2231 HG11 VAL A 257       1.028  -6.730   7.912  1.00 98.15           H
ATOM   2232 HG12 VAL A 257       1.550  -5.358   8.910  1.00 98.15           H
ATOM   2233 HG13 VAL A 257      -0.168  -5.728   8.769  1.00 98.15           H
ATOM   2234  CG2 VAL A 257      -0.298  -8.014  10.029  1.00 98.15           C
ATOM   2235 HG21 VAL A 257      -0.274  -8.694  10.880  1.00 98.15           H
ATOM   2236 HG22 VAL A 257      -1.208  -7.417  10.078  1.00 98.15           H
ATOM   2237 HG23 VAL A 257      -0.304  -8.611   9.117  1.00 98.15           H
ATOM   2238  N   TRP A 258       3.985  -6.245  10.449  1.00 98.47           N
ATOM   2239  H   TRP A 258       3.558  -6.113  11.354  1.00 98.47           H
ATOM   2240  CA  TRP A 258       5.164  -5.442  10.099  1.00 98.47           C
ATOM   2241  HA  TRP A 258       4.965  -4.910   9.169  1.00 98.47           H
ATOM   2242  C   TRP A 258       6.407  -6.291   9.849  1.00 98.47           C
ATOM   2243  CB  TRP A 258       5.445  -4.402  11.186  1.00 98.47           C
ATOM   2244  HB2 TRP A 258       5.361  -4.862  12.171  1.00 98.47           H
ATOM   2245  HB3 TRP A 258       6.468  -4.044  11.074  1.00 98.47           H
ATOM   2246  O   TRP A 258       7.095  -6.066   8.856  1.00 98.47           O
ATOM   2247  CG  TRP A 258       4.551  -3.213  11.101  1.00 98.47           C
ATOM   2248  CD1 TRP A 258       3.518  -2.939  11.923  1.00 98.47           C
ATOM   2249  HD1 TRP A 258       3.226  -3.544  12.769  1.00 98.47           H
ATOM   2250  CD2 TRP A 258       4.569  -2.145  10.105  1.00 98.47           C
ATOM   2251  CE2 TRP A 258       3.472  -1.275  10.370  1.00 98.47           C
ATOM   2252  CE3 TRP A 258       5.383  -1.836   8.993  1.00 98.47           C
ATOM   2253  HE3 TRP A 258       6.230  -2.465   8.762  1.00 98.47           H
ATOM   2254  NE1 TRP A 258       2.880  -1.797  11.493  1.00 98.47           N
ATOM   2255  HE1 TRP A 258       2.017  -1.450  11.887  1.00 98.47           H
ATOM   2256  CH2 TRP A 258       3.968   0.079   8.442  1.00 98.47           C
ATOM   2257  HH2 TRP A 258       3.708   0.886   7.773  1.00 98.47           H
ATOM   2258  CZ2 TRP A 258       3.159  -0.182   9.557  1.00 98.47           C
ATOM   2259  HZ2 TRP A 258       2.293   0.428   9.768  1.00 98.47           H
ATOM   2260  CZ3 TRP A 258       5.089  -0.727   8.175  1.00 98.47           C
ATOM   2261  HZ3 TRP A 258       5.709  -0.503   7.320  1.00 98.47           H
ATOM   2262  N   ILE A 259       6.670  -7.287  10.700  1.00 98.37           N
ATOM   2263  H   ILE A 259       6.069  -7.407  11.503  1.00 98.37           H
ATOM   2264  CA  ILE A 259       7.812  -8.195  10.529  1.00 98.37           C
ATOM   2265  HA  ILE A 259       8.725  -7.603  10.473  1.00 98.37           H
ATOM   2266  C   ILE A 259       7.694  -8.946   9.199  1.00 98.37           C
ATOM   2267  CB  ILE A 259       7.933  -9.155  11.735  1.00 98.37           C
ATOM   2268  HB  ILE A 259       6.964  -9.626  11.900  1.00 98.37           H
ATOM   2269  O   ILE A 259       8.632  -8.932   8.407  1.00 98.37           O
ATOM   2270  CG1 ILE A 259       8.331  -8.367  13.004  1.00 98.37           C
ATOM   2271 HG12 ILE A 259       7.727  -7.464  13.086  1.00 98.37           H
ATOM   2272 HG13 ILE A 259       9.372  -8.053  12.925  1.00 98.37           H
ATOM   2273  CG2 ILE A 259       8.969 -10.263  11.461  1.00 98.37           C
ATOM   2274 HG21 ILE A 259       9.935  -9.823  11.213  1.00 98.37           H
ATOM   2275 HG22 ILE A 259       8.646 -10.897  10.635  1.00 98.37           H
ATOM   2276 HG23 ILE A 259       9.086 -10.910  12.331  1.00 98.37           H
ATOM   2277  CD1 ILE A 259       8.145  -9.161  14.304  1.00 98.37           C
ATOM   2278 HD11 ILE A 259       8.342  -8.506  15.153  1.00 98.37           H
ATOM   2279 HD12 ILE A 259       7.120  -9.526  14.371  1.00 98.37           H
ATOM   2280 HD13 ILE A 259       8.838 -10.001  14.348  1.00 98.37           H
ATOM   2281  N   ALA A 260       6.535  -9.544   8.910  1.00 98.06           N
ATOM   2282  H   ALA A 260       5.783  -9.515   9.584  1.00 98.06           H
ATOM   2283  CA  ALA A 260       6.313 -10.256   7.654  1.00 98.06           C
ATOM   2284  HA  ALA A 260       7.072 -11.032   7.552  1.00 98.06           H
ATOM   2285  C   ALA A 260       6.443  -9.325   6.435  1.00 98.06           C
ATOM   2286  CB  ALA A 260       4.936 -10.927   7.713  1.00 98.06           C
ATOM   2287  HB1 ALA A 260       4.890 -11.599   8.570  1.00 98.06           H
ATOM   2288  HB2 ALA A 260       4.775 -11.505   6.803  1.00 98.06           H
ATOM   2289  HB3 ALA A 260       4.154 -10.173   7.805  1.00 98.06           H
ATOM   2290  O   ALA A 260       7.088  -9.681   5.453  1.00 98.06           O
ATOM   2291  N   SER A 261       5.891  -8.112   6.519  1.00 98.14           N
ATOM   2292  H   SER A 261       5.389  -7.878   7.363  1.00 98.14           H
ATOM   2293  CA  SER A 261       5.946  -7.115   5.440  1.00 98.14           C
ATOM   2294  HA  SER A 261       5.535  -7.552   4.530  1.00 98.14           H
ATOM   2295  C   SER A 261       7.374  -6.669   5.132  1.00 98.14           C
ATOM   2296  CB  SER A 261       5.115  -5.885   5.812  1.00 98.14           C
ATOM   2297  HB2 SER A 261       5.538  -5.402   6.692  1.00 98.14           H
ATOM   2298  HB3 SER A 261       5.136  -5.176   4.984  1.00 98.14           H
ATOM   2299  O   SER A 261       7.760  -6.589   3.964  1.00 98.14           O
ATOM   2300  OG  SER A 261       3.782  -6.260   6.081  1.00 98.14           O
ATOM   2301  HG  SER A 261       3.772  -6.697   6.935  1.00 98.14           H
ATOM   2302  N   ALA A 262       8.164  -6.417   6.179  1.00 97.84           N
ATOM   2303  H   ALA A 262       7.780  -6.492   7.110  1.00 97.84           H
ATOM   2304  CA  ALA A 262       9.563  -6.033   6.060  1.00 97.84           C
ATOM   2305  HA  ALA A 262       9.646  -5.200   5.361  1.00 97.84           H
ATOM   2306  C   ALA A 262      10.413  -7.185   5.512  1.00 97.84           C
ATOM   2307  CB  ALA A 262      10.060  -5.571   7.433  1.00 97.84           C
ATOM   2308  HB1 ALA A 262      11.112  -5.292   7.365  1.00 97.84           H
ATOM   2309  HB2 ALA A 262       9.952  -6.374   8.162  1.00 97.84           H
ATOM   2310  HB3 ALA A 262       9.483  -4.706   7.761  1.00 97.84           H
ATOM   2311  O   ALA A 262      11.238  -6.962   4.634  1.00 97.84           O
ATOM   2312  N   LEU A 263      10.187  -8.423   5.967  1.00 97.82           N
ATOM   2313  H   LEU A 263       9.515  -8.552   6.710  1.00 97.82           H
ATOM   2314  CA  LEU A 263      10.894  -9.598   5.448  1.00 97.82           C
ATOM   2315  HA  LEU A 263      11.968  -9.431   5.536  1.00 97.82           H
ATOM   2316  C   LEU A 263      10.618  -9.810   3.958  1.00 97.82           C
ATOM   2317  CB  LEU A 263      10.502 -10.849   6.253  1.00 97.82           C
ATOM   2318  HB2 LEU A 263      10.821 -11.732   5.700  1.00 97.82           H
ATOM   2319  HB3 LEU A 263       9.416 -10.886   6.332  1.00 97.82           H
ATOM   2320  O   LEU A 263      11.563  -9.955   3.185  1.00 97.82           O
ATOM   2321  CG  LEU A 263      11.117 -10.920   7.661  1.00 97.82           C
ATOM   2322  HG  LEU A 263      10.900 -10.006   8.214  1.00 97.82           H
ATOM   2323  CD1 LEU A 263      10.507 -12.104   8.412  1.00 97.82           C
ATOM   2324 HD11 LEU A 263      10.912 -12.146   9.423  1.00 97.82           H
ATOM   2325 HD12 LEU A 263      10.735 -13.034   7.893  1.00 97.82           H
ATOM   2326 HD13 LEU A 263       9.425 -11.979   8.471  1.00 97.82           H
ATOM   2327  CD2 LEU A 263      12.636 -11.105   7.623  1.00 97.82           C
ATOM   2328 HD21 LEU A 263      13.019 -11.230   8.635  1.00 97.82           H
ATOM   2329 HD22 LEU A 263      13.114 -10.228   7.187  1.00 97.82           H
ATOM   2330 HD23 LEU A 263      12.893 -11.984   7.032  1.00 97.82           H
ATOM   2331  N   ILE A 264       9.349  -9.754   3.545  1.00 96.49           N
ATOM   2332  H   ILE A 264       8.622  -9.629   4.236  1.00 96.49           H
ATOM   2333  CA  ILE A 264       8.954  -9.908   2.139  1.00 96.49           C
ATOM   2334  HA  ILE A 264       9.352 -10.851   1.762  1.00 96.49           H
ATOM   2335  C   ILE A 264       9.561  -8.801   1.268  1.00 96.49           C
ATOM   2336  CB  ILE A 264       7.413  -9.951   2.022  1.00 96.49           C
ATOM   2337  HB  ILE A 264       6.997  -9.103   2.566  1.00 96.49           H
ATOM   2338  O   ILE A 264       9.999  -9.070   0.155  1.00 96.49           O
ATOM   2339  CG1 ILE A 264       6.857 -11.260   2.628  1.00 96.49           C
ATOM   2340 HG12 ILE A 264       7.099 -12.095   1.971  1.00 96.49           H
ATOM   2341 HG13 ILE A 264       7.337 -11.454   3.588  1.00 96.49           H
ATOM   2342  CG2 ILE A 264       6.986  -9.838   0.551  1.00 96.49           C
ATOM   2343 HG21 ILE A 264       5.923 -10.054   0.440  1.00 96.49           H
ATOM   2344 HG22 ILE A 264       7.545 -10.543  -0.064  1.00 96.49           H
ATOM   2345 HG23 ILE A 264       7.155  -8.824   0.188  1.00 96.49           H
ATOM   2346  CD1 ILE A 264       5.340 -11.237   2.870  1.00 96.49           C
ATOM   2347 HD11 ILE A 264       5.051 -12.138   3.411  1.00 96.49           H
ATOM   2348 HD12 ILE A 264       5.074 -10.367   3.471  1.00 96.49           H
ATOM   2349 HD13 ILE A 264       4.795 -11.212   1.927  1.00 96.49           H
ATOM   2350  N   SER A 265       9.627  -7.569   1.774  1.00 96.71           N
ATOM   2351  H   SER A 265       9.237  -7.404   2.691  1.00 96.71           H
ATOM   2352  CA  SER A 265      10.142  -6.420   1.013  1.00 96.71           C
ATOM   2353  HA  SER A 265       9.911  -6.570  -0.041  1.00 96.71           H
ATOM   2354  C   SER A 265      11.662  -6.252   1.114  1.00 96.71           C
ATOM   2355  CB  SER A 265       9.435  -5.139   1.450  1.00 96.71           C
ATOM   2356  HB2 SER A 265       9.706  -4.326   0.776  1.00 96.71           H
ATOM   2357  HB3 SER A 265       9.744  -4.880   2.463  1.00 96.71           H
ATOM   2358  O   SER A 265      12.241  -5.456   0.378  1.00 96.71           O
ATOM   2359  OG  SER A 265       8.035  -5.338   1.417  1.00 96.71           O
ATOM   2360  HG  SER A 265       7.801  -5.809   2.220  1.00 96.71           H
ATOM   2361  N   SER A 266      12.327  -6.995   2.005  1.00 96.74           N
ATOM   2362  H   SER A 266      11.791  -7.604   2.605  1.00 96.74           H
ATOM   2363  CA  SER A 266      13.765  -6.872   2.270  1.00 96.74           C
ATOM   2364  HA  SER A 266      13.937  -5.853   2.617  1.00 96.74           H
ATOM   2365  C   SER A 266      14.677  -7.059   1.050  1.00 96.74           C
ATOM   2366  CB  SER A 266      14.214  -7.796   3.408  1.00 96.74           C
ATOM   2367  HB2 SER A 266      15.246  -7.553   3.658  1.00 96.74           H
ATOM   2368  HB3 SER A 266      13.606  -7.615   4.295  1.00 96.74           H
ATOM   2369  O   SER A 266      15.678  -6.343   1.000  1.00 96.74           O
ATOM   2370  OG  SER A 266      14.149  -9.163   3.061  1.00 96.74           O
ATOM   2371  HG  SER A 266      13.233  -9.451   3.052  1.00 96.74           H
ATOM   2372  N   PRO A 267      14.364  -7.891   0.028  1.00 96.30           N
ATOM   2373  CA  PRO A 267      15.199  -7.984  -1.171  1.00 96.30           C
ATOM   2374  HA  PRO A 267      16.170  -8.389  -0.888  1.00 96.30           H
ATOM   2375  C   PRO A 267      15.420  -6.633  -1.863  1.00 96.30           C
ATOM   2376  CB  PRO A 267      14.497  -8.993  -2.086  1.00 96.30           C
ATOM   2377  HB2 PRO A 267      13.768  -8.489  -2.721  1.00 96.30           H
ATOM   2378  HB3 PRO A 267      15.208  -9.556  -2.691  1.00 96.30           H
ATOM   2379  O   PRO A 267      16.499  -6.404  -2.401  1.00 96.30           O
ATOM   2380  CG  PRO A 267      13.776  -9.896  -1.091  1.00 96.30           C
ATOM   2381  HG2 PRO A 267      12.948 -10.440  -1.546  1.00 96.30           H
ATOM   2382  HG3 PRO A 267      14.484 -10.585  -0.630  1.00 96.30           H
ATOM   2383  CD  PRO A 267      13.294  -8.881  -0.064  1.00 96.30           C
ATOM   2384  HD2 PRO A 267      13.086  -9.379   0.882  1.00 96.30           H
ATOM   2385  HD3 PRO A 267      12.393  -8.397  -0.440  1.00 96.30           H
ATOM   2386  N   MET A 268      14.468  -5.697  -1.767  1.00 95.12           N
ATOM   2387  H   MET A 268      13.619  -5.915  -1.265  1.00 95.12           H
ATOM   2388  CA  MET A 268      14.619  -4.342  -2.312  1.00 95.12           C
ATOM   2389  HA  MET A 268      14.896  -4.420  -3.363  1.00 95.12           H
ATOM   2390  C   MET A 268      15.735  -3.535  -1.634  1.00 95.12           C
ATOM   2391  CB  MET A 268      13.286  -3.582  -2.206  1.00 95.12           C
ATOM   2392  HB2 MET A 268      13.447  -2.539  -2.479  1.00 95.12           H
ATOM   2393  HB3 MET A 268      12.923  -3.604  -1.179  1.00 95.12           H
ATOM   2394  O   MET A 268      16.343  -2.688  -2.277  1.00 95.12           O
ATOM   2395  CG  MET A 268      12.229  -4.165  -3.148  1.00 95.12           C
ATOM   2396  HG2 MET A 268      12.139  -5.238  -2.979  1.00 95.12           H
ATOM   2397  HG3 MET A 268      11.265  -3.701  -2.937  1.00 95.12           H
ATOM   2398  SD  MET A 268      12.653  -3.860  -4.880  1.00 95.12           S
ATOM   2399  CE  MET A 268      11.648  -5.103  -5.716  1.00 95.12           C
ATOM   2400  HE1 MET A 268      10.595  -4.956  -5.475  1.00 95.12           H
ATOM   2401  HE2 MET A 268      11.789  -5.005  -6.793  1.00 95.12           H
ATOM   2402  HE3 MET A 268      11.979  -6.095  -5.409  1.00 95.12           H
ATOM   2403  N   LEU A 269      16.060  -3.798  -0.362  1.00 96.21           N
ATOM   2404  H   LEU A 269      15.604  -4.566   0.109  1.00 96.21           H
ATOM   2405  CA  LEU A 269      17.203  -3.147   0.296  1.00 96.21           C
ATOM   2406  HA  LEU A 269      17.159  -2.074   0.111  1.00 96.21           H
ATOM   2407  C   LEU A 269      18.539  -3.630  -0.268  1.00 96.21           C
ATOM   2408  CB  LEU A 269      17.186  -3.416   1.812  1.00 96.21           C
ATOM   2409  HB2 LEU A 269      17.098  -4.489   1.982  1.00 96.21           H
ATOM   2410  HB3 LEU A 269      18.142  -3.104   2.232  1.00 96.21           H
ATOM   2411  O   LEU A 269      19.503  -2.863  -0.321  1.00 96.21           O
ATOM   2412  CG  LEU A 269      16.077  -2.686   2.571  1.00 96.21           C
ATOM   2413  HG  LEU A 269      15.124  -2.932   2.101  1.00 96.21           H
ATOM   2414  CD1 LEU A 269      16.028  -3.170   4.019  1.00 96.21           C
ATOM   2415 HD11 LEU A 269      15.225  -2.662   4.553  1.00 96.21           H
ATOM   2416 HD12 LEU A 269      16.978  -2.966   4.513  1.00 96.21           H
ATOM   2417 HD13 LEU A 269      15.835  -4.242   4.037  1.00 96.21           H
ATOM   2418  CD2 LEU A 269      16.295  -1.167   2.572  1.00 96.21           C
ATOM   2419 HD21 LEU A 269      16.185  -0.772   1.562  1.00 96.21           H
ATOM   2420 HD22 LEU A 269      17.289  -0.931   2.952  1.00 96.21           H
ATOM   2421 HD23 LEU A 269      15.547  -0.691   3.207  1.00 96.21           H
ATOM   2422  N   PHE A 270      18.605  -4.896  -0.673  1.00 95.62           N
ATOM   2423  H   PHE A 270      17.769  -5.462  -0.631  1.00 95.62           H
ATOM   2424  CA  PHE A 270      19.835  -5.515  -1.148  1.00 95.62           C
ATOM   2425  HA  PHE A 270      20.684  -5.053  -0.645  1.00 95.62           H
ATOM   2426  C   PHE A 270      20.036  -5.267  -2.639  1.00 95.62           C
ATOM   2427  CB  PHE A 270      19.843  -6.999  -0.768  1.00 95.62           C
ATOM   2428  HB2 PHE A 270      19.005  -7.502  -1.250  1.00 95.62           H
ATOM   2429  HB3 PHE A 270      20.761  -7.452  -1.143  1.00 95.62           H
ATOM   2430  O   PHE A 270      21.069  -4.723  -3.009  1.00 95.62           O
ATOM   2431  CG  PHE A 270      19.777  -7.213   0.735  1.00 95.62           C
ATOM   2432  CD1 PHE A 270      20.885  -6.890   1.541  1.00 95.62           C
ATOM   2433  HD1 PHE A 270      21.794  -6.525   1.085  1.00 95.62           H
ATOM   2434  CD2 PHE A 270      18.599  -7.694   1.334  1.00 95.62           C
ATOM   2435  HD2 PHE A 270      17.745  -7.944   0.722  1.00 95.62           H
ATOM   2436  CE1 PHE A 270      20.813  -7.044   2.937  1.00 95.62           C
ATOM   2437  HE1 PHE A 270      21.669  -6.801   3.550  1.00 95.62           H
ATOM   2438  CE2 PHE A 270      18.525  -7.849   2.730  1.00 95.62           C
ATOM   2439  HE2 PHE A 270      17.618  -8.223   3.180  1.00 95.62           H
ATOM   2440  CZ  PHE A 270      19.633  -7.522   3.532  1.00 95.62           C
ATOM   2441  HZ  PHE A 270      19.579  -7.645   4.604  1.00 95.62           H
ATOM   2442  N   TYR A 271      19.025  -5.562  -3.458  1.00 95.84           N
ATOM   2443  H   TYR A 271      18.191  -5.973  -3.065  1.00 95.84           H
ATOM   2444  CA  TYR A 271      19.144  -5.572  -4.917  1.00 95.84           C
ATOM   2445  HA  TYR A 271      20.182  -5.778  -5.179  1.00 95.84           H
ATOM   2446  C   TYR A 271      18.806  -4.248  -5.595  1.00 95.84           C
ATOM   2447  CB  TYR A 271      18.284  -6.709  -5.484  1.00 95.84           C
ATOM   2448  HB2 TYR A 271      18.390  -6.726  -6.569  1.00 95.84           H
ATOM   2449  HB3 TYR A 271      17.236  -6.509  -5.260  1.00 95.84           H
ATOM   2450  O   TYR A 271      19.062  -4.111  -6.783  1.00 95.84           O
ATOM   2451  CG  TYR A 271      18.670  -8.076  -4.959  1.00 95.84           C
ATOM   2452  CD1 TYR A 271      19.964  -8.574  -5.200  1.00 95.84           C
ATOM   2453  HD1 TYR A 271      20.668  -7.995  -5.779  1.00 95.84           H
ATOM   2454  CD2 TYR A 271      17.745  -8.841  -4.226  1.00 95.84           C
ATOM   2455  HD2 TYR A 271      16.751  -8.451  -4.063  1.00 95.84           H
ATOM   2456  CE1 TYR A 271      20.337  -9.833  -4.697  1.00 95.84           C
ATOM   2457  HE1 TYR A 271      21.329 -10.222  -4.875  1.00 95.84           H
ATOM   2458  CE2 TYR A 271      18.105 -10.112  -3.738  1.00 95.84           C
ATOM   2459  HE2 TYR A 271      17.389 -10.709  -3.193  1.00 95.84           H
ATOM   2460  OH  TYR A 271      19.758 -11.837  -3.524  1.00 95.84           O
ATOM   2461  HH  TYR A 271      19.031 -12.268  -3.069  1.00 95.84           H
ATOM   2462  CZ  TYR A 271      19.406 -10.607  -3.977  1.00 95.84           C
ATOM   2463  N   ARG A 272      18.239  -3.257  -4.897  1.00 95.95           N
ATOM   2464  H   ARG A 272      18.014  -3.401  -3.923  1.00 95.95           H
ATOM   2465  CA  ARG A 272      18.059  -1.925  -5.488  1.00 95.95           C
ATOM   2466  HA  ARG A 272      17.926  -2.052  -6.562  1.00 95.95           H
ATOM   2467  C   ARG A 272      19.331  -1.107  -5.305  1.00 95.95           C
ATOM   2468  CB  ARG A 272      16.783  -1.270  -4.956  1.00 95.95           C
ATOM   2469  HB2 ARG A 272      16.005  -2.031  -4.891  1.00 95.95           H
ATOM   2470  HB3 ARG A 272      16.958  -0.850  -3.966  1.00 95.95           H
ATOM   2471  O   ARG A 272      19.800  -0.935  -4.176  1.00 95.95           O
ATOM   2472  CG  ARG A 272      16.296  -0.174  -5.903  1.00 95.95           C
ATOM   2473  HG2 ARG A 272      16.320  -0.531  -6.933  1.00 95.95           H
ATOM   2474  HG3 ARG A 272      16.955   0.690  -5.812  1.00 95.95           H
ATOM   2475  CD  ARG A 272      14.858   0.221  -5.568  1.00 95.95           C
ATOM   2476  HD2 ARG A 272      14.785   0.418  -4.498  1.00 95.95           H
ATOM   2477  HD3 ARG A 272      14.194  -0.603  -5.830  1.00 95.95           H
ATOM   2478  NE  ARG A 272      14.489   1.427  -6.320  1.00 95.95           N
ATOM   2479  HE  ARG A 272      15.169   1.753  -6.992  1.00 95.95           H
ATOM   2480  NH1 ARG A 272      12.440   1.881  -5.369  1.00 95.95           N
ATOM   2481 HH11 ARG A 272      12.319   0.908  -5.128  1.00 95.95           H
ATOM   2482 HH12 ARG A 272      11.722   2.575  -5.221  1.00 95.95           H
ATOM   2483  NH2 ARG A 272      13.440   3.423  -6.539  1.00 95.95           N
ATOM   2484 HH21 ARG A 272      14.233   3.768  -7.062  1.00 95.95           H
ATOM   2485 HH22 ARG A 272      12.717   4.026  -6.174  1.00 95.95           H
ATOM   2486  CZ  ARG A 272      13.471   2.220  -6.073  1.00 95.95           C
ATOM   2487  N   GLU A 273      19.910  -0.627  -6.396  1.00 96.20           N
ATOM   2488  H   GLU A 273      19.473  -0.790  -7.291  1.00 96.20           H
ATOM   2489  CA  GLU A 273      21.242  -0.025  -6.404  1.00 96.20           C
ATOM   2490  HA  GLU A 273      21.531   0.216  -5.381  1.00 96.20           H
ATOM   2491  C   GLU A 273      21.264   1.287  -7.180  1.00 96.20           C
ATOM   2492  CB  GLU A 273      22.294  -1.007  -6.942  1.00 96.20           C
ATOM   2493  HB2 GLU A 273      22.021  -1.324  -7.949  1.00 96.20           H
ATOM   2494  HB3 GLU A 273      23.252  -0.489  -6.981  1.00 96.20           H
ATOM   2495  O   GLU A 273      20.606   1.443  -8.207  1.00 96.20           O
ATOM   2496  CG  GLU A 273      22.431  -2.234  -6.025  1.00 96.20           C
ATOM   2497  HG2 GLU A 273      22.533  -1.882  -4.998  1.00 96.20           H
ATOM   2498  HG3 GLU A 273      21.521  -2.831  -6.082  1.00 96.20           H
ATOM   2499  CD  GLU A 273      23.633  -3.126  -6.360  1.00 96.20           C
ATOM   2500  OE1 GLU A 273      23.980  -3.928  -5.464  1.00 96.20           O
ATOM   2501  OE2 GLU A 273      24.218  -2.966  -7.452  1.00 96.20           O
ATOM   2502  N   LEU A 274      22.038   2.239  -6.654  1.00 96.45           N
ATOM   2503  H   LEU A 274      22.627   1.987  -5.873  1.00 96.45           H
ATOM   2504  CA  LEU A 274      22.388   3.458  -7.364  1.00 96.45           C
ATOM   2505  HA  LEU A 274      21.600   3.697  -8.078  1.00 96.45           H
ATOM   2506  C   LEU A 274      23.688   3.194  -8.122  1.00 96.45           C
ATOM   2507  CB  LEU A 274      22.531   4.619  -6.363  1.00 96.45           C
ATOM   2508  HB2 LEU A 274      23.321   4.369  -5.655  1.00 96.45           H
ATOM   2509  HB3 LEU A 274      21.596   4.732  -5.813  1.00 96.45           H
ATOM   2510  O   LEU A 274      24.714   2.944  -7.490  1.00 96.45           O
ATOM   2511  CG  LEU A 274      22.885   5.951  -7.051  1.00 96.45           C
ATOM   2512  HG  LEU A 274      23.723   5.802  -7.732  1.00 96.45           H
ATOM   2513  CD1 LEU A 274      21.694   6.511  -7.817  1.00 96.45           C
ATOM   2514 HD11 LEU A 274      21.941   7.493  -8.219  1.00 96.45           H
ATOM   2515 HD12 LEU A 274      21.452   5.860  -8.658  1.00 96.45           H
ATOM   2516 HD13 LEU A 274      20.833   6.577  -7.152  1.00 96.45           H
ATOM   2517  CD2 LEU A 274      23.291   7.013  -6.032  1.00 96.45           C
ATOM   2518 HD21 LEU A 274      22.458   7.227  -5.362  1.00 96.45           H
ATOM   2519 HD22 LEU A 274      23.566   7.926  -6.561  1.00 96.45           H
ATOM   2520 HD23 LEU A 274      24.166   6.669  -5.481  1.00 96.45           H
ATOM   2521  N   TYR A 275      23.645   3.286  -9.444  1.00 94.80           N
ATOM   2522  H   TYR A 275      22.769   3.511  -9.893  1.00 94.80           H
ATOM   2523  CA  TYR A 275      24.809   3.105 -10.305  1.00 94.80           C
ATOM   2524  HA  TYR A 275      25.712   3.132  -9.695  1.00 94.80           H
ATOM   2525  C   TYR A 275      24.915   4.251 -11.310  1.00 94.80           C
ATOM   2526  CB  TYR A 275      24.759   1.727 -10.983  1.00 94.80           C
ATOM   2527  HB2 TYR A 275      25.723   1.540 -11.457  1.00 94.80           H
ATOM   2528  HB3 TYR A 275      24.627   0.960 -10.219  1.00 94.80           H
ATOM   2529  O   TYR A 275      23.936   4.953 -11.584  1.00 94.80           O
ATOM   2530  CG  TYR A 275      23.667   1.571 -12.023  1.00 94.80           C
ATOM   2531  CD1 TYR A 275      22.345   1.308 -11.620  1.00 94.80           C
ATOM   2532  HD1 TYR A 275      22.103   1.204 -10.573  1.00 94.80           H
ATOM   2533  CD2 TYR A 275      23.972   1.711 -13.393  1.00 94.80           C
ATOM   2534  HD2 TYR A 275      24.987   1.911 -13.702  1.00 94.80           H
ATOM   2535  CE1 TYR A 275      21.326   1.211 -12.583  1.00 94.80           C
ATOM   2536  HE1 TYR A 275      20.302   1.069 -12.270  1.00 94.80           H
ATOM   2537  CE2 TYR A 275      22.954   1.581 -14.358  1.00 94.80           C
ATOM   2538  HE2 TYR A 275      23.175   1.680 -15.411  1.00 94.80           H
ATOM   2539  OH  TYR A 275      20.647   1.287 -14.894  1.00 94.80           O
ATOM   2540  HH  TYR A 275      19.769   1.281 -14.505  1.00 94.80           H
ATOM   2541  CZ  TYR A 275      21.626   1.333 -13.955  1.00 94.80           C
ATOM   2542  N   SER A 276      26.119   4.451 -11.843  1.00 93.44           N
ATOM   2543  H   SER A 276      26.890   3.849 -11.590  1.00 93.44           H
ATOM   2544  CA  SER A 276      26.373   5.424 -12.897  1.00 93.44           C
ATOM   2545  HA  SER A 276      25.447   5.976 -13.062  1.00 93.44           H
ATOM   2546  C   SER A 276      26.726   4.743 -14.217  1.00 93.44           C
ATOM   2547  CB  SER A 276      27.416   6.467 -12.481  1.00 93.44           C
ATOM   2548  HB2 SER A 276      27.092   6.960 -11.565  1.00 93.44           H
ATOM   2549  HB3 SER A 276      27.480   7.213 -13.273  1.00 93.44           H
ATOM   2550  O   SER A 276      27.305   3.659 -14.258  1.00 93.44           O
ATOM   2551  OG  SER A 276      28.693   5.896 -12.282  1.00 93.44           O
ATOM   2552  HG  SER A 276      29.348   6.463 -12.695  1.00 93.44           H
ATOM   2553  N   THR A 277      26.349   5.377 -15.322  1.00 90.69           N
ATOM   2554  H   THR A 277      25.825   6.233 -15.208  1.00 90.69           H
ATOM   2555  CA  THR A 277      26.791   5.027 -16.673  1.00 90.69           C
ATOM   2556  HA  THR A 277      27.457   4.165 -16.634  1.00 90.69           H
ATOM   2557  C   THR A 277      27.571   6.206 -17.234  1.00 90.69           C
ATOM   2558  CB  THR A 277      25.606   4.664 -17.575  1.00 90.69           C
ATOM   2559  HB  THR A 277      24.959   5.533 -17.697  1.00 90.69           H
ATOM   2560  O   THR A 277      27.018   7.295 -17.404  1.00 90.69           O
ATOM   2561  CG2 THR A 277      26.051   4.174 -18.952  1.00 90.69           C
ATOM   2562 HG21 THR A 277      26.704   3.307 -18.847  1.00 90.69           H
ATOM   2563 HG22 THR A 277      25.175   3.893 -19.536  1.00 90.69           H
ATOM   2564 HG23 THR A 277      26.582   4.965 -19.482  1.00 90.69           H
ATOM   2565  OG1 THR A 277      24.863   3.624 -16.981  1.00 90.69           O
ATOM   2566  HG1 THR A 277      25.311   3.390 -16.165  1.00 90.69           H
ATOM   2567  N   GLU A 278      28.855   5.987 -17.507  1.00 90.74           N
ATOM   2568  H   GLU A 278      29.253   5.078 -17.318  1.00 90.74           H
ATOM   2569  CA  GLU A 278      29.735   6.986 -18.112  1.00 90.74           C
ATOM   2570  HA  GLU A 278      29.482   7.975 -17.728  1.00 90.74           H
ATOM   2571  C   GLU A 278      29.527   7.007 -19.628  1.00 90.74           C
ATOM   2572  CB  GLU A 278      31.208   6.708 -17.761  1.00 90.74           C
ATOM   2573  HB2 GLU A 278      31.830   7.460 -18.246  1.00 90.74           H
ATOM   2574  HB3 GLU A 278      31.493   5.736 -18.164  1.00 90.74           H
ATOM   2575  O   GLU A 278      29.882   6.063 -20.338  1.00 90.74           O
ATOM   2576  CG  GLU A 278      31.521   6.705 -16.255  1.00 90.74           C
ATOM   2577  HG2 GLU A 278      32.590   6.536 -16.130  1.00 90.74           H
ATOM   2578  HG3 GLU A 278      31.003   5.864 -15.794  1.00 90.74           H
ATOM   2579  CD  GLU A 278      31.135   8.002 -15.534  1.00 90.74           C
ATOM   2580  OE1 GLU A 278      30.836   7.922 -14.322  1.00 90.74           O
ATOM   2581  OE2 GLU A 278      31.082   9.067 -16.190  1.00 90.74           O
ATOM   2582  N   TRP A 279      28.938   8.088 -20.130  1.00 86.27           N
ATOM   2583  H   TRP A 279      28.705   8.843 -19.501  1.00 86.27           H
ATOM   2584  CA  TRP A 279      28.867   8.374 -21.558  1.00 86.27           C
ATOM   2585  HA  TRP A 279      28.921   7.437 -22.112  1.00 86.27           H
ATOM   2586  C   TRP A 279      30.062   9.233 -21.972  1.00 86.27           C
ATOM   2587  CB  TRP A 279      27.528   9.043 -21.891  1.00 86.27           C
ATOM   2588  HB2 TRP A 279      27.493   9.251 -22.960  1.00 86.27           H
ATOM   2589  HB3 TRP A 279      27.464  10.001 -21.375  1.00 86.27           H
ATOM   2590  O   TRP A 279      30.761   9.800 -21.137  1.00 86.27           O
ATOM   2591  CG  TRP A 279      26.323   8.227 -21.543  1.00 86.27           C
ATOM   2592  CD1 TRP A 279      25.702   8.216 -20.342  1.00 86.27           C
ATOM   2593  HD1 TRP A 279      26.016   8.800 -19.490  1.00 86.27           H
ATOM   2594  CD2 TRP A 279      25.623   7.248 -22.365  1.00 86.27           C
ATOM   2595  CE2 TRP A 279      24.556   6.695 -21.596  1.00 86.27           C
ATOM   2596  CE3 TRP A 279      25.798   6.756 -23.678  1.00 86.27           C
ATOM   2597  HE3 TRP A 279      26.615   7.131 -24.275  1.00 86.27           H
ATOM   2598  NE1 TRP A 279      24.649   7.323 -20.372  1.00 86.27           N
ATOM   2599  HE1 TRP A 279      24.090   7.100 -19.561  1.00 86.27           H
ATOM   2600  CH2 TRP A 279      23.896   5.243 -23.416  1.00 86.27           C
ATOM   2601  HH2 TRP A 279      23.259   4.467 -23.813  1.00 86.27           H
ATOM   2602  CZ2 TRP A 279      23.697   5.712 -22.106  1.00 86.27           C
ATOM   2603  HZ2 TRP A 279      22.911   5.302 -21.489  1.00 86.27           H
ATOM   2604  CZ3 TRP A 279      24.944   5.763 -24.197  1.00 86.27           C
ATOM   2605  HZ3 TRP A 279      25.108   5.380 -25.194  1.00 86.27           H
ATOM   2606  N   SER A 280      30.278   9.396 -23.279  1.00 86.96           N
ATOM   2607  H   SER A 280      29.660   8.943 -23.937  1.00 86.96           H
ATOM   2608  CA  SER A 280      31.419  10.155 -23.818  1.00 86.96           C
ATOM   2609  HA  SER A 280      32.338   9.619 -23.581  1.00 86.96           H
ATOM   2610  C   SER A 280      31.571  11.574 -23.256  1.00 86.96           C
ATOM   2611  CB  SER A 280      31.288  10.251 -25.343  1.00 86.96           C
ATOM   2612  HB2 SER A 280      32.048  10.928 -25.734  1.00 86.96           H
ATOM   2613  HB3 SER A 280      31.455   9.264 -25.773  1.00 86.96           H
ATOM   2614  O   SER A 280      32.676  12.102 -23.227  1.00 86.96           O
ATOM   2615  OG  SER A 280      29.996  10.701 -25.729  1.00 86.96           O
ATOM   2616  HG  SER A 280      29.802  11.546 -25.316  1.00 86.96           H
ATOM   2617  N   ASN A 281      30.468  12.215 -22.863  1.00 86.38           N
ATOM   2618  H   ASN A 281      29.592  11.715 -22.911  1.00 86.38           H
ATOM   2619  CA  ASN A 281      30.424  13.627 -22.481  1.00 86.38           C
ATOM   2620  HA  ASN A 281      31.441  13.965 -22.281  1.00 86.38           H
ATOM   2621  C   ASN A 281      29.645  13.915 -21.185  1.00 86.38           C
ATOM   2622  CB  ASN A 281      29.883  14.441 -23.675  1.00 86.38           C
ATOM   2623  HB2 ASN A 281      30.524  14.281 -24.542  1.00 86.38           H
ATOM   2624  HB3 ASN A 281      29.935  15.500 -23.421  1.00 86.38           H
ATOM   2625  O   ASN A 281      29.498  15.085 -20.839  1.00 86.38           O
ATOM   2626  CG  ASN A 281      28.455  14.090 -24.068  1.00 86.38           C
ATOM   2627  ND2 ASN A 281      27.636  15.067 -24.374  1.00 86.38           N
ATOM   2628 HD21 ASN A 281      26.690  14.808 -24.615  1.00 86.38           H
ATOM   2629 HD22 ASN A 281      27.938  16.026 -24.276  1.00 86.38           H
ATOM   2630  OD1 ASN A 281      28.058  12.937 -24.141  1.00 86.38           O
ATOM   2631  N   PHE A 282      29.113  12.901 -20.495  1.00 85.07           N
ATOM   2632  H   PHE A 282      29.334  11.952 -20.763  1.00 85.07           H
ATOM   2633  CA  PHE A 282      28.403  13.073 -19.221  1.00 85.07           C
ATOM   2634  HA  PHE A 282      28.989  13.745 -18.594  1.00 85.07           H
ATOM   2635  C   PHE A 282      28.251  11.743 -18.466  1.00 85.07           C
ATOM   2636  CB  PHE A 282      27.009  13.705 -19.439  1.00 85.07           C
ATOM   2637  HB2 PHE A 282      27.106  14.623 -20.019  1.00 85.07           H
ATOM   2638  HB3 PHE A 282      26.613  13.996 -18.466  1.00 85.07           H
ATOM   2639  O   PHE A 282      28.235  10.672 -19.067  1.00 85.07           O
ATOM   2640  CG  PHE A 282      25.995  12.805 -20.119  1.00 85.07           C
ATOM   2641  CD1 PHE A 282      26.042  12.626 -21.512  1.00 85.07           C
ATOM   2642  HD1 PHE A 282      26.780  13.167 -22.086  1.00 85.07           H
ATOM   2643  CD2 PHE A 282      25.032  12.114 -19.362  1.00 85.07           C
ATOM   2644  HD2 PHE A 282      24.984  12.246 -18.291  1.00 85.07           H
ATOM   2645  CE1 PHE A 282      25.189  11.708 -22.145  1.00 85.07           C
ATOM   2646  HE1 PHE A 282      25.295  11.520 -23.203  1.00 85.07           H
ATOM   2647  CE2 PHE A 282      24.155  11.221 -20.000  1.00 85.07           C
ATOM   2648  HE2 PHE A 282      23.420  10.675 -19.426  1.00 85.07           H
ATOM   2649  CZ  PHE A 282      24.262  10.985 -21.379  1.00 85.07           C
ATOM   2650  HZ  PHE A 282      23.660  10.214 -21.837  1.00 85.07           H
ATOM   2651  N   THR A 283      28.047  11.831 -17.155  1.00 88.78           N
ATOM   2652  H   THR A 283      28.138  12.731 -16.707  1.00 88.78           H
ATOM   2653  CA  THR A 283      27.719  10.695 -16.284  1.00 88.78           C
ATOM   2654  HA  THR A 283      28.035   9.763 -16.752  1.00 88.78           H
ATOM   2655  C   THR A 283      26.212  10.660 -16.030  1.00 88.78           C
ATOM   2656  CB  THR A 283      28.461  10.829 -14.949  1.00 88.78           C
ATOM   2657  HB  THR A 283      28.054  11.687 -14.415  1.00 88.78           H
ATOM   2658  O   THR A 283      25.647  11.640 -15.543  1.00 88.78           O
ATOM   2659  CG2 THR A 283      28.270   9.602 -14.067  1.00 88.78           C
ATOM   2660 HG21 THR A 283      27.256   9.582 -13.668  1.00 88.78           H
ATOM   2661 HG22 THR A 283      28.978   9.633 -13.238  1.00 88.78           H
ATOM   2662 HG23 THR A 283      28.445   8.702 -14.655  1.00 88.78           H
ATOM   2663  OG1 THR A 283      29.830  11.089 -15.147  1.00 88.78           O
ATOM   2664  HG1 THR A 283      30.266  10.300 -15.477  1.00 88.78           H
ATOM   2665  N   ALA A 284      25.546   9.548 -16.344  1.00 89.27           N
ATOM   2666  H   ALA A 284      26.069   8.767 -16.716  1.00 89.27           H
ATOM   2667  CA  ALA A 284      24.135   9.328 -16.015  1.00 89.27           C
ATOM   2668  HA  ALA A 284      23.631  10.286 -15.887  1.00 89.27           H
ATOM   2669  C   ALA A 284      24.016   8.531 -14.716  1.00 89.27           C
ATOM   2670  CB  ALA A 284      23.452   8.576 -17.162  1.00 89.27           C
ATOM   2671  HB1 ALA A 284      23.845   7.561 -17.218  1.00 89.27           H
ATOM   2672  HB2 ALA A 284      22.378   8.532 -16.982  1.00 89.27           H
ATOM   2673  HB3 ALA A 284      23.647   9.077 -18.110  1.00 89.27           H
ATOM   2674  O   ALA A 284      24.693   7.518 -14.576  1.00 89.27           O
ATOM   2675  N   TRP A 285      23.139   8.938 -13.801  1.00 93.28           N
ATOM   2676  H   TRP A 285      22.562   9.741 -14.007  1.00 93.28           H
ATOM   2677  CA  TRP A 285      22.856   8.194 -12.568  1.00 93.28           C
ATOM   2678  HA  TRP A 285      23.601   7.412 -12.421  1.00 93.28           H
ATOM   2679  C   TRP A 285      21.493   7.521 -12.654  1.00 93.28           C
ATOM   2680  CB  TRP A 285      22.931   9.134 -11.365  1.00 93.28           C
ATOM   2681  HB2 TRP A 285      22.493   8.633 -10.502  1.00 93.28           H
ATOM   2682  HB3 TRP A 285      22.336  10.026 -11.563  1.00 93.28           H
ATOM   2683  O   TRP A 285      20.519   8.177 -13.014  1.00 93.28           O
ATOM   2684  CG  TRP A 285      24.320   9.539 -10.996  1.00 93.28           C
ATOM   2685  CD1 TRP A 285      24.980  10.631 -11.445  1.00 93.28           C
ATOM   2686  HD1 TRP A 285      24.575  11.353 -12.138  1.00 93.28           H
ATOM   2687  CD2 TRP A 285      25.258   8.830 -10.135  1.00 93.28           C
ATOM   2688  CE2 TRP A 285      26.470   9.577 -10.075  1.00 93.28           C
ATOM   2689  CE3 TRP A 285      25.211   7.612  -9.424  1.00 93.28           C
ATOM   2690  HE3 TRP A 285      24.326   6.999  -9.507  1.00 93.28           H
ATOM   2691  NE1 TRP A 285      26.250  10.658 -10.903  1.00 93.28           N
ATOM   2692  HE1 TRP A 285      26.944  11.351 -11.143  1.00 93.28           H
ATOM   2693  CH2 TRP A 285      27.488   7.947  -8.605  1.00 93.28           C
ATOM   2694  HH2 TRP A 285      28.338   7.591  -8.042  1.00 93.28           H
ATOM   2695  CZ2 TRP A 285      27.573   9.153  -9.321  1.00 93.28           C
ATOM   2696  HZ2 TRP A 285      28.486   9.731  -9.318  1.00 93.28           H
ATOM   2697  CZ3 TRP A 285      26.311   7.177  -8.660  1.00 93.28           C
ATOM   2698  HZ3 TRP A 285      26.265   6.230  -8.142  1.00 93.28           H
ATOM   2699  N   ASN A 286      21.414   6.246 -12.276  1.00 93.29           N
ATOM   2700  H   ASN A 286      22.258   5.772 -11.986  1.00 93.29           H
ATOM   2701  CA  ASN A 286      20.189   5.452 -12.307  1.00 93.29           C
ATOM   2702  HA  ASN A 286      19.327   6.110 -12.419  1.00 93.29           H
ATOM   2703  C   ASN A 286      20.014   4.666 -11.006  1.00 93.29           C
ATOM   2704  CB  ASN A 286      20.222   4.510 -13.514  1.00 93.29           C
ATOM   2705  HB2 ASN A 286      21.140   3.924 -13.473  1.00 93.29           H
ATOM   2706  HB3 ASN A 286      19.375   3.824 -13.479  1.00 93.29           H
ATOM   2707  O   ASN A 286      20.985   4.258 -10.371  1.00 93.29           O
ATOM   2708  CG  ASN A 286      20.150   5.249 -14.832  1.00 93.29           C
ATOM   2709  ND2 ASN A 286      21.068   4.992 -15.732  1.00 93.29           N
ATOM   2710 HD21 ASN A 286      20.933   5.427 -16.634  1.00 93.29           H
ATOM   2711 HD22 ASN A 286      21.714   4.231 -15.576  1.00 93.29           H
ATOM   2712  OD1 ASN A 286      19.285   6.074 -15.067  1.00 93.29           O
ATOM   2713  N   CYS A 287      18.758   4.462 -10.616  1.00 95.32           N
ATOM   2714  H   CYS A 287      18.025   4.694 -11.270  1.00 95.32           H
ATOM   2715  CA  CYS A 287      18.379   3.685  -9.442  1.00 95.32           C
ATOM   2716  HA  CYS A 287      19.262   3.255  -8.969  1.00 95.32           H
ATOM   2717  C   CYS A 287      17.466   2.544  -9.883  1.00 95.32           C
ATOM   2718  CB  CYS A 287      17.691   4.599  -8.425  1.00 95.32           C
ATOM   2719  HB2 CYS A 287      16.915   5.155  -8.952  1.00 95.32           H
ATOM   2720  HB3 CYS A 287      18.420   5.309  -8.034  1.00 95.32           H
ATOM   2721  O   CYS A 287      16.251   2.740  -9.982  1.00 95.32           O
ATOM   2722  SG  CYS A 287      16.900   3.719  -7.051  1.00 95.32           S
ATOM   2723  N   ASP A 288      18.054   1.371 -10.104  1.00 93.10           N
ATOM   2724  H   ASP A 288      19.035   1.269  -9.886  1.00 93.10           H
ATOM   2725  CA  ASP A 288      17.349   0.198 -10.620  1.00 93.10           C
ATOM   2726  HA  ASP A 288      16.276   0.391 -10.606  1.00 93.10           H
ATOM   2727  C   ASP A 288      17.582  -1.036  -9.747  1.00 93.10           C
ATOM   2728  CB  ASP A 288      17.720  -0.086 -12.087  1.00 93.10           C
ATOM   2729  HB2 ASP A 288      17.135  -0.933 -12.444  1.00 93.10           H
ATOM   2730  HB3 ASP A 288      18.769  -0.374 -12.150  1.00 93.10           H
ATOM   2731  O   ASP A 288      18.302  -1.021  -8.747  1.00 93.10           O
ATOM   2732  CG  ASP A 288      17.414   1.088 -13.015  1.00 93.10           C
ATOM   2733  OD1 ASP A 288      16.285   1.616 -12.932  1.00 93.10           O
ATOM   2734  OD2 ASP A 288      18.318   1.450 -13.797  1.00 93.10           O
ATOM   2735  N   GLU A 289      16.906  -2.112 -10.120  1.00 93.30           N
ATOM   2736  H   GLU A 289      16.374  -2.053 -10.976  1.00 93.30           H
ATOM   2737  CA  GLU A 289      16.918  -3.395  -9.437  1.00 93.30           C
ATOM   2738  HA  GLU A 289      17.204  -3.269  -8.392  1.00 93.30           H
ATOM   2739  C   GLU A 289      17.920  -4.343 -10.112  1.00 93.30           C
ATOM   2740  CB  GLU A 289      15.499  -3.959  -9.489  1.00 93.30           C
ATOM   2741  HB2 GLU A 289      15.219  -4.049 -10.539  1.00 93.30           H
ATOM   2742  HB3 GLU A 289      15.498  -4.952  -9.038  1.00 93.30           H
ATOM   2743  O   GLU A 289      17.649  -4.899 -11.175  1.00 93.30           O
ATOM   2744  CG  GLU A 289      14.463  -3.101  -8.746  1.00 93.30           C
ATOM   2745  HG2 GLU A 289      14.607  -3.233  -7.674  1.00 93.30           H
ATOM   2746  HG3 GLU A 289      14.616  -2.046  -8.972  1.00 93.30           H
ATOM   2747  CD  GLU A 289      13.024  -3.460  -9.130  1.00 93.30           C
ATOM   2748  OE1 GLU A 289      12.130  -2.806  -8.544  1.00 93.30           O
ATOM   2749  OE2 GLU A 289      12.839  -4.337 -10.014  1.00 93.30           O
ATOM   2750  N   ALA A 290      19.068  -4.550  -9.473  1.00 92.74           N
ATOM   2751  H   ALA A 290      19.211  -4.069  -8.597  1.00 92.74           H
ATOM   2752  CA  ALA A 290      20.150  -5.434  -9.892  1.00 92.74           C
ATOM   2753  HA  ALA A 290      20.105  -5.553 -10.975  1.00 92.74           H
ATOM   2754  C   ALA A 290      20.002  -6.839  -9.273  1.00 92.74           C
ATOM   2755  CB  ALA A 290      21.479  -4.744  -9.556  1.00 92.74           C
ATOM   2756  HB1 ALA A 290      21.533  -3.773 -10.048  1.00 92.74           H
ATOM   2757  HB2 ALA A 290      21.568  -4.602  -8.479  1.00 92.74           H
ATOM   2758  HB3 ALA A 290      22.312  -5.358  -9.898  1.00 92.74           H
ATOM   2759  O   ALA A 290      20.856  -7.316  -8.523  1.00 92.74           O
ATOM   2760  N   PHE A 291      18.885  -7.516  -9.555  1.00 93.20           N
ATOM   2761  H   PHE A 291      18.232  -7.102 -10.205  1.00 93.20           H
ATOM   2762  CA  PHE A 291      18.699  -8.908  -9.128  1.00 93.20           C
ATOM   2763  HA  PHE A 291      18.932  -8.960  -8.065  1.00 93.20           H
ATOM   2764  C   PHE A 291      19.642  -9.859  -9.889  1.00 93.20           C
ATOM   2765  CB  PHE A 291      17.248  -9.350  -9.321  1.00 93.20           C
ATOM   2766  HB2 PHE A 291      17.209 -10.439  -9.364  1.00 93.20           H
ATOM   2767  HB3 PHE A 291      16.925  -8.974 -10.292  1.00 93.20           H
ATOM   2768  O   PHE A 291      19.883  -9.673 -11.085  1.00 93.20           O
ATOM   2769  CG  PHE A 291      16.289  -8.886  -8.242  1.00 93.20           C
ATOM   2770  CD1 PHE A 291      15.980  -9.719  -7.150  1.00 93.20           C
ATOM   2771  HD1 PHE A 291      16.432 -10.696  -7.071  1.00 93.20           H
ATOM   2772  CD2 PHE A 291      15.681  -7.627  -8.348  1.00 93.20           C
ATOM   2773  HD2 PHE A 291      15.898  -7.011  -9.209  1.00 93.20           H
ATOM   2774  CE1 PHE A 291      15.068  -9.286  -6.169  1.00 93.20           C
ATOM   2775  HE1 PHE A 291      14.816  -9.937  -5.345  1.00 93.20           H
ATOM   2776  CE2 PHE A 291      14.781  -7.184  -7.361  1.00 93.20           C
ATOM   2777  HE2 PHE A 291      14.304  -6.221  -7.458  1.00 93.20           H
ATOM   2778  CZ  PHE A 291      14.477  -8.015  -6.268  1.00 93.20           C
ATOM   2779  HZ  PHE A 291      13.767  -7.686  -5.523  1.00 93.20           H
ATOM   2780  N   PRO A 292      20.153 -10.918  -9.234  1.00 92.85           N
ATOM   2781  CA  PRO A 292      21.040 -11.873  -9.879  1.00 92.85           C
ATOM   2782  HA  PRO A 292      21.870 -11.337 -10.339  1.00 92.85           H
ATOM   2783  C   PRO A 292      20.302 -12.671 -10.960  1.00 92.85           C
ATOM   2784  CB  PRO A 292      21.587 -12.759  -8.755  1.00 92.85           C
ATOM   2785  HB2 PRO A 292      21.756 -13.785  -9.082  1.00 92.85           H
ATOM   2786  HB3 PRO A 292      22.512 -12.326  -8.374  1.00 92.85           H
ATOM   2787  O   PRO A 292      19.218 -13.211 -10.732  1.00 92.85           O
ATOM   2788  CG  PRO A 292      20.509 -12.679  -7.675  1.00 92.85           C
ATOM   2789  HG2 PRO A 292      19.731 -13.413  -7.885  1.00 92.85           H
ATOM   2790  HG3 PRO A 292      20.923 -12.837  -6.679  1.00 92.85           H
ATOM   2791  CD  PRO A 292      19.956 -11.265  -7.837  1.00 92.85           C
ATOM   2792  HD2 PRO A 292      20.538 -10.574  -7.226  1.00 92.85           H
ATOM   2793  HD3 PRO A 292      18.905 -11.231  -7.550  1.00 92.85           H
ATOM   2794  N   THR A 293      20.934 -12.777 -12.130  1.00 89.26           N
ATOM   2795  H   THR A 293      21.811 -12.290 -12.242  1.00 89.26           H
ATOM   2796  CA  THR A 293      20.472 -13.603 -13.250  1.00 89.26           C
ATOM   2797  HA  THR A 293      19.542 -14.103 -12.982  1.00 89.26           H
ATOM   2798  C   THR A 293      21.525 -14.663 -13.560  1.00 89.26           C
ATOM   2799  CB  THR A 293      20.195 -12.742 -14.489  1.00 89.26           C
ATOM   2800  HB  THR A 293      21.112 -12.246 -14.805  1.00 89.26           H
ATOM   2801  O   THR A 293      22.637 -14.337 -13.976  1.00 89.26           O
ATOM   2802  CG2 THR A 293      19.640 -13.572 -15.646  1.00 89.26           C
ATOM   2803 HG21 THR A 293      19.316 -12.905 -16.445  1.00 89.26           H
ATOM   2804 HG22 THR A 293      18.781 -14.146 -15.297  1.00 89.26           H
ATOM   2805 HG23 THR A 293      20.408 -14.245 -16.026  1.00 89.26           H
ATOM   2806  OG1 THR A 293      19.222 -11.768 -14.218  1.00 89.26           O
ATOM   2807  HG1 THR A 293      19.398 -11.348 -13.373  1.00 89.26           H
ATOM   2808  N   GLU A 294      21.189 -15.940 -13.386  1.00 88.52           N
ATOM   2809  H   GLU A 294      20.252 -16.147 -13.071  1.00 88.52           H
ATOM   2810  CA  GLU A 294      22.082 -17.059 -13.700  1.00 88.52           C
ATOM   2811  HA  GLU A 294      23.099 -16.686 -13.822  1.00 88.52           H
ATOM   2812  C   GLU A 294      21.667 -17.739 -15.007  1.00 88.52           C
ATOM   2813  CB  GLU A 294      22.115 -18.096 -12.571  1.00 88.52           C
ATOM   2814  HB2 GLU A 294      22.722 -18.932 -12.920  1.00 88.52           H
ATOM   2815  HB3 GLU A 294      21.106 -18.464 -12.386  1.00 88.52           H
ATOM   2816  O   GLU A 294      20.516 -18.128 -15.178  1.00 88.52           O
ATOM   2817  CG  GLU A 294      22.712 -17.583 -11.253  1.00 88.52           C
ATOM   2818  HG2 GLU A 294      23.677 -17.123 -11.467  1.00 88.52           H
ATOM   2819  HG3 GLU A 294      22.053 -16.824 -10.832  1.00 88.52           H
ATOM   2820  CD  GLU A 294      22.914 -18.717 -10.230  1.00 88.52           C
ATOM   2821  OE1 GLU A 294      23.528 -18.462  -9.176  1.00 88.52           O
ATOM   2822  OE2 GLU A 294      22.548 -19.888 -10.518  1.00 88.52           O
ATOM   2823  N   ARG A 295      22.610 -17.955 -15.927  1.00 88.21           N
ATOM   2824  H   ARG A 295      23.546 -17.625 -15.738  1.00 88.21           H
ATOM   2825  CA  ARG A 295      22.374 -18.702 -17.173  1.00 88.21           C
ATOM   2826  HA  ARG A 295      21.315 -18.941 -17.271  1.00 88.21           H
ATOM   2827  C   ARG A 295      23.131 -20.021 -17.118  1.00 88.21           C
ATOM   2828  CB  ARG A 295      22.774 -17.843 -18.381  1.00 88.21           C
ATOM   2829  HB2 ARG A 295      23.810 -17.523 -18.273  1.00 88.21           H
ATOM   2830  HB3 ARG A 295      22.695 -18.448 -19.284  1.00 88.21           H
ATOM   2831  O   ARG A 295      24.359 -20.022 -17.091  1.00 88.21           O
ATOM   2832  CG  ARG A 295      21.871 -16.610 -18.534  1.00 88.21           C
ATOM   2833  HG2 ARG A 295      20.834 -16.935 -18.616  1.00 88.21           H
ATOM   2834  HG3 ARG A 295      21.972 -15.967 -17.659  1.00 88.21           H
ATOM   2835  CD  ARG A 295      22.250 -15.814 -19.786  1.00 88.21           C
ATOM   2836  HD2 ARG A 295      23.300 -15.528 -19.716  1.00 88.21           H
ATOM   2837  HD3 ARG A 295      22.112 -16.451 -20.660  1.00 88.21           H
ATOM   2838  NE  ARG A 295      21.424 -14.600 -19.926  1.00 88.21           N
ATOM   2839  HE  ARG A 295      20.748 -14.423 -19.197  1.00 88.21           H
ATOM   2840  NH1 ARG A 295      22.285 -13.863 -21.927  1.00 88.21           N
ATOM   2841 HH11 ARG A 295      22.293 -13.176 -22.667  1.00 88.21           H
ATOM   2842 HH12 ARG A 295      22.902 -14.662 -21.954  1.00 88.21           H
ATOM   2843  NH2 ARG A 295      20.689 -12.682 -20.912  1.00 88.21           N
ATOM   2844 HH21 ARG A 295      20.709 -12.015 -21.670  1.00 88.21           H
ATOM   2845 HH22 ARG A 295      20.048 -12.522 -20.148  1.00 88.21           H
ATOM   2846  CZ  ARG A 295      21.470 -13.725 -20.917  1.00 88.21           C
ATOM   2847  N   LYS A 296      22.417 -21.149 -17.086  1.00 87.95           N
ATOM   2848  H   LYS A 296      21.411 -21.070 -17.124  1.00 87.95           H
ATOM   2849  CA  LYS A 296      23.020 -22.491 -16.996  1.00 87.95           C
ATOM   2850  HA  LYS A 296      24.102 -22.404 -17.099  1.00 87.95           H
ATOM   2851  C   LYS A 296      22.538 -23.375 -18.138  1.00 87.95           C
ATOM   2852  CB  LYS A 296      22.735 -23.125 -15.620  1.00 87.95           C
ATOM   2853  HB2 LYS A 296      23.048 -24.169 -15.638  1.00 87.95           H
ATOM   2854  HB3 LYS A 296      21.663 -23.090 -15.425  1.00 87.95           H
ATOM   2855  O   LYS A 296      21.341 -23.476 -18.386  1.00 87.95           O
ATOM   2856  CG  LYS A 296      23.492 -22.407 -14.489  1.00 87.95           C
ATOM   2857  HG2 LYS A 296      24.562 -22.474 -14.683  1.00 87.95           H
ATOM   2858  HG3 LYS A 296      23.208 -21.354 -14.481  1.00 87.95           H
ATOM   2859  CD  LYS A 296      23.194 -22.995 -13.100  1.00 87.95           C
ATOM   2860  HD2 LYS A 296      22.129 -22.884 -12.896  1.00 87.95           H
ATOM   2861  HD3 LYS A 296      23.464 -24.051 -13.070  1.00 87.95           H
ATOM   2862  CE  LYS A 296      24.007 -22.212 -12.059  1.00 87.95           C
ATOM   2863  HE2 LYS A 296      25.056 -22.505 -12.112  1.00 87.95           H
ATOM   2864  HE3 LYS A 296      23.946 -21.155 -12.317  1.00 87.95           H
ATOM   2865  NZ  LYS A 296      23.489 -22.349 -10.679  1.00 87.95           N
ATOM   2866  HZ1 LYS A 296      23.956 -21.685 -10.078  1.00 87.95           H
ATOM   2867  HZ2 LYS A 296      22.566 -21.940 -10.640  1.00 87.95           H
ATOM   2868  HZ3 LYS A 296      23.516 -23.284 -10.297  1.00 87.95           H
ATOM   2869  N   PHE A 297      23.466 -24.046 -18.818  1.00 89.02           N
ATOM   2870  H   PHE A 297      24.437 -23.927 -18.567  1.00 89.02           H
ATOM   2871  CA  PHE A 297      23.121 -25.065 -19.808  1.00 89.02           C
ATOM   2872  HA  PHE A 297      22.326 -24.688 -20.451  1.00 89.02           H
ATOM   2873  C   PHE A 297      22.593 -26.319 -19.105  1.00 89.02           C
ATOM   2874  CB  PHE A 297      24.324 -25.370 -20.705  1.00 89.02           C
ATOM   2875  HB2 PHE A 297      25.131 -25.788 -20.104  1.00 89.02           H
ATOM   2876  HB3 PHE A 297      24.685 -24.439 -21.144  1.00 89.02           H
ATOM   2877  O   PHE A 297      23.322 -26.977 -18.360  1.00 89.02           O
ATOM   2878  CG  PHE A 297      23.979 -26.327 -21.829  1.00 89.02           C
ATOM   2879  CD1 PHE A 297      24.275 -27.700 -21.713  1.00 89.02           C
ATOM   2880  HD1 PHE A 297      24.766 -28.071 -20.826  1.00 89.02           H
ATOM   2881  CD2 PHE A 297      23.328 -25.849 -22.981  1.00 89.02           C
ATOM   2882  HD2 PHE A 297      23.091 -24.800 -23.075  1.00 89.02           H
ATOM   2883  CE1 PHE A 297      23.933 -28.582 -22.754  1.00 89.02           C
ATOM   2884  HE1 PHE A 297      24.170 -29.634 -22.685  1.00 89.02           H
ATOM   2885  CE2 PHE A 297      22.978 -26.734 -24.015  1.00 89.02           C
ATOM   2886  HE2 PHE A 297      22.475 -26.369 -24.898  1.00 89.02           H
ATOM   2887  CZ  PHE A 297      23.283 -28.100 -23.903  1.00 89.02           C
ATOM   2888  HZ  PHE A 297      23.015 -28.774 -24.703  1.00 89.02           H
ATOM   2889  N   VAL A 298      21.326 -26.659 -19.339  1.00 88.51           N
ATOM   2890  H   VAL A 298      20.787 -26.107 -19.991  1.00 88.51           H
ATOM   2891  CA  VAL A 298      20.687 -27.837 -18.748  1.00 88.51           C
ATOM   2892  HA  VAL A 298      21.252 -28.149 -17.869  1.00 88.51           H
ATOM   2893  C   VAL A 298      20.733 -28.973 -19.766  1.00 88.51           C
ATOM   2894  CB  VAL A 298      19.258 -27.519 -18.263  1.00 88.51           C
ATOM   2895  HB  VAL A 298      18.644 -27.197 -19.104  1.00 88.51           H
ATOM   2896  O   VAL A 298      19.915 -29.028 -20.682  1.00 88.51           O
ATOM   2897  CG1 VAL A 298      18.618 -28.755 -17.616  1.00 88.51           C
ATOM   2898 HG11 VAL A 298      18.506 -29.554 -18.348  1.00 88.51           H
ATOM   2899 HG12 VAL A 298      19.222 -29.104 -16.778  1.00 88.51           H
ATOM   2900 HG13 VAL A 298      17.624 -28.496 -17.250  1.00 88.51           H
ATOM   2901  CG2 VAL A 298      19.272 -26.407 -17.204  1.00 88.51           C
ATOM   2902 HG21 VAL A 298      18.260 -26.235 -16.838  1.00 88.51           H
ATOM   2903 HG22 VAL A 298      19.637 -25.478 -17.642  1.00 88.51           H
ATOM   2904 HG23 VAL A 298      19.914 -26.687 -16.369  1.00 88.51           H
ATOM   2905  N   LYS A 299      21.676 -29.913 -19.590  1.00 85.84           N
ATOM   2906  H   LYS A 299      22.347 -29.754 -18.852  1.00 85.84           H
ATOM   2907  CA  LYS A 299      21.878 -31.061 -20.503  1.00 85.84           C
ATOM   2908  HA  LYS A 299      22.197 -30.682 -21.474  1.00 85.84           H
ATOM   2909  C   LYS A 299      20.593 -31.853 -20.791  1.00 85.84           C
ATOM   2910  CB  LYS A 299      22.953 -32.023 -19.959  1.00 85.84           C
ATOM   2911  HB2 LYS A 299      22.753 -32.238 -18.910  1.00 85.84           H
ATOM   2912  HB3 LYS A 299      22.878 -32.961 -20.511  1.00 85.84           H
ATOM   2913  O   LYS A 299      20.426 -32.308 -21.912  1.00 85.84           O
ATOM   2914  CG  LYS A 299      24.393 -31.507 -20.120  1.00 85.84           C
ATOM   2915  HG2 LYS A 299      24.572 -31.277 -21.170  1.00 85.84           H
ATOM   2916  HG3 LYS A 299      24.524 -30.601 -19.528  1.00 85.84           H
ATOM   2917  CD  LYS A 299      25.409 -32.570 -19.670  1.00 85.84           C
ATOM   2918  HD2 LYS A 299      25.256 -33.476 -20.257  1.00 85.84           H
ATOM   2919  HD3 LYS A 299      25.243 -32.799 -18.617  1.00 85.84           H
ATOM   2920  CE  LYS A 299      26.847 -32.071 -19.869  1.00 85.84           C
ATOM   2921  HE2 LYS A 299      26.985 -31.163 -19.282  1.00 85.84           H
ATOM   2922  HE3 LYS A 299      26.979 -31.808 -20.919  1.00 85.84           H
ATOM   2923  NZ  LYS A 299      27.850 -33.094 -19.473  1.00 85.84           N
ATOM   2924  HZ1 LYS A 299      28.787 -32.746 -19.617  1.00 85.84           H
ATOM   2925  HZ2 LYS A 299      27.740 -33.931 -20.027  1.00 85.84           H
ATOM   2926  HZ3 LYS A 299      27.749 -33.339 -18.498  1.00 85.84           H
ATOM   2927  N   GLY A 300      19.696 -31.996 -19.810  1.00 89.18           N
ATOM   2928  H   GLY A 300      19.903 -31.586 -18.911  1.00 89.18           H
ATOM   2929  CA  GLY A 300      18.431 -32.729 -19.973  1.00 89.18           C
ATOM   2930  HA2 GLY A 300      17.995 -32.907 -18.990  1.00 89.18           H
ATOM   2931  HA3 GLY A 300      18.632 -33.696 -20.435  1.00 89.18           H
ATOM   2932  C   GLY A 300      17.374 -32.018 -20.828  1.00 89.18           C
ATOM   2933  O   GLY A 300      16.513 -32.684 -21.386  1.00 89.18           O
ATOM   2934  N   VAL A 301      17.444 -30.688 -20.950  1.00 86.53           N
ATOM   2935  H   VAL A 301      18.211 -30.204 -20.506  1.00 86.53           H
ATOM   2936  CA  VAL A 301      16.542 -29.882 -21.800  1.00 86.53           C
ATOM   2937  HA  VAL A 301      15.652 -30.467 -22.034  1.00 86.53           H
ATOM   2938  C   VAL A 301      17.211 -29.543 -23.141  1.00 86.53           C
ATOM   2939  CB  VAL A 301      16.079 -28.611 -21.050  1.00 86.53           C
ATOM   2940  HB  VAL A 301      16.939 -27.958 -20.900  1.00 86.53           H
ATOM   2941  O   VAL A 301      16.533 -29.270 -24.124  1.00 86.53           O
ATOM   2942  CG1 VAL A 301      14.995 -27.838 -21.810  1.00 86.53           C
ATOM   2943 HG11 VAL A 301      14.708 -26.949 -21.248  1.00 86.53           H
ATOM   2944 HG12 VAL A 301      15.364 -27.516 -22.784  1.00 86.53           H
ATOM   2945 HG13 VAL A 301      14.120 -28.469 -21.963  1.00 86.53           H
ATOM   2946  CG2 VAL A 301      15.472 -28.942 -19.677  1.00 86.53           C
ATOM   2947 HG21 VAL A 301      15.140 -28.026 -19.188  1.00 86.53           H
ATOM   2948 HG22 VAL A 301      16.207 -29.424 -19.032  1.00 86.53           H
ATOM   2949 HG23 VAL A 301      14.620 -29.611 -19.800  1.00 86.53           H
ATOM   2950  N   GLY A 302      18.548 -29.580 -23.204  1.00 90.30           N
ATOM   2951  H   GLY A 302      19.058 -29.800 -22.360  1.00 90.30           H
ATOM   2952  CA  GLY A 302      19.320 -29.269 -24.410  1.00 90.30           C
ATOM   2953  HA2 GLY A 302      18.835 -29.724 -25.274  1.00 90.30           H
ATOM   2954  HA3 GLY A 302      20.316 -29.699 -24.310  1.00 90.30           H
ATOM   2955  C   GLY A 302      19.473 -27.770 -24.688  1.00 90.30           C
ATOM   2956  O   GLY A 302      19.895 -27.398 -25.779  1.00 90.30           O
ATOM   2957  N   CYS A 303      19.154 -26.900 -23.724  1.00 90.72           N
ATOM   2958  H   CYS A 303      18.815 -27.258 -22.843  1.00 90.72           H
ATOM   2959  CA  CYS A 303      19.227 -25.447 -23.876  1.00 90.72           C
ATOM   2960  HA  CYS A 303      19.908 -25.220 -24.696  1.00 90.72           H
ATOM   2961  C   CYS A 303      19.795 -24.744 -22.628  1.00 90.72           C
ATOM   2962  CB  CYS A 303      17.838 -24.920 -24.277  1.00 90.72           C
ATOM   2963  HB2 CYS A 303      17.461 -25.503 -25.118  1.00 90.72           H
ATOM   2964  HB3 CYS A 303      17.913 -23.878 -24.588  1.00 90.72           H
ATOM   2965  O   CYS A 303      19.945 -25.338 -21.554  1.00 90.72           O
ATOM   2966  SG  CYS A 303      16.677 -25.039 -22.888  1.00 90.72           S
ATOM   2967  HG  CYS A 303      15.598 -24.582 -23.529  1.00 90.72           H
ATOM   2968  N   VAL A 304      20.140 -23.461 -22.780  1.00 88.29           N
ATOM   2969  H   VAL A 304      19.945 -23.020 -23.668  1.00 88.29           H
ATOM   2970  CA  VAL A 304      20.504 -22.580 -21.662  1.00 88.29           C
ATOM   2971  HA  VAL A 304      21.070 -23.149 -20.924  1.00 88.29           H
ATOM   2972  C   VAL A 304      19.225 -22.094 -20.988  1.00 88.29           C
ATOM   2973  CB  VAL A 304      21.387 -21.402 -22.119  1.00 88.29           C
ATOM   2974  HB  VAL A 304      20.852 -20.813 -22.864  1.00 88.29           H
ATOM   2975  O   VAL A 304      18.420 -21.410 -21.611  1.00 88.29           O
ATOM   2976  CG1 VAL A 304      21.763 -20.491 -20.944  1.00 88.29           C
ATOM   2977 HG11 VAL A 304      22.419 -19.696 -21.298  1.00 88.29           H
ATOM   2978 HG12 VAL A 304      22.273 -21.063 -20.169  1.00 88.29           H
ATOM   2979 HG13 VAL A 304      20.869 -20.030 -20.524  1.00 88.29           H
ATOM   2980  CG2 VAL A 304      22.696 -21.906 -22.742  1.00 88.29           C
ATOM   2981 HG21 VAL A 304      23.247 -22.514 -22.024  1.00 88.29           H
ATOM   2982 HG22 VAL A 304      23.313 -21.057 -23.039  1.00 88.29           H
ATOM   2983 HG23 VAL A 304      22.486 -22.494 -23.636  1.00 88.29           H
ATOM   2984  N   VAL A 305      19.055 -22.438 -19.713  1.00 85.59           N
ATOM   2985  H   VAL A 305      19.780 -22.978 -19.261  1.00 85.59           H
ATOM   2986  CA  VAL A 305      17.960 -21.951 -18.871  1.00 85.59           C
ATOM   2987  HA  VAL A 305      17.134 -21.640 -19.510  1.00 85.59           H
ATOM   2988  C   VAL A 305      18.451 -20.732 -18.097  1.00 85.59           C
ATOM   2989  CB  VAL A 305      17.427 -23.057 -17.940  1.00 85.59           C
ATOM   2990  HB  VAL A 305      18.230 -23.394 -17.284  1.00 85.59           H
ATOM   2991  O   VAL A 305      19.503 -20.778 -17.449  1.00 85.59           O
ATOM   2992  CG1 VAL A 305      16.267 -22.556 -17.071  1.00 85.59           C
ATOM   2993 HG11 VAL A 305      15.459 -22.178 -17.698  1.00 85.59           H
ATOM   2994 HG12 VAL A 305      15.887 -23.369 -16.453  1.00 85.59           H
ATOM   2995 HG13 VAL A 305      16.603 -21.762 -16.405  1.00 85.59           H
ATOM   2996  CG2 VAL A 305      16.920 -24.258 -18.753  1.00 85.59           C
ATOM   2997 HG21 VAL A 305      16.508 -25.015 -18.086  1.00 85.59           H
ATOM   2998 HG22 VAL A 305      17.735 -24.705 -19.324  1.00 85.59           H
ATOM   2999 HG23 VAL A 305      16.143 -23.937 -19.447  1.00 85.59           H
ATOM   3000  N   THR A 306      17.690 -19.643 -18.182  1.00 85.43           N
ATOM   3001  H   THR A 306      16.853 -19.682 -18.746  1.00 85.43           H
ATOM   3002  CA  THR A 306      17.926 -18.410 -17.425  1.00 85.43           C
ATOM   3003  HA  THR A 306      18.982 -18.341 -17.163  1.00 85.43           H
ATOM   3004  C   THR A 306      17.102 -18.451 -16.142  1.00 85.43           C
ATOM   3005  CB  THR A 306      17.573 -17.170 -18.260  1.00 85.43           C
ATOM   3006  HB  THR A 306      16.505 -17.166 -18.476  1.00 85.43           H
ATOM   3007  O   THR A 306      15.879 -18.528 -16.193  1.00 85.43           O
ATOM   3008  CG2 THR A 306      17.956 -15.873 -17.553  1.00 85.43           C
ATOM   3009 HG21 THR A 306      17.354 -15.751 -16.653  1.00 85.43           H
ATOM   3010 HG22 THR A 306      17.760 -15.023 -18.207  1.00 85.43           H
ATOM   3011 HG23 THR A 306      19.011 -15.895 -17.280  1.00 85.43           H
ATOM   3012  OG1 THR A 306      18.286 -17.182 -19.480  1.00 85.43           O
ATOM   3013  HG1 THR A 306      17.709 -16.784 -20.136  1.00 85.43           H
ATOM   3014  N   TYR A 307      17.774 -18.403 -14.998  1.00 85.62           N
ATOM   3015  H   TYR A 307      18.781 -18.340 -15.041  1.00 85.62           H
ATOM   3016  CA  TYR A 307      17.173 -18.259 -13.679  1.00 85.62           C
ATOM   3017  HA  TYR A 307      16.122 -18.546 -13.714  1.00 85.62           H
ATOM   3018  C   TYR A 307      17.271 -16.794 -13.269  1.00 85.62           C
ATOM   3019  CB  TYR A 307      17.885 -19.167 -12.670  1.00 85.62           C
ATOM   3020  HB2 TYR A 307      18.935 -18.878 -12.608  1.00 85.62           H
ATOM   3021  HB3 TYR A 307      17.447 -19.003 -11.686  1.00 85.62           H
ATOM   3022  O   TYR A 307      18.352 -16.313 -12.927  1.00 85.62           O
ATOM   3023  CG  TYR A 307      17.807 -20.642 -13.002  1.00 85.62           C
ATOM   3024  CD1 TYR A 307      16.719 -21.408 -12.543  1.00 85.62           C
ATOM   3025  HD1 TYR A 307      15.944 -20.944 -11.951  1.00 85.62           H
ATOM   3026  CD2 TYR A 307      18.810 -21.238 -13.792  1.00 85.62           C
ATOM   3027  HD2 TYR A 307      19.622 -20.632 -14.167  1.00 85.62           H
ATOM   3028  CE1 TYR A 307      16.637 -22.776 -12.865  1.00 85.62           C
ATOM   3029  HE1 TYR A 307      15.804 -23.373 -12.524  1.00 85.62           H
ATOM   3030  CE2 TYR A 307      18.724 -22.602 -14.126  1.00 85.62           C
ATOM   3031  HE2 TYR A 307      19.472 -23.048 -14.764  1.00 85.62           H
ATOM   3032  OH  TYR A 307      17.550 -24.688 -13.982  1.00 85.62           O
ATOM   3033  HH  TYR A 307      18.252 -24.949 -14.582  1.00 85.62           H
ATOM   3034  CZ  TYR A 307      17.638 -23.372 -13.657  1.00 85.62           C
ATOM   3035  N   ASP A 308      16.146 -16.090 -13.333  1.00 89.43           N
ATOM   3036  H   ASP A 308      15.302 -16.528 -13.672  1.00 89.43           H
ATOM   3037  CA  ASP A 308      16.059 -14.685 -12.955  1.00 89.43           C
ATOM   3038  HA  ASP A 308      17.059 -14.254 -12.908  1.00 89.43           H
ATOM   3039  C   ASP A 308      15.427 -14.550 -11.562  1.00 89.43           C
ATOM   3040  CB  ASP A 308      15.311 -13.912 -14.049  1.00 89.43           C
ATOM   3041  HB2 ASP A 308      14.279 -14.259 -14.097  1.00 89.43           H
ATOM   3042  HB3 ASP A 308      15.786 -14.115 -15.008  1.00 89.43           H
ATOM   3043  O   ASP A 308      14.237 -14.819 -11.353  1.00 89.43           O
ATOM   3044  CG  ASP A 308      15.331 -12.402 -13.807  1.00 89.43           C
ATOM   3045  OD1 ASP A 308      15.747 -11.990 -12.699  1.00 89.43           O
ATOM   3046  OD2 ASP A 308      14.858 -11.674 -14.700  1.00 89.43           O
ATOM   3047  N   ALA A 309      16.237 -14.136 -10.584  1.00 93.21           N
ATOM   3048  H   ALA A 309      17.186 -13.877 -10.813  1.00 93.21           H
ATOM   3049  CA  ALA A 309      15.764 -13.920  -9.223  1.00 93.21           C
ATOM   3050  HA  ALA A 309      15.277 -14.832  -8.880  1.00 93.21           H
ATOM   3051  C   ALA A 309      14.727 -12.787  -9.133  1.00 93.21           C
ATOM   3052  CB  ALA A 309      16.970 -13.651  -8.323  1.00 93.21           C
ATOM   3053  HB1 ALA A 309      17.659 -14.494  -8.374  1.00 93.21           H
ATOM   3054  HB2 ALA A 309      17.480 -12.748  -8.660  1.00 93.21           H
ATOM   3055  HB3 ALA A 309      16.640 -13.517  -7.293  1.00 93.21           H
ATOM   3056  O   ALA A 309      13.893 -12.819  -8.225  1.00 93.21           O
ATOM   3057  N   LYS A 310      14.726 -11.830 -10.076  1.00 92.67           N
ATOM   3058  H   LYS A 310      15.374 -11.913 -10.846  1.00 92.67           H
ATOM   3059  CA  LYS A 310      13.711 -10.772 -10.176  1.00 92.67           C
ATOM   3060  HA  LYS A 310      13.659 -10.227  -9.233  1.00 92.67           H
ATOM   3061  C   LYS A 310      12.338 -11.364 -10.460  1.00 92.67           C
ATOM   3062  CB  LYS A 310      14.095  -9.802 -11.307  1.00 92.67           C
ATOM   3063  HB2 LYS A 310      15.138  -9.502 -11.200  1.00 92.67           H
ATOM   3064  HB3 LYS A 310      13.992 -10.296 -12.273  1.00 92.67           H
ATOM   3065  O   LYS A 310      11.374 -11.060  -9.758  1.00 92.67           O
ATOM   3066  CG  LYS A 310      13.214  -8.555 -11.324  1.00 92.67           C
ATOM   3067  HG2 LYS A 310      13.231  -8.084 -10.342  1.00 92.67           H
ATOM   3068  HG3 LYS A 310      12.192  -8.846 -11.570  1.00 92.67           H
ATOM   3069  CD  LYS A 310      13.707  -7.557 -12.375  1.00 92.67           C
ATOM   3070  HD2 LYS A 310      13.747  -8.036 -13.353  1.00 92.67           H
ATOM   3071  HD3 LYS A 310      14.702  -7.210 -12.098  1.00 92.67           H
ATOM   3072  CE  LYS A 310      12.732  -6.379 -12.408  1.00 92.67           C
ATOM   3073  HE2 LYS A 310      12.594  -6.028 -11.386  1.00 92.67           H
ATOM   3074  HE3 LYS A 310      11.765  -6.717 -12.782  1.00 92.67           H
ATOM   3075  NZ  LYS A 310      13.242  -5.252 -13.213  1.00 92.67           N
ATOM   3076  HZ1 LYS A 310      12.607  -4.472 -13.120  1.00 92.67           H
ATOM   3077  HZ2 LYS A 310      14.130  -4.952 -12.836  1.00 92.67           H
ATOM   3078  HZ3 LYS A 310      13.344  -5.509 -14.185  1.00 92.67           H
ATOM   3079  N   GLN A 311      12.257 -12.253 -11.451  1.00 93.02           N
ATOM   3080  H   GLN A 311      13.097 -12.447 -11.978  1.00 93.02           H
ATOM   3081  CA  GLN A 311      11.013 -12.933 -11.813  1.00 93.02           C
ATOM   3082  HA  GLN A 311      10.253 -12.188 -12.048  1.00 93.02           H
ATOM   3083  C   GLN A 311      10.482 -13.759 -10.642  1.00 93.02           C
ATOM   3084  CB  GLN A 311      11.220 -13.827 -13.042  1.00 93.02           C
ATOM   3085  HB2 GLN A 311      12.049 -14.512 -12.868  1.00 93.02           H
ATOM   3086  HB3 GLN A 311      10.315 -14.415 -13.198  1.00 93.02           H
ATOM   3087  O   GLN A 311       9.313 -13.635 -10.279  1.00 93.02           O
ATOM   3088  CG  GLN A 311      11.486 -13.010 -14.312  1.00 93.02           C
ATOM   3089  HG2 GLN A 311      12.408 -12.437 -14.206  1.00 93.02           H
ATOM   3090  HG3 GLN A 311      10.667 -12.306 -14.460  1.00 93.02           H
ATOM   3091  CD  GLN A 311      11.584 -13.862 -15.569  1.00 93.02           C
ATOM   3092  NE2 GLN A 311      11.456 -13.249 -16.724  1.00 93.02           N
ATOM   3093 HE21 GLN A 311      11.310 -12.249 -16.747  1.00 93.02           H
ATOM   3094 HE22 GLN A 311      11.590 -13.791 -17.565  1.00 93.02           H
ATOM   3095  OE1 GLN A 311      11.736 -15.076 -15.536  1.00 93.02           O
ATOM   3096  N   LEU A 312      11.349 -14.547  -9.997  1.00 93.16           N
ATOM   3097  H   LEU A 312      12.294 -14.608 -10.350  1.00 93.16           H
ATOM   3098  CA  LEU A 312      10.966 -15.331  -8.823  1.00 93.16           C
ATOM   3099  HA  LEU A 312      10.152 -15.994  -9.116  1.00 93.16           H
ATOM   3100  C   LEU A 312      10.448 -14.437  -7.687  1.00 93.16           C
ATOM   3101  CB  LEU A 312      12.169 -16.173  -8.369  1.00 93.16           C
ATOM   3102  HB2 LEU A 312      12.995 -15.503  -8.132  1.00 93.16           H
ATOM   3103  HB3 LEU A 312      12.484 -16.811  -9.195  1.00 93.16           H
ATOM   3104  O   LEU A 312       9.402 -14.728  -7.102  1.00 93.16           O
ATOM   3105  CG  LEU A 312      11.877 -17.050  -7.136  1.00 93.16           C
ATOM   3106  HG  LEU A 312      11.581 -16.419  -6.298  1.00 93.16           H
ATOM   3107  CD1 LEU A 312      10.772 -18.075  -7.403  1.00 93.16           C
ATOM   3108 HD11 LEU A 312      10.679 -18.750  -6.552  1.00 93.16           H
ATOM   3109 HD12 LEU A 312      11.008 -18.654  -8.296  1.00 93.16           H
ATOM   3110 HD13 LEU A 312       9.818 -17.566  -7.541  1.00 93.16           H
ATOM   3111  CD2 LEU A 312      13.144 -17.798  -6.726  1.00 93.16           C
ATOM   3112 HD21 LEU A 312      13.938 -17.082  -6.512  1.00 93.16           H
ATOM   3113 HD22 LEU A 312      12.951 -18.386  -5.829  1.00 93.16           H
ATOM   3114 HD23 LEU A 312      13.466 -18.457  -7.531  1.00 93.16           H
ATOM   3115  N   PHE A 313      11.156 -13.342  -7.398  1.00 94.90           N
ATOM   3116  H   PHE A 313      12.003 -13.158  -7.916  1.00 94.90           H
ATOM   3117  CA  PHE A 313      10.756 -12.377  -6.382  1.00 94.90           C
ATOM   3118  HA  PHE A 313      10.704 -12.884  -5.419  1.00 94.90           H
ATOM   3119  C   PHE A 313       9.358 -11.818  -6.665  1.00 94.90           C
ATOM   3120  CB  PHE A 313      11.801 -11.258  -6.278  1.00 94.90           C
ATOM   3121  HB2 PHE A 313      12.724 -11.668  -5.869  1.00 94.90           H
ATOM   3122  HB3 PHE A 313      12.027 -10.872  -7.273  1.00 94.90           H
ATOM   3123  O   PHE A 313       8.497 -11.894  -5.791  1.00 94.90           O
ATOM   3124  CG  PHE A 313      11.337 -10.109  -5.410  1.00 94.90           C
ATOM   3125  CD1 PHE A 313      10.778  -8.962  -6.002  1.00 94.90           C
ATOM   3126  HD1 PHE A 313      10.733  -8.870  -7.077  1.00 94.90           H
ATOM   3127  CD2 PHE A 313      11.364 -10.230  -4.009  1.00 94.90           C
ATOM   3128  HD2 PHE A 313      11.763 -11.125  -3.555  1.00 94.90           H
ATOM   3129  CE1 PHE A 313      10.228  -7.954  -5.194  1.00 94.90           C
ATOM   3130  HE1 PHE A 313       9.752  -7.104  -5.660  1.00 94.90           H
ATOM   3131  CE2 PHE A 313      10.846  -9.201  -3.203  1.00 94.90           C
ATOM   3132  HE2 PHE A 313      10.857  -9.301  -2.128  1.00 94.90           H
ATOM   3133  CZ  PHE A 313      10.279  -8.061  -3.794  1.00 94.90           C
ATOM   3134  HZ  PHE A 313       9.854  -7.283  -3.177  1.00 94.90           H
ATOM   3135  N   TYR A 314       9.095 -11.322  -7.877  1.00 94.64           N
ATOM   3136  H   TYR A 314       9.836 -11.279  -8.562  1.00 94.64           H
ATOM   3137  CA  TYR A 314       7.799 -10.725  -8.201  1.00 94.64           C
ATOM   3138  HA  TYR A 314       7.537 -10.049  -7.386  1.00 94.64           H
ATOM   3139  C   TYR A 314       6.654 -11.731  -8.284  1.00 94.64           C
ATOM   3140  CB  TYR A 314       7.893  -9.894  -9.477  1.00 94.64           C
ATOM   3141  HB2 TYR A 314       6.889  -9.717  -9.864  1.00 94.64           H
ATOM   3142  HB3 TYR A 314       8.446 -10.453 -10.232  1.00 94.64           H
ATOM   3143  O   TYR A 314       5.541 -11.395  -7.890  1.00 94.64           O
ATOM   3144  CG  TYR A 314       8.528  -8.545  -9.238  1.00 94.64           C
ATOM   3145  CD1 TYR A 314       7.910  -7.629  -8.361  1.00 94.64           C
ATOM   3146  HD1 TYR A 314       6.986  -7.896  -7.868  1.00 94.64           H
ATOM   3147  CD2 TYR A 314       9.719  -8.203  -9.895  1.00 94.64           C
ATOM   3148  HD2 TYR A 314      10.185  -8.901 -10.575  1.00 94.64           H
ATOM   3149  CE1 TYR A 314       8.458  -6.348  -8.175  1.00 94.64           C
ATOM   3150  HE1 TYR A 314       7.968  -5.623  -7.541  1.00 94.64           H
ATOM   3151  CE2 TYR A 314      10.275  -6.930  -9.698  1.00 94.64           C
ATOM   3152  HE2 TYR A 314      11.184  -6.626 -10.196  1.00 94.64           H
ATOM   3153  OH  TYR A 314      10.142  -4.759  -8.782  1.00 94.64           O
ATOM   3154  HH  TYR A 314       9.711  -4.125  -8.204  1.00 94.64           H
ATOM   3155  CZ  TYR A 314       9.630  -5.999  -8.870  1.00 94.64           C
ATOM   3156  N   VAL A 315       6.902 -12.978  -8.694  1.00 94.26           N
ATOM   3157  H   VAL A 315       7.821 -13.198  -9.051  1.00 94.26           H
ATOM   3158  CA  VAL A 315       5.886 -14.041  -8.608  1.00 94.26           C
ATOM   3159  HA  VAL A 315       4.996 -13.725  -9.154  1.00 94.26           H
ATOM   3160  C   VAL A 315       5.472 -14.256  -7.159  1.00 94.26           C
ATOM   3161  CB  VAL A 315       6.392 -15.360  -9.219  1.00 94.26           C
ATOM   3162  HB  VAL A 315       7.381 -15.592  -8.821  1.00 94.26           H
ATOM   3163  O   VAL A 315       4.283 -14.206  -6.839  1.00 94.26           O
ATOM   3164  CG1 VAL A 315       5.468 -16.555  -8.955  1.00 94.26           C
ATOM   3165 HG11 VAL A 315       4.453 -16.319  -9.275  1.00 94.26           H
ATOM   3166 HG12 VAL A 315       5.469 -16.806  -7.894  1.00 94.26           H
ATOM   3167 HG13 VAL A 315       5.826 -17.424  -9.507  1.00 94.26           H
ATOM   3168  CG2 VAL A 315       6.486 -15.202 -10.728  1.00 94.26           C
ATOM   3169 HG21 VAL A 315       5.494 -15.101 -11.169  1.00 94.26           H
ATOM   3170 HG22 VAL A 315       7.057 -14.296 -10.930  1.00 94.26           H
ATOM   3171 HG23 VAL A 315       7.001 -16.057 -11.165  1.00 94.26           H
ATOM   3172  N   ILE A 316       6.445 -14.450  -6.265  1.00 93.77           N
ATOM   3173  H   ILE A 316       7.403 -14.436  -6.583  1.00 93.77           H
ATOM   3174  CA  ILE A 316       6.174 -14.666  -4.840  1.00 93.77           C
ATOM   3175  HA  ILE A 316       5.470 -15.492  -4.741  1.00 93.77           H
ATOM   3176  C   ILE A 316       5.505 -13.430  -4.234  1.00 93.77           C
ATOM   3177  CB  ILE A 316       7.473 -15.043  -4.093  1.00 93.77           C
ATOM   3178  HB  ILE A 316       8.230 -14.290  -4.309  1.00 93.77           H
ATOM   3179  O   ILE A 316       4.510 -13.568  -3.517  1.00 93.77           O
ATOM   3180  CG1 ILE A 316       7.983 -16.419  -4.583  1.00 93.77           C
ATOM   3181 HG12 ILE A 316       7.289 -17.198  -4.267  1.00 93.77           H
ATOM   3182 HG13 ILE A 316       8.019 -16.434  -5.672  1.00 93.77           H
ATOM   3183  CG2 ILE A 316       7.238 -15.074  -2.568  1.00 93.77           C
ATOM   3184 HG21 ILE A 316       8.153 -15.356  -2.047  1.00 93.77           H
ATOM   3185 HG22 ILE A 316       6.963 -14.085  -2.200  1.00 93.77           H
ATOM   3186 HG23 ILE A 316       6.450 -15.785  -2.321  1.00 93.77           H
ATOM   3187  CD1 ILE A 316       9.389 -16.768  -4.079  1.00 93.77           C
ATOM   3188 HD11 ILE A 316       9.386 -16.928  -3.001  1.00 93.77           H
ATOM   3189 HD12 ILE A 316      10.082 -15.964  -4.329  1.00 93.77           H
ATOM   3190 HD13 ILE A 316       9.723 -17.687  -4.559  1.00 93.77           H
ATOM   3191  N   PHE A 317       6.019 -12.237  -4.534  1.00 93.98           N
ATOM   3192  H   PHE A 317       6.843 -12.206  -5.118  1.00 93.98           H
ATOM   3193  CA  PHE A 317       5.510 -10.969  -4.026  1.00 93.98           C
ATOM   3194  HA  PHE A 317       5.516 -11.001  -2.936  1.00 93.98           H
ATOM   3195  C   PHE A 317       4.065 -10.740  -4.471  1.00 93.98           C
ATOM   3196  CB  PHE A 317       6.429  -9.824  -4.474  1.00 93.98           C
ATOM   3197  HB2 PHE A 317       7.457 -10.070  -4.211  1.00 93.98           H
ATOM   3198  HB3 PHE A 317       6.379  -9.722  -5.558  1.00 93.98           H
ATOM   3199  O   PHE A 317       3.187 -10.559  -3.635  1.00 93.98           O
ATOM   3200  CG  PHE A 317       6.086  -8.492  -3.840  1.00 93.98           C
ATOM   3201  CD1 PHE A 317       5.154  -7.630  -4.448  1.00 93.98           C
ATOM   3202  HD1 PHE A 317       4.697  -7.904  -5.387  1.00 93.98           H
ATOM   3203  CD2 PHE A 317       6.696  -8.122  -2.628  1.00 93.98           C
ATOM   3204  HD2 PHE A 317       7.430  -8.773  -2.176  1.00 93.98           H
ATOM   3205  CE1 PHE A 317       4.823  -6.409  -3.832  1.00 93.98           C
ATOM   3206  HE1 PHE A 317       4.114  -5.743  -4.300  1.00 93.98           H
ATOM   3207  CE2 PHE A 317       6.364  -6.903  -2.011  1.00 93.98           C
ATOM   3208  HE2 PHE A 317       6.838  -6.619  -1.084  1.00 93.98           H
ATOM   3209  CZ  PHE A 317       5.424  -6.049  -2.612  1.00 93.98           C
ATOM   3210  HZ  PHE A 317       5.177  -5.110  -2.138  1.00 93.98           H
ATOM   3211  N   THR A 318       3.763 -10.821  -5.765  1.00 93.90           N
ATOM   3212  H   THR A 318       4.499 -10.972  -6.440  1.00 93.90           H
ATOM   3213  CA  THR A 318       2.411 -10.562  -6.272  1.00 93.90           C
ATOM   3214  HA  THR A 318       2.060  -9.629  -5.831  1.00 93.90           H
ATOM   3215  C   THR A 318       1.414 -11.649  -5.847  1.00 93.90           C
ATOM   3216  CB  THR A 318       2.452 -10.351  -7.790  1.00 93.90           C
ATOM   3217  HB  THR A 318       2.887 -11.225  -8.274  1.00 93.90           H
ATOM   3218  O   THR A 318       0.266 -11.332  -5.526  1.00 93.90           O
ATOM   3219  CG2 THR A 318       1.075 -10.083  -8.373  1.00 93.90           C
ATOM   3220 HG21 THR A 318       1.176  -9.650  -9.368  1.00 93.90           H
ATOM   3221 HG22 THR A 318       0.547 -11.035  -8.439  1.00 93.90           H
ATOM   3222 HG23 THR A 318       0.518  -9.389  -7.744  1.00 93.90           H
ATOM   3223  OG1 THR A 318       3.230  -9.218  -8.093  1.00 93.90           O
ATOM   3224  HG1 THR A 318       2.696  -8.428  -7.986  1.00 93.90           H
ATOM   3225  N   ILE A 319       1.819 -12.920  -5.732  1.00 94.52           N
ATOM   3226  H   ILE A 319       2.756 -13.167  -6.016  1.00 94.52           H
ATOM   3227  CA  ILE A 319       0.949 -13.960  -5.155  1.00 94.52           C
ATOM   3228  HA  ILE A 319      -0.008 -13.937  -5.676  1.00 94.52           H
ATOM   3229  C   ILE A 319       0.655 -13.654  -3.684  1.00 94.52           C
ATOM   3230  CB  ILE A 319       1.546 -15.374  -5.350  1.00 94.52           C
ATOM   3231  HB  ILE A 319       2.588 -15.361  -5.032  1.00 94.52           H
ATOM   3232  O   ILE A 319      -0.508 -13.579  -3.290  1.00 94.52           O
ATOM   3233  CG1 ILE A 319       1.474 -15.755  -6.846  1.00 94.52           C
ATOM   3234 HG12 ILE A 319       0.432 -15.871  -7.144  1.00 94.52           H
ATOM   3235 HG13 ILE A 319       1.897 -14.951  -7.450  1.00 94.52           H
ATOM   3236  CG2 ILE A 319       0.796 -16.425  -4.502  1.00 94.52           C
ATOM   3237 HG21 ILE A 319       1.218 -17.416  -4.667  1.00 94.52           H
ATOM   3238 HG22 ILE A 319       0.904 -16.213  -3.439  1.00 94.52           H
ATOM   3239 HG23 ILE A 319      -0.262 -16.437  -4.766  1.00 94.52           H
ATOM   3240  CD1 ILE A 319       2.234 -17.041  -7.194  1.00 94.52           C
ATOM   3241 HD11 ILE A 319       2.266 -17.155  -8.278  1.00 94.52           H
ATOM   3242 HD12 ILE A 319       3.254 -16.985  -6.812  1.00 94.52           H
ATOM   3243 HD13 ILE A 319       1.733 -17.912  -6.774  1.00 94.52           H
ATOM   3244  N   THR A 320       1.693 -13.445  -2.875  1.00 92.73           N
ATOM   3245  H   THR A 320       2.619 -13.466  -3.278  1.00 92.73           H
ATOM   3246  CA  THR A 320       1.580 -13.334  -1.412  1.00 92.73           C
ATOM   3247  HA  THR A 320       0.941 -14.138  -1.046  1.00 92.73           H
ATOM   3248  C   THR A 320       0.959 -12.012  -0.972  1.00 92.73           C
ATOM   3249  CB  THR A 320       2.962 -13.490  -0.760  1.00 92.73           C
ATOM   3250  HB  THR A 320       3.602 -12.658  -1.057  1.00 92.73           H
ATOM   3251  O   THR A 320       0.231 -11.970   0.016  1.00 92.73           O
ATOM   3252  CG2 THR A 320       2.904 -13.550   0.764  1.00 92.73           C
ATOM   3253 HG21 THR A 320       2.218 -14.336   1.080  1.00 92.73           H
ATOM   3254 HG22 THR A 320       2.575 -12.589   1.159  1.00 92.73           H
ATOM   3255 HG23 THR A 320       3.900 -13.763   1.153  1.00 92.73           H
ATOM   3256  OG1 THR A 320       3.556 -14.691  -1.188  1.00 92.73           O
ATOM   3257  HG1 THR A 320       4.004 -14.484  -2.012  1.00 92.73           H
ATOM   3258  N   CYS A 321       1.230 -10.929  -1.694  1.00 91.68           N
ATOM   3259  H   CYS A 321       1.886 -11.022  -2.456  1.00 91.68           H
ATOM   3260  CA  CYS A 321       0.891  -9.566  -1.289  1.00 91.68           C
ATOM   3261  HA  CYS A 321       0.586  -9.565  -0.243  1.00 91.68           H
ATOM   3262  C   CYS A 321      -0.276  -8.971  -2.077  1.00 91.68           C
ATOM   3263  CB  CYS A 321       2.142  -8.691  -1.405  1.00 91.68           C
ATOM   3264  HB2 CYS A 321       1.918  -7.689  -1.041  1.00 91.68           H
ATOM   3265  HB3 CYS A 321       2.451  -8.607  -2.447  1.00 91.68           H
ATOM   3266  O   CYS A 321      -0.771  -7.910  -1.708  1.00 91.68           O
ATOM   3267  SG  CYS A 321       3.480  -9.438  -0.433  1.00 91.68           S
ATOM   3268  HG  CYS A 321       2.942  -9.252   0.776  1.00 91.68           H
ATOM   3269  N   TYR A 322      -0.745  -9.637  -3.133  1.00 94.05           N
ATOM   3270  H   TYR A 322      -0.264 -10.471  -3.437  1.00 94.05           H
ATOM   3271  CA  TYR A 322      -1.884  -9.164  -3.911  1.00 94.05           C
ATOM   3272  HA  TYR A 322      -2.398  -8.384  -3.350  1.00 94.05           H
ATOM   3273  C   TYR A 322      -2.937 -10.254  -4.122  1.00 94.05           C
ATOM   3274  CB  TYR A 322      -1.381  -8.504  -5.200  1.00 94.05           C
ATOM   3275  HB2 TYR A 322      -0.687  -7.704  -4.942  1.00 94.05           H
ATOM   3276  HB3 TYR A 322      -0.835  -9.223  -5.812  1.00 94.05           H
ATOM   3277  O   TYR A 322      -4.011 -10.171  -3.524  1.00 94.05           O
ATOM   3278  CG  TYR A 322      -2.497  -7.923  -6.023  1.00 94.05           C
ATOM   3279  CD1 TYR A 322      -2.952  -8.601  -7.171  1.00 94.05           C
ATOM   3280  HD1 TYR A 322      -2.477  -9.516  -7.492  1.00 94.05           H
ATOM   3281  CD2 TYR A 322      -3.102  -6.723  -5.606  1.00 94.05           C
ATOM   3282  HD2 TYR A 322      -2.740  -6.209  -4.728  1.00 94.05           H
ATOM   3283  CE1 TYR A 322      -4.038  -8.087  -7.897  1.00 94.05           C
ATOM   3284  HE1 TYR A 322      -4.402  -8.609  -8.770  1.00 94.05           H
ATOM   3285  CE2 TYR A 322      -4.191  -6.211  -6.326  1.00 94.05           C
ATOM   3286  HE2 TYR A 322      -4.684  -5.302  -6.015  1.00 94.05           H
ATOM   3287  OH  TYR A 322      -5.761  -6.436  -8.085  1.00 94.05           O
ATOM   3288  HH  TYR A 322      -5.931  -6.859  -8.930  1.00 94.05           H
ATOM   3289  CZ  TYR A 322      -4.665  -6.904  -7.456  1.00 94.05           C
ATOM   3290  N   PHE A 323      -2.647 -11.307  -4.891  1.00 95.71           N
ATOM   3291  H   PHE A 323      -1.729 -11.365  -5.307  1.00 95.71           H
ATOM   3292  CA  PHE A 323      -3.669 -12.293  -5.270  1.00 95.71           C
ATOM   3293  HA  PHE A 323      -4.513 -11.756  -5.702  1.00 95.71           H
ATOM   3294  C   PHE A 323      -4.228 -13.087  -4.087  1.00 95.71           C
ATOM   3295  CB  PHE A 323      -3.121 -13.250  -6.334  1.00 95.71           C
ATOM   3296  HB2 PHE A 323      -2.155 -13.637  -6.010  1.00 95.71           H
ATOM   3297  HB3 PHE A 323      -3.797 -14.101  -6.419  1.00 95.71           H
ATOM   3298  O   PHE A 323      -5.449 -13.201  -3.952  1.00 95.71           O
ATOM   3299  CG  PHE A 323      -3.001 -12.634  -7.710  1.00 95.71           C
ATOM   3300  CD1 PHE A 323      -4.165 -12.269  -8.413  1.00 95.71           C
ATOM   3301  HD1 PHE A 323      -5.138 -12.421  -7.968  1.00 95.71           H
ATOM   3302  CD2 PHE A 323      -1.742 -12.463  -8.310  1.00 95.71           C
ATOM   3303  HD2 PHE A 323      -0.846 -12.769  -7.790  1.00 95.71           H
ATOM   3304  CE1 PHE A 323      -4.070 -11.717  -9.702  1.00 95.71           C
ATOM   3305  HE1 PHE A 323      -4.963 -11.445 -10.244  1.00 95.71           H
ATOM   3306  CE2 PHE A 323      -1.650 -11.925  -9.607  1.00 95.71           C
ATOM   3307  HE2 PHE A 323      -0.691 -11.825 -10.093  1.00 95.71           H
ATOM   3308  CZ  PHE A 323      -2.810 -11.541 -10.297  1.00 95.71           C
ATOM   3309  HZ  PHE A 323      -2.733 -11.134 -11.295  1.00 95.71           H
ATOM   3310  N   LEU A 324      -3.370 -13.614  -3.210  1.00 95.65           N
ATOM   3311  H   LEU A 324      -2.379 -13.493  -3.362  1.00 95.65           H
ATOM   3312  CA  LEU A 324      -3.803 -14.381  -2.042  1.00 95.65           C
ATOM   3313  HA  LEU A 324      -4.483 -15.155  -2.397  1.00 95.65           H
ATOM   3314  C   LEU A 324      -4.625 -13.510  -1.067  1.00 95.65           C
ATOM   3315  CB  LEU A 324      -2.589 -15.103  -1.417  1.00 95.65           C
ATOM   3316  HB2 LEU A 324      -2.224 -15.841  -2.130  1.00 95.65           H
ATOM   3317  HB3 LEU A 324      -1.765 -14.405  -1.267  1.00 95.65           H
ATOM   3318  O   LEU A 324      -5.756 -13.896  -0.760  1.00 95.65           O
ATOM   3319  CG  LEU A 324      -2.879 -15.804  -0.080  1.00 95.65           C
ATOM   3320  HG  LEU A 324      -3.389 -15.120   0.599  1.00 95.65           H
ATOM   3321  CD1 LEU A 324      -3.750 -17.040  -0.299  1.00 95.65           C
ATOM   3322 HD11 LEU A 324      -3.905 -17.556   0.649  1.00 95.65           H
ATOM   3323 HD12 LEU A 324      -4.722 -16.747  -0.697  1.00 95.65           H
ATOM   3324 HD13 LEU A 324      -3.264 -17.722  -0.997  1.00 95.65           H
ATOM   3325  CD2 LEU A 324      -1.571 -16.223   0.587  1.00 95.65           C
ATOM   3326 HD21 LEU A 324      -0.958 -15.343   0.780  1.00 95.65           H
ATOM   3327 HD22 LEU A 324      -1.021 -16.903  -0.063  1.00 95.65           H
ATOM   3328 HD23 LEU A 324      -1.779 -16.720   1.534  1.00 95.65           H
ATOM   3329  N   PRO A 325      -4.155 -12.322  -0.629  1.00 95.53           N
ATOM   3330  CA  PRO A 325      -4.945 -11.433   0.218  1.00 95.53           C
ATOM   3331  HA  PRO A 325      -5.136 -11.930   1.170  1.00 95.53           H
ATOM   3332  C   PRO A 325      -6.278 -11.014  -0.403  1.00 95.53           C
ATOM   3333  CB  PRO A 325      -4.058 -10.214   0.456  1.00 95.53           C
ATOM   3334  HB2 PRO A 325      -4.206  -9.474  -0.331  1.00 95.53           H
ATOM   3335  HB3 PRO A 325      -4.236  -9.776   1.439  1.00 95.53           H
ATOM   3336  O   PRO A 325      -7.311 -11.083   0.262  1.00 95.53           O
ATOM   3337  CG  PRO A 325      -2.646 -10.761   0.355  1.00 95.53           C
ATOM   3338  HG2 PRO A 325      -1.928  -9.987   0.086  1.00 95.53           H
ATOM   3339  HG3 PRO A 325      -2.368 -11.241   1.293  1.00 95.53           H
ATOM   3340  CD  PRO A 325      -2.793 -11.812  -0.737  1.00 95.53           C
ATOM   3341  HD2 PRO A 325      -2.630 -11.362  -1.716  1.00 95.53           H
ATOM   3342  HD3 PRO A 325      -2.053 -12.590  -0.549  1.00 95.53           H
ATOM   3343  N   VAL A 326      -6.284 -10.615  -1.681  1.00 94.73           N
ATOM   3344  H   VAL A 326      -5.412 -10.584  -2.190  1.00 94.73           H
ATOM   3345  CA  VAL A 326      -7.512 -10.219  -2.388  1.00 94.73           C
ATOM   3346  HA  VAL A 326      -8.002  -9.425  -1.825  1.00 94.73           H
ATOM   3347  C   VAL A 326      -8.500 -11.380  -2.434  1.00 94.73           C
ATOM   3348  CB  VAL A 326      -7.192  -9.669  -3.793  1.00 94.73           C
ATOM   3349  HB  VAL A 326      -6.518 -10.355  -4.306  1.00 94.73           H
ATOM   3350  O   VAL A 326      -9.674 -11.183  -2.127  1.00 94.73           O
ATOM   3351  CG1 VAL A 326      -8.442  -9.494  -4.663  1.00 94.73           C
ATOM   3352 HG11 VAL A 326      -9.193  -8.903  -4.138  1.00 94.73           H
ATOM   3353 HG12 VAL A 326      -8.175  -8.991  -5.593  1.00 94.73           H
ATOM   3354 HG13 VAL A 326      -8.854 -10.469  -4.922  1.00 94.73           H
ATOM   3355  CG2 VAL A 326      -6.529  -8.289  -3.674  1.00 94.73           C
ATOM   3356 HG21 VAL A 326      -7.234  -7.564  -3.265  1.00 94.73           H
ATOM   3357 HG22 VAL A 326      -5.657  -8.336  -3.022  1.00 94.73           H
ATOM   3358 HG23 VAL A 326      -6.200  -7.956  -4.659  1.00 94.73           H
ATOM   3359  N   THR A 327      -8.032 -12.597  -2.712  1.00 96.06           N
ATOM   3360  H   THR A 327      -7.055 -12.695  -2.948  1.00 96.06           H
ATOM   3361  CA  THR A 327      -8.877 -13.799  -2.723  1.00 96.06           C
ATOM   3362  HA  THR A 327      -9.703 -13.637  -3.415  1.00 96.06           H
ATOM   3363  C   THR A 327      -9.478 -14.075  -1.345  1.00 96.06           C
ATOM   3364  CB  THR A 327      -8.089 -15.020  -3.215  1.00 96.06           C
ATOM   3365  HB  THR A 327      -7.259 -15.227  -2.540  1.00 96.06           H
ATOM   3366  O   THR A 327     -10.691 -14.244  -1.233  1.00 96.06           O
ATOM   3367  CG2 THR A 327      -8.964 -16.267  -3.332  1.00 96.06           C
ATOM   3368 HG21 THR A 327      -8.382 -17.073  -3.777  1.00 96.06           H
ATOM   3369 HG22 THR A 327      -9.306 -16.588  -2.348  1.00 96.06           H
ATOM   3370 HG23 THR A 327      -9.825 -16.058  -3.967  1.00 96.06           H
ATOM   3371  OG1 THR A 327      -7.585 -14.761  -4.502  1.00 96.06           O
ATOM   3372  HG1 THR A 327      -6.798 -14.220  -4.403  1.00 96.06           H
ATOM   3373  N   ILE A 328      -8.667 -14.054  -0.280  1.00 96.37           N
ATOM   3374  H   ILE A 328      -7.681 -13.894  -0.431  1.00 96.37           H
ATOM   3375  CA  ILE A 328      -9.146 -14.256   1.099  1.00 96.37           C
ATOM   3376  HA  ILE A 328      -9.624 -15.233   1.166  1.00 96.37           H
ATOM   3377  C   ILE A 328     -10.207 -13.210   1.455  1.00 96.37           C
ATOM   3378  CB  ILE A 328      -7.967 -14.212   2.101  1.00 96.37           C
ATOM   3379  HB  ILE A 328      -7.389 -13.306   1.918  1.00 96.37           H
ATOM   3380  O   ILE A 328     -11.269 -13.550   1.980  1.00 96.37           O
ATOM   3381  CG1 ILE A 328      -7.043 -15.435   1.906  1.00 96.37           C
ATOM   3382 HG12 ILE A 328      -7.551 -16.335   2.255  1.00 96.37           H
ATOM   3383 HG13 ILE A 328      -6.832 -15.575   0.845  1.00 96.37           H
ATOM   3384  CG2 ILE A 328      -8.478 -14.173   3.559  1.00 96.37           C
ATOM   3385 HG21 ILE A 328      -7.643 -14.199   4.259  1.00 96.37           H
ATOM   3386 HG22 ILE A 328      -9.127 -15.028   3.746  1.00 96.37           H
ATOM   3387 HG23 ILE A 328      -9.026 -13.251   3.749  1.00 96.37           H
ATOM   3388  CD1 ILE A 328      -5.696 -15.307   2.630  1.00 96.37           C
ATOM   3389 HD11 ILE A 328      -5.831 -15.312   3.711  1.00 96.37           H
ATOM   3390 HD12 ILE A 328      -5.064 -16.153   2.363  1.00 96.37           H
ATOM   3391 HD13 ILE A 328      -5.199 -14.385   2.327  1.00 96.37           H
ATOM   3392  N   MET A 329      -9.939 -11.937   1.155  1.00 94.92           N
ATOM   3393  H   MET A 329      -9.057 -11.720   0.714  1.00 94.92           H
ATOM   3394  CA  MET A 329     -10.875 -10.853   1.433  1.00 94.92           C
ATOM   3395  HA  MET A 329     -11.128 -10.885   2.493  1.00 94.92           H
ATOM   3396  C   MET A 329     -12.186 -11.034   0.660  1.00 94.92           C
ATOM   3397  CB  MET A 329     -10.223  -9.497   1.129  1.00 94.92           C
ATOM   3398  HB2 MET A 329     -10.994  -8.727   1.172  1.00 94.92           H
ATOM   3399  HB3 MET A 329      -9.798  -9.506   0.126  1.00 94.92           H
ATOM   3400  O   MET A 329     -13.256 -10.962   1.265  1.00 94.92           O
ATOM   3401  CG  MET A 329      -9.143  -9.132   2.154  1.00 94.92           C
ATOM   3402  HG2 MET A 329      -9.582  -9.207   3.149  1.00 94.92           H
ATOM   3403  HG3 MET A 329      -8.322  -9.848   2.104  1.00 94.92           H
ATOM   3404  SD  MET A 329      -8.471  -7.457   1.984  1.00 94.92           S
ATOM   3405  CE  MET A 329      -7.489  -7.622   0.468  1.00 94.92           C
ATOM   3406  HE1 MET A 329      -8.135  -7.887  -0.369  1.00 94.92           H
ATOM   3407  HE2 MET A 329      -6.996  -6.675   0.250  1.00 94.92           H
ATOM   3408  HE3 MET A 329      -6.731  -8.394   0.605  1.00 94.92           H
ATOM   3409  N   LEU A 330     -12.123 -11.320  -0.643  1.00 94.02           N
ATOM   3410  H   LEU A 330     -11.214 -11.400  -1.076  1.00 94.02           H
ATOM   3411  CA  LEU A 330     -13.303 -11.536  -1.484  1.00 94.02           C
ATOM   3412  HA  LEU A 330     -13.937 -10.650  -1.434  1.00 94.02           H
ATOM   3413  C   LEU A 330     -14.159 -12.707  -0.994  1.00 94.02           C
ATOM   3414  CB  LEU A 330     -12.867 -11.773  -2.941  1.00 94.02           C
ATOM   3415  HB2 LEU A 330     -13.699 -12.211  -3.491  1.00 94.02           H
ATOM   3416  HB3 LEU A 330     -12.056 -12.500  -2.947  1.00 94.02           H
ATOM   3417  O   LEU A 330     -15.375 -12.552  -0.872  1.00 94.02           O
ATOM   3418  CG  LEU A 330     -12.417 -10.508  -3.694  1.00 94.02           C
ATOM   3419  HG  LEU A 330     -11.669  -9.969  -3.112  1.00 94.02           H
ATOM   3420  CD1 LEU A 330     -11.810 -10.913  -5.035  1.00 94.02           C
ATOM   3421 HD11 LEU A 330     -10.967 -11.584  -4.868  1.00 94.02           H
ATOM   3422 HD12 LEU A 330     -12.552 -11.423  -5.650  1.00 94.02           H
ATOM   3423 HD13 LEU A 330     -11.451 -10.029  -5.563  1.00 94.02           H
ATOM   3424  CD2 LEU A 330     -13.585  -9.557  -3.972  1.00 94.02           C
ATOM   3425 HD21 LEU A 330     -13.223  -8.695  -4.532  1.00 94.02           H
ATOM   3426 HD22 LEU A 330     -14.347 -10.067  -4.562  1.00 94.02           H
ATOM   3427 HD23 LEU A 330     -14.028  -9.203  -3.041  1.00 94.02           H
ATOM   3428  N   VAL A 331     -13.547 -13.848  -0.661  1.00 95.49           N
ATOM   3429  H   VAL A 331     -12.548 -13.915  -0.797  1.00 95.49           H
ATOM   3430  CA  VAL A 331     -14.263 -15.020  -0.133  1.00 95.49           C
ATOM   3431  HA  VAL A 331     -15.046 -15.302  -0.838  1.00 95.49           H
ATOM   3432  C   VAL A 331     -14.952 -14.674   1.185  1.00 95.49           C
ATOM   3433  CB  VAL A 331     -13.312 -16.223   0.027  1.00 95.49           C
ATOM   3434  HB  VAL A 331     -12.425 -15.911   0.579  1.00 95.49           H
ATOM   3435  O   VAL A 331     -16.165 -14.851   1.312  1.00 95.49           O
ATOM   3436  CG1 VAL A 331     -13.968 -17.389   0.782  1.00 95.49           C
ATOM   3437 HG11 VAL A 331     -13.300 -18.250   0.779  1.00 95.49           H
ATOM   3438 HG12 VAL A 331     -14.152 -17.115   1.821  1.00 95.49           H
ATOM   3439 HG13 VAL A 331     -14.908 -17.665   0.304  1.00 95.49           H
ATOM   3440  CG2 VAL A 331     -12.882 -16.752  -1.347  1.00 95.49           C
ATOM   3441 HG21 VAL A 331     -13.744 -17.143  -1.888  1.00 95.49           H
ATOM   3442 HG22 VAL A 331     -12.147 -17.547  -1.224  1.00 95.49           H
ATOM   3443 HG23 VAL A 331     -12.428 -15.958  -1.942  1.00 95.49           H
ATOM   3444  N   ASN A 332     -14.217 -14.103   2.142  1.00 94.64           N
ATOM   3445  H   ASN A 332     -13.230 -13.967   1.977  1.00 94.64           H
ATOM   3446  CA  ASN A 332     -14.767 -13.728   3.443  1.00 94.64           C
ATOM   3447  HA  ASN A 332     -15.127 -14.622   3.952  1.00 94.64           H
ATOM   3448  C   ASN A 332     -15.955 -12.769   3.309  1.00 94.64           C
ATOM   3449  CB  ASN A 332     -13.660 -13.076   4.278  1.00 94.64           C
ATOM   3450  HB2 ASN A 332     -14.100 -12.530   5.112  1.00 94.64           H
ATOM   3451  HB3 ASN A 332     -13.123 -12.366   3.650  1.00 94.64           H
ATOM   3452  O   ASN A 332     -16.987 -12.980   3.946  1.00 94.64           O
ATOM   3453  CG  ASN A 332     -12.665 -14.058   4.858  1.00 94.64           C
ATOM   3454  ND2 ASN A 332     -11.551 -13.556   5.330  1.00 94.64           N
ATOM   3455 HD21 ASN A 332     -11.364 -12.576   5.172  1.00 94.64           H
ATOM   3456 HD22 ASN A 332     -10.848 -14.229   5.599  1.00 94.64           H
ATOM   3457  OD1 ASN A 332     -12.878 -15.254   4.937  1.00 94.64           O
ATOM   3458  N   TYR A 333     -15.849 -11.731   2.474  1.00 90.20           N
ATOM   3459  H   TYR A 333     -14.987 -11.591   1.966  1.00 90.20           H
ATOM   3460  CA  TYR A 333     -16.944 -10.773   2.311  1.00 90.20           C
ATOM   3461  HA  TYR A 333     -17.328 -10.536   3.303  1.00 90.20           H
ATOM   3462  C   TYR A 333     -18.125 -11.338   1.539  1.00 90.20           C
ATOM   3463  CB  TYR A 333     -16.471  -9.465   1.679  1.00 90.20           C
ATOM   3464  HB2 TYR A 333     -17.341  -8.849   1.451  1.00 90.20           H
ATOM   3465  HB3 TYR A 333     -15.963  -9.685   0.740  1.00 90.20           H
ATOM   3466  O   TYR A 333     -19.258 -11.024   1.896  1.00 90.20           O
ATOM   3467  CG  TYR A 333     -15.572  -8.668   2.594  1.00 90.20           C
ATOM   3468  CD1 TYR A 333     -16.019  -8.267   3.869  1.00 90.20           C
ATOM   3469  HD1 TYR A 333     -17.032  -8.479   4.176  1.00 90.20           H
ATOM   3470  CD2 TYR A 333     -14.271  -8.362   2.177  1.00 90.20           C
ATOM   3471  HD2 TYR A 333     -13.959  -8.663   1.188  1.00 90.20           H
ATOM   3472  CE1 TYR A 333     -15.129  -7.630   4.752  1.00 90.20           C
ATOM   3473  HE1 TYR A 333     -15.451  -7.364   5.748  1.00 90.20           H
ATOM   3474  CE2 TYR A 333     -13.376  -7.721   3.044  1.00 90.20           C
ATOM   3475  HE2 TYR A 333     -12.364  -7.502   2.737  1.00 90.20           H
ATOM   3476  OH  TYR A 333     -12.899  -6.875   5.204  1.00 90.20           O
ATOM   3477  HH  TYR A 333     -13.283  -6.687   6.064  1.00 90.20           H
ATOM   3478  CZ  TYR A 333     -13.801  -7.385   4.340  1.00 90.20           C
ATOM   3479  N   SER A 334     -17.892 -12.198   0.550  1.00 91.92           N
ATOM   3480  H   SER A 334     -16.939 -12.411   0.293  1.00 91.92           H
ATOM   3481  CA  SER A 334     -18.978 -12.885  -0.156  1.00 91.92           C
ATOM   3482  HA  SER A 334     -19.641 -12.143  -0.601  1.00 91.92           H
ATOM   3483  C   SER A 334     -19.804 -13.725   0.820  1.00 91.92           C
ATOM   3484  CB  SER A 334     -18.422 -13.759  -1.282  1.00 91.92           C
ATOM   3485  HB2 SER A 334     -19.250 -14.237  -1.805  1.00 91.92           H
ATOM   3486  HB3 SER A 334     -17.768 -14.529  -0.874  1.00 91.92           H
ATOM   3487  O   SER A 334     -21.029 -13.618   0.848  1.00 91.92           O
ATOM   3488  OG  SER A 334     -17.701 -12.956  -2.192  1.00 91.92           O
ATOM   3489  HG  SER A 334     -16.831 -12.791  -1.822  1.00 91.92           H
ATOM   3490  N   LEU A 335     -19.136 -14.472   1.706  1.00 93.13           N
ATOM   3491  H   LEU A 335     -18.130 -14.517   1.630  1.00 93.13           H
ATOM   3492  CA  LEU A 335     -19.790 -15.264   2.750  1.00 93.13           C
ATOM   3493  HA  LEU A 335     -20.551 -15.894   2.290  1.00 93.13           H
ATOM   3494  C   LEU A 335     -20.515 -14.390   3.784  1.00 93.13           C
ATOM   3495  CB  LEU A 335     -18.740 -16.157   3.433  1.00 93.13           C
ATOM   3496  HB2 LEU A 335     -19.207 -16.651   4.285  1.00 93.13           H
ATOM   3497  HB3 LEU A 335     -17.938 -15.523   3.812  1.00 93.13           H
ATOM   3498  O   LEU A 335     -21.642 -14.699   4.172  1.00 93.13           O
ATOM   3499  CG  LEU A 335     -18.126 -17.237   2.521  1.00 93.13           C
ATOM   3500  HG  LEU A 335     -17.710 -16.779   1.624  1.00 93.13           H
ATOM   3501  CD1 LEU A 335     -17.002 -17.959   3.262  1.00 93.13           C
ATOM   3502 HD11 LEU A 335     -16.251 -17.239   3.589  1.00 93.13           H
ATOM   3503 HD12 LEU A 335     -16.521 -18.667   2.587  1.00 93.13           H
ATOM   3504 HD13 LEU A 335     -17.397 -18.503   4.120  1.00 93.13           H
ATOM   3505  CD2 LEU A 335     -19.159 -18.274   2.082  1.00 93.13           C
ATOM   3506 HD21 LEU A 335     -19.641 -18.723   2.951  1.00 93.13           H
ATOM   3507 HD22 LEU A 335     -19.912 -17.814   1.442  1.00 93.13           H
ATOM   3508 HD23 LEU A 335     -18.666 -19.057   1.505  1.00 93.13           H
ATOM   3509  N   ILE A 336     -19.904 -13.277   4.204  1.00 90.92           N
ATOM   3510  H   ILE A 336     -18.962 -13.105   3.882  1.00 90.92           H
ATOM   3511  CA  ILE A 336     -20.532 -12.317   5.122  1.00 90.92           C
ATOM   3512  HA  ILE A 336     -20.830 -12.843   6.029  1.00 90.92           H
ATOM   3513  C   ILE A 336     -21.806 -11.726   4.508  1.00 90.92           C
ATOM   3514  CB  ILE A 336     -19.536 -11.201   5.506  1.00 90.92           C
ATOM   3515  HB  ILE A 336     -19.060 -10.841   4.593  1.00 90.92           H
ATOM   3516  O   ILE A 336     -22.841 -11.688   5.174  1.00 90.92           O
ATOM   3517  CG1 ILE A 336     -18.445 -11.715   6.470  1.00 90.92           C
ATOM   3518 HG12 ILE A 336     -18.863 -11.843   7.468  1.00 90.92           H
ATOM   3519 HG13 ILE A 336     -18.097 -12.695   6.143  1.00 90.92           H
ATOM   3520  CG2 ILE A 336     -20.265 -10.014   6.151  1.00 90.92           C
ATOM   3521 HG21 ILE A 336     -20.843  -9.481   5.396  1.00 90.92           H
ATOM   3522 HG22 ILE A 336     -20.937 -10.377   6.929  1.00 90.92           H
ATOM   3523 HG23 ILE A 336     -19.550  -9.313   6.581  1.00 90.92           H
ATOM   3524  CD1 ILE A 336     -17.231 -10.774   6.540  1.00 90.92           C
ATOM   3525 HD11 ILE A 336     -16.409 -11.274   7.051  1.00 90.92           H
ATOM   3526 HD12 ILE A 336     -17.475  -9.859   7.081  1.00 90.92           H
ATOM   3527 HD13 ILE A 336     -16.890 -10.527   5.535  1.00 90.92           H
ATOM   3528  N   VAL A 337     -21.741 -11.258   3.258  1.00 88.44           N
ATOM   3529  H   VAL A 337     -20.866 -11.341   2.761  1.00 88.44           H
ATOM   3530  CA  VAL A 337     -22.884 -10.667   2.546  1.00 88.44           C
ATOM   3531  HA  VAL A 337     -23.298  -9.859   3.149  1.00 88.44           H
ATOM   3532  C   VAL A 337     -23.990 -11.702   2.379  1.00 88.44           C
ATOM   3533  CB  VAL A 337     -22.446 -10.081   1.187  1.00 88.44           C
ATOM   3534  HB  VAL A 337     -21.845 -10.817   0.653  1.00 88.44           H
ATOM   3535  O   VAL A 337     -25.141 -11.404   2.692  1.00 88.44           O
ATOM   3536  CG1 VAL A 337     -23.635  -9.689   0.300  1.00 88.44           C
ATOM   3537 HG11 VAL A 337     -23.276  -9.197  -0.603  1.00 88.44           H
ATOM   3538 HG12 VAL A 337     -24.187 -10.577  -0.008  1.00 88.44           H
ATOM   3539 HG13 VAL A 337     -24.306  -9.018   0.837  1.00 88.44           H
ATOM   3540  CG2 VAL A 337     -21.610  -8.810   1.401  1.00 88.44           C
ATOM   3541 HG21 VAL A 337     -20.769  -9.011   2.065  1.00 88.44           H
ATOM   3542 HG22 VAL A 337     -22.227  -8.024   1.837  1.00 88.44           H
ATOM   3543 HG23 VAL A 337     -21.216  -8.469   0.444  1.00 88.44           H
ATOM   3544  N   TRP A 338     -23.643 -12.928   1.984  1.00 89.49           N
ATOM   3545  H   TRP A 338     -22.684 -13.102   1.721  1.00 89.49           H
ATOM   3546  CA  TRP A 338     -24.588 -14.038   1.875  1.00 89.49           C
ATOM   3547  HA  TRP A 338     -25.358 -13.781   1.148  1.00 89.49           H
ATOM   3548  C   TRP A 338     -25.306 -14.322   3.205  1.00 89.49           C
ATOM   3549  CB  TRP A 338     -23.830 -15.264   1.360  1.00 89.49           C
ATOM   3550  HB2 TRP A 338     -23.436 -15.045   0.368  1.00 89.49           H
ATOM   3551  HB3 TRP A 338     -22.982 -15.466   2.014  1.00 89.49           H
ATOM   3552  O   TRP A 338     -26.537 -14.375   3.250  1.00 89.49           O
ATOM   3553  CG  TRP A 338     -24.656 -16.503   1.274  1.00 89.49           C
ATOM   3554  CD1 TRP A 338     -25.572 -16.771   0.318  1.00 89.49           C
ATOM   3555  HD1 TRP A 338     -25.808 -16.124  -0.514  1.00 89.49           H
ATOM   3556  CD2 TRP A 338     -24.673 -17.645   2.184  1.00 89.49           C
ATOM   3557  CE2 TRP A 338     -25.642 -18.578   1.707  1.00 89.49           C
ATOM   3558  CE3 TRP A 338     -23.966 -17.988   3.358  1.00 89.49           C
ATOM   3559  HE3 TRP A 338     -23.215 -17.309   3.735  1.00 89.49           H
ATOM   3560  NE1 TRP A 338     -26.157 -17.995   0.570  1.00 89.49           N
ATOM   3561  HE1 TRP A 338     -26.858 -18.410  -0.027  1.00 89.49           H
ATOM   3562  CH2 TRP A 338     -25.173 -20.108   3.520  1.00 89.49           C
ATOM   3563  HH2 TRP A 338     -25.345 -21.051   4.019  1.00 89.49           H
ATOM   3564  CZ2 TRP A 338     -25.899 -19.791   2.360  1.00 89.49           C
ATOM   3565  HZ2 TRP A 338     -26.631 -20.478   1.963  1.00 89.49           H
ATOM   3566  CZ3 TRP A 338     -24.211 -19.209   4.017  1.00 89.49           C
ATOM   3567  HZ3 TRP A 338     -23.641 -19.470   4.897  1.00 89.49           H
ATOM   3568  N   LYS A 339     -24.564 -14.400   4.320  1.00 87.37           N
ATOM   3569  H   LYS A 339     -23.560 -14.360   4.220  1.00 87.37           H
ATOM   3570  CA  LYS A 339     -25.140 -14.621   5.658  1.00 87.37           C
ATOM   3571  HA  LYS A 339     -25.745 -15.526   5.608  1.00 87.37           H
ATOM   3572  C   LYS A 339     -26.073 -13.487   6.089  1.00 87.37           C
ATOM   3573  CB  LYS A 339     -23.997 -14.814   6.672  1.00 87.37           C
ATOM   3574  HB2 LYS A 339     -23.376 -15.648   6.346  1.00 87.37           H
ATOM   3575  HB3 LYS A 339     -23.370 -13.922   6.678  1.00 87.37           H
ATOM   3576  O   LYS A 339     -27.144 -13.744   6.640  1.00 87.37           O
ATOM   3577  CG  LYS A 339     -24.469 -15.079   8.114  1.00 87.37           C
ATOM   3578  HG2 LYS A 339     -23.589 -15.146   8.754  1.00 87.37           H
ATOM   3579  HG3 LYS A 339     -25.072 -14.244   8.472  1.00 87.37           H
ATOM   3580  CD  LYS A 339     -25.268 -16.384   8.235  1.00 87.37           C
ATOM   3581  HD2 LYS A 339     -24.678 -17.199   7.817  1.00 87.37           H
ATOM   3582  HD3 LYS A 339     -26.200 -16.295   7.676  1.00 87.37           H
ATOM   3583  CE  LYS A 339     -25.588 -16.680   9.703  1.00 87.37           C
ATOM   3584  HE2 LYS A 339     -24.651 -16.716  10.260  1.00 87.37           H
ATOM   3585  HE3 LYS A 339     -26.183 -15.859  10.103  1.00 87.37           H
ATOM   3586  NZ  LYS A 339     -26.317 -17.965   9.846  1.00 87.37           N
ATOM   3587  HZ1 LYS A 339     -27.194 -17.932   9.346  1.00 87.37           H
ATOM   3588  HZ2 LYS A 339     -25.770 -18.726   9.469  1.00 87.37           H
ATOM   3589  HZ3 LYS A 339     -26.510 -18.164  10.817  1.00 87.37           H
ATOM   3590  N   LEU A 340     -25.670 -12.239   5.854  1.00 84.91           N
ATOM   3591  H   LEU A 340     -24.772 -12.118   5.408  1.00 84.91           H
ATOM   3592  CA  LEU A 340     -26.452 -11.047   6.198  1.00 84.91           C
ATOM   3593  HA  LEU A 340     -26.812 -11.143   7.222  1.00 84.91           H
ATOM   3594  C   LEU A 340     -27.709 -10.896   5.340  1.00 84.91           C
ATOM   3595  CB  LEU A 340     -25.554  -9.802   6.063  1.00 84.91           C
ATOM   3596  HB2 LEU A 340     -26.092  -9.038   5.501  1.00 84.91           H
ATOM   3597  HB3 LEU A 340     -24.688 -10.052   5.450  1.00 84.91           H
ATOM   3598  O   LEU A 340     -28.692 -10.337   5.823  1.00 84.91           O
ATOM   3599  CG  LEU A 340     -25.089  -9.147   7.375  1.00 84.91           C
ATOM   3600  HG  LEU A 340     -25.880  -8.478   7.713  1.00 84.91           H
ATOM   3601  CD1 LEU A 340     -23.856  -8.297   7.078  1.00 84.91           C
ATOM   3602 HD11 LEU A 340     -23.562  -7.738   7.966  1.00 84.91           H
ATOM   3603 HD12 LEU A 340     -23.041  -8.956   6.777  1.00 84.91           H
ATOM   3604 HD13 LEU A 340     -24.071  -7.599   6.269  1.00 84.91           H
ATOM   3605  CD2 LEU A 340     -24.763 -10.081   8.537  1.00 84.91           C
ATOM   3606 HD21 LEU A 340     -24.311  -9.522   9.357  1.00 84.91           H
ATOM   3607 HD22 LEU A 340     -25.670 -10.551   8.916  1.00 84.91           H
ATOM   3608 HD23 LEU A 340     -24.070 -10.852   8.201  1.00 84.91           H
ATOM   3609  N   TRP A 341     -27.687 -11.383   4.099  1.00 81.96           N
ATOM   3610  H   TRP A 341     -26.824 -11.757   3.731  1.00 81.96           H
ATOM   3611  CA  TRP A 341     -28.862 -11.391   3.236  1.00 81.96           C
ATOM   3612  HA  TRP A 341     -29.324 -10.405   3.274  1.00 81.96           H
ATOM   3613  C   TRP A 341     -29.905 -12.399   3.732  1.00 81.96           C
ATOM   3614  CB  TRP A 341     -28.430 -11.659   1.792  1.00 81.96           C
ATOM   3615  HB2 TRP A 341     -28.056 -12.680   1.714  1.00 81.96           H
ATOM   3616  HB3 TRP A 341     -27.607 -10.988   1.547  1.00 81.96           H
ATOM   3617  O   TRP A 341     -31.071 -12.043   3.889  1.00 81.96           O
ATOM   3618  CG  TRP A 341     -29.483 -11.459   0.748  1.00 81.96           C
ATOM   3619  CD1 TRP A 341     -30.678 -10.838   0.908  1.00 81.96           C
ATOM   3620  HD1 TRP A 341     -31.053 -10.412   1.827  1.00 81.96           H
ATOM   3621  CD2 TRP A 341     -29.439 -11.873  -0.652  1.00 81.96           C
ATOM   3622  CE2 TRP A 341     -30.651 -11.462  -1.282  1.00 81.96           C
ATOM   3623  CE3 TRP A 341     -28.495 -12.554  -1.452  1.00 81.96           C
ATOM   3624  HE3 TRP A 341     -27.567 -12.884  -1.009  1.00 81.96           H
ATOM   3625  NE1 TRP A 341     -31.369 -10.844  -0.284  1.00 81.96           N
ATOM   3626  HE1 TRP A 341     -32.300 -10.467  -0.389  1.00 81.96           H
ATOM   3627  CH2 TRP A 341     -29.958 -12.388  -3.405  1.00 81.96           C
ATOM   3628  HH2 TRP A 341     -30.147 -12.592  -4.448  1.00 81.96           H
ATOM   3629  CZ2 TRP A 341     -30.917 -11.709  -2.635  1.00 81.96           C
ATOM   3630  HZ2 TRP A 341     -31.849 -11.390  -3.079  1.00 81.96           H
ATOM   3631  CZ3 TRP A 341     -28.752 -12.808  -2.814  1.00 81.96           C
ATOM   3632  HZ3 TRP A 341     -28.022 -13.332  -3.412  1.00 81.96           H
ATOM   3633  N   GLY A 342     -29.479 -13.609   4.109  1.00 79.35           N
ATOM   3634  H   GLY A 342     -28.519 -13.861   3.922  1.00 79.35           H
ATOM   3635  CA  GLY A 342     -30.373 -14.618   4.691  1.00 79.35           C
ATOM   3636  HA2 GLY A 342     -31.197 -14.805   4.002  1.00 79.35           H
ATOM   3637  HA3 GLY A 342     -29.816 -15.547   4.818  1.00 79.35           H
ATOM   3638  C   GLY A 342     -30.968 -14.229   6.053  1.00 79.35           C
ATOM   3639  O   GLY A 342     -32.041 -14.701   6.415  1.00 79.35           O
ATOM   3640  N   ALA A 343     -30.314 -13.340   6.808  1.00 73.41           N
ATOM   3641  H   ALA A 343     -29.421 -13.003   6.477  1.00 73.41           H
ATOM   3642  CA  ALA A 343     -30.793 -12.887   8.116  1.00 73.41           C
ATOM   3643  HA  ALA A 343     -31.135 -13.761   8.670  1.00 73.41           H
ATOM   3644  C   ALA A 343     -31.993 -11.914   8.056  1.00 73.41           C
ATOM   3645  CB  ALA A 343     -29.608 -12.281   8.879  1.00 73.41           C
ATOM   3646  HB1 ALA A 343     -29.919 -12.018   9.890  1.00 73.41           H
ATOM   3647  HB2 ALA A 343     -29.259 -11.383   8.369  1.00 73.41           H
ATOM   3648  HB3 ALA A 343     -28.794 -13.004   8.934  1.00 73.41           H
ATOM   3649  O   ALA A 343     -32.567 -11.605   9.098  1.00 73.41           O
ATOM   3650  N   GLN A 344     -32.389 -11.426   6.873  1.00 63.50           N
ATOM   3651  H   GLN A 344     -31.920 -11.749   6.039  1.00 63.50           H
ATOM   3652  CA  GLN A 344     -33.489 -10.462   6.705  1.00 63.50           C
ATOM   3653  HA  GLN A 344     -33.453  -9.772   7.548  1.00 63.50           H
ATOM   3654  C   GLN A 344     -34.901 -11.082   6.768  1.00 63.50           C
ATOM   3655  CB  GLN A 344     -33.287  -9.630   5.422  1.00 63.50           C
ATOM   3656  HB2 GLN A 344     -33.200 -10.294   4.562  1.00 63.50           H
ATOM   3657  HB3 GLN A 344     -34.157  -8.991   5.269  1.00 63.50           H
ATOM   3658  O   GLN A 344     -35.834 -10.512   6.206  1.00 63.50           O
ATOM   3659  CG  GLN A 344     -32.070  -8.704   5.490  1.00 63.50           C
ATOM   3660  HG2 GLN A 344     -31.156  -9.296   5.446  1.00 63.50           H
ATOM   3661  HG3 GLN A 344     -32.086  -8.162   6.436  1.00 63.50           H
ATOM   3662  CD  GLN A 344     -32.062  -7.703   4.338  1.00 63.50           C
ATOM   3663  NE2 GLN A 344     -31.968  -6.418   4.611  1.00 63.50           N
ATOM   3664 HE21 GLN A 344     -32.121  -5.844   3.794  1.00 63.50           H
ATOM   3665 HE22 GLN A 344     -32.177  -6.109   5.550  1.00 63.50           H
ATOM   3666  OE1 GLN A 344     -32.144  -8.028   3.171  1.00 63.50           O
ATOM   3667  N   GLN A 345     -35.099 -12.224   7.437  1.00 56.76           N
ATOM   3668  H   GLN A 345     -34.333 -12.634   7.953  1.00 56.76           H
ATOM   3669  CA  GLN A 345     -36.428 -12.835   7.524  1.00 56.76           C
ATOM   3670  HA  GLN A 345     -36.790 -12.928   6.500  1.00 56.76           H
ATOM   3671  C   GLN A 345     -37.409 -11.948   8.323  1.00 56.76           C
ATOM   3672  CB  GLN A 345     -36.369 -14.257   8.094  1.00 56.76           C
ATOM   3673  HB2 GLN A 345     -35.820 -14.267   9.036  1.00 56.76           H
ATOM   3674  HB3 GLN A 345     -37.390 -14.589   8.285  1.00 56.76           H
ATOM   3675  O   GLN A 345     -37.129 -11.627   9.483  1.00 56.76           O
ATOM   3676  CG  GLN A 345     -35.726 -15.231   7.095  1.00 56.76           C
ATOM   3677  HG2 GLN A 345     -36.124 -15.038   6.099  1.00 56.76           H
ATOM   3678  HG3 GLN A 345     -34.647 -15.075   7.066  1.00 56.76           H
ATOM   3679  CD  GLN A 345     -36.007 -16.686   7.450  1.00 56.76           C
ATOM   3680  NE2 GLN A 345     -36.314 -17.525   6.485  1.00 56.76           N
ATOM   3681 HE21 GLN A 345     -36.379 -17.221   5.524  1.00 56.76           H
ATOM   3682 HE22 GLN A 345     -36.530 -18.467   6.778  1.00 56.76           H
ATOM   3683  OE1 GLN A 345     -35.963 -17.095   8.596  1.00 56.76           O
ATOM   3684  N   PRO A 346     -38.554 -11.556   7.729  1.00 50.22           N
ATOM   3685  CA  PRO A 346     -39.569 -10.739   8.380  1.00 50.22           C
ATOM   3686  HA  PRO A 346     -39.102  -9.953   8.974  1.00 50.22           H
ATOM   3687  C   PRO A 346     -40.421 -11.613   9.310  1.00 50.22           C
ATOM   3688  CB  PRO A 346     -40.357 -10.095   7.232  1.00 50.22           C
ATOM   3689  HB2 PRO A 346     -39.839  -9.194   6.903  1.00 50.22           H
ATOM   3690  HB3 PRO A 346     -41.383  -9.858   7.510  1.00 50.22           H
ATOM   3691  O   PRO A 346     -41.493 -12.079   8.947  1.00 50.22           O
ATOM   3692  CG  PRO A 346     -40.291 -11.145   6.125  1.00 50.22           C
ATOM   3693  HG2 PRO A 346     -41.089 -11.875   6.262  1.00 50.22           H
ATOM   3694  HG3 PRO A 346     -40.357 -10.693   5.135  1.00 50.22           H
ATOM   3695  CD  PRO A 346     -38.941 -11.820   6.348  1.00 50.22           C
ATOM   3696  HD2 PRO A 346     -39.028 -12.890   6.162  1.00 50.22           H
ATOM   3697  HD3 PRO A 346     -38.209 -11.379   5.671  1.00 50.22           H
ATOM   3698  N   GLY A 347     -39.914 -11.869  10.511  1.00 58.98           N
ATOM   3699  H   GLY A 347     -38.992 -11.504  10.704  1.00 58.98           H
ATOM   3700  CA  GLY A 347     -40.720 -12.276  11.666  1.00 58.98           C
ATOM   3701  HA2 GLY A 347     -41.754 -12.464  11.375  1.00 58.98           H
ATOM   3702  HA3 GLY A 347     -40.311 -13.186  12.105  1.00 58.98           H
ATOM   3703  C   GLY A 347     -40.697 -11.163  12.710  1.00 58.98           C
ATOM   3704  O   GLY A 347     -39.910 -10.227  12.559  1.00 58.98           O
ATOM   3705  N   GLU A 348     -41.523 -11.246  13.757  1.00 57.30           N
ATOM   3706  H   GLU A 348     -42.172 -12.019  13.799  1.00 57.30           H
ATOM   3707  CA  GLU A 348     -41.515 -10.343  14.924  1.00 57.30           C
ATOM   3708  HA  GLU A 348     -41.682  -9.320  14.589  1.00 57.30           H
ATOM   3709  C   GLU A 348     -40.155 -10.377  15.651  1.00 57.30           C
ATOM   3710  CB  GLU A 348     -42.646 -10.713  15.899  1.00 57.30           C
ATOM   3711  HB2 GLU A 348     -42.474 -10.193  16.841  1.00 57.30           H
ATOM   3712  HB3 GLU A 348     -42.608 -11.787  16.086  1.00 57.30           H
ATOM   3713  O   GLU A 348     -39.985 -10.943  16.727  1.00 57.30           O
ATOM   3714  CG  GLU A 348     -44.044 -10.313  15.418  1.00 57.30           C
ATOM   3715  HG2 GLU A 348     -44.259 -10.822  14.479  1.00 57.30           H
ATOM   3716  HG3 GLU A 348     -44.056  -9.239  15.233  1.00 57.30           H
ATOM   3717  CD  GLU A 348     -45.107 -10.688  16.462  1.00 57.30           C
ATOM   3718  OE1 GLU A 348     -45.957  -9.819  16.756  1.00 57.30           O
ATOM   3719  OE2 GLU A 348     -45.043 -11.834  16.957  1.00 57.30           O
ATOM   3720  N   GLN A 349     -39.126  -9.801  15.036  1.00 58.77           N
ATOM   3721  H   GLN A 349     -39.279  -9.450  14.101  1.00 58.77           H
ATOM   3722  CA  GLN A 349     -37.803  -9.704  15.613  1.00 58.77           C
ATOM   3723  HA  GLN A 349     -37.616 -10.601  16.203  1.00 58.77           H
ATOM   3724  C   GLN A 349     -37.783  -8.511  16.553  1.00 58.77           C
ATOM   3725  CB  GLN A 349     -36.709  -9.627  14.540  1.00 58.77           C
ATOM   3726  HB2 GLN A 349     -35.780  -9.330  15.026  1.00 58.77           H
ATOM   3727  HB3 GLN A 349     -36.968  -8.874  13.795  1.00 58.77           H
ATOM   3728  O   GLN A 349     -38.073  -7.372  16.174  1.00 58.77           O
ATOM   3729  CG  GLN A 349     -36.487 -10.987  13.860  1.00 58.77           C
ATOM   3730  HG2 GLN A 349     -37.369 -11.249  13.275  1.00 58.77           H
ATOM   3731  HG3 GLN A 349     -36.345 -11.752  14.623  1.00 58.77           H
ATOM   3732  CD  GLN A 349     -35.266 -11.007  12.942  1.00 58.77           C
ATOM   3733  NE2 GLN A 349     -34.959 -12.137  12.344  1.00 58.77           N
ATOM   3734 HE21 GLN A 349     -34.263 -12.069  11.615  1.00 58.77           H
ATOM   3735 HE22 GLN A 349     -35.595 -12.919  12.401  1.00 58.77           H
ATOM   3736  OE1 GLN A 349     -34.553 -10.030  12.753  1.00 58.77           O
ATOM   3737  N   HIS A 350     -37.390  -8.797  17.789  1.00 67.31           N
ATOM   3738  H   HIS A 350     -37.266  -9.774  18.014  1.00 67.31           H
ATOM   3739  CA  HIS A 350     -37.077  -7.822  18.817  1.00 67.31           C
ATOM   3740  HA  HIS A 350     -38.011  -7.445  19.232  1.00 67.31           H
ATOM   3741  C   HIS A 350     -36.272  -6.657  18.206  1.00 67.31           C
ATOM   3742  CB  HIS A 350     -36.294  -8.580  19.902  1.00 67.31           C
ATOM   3743  HB2 HIS A 350     -35.288  -8.798  19.543  1.00 67.31           H
ATOM   3744  HB3 HIS A 350     -36.785  -9.534  20.095  1.00 67.31           H
ATOM   3745  O   HIS A 350     -35.249  -6.883  17.555  1.00 67.31           O
ATOM   3746  CG  HIS A 350     -36.216  -7.859  21.216  1.00 67.31           C
ATOM   3747  CD2 HIS A 350     -35.081  -7.468  21.871  1.00 67.31           C
ATOM   3748  HD2 HIS A 350     -34.066  -7.632  21.542  1.00 67.31           H
ATOM   3749  ND1 HIS A 350     -37.282  -7.564  22.034  1.00 67.31           N
ATOM   3750  HD1 HIS A 350     -38.241  -7.849  21.897  1.00 67.31           H
ATOM   3751  CE1 HIS A 350     -36.801  -6.980  23.144  1.00 67.31           C
ATOM   3752  HE1 HIS A 350     -37.397  -6.664  23.988  1.00 67.31           H
ATOM   3753  NE2 HIS A 350     -35.466  -6.869  23.071  1.00 67.31           N
ATOM   3754  N   GLN A 351     -36.723  -5.409  18.395  1.00 67.66           N
ATOM   3755  H   GLN A 351     -37.592  -5.306  18.899  1.00 67.66           H
ATOM   3756  CA  GLN A 351     -36.157  -4.202  17.757  1.00 67.66           C
ATOM   3757  HA  GLN A 351     -36.420  -4.206  16.699  1.00 67.66           H
ATOM   3758  C   GLN A 351     -34.619  -4.112  17.852  1.00 67.66           C
ATOM   3759  CB  GLN A 351     -36.765  -2.957  18.426  1.00 67.66           C
ATOM   3760  HB2 GLN A 351     -36.657  -3.055  19.507  1.00 67.66           H
ATOM   3761  HB3 GLN A 351     -36.198  -2.080  18.113  1.00 67.66           H
ATOM   3762  O   GLN A 351     -33.962  -3.582  16.950  1.00 67.66           O
ATOM   3763  CG  GLN A 351     -38.242  -2.705  18.077  1.00 67.66           C
ATOM   3764  HG2 GLN A 351     -38.835  -3.588  18.316  1.00 67.66           H
ATOM   3765  HG3 GLN A 351     -38.330  -2.515  17.007  1.00 67.66           H
ATOM   3766  CD  GLN A 351     -38.829  -1.518  18.843  1.00 67.66           C
ATOM   3767  NE2 GLN A 351     -40.001  -1.045  18.482  1.00 67.66           N
ATOM   3768 HE21 GLN A 351     -40.373  -0.306  19.061  1.00 67.66           H
ATOM   3769 HE22 GLN A 351     -40.554  -1.497  17.768  1.00 67.66           H
ATOM   3770  OE1 GLN A 351     -38.249  -0.995  19.778  1.00 67.66           O
ATOM   3771  N   GLN A 352     -34.031  -4.670  18.916  1.00 68.19           N
ATOM   3772  H   GLN A 352     -34.629  -5.106  19.603  1.00 68.19           H
ATOM   3773  CA  GLN A 352     -32.583  -4.739  19.119  1.00 68.19           C
ATOM   3774  HA  GLN A 352     -32.175  -3.730  19.068  1.00 68.19           H
ATOM   3775  C   GLN A 352     -31.860  -5.584  18.053  1.00 68.19           C
ATOM   3776  CB  GLN A 352     -32.284  -5.310  20.512  1.00 68.19           C
ATOM   3777  HB2 GLN A 352     -32.647  -6.337  20.557  1.00 68.19           H
ATOM   3778  HB3 GLN A 352     -31.203  -5.334  20.644  1.00 68.19           H
ATOM   3779  O   GLN A 352     -30.794  -5.186  17.583  1.00 68.19           O
ATOM   3780  CG  GLN A 352     -32.894  -4.501  21.672  1.00 68.19           C
ATOM   3781  HG2 GLN A 352     -32.533  -3.474  21.625  1.00 68.19           H
ATOM   3782  HG3 GLN A 352     -33.981  -4.490  21.589  1.00 68.19           H
ATOM   3783  CD  GLN A 352     -32.534  -5.081  23.039  1.00 68.19           C
ATOM   3784  NE2 GLN A 352     -32.931  -4.448  24.119  1.00 68.19           N
ATOM   3785 HE21 GLN A 352     -32.747  -4.935  24.985  1.00 68.19           H
ATOM   3786 HE22 GLN A 352     -33.580  -3.676  24.064  1.00 68.19           H
ATOM   3787  OE1 GLN A 352     -31.872  -6.097  23.160  1.00 68.19           O
ATOM   3788  N   GLN A 353     -32.437  -6.711  17.620  1.00 71.26           N
ATOM   3789  H   GLN A 353     -33.361  -6.943  17.957  1.00 71.26           H
ATOM   3790  CA  GLN A 353     -31.843  -7.593  16.609  1.00 71.26           C
ATOM   3791  HA  GLN A 353     -30.807  -7.786  16.886  1.00 71.26           H
ATOM   3792  C   GLN A 353     -31.840  -6.930  15.227  1.00 71.26           C
ATOM   3793  CB  GLN A 353     -32.597  -8.932  16.612  1.00 71.26           C
ATOM   3794  HB2 GLN A 353     -33.625  -8.778  16.287  1.00 71.26           H
ATOM   3795  HB3 GLN A 353     -32.612  -9.306  17.636  1.00 71.26           H
ATOM   3796  O   GLN A 353     -30.823  -6.940  14.533  1.00 71.26           O
ATOM   3797  CG  GLN A 353     -31.935  -9.990  15.713  1.00 71.26           C
ATOM   3798  HG2 GLN A 353     -30.873 -10.055  15.950  1.00 71.26           H
ATOM   3799  HG3 GLN A 353     -32.039  -9.694  14.669  1.00 71.26           H
ATOM   3800  CD  GLN A 353     -32.547 -11.378  15.887  1.00 71.26           C
ATOM   3801  NE2 GLN A 353     -32.131 -12.353  15.111  1.00 71.26           N
ATOM   3802 HE21 GLN A 353     -31.498 -12.175  14.345  1.00 71.26           H
ATOM   3803 HE22 GLN A 353     -32.608 -13.234  15.241  1.00 71.26           H
ATOM   3804  OE1 GLN A 353     -33.396 -11.623  16.726  1.00 71.26           O
ATOM   3805  N   VAL A 354     -32.934  -6.250  14.866  1.00 74.56           N
ATOM   3806  H   VAL A 354     -33.742  -6.306  15.469  1.00 74.56           H
ATOM   3807  CA  VAL A 354     -33.024  -5.468  13.622  1.00 74.56           C
ATOM   3808  HA  VAL A 354     -32.804  -6.130  12.784  1.00 74.56           H
ATOM   3809  C   VAL A 354     -31.985  -4.341  13.608  1.00 74.56           C
ATOM   3810  CB  VAL A 354     -34.448  -4.907  13.433  1.00 74.56           C
ATOM   3811  HB  VAL A 354     -34.693  -4.260  14.275  1.00 74.56           H
ATOM   3812  O   VAL A 354     -31.318  -4.115  12.593  1.00 74.56           O
ATOM   3813  CG1 VAL A 354     -34.564  -4.080  12.143  1.00 74.56           C
ATOM   3814 HG11 VAL A 354     -33.932  -3.194  12.202  1.00 74.56           H
ATOM   3815 HG12 VAL A 354     -34.271  -4.691  11.289  1.00 74.56           H
ATOM   3816 HG13 VAL A 354     -35.598  -3.759  12.013  1.00 74.56           H
ATOM   3817  CG2 VAL A 354     -35.484  -6.036  13.372  1.00 74.56           C
ATOM   3818 HG21 VAL A 354     -35.238  -6.741  12.578  1.00 74.56           H
ATOM   3819 HG22 VAL A 354     -35.521  -6.575  14.318  1.00 74.56           H
ATOM   3820 HG23 VAL A 354     -36.479  -5.630  13.191  1.00 74.56           H
ATOM   3821  N   ALA A 355     -31.798  -3.644  14.734  1.00 73.23           N
ATOM   3822  H   ALA A 355     -32.379  -3.851  15.533  1.00 73.23           H
ATOM   3823  CA  ALA A 355     -30.784  -2.599  14.862  1.00 73.23           C
ATOM   3824  HA  ALA A 355     -30.919  -1.886  14.049  1.00 73.23           H
ATOM   3825  C   ALA A 355     -29.350  -3.155  14.748  1.00 73.23           C
ATOM   3826  CB  ALA A 355     -31.009  -1.858  16.185  1.00 73.23           C
ATOM   3827  HB1 ALA A 355     -30.878  -2.540  17.025  1.00 73.23           H
ATOM   3828  HB2 ALA A 355     -30.294  -1.040  16.277  1.00 73.23           H
ATOM   3829  HB3 ALA A 355     -32.020  -1.453  16.217  1.00 73.23           H
ATOM   3830  O   ALA A 355     -28.516  -2.563  14.053  1.00 73.23           O
ATOM   3831  N   ALA A 356     -29.070  -4.306  15.368  1.00 73.07           N
ATOM   3832  H   ALA A 356     -29.779  -4.729  15.949  1.00 73.07           H
ATOM   3833  CA  ALA A 356     -27.776  -4.980  15.277  1.00 73.07           C
ATOM   3834  HA  ALA A 356     -27.002  -4.286  15.605  1.00 73.07           H
ATOM   3835  C   ALA A 356     -27.444  -5.387  13.831  1.00 73.07           C
ATOM   3836  CB  ALA A 356     -27.770  -6.179  16.233  1.00 73.07           C
ATOM   3837  HB1 ALA A 356     -28.529  -6.903  15.937  1.00 73.07           H
ATOM   3838  HB2 ALA A 356     -26.793  -6.661  16.210  1.00 73.07           H
ATOM   3839  HB3 ALA A 356     -27.977  -5.846  17.250  1.00 73.07           H
ATOM   3840  O   ALA A 356     -26.375  -5.028  13.329  1.00 73.07           O
ATOM   3841  N   THR A 357     -28.378  -6.030  13.120  1.00 75.86           N
ATOM   3842  H   THR A 357     -29.207  -6.361  13.592  1.00 75.86           H
ATOM   3843  CA  THR A 357     -28.194  -6.419  11.710  1.00 75.86           C
ATOM   3844  HA  THR A 357     -27.304  -7.044  11.642  1.00 75.86           H
ATOM   3845  C   THR A 357     -27.973  -5.196  10.813  1.00 75.86           C
ATOM   3846  CB  THR A 357     -29.385  -7.255  11.209  1.00 75.86           C
ATOM   3847  HB  THR A 357     -30.301  -6.667  11.274  1.00 75.86           H
ATOM   3848  O   THR A 357     -27.067  -5.198   9.977  1.00 75.86           O
ATOM   3849  CG2 THR A 357     -29.196  -7.747   9.772  1.00 75.86           C
ATOM   3850 HG21 THR A 357     -28.266  -8.308   9.684  1.00 75.86           H
ATOM   3851 HG22 THR A 357     -29.171  -6.902   9.084  1.00 75.86           H
ATOM   3852 HG23 THR A 357     -30.026  -8.394   9.487  1.00 75.86           H
ATOM   3853  OG1 THR A 357     -29.512  -8.393  12.024  1.00 75.86           O
ATOM   3854  HG1 THR A 357     -30.350  -8.820  11.836  1.00 75.86           H
ATOM   3855  N   ARG A 358     -28.720  -4.099  11.016  1.00 77.54           N
ATOM   3856  H   ARG A 358     -29.453  -4.149  11.709  1.00 77.54           H
ATOM   3857  CA  ARG A 358     -28.515  -2.840  10.267  1.00 77.54           C
ATOM   3858  HA  ARG A 358     -28.581  -3.050   9.199  1.00 77.54           H
ATOM   3859  C   ARG A 358     -27.125  -2.239  10.492  1.00 77.54           C
ATOM   3860  CB  ARG A 358     -29.595  -1.815  10.647  1.00 77.54           C
ATOM   3861  HB2 ARG A 358     -29.273  -0.827  10.319  1.00 77.54           H
ATOM   3862  HB3 ARG A 358     -29.705  -1.791  11.731  1.00 77.54           H
ATOM   3863  O   ARG A 358     -26.501  -1.760   9.544  1.00 77.54           O
ATOM   3864  CG  ARG A 358     -30.951  -2.110   9.993  1.00 77.54           C
ATOM   3865  HG2 ARG A 358     -30.854  -2.022   8.911  1.00 77.54           H
ATOM   3866  HG3 ARG A 358     -31.274  -3.123  10.233  1.00 77.54           H
ATOM   3867  CD  ARG A 358     -31.997  -1.106  10.494  1.00 77.54           C
ATOM   3868  HD2 ARG A 358     -31.655  -0.097  10.262  1.00 77.54           H
ATOM   3869  HD3 ARG A 358     -32.087  -1.210  11.575  1.00 77.54           H
ATOM   3870  NE  ARG A 358     -33.317  -1.332   9.875  1.00 77.54           N
ATOM   3871  HE  ARG A 358     -33.430  -2.180   9.339  1.00 77.54           H
ATOM   3872  NH1 ARG A 358     -34.388   0.520  10.724  1.00 77.54           N
ATOM   3873 HH11 ARG A 358     -33.568   0.748  11.268  1.00 77.54           H
ATOM   3874 HH12 ARG A 358     -35.237   1.057  10.826  1.00 77.54           H
ATOM   3875  NH2 ARG A 358     -35.508  -0.894   9.418  1.00 77.54           N
ATOM   3876 HH21 ARG A 358     -36.336  -0.328   9.533  1.00 77.54           H
ATOM   3877 HH22 ARG A 358     -35.585  -1.750   8.887  1.00 77.54           H
ATOM   3878  CZ  ARG A 358     -34.392  -0.570  10.006  1.00 77.54           C
ATOM   3879  N   ASN A 359     -26.617  -2.266  11.724  1.00 74.18           N
ATOM   3880  H   ASN A 359     -27.182  -2.646  12.470  1.00 74.18           H
ATOM   3881  CA  ASN A 359     -25.261  -1.800  12.022  1.00 74.18           C
ATOM   3882  HA  ASN A 359     -25.126  -0.809  11.589  1.00 74.18           H
ATOM   3883  C   ASN A 359     -24.197  -2.688  11.361  1.00 74.18           C
ATOM   3884  CB  ASN A 359     -25.073  -1.699  13.544  1.00 74.18           C
ATOM   3885  HB2 ASN A 359     -24.008  -1.678  13.774  1.00 74.18           H
ATOM   3886  HB3 ASN A 359     -25.505  -2.574  14.030  1.00 74.18           H
ATOM   3887  O   ASN A 359     -23.246  -2.159  10.784  1.00 74.18           O
ATOM   3888  CG  ASN A 359     -25.680  -0.439  14.138  1.00 74.18           C
ATOM   3889  ND2 ASN A 359     -25.859  -0.412  15.438  1.00 74.18           N
ATOM   3890 HD21 ASN A 359     -26.291   0.413  15.827  1.00 74.18           H
ATOM   3891 HD22 ASN A 359     -25.688  -1.237  15.994  1.00 74.18           H
ATOM   3892  OD1 ASN A 359     -25.951   0.547  13.461  1.00 74.18           O
ATOM   3893  N   MET A 360     -24.382  -4.012  11.364  1.00 77.44           N
ATOM   3894  H   MET A 360     -25.169  -4.394  11.869  1.00 77.44           H
ATOM   3895  CA  MET A 360     -23.489  -4.937  10.656  1.00 77.44           C
ATOM   3896  HA  MET A 360     -22.473  -4.797  11.025  1.00 77.44           H
ATOM   3897  C   MET A 360     -23.460  -4.654   9.150  1.00 77.44           C
ATOM   3898  CB  MET A 360     -23.898  -6.392  10.922  1.00 77.44           C
ATOM   3899  HB2 MET A 360     -23.315  -7.045  10.272  1.00 77.44           H
ATOM   3900  HB3 MET A 360     -24.953  -6.534  10.691  1.00 77.44           H
ATOM   3901  O   MET A 360     -22.379  -4.557   8.573  1.00 77.44           O
ATOM   3902  CG  MET A 360     -23.634  -6.817  12.368  1.00 77.44           C
ATOM   3903  HG2 MET A 360     -24.183  -6.168  13.050  1.00 77.44           H
ATOM   3904  HG3 MET A 360     -22.569  -6.716  12.576  1.00 77.44           H
ATOM   3905  SD  MET A 360     -24.120  -8.530  12.683  1.00 77.44           S
ATOM   3906  CE  MET A 360     -23.626  -8.691  14.419  1.00 77.44           C
ATOM   3907  HE1 MET A 360     -23.875  -9.692  14.770  1.00 77.44           H
ATOM   3908  HE2 MET A 360     -24.158  -7.957  15.023  1.00 77.44           H
ATOM   3909  HE3 MET A 360     -22.551  -8.538  14.513  1.00 77.44           H
ATOM   3910  N   GLN A 361     -24.614  -4.416   8.520  1.00 80.89           N
ATOM   3911  H   GLN A 361     -25.474  -4.548   9.032  1.00 80.89           H
ATOM   3912  CA  GLN A 361     -24.689  -4.070   7.095  1.00 80.89           C
ATOM   3913  HA  GLN A 361     -24.250  -4.878   6.510  1.00 80.89           H
ATOM   3914  C   GLN A 361     -23.915  -2.789   6.752  1.00 80.89           C
ATOM   3915  CB  GLN A 361     -26.156  -3.900   6.681  1.00 80.89           C
ATOM   3916  HB2 GLN A 361     -26.191  -3.433   5.696  1.00 80.89           H
ATOM   3917  HB3 GLN A 361     -26.656  -3.238   7.388  1.00 80.89           H
ATOM   3918  O   GLN A 361     -23.232  -2.739   5.730  1.00 80.89           O
ATOM   3919  CG  GLN A 361     -26.915  -5.232   6.597  1.00 80.89           C
ATOM   3920  HG2 GLN A 361     -26.859  -5.767   7.545  1.00 80.89           H
ATOM   3921  HG3 GLN A 361     -26.446  -5.857   5.837  1.00 80.89           H
ATOM   3922  CD  GLN A 361     -28.385  -5.041   6.232  1.00 80.89           C
ATOM   3923  NE2 GLN A 361     -29.072  -6.102   5.866  1.00 80.89           N
ATOM   3924 HE21 GLN A 361     -29.999  -5.964   5.489  1.00 80.89           H
ATOM   3925 HE22 GLN A 361     -28.650  -7.019   5.842  1.00 80.89           H
ATOM   3926  OE1 GLN A 361     -28.927  -3.943   6.245  1.00 80.89           O
ATOM   3927  N   ARG A 362     -23.976  -1.756   7.603  1.00 81.57           N
ATOM   3928  H   ARG A 362     -24.559  -1.855   8.422  1.00 81.57           H
ATOM   3929  CA  ARG A 362     -23.207  -0.513   7.401  1.00 81.57           C
ATOM   3930  HA  ARG A 362     -23.415  -0.112   6.409  1.00 81.57           H
ATOM   3931  C   ARG A 362     -21.702  -0.762   7.434  1.00 81.57           C
ATOM   3932  CB  ARG A 362     -23.582   0.528   8.462  1.00 81.57           C
ATOM   3933  HB2 ARG A 362     -22.858   1.342   8.427  1.00 81.57           H
ATOM   3934  HB3 ARG A 362     -23.531   0.073   9.451  1.00 81.57           H
ATOM   3935  O   ARG A 362     -20.985  -0.264   6.569  1.00 81.57           O
ATOM   3936  CG  ARG A 362     -24.976   1.118   8.233  1.00 81.57           C
ATOM   3937  HG2 ARG A 362     -25.720   0.322   8.177  1.00 81.57           H
ATOM   3938  HG3 ARG A 362     -24.981   1.678   7.298  1.00 81.57           H
ATOM   3939  CD  ARG A 362     -25.319   2.050   9.397  1.00 81.57           C
ATOM   3940  HD2 ARG A 362     -25.342   1.461  10.313  1.00 81.57           H
ATOM   3941  HD3 ARG A 362     -24.540   2.807   9.486  1.00 81.57           H
ATOM   3942  NE  ARG A 362     -26.620   2.713   9.199  1.00 81.57           N
ATOM   3943  HE  ARG A 362     -27.046   2.626   8.287  1.00 81.57           H
ATOM   3944  NH1 ARG A 362     -26.816   3.575  11.319  1.00 81.57           N
ATOM   3945 HH11 ARG A 362     -26.039   3.003  11.619  1.00 81.57           H
ATOM   3946 HH12 ARG A 362     -27.348   4.083  12.011  1.00 81.57           H
ATOM   3947  NH2 ARG A 362     -28.383   4.026   9.797  1.00 81.57           N
ATOM   3948 HH21 ARG A 362     -28.754   3.970   8.859  1.00 81.57           H
ATOM   3949 HH22 ARG A 362     -28.860   4.592  10.485  1.00 81.57           H
ATOM   3950  CZ  ARG A 362     -27.263   3.433  10.102  1.00 81.57           C
ATOM   3951  N   VAL A 363     -21.239  -1.554   8.402  1.00 79.00           N
ATOM   3952  H   VAL A 363     -21.900  -1.936   9.063  1.00 79.00           H
ATOM   3953  CA  VAL A 363     -19.822  -1.922   8.522  1.00 79.00           C
ATOM   3954  HA  VAL A 363     -19.222  -1.011   8.527  1.00 79.00           H
ATOM   3955  C   VAL A 363     -19.372  -2.737   7.311  1.00 79.00           C
ATOM   3956  CB  VAL A 363     -19.560  -2.682   9.835  1.00 79.00           C
ATOM   3957  HB  VAL A 363     -20.232  -3.537   9.901  1.00 79.00           H
ATOM   3958  O   VAL A 363     -18.317  -2.454   6.758  1.00 79.00           O
ATOM   3959  CG1 VAL A 363     -18.116  -3.191   9.940  1.00 79.00           C
ATOM   3960 HG11 VAL A 363     -17.923  -3.938   9.169  1.00 79.00           H
ATOM   3961 HG12 VAL A 363     -17.970  -3.663  10.911  1.00 79.00           H
ATOM   3962 HG13 VAL A 363     -17.417  -2.364   9.820  1.00 79.00           H
ATOM   3963  CG2 VAL A 363     -19.804  -1.771  11.047  1.00 79.00           C
ATOM   3964 HG21 VAL A 363     -19.112  -0.929  11.028  1.00 79.00           H
ATOM   3965 HG22 VAL A 363     -19.664  -2.336  11.969  1.00 79.00           H
ATOM   3966 HG23 VAL A 363     -20.824  -1.387  11.036  1.00 79.00           H
ATOM   3967  N   VAL A 364     -20.175  -3.700   6.854  1.00 82.19           N
ATOM   3968  H   VAL A 364     -21.021  -3.914   7.361  1.00 82.19           H
ATOM   3969  CA  VAL A 364     -19.844  -4.505   5.669  1.00 82.19           C
ATOM   3970  HA  VAL A 364     -18.856  -4.943   5.810  1.00 82.19           H
ATOM   3971  C   VAL A 364     -19.738  -3.630   4.425  1.00 82.19           C
ATOM   3972  CB  VAL A 364     -20.843  -5.658   5.491  1.00 82.19           C
ATOM   3973  HB  VAL A 364     -21.861  -5.273   5.532  1.00 82.19           H
ATOM   3974  O   VAL A 364     -18.716  -3.690   3.754  1.00 82.19           O
ATOM   3975  CG1 VAL A 364     -20.657  -6.418   4.172  1.00 82.19           C
ATOM   3976 HG11 VAL A 364     -19.630  -6.770   4.078  1.00 82.19           H
ATOM   3977 HG12 VAL A 364     -21.330  -7.274   4.138  1.00 82.19           H
ATOM   3978 HG13 VAL A 364     -20.885  -5.775   3.322  1.00 82.19           H
ATOM   3979  CG2 VAL A 364     -20.631  -6.654   6.636  1.00 82.19           C
ATOM   3980 HG21 VAL A 364     -20.783  -6.183   7.607  1.00 82.19           H
ATOM   3981 HG22 VAL A 364     -21.342  -7.474   6.538  1.00 82.19           H
ATOM   3982 HG23 VAL A 364     -19.616  -7.048   6.596  1.00 82.19           H
ATOM   3983  N   ARG A 365     -20.706  -2.736   4.175  1.00 86.13           N
ATOM   3984  H   ARG A 365     -21.512  -2.727   4.784  1.00 86.13           H
ATOM   3985  CA  ARG A 365     -20.652  -1.790   3.043  1.00 86.13           C
ATOM   3986  HA  ARG A 365     -20.626  -2.350   2.109  1.00 86.13           H
ATOM   3987  C   ARG A 365     -19.377  -0.950   3.050  1.00 86.13           C
ATOM   3988  CB  ARG A 365     -21.869  -0.858   3.056  1.00 86.13           C
ATOM   3989  HB2 ARG A 365     -21.989  -0.438   4.055  1.00 86.13           H
ATOM   3990  HB3 ARG A 365     -21.690  -0.036   2.362  1.00 86.13           H
ATOM   3991  O   ARG A 365     -18.721  -0.852   2.020  1.00 86.13           O
ATOM   3992  CG  ARG A 365     -23.159  -1.565   2.631  1.00 86.13           C
ATOM   3993  HG2 ARG A 365     -23.075  -1.881   1.591  1.00 86.13           H
ATOM   3994  HG3 ARG A 365     -23.328  -2.447   3.249  1.00 86.13           H
ATOM   3995  CD  ARG A 365     -24.334  -0.595   2.780  1.00 86.13           C
ATOM   3996  HD2 ARG A 365     -24.205   0.219   2.067  1.00 86.13           H
ATOM   3997  HD3 ARG A 365     -24.323  -0.188   3.791  1.00 86.13           H
ATOM   3998  NE  ARG A 365     -25.624  -1.266   2.547  1.00 86.13           N
ATOM   3999  HE  ARG A 365     -25.588  -2.245   2.302  1.00 86.13           H
ATOM   4000  NH1 ARG A 365     -26.971   0.570   2.842  1.00 86.13           N
ATOM   4001 HH11 ARG A 365     -26.145   1.150   2.866  1.00 86.13           H
ATOM   4002 HH12 ARG A 365     -27.887   0.988   2.760  1.00 86.13           H
ATOM   4003  NH2 ARG A 365     -27.891  -1.418   2.408  1.00 86.13           N
ATOM   4004 HH21 ARG A 365     -27.815  -2.399   2.179  1.00 86.13           H
ATOM   4005 HH22 ARG A 365     -28.805  -0.989   2.399  1.00 86.13           H
ATOM   4006  CZ  ARG A 365     -26.819  -0.705   2.603  1.00 86.13           C
ATOM   4007  N   MET A 366     -19.016  -0.383   4.205  1.00 85.41           N
ATOM   4008  H   MET A 366     -19.609  -0.517   5.011  1.00 85.41           H
ATOM   4009  CA  MET A 366     -17.781   0.392   4.355  1.00 85.41           C
ATOM   4010  HA  MET A 366     -17.840   1.291   3.741  1.00 85.41           H
ATOM   4011  C   MET A 366     -16.566  -0.415   3.900  1.00 85.41           C
ATOM   4012  CB  MET A 366     -17.596   0.789   5.827  1.00 85.41           C
ATOM   4013  HB2 MET A 366     -17.536  -0.108   6.445  1.00 85.41           H
ATOM   4014  HB3 MET A 366     -18.461   1.356   6.172  1.00 85.41           H
ATOM   4015  O   MET A 366     -15.759   0.067   3.112  1.00 85.41           O
ATOM   4016  CG  MET A 366     -16.311   1.591   6.048  1.00 85.41           C
ATOM   4017  HG2 MET A 366     -16.312   2.474   5.408  1.00 85.41           H
ATOM   4018  HG3 MET A 366     -15.464   0.973   5.750  1.00 85.41           H
ATOM   4019  SD  MET A 366     -16.054   2.100   7.767  1.00 85.41           S
ATOM   4020  CE  MET A 366     -14.294   1.713   7.911  1.00 85.41           C
ATOM   4021  HE1 MET A 366     -13.808   1.861   6.946  1.00 85.41           H
ATOM   4022  HE2 MET A 366     -14.174   0.666   8.191  1.00 85.41           H
ATOM   4023  HE3 MET A 366     -13.828   2.346   8.667  1.00 85.41           H
ATOM   4024  N   VAL A 367     -16.427  -1.639   4.404  1.00 81.92           N
ATOM   4025  H   VAL A 367     -17.146  -2.013   5.007  1.00 81.92           H
ATOM   4026  CA  VAL A 367     -15.218  -2.424   4.164  1.00 81.92           C
ATOM   4027  HA  VAL A 367     -14.371  -1.739   4.204  1.00 81.92           H
ATOM   4028  C   VAL A 367     -15.198  -3.029   2.757  1.00 81.92           C
ATOM   4029  CB  VAL A 367     -15.002  -3.463   5.270  1.00 81.92           C
ATOM   4030  HB  VAL A 367     -15.759  -4.246   5.215  1.00 81.92           H
ATOM   4031  O   VAL A 367     -14.129  -3.114   2.161  1.00 81.92           O
ATOM   4032  CG1 VAL A 367     -13.610  -4.054   5.103  1.00 81.92           C
ATOM   4033 HG11 VAL A 367     -12.869  -3.261   4.994  1.00 81.92           H
ATOM   4034 HG12 VAL A 367     -13.343  -4.634   5.986  1.00 81.92           H
ATOM   4035 HG13 VAL A 367     -13.573  -4.667   4.203  1.00 81.92           H
ATOM   4036  CG2 VAL A 367     -14.994  -2.853   6.684  1.00 81.92           C
ATOM   4037 HG21 VAL A 367     -14.893  -3.645   7.426  1.00 81.92           H
ATOM   4038 HG22 VAL A 367     -14.164  -2.154   6.779  1.00 81.92           H
ATOM   4039 HG23 VAL A 367     -15.918  -2.309   6.881  1.00 81.92           H
ATOM   4040  N   THR A 368     -16.357  -3.345   2.169  1.00 87.02           N
ATOM   4041  H   THR A 368     -17.210  -3.326   2.710  1.00 87.02           H
ATOM   4042  CA  THR A 368     -16.459  -3.689   0.742  1.00 87.02           C
ATOM   4043  HA  THR A 368     -15.837  -4.562   0.545  1.00 87.02           H
ATOM   4044  C   THR A 368     -15.940  -2.551  -0.136  1.00 87.02           C
ATOM   4045  CB  THR A 368     -17.908  -4.019   0.348  1.00 87.02           C
ATOM   4046  HB  THR A 368     -18.536  -3.145   0.515  1.00 87.02           H
ATOM   4047  O   THR A 368     -15.172  -2.806  -1.058  1.00 87.02           O
ATOM   4048  CG2 THR A 368     -18.042  -4.462  -1.108  1.00 87.02           C
ATOM   4049 HG21 THR A 368     -17.353  -5.279  -1.322  1.00 87.02           H
ATOM   4050 HG22 THR A 368     -17.821  -3.630  -1.777  1.00 87.02           H
ATOM   4051 HG23 THR A 368     -19.063  -4.790  -1.301  1.00 87.02           H
ATOM   4052  OG1 THR A 368     -18.402  -5.084   1.126  1.00 87.02           O
ATOM   4053  HG1 THR A 368     -17.971  -5.886   0.821  1.00 87.02           H
ATOM   4054  N   VAL A 369     -16.286  -1.294   0.171  1.00 92.38           N
ATOM   4055  H   VAL A 369     -16.926  -1.133   0.935  1.00 92.38           H
ATOM   4056  CA  VAL A 369     -15.757  -0.131  -0.563  1.00 92.38           C
ATOM   4057  HA  VAL A 369     -15.939  -0.281  -1.627  1.00 92.38           H
ATOM   4058  C   VAL A 369     -14.240  -0.019  -0.400  1.00 92.38           C
ATOM   4059  CB  VAL A 369     -16.467   1.171  -0.143  1.00 92.38           C
ATOM   4060  HB  VAL A 369     -16.426   1.278   0.941  1.00 92.38           H
ATOM   4061  O   VAL A 369     -13.548   0.163  -1.396  1.00 92.38           O
ATOM   4062  CG1 VAL A 369     -15.834   2.420  -0.771  1.00 92.38           C
ATOM   4063 HG11 VAL A 369     -16.410   3.306  -0.502  1.00 92.38           H
ATOM   4064 HG12 VAL A 369     -14.816   2.555  -0.407  1.00 92.38           H
ATOM   4065 HG13 VAL A 369     -15.809   2.323  -1.857  1.00 92.38           H
ATOM   4066  CG2 VAL A 369     -17.937   1.148  -0.580  1.00 92.38           C
ATOM   4067 HG21 VAL A 369     -18.001   1.140  -1.668  1.00 92.38           H
ATOM   4068 HG22 VAL A 369     -18.440   0.260  -0.197  1.00 92.38           H
ATOM   4069 HG23 VAL A 369     -18.448   2.031  -0.196  1.00 92.38           H
ATOM   4070  N   VAL A 370     -13.706  -0.188   0.817  1.00 90.37           N
ATOM   4071  H   VAL A 370     -14.329  -0.326   1.600  1.00 90.37           H
ATOM   4072  CA  VAL A 370     -12.246  -0.187   1.049  1.00 90.37           C
ATOM   4073  HA  VAL A 370     -11.838   0.766   0.711  1.00 90.37           H
ATOM   4074  C   VAL A 370     -11.548  -1.273   0.223  1.00 90.37           C
ATOM   4075  CB  VAL A 370     -11.902  -0.346   2.545  1.00 90.37           C
ATOM   4076  HB  VAL A 370     -12.362  -1.257   2.928  1.00 90.37           H
ATOM   4077  O   VAL A 370     -10.528  -0.994  -0.399  1.00 90.37           O
ATOM   4078  CG1 VAL A 370     -10.393  -0.429   2.791  1.00 90.37           C
ATOM   4079 HG11 VAL A 370     -10.189  -0.465   3.861  1.00 90.37           H
ATOM   4080 HG12 VAL A 370      -9.977  -1.327   2.333  1.00 90.37           H
ATOM   4081 HG13 VAL A 370      -9.894   0.442   2.367  1.00 90.37           H
ATOM   4082  CG2 VAL A 370     -12.407   0.838   3.378  1.00 90.37           C
ATOM   4083 HG21 VAL A 370     -12.152   0.685   4.427  1.00 90.37           H
ATOM   4084 HG22 VAL A 370     -11.941   1.760   3.030  1.00 90.37           H
ATOM   4085 HG23 VAL A 370     -13.490   0.925   3.294  1.00 90.37           H
ATOM   4086  N   LEU A 371     -12.108  -2.486   0.160  1.00 89.11           N
ATOM   4087  H   LEU A 371     -12.941  -2.663   0.703  1.00 89.11           H
ATOM   4088  CA  LEU A 371     -11.558  -3.577  -0.650  1.00 89.11           C
ATOM   4089  HA  LEU A 371     -10.519  -3.731  -0.357  1.00 89.11           H
ATOM   4090  C   LEU A 371     -11.562  -3.244  -2.147  1.00 89.11           C
ATOM   4091  CB  LEU A 371     -12.350  -4.868  -0.377  1.00 89.11           C
ATOM   4092  HB2 LEU A 371     -12.220  -5.143   0.670  1.00 89.11           H
ATOM   4093  HB3 LEU A 371     -13.409  -4.675  -0.545  1.00 89.11           H
ATOM   4094  O   LEU A 371     -10.552  -3.432  -2.817  1.00 89.11           O
ATOM   4095  CG  LEU A 371     -11.927  -6.049  -1.275  1.00 89.11           C
ATOM   4096  HG  LEU A 371     -12.085  -5.806  -2.325  1.00 89.11           H
ATOM   4097  CD1 LEU A 371     -10.466  -6.441  -1.059  1.00 89.11           C
ATOM   4098 HD11 LEU A 371     -10.282  -6.608   0.003  1.00 89.11           H
ATOM   4099 HD12 LEU A 371      -9.808  -5.650  -1.417  1.00 89.11           H
ATOM   4100 HD13 LEU A 371     -10.238  -7.346  -1.621  1.00 89.11           H
ATOM   4101  CD2 LEU A 371     -12.782  -7.263  -0.944  1.00 89.11           C
ATOM   4102 HD21 LEU A 371     -12.596  -7.534   0.095  1.00 89.11           H
ATOM   4103 HD22 LEU A 371     -13.837  -7.032  -1.096  1.00 89.11           H
ATOM   4104 HD23 LEU A 371     -12.500  -8.095  -1.589  1.00 89.11           H
ATOM   4105  N   VAL A 372     -12.682  -2.743  -2.672  1.00 92.67           N
ATOM   4106  H   VAL A 372     -13.485  -2.621  -2.072  1.00 92.67           H
ATOM   4107  CA  VAL A 372     -12.793  -2.365  -4.090  1.00 92.67           C
ATOM   4108  HA  VAL A 372     -12.540  -3.226  -4.709  1.00 92.67           H
ATOM   4109  C   VAL A 372     -11.786  -1.269  -4.431  1.00 92.67           C
ATOM   4110  CB  VAL A 372     -14.233  -1.934  -4.421  1.00 92.67           C
ATOM   4111  HB  VAL A 372     -14.576  -1.217  -3.674  1.00 92.67           H
ATOM   4112  O   VAL A 372     -11.086  -1.369  -5.433  1.00 92.67           O
ATOM   4113  CG1 VAL A 372     -14.359  -1.283  -5.802  1.00 92.67           C
ATOM   4114 HG11 VAL A 372     -15.408  -1.114  -6.044  1.00 92.67           H
ATOM   4115 HG12 VAL A 372     -13.915  -1.926  -6.562  1.00 92.67           H
ATOM   4116 HG13 VAL A 372     -13.855  -0.316  -5.805  1.00 92.67           H
ATOM   4117  CG2 VAL A 372     -15.169  -3.150  -4.400  1.00 92.67           C
ATOM   4118 HG21 VAL A 372     -15.102  -3.671  -3.445  1.00 92.67           H
ATOM   4119 HG22 VAL A 372     -16.199  -2.826  -4.550  1.00 92.67           H
ATOM   4120 HG23 VAL A 372     -14.893  -3.843  -5.195  1.00 92.67           H
ATOM   4121  N   VAL A 373     -11.656  -0.259  -3.570  1.00 94.62           N
ATOM   4122  H   VAL A 373     -12.256  -0.238  -2.757  1.00 94.62           H
ATOM   4123  CA  VAL A 373     -10.672   0.816  -3.737  1.00 94.62           C
ATOM   4124  HA  VAL A 373     -10.790   1.248  -4.730  1.00 94.62           H
ATOM   4125  C   VAL A 373      -9.243   0.280  -3.675  1.00 94.62           C
ATOM   4126  CB  VAL A 373     -10.919   1.924  -2.699  1.00 94.62           C
ATOM   4127  HB  VAL A 373     -11.053   1.483  -1.711  1.00 94.62           H
ATOM   4128  O   VAL A 373      -8.420   0.678  -4.491  1.00 94.62           O
ATOM   4129  CG1 VAL A 373      -9.766   2.926  -2.621  1.00 94.62           C
ATOM   4130 HG11 VAL A 373      -9.513   3.278  -3.621  1.00 94.62           H
ATOM   4131 HG12 VAL A 373     -10.051   3.769  -1.992  1.00 94.62           H
ATOM   4132 HG13 VAL A 373      -8.892   2.457  -2.170  1.00 94.62           H
ATOM   4133  CG2 VAL A 373     -12.193   2.692  -3.082  1.00 94.62           C
ATOM   4134 HG21 VAL A 373     -12.063   3.158  -4.059  1.00 94.62           H
ATOM   4135 HG22 VAL A 373     -12.405   3.470  -2.349  1.00 94.62           H
ATOM   4136 HG23 VAL A 373     -13.047   2.017  -3.126  1.00 94.62           H
ATOM   4137  N   PHE A 374      -8.940  -0.651  -2.767  1.00 90.87           N
ATOM   4138  H   PHE A 374      -9.643  -0.930  -2.098  1.00 90.87           H
ATOM   4139  CA  PHE A 374      -7.641  -1.323  -2.734  1.00 90.87           C
ATOM   4140  HA  PHE A 374      -6.855  -0.579  -2.606  1.00 90.87           H
ATOM   4141  C   PHE A 374      -7.337  -2.026  -4.063  1.00 90.87           C
ATOM   4142  CB  PHE A 374      -7.578  -2.278  -1.533  1.00 90.87           C
ATOM   4143  HB2 PHE A 374      -8.408  -2.984  -1.575  1.00 90.87           H
ATOM   4144  HB3 PHE A 374      -7.683  -1.700  -0.615  1.00 90.87           H
ATOM   4145  O   PHE A 374      -6.299  -1.764  -4.667  1.00 90.87           O
ATOM   4146  CG  PHE A 374      -6.283  -3.059  -1.479  1.00 90.87           C
ATOM   4147  CD1 PHE A 374      -6.192  -4.315  -2.111  1.00 90.87           C
ATOM   4148  HD1 PHE A 374      -7.058  -4.749  -2.588  1.00 90.87           H
ATOM   4149  CD2 PHE A 374      -5.146  -2.495  -0.871  1.00 90.87           C
ATOM   4150  HD2 PHE A 374      -5.208  -1.530  -0.390  1.00 90.87           H
ATOM   4151  CE1 PHE A 374      -4.958  -4.982  -2.174  1.00 90.87           C
ATOM   4152  HE1 PHE A 374      -4.875  -5.927  -2.691  1.00 90.87           H
ATOM   4153  CE2 PHE A 374      -3.914  -3.168  -0.928  1.00 90.87           C
ATOM   4154  HE2 PHE A 374      -3.031  -2.723  -0.493  1.00 90.87           H
ATOM   4155  CZ  PHE A 374      -3.816  -4.397  -1.601  1.00 90.87           C
ATOM   4156  HZ  PHE A 374      -2.860  -4.893  -1.683  1.00 90.87           H
ATOM   4157  N   VAL A 375      -8.258  -2.853  -4.563  1.00 93.59           N
ATOM   4158  H   VAL A 375      -9.108  -2.999  -4.039  1.00 93.59           H
ATOM   4159  CA  VAL A 375      -8.078  -3.570  -5.834  1.00 93.59           C
ATOM   4160  HA  VAL A 375      -7.166  -4.164  -5.775  1.00 93.59           H
ATOM   4161  C   VAL A 375      -7.882  -2.588  -6.991  1.00 93.59           C
ATOM   4162  CB  VAL A 375      -9.255  -4.533  -6.082  1.00 93.59           C
ATOM   4163  HB  VAL A 375     -10.194  -3.989  -5.979  1.00 93.59           H
ATOM   4164  O   VAL A 375      -6.893  -2.695  -7.711  1.00 93.59           O
ATOM   4165  CG1 VAL A 375      -9.217  -5.171  -7.475  1.00 93.59           C
ATOM   4166 HG11 VAL A 375     -10.024  -5.897  -7.575  1.00 93.59           H
ATOM   4167 HG12 VAL A 375      -8.264  -5.676  -7.632  1.00 93.59           H
ATOM   4168 HG13 VAL A 375      -9.348  -4.414  -8.248  1.00 93.59           H
ATOM   4169  CG2 VAL A 375      -9.233  -5.675  -5.054  1.00 93.59           C
ATOM   4170 HG21 VAL A 375      -8.321  -6.261  -5.176  1.00 93.59           H
ATOM   4171 HG22 VAL A 375     -10.095  -6.325  -5.205  1.00 93.59           H
ATOM   4172 HG23 VAL A 375      -9.269  -5.282  -4.039  1.00 93.59           H
ATOM   4173  N   ILE A 376      -8.754  -1.587  -7.139  1.00 96.11           N
ATOM   4174  H   ILE A 376      -9.528  -1.526  -6.493  1.00 96.11           H
ATOM   4175  CA  ILE A 376      -8.670  -0.596  -8.226  1.00 96.11           C
ATOM   4176  HA  ILE A 376      -8.674  -1.122  -9.181  1.00 96.11           H
ATOM   4177  C   ILE A 376      -7.358   0.191  -8.169  1.00 96.11           C
ATOM   4178  CB  ILE A 376      -9.894   0.348  -8.185  1.00 96.11           C
ATOM   4179  HB  ILE A 376     -10.014   0.713  -7.165  1.00 96.11           H
ATOM   4180  O   ILE A 376      -6.725   0.396  -9.201  1.00 96.11           O
ATOM   4181  CG1 ILE A 376     -11.166  -0.431  -8.591  1.00 96.11           C
ATOM   4182 HG12 ILE A 376     -11.094  -0.723  -9.639  1.00 96.11           H
ATOM   4183 HG13 ILE A 376     -11.240  -1.346  -8.003  1.00 96.11           H
ATOM   4184  CG2 ILE A 376      -9.710   1.571  -9.108  1.00 96.11           C
ATOM   4185 HG21 ILE A 376      -9.536   1.243 -10.133  1.00 96.11           H
ATOM   4186 HG22 ILE A 376     -10.589   2.215  -9.081  1.00 96.11           H
ATOM   4187 HG23 ILE A 376      -8.866   2.180  -8.783  1.00 96.11           H
ATOM   4188  CD1 ILE A 376     -12.466   0.356  -8.386  1.00 96.11           C
ATOM   4189 HD11 ILE A 376     -13.315  -0.314  -8.518  1.00 96.11           H
ATOM   4190 HD12 ILE A 376     -12.549   1.158  -9.119  1.00 96.11           H
ATOM   4191 HD13 ILE A 376     -12.491   0.777  -7.380  1.00 96.11           H
ATOM   4192  N   CYS A 377      -6.933   0.621  -6.980  1.00 95.98           N
ATOM   4193  H   CYS A 377      -7.497   0.450  -6.160  1.00 95.98           H
ATOM   4194  CA  CYS A 377      -5.717   1.413  -6.835  1.00 95.98           C
ATOM   4195  HA  CYS A 377      -5.766   2.248  -7.534  1.00 95.98           H
ATOM   4196  C   CYS A 377      -4.447   0.615  -7.155  1.00 95.98           C
ATOM   4197  CB  CYS A 377      -5.635   1.984  -5.420  1.00 95.98           C
ATOM   4198  HB2 CYS A 377      -4.614   2.326  -5.249  1.00 95.98           H
ATOM   4199  HB3 CYS A 377      -5.875   1.204  -4.698  1.00 95.98           H
ATOM   4200  O   CYS A 377      -3.510   1.161  -7.730  1.00 95.98           O
ATOM   4201  SG  CYS A 377      -6.752   3.404  -5.250  1.00 95.98           S
ATOM   4202  HG  CYS A 377      -6.029   4.211  -6.032  1.00 95.98           H
ATOM   4203  N   TRP A 378      -4.396  -0.662  -6.775  1.00 93.57           N
ATOM   4204  H   TRP A 378      -5.182  -1.052  -6.275  1.00 93.57           H
ATOM   4205  CA  TRP A 378      -3.168  -1.454  -6.867  1.00 93.57           C
ATOM   4206  HA  TRP A 378      -2.315  -0.777  -6.923  1.00 93.57           H
ATOM   4207  C   TRP A 378      -3.069  -2.315  -8.129  1.00 93.57           C
ATOM   4208  CB  TRP A 378      -2.994  -2.257  -5.574  1.00 93.57           C
ATOM   4209  HB2 TRP A 378      -3.909  -2.805  -5.348  1.00 93.57           H
ATOM   4210  HB3 TRP A 378      -2.201  -2.990  -5.723  1.00 93.57           H
ATOM   4211  O   TRP A 378      -1.952  -2.589  -8.567  1.00 93.57           O
ATOM   4212  CG  TRP A 378      -2.605  -1.402  -4.404  1.00 93.57           C
ATOM   4213  CD1 TRP A 378      -3.419  -0.952  -3.423  1.00 93.57           C
ATOM   4214  HD1 TRP A 378      -4.469  -1.191  -3.337  1.00 93.57           H
ATOM   4215  CD2 TRP A 378      -1.288  -0.856  -4.099  1.00 93.57           C
ATOM   4216  CE2 TRP A 378      -1.393  -0.042  -2.930  1.00 93.57           C
ATOM   4217  CE3 TRP A 378      -0.014  -0.966  -4.697  1.00 93.57           C
ATOM   4218  HE3 TRP A 378       0.101  -1.561  -5.591  1.00 93.57           H
ATOM   4219  NE1 TRP A 378      -2.711  -0.150  -2.550  1.00 93.57           N
ATOM   4220  HE1 TRP A 378      -3.114   0.288  -1.734  1.00 93.57           H
ATOM   4221  CH2 TRP A 378       0.965   0.486  -2.989  1.00 93.57           C
ATOM   4222  HH2 TRP A 378       1.830   0.982  -2.573  1.00 93.57           H
ATOM   4223  CZ2 TRP A 378      -0.295   0.638  -2.385  1.00 93.57           C
ATOM   4224  HZ2 TRP A 378      -0.411   1.247  -1.501  1.00 93.57           H
ATOM   4225  CZ3 TRP A 378       1.099  -0.304  -4.144  1.00 93.57           C
ATOM   4226  HZ3 TRP A 378       2.071  -0.400  -4.605  1.00 93.57           H
ATOM   4227  N   THR A 379      -4.190  -2.697  -8.755  1.00 94.84           N
ATOM   4228  H   THR A 379      -5.078  -2.443  -8.347  1.00 94.84           H
ATOM   4229  CA  THR A 379      -4.186  -3.524  -9.981  1.00 94.84           C
ATOM   4230  HA  THR A 379      -3.789  -4.505  -9.720  1.00 94.84           H
ATOM   4231  C   THR A 379      -3.289  -2.957 -11.085  1.00 94.84           C
ATOM   4232  CB  THR A 379      -5.587  -3.745 -10.588  1.00 94.84           C
ATOM   4233  HB  THR A 379      -6.022  -2.799 -10.910  1.00 94.84           H
ATOM   4234  O   THR A 379      -2.512  -3.737 -11.637  1.00 94.84           O
ATOM   4235  CG2 THR A 379      -5.563  -4.699 -11.782  1.00 94.84           C
ATOM   4236 HG21 THR A 379      -6.583  -4.939 -12.083  1.00 94.84           H
ATOM   4237 HG22 THR A 379      -5.063  -4.236 -12.633  1.00 94.84           H
ATOM   4238 HG23 THR A 379      -5.045  -5.621 -11.517  1.00 94.84           H
ATOM   4239  OG1 THR A 379      -6.471  -4.337  -9.684  1.00 94.84           O
ATOM   4240  HG1 THR A 379      -6.584  -3.743  -8.938  1.00 94.84           H
ATOM   4241  N   PRO A 380      -3.332  -1.649 -11.427  1.00 95.88           N
ATOM   4242  CA  PRO A 380      -2.533  -1.123 -12.532  1.00 95.88           C
ATOM   4243  HA  PRO A 380      -2.803  -1.652 -13.446  1.00 95.88           H
ATOM   4244  C   PRO A 380      -1.033  -1.290 -12.294  1.00 95.88           C
ATOM   4245  CB  PRO A 380      -2.924   0.353 -12.670  1.00 95.88           C
ATOM   4246  HB2 PRO A 380      -2.921   0.676 -13.711  1.00 95.88           H
ATOM   4247  HB3 PRO A 380      -2.257   0.980 -12.078  1.00 95.88           H
ATOM   4248  O   PRO A 380      -0.319  -1.741 -13.183  1.00 95.88           O
ATOM   4249  CG  PRO A 380      -4.322   0.409 -12.062  1.00 95.88           C
ATOM   4250  HG2 PRO A 380      -4.567   1.405 -11.693  1.00 95.88           H
ATOM   4251  HG3 PRO A 380      -5.058   0.073 -12.793  1.00 95.88           H
ATOM   4252  CD  PRO A 380      -4.219  -0.603 -10.929  1.00 95.88           C
ATOM   4253  HD2 PRO A 380      -3.768  -0.129 -10.057  1.00 95.88           H
ATOM   4254  HD3 PRO A 380      -5.213  -0.972 -10.676  1.00 95.88           H
ATOM   4255  N   LEU A 381      -0.567  -1.000 -11.074  1.00 93.99           N
ATOM   4256  H   LEU A 381      -1.214  -0.676 -10.370  1.00 93.99           H
ATOM   4257  CA  LEU A 381       0.844  -1.137 -10.717  1.00 93.99           C
ATOM   4258  HA  LEU A 381       1.440  -0.662 -11.495  1.00 93.99           H
ATOM   4259  C   LEU A 381       1.278  -2.606 -10.677  1.00 93.99           C
ATOM   4260  CB  LEU A 381       1.095  -0.405  -9.388  1.00 93.99           C
ATOM   4261  HB2 LEU A 381       0.458  -0.844  -8.619  1.00 93.99           H
ATOM   4262  HB3 LEU A 381       0.811   0.641  -9.506  1.00 93.99           H
ATOM   4263  O   LEU A 381       2.341  -2.936 -11.188  1.00 93.99           O
ATOM   4264  CG  LEU A 381       2.558  -0.468  -8.909  1.00 93.99           C
ATOM   4265  HG  LEU A 381       2.831  -1.507  -8.721  1.00 93.99           H
ATOM   4266  CD1 LEU A 381       3.539   0.135  -9.913  1.00 93.99           C
ATOM   4267 HD11 LEU A 381       4.547   0.116  -9.499  1.00 93.99           H
ATOM   4268 HD12 LEU A 381       3.271   1.166 -10.146  1.00 93.99           H
ATOM   4269 HD13 LEU A 381       3.558  -0.453 -10.831  1.00 93.99           H
ATOM   4270  CD2 LEU A 381       2.687   0.298  -7.594  1.00 93.99           C
ATOM   4271 HD21 LEU A 381       2.483   1.355  -7.759  1.00 93.99           H
ATOM   4272 HD22 LEU A 381       3.699   0.186  -7.206  1.00 93.99           H
ATOM   4273 HD23 LEU A 381       1.976  -0.101  -6.869  1.00 93.99           H
ATOM   4274  N   GLN A 382       0.450  -3.502 -10.136  1.00 94.09           N
ATOM   4275  H   GLN A 382      -0.420  -3.185  -9.733  1.00 94.09           H
ATOM   4276  CA  GLN A 382       0.749  -4.940 -10.151  1.00 94.09           C
ATOM   4277  HA  GLN A 382       1.739  -5.103  -9.725  1.00 94.09           H
ATOM   4278  C   GLN A 382       0.800  -5.496 -11.578  1.00 94.09           C
ATOM   4279  CB  GLN A 382      -0.292  -5.700  -9.314  1.00 94.09           C
ATOM   4280  HB2 GLN A 382      -0.147  -6.772  -9.454  1.00 94.09           H
ATOM   4281  HB3 GLN A 382      -1.293  -5.448  -9.663  1.00 94.09           H
ATOM   4282  O   GLN A 382       1.694  -6.268 -11.909  1.00 94.09           O
ATOM   4283  CG  GLN A 382      -0.189  -5.381  -7.815  1.00 94.09           C
ATOM   4284  HG2 GLN A 382      -0.977  -5.916  -7.285  1.00 94.09           H
ATOM   4285  HG3 GLN A 382      -0.348  -4.314  -7.655  1.00 94.09           H
ATOM   4286  CD  GLN A 382       1.151  -5.776  -7.202  1.00 94.09           C
ATOM   4287  NE2 GLN A 382       1.632  -5.044  -6.223  1.00 94.09           N
ATOM   4288 HE21 GLN A 382       1.156  -4.209  -5.912  1.00 94.09           H
ATOM   4289 HE22 GLN A 382       2.549  -5.313  -5.896  1.00 94.09           H
ATOM   4290  OE1 GLN A 382       1.787  -6.752  -7.570  1.00 94.09           O
ATOM   4291  N   SER A 383      -0.121  -5.064 -12.440  1.00 94.11           N
ATOM   4292  H   SER A 383      -0.816  -4.409 -12.112  1.00 94.11           H
ATOM   4293  CA  SER A 383      -0.146  -5.467 -13.850  1.00 94.11           C
ATOM   4294  HA  SER A 383      -0.146  -6.556 -13.911  1.00 94.11           H
ATOM   4295  C   SER A 383       1.086  -4.960 -14.591  1.00 94.11           C
ATOM   4296  CB  SER A 383      -1.403  -4.945 -14.550  1.00 94.11           C
ATOM   4297  HB2 SER A 383      -1.442  -5.348 -15.562  1.00 94.11           H
ATOM   4298  HB3 SER A 383      -1.371  -3.857 -14.607  1.00 94.11           H
ATOM   4299  O   SER A 383       1.683  -5.708 -15.356  1.00 94.11           O
ATOM   4300  OG  SER A 383      -2.564  -5.337 -13.843  1.00 94.11           O
ATOM   4301  HG  SER A 383      -2.562  -4.864 -13.007  1.00 94.11           H
ATOM   4302  N   LEU A 384       1.494  -3.715 -14.327  1.00 93.43           N
ATOM   4303  H   LEU A 384       0.936  -3.138 -13.713  1.00 93.43           H
ATOM   4304  CA  LEU A 384       2.698  -3.124 -14.898  1.00 93.43           C
ATOM   4305  HA  LEU A 384       2.632  -3.182 -15.984  1.00 93.43           H
ATOM   4306  C   LEU A 384       3.956  -3.880 -14.468  1.00 93.43           C
ATOM   4307  CB  LEU A 384       2.772  -1.654 -14.471  1.00 93.43           C
ATOM   4308  HB2 LEU A 384       2.827  -1.612 -13.383  1.00 93.43           H
ATOM   4309  HB3 LEU A 384       1.862  -1.141 -14.783  1.00 93.43           H
ATOM   4310  O   LEU A 384       4.751  -4.235 -15.325  1.00 93.43           O
ATOM   4311  CG  LEU A 384       3.989  -0.918 -15.052  1.00 93.43           C
ATOM   4312  HG  LEU A 384       4.908  -1.477 -14.873  1.00 93.43           H
ATOM   4313  CD1 LEU A 384       3.833  -0.660 -16.549  1.00 93.43           C
ATOM   4314 HD11 LEU A 384       4.689  -0.084 -16.899  1.00 93.43           H
ATOM   4315 HD12 LEU A 384       2.922  -0.094 -16.743  1.00 93.43           H
ATOM   4316 HD13 LEU A 384       3.808  -1.605 -17.092  1.00 93.43           H
ATOM   4317  CD2 LEU A 384       4.105   0.414 -14.336  1.00 93.43           C
ATOM   4318 HD21 LEU A 384       4.334   0.252 -13.283  1.00 93.43           H
ATOM   4319 HD22 LEU A 384       4.923   0.981 -14.780  1.00 93.43           H
ATOM   4320 HD23 LEU A 384       3.162   0.952 -14.427  1.00 93.43           H
ATOM   4321  N   ILE A 385       4.115  -4.159 -13.171  1.00 92.03           N
ATOM   4322  H   ILE A 385       3.424  -3.814 -12.520  1.00 92.03           H
ATOM   4323  CA  ILE A 385       5.260  -4.909 -12.638  1.00 92.03           C
ATOM   4324  HA  ILE A 385       6.182  -4.383 -12.889  1.00 92.03           H
ATOM   4325  C   ILE A 385       5.351  -6.289 -13.290  1.00 92.03           C
ATOM   4326  CB  ILE A 385       5.146  -5.009 -11.101  1.00 92.03           C
ATOM   4327  HB  ILE A 385       4.120  -5.281 -10.850  1.00 92.03           H
ATOM   4328  O   ILE A 385       6.425  -6.694 -13.724  1.00 92.03           O
ATOM   4329  CG1 ILE A 385       5.471  -3.642 -10.456  1.00 92.03           C
ATOM   4330 HG12 ILE A 385       4.931  -2.854 -10.980  1.00 92.03           H
ATOM   4331 HG13 ILE A 385       6.535  -3.434 -10.567  1.00 92.03           H
ATOM   4332  CG2 ILE A 385       6.068  -6.093 -10.519  1.00 92.03           C
ATOM   4333 HG21 ILE A 385       7.108  -5.879 -10.764  1.00 92.03           H
ATOM   4334 HG22 ILE A 385       5.946  -6.137  -9.437  1.00 92.03           H
ATOM   4335 HG23 ILE A 385       5.810  -7.081 -10.900  1.00 92.03           H
ATOM   4336  CD1 ILE A 385       5.098  -3.551  -8.970  1.00 92.03           C
ATOM   4337 HD11 ILE A 385       5.233  -2.524  -8.631  1.00 92.03           H
ATOM   4338 HD12 ILE A 385       5.740  -4.197  -8.371  1.00 92.03           H
ATOM   4339 HD13 ILE A 385       4.056  -3.837  -8.830  1.00 92.03           H
ATOM   4340  N   LEU A 386       4.231  -7.011 -13.393  1.00 92.63           N
ATOM   4341  H   LEU A 386       3.374  -6.641 -13.009  1.00 92.63           H
ATOM   4342  CA  LEU A 386       4.213  -8.313 -14.059  1.00 92.63           C
ATOM   4343  HA  LEU A 386       4.995  -8.940 -13.632  1.00 92.63           H
ATOM   4344  C   LEU A 386       4.537  -8.179 -15.551  1.00 92.63           C
ATOM   4345  CB  LEU A 386       2.847  -8.985 -13.851  1.00 92.63           C
ATOM   4346  HB2 LEU A 386       2.796  -9.857 -14.503  1.00 92.63           H
ATOM   4347  HB3 LEU A 386       2.070  -8.289 -14.167  1.00 92.63           H
ATOM   4348  O   LEU A 386       5.338  -8.953 -16.067  1.00 92.63           O
ATOM   4349  CG  LEU A 386       2.554  -9.442 -12.410  1.00 92.63           C
ATOM   4350  HG  LEU A 386       2.647  -8.606 -11.717  1.00 92.63           H
ATOM   4351  CD1 LEU A 386       1.115  -9.965 -12.369  1.00 92.63           C
ATOM   4352 HD11 LEU A 386       0.979 -10.737 -13.126  1.00 92.63           H
ATOM   4353 HD12 LEU A 386       0.896 -10.392 -11.390  1.00 92.63           H
ATOM   4354 HD13 LEU A 386       0.430  -9.140 -12.563  1.00 92.63           H
ATOM   4355  CD2 LEU A 386       3.489 -10.558 -11.938  1.00 92.63           C
ATOM   4356 HD21 LEU A 386       4.516 -10.196 -11.908  1.00 92.63           H
ATOM   4357 HD22 LEU A 386       3.420 -11.414 -12.609  1.00 92.63           H
ATOM   4358 HD23 LEU A 386       3.217 -10.861 -10.927  1.00 92.63           H
ATOM   4359  N   TYR A 387       3.972  -7.183 -16.235  1.00 91.89           N
ATOM   4360  H   TYR A 387       3.329  -6.563 -15.764  1.00 91.89           H
ATOM   4361  CA  TYR A 387       4.263  -6.939 -17.645  1.00 91.89           C
ATOM   4362  HA  TYR A 387       4.038  -7.846 -18.205  1.00 91.89           H
ATOM   4363  C   TYR A 387       5.748  -6.643 -17.871  1.00 91.89           C
ATOM   4364  CB  TYR A 387       3.369  -5.817 -18.188  1.00 91.89           C
ATOM   4365  HB2 TYR A 387       2.329  -6.138 -18.136  1.00 91.89           H
ATOM   4366  HB3 TYR A 387       3.475  -4.935 -17.557  1.00 91.89           H
ATOM   4367  O   TYR A 387       6.365  -7.307 -18.691  1.00 91.89           O
ATOM   4368  CG  TYR A 387       3.692  -5.438 -19.622  1.00 91.89           C
ATOM   4369  CD1 TYR A 387       4.384  -4.242 -19.891  1.00 91.89           C
ATOM   4370  HD1 TYR A 387       4.666  -3.582 -19.084  1.00 91.89           H
ATOM   4371  CD2 TYR A 387       3.359  -6.308 -20.681  1.00 91.89           C
ATOM   4372  HD2 TYR A 387       2.854  -7.240 -20.476  1.00 91.89           H
ATOM   4373  CE1 TYR A 387       4.729  -3.911 -21.216  1.00 91.89           C
ATOM   4374  HE1 TYR A 387       5.275  -3.005 -21.433  1.00 91.89           H
ATOM   4375  CE2 TYR A 387       3.732  -5.991 -22.006  1.00 91.89           C
ATOM   4376  HE2 TYR A 387       3.512  -6.666 -22.820  1.00 91.89           H
ATOM   4377  OH  TYR A 387       4.800  -4.445 -23.537  1.00 91.89           O
ATOM   4378  HH  TYR A 387       5.105  -5.172 -24.085  1.00 91.89           H
ATOM   4379  CZ  TYR A 387       4.419  -4.788 -22.276  1.00 91.89           C
ATOM   4380  N   THR A 388       6.361  -5.728 -17.118  1.00 89.23           N
ATOM   4381  H   THR A 388       5.838  -5.237 -16.407  1.00 89.23           H
ATOM   4382  CA  THR A 388       7.781  -5.371 -17.292  1.00 89.23           C
ATOM   4383  HA  THR A 388       7.981  -5.243 -18.355  1.00 89.23           H
ATOM   4384  C   THR A 388       8.746  -6.451 -16.805  1.00 89.23           C
ATOM   4385  CB  THR A 388       8.121  -4.051 -16.589  1.00 89.23           C
ATOM   4386  HB  THR A 388       9.182  -3.842 -16.729  1.00 89.23           H
ATOM   4387  O   THR A 388       9.900  -6.470 -17.219  1.00 89.23           O
ATOM   4388  CG2 THR A 388       7.324  -2.872 -17.148  1.00 89.23           C
ATOM   4389 HG21 THR A 388       7.659  -1.946 -16.681  1.00 89.23           H
ATOM   4390 HG22 THR A 388       6.257  -3.001 -16.965  1.00 89.23           H
ATOM   4391 HG23 THR A 388       7.494  -2.804 -18.222  1.00 89.23           H
ATOM   4392  OG1 THR A 388       7.855  -4.131 -15.207  1.00 89.23           O
ATOM   4393  HG1 THR A 388       8.037  -3.265 -14.836  1.00 89.23           H
ATOM   4394  N   THR A 389       8.293  -7.362 -15.941  1.00 89.16           N
ATOM   4395  H   THR A 389       7.366  -7.227 -15.563  1.00 89.16           H
ATOM   4396  CA  THR A 389       9.098  -8.493 -15.453  1.00 89.16           C
ATOM   4397  HA  THR A 389      10.135  -8.175 -15.345  1.00 89.16           H
ATOM   4398  C   THR A 389       9.098  -9.680 -16.424  1.00 89.16           C
ATOM   4399  CB  THR A 389       8.590  -8.918 -14.069  1.00 89.16           C
ATOM   4400  HB  THR A 389       7.530  -9.166 -14.131  1.00 89.16           H
ATOM   4401  O   THR A 389      10.079 -10.422 -16.485  1.00 89.16           O
ATOM   4402  CG2 THR A 389       9.323 -10.108 -13.469  1.00 89.16           C
ATOM   4403 HG21 THR A 389       9.070 -10.196 -12.412  1.00 89.16           H
ATOM   4404 HG22 THR A 389       8.990 -11.013 -13.976  1.00 89.16           H
ATOM   4405 HG23 THR A 389      10.400  -9.980 -13.579  1.00 89.16           H
ATOM   4406  OG1 THR A 389       8.755  -7.860 -13.156  1.00 89.16           O
ATOM   4407  HG1 THR A 389       8.035  -7.251 -13.332  1.00 89.16           H
ATOM   4408  N   PHE A 390       8.006  -9.878 -17.172  1.00 89.42           N
ATOM   4409  H   PHE A 390       7.224  -9.251 -17.048  1.00 89.42           H
ATOM   4410  CA  PHE A 390       7.829 -11.027 -18.071  1.00 89.42           C
ATOM   4411  HA  PHE A 390       8.669 -11.710 -17.950  1.00 89.42           H
ATOM   4412  C   PHE A 390       7.817 -10.679 -19.561  1.00 89.42           C
ATOM   4413  CB  PHE A 390       6.551 -11.780 -17.681  1.00 89.42           C
ATOM   4414  HB2 PHE A 390       6.343 -12.540 -18.434  1.00 89.42           H
ATOM   4415  HB3 PHE A 390       5.708 -11.090 -17.671  1.00 89.42           H
ATOM   4416  O   PHE A 390       7.907 -11.587 -20.389  1.00 89.42           O
ATOM   4417  CG  PHE A 390       6.673 -12.480 -16.347  1.00 89.42           C
ATOM   4418  CD1 PHE A 390       7.551 -13.571 -16.236  1.00 89.42           C
ATOM   4419  HD1 PHE A 390       8.109 -13.909 -17.096  1.00 89.42           H
ATOM   4420  CD2 PHE A 390       5.957 -12.031 -15.221  1.00 89.42           C
ATOM   4421  HD2 PHE A 390       5.265 -11.206 -15.308  1.00 89.42           H
ATOM   4422  CE1 PHE A 390       7.734 -14.199 -14.999  1.00 89.42           C
ATOM   4423  HE1 PHE A 390       8.431 -15.020 -14.910  1.00 89.42           H
ATOM   4424  CE2 PHE A 390       6.150 -12.649 -13.976  1.00 89.42           C
ATOM   4425  HE2 PHE A 390       5.630 -12.292 -13.100  1.00 89.42           H
ATOM   4426  CZ  PHE A 390       7.045 -13.726 -13.877  1.00 89.42           C
ATOM   4427  HZ  PHE A 390       7.243 -14.203 -12.928  1.00 89.42           H
ATOM   4428  N   SER A 391       7.696  -9.402 -19.920  1.00 86.36           N
ATOM   4429  H   SER A 391       7.596  -8.691 -19.209  1.00 86.36           H
ATOM   4430  CA  SER A 391       7.853  -8.959 -21.300  1.00 86.36           C
ATOM   4431  HA  SER A 391       7.254  -9.608 -21.939  1.00 86.36           H
ATOM   4432  C   SER A 391       9.317  -9.092 -21.723  1.00 86.36           C
ATOM   4433  CB  SER A 391       7.345  -7.529 -21.509  1.00 86.36           C
ATOM   4434  HB2 SER A 391       6.266  -7.491 -21.362  1.00 86.36           H
ATOM   4435  HB3 SER A 391       7.841  -6.850 -20.815  1.00 86.36           H
ATOM   4436  O   SER A 391      10.225  -8.668 -21.012  1.00 86.36           O
ATOM   4437  OG  SER A 391       7.672  -7.167 -22.830  1.00 86.36           O
ATOM   4438  HG  SER A 391       6.972  -6.688 -23.281  1.00 86.36           H
ATOM   4439  N   ASN A 392       9.522  -9.677 -22.903  1.00 78.53           N
ATOM   4440  H   ASN A 392       8.703  -9.931 -23.436  1.00 78.53           H
ATOM   4441  CA  ASN A 392      10.812  -9.722 -23.592  1.00 78.53           C
ATOM   4442  HA  ASN A 392      11.604  -9.465 -22.889  1.00 78.53           H
ATOM   4443  C   ASN A 392      10.876  -8.673 -24.718  1.00 78.53           C
ATOM   4444  CB  ASN A 392      11.070 -11.149 -24.110  1.00 78.53           C
ATOM   4445  HB2 ASN A 392      12.019 -11.165 -24.646  1.00 78.53           H
ATOM   4446  HB3 ASN A 392      10.284 -11.420 -24.815  1.00 78.53           H
ATOM   4447  O   ASN A 392      11.671  -8.820 -25.645  1.00 78.53           O
ATOM   4448  CG  ASN A 392      11.167 -12.185 -23.008  1.00 78.53           C
ATOM   4449  ND2 ASN A 392      10.400 -13.248 -23.094  1.00 78.53           N
ATOM   4450 HD21 ASN A 392       9.705 -13.304 -23.824  1.00 78.53           H
ATOM   4451 HD22 ASN A 392      10.420 -13.853 -22.286  1.00 78.53           H
ATOM   4452  OD1 ASN A 392      11.944 -12.092 -22.076  1.00 78.53           O
ATOM   4453  N   ASP A 393      10.000  -7.663 -24.691  1.00 78.51           N
ATOM   4454  H   ASP A 393       9.375  -7.565 -23.904  1.00 78.51           H
ATOM   4455  CA  ASP A 393       9.930  -6.648 -25.738  1.00 78.51           C
ATOM   4456  HA  ASP A 393       9.853  -7.152 -26.702  1.00 78.51           H
ATOM   4457  C   ASP A 393      11.220  -5.810 -25.732  1.00 78.51           C
ATOM   4458  CB  ASP A 393       8.677  -5.758 -25.577  1.00 78.51           C
ATOM   4459  HB2 ASP A 393       8.712  -5.267 -24.604  1.00 78.51           H
ATOM   4460  HB3 ASP A 393       8.712  -4.979 -26.338  1.00 78.51           H
ATOM   4461  O   ASP A 393      11.526  -5.115 -24.765  1.00 78.51           O
ATOM   4462  CG  ASP A 393       7.338  -6.503 -25.723  1.00 78.51           C
ATOM   4463  OD1 ASP A 393       7.274  -7.452 -26.534  1.00 78.51           O
ATOM   4464  OD2 ASP A 393       6.368  -6.130 -25.006  1.00 78.51           O
ATOM   4465  N   GLU A 394      11.979  -5.845 -26.831  1.00 77.29           N
ATOM   4466  H   GLU A 394      11.788  -6.560 -27.519  1.00 77.29           H
ATOM   4467  CA  GLU A 394      13.189  -5.020 -26.988  1.00 77.29           C
ATOM   4468  HA  GLU A 394      13.837  -5.156 -26.122  1.00 77.29           H
ATOM   4469  C   GLU A 394      12.860  -3.522 -27.086  1.00 77.29           C
ATOM   4470  CB  GLU A 394      13.951  -5.435 -28.256  1.00 77.29           C
ATOM   4471  HB2 GLU A 394      13.284  -5.342 -29.113  1.00 77.29           H
ATOM   4472  HB3 GLU A 394      14.784  -4.746 -28.392  1.00 77.29           H
ATOM   4473  O   GLU A 394      13.682  -2.664 -26.765  1.00 77.29           O
ATOM   4474  CG  GLU A 394      14.513  -6.864 -28.198  1.00 77.29           C
ATOM   4475  HG2 GLU A 394      15.114  -6.963 -27.294  1.00 77.29           H
ATOM   4476  HG3 GLU A 394      13.684  -7.570 -28.135  1.00 77.29           H
ATOM   4477  CD  GLU A 394      15.377  -7.215 -29.422  1.00 77.29           C
ATOM   4478  OE1 GLU A 394      16.085  -8.246 -29.351  1.00 77.29           O
ATOM   4479  OE2 GLU A 394      15.324  -6.466 -30.427  1.00 77.29           O
ATOM   4480  N   HIS A 395      11.647  -3.202 -27.542  1.00 79.36           N
ATOM   4481  H   HIS A 395      10.984  -3.955 -27.664  1.00 79.36           H
ATOM   4482  CA  HIS A 395      11.179  -1.836 -27.722  1.00 79.36           C
ATOM   4483  HA  HIS A 395      12.032  -1.159 -27.736  1.00 79.36           H
ATOM   4484  C   HIS A 395      10.278  -1.435 -26.561  1.00 79.36           C
ATOM   4485  CB  HIS A 395      10.465  -1.698 -29.072  1.00 79.36           C
ATOM   4486  HB2 HIS A 395       9.923  -0.753 -29.085  1.00 79.36           H
ATOM   4487  HB3 HIS A 395       9.737  -2.502 -29.188  1.00 79.36           H
ATOM   4488  O   HIS A 395       9.161  -1.931 -26.437  1.00 79.36           O
ATOM   4489  CG  HIS A 395      11.420  -1.711 -30.236  1.00 79.36           C
ATOM   4490  CD2 HIS A 395      11.820  -0.626 -30.968  1.00 79.36           C
ATOM   4491  HD2 HIS A 395      11.489   0.392 -30.826  1.00 79.36           H
ATOM   4492  ND1 HIS A 395      12.101  -2.802 -30.725  1.00 79.36           N
ATOM   4493  HD1 HIS A 395      12.107  -3.732 -30.332  1.00 79.36           H
ATOM   4494  CE1 HIS A 395      12.891  -2.384 -31.726  1.00 79.36           C
ATOM   4495  HE1 HIS A 395      13.578  -3.014 -32.272  1.00 79.36           H
ATOM   4496  NE2 HIS A 395      12.746  -1.063 -31.921  1.00 79.36           N
ATOM   4497  N   VAL A 396      10.742  -0.479 -25.755  1.00 79.05           N
ATOM   4498  H   VAL A 396      11.691  -0.163 -25.888  1.00 79.05           H
ATOM   4499  CA  VAL A 396       9.929   0.164 -24.719  1.00 79.05           C
ATOM   4500  HA  VAL A 396       9.370  -0.612 -24.196  1.00 79.05           H
ATOM   4501  C   VAL A 396       8.965   1.144 -25.394  1.00 79.05           C
ATOM   4502  CB  VAL A 396      10.806   0.882 -23.680  1.00 79.05           C
ATOM   4503  HB  VAL A 396      11.375   1.680 -24.156  1.00 79.05           H
ATOM   4504  O   VAL A 396       9.414   2.155 -25.942  1.00 79.05           O
ATOM   4505  CG1 VAL A 396       9.934   1.484 -22.575  1.00 79.05           C
ATOM   4506 HG11 VAL A 396       9.279   2.254 -22.983  1.00 79.05           H
ATOM   4507 HG12 VAL A 396      10.563   1.939 -21.811  1.00 79.05           H
ATOM   4508 HG13 VAL A 396       9.334   0.688 -22.132  1.00 79.05           H
ATOM   4509  CG2 VAL A 396      11.794  -0.098 -23.034  1.00 79.05           C
ATOM   4510 HG21 VAL A 396      11.266  -0.978 -22.667  1.00 79.05           H
ATOM   4511 HG22 VAL A 396      12.312   0.381 -22.203  1.00 79.05           H
ATOM   4512 HG23 VAL A 396      12.540  -0.416 -23.762  1.00 79.05           H
ATOM   4513  N   PRO A 397       7.649   0.885 -25.396  1.00 84.26           N
ATOM   4514  CA  PRO A 397       6.718   1.757 -26.089  1.00 84.26           C
ATOM   4515  HA  PRO A 397       7.118   2.025 -27.067  1.00 84.26           H
ATOM   4516  C   PRO A 397       6.462   3.040 -25.287  1.00 84.26           C
ATOM   4517  CB  PRO A 397       5.475   0.904 -26.280  1.00 84.26           C
ATOM   4518  HB2 PRO A 397       4.593   1.541 -26.342  1.00 84.26           H
ATOM   4519  HB3 PRO A 397       5.581   0.307 -27.186  1.00 84.26           H
ATOM   4520  O   PRO A 397       6.400   3.021 -24.060  1.00 84.26           O
ATOM   4521  CG  PRO A 397       5.472  -0.022 -25.062  1.00 84.26           C
ATOM   4522  HG2 PRO A 397       5.002   0.486 -24.220  1.00 84.26           H
ATOM   4523  HG3 PRO A 397       4.970  -0.966 -25.275  1.00 84.26           H
ATOM   4524  CD  PRO A 397       6.955  -0.240 -24.780  1.00 84.26           C
ATOM   4525  HD2 PRO A 397       7.266  -1.181 -25.235  1.00 84.26           H
ATOM   4526  HD3 PRO A 397       7.133  -0.269 -23.705  1.00 84.26           H
ATOM   4527  N   GLU A 398       6.232   4.165 -25.971  1.00 85.19           N
ATOM   4528  H   GLU A 398       6.373   4.153 -26.971  1.00 85.19           H
ATOM   4529  CA  GLU A 398       6.045   5.478 -25.322  1.00 85.19           C
ATOM   4530  HA  GLU A 398       6.941   5.731 -24.754  1.00 85.19           H
ATOM   4531  C   GLU A 398       4.853   5.529 -24.351  1.00 85.19           C
ATOM   4532  CB  GLU A 398       5.806   6.558 -26.383  1.00 85.19           C
ATOM   4533  HB2 GLU A 398       5.590   7.491 -25.863  1.00 85.19           H
ATOM   4534  HB3 GLU A 398       4.931   6.283 -26.972  1.00 85.19           H
ATOM   4535  O   GLU A 398       4.861   6.274 -23.366  1.00 85.19           O
ATOM   4536  CG  GLU A 398       6.993   6.801 -27.324  1.00 85.19           C
ATOM   4537  HG2 GLU A 398       7.161   5.906 -27.923  1.00 85.19           H
ATOM   4538  HG3 GLU A 398       7.882   6.984 -26.720  1.00 85.19           H
ATOM   4539  CD  GLU A 398       6.753   8.004 -28.255  1.00 85.19           C
ATOM   4540  OE1 GLU A 398       7.726   8.416 -28.921  1.00 85.19           O
ATOM   4541  OE2 GLU A 398       5.610   8.521 -28.284  1.00 85.19           O
ATOM   4542  N   TRP A 399       3.810   4.730 -24.607  1.00 87.46           N
ATOM   4543  H   TRP A 399       3.871   4.104 -25.397  1.00 87.46           H
ATOM   4544  CA  TRP A 399       2.655   4.638 -23.714  1.00 87.46           C
ATOM   4545  HA  TRP A 399       2.295   5.648 -23.520  1.00 87.46           H
ATOM   4546  C   TRP A 399       3.022   4.041 -22.350  1.00 87.46           C
ATOM   4547  CB  TRP A 399       1.520   3.855 -24.388  1.00 87.46           C
ATOM   4548  HB2 TRP A 399       1.233   4.381 -25.298  1.00 87.46           H
ATOM   4549  HB3 TRP A 399       0.655   3.871 -23.724  1.00 87.46           H
ATOM   4550  O   TRP A 399       2.319   4.312 -21.374  1.00 87.46           O
ATOM   4551  CG  TRP A 399       1.807   2.424 -24.734  1.00 87.46           C
ATOM   4552  CD1 TRP A 399       2.070   1.957 -25.975  1.00 87.46           C
ATOM   4553  HD1 TRP A 399       2.106   2.561 -26.870  1.00 87.46           H
ATOM   4554  CD2 TRP A 399       1.843   1.253 -23.855  1.00 87.46           C
ATOM   4555  CE2 TRP A 399       2.189   0.112 -24.639  1.00 87.46           C
ATOM   4556  CE3 TRP A 399       1.628   1.032 -22.475  1.00 87.46           C
ATOM   4557  HE3 TRP A 399       1.349   1.860 -21.840  1.00 87.46           H
ATOM   4558  NE1 TRP A 399       2.278   0.592 -25.925  1.00 87.46           N
ATOM   4559  HE1 TRP A 399       2.506   0.026 -26.729  1.00 87.46           H
ATOM   4560  CH2 TRP A 399       2.180  -1.341 -22.712  1.00 87.46           C
ATOM   4561  HH2 TRP A 399       2.333  -2.313 -22.268  1.00 87.46           H
ATOM   4562  CZ2 TRP A 399       2.365  -1.164 -24.089  1.00 87.46           C
ATOM   4563  HZ2 TRP A 399       2.654  -2.000 -24.710  1.00 87.46           H
ATOM   4564  CZ3 TRP A 399       1.807  -0.247 -21.915  1.00 87.46           C
ATOM   4565  HZ3 TRP A 399       1.685  -0.402 -20.853  1.00 87.46           H
ATOM   4566  N   LEU A 400       4.123   3.281 -22.254  1.00 88.56           N
ATOM   4567  H   LEU A 400       4.704   3.149 -23.069  1.00 88.56           H
ATOM   4568  CA  LEU A 400       4.549   2.642 -21.013  1.00 88.56           C
ATOM   4569  HA  LEU A 400       3.696   2.085 -20.624  1.00 88.56           H
ATOM   4570  C   LEU A 400       4.945   3.676 -19.963  1.00 88.56           C
ATOM   4571  CB  LEU A 400       5.703   1.661 -21.285  1.00 88.56           C
ATOM   4572  HB2 LEU A 400       6.601   2.228 -21.533  1.00 88.56           H
ATOM   4573  HB3 LEU A 400       5.448   1.039 -22.143  1.00 88.56           H
ATOM   4574  O   LEU A 400       4.524   3.550 -18.821  1.00 88.56           O
ATOM   4575  CG  LEU A 400       6.010   0.736 -20.093  1.00 88.56           C
ATOM   4576  HG  LEU A 400       6.190   1.327 -19.195  1.00 88.56           H
ATOM   4577  CD1 LEU A 400       4.857  -0.233 -19.824  1.00 88.56           C
ATOM   4578 HD11 LEU A 400       5.169  -0.982 -19.096  1.00 88.56           H
ATOM   4579 HD12 LEU A 400       4.570  -0.736 -20.747  1.00 88.56           H
ATOM   4580 HD13 LEU A 400       4.001   0.307 -19.417  1.00 88.56           H
ATOM   4581  CD2 LEU A 400       7.262  -0.087 -20.376  1.00 88.56           C
ATOM   4582 HD21 LEU A 400       7.177  -0.604 -21.331  1.00 88.56           H
ATOM   4583 HD22 LEU A 400       8.121   0.583 -20.376  1.00 88.56           H
ATOM   4584 HD23 LEU A 400       7.419  -0.817 -19.582  1.00 88.56           H
ATOM   4585  N   SER A 401       5.656   4.741 -20.342  1.00 87.42           N
ATOM   4586  H   SER A 401       6.000   4.787 -21.291  1.00 87.42           H
ATOM   4587  CA  SER A 401       6.047   5.805 -19.404  1.00 87.42           C
ATOM   4588  HA  SER A 401       6.589   5.360 -18.570  1.00 87.42           H
ATOM   4589  C   SER A 401       4.833   6.546 -18.831  1.00 87.42           C
ATOM   4590  CB  SER A 401       6.960   6.816 -20.103  1.00 87.42           C
ATOM   4591  HB2 SER A 401       7.344   7.523 -19.368  1.00 87.42           H
ATOM   4592  HB3 SER A 401       6.389   7.362 -20.854  1.00 87.42           H
ATOM   4593  O   SER A 401       4.805   6.905 -17.653  1.00 87.42           O
ATOM   4594  OG  SER A 401       8.040   6.169 -20.742  1.00 87.42           O
ATOM   4595  HG  SER A 401       8.520   5.644 -20.099  1.00 87.42           H
ATOM   4596  N   TRP A 402       3.796   6.759 -19.650  1.00 90.31           N
ATOM   4597  H   TRP A 402       3.860   6.414 -20.597  1.00 90.31           H
ATOM   4598  CA  TRP A 402       2.527   7.323 -19.179  1.00 90.31           C
ATOM   4599  HA  TRP A 402       2.735   8.221 -18.598  1.00 90.31           H
ATOM   4600  C   TRP A 402       1.801   6.363 -18.241  1.00 90.31           C
ATOM   4601  CB  TRP A 402       1.636   7.706 -20.367  1.00 90.31           C
ATOM   4602  HB2 TRP A 402       1.631   6.901 -21.102  1.00 90.31           H
ATOM   4603  HB3 TRP A 402       0.614   7.830 -20.010  1.00 90.31           H
ATOM   4604  O   TRP A 402       1.338   6.783 -17.179  1.00 90.31           O
ATOM   4605  CG  TRP A 402       2.039   8.986 -21.023  1.00 90.31           C
ATOM   4606  CD1 TRP A 402       2.758   9.105 -22.161  1.00 90.31           C
ATOM   4607  HD1 TRP A 402       3.124   8.277 -22.749  1.00 90.31           H
ATOM   4608  CD2 TRP A 402       1.839  10.341 -20.527  1.00 90.31           C
ATOM   4609  CE2 TRP A 402       2.514  11.245 -21.400  1.00 90.31           C
ATOM   4610  CE3 TRP A 402       1.194  10.889 -19.396  1.00 90.31           C
ATOM   4611  HE3 TRP A 402       0.664  10.223 -18.730  1.00 90.31           H
ATOM   4612  NE1 TRP A 402       3.027  10.439 -22.398  1.00 90.31           N
ATOM   4613  HE1 TRP A 402       3.639  10.728 -23.148  1.00 90.31           H
ATOM   4614  CH2 TRP A 402       1.969  13.129 -19.978  1.00 90.31           C
ATOM   4615  HH2 TRP A 402       2.069  14.173 -19.720  1.00 90.31           H
ATOM   4616  CZ2 TRP A 402       2.604  12.619 -21.125  1.00 90.31           C
ATOM   4617  HZ2 TRP A 402       3.216  13.249 -21.752  1.00 90.31           H
ATOM   4618  CZ3 TRP A 402       1.234  12.272 -19.139  1.00 90.31           C
ATOM   4619  HZ3 TRP A 402       0.704  12.665 -18.284  1.00 90.31           H
ATOM   4620  N   LEU A 403       1.729   5.082 -18.611  1.00 92.42           N
ATOM   4621  H   LEU A 403       2.143   4.803 -19.489  1.00 92.42           H
ATOM   4622  CA  LEU A 403       1.100   4.055 -17.791  1.00 92.42           C
ATOM   4623  HA  LEU A 403       0.084   4.384 -17.576  1.00 92.42           H
ATOM   4624  C   LEU A 403       1.821   3.883 -16.452  1.00 92.42           C
ATOM   4625  CB  LEU A 403       1.048   2.734 -18.576  1.00 92.42           C
ATOM   4626  HB2 LEU A 403       2.068   2.402 -18.773  1.00 92.42           H
ATOM   4627  HB3 LEU A 403       0.560   2.906 -19.535  1.00 92.42           H
ATOM   4628  O   LEU A 403       1.151   3.761 -15.433  1.00 92.42           O
ATOM   4629  CG  LEU A 403       0.301   1.616 -17.823  1.00 92.42           C
ATOM   4630  HG  LEU A 403       0.764   1.447 -16.851  1.00 92.42           H
ATOM   4631  CD1 LEU A 403      -1.180   1.948 -17.613  1.00 92.42           C
ATOM   4632 HD11 LEU A 403      -1.279   2.793 -16.932  1.00 92.42           H
ATOM   4633 HD12 LEU A 403      -1.647   2.186 -18.569  1.00 92.42           H
ATOM   4634 HD13 LEU A 403      -1.685   1.092 -17.167  1.00 92.42           H
ATOM   4635  CD2 LEU A 403       0.384   0.312 -18.605  1.00 92.42           C
ATOM   4636 HD21 LEU A 403      -0.073   0.432 -19.588  1.00 92.42           H
ATOM   4637 HD22 LEU A 403      -0.129  -0.482 -18.062  1.00 92.42           H
ATOM   4638 HD23 LEU A 403       1.431   0.028 -18.711  1.00 92.42           H
ATOM   4639  N   GLU A 404       3.152   3.927 -16.440  1.00 92.69           N
ATOM   4640  H   GLU A 404       3.636   3.970 -17.325  1.00 92.69           H
ATOM   4641  CA  GLU A 404       3.978   3.833 -15.238  1.00 92.69           C
ATOM   4642  HA  GLU A 404       3.737   2.907 -14.715  1.00 92.69           H
ATOM   4643  C   GLU A 404       3.660   4.955 -14.258  1.00 92.69           C
ATOM   4644  CB  GLU A 404       5.462   3.792 -15.634  1.00 92.69           C
ATOM   4645  HB2 GLU A 404       5.722   4.708 -16.163  1.00 92.69           H
ATOM   4646  HB3 GLU A 404       5.613   2.944 -16.303  1.00 92.69           H
ATOM   4647  O   GLU A 404       3.245   4.688 -13.126  1.00 92.69           O
ATOM   4648  CG  GLU A 404       6.376   3.632 -14.410  1.00 92.69           C
ATOM   4649  HG2 GLU A 404       6.069   2.747 -13.853  1.00 92.69           H
ATOM   4650  HG3 GLU A 404       6.243   4.497 -13.761  1.00 92.69           H
ATOM   4651  CD  GLU A 404       7.865   3.516 -14.762  1.00 92.69           C
ATOM   4652  OE1 GLU A 404       8.664   3.538 -13.797  1.00 92.69           O
ATOM   4653  OE2 GLU A 404       8.190   3.429 -15.967  1.00 92.69           O
ATOM   4654  N   PHE A 405       3.738   6.207 -14.717  1.00 94.48           N
ATOM   4655  H   PHE A 405       4.084   6.357 -15.654  1.00 94.48           H
ATOM   4656  CA  PHE A 405       3.401   7.352 -13.879  1.00 94.48           C
ATOM   4657  HA  PHE A 405       4.087   7.371 -13.032  1.00 94.48           H
ATOM   4658  C   PHE A 405       1.972   7.245 -13.326  1.00 94.48           C
ATOM   4659  CB  PHE A 405       3.575   8.644 -14.688  1.00 94.48           C
ATOM   4660  HB2 PHE A 405       2.889   8.641 -15.535  1.00 94.48           H
ATOM   4661  HB3 PHE A 405       4.590   8.680 -15.083  1.00 94.48           H
ATOM   4662  O   PHE A 405       1.735   7.460 -12.133  1.00 94.48           O
ATOM   4663  CG  PHE A 405       3.328   9.877 -13.843  1.00 94.48           C
ATOM   4664  CD1 PHE A 405       2.018  10.348 -13.632  1.00 94.48           C
ATOM   4665  HD1 PHE A 405       1.186   9.862 -14.121  1.00 94.48           H
ATOM   4666  CD2 PHE A 405       4.405  10.485 -13.177  1.00 94.48           C
ATOM   4667  HD2 PHE A 405       5.407  10.108 -13.320  1.00 94.48           H
ATOM   4668  CE1 PHE A 405       1.786  11.395 -12.725  1.00 94.48           C
ATOM   4669  HE1 PHE A 405       0.776  11.713 -12.515  1.00 94.48           H
ATOM   4670  CE2 PHE A 405       4.178  11.558 -12.300  1.00 94.48           C
ATOM   4671  HE2 PHE A 405       5.012  12.015 -11.787  1.00 94.48           H
ATOM   4672  CZ  PHE A 405       2.869  12.006 -12.068  1.00 94.48           C
ATOM   4673  HZ  PHE A 405       2.696  12.800 -11.356  1.00 94.48           H
ATOM   4674  N   THR A 406       1.002   6.906 -14.182  1.00 95.60           N
ATOM   4675  H   THR A 406       1.244   6.741 -15.148  1.00 95.60           H
ATOM   4676  CA  THR A 406      -0.404   6.783 -13.782  1.00 95.60           C
ATOM   4677  HA  THR A 406      -0.691   7.696 -13.259  1.00 95.60           H
ATOM   4678  C   THR A 406      -0.621   5.631 -12.804  1.00 95.60           C
ATOM   4679  CB  THR A 406      -1.310   6.638 -15.014  1.00 95.60           C
ATOM   4680  HB  THR A 406      -0.981   5.794 -15.620  1.00 95.60           H
ATOM   4681  O   THR A 406      -1.347   5.808 -11.828  1.00 95.60           O
ATOM   4682  CG2 THR A 406      -2.788   6.466 -14.655  1.00 95.60           C
ATOM   4683 HG21 THR A 406      -2.945   5.490 -14.196  1.00 95.60           H
ATOM   4684 HG22 THR A 406      -3.105   7.246 -13.963  1.00 95.60           H
ATOM   4685 HG23 THR A 406      -3.389   6.514 -15.563  1.00 95.60           H
ATOM   4686  OG1 THR A 406      -1.249   7.819 -15.779  1.00 95.60           O
ATOM   4687  HG1 THR A 406      -1.716   8.506 -15.296  1.00 95.60           H
ATOM   4688  N   ALA A 407       0.015   4.478 -13.009  1.00 96.89           N
ATOM   4689  H   ALA A 407       0.625   4.392 -13.810  1.00 96.89           H
ATOM   4690  CA  ALA A 407      -0.108   3.316 -12.139  1.00 96.89           C
ATOM   4691  HA  ALA A 407      -1.164   3.061 -12.043  1.00 96.89           H
ATOM   4692  C   ALA A 407       0.423   3.608 -10.729  1.00 96.89           C
ATOM   4693  CB  ALA A 407       0.621   2.138 -12.791  1.00 96.89           C
ATOM   4694  HB1 ALA A 407       0.162   1.897 -13.749  1.00 96.89           H
ATOM   4695  HB2 ALA A 407       0.558   1.267 -12.138  1.00 96.89           H
ATOM   4696  HB3 ALA A 407       1.671   2.384 -12.949  1.00 96.89           H
ATOM   4697  O   ALA A 407      -0.278   3.355  -9.746  1.00 96.89           O
ATOM   4698  N   TYR A 408       1.607   4.219 -10.619  1.00 96.00           N
ATOM   4699  H   TYR A 408       2.152   4.384 -11.454  1.00 96.00           H
ATOM   4700  CA  TYR A 408       2.148   4.663  -9.333  1.00 96.00           C
ATOM   4701  HA  TYR A 408       2.175   3.813  -8.651  1.00 96.00           H
ATOM   4702  C   TYR A 408       1.280   5.741  -8.678  1.00 96.00           C
ATOM   4703  CB  TYR A 408       3.574   5.185  -9.521  1.00 96.00           C
ATOM   4704  HB2 TYR A 408       3.622   5.757 -10.447  1.00 96.00           H
ATOM   4705  HB3 TYR A 408       3.813   5.864  -8.703  1.00 96.00           H
ATOM   4706  O   TYR A 408       1.030   5.682  -7.473  1.00 96.00           O
ATOM   4707  CG  TYR A 408       4.634   4.104  -9.524  1.00 96.00           C
ATOM   4708  CD1 TYR A 408       4.940   3.427  -8.327  1.00 96.00           C
ATOM   4709  HD1 TYR A 408       4.392   3.661  -7.426  1.00 96.00           H
ATOM   4710  CD2 TYR A 408       5.336   3.798 -10.703  1.00 96.00           C
ATOM   4711  HD2 TYR A 408       5.143   4.346 -11.613  1.00 96.00           H
ATOM   4712  CE1 TYR A 408       5.941   2.435  -8.316  1.00 96.00           C
ATOM   4713  HE1 TYR A 408       6.176   1.888  -7.414  1.00 96.00           H
ATOM   4714  CE2 TYR A 408       6.333   2.806 -10.696  1.00 96.00           C
ATOM   4715  HE2 TYR A 408       6.894   2.584 -11.592  1.00 96.00           H
ATOM   4716  OH  TYR A 408       7.603   1.171  -9.493  1.00 96.00           O
ATOM   4717  HH  TYR A 408       7.724   0.760  -8.634  1.00 96.00           H
ATOM   4718  CZ  TYR A 408       6.637   2.124  -9.503  1.00 96.00           C
ATOM   4719  N   PHE A 409       0.773   6.710  -9.446  1.00 96.92           N
ATOM   4720  H   PHE A 409       1.051   6.755 -10.415  1.00 96.92           H
ATOM   4721  CA  PHE A 409      -0.124   7.741  -8.918  1.00 96.92           C
ATOM   4722  HA  PHE A 409       0.367   8.242  -8.084  1.00 96.92           H
ATOM   4723  C   PHE A 409      -1.428   7.155  -8.361  1.00 96.92           C
ATOM   4724  CB  PHE A 409      -0.406   8.786 -10.003  1.00 96.92           C
ATOM   4725  HB2 PHE A 409      -0.743   8.283 -10.908  1.00 96.92           H
ATOM   4726  HB3 PHE A 409       0.520   9.310 -10.242  1.00 96.92           H
ATOM   4727  O   PHE A 409      -1.849   7.511  -7.256  1.00 96.92           O
ATOM   4728  CG  PHE A 409      -1.454   9.797  -9.580  1.00 96.92           C
ATOM   4729  CD1 PHE A 409      -2.760   9.721 -10.099  1.00 96.92           C
ATOM   4730  HD1 PHE A 409      -3.007   8.969 -10.834  1.00 96.92           H
ATOM   4731  CD2 PHE A 409      -1.150  10.760  -8.602  1.00 96.92           C
ATOM   4732  HD2 PHE A 409      -0.163  10.796  -8.165  1.00 96.92           H
ATOM   4733  CE1 PHE A 409      -3.750  10.609  -9.644  1.00 96.92           C
ATOM   4734  HE1 PHE A 409      -4.755  10.540 -10.034  1.00 96.92           H
ATOM   4735  CE2 PHE A 409      -2.134  11.656  -8.155  1.00 96.92           C
ATOM   4736  HE2 PHE A 409      -1.894  12.386  -7.396  1.00 96.92           H
ATOM   4737  CZ  PHE A 409      -3.438  11.574  -8.671  1.00 96.92           C
ATOM   4738  HZ  PHE A 409      -4.206  12.241  -8.309  1.00 96.92           H
ATOM   4739  N   VAL A 410      -2.059   6.236  -9.093  1.00 97.51           N
ATOM   4740  H   VAL A 410      -1.659   5.988  -9.987  1.00 97.51           H
ATOM   4741  CA  VAL A 410      -3.305   5.571  -8.688  1.00 97.51           C
ATOM   4742  HA  VAL A 410      -4.029   6.335  -8.402  1.00 97.51           H
ATOM   4743  C   VAL A 410      -3.082   4.696  -7.448  1.00 97.51           C
ATOM   4744  CB  VAL A 410      -3.891   4.799  -9.889  1.00 97.51           C
ATOM   4745  HB  VAL A 410      -3.106   4.204 -10.356  1.00 97.51           H
ATOM   4746  O   VAL A 410      -3.886   4.761  -6.513  1.00 97.51           O
ATOM   4747  CG1 VAL A 410      -5.030   3.861  -9.501  1.00 97.51           C
ATOM   4748 HG11 VAL A 410      -4.585   2.981  -9.035  1.00 97.51           H
ATOM   4749 HG12 VAL A 410      -5.562   3.518 -10.389  1.00 97.51           H
ATOM   4750 HG13 VAL A 410      -5.728   4.353  -8.824  1.00 97.51           H
ATOM   4751  CG2 VAL A 410      -4.460   5.775 -10.928  1.00 97.51           C
ATOM   4752 HG21 VAL A 410      -3.704   6.502 -11.225  1.00 97.51           H
ATOM   4753 HG22 VAL A 410      -5.317   6.307 -10.516  1.00 97.51           H
ATOM   4754 HG23 VAL A 410      -4.769   5.225 -11.817  1.00 97.51           H
ATOM   4755  N   ALA A 411      -1.953   3.987  -7.366  1.00 96.11           N
ATOM   4756  H   ALA A 411      -1.355   3.925  -8.177  1.00 96.11           H
ATOM   4757  CA  ALA A 411      -1.559   3.234  -6.174  1.00 96.11           C
ATOM   4758  HA  ALA A 411      -2.361   2.542  -5.914  1.00 96.11           H
ATOM   4759  C   ALA A 411      -1.336   4.153  -4.959  1.00 96.11           C
ATOM   4760  CB  ALA A 411      -0.315   2.405  -6.512  1.00 96.11           C
ATOM   4761  HB1 ALA A 411      -0.015   1.825  -5.640  1.00 96.11           H
ATOM   4762  HB2 ALA A 411       0.508   3.055  -6.810  1.00 96.11           H
ATOM   4763  HB3 ALA A 411      -0.542   1.721  -7.329  1.00 96.11           H
ATOM   4764  O   ALA A 411      -1.927   3.949  -3.899  1.00 96.11           O
ATOM   4765  N   HIS A 412      -0.568   5.236  -5.116  1.00 95.14           N
ATOM   4766  H   HIS A 412      -0.097   5.353  -6.002  1.00 95.14           H
ATOM   4767  CA  HIS A 412      -0.317   6.227  -4.060  1.00 95.14           C
ATOM   4768  HA  HIS A 412       0.050   5.714  -3.171  1.00 95.14           H
ATOM   4769  C   HIS A 412      -1.571   7.000  -3.623  1.00 95.14           C
ATOM   4770  CB  HIS A 412       0.753   7.213  -4.557  1.00 95.14           C
ATOM   4771  HB2 HIS A 412       0.473   7.576  -5.546  1.00 95.14           H
ATOM   4772  HB3 HIS A 412       0.774   8.075  -3.892  1.00 95.14           H
ATOM   4773  O   HIS A 412      -1.626   7.538  -2.509  1.00 95.14           O
ATOM   4774  CG  HIS A 412       2.156   6.655  -4.620  1.00 95.14           C
ATOM   4775  CD2 HIS A 412       2.592   5.452  -4.130  1.00 95.14           C
ATOM   4776  HD2 HIS A 412       1.991   4.702  -3.637  1.00 95.14           H
ATOM   4777  ND1 HIS A 412       3.257   7.285  -5.162  1.00 95.14           N
ATOM   4778  HD1 HIS A 412       3.292   8.199  -5.589  1.00 95.14           H
ATOM   4779  CE1 HIS A 412       4.320   6.477  -5.016  1.00 95.14           C
ATOM   4780  HE1 HIS A 412       5.326   6.700  -5.338  1.00 95.14           H
ATOM   4781  NE2 HIS A 412       3.963   5.358  -4.371  1.00 95.14           N
ATOM   4782  N   SER A 413      -2.584   7.083  -4.485  1.00 96.49           N
ATOM   4783  H   SER A 413      -2.457   6.695  -5.409  1.00 96.49           H
ATOM   4784  CA  SER A 413      -3.863   7.717  -4.164  1.00 96.49           C
ATOM   4785  HA  SER A 413      -3.667   8.681  -3.694  1.00 96.49           H
ATOM   4786  C   SER A 413      -4.687   6.896  -3.170  1.00 96.49           C
ATOM   4787  CB  SER A 413      -4.660   7.992  -5.438  1.00 96.49           C
ATOM   4788  HB2 SER A 413      -5.633   8.404  -5.172  1.00 96.49           H
ATOM   4789  HB3 SER A 413      -4.808   7.072  -6.003  1.00 96.49           H
ATOM   4790  O   SER A 413      -5.490   7.481  -2.442  1.00 96.49           O
ATOM   4791  OG  SER A 413      -3.963   8.940  -6.221  1.00 96.49           O
ATOM   4792  HG  SER A 413      -3.217   8.509  -6.644  1.00 96.49           H
ATOM   4793  N   ASN A 414      -4.438   5.584  -3.049  1.00 95.90           N
ATOM   4794  H   ASN A 414      -3.741   5.166  -3.649  1.00 95.90           H
ATOM   4795  CA  ASN A 414      -5.105   4.712  -2.076  1.00 95.90           C
ATOM   4796  HA  ASN A 414      -6.155   4.617  -2.351  1.00 95.90           H
ATOM   4797  C   ASN A 414      -5.047   5.282  -0.647  1.00 95.90           C
ATOM   4798  CB  ASN A 414      -4.448   3.325  -2.126  1.00 95.90           C
ATOM   4799  HB2 ASN A 414      -3.433   3.375  -1.731  1.00 95.90           H
ATOM   4800  HB3 ASN A 414      -4.388   2.973  -3.156  1.00 95.90           H
ATOM   4801  O   ASN A 414      -6.072   5.369   0.030  1.00 95.90           O
ATOM   4802  CG  ASN A 414      -5.229   2.322  -1.307  1.00 95.90           C
ATOM   4803  ND2 ASN A 414      -6.253   1.730  -1.868  1.00 95.90           N
ATOM   4804 HD21 ASN A 414      -6.808   1.144  -1.261  1.00 95.90           H
ATOM   4805 HD22 ASN A 414      -6.526   1.951  -2.816  1.00 95.90           H
ATOM   4806  OD1 ASN A 414      -4.952   2.069  -0.151  1.00 95.90           O
ATOM   4807  N   SER A 415      -3.878   5.790  -0.247  1.00 95.22           N
ATOM   4808  H   SER A 415      -3.066   5.628  -0.824  1.00 95.22           H
ATOM   4809  CA  SER A 415      -3.644   6.352   1.087  1.00 95.22           C
ATOM   4810  HA  SER A 415      -3.891   5.588   1.824  1.00 95.22           H
ATOM   4811  C   SER A 415      -4.506   7.578   1.415  1.00 95.22           C
ATOM   4812  CB  SER A 415      -2.160   6.706   1.219  1.00 95.22           C
ATOM   4813  HB2 SER A 415      -1.959   7.109   2.212  1.00 95.22           H
ATOM   4814  HB3 SER A 415      -1.897   7.462   0.479  1.00 95.22           H
ATOM   4815  O   SER A 415      -4.801   7.836   2.579  1.00 95.22           O
ATOM   4816  OG  SER A 415      -1.369   5.554   1.009  1.00 95.22           O
ATOM   4817  HG  SER A 415      -1.665   4.881   1.627  1.00 95.22           H
ATOM   4818  N   ALA A 416      -4.961   8.326   0.403  1.00 96.49           N
ATOM   4819  H   ALA A 416      -4.786   8.006  -0.539  1.00 96.49           H
ATOM   4820  CA  ALA A 416      -5.875   9.456   0.588  1.00 96.49           C
ATOM   4821  HA  ALA A 416      -5.636   9.964   1.522  1.00 96.49           H
ATOM   4822  C   ALA A 416      -7.349   9.021   0.676  1.00 96.49           C
ATOM   4823  CB  ALA A 416      -5.657  10.439  -0.569  1.00 96.49           C
ATOM   4824  HB1 ALA A 416      -4.614  10.754  -0.605  1.00 96.49           H
ATOM   4825  HB2 ALA A 416      -5.921   9.967  -1.515  1.00 96.49           H
ATOM   4826  HB3 ALA A 416      -6.289  11.317  -0.432  1.00 96.49           H
ATOM   4827  O   ALA A 416      -8.166   9.710   1.288  1.00 96.49           O
ATOM   4828  N   LEU A 417      -7.700   7.884   0.070  1.00 96.47           N
ATOM   4829  H   LEU A 417      -6.977   7.328  -0.364  1.00 96.47           H
ATOM   4830  CA  LEU A 417      -9.083   7.421  -0.041  1.00 96.47           C
ATOM   4831  HA  LEU A 417      -9.727   8.284  -0.208  1.00 96.47           H
ATOM   4832  C   LEU A 417      -9.585   6.767   1.250  1.00 96.47           C
ATOM   4833  CB  LEU A 417      -9.209   6.478  -1.249  1.00 96.47           C
ATOM   4834  HB2 LEU A 417      -8.496   5.662  -1.131  1.00 96.47           H
ATOM   4835  HB3 LEU A 417     -10.211   6.047  -1.250  1.00 96.47           H
ATOM   4836  O   LEU A 417     -10.759   6.928   1.584  1.00 96.47           O
ATOM   4837  CG  LEU A 417      -8.972   7.161  -2.611  1.00 96.47           C
ATOM   4838  HG  LEU A 417      -8.017   7.687  -2.600  1.00 96.47           H
ATOM   4839  CD1 LEU A 417      -8.932   6.121  -3.726  1.00 96.47           C
ATOM   4840 HD11 LEU A 417      -9.900   5.629  -3.819  1.00 96.47           H
ATOM   4841 HD12 LEU A 417      -8.162   5.381  -3.506  1.00 96.47           H
ATOM   4842 HD13 LEU A 417      -8.683   6.601  -4.672  1.00 96.47           H
ATOM   4843  CD2 LEU A 417     -10.072   8.169  -2.953  1.00 96.47           C
ATOM   4844 HD21 LEU A 417      -9.905   8.564  -3.955  1.00 96.47           H
ATOM   4845 HD22 LEU A 417     -11.049   7.686  -2.918  1.00 96.47           H
ATOM   4846 HD23 LEU A 417     -10.047   9.004  -2.253  1.00 96.47           H
ATOM   4847  N   ASN A 418      -8.716   6.099   2.016  1.00 92.68           N
ATOM   4848  H   ASN A 418      -7.778   5.966   1.667  1.00 92.68           H
ATOM   4849  CA  ASN A 418      -9.104   5.432   3.265  1.00 92.68           C
ATOM   4850  HA  ASN A 418      -9.851   4.679   3.016  1.00 92.68           H
ATOM   4851  C   ASN A 418      -9.812   6.391   4.256  1.00 92.68           C
ATOM   4852  CB  ASN A 418      -7.885   4.687   3.860  1.00 92.68           C
ATOM   4853  HB2 ASN A 418      -7.001   5.325   3.880  1.00 92.68           H
ATOM   4854  HB3 ASN A 418      -8.105   4.368   4.879  1.00 92.68           H
ATOM   4855  O   ASN A 418     -10.963   6.119   4.621  1.00 92.68           O
ATOM   4856  CG  ASN A 418      -7.484   3.455   3.074  1.00 92.68           C
ATOM   4857  ND2 ASN A 418      -6.236   3.056   3.153  1.00 92.68           N
ATOM   4858 HD21 ASN A 418      -5.530   3.590   3.640  1.00 92.68           H
ATOM   4859 HD22 ASN A 418      -5.925   2.367   2.484  1.00 92.68           H
ATOM   4860  OD1 ASN A 418      -8.295   2.839   2.400  1.00 92.68           O
ATOM   4861  N   PRO A 419      -9.238   7.555   4.637  1.00 93.54           N
ATOM   4862  CA  PRO A 419      -9.924   8.520   5.502  1.00 93.54           C
ATOM   4863  HA  PRO A 419     -10.133   8.039   6.458  1.00 93.54           H
ATOM   4864  C   PRO A 419     -11.239   9.067   4.928  1.00 93.54           C
ATOM   4865  CB  PRO A 419      -8.922   9.656   5.729  1.00 93.54           C
ATOM   4866  HB2 PRO A 419      -9.049  10.431   4.974  1.00 93.54           H
ATOM   4867  HB3 PRO A 419      -9.017  10.079   6.729  1.00 93.54           H
ATOM   4868  O   PRO A 419     -12.194   9.274   5.683  1.00 93.54           O
ATOM   4869  CG  PRO A 419      -7.567   8.988   5.528  1.00 93.54           C
ATOM   4870  HG2 PRO A 419      -7.272   8.465   6.438  1.00 93.54           H
ATOM   4871  HG3 PRO A 419      -6.796   9.695   5.221  1.00 93.54           H
ATOM   4872  CD  PRO A 419      -7.856   7.980   4.428  1.00 93.54           C
ATOM   4873  HD2 PRO A 419      -7.755   8.454   3.452  1.00 93.54           H
ATOM   4874  HD3 PRO A 419      -7.131   7.173   4.532  1.00 93.54           H
ATOM   4875  N   ILE A 420     -11.320   9.275   3.607  1.00 94.50           N
ATOM   4876  H   ILE A 420     -10.515   9.059   3.036  1.00 94.50           H
ATOM   4877  CA  ILE A 420     -12.547   9.736   2.935  1.00 94.50           C
ATOM   4878  HA  ILE A 420     -12.883  10.656   3.413  1.00 94.50           H
ATOM   4879  C   ILE A 420     -13.661   8.700   3.116  1.00 94.50           C
ATOM   4880  CB  ILE A 420     -12.285  10.039   1.438  1.00 94.50           C
ATOM   4881  HB  ILE A 420     -11.826   9.166   0.974  1.00 94.50           H
ATOM   4882  O   ILE A 420     -14.776   9.045   3.518  1.00 94.50           O
ATOM   4883  CG1 ILE A 420     -11.320  11.237   1.292  1.00 94.50           C
ATOM   4884 HG12 ILE A 420     -11.809  12.140   1.660  1.00 94.50           H
ATOM   4885 HG13 ILE A 420     -10.432  11.069   1.902  1.00 94.50           H
ATOM   4886  CG2 ILE A 420     -13.609  10.327   0.699  1.00 94.50           C
ATOM   4887 HG21 ILE A 420     -14.106  11.192   1.137  1.00 94.50           H
ATOM   4888 HG22 ILE A 420     -14.276   9.466   0.743  1.00 94.50           H
ATOM   4889 HG23 ILE A 420     -13.427  10.517  -0.359  1.00 94.50           H
ATOM   4890  CD1 ILE A 420     -10.847  11.482  -0.147  1.00 94.50           C
ATOM   4891 HD11 ILE A 420     -11.683  11.712  -0.807  1.00 94.50           H
ATOM   4892 HD12 ILE A 420     -10.177  12.342  -0.160  1.00 94.50           H
ATOM   4893 HD13 ILE A 420     -10.313  10.607  -0.516  1.00 94.50           H
ATOM   4894  N   ILE A 421     -13.349   7.419   2.896  1.00 93.31           N
ATOM   4895  H   ILE A 421     -12.417   7.204   2.573  1.00 93.31           H
ATOM   4896  CA  ILE A 421     -14.293   6.314   3.091  1.00 93.31           C
ATOM   4897  HA  ILE A 421     -15.179   6.503   2.486  1.00 93.31           H
ATOM   4898  C   ILE A 421     -14.739   6.255   4.557  1.00 93.31           C
ATOM   4899  CB  ILE A 421     -13.666   4.978   2.630  1.00 93.31           C
ATOM   4900  HB  ILE A 421     -12.740   4.821   3.184  1.00 93.31           H
ATOM   4901  O   ILE A 421     -15.930   6.112   4.843  1.00 93.31           O
ATOM   4902  CG1 ILE A 421     -13.347   4.994   1.117  1.00 93.31           C
ATOM   4903 HG12 ILE A 421     -12.933   5.959   0.825  1.00 93.31           H
ATOM   4904 HG13 ILE A 421     -14.262   4.855   0.542  1.00 93.31           H
ATOM   4905  CG2 ILE A 421     -14.618   3.806   2.933  1.00 93.31           C
ATOM   4906 HG21 ILE A 421     -14.706   3.651   4.008  1.00 93.31           H
ATOM   4907 HG22 ILE A 421     -14.236   2.886   2.491  1.00 93.31           H
ATOM   4908 HG23 ILE A 421     -15.602   4.000   2.505  1.00 93.31           H
ATOM   4909  CD1 ILE A 421     -12.326   3.919   0.722  1.00 93.31           C
ATOM   4910 HD11 ILE A 421     -11.988   4.108  -0.297  1.00 93.31           H
ATOM   4911 HD12 ILE A 421     -11.457   3.965   1.379  1.00 93.31           H
ATOM   4912 HD13 ILE A 421     -12.769   2.925   0.773  1.00 93.31           H
ATOM   4913  N   TYR A 422     -13.820   6.430   5.509  1.00 90.61           N
ATOM   4914  H   TYR A 422     -12.851   6.510   5.239  1.00 90.61           H
ATOM   4915  CA  TYR A 422     -14.172   6.446   6.930  1.00 90.61           C
ATOM   4916  HA  TYR A 422     -14.729   5.538   7.159  1.00 90.61           H
ATOM   4917  C   TYR A 422     -15.100   7.613   7.283  1.00 90.61           C
ATOM   4918  CB  TYR A 422     -12.899   6.458   7.788  1.00 90.61           C
ATOM   4919  HB2 TYR A 422     -13.192   6.423   8.837  1.00 90.61           H
ATOM   4920  HB3 TYR A 422     -12.383   7.405   7.625  1.00 90.61           H
ATOM   4921  O   TYR A 422     -16.070   7.415   8.015  1.00 90.61           O
ATOM   4922  CG  TYR A 422     -11.912   5.326   7.539  1.00 90.61           C
ATOM   4923  CD1 TYR A 422     -12.326   4.092   6.999  1.00 90.61           C
ATOM   4924  HD1 TYR A 422     -13.353   3.945   6.702  1.00 90.61           H
ATOM   4925  CD2 TYR A 422     -10.549   5.528   7.823  1.00 90.61           C
ATOM   4926  HD2 TYR A 422     -10.221   6.485   8.203  1.00 90.61           H
ATOM   4927  CE1 TYR A 422     -11.389   3.068   6.768  1.00 90.61           C
ATOM   4928  HE1 TYR A 422     -11.681   2.131   6.315  1.00 90.61           H
ATOM   4929  CE2 TYR A 422      -9.603   4.514   7.575  1.00 90.61           C
ATOM   4930  HE2 TYR A 422      -8.555   4.686   7.773  1.00 90.61           H
ATOM   4931  OH  TYR A 422      -9.141   2.277   6.812  1.00 90.61           O
ATOM   4932  HH  TYR A 422      -8.228   2.562   6.891  1.00 90.61           H
ATOM   4933  CZ  TYR A 422     -10.027   3.277   7.049  1.00 90.61           C
ATOM   4934  N   CYS A 423     -14.870   8.806   6.733  1.00 90.00           N
ATOM   4935  H   CYS A 423     -14.054   8.911   6.146  1.00 90.00           H
ATOM   4936  CA  CYS A 423     -15.738   9.968   6.936  1.00 90.00           C
ATOM   4937  HA  CYS A 423     -15.813  10.179   8.002  1.00 90.00           H
ATOM   4938  C   CYS A 423     -17.172   9.723   6.426  1.00 90.00           C
ATOM   4939  CB  CYS A 423     -15.078  11.173   6.255  1.00 90.00           C
ATOM   4940  HB2 CYS A 423     -15.149  11.074   5.172  1.00 90.00           H
ATOM   4941  HB3 CYS A 423     -14.024  11.221   6.530  1.00 90.00           H
ATOM   4942  O   CYS A 423     -18.149  10.047   7.115  1.00 90.00           O
ATOM   4943  SG  CYS A 423     -15.907  12.693   6.798  1.00 90.00           S
ATOM   4944  HG  CYS A 423     -15.214  13.539   6.031  1.00 90.00           H
ATOM   4945  N   GLY A 424     -17.299   9.090   5.254  1.00 88.99           N
ATOM   4946  H   GLY A 424     -16.458   8.883   4.735  1.00 88.99           H
ATOM   4947  CA  GLY A 424     -18.589   8.774   4.638  1.00 88.99           C
ATOM   4948  HA2 GLY A 424     -18.413   8.447   3.613  1.00 88.99           H
ATOM   4949  HA3 GLY A 424     -19.208   9.670   4.610  1.00 88.99           H
ATOM   4950  C   GLY A 424     -19.364   7.668   5.361  1.00 88.99           C
ATOM   4951  O   GLY A 424     -20.560   7.813   5.619  1.00 88.99           O
ATOM   4952  N   PHE A 425     -18.694   6.574   5.733  1.00 86.85           N
ATOM   4953  H   PHE A 425     -17.716   6.513   5.487  1.00 86.85           H
ATOM   4954  CA  PHE A 425     -19.373   5.355   6.186  1.00 86.85           C
ATOM   4955  HA  PHE A 425     -20.433   5.427   5.943  1.00 86.85           H
ATOM   4956  C   PHE A 425     -19.313   5.094   7.701  1.00 86.85           C
ATOM   4957  CB  PHE A 425     -18.831   4.161   5.397  1.00 86.85           C
ATOM   4958  HB2 PHE A 425     -19.245   3.265   5.859  1.00 86.85           H
ATOM   4959  HB3 PHE A 425     -17.746   4.129   5.496  1.00 86.85           H
ATOM   4960  O   PHE A 425     -20.141   4.338   8.215  1.00 86.85           O
ATOM   4961  CG  PHE A 425     -19.213   4.130   3.927  1.00 86.85           C
ATOM   4962  CD1 PHE A 425     -20.365   3.431   3.518  1.00 86.85           C
ATOM   4963  HD1 PHE A 425     -20.973   2.918   4.250  1.00 86.85           H
ATOM   4964  CD2 PHE A 425     -18.422   4.783   2.962  1.00 86.85           C
ATOM   4965  HD2 PHE A 425     -17.532   5.319   3.255  1.00 86.85           H
ATOM   4966  CE1 PHE A 425     -20.727   3.397   2.159  1.00 86.85           C
ATOM   4967  HE1 PHE A 425     -21.609   2.861   1.841  1.00 86.85           H
ATOM   4968  CE2 PHE A 425     -18.782   4.748   1.605  1.00 86.85           C
ATOM   4969  HE2 PHE A 425     -18.170   5.250   0.870  1.00 86.85           H
ATOM   4970  CZ  PHE A 425     -19.937   4.058   1.204  1.00 86.85           C
ATOM   4971  HZ  PHE A 425     -20.210   4.032   0.159  1.00 86.85           H
ATOM   4972  N   ASN A 426     -18.391   5.713   8.448  1.00 86.93           N
ATOM   4973  H   ASN A 426     -17.743   6.348   8.003  1.00 86.93           H
ATOM   4974  CA  ASN A 426     -18.227   5.469   9.883  1.00 86.93           C
ATOM   4975  HA  ASN A 426     -18.814   4.592  10.157  1.00 86.93           H
ATOM   4976  C   ASN A 426     -18.763   6.638  10.732  1.00 86.93           C
ATOM   4977  CB  ASN A 426     -16.766   5.084  10.169  1.00 86.93           C
ATOM   4978  HB2 ASN A 426     -16.487   4.265   9.506  1.00 86.93           H
ATOM   4979  HB3 ASN A 426     -16.102   5.922   9.953  1.00 86.93           H
ATOM   4980  O   ASN A 426     -18.111   7.663  10.930  1.00 86.93           O
ATOM   4981  CG  ASN A 426     -16.526   4.640  11.598  1.00 86.93           C
ATOM   4982  ND2 ASN A 426     -15.424   3.976  11.848  1.00 86.93           N
ATOM   4983 HD21 ASN A 426     -14.769   3.791  11.101  1.00 86.93           H
ATOM   4984 HD22 ASN A 426     -15.261   3.683  12.800  1.00 86.93           H
ATOM   4985  OD1 ASN A 426     -17.306   4.884  12.509  1.00 86.93           O
ATOM   4986  N   ALA A 427     -19.961   6.458  11.298  1.00 87.58           N
ATOM   4987  H   ALA A 427     -20.459   5.604  11.091  1.00 87.58           H
ATOM   4988  CA  ALA A 427     -20.608   7.469  12.137  1.00 87.58           C
ATOM   4989  HA  ALA A 427     -20.691   8.390  11.560  1.00 87.58           H
ATOM   4990  C   ALA A 427     -19.806   7.806  13.409  1.00 87.58           C
ATOM   4991  CB  ALA A 427     -22.019   6.984  12.485  1.00 87.58           C
ATOM   4992  HB1 ALA A 427     -22.589   6.806  11.573  1.00 87.58           H
ATOM   4993  HB2 ALA A 427     -22.528   7.743  13.079  1.00 87.58           H
ATOM   4994  HB3 ALA A 427     -21.967   6.063  13.065  1.00 87.58           H
ATOM   4995  O   ALA A 427     -19.719   8.976  13.777  1.00 87.58           O
ATOM   4996  N   ASN A 428     -19.181   6.810  14.046  1.00 86.34           N
ATOM   4997  H   ASN A 428     -19.224   5.880  13.656  1.00 86.34           H
ATOM   4998  CA  ASN A 428     -18.359   7.022  15.243  1.00 86.34           C
ATOM   4999  HA  ASN A 428     -18.926   7.603  15.971  1.00 86.34           H
ATOM   5000  C   ASN A 428     -17.088   7.810  14.910  1.00 86.34           C
ATOM   5001  CB  ASN A 428     -17.988   5.665  15.863  1.00 86.34           C
ATOM   5002  HB2 ASN A 428     -17.282   5.832  16.677  1.00 86.34           H
ATOM   5003  HB3 ASN A 428     -17.502   5.039  15.115  1.00 86.34           H
ATOM   5004  O   ASN A 428     -16.653   8.650  15.701  1.00 86.34           O
ATOM   5005  CG  ASN A 428     -19.166   4.914  16.448  1.00 86.34           C
ATOM   5006  ND2 ASN A 428     -19.017   3.633  16.681  1.00 86.34           N
ATOM   5007 HD21 ASN A 428     -18.124   3.183  16.538  1.00 86.34           H
ATOM   5008 HD22 ASN A 428     -19.798   3.175  17.130  1.00 86.34           H
ATOM   5009  OD1 ASN A 428     -20.224   5.453  16.709  1.00 86.34           O
ATOM   5010  N   PHE A 429     -16.517   7.570  13.726  1.00 88.47           N
ATOM   5011  H   PHE A 429     -16.917   6.856  13.133  1.00 88.47           H
ATOM   5012  CA  PHE A 429     -15.398   8.355  13.220  1.00 88.47           C
ATOM   5013  HA  PHE A 429     -14.610   8.354  13.973  1.00 88.47           H
ATOM   5014  C   PHE A 429     -15.809   9.812  12.998  1.00 88.47           C
ATOM   5015  CB  PHE A 429     -14.834   7.725  11.945  1.00 88.47           C
ATOM   5016  HB2 PHE A 429     -15.624   7.667  11.197  1.00 88.47           H
ATOM   5017  HB3 PHE A 429     -14.488   6.715  12.163  1.00 88.47           H
ATOM   5018  O   PHE A 429     -15.157  10.703  13.531  1.00 88.47           O
ATOM   5019  CG  PHE A 429     -13.686   8.515  11.362  1.00 88.47           C
ATOM   5020  CD1 PHE A 429     -13.871   9.276  10.194  1.00 88.47           C
ATOM   5021  HD1 PHE A 429     -14.824   9.253   9.685  1.00 88.47           H
ATOM   5022  CD2 PHE A 429     -12.454   8.557  12.033  1.00 88.47           C
ATOM   5023  HD2 PHE A 429     -12.302   7.994  12.942  1.00 88.47           H
ATOM   5024  CE1 PHE A 429     -12.822  10.060   9.682  1.00 88.47           C
ATOM   5025  HE1 PHE A 429     -12.956  10.626   8.772  1.00 88.47           H
ATOM   5026  CE2 PHE A 429     -11.433   9.392  11.555  1.00 88.47           C
ATOM   5027  HE2 PHE A 429     -10.529   9.526  12.131  1.00 88.47           H
ATOM   5028  CZ  PHE A 429     -11.599  10.121  10.369  1.00 88.47           C
ATOM   5029  HZ  PHE A 429     -10.800  10.746  10.000  1.00 88.47           H
ATOM   5030  N   ARG A 430     -16.937  10.068  12.321  1.00 91.72           N
ATOM   5031  H   ARG A 430     -17.408   9.292  11.878  1.00 91.72           H
ATOM   5032  CA  ARG A 430     -17.442  11.434  12.106  1.00 91.72           C
ATOM   5033  HA  ARG A 430     -16.662  12.008  11.606  1.00 91.72           H
ATOM   5034  C   ARG A 430     -17.738  12.168  13.416  1.00 91.72           C
ATOM   5035  CB  ARG A 430     -18.668  11.385  11.187  1.00 91.72           C
ATOM   5036  HB2 ARG A 430     -18.395  10.863  10.270  1.00 91.72           H
ATOM   5037  HB3 ARG A 430     -19.468  10.830  11.678  1.00 91.72           H
ATOM   5038  O   ARG A 430     -17.364  13.325  13.559  1.00 91.72           O
ATOM   5039  CG  ARG A 430     -19.158  12.798  10.826  1.00 91.72           C
ATOM   5040  HG2 ARG A 430     -18.319  13.382  10.448  1.00 91.72           H
ATOM   5041  HG3 ARG A 430     -19.548  13.294  11.715  1.00 91.72           H
ATOM   5042  CD  ARG A 430     -20.250  12.776   9.753  1.00 91.72           C
ATOM   5043  HD2 ARG A 430     -20.536  13.806   9.539  1.00 91.72           H
ATOM   5044  HD3 ARG A 430     -19.836  12.362   8.833  1.00 91.72           H
ATOM   5045  NE  ARG A 430     -21.448  12.031  10.193  1.00 91.72           N
ATOM   5046  HE  ARG A 430     -22.051  12.511  10.845  1.00 91.72           H
ATOM   5047  NH1 ARG A 430     -21.190  10.165   8.854  1.00 91.72           N
ATOM   5048 HH11 ARG A 430     -20.319  10.520   8.485  1.00 91.72           H
ATOM   5049 HH12 ARG A 430     -21.554   9.327   8.424  1.00 91.72           H
ATOM   5050  NH2 ARG A 430     -22.982  10.362  10.177  1.00 91.72           N
ATOM   5051 HH21 ARG A 430     -23.342   9.524   9.742  1.00 91.72           H
[truncated: 20,905 more chars]
