# Supplementary material for: In silico analysis of crustacean hyperglycemic hormone family G protein-coupled receptor candidates
Source: Front Endocrinol (Lausanne). 2024 Jan 9;14:1322800. doi: 10.3389/fendo.2023.1322800 (PMC10828670; doi:10.3389/fendo.2023.1322800)
Supplement: Supplementary Data Sheet 1 — G. lateralis ESG transcriptome data set. [file DataSheet_1.zip › Supplementary Data/SuppData6/Gl-A34b2/query.fasta]

>1
YRTDTWIPITWREVLKLVAYIITFLVSIAGNILVILVVRYNRNMRSSTNQYLVNLAVADLLVTLVCKWVHLVRHLSYPHYVLPALVCKLDGFVQGTALVASVFTLTVISIGRFVAIMFPLHARTSPDRAIRVIAAVWIASALISSPMLFYRELYSTEWSNFTAWNCDEAFPTERKFVKGVGCVVTYDAKQLFYVIFTITCYFLPVTIMLVNYSLIVWKLWGAQQPGEQHQQQVAATRNMQRVVRMVTVVLVVFVICWTPLQSLILYTTFSNDEHVPEWLSWLEFTAYFVAHSNSALNPIIYCGFNANFRQGLVALLTCRQSRSGSR
