# Supplementary material for: In silico analysis of crustacean hyperglycemic hormone family G protein-coupled receptor candidates
Source: Front Endocrinol (Lausanne). 2024 Jan 9;14:1322800. doi: 10.3389/fendo.2023.1322800 (PMC10828670; doi:10.3389/fendo.2023.1322800)
Supplement: Supplementary Data Sheet 1 — G. lateralis ESG transcriptome data set. [file DataSheet_1.zip › Supplementary Data/SuppData6/Gl-CHH/CHH_best_model.pdb]

HELIX    1   1 ARG A   13  TYR A   30  1                                  18
HELIX    2   2 SER A   33  ARG A   40  1                                   8
HELIX    3   3 LEU A   47  ASP A   55  1                                   9
HELIX    4   4 MET A   59  VAL A   72  1                                  14
ATOM      1  N   GLN A   1      -6.055  11.826 -11.051  1.00 52.48           N
ATOM      2  H   GLN A   1      -6.896  11.270 -11.120  1.00 52.48           H
ATOM      3  H2  GLN A   1      -6.289  12.769 -10.777  1.00 52.48           H
ATOM      4  H3  GLN A   1      -5.600  11.854 -11.953  1.00 52.48           H
ATOM      5  CA  GLN A   1      -5.124  11.221 -10.077  1.00 52.48           C
ATOM      6  HA  GLN A   1      -5.544  11.285  -9.074  1.00 52.48           H
ATOM      7  C   GLN A   1      -3.834  12.020 -10.112  1.00 52.48           C
ATOM      8  CB  GLN A   1      -4.870   9.739 -10.410  1.00 52.48           C
ATOM      9  HB2 GLN A   1      -3.798   9.546 -10.463  1.00 52.48           H
ATOM     10  HB3 GLN A   1      -5.298   9.509 -11.386  1.00 52.48           H
ATOM     11  O   GLN A   1      -3.266  12.165 -11.188  1.00 52.48           O
ATOM     12  CG  GLN A   1      -5.478   8.798  -9.359  1.00 52.48           C
ATOM     13  HG2 GLN A   1      -6.518   9.070  -9.182  1.00 52.48           H
ATOM     14  HG3 GLN A   1      -4.931   8.890  -8.421  1.00 52.48           H
ATOM     15  CD  GLN A   1      -5.431   7.339  -9.811  1.00 52.48           C
ATOM     16  NE2 GLN A   1      -6.208   6.470  -9.215  1.00 52.48           N
ATOM     17 HE21 GLN A   1      -6.044   5.503  -9.458  1.00 52.48           H
ATOM     18 HE22 GLN A   1      -6.662   6.676  -8.337  1.00 52.48           H
ATOM     19  OE1 GLN A   1      -4.735   6.982 -10.744  1.00 52.48           O
ATOM     20  N   ILE A   2      -3.427  12.608  -8.986  1.00 56.18           N
ATOM     21  H   ILE A   2      -3.912  12.428  -8.119  1.00 56.18           H
ATOM     22  CA  ILE A   2      -2.100  13.225  -8.863  1.00 56.18           C
ATOM     23  HA  ILE A   2      -1.850  13.741  -9.790  1.00 56.18           H
ATOM     24  C   ILE A   2      -1.112  12.071  -8.669  1.00 56.18           C
ATOM     25  CB  ILE A   2      -2.063  14.264  -7.715  1.00 56.18           C
ATOM     26  HB  ILE A   2      -2.355  13.771  -6.788  1.00 56.18           H
ATOM     27  O   ILE A   2      -1.292  11.263  -7.758  1.00 56.18           O
ATOM     28  CG1 ILE A   2      -3.069  15.406  -8.007  1.00 56.18           C
ATOM     29 HG12 ILE A   2      -4.066  14.984  -8.129  1.00 56.18           H
ATOM     30 HG13 ILE A   2      -2.796  15.897  -8.941  1.00 56.18           H
ATOM     31  CG2 ILE A   2      -0.639  14.822  -7.535  1.00 56.18           C
ATOM     32 HG21 ILE A   2      -0.314  15.341  -8.437  1.00 56.18           H
ATOM     33 HG22 ILE A   2      -0.603  15.509  -6.690  1.00 56.18           H
ATOM     34 HG23 ILE A   2       0.062  14.018  -7.314  1.00 56.18           H
ATOM     35  CD1 ILE A   2      -3.167  16.471  -6.907  1.00 56.18           C
ATOM     36 HD11 ILE A   2      -2.257  17.071  -6.873  1.00 56.18           H
ATOM     37 HD12 ILE A   2      -4.006  17.133  -7.120  1.00 56.18           H
ATOM     38 HD13 ILE A   2      -3.328  15.995  -5.940  1.00 56.18           H
ATOM     39  N   TYR A   3      -0.146  11.961  -9.577  1.00 64.25           N
ATOM     40  H   TYR A   3      -0.084  12.660 -10.304  1.00 64.25           H
ATOM     41  CA  TYR A   3       0.934  10.980  -9.515  1.00 64.25           C
ATOM     42  HA  TYR A   3       0.533  10.004  -9.243  1.00 64.25           H
ATOM     43  C   TYR A   3       1.939  11.421  -8.448  1.00 64.25           C
ATOM     44  CB  TYR A   3       1.575  10.886 -10.909  1.00 64.25           C
ATOM     45  HB2 TYR A   3       0.794  10.665 -11.637  1.00 64.25           H
ATOM     46  HB3 TYR A   3       1.999  11.854 -11.174  1.00 64.25           H
ATOM     47  O   TYR A   3       2.436  12.551  -8.516  1.00 64.25           O
ATOM     48  CG  TYR A   3       2.651   9.828 -11.043  1.00 64.25           C
ATOM     49  CD1 TYR A   3       4.012  10.170 -10.907  1.00 64.25           C
ATOM     50  HD1 TYR A   3       4.297  11.185 -10.672  1.00 64.25           H
ATOM     51  CD2 TYR A   3       2.283   8.493 -11.292  1.00 64.25           C
ATOM     52  HD2 TYR A   3       1.242   8.218 -11.372  1.00 64.25           H
ATOM     53  CE1 TYR A   3       5.005   9.176 -11.018  1.00 64.25           C
ATOM     54  HE1 TYR A   3       6.048   9.414 -10.870  1.00 64.25           H
ATOM     55  CE2 TYR A   3       3.273   7.502 -11.410  1.00 64.25           C
ATOM     56  HE2 TYR A   3       3.006   6.466 -11.557  1.00 64.25           H
ATOM     57  OH  TYR A   3       5.566   6.858 -11.372  1.00 64.25           O
ATOM     58  HH  TYR A   3       6.411   7.114 -10.995  1.00 64.25           H
ATOM     59  CZ  TYR A   3       4.634   7.838 -11.276  1.00 64.25           C
ATOM     60  N   ASP A   4       2.219  10.567  -7.462  1.00 72.52           N
ATOM     61  H   ASP A   4       1.825   9.637  -7.465  1.00 72.52           H
ATOM     62  CA  ASP A   4       3.285  10.840  -6.499  1.00 72.52           C
ATOM     63  HA  ASP A   4       3.155  11.854  -6.121  1.00 72.52           H
ATOM     64  C   ASP A   4       4.635  10.767  -7.229  1.00 72.52           C
ATOM     65  CB  ASP A   4       3.206   9.901  -5.280  1.00 72.52           C
ATOM     66  HB2 ASP A   4       2.200   9.949  -4.864  1.00 72.52           H
ATOM     67  HB3 ASP A   4       3.400   8.876  -5.596  1.00 72.52           H
ATOM     68  O   ASP A   4       5.014   9.737  -7.781  1.00 72.52           O
ATOM     69  CG  ASP A   4       4.211  10.293  -4.184  1.00 72.52           C
ATOM     70  OD1 ASP A   4       5.160  11.059  -4.483  1.00 72.52           O
ATOM     71  OD2 ASP A   4       4.110   9.807  -3.044  1.00 72.52           O
ATOM     72  N   ARG A   5       5.368  11.887  -7.246  1.00 80.53           N
ATOM     73  H   ARG A   5       5.041  12.639  -6.655  1.00 80.53           H
ATOM     74  CA  ARG A   5       6.679  12.000  -7.905  1.00 80.53           C
ATOM     75  HA  ARG A   5       6.591  11.619  -8.923  1.00 80.53           H
ATOM     76  C   ARG A   5       7.763  11.139  -7.248  1.00 80.53           C
ATOM     77  CB  ARG A   5       7.134  13.465  -7.926  1.00 80.53           C
ATOM     78  HB2 ARG A   5       8.144  13.506  -8.336  1.00 80.53           H
ATOM     79  HB3 ARG A   5       7.169  13.841  -6.904  1.00 80.53           H
ATOM     80  O   ARG A   5       8.859  11.038  -7.802  1.00 80.53           O
ATOM     81  CG  ARG A   5       6.239  14.373  -8.775  1.00 80.53           C
ATOM     82  HG2 ARG A   5       6.182  13.981  -9.791  1.00 80.53           H
ATOM     83  HG3 ARG A   5       5.237  14.415  -8.348  1.00 80.53           H
ATOM     84  CD  ARG A   5       6.851  15.778  -8.797  1.00 80.53           C
ATOM     85  HD2 ARG A   5       7.864  15.709  -9.195  1.00 80.53           H
ATOM     86  HD3 ARG A   5       6.900  16.151  -7.774  1.00 80.53           H
ATOM     87  NE  ARG A   5       6.063  16.710  -9.624  1.00 80.53           N
ATOM     88  HE  ARG A   5       5.211  16.342 -10.022  1.00 80.53           H
ATOM     89  NH1 ARG A   5       7.448  18.526  -9.396  1.00 80.53           N
ATOM     90 HH11 ARG A   5       8.042  17.977  -8.791  1.00 80.53           H
ATOM     91 HH12 ARG A   5       7.670  19.492  -9.591  1.00 80.53           H
ATOM     92  NH2 ARG A   5       5.598  18.699 -10.631  1.00 80.53           N
ATOM     93 HH21 ARG A   5       5.837  19.661 -10.821  1.00 80.53           H
ATOM     94 HH22 ARG A   5       4.753  18.303 -11.016  1.00 80.53           H
ATOM     95  CZ  ARG A   5       6.372  17.969  -9.879  1.00 80.53           C
ATOM     96  N   SER A   6       7.502  10.586  -6.066  1.00 85.89           N
ATOM     97  H   SER A   6       6.598  10.740  -5.642  1.00 85.89           H
ATOM     98  CA  SER A   6       8.401   9.640  -5.408  1.00 85.89           C
ATOM     99  HA  SER A   6       9.422  10.012  -5.498  1.00 85.89           H
ATOM    100  C   SER A   6       8.385   8.255  -6.058  1.00 85.89           C
ATOM    101  CB  SER A   6       8.091   9.548  -3.916  1.00 85.89           C
ATOM    102  HB2 SER A   6       8.808   8.876  -3.443  1.00 85.89           H
ATOM    103  HB3 SER A   6       8.171  10.532  -3.454  1.00 85.89           H
ATOM    104  O   SER A   6       9.406   7.583  -5.982  1.00 85.89           O
ATOM    105  OG  SER A   6       6.799   9.042  -3.724  1.00 85.89           O
ATOM    106  HG  SER A   6       6.158   9.756  -3.739  1.00 85.89           H
ATOM    107  N   CYS A   7       7.314   7.876  -6.769  1.00 93.09           N
ATOM    108  H   CYS A   7       6.501   8.475  -6.792  1.00 93.09           H
ATOM    109  CA  CYS A   7       7.264   6.648  -7.563  1.00 93.09           C
ATOM    110  HA  CYS A   7       7.674   5.821  -6.983  1.00 93.09           H
ATOM    111  C   CYS A   7       8.106   6.798  -8.837  1.00 93.09           C
ATOM    112  CB  CYS A   7       5.805   6.331  -7.914  1.00 93.09           C
ATOM    113  HB2 CYS A   7       5.398   7.148  -8.508  1.00 93.09           H
ATOM    114  HB3 CYS A   7       5.804   5.433  -8.532  1.00 93.09           H
ATOM    115  O   CYS A   7       7.681   7.443  -9.805  1.00 93.09           O
ATOM    116  SG  CYS A   7       4.693   6.039  -6.521  1.00 93.09           S
ATOM    117  N   LYS A   8       9.318   6.243  -8.838  1.00 93.10           N
ATOM    118  H   LYS A   8       9.602   5.723  -8.020  1.00 93.10           H
ATOM    119  CA  LYS A   8      10.299   6.325  -9.934  1.00 93.10           C
ATOM    120  HA  LYS A   8       9.905   6.952 -10.734  1.00 93.10           H
ATOM    121  C   LYS A   8      10.583   4.967 -10.582  1.00 93.10           C
ATOM    122  CB  LYS A   8      11.594   6.947  -9.401  1.00 93.10           C
ATOM    123  HB2 LYS A   8      11.954   6.337  -8.573  1.00 93.10           H
ATOM    124  HB3 LYS A   8      12.349   6.937 -10.187  1.00 93.10           H
ATOM    125  O   LYS A   8      11.368   4.919 -11.531  1.00 93.10           O
ATOM    126  CG  LYS A   8      11.398   8.394  -8.932  1.00 93.10           C
ATOM    127  HG2 LYS A   8      11.135   9.023  -9.782  1.00 93.10           H
ATOM    128  HG3 LYS A   8      10.600   8.445  -8.192  1.00 93.10           H
ATOM    129  CD  LYS A   8      12.693   8.890  -8.294  1.00 93.10           C
ATOM    130  HD2 LYS A   8      12.961   8.208  -7.487  1.00 93.10           H
ATOM    131  HD3 LYS A   8      13.488   8.902  -9.039  1.00 93.10           H
ATOM    132  CE  LYS A   8      12.467  10.289  -7.727  1.00 93.10           C
ATOM    133  HE2 LYS A   8      11.575  10.257  -7.102  1.00 93.10           H
ATOM    134  HE3 LYS A   8      12.273  10.977  -8.550  1.00 93.10           H
ATOM    135  NZ  LYS A   8      13.643  10.711  -6.932  1.00 93.10           N
ATOM    136  HZ1 LYS A   8      13.495  11.631  -6.542  1.00 93.10           H
ATOM    137  HZ2 LYS A   8      14.476  10.697  -7.502  1.00 93.10           H
ATOM    138  HZ3 LYS A   8      13.765  10.058  -6.172  1.00 93.10           H
ATOM    139  N   GLY A   9       9.956   3.903 -10.089  1.00 93.38           N
ATOM    140  H   GLY A   9       9.437   4.020  -9.231  1.00 93.38           H
ATOM    141  CA  GLY A   9      10.036   2.552 -10.623  1.00 93.38           C
ATOM    142  HA2 GLY A   9      11.072   2.314 -10.865  1.00 93.38           H
ATOM    143  HA3 GLY A   9       9.714   1.861  -9.844  1.00 93.38           H
ATOM    144  C   GLY A   9       9.176   2.336 -11.871  1.00 93.38           C
ATOM    145  O   GLY A   9       8.873   3.251 -12.642  1.00 93.38           O
ATOM    146  N   VAL A  10       8.794   1.081 -12.099  1.00 94.19           N
ATOM    147  H   VAL A  10       8.964   0.404 -11.370  1.00 94.19           H
ATOM    148  CA  VAL A  10       7.989   0.675 -13.254  1.00 94.19           C
ATOM    149  HA  VAL A  10       8.428   1.123 -14.145  1.00 94.19           H
ATOM    150  C   VAL A  10       6.565   1.197 -13.108  1.00 94.19           C
ATOM    151  CB  VAL A  10       7.993  -0.854 -13.440  1.00 94.19           C
ATOM    152  HB  VAL A  10       7.609  -1.330 -12.537  1.00 94.19           H
ATOM    153  O   VAL A  10       5.883   0.939 -12.116  1.00 94.19           O
ATOM    154  CG1 VAL A  10       7.122  -1.292 -14.627  1.00 94.19           C
ATOM    155 HG11 VAL A  10       6.074  -1.062 -14.433  1.00 94.19           H
ATOM    156 HG12 VAL A  10       7.198  -2.372 -14.759  1.00 94.19           H
ATOM    157 HG13 VAL A  10       7.444  -0.793 -15.541  1.00 94.19           H
ATOM    158  CG2 VAL A  10       9.418  -1.364 -13.698  1.00 94.19           C
ATOM    159 HG21 VAL A  10       9.401  -2.441 -13.859  1.00 94.19           H
ATOM    160 HG22 VAL A  10      10.044  -1.163 -12.829  1.00 94.19           H
ATOM    161 HG23 VAL A  10       9.844  -0.870 -14.571  1.00 94.19           H
ATOM    162  N   TYR A  11       6.076   1.874 -14.148  1.00 92.14           N
ATOM    163  H   TYR A  11       6.686   2.090 -14.924  1.00 92.14           H
ATOM    164  CA  TYR A  11       4.672   2.249 -14.219  1.00 92.14           C
ATOM    165  HA  TYR A  11       4.373   2.584 -13.226  1.00 92.14           H
ATOM    166  C   TYR A  11       3.805   1.037 -14.583  1.00 92.14           C
ATOM    167  CB  TYR A  11       4.464   3.434 -15.169  1.00 92.14           C
ATOM    168  HB2 TYR A  11       4.738   3.143 -16.183  1.00 92.14           H
ATOM    169  HB3 TYR A  11       5.123   4.248 -14.866  1.00 92.14           H
ATOM    170  O   TYR A  11       3.609   0.726 -15.758  1.00 92.14           O
ATOM    171  CG  TYR A  11       3.032   3.934 -15.150  1.00 92.14           C
ATOM    172  CD1 TYR A  11       2.108   3.493 -16.117  1.00 92.14           C
ATOM    173  HD1 TYR A  11       2.430   2.811 -16.889  1.00 92.14           H
ATOM    174  CD2 TYR A  11       2.611   4.797 -14.121  1.00 92.14           C
ATOM    175  HD2 TYR A  11       3.326   5.125 -13.381  1.00 92.14           H
ATOM    176  CE1 TYR A  11       0.766   3.915 -16.058  1.00 92.14           C
ATOM    177  HE1 TYR A  11       0.053   3.575 -16.795  1.00 92.14           H
ATOM    178  CE2 TYR A  11       1.268   5.213 -14.048  1.00 92.14           C
ATOM    179  HE2 TYR A  11       0.953   5.860 -13.243  1.00 92.14           H
ATOM    180  OH  TYR A  11      -0.957   5.161 -14.950  1.00 92.14           O
ATOM    181  HH  TYR A  11      -1.105   5.697 -14.167  1.00 92.14           H
ATOM    182  CZ  TYR A  11       0.343   4.771 -15.020  1.00 92.14           C
ATOM    183  N   ASP A  12       3.265   0.369 -13.565  1.00 94.77           N
ATOM    184  H   ASP A  12       3.577   0.594 -12.631  1.00 94.77           H
ATOM    185  CA  ASP A  12       2.293  -0.714 -13.714  1.00 94.77           C
ATOM    186  HA  ASP A  12       2.099  -0.881 -14.774  1.00 94.77           H
ATOM    187  C   ASP A  12       0.968  -0.332 -13.044  1.00 94.77           C
ATOM    188  CB  ASP A  12       2.864  -2.027 -13.169  1.00 94.77           C
ATOM    189  HB2 ASP A  12       3.837  -2.205 -13.627  1.00 94.77           H
ATOM    190  HB3 ASP A  12       3.005  -1.937 -12.092  1.00 94.77           H
ATOM    191  O   ASP A  12       0.854  -0.225 -11.820  1.00 94.77           O
ATOM    192  CG  ASP A  12       1.939  -3.212 -13.473  1.00 94.77           C
ATOM    193  OD1 ASP A  12       0.717  -3.096 -13.204  1.00 94.77           O
ATOM    194  OD2 ASP A  12       2.439  -4.221 -14.004  1.00 94.77           O
ATOM    195  N   ARG A  13      -0.070  -0.136 -13.864  1.00 94.52           N
ATOM    196  H   ARG A  13       0.091  -0.277 -14.851  1.00 94.52           H
ATOM    197  CA  ARG A  13      -1.398   0.275 -13.393  1.00 94.52           C
ATOM    198  HA  ARG A  13      -1.285   1.188 -12.808  1.00 94.52           H
ATOM    199  C   ARG A  13      -2.040  -0.751 -12.455  1.00 94.52           C
ATOM    200  CB  ARG A  13      -2.286   0.558 -14.613  1.00 94.52           C
ATOM    201  HB2 ARG A  13      -1.786   1.291 -15.246  1.00 94.52           H
ATOM    202  HB3 ARG A  13      -2.421  -0.361 -15.183  1.00 94.52           H
ATOM    203  O   ARG A  13      -2.774  -0.357 -11.552  1.00 94.52           O
ATOM    204  CG  ARG A  13      -3.659   1.110 -14.206  1.00 94.52           C
ATOM    205  HG2 ARG A  13      -4.202   0.366 -13.624  1.00 94.52           H
ATOM    206  HG3 ARG A  13      -3.523   2.007 -13.601  1.00 94.52           H
ATOM    207  CD  ARG A  13      -4.486   1.451 -15.445  1.00 94.52           C
ATOM    208  HD2 ARG A  13      -3.950   2.198 -16.030  1.00 94.52           H
ATOM    209  HD3 ARG A  13      -4.606   0.547 -16.042  1.00 94.52           H
ATOM    210  NE  ARG A  13      -5.809   1.976 -15.061  1.00 94.52           N
ATOM    211  HE  ARG A  13      -5.939   2.174 -14.079  1.00 94.52           H
ATOM    212  NH1 ARG A  13      -6.714   2.063 -17.167  1.00 94.52           N
ATOM    213 HH11 ARG A  13      -5.840   1.719 -17.538  1.00 94.52           H
ATOM    214 HH12 ARG A  13      -7.498   2.242 -17.779  1.00 94.52           H
ATOM    215  NH2 ARG A  13      -7.944   2.678 -15.405  1.00 94.52           N
ATOM    216 HH21 ARG A  13      -8.721   2.863 -16.024  1.00 94.52           H
ATOM    217 HH22 ARG A  13      -8.056   2.805 -14.410  1.00 94.52           H
ATOM    218  CZ  ARG A  13      -6.813   2.236 -15.878  1.00 94.52           C
ATOM    219  N   SER A  14      -1.804  -2.043 -12.671  1.00 96.46           N
ATOM    220  H   SER A  14      -1.025  -2.294 -13.264  1.00 96.46           H
ATOM    221  CA  SER A  14      -2.361  -3.098 -11.823  1.00 96.46           C
ATOM    222  HA  SER A  14      -3.432  -2.935 -11.706  1.00 96.46           H
ATOM    223  C   SER A  14      -1.722  -3.074 -10.439  1.00 96.46           C
ATOM    224  CB  SER A  14      -2.151  -4.468 -12.469  1.00 96.46           C
ATOM    225  HB2 SER A  14      -2.509  -4.444 -13.498  1.00 96.46           H
ATOM    226  HB3 SER A  14      -1.094  -4.733 -12.469  1.00 96.46           H
ATOM    227  O   SER A  14      -2.433  -3.202  -9.443  1.00 96.46           O
ATOM    228  OG  SER A  14      -2.889  -5.438 -11.751  1.00 96.46           O
ATOM    229  HG  SER A  14      -2.512  -5.529 -10.873  1.00 96.46           H
ATOM    230  N   LEU A  15      -0.405  -2.863 -10.365  1.00 96.85           N
ATOM    231  H   LEU A  15       0.123  -2.782 -11.222  1.00 96.85           H
ATOM    232  CA  LEU A  15       0.292  -2.722  -9.085  1.00 96.85           C
ATOM    233  HA  LEU A  15       0.031  -3.566  -8.447  1.00 96.85           H
ATOM    234  C   LEU A  15      -0.174  -1.474  -8.335  1.00 96.85           C
ATOM    235  CB  LEU A  15       1.814  -2.710  -9.291  1.00 96.85           C
ATOM    236  HB2 LEU A  15       2.284  -2.517  -8.326  1.00 96.85           H
ATOM    237  HB3 LEU A  15       2.074  -1.885  -9.954  1.00 96.85           H
ATOM    238  O   LEU A  15      -0.526  -1.580  -7.163  1.00 96.85           O
ATOM    239  CG  LEU A  15       2.399  -4.014  -9.860  1.00 96.85           C
ATOM    240  HG  LEU A  15       2.017  -4.175 -10.868  1.00 96.85           H
ATOM    241  CD1 LEU A  15       3.920  -3.901  -9.922  1.00 96.85           C
ATOM    242 HD11 LEU A  15       4.333  -4.787 -10.404  1.00 96.85           H
ATOM    243 HD12 LEU A  15       4.333  -3.802  -8.918  1.00 96.85           H
ATOM    244 HD13 LEU A  15       4.207  -3.026 -10.505  1.00 96.85           H
ATOM    245  CD2 LEU A  15       2.056  -5.239  -9.007  1.00 96.85           C
ATOM    246 HD21 LEU A  15       2.590  -6.108  -9.391  1.00 96.85           H
ATOM    247 HD22 LEU A  15       0.987  -5.447  -9.066  1.00 96.85           H
ATOM    248 HD23 LEU A  15       2.346  -5.066  -7.971  1.00 96.85           H
ATOM    249  N   PHE A  16      -0.283  -0.327  -9.013  1.00 96.39           N
ATOM    250  H   PHE A  16       0.068  -0.284  -9.959  1.00 96.39           H
ATOM    251  CA  PHE A  16      -0.823   0.883  -8.388  1.00 96.39           C
ATOM    252  HA  PHE A  16      -0.200   1.129  -7.528  1.00 96.39           H
ATOM    253  C   PHE A  16      -2.234   0.675  -7.840  1.00 96.39           C
ATOM    254  CB  PHE A  16      -0.804   2.061  -9.368  1.00 96.39           C
ATOM    255  HB2 PHE A  16      -1.172   1.735 -10.341  1.00 96.39           H
ATOM    256  HB3 PHE A  16      -1.484   2.831  -9.002  1.00 96.39           H
ATOM    257  O   PHE A  16      -2.486   1.040  -6.701  1.00 96.39           O
ATOM    258  CG  PHE A  16       0.558   2.702  -9.509  1.00 96.39           C
ATOM    259  CD1 PHE A  16       1.160   3.295  -8.385  1.00 96.39           C
ATOM    260  HD1 PHE A  16       0.651   3.287  -7.433  1.00 96.39           H
ATOM    261  CD2 PHE A  16       1.230   2.706 -10.743  1.00 96.39           C
ATOM    262  HD2 PHE A  16       0.776   2.258 -11.614  1.00 96.39           H
ATOM    263  CE1 PHE A  16       2.438   3.867  -8.488  1.00 96.39           C
ATOM    264  HE1 PHE A  16       2.915   4.280  -7.612  1.00 96.39           H
ATOM    265  CE2 PHE A  16       2.507   3.281 -10.844  1.00 96.39           C
ATOM    266  HE2 PHE A  16       3.036   3.261 -11.785  1.00 96.39           H
ATOM    267  CZ  PHE A  16       3.114   3.861  -9.719  1.00 96.39           C
ATOM    268  HZ  PHE A  16       4.109   4.275  -9.792  1.00 96.39           H
ATOM    269  N   ASN A  17      -3.135   0.041  -8.596  1.00 96.70           N
ATOM    270  H   ASN A  17      -2.881  -0.224  -9.537  1.00 96.70           H
ATOM    271  CA  ASN A  17      -4.489  -0.240  -8.113  1.00 96.70           C
ATOM    272  HA  ASN A  17      -4.963   0.694  -7.812  1.00 96.70           H
ATOM    273  C   ASN A  17      -4.500  -1.164  -6.882  1.00 96.70           C
ATOM    274  CB  ASN A  17      -5.305  -0.882  -9.243  1.00 96.70           C
ATOM    275  HB2 ASN A  17      -4.736  -1.709  -9.669  1.00 96.70           H
ATOM    276  HB3 ASN A  17      -6.220  -1.294  -8.816  1.00 96.70           H
ATOM    277  O   ASN A  17      -5.333  -0.970  -5.997  1.00 96.70           O
ATOM    278  CG  ASN A  17      -5.726   0.059 -10.357  1.00 96.70           C
ATOM    279  ND2 ASN A  17      -6.188  -0.507 -11.446  1.00 96.70           N
ATOM    280 HD21 ASN A  17      -6.566   0.112 -12.149  1.00 96.70           H
ATOM    281 HD22 ASN A  17      -6.223  -1.516 -11.494  1.00 96.70           H
ATOM    282  OD1 ASN A  17      -5.715   1.276 -10.284  1.00 96.70           O
ATOM    283  N   LYS A  18      -3.598  -2.159  -6.826  1.00 96.99           N
ATOM    284  H   LYS A  18      -2.958  -2.266  -7.600  1.00 96.99           H
ATOM    285  CA  LYS A  18      -3.461  -3.073  -5.677  1.00 96.99           C
ATOM    286  HA  LYS A  18      -4.446  -3.475  -5.439  1.00 96.99           H
ATOM    287  C   LYS A  18      -3.001  -2.321  -4.424  1.00 96.99           C
ATOM    288  CB  LYS A  18      -2.519  -4.248  -6.035  1.00 96.99           C
ATOM    289  HB2 LYS A  18      -1.513  -3.866  -6.208  1.00 96.99           H
ATOM    290  HB3 LYS A  18      -2.872  -4.711  -6.956  1.00 96.99           H
ATOM    291  O   LYS A  18      -3.551  -2.553  -3.353  1.00 96.99           O
ATOM    292  CG  LYS A  18      -2.458  -5.332  -4.933  1.00 96.99           C
ATOM    293  HG2 LYS A  18      -3.470  -5.684  -4.734  1.00 96.99           H
ATOM    294  HG3 LYS A  18      -2.068  -4.878  -4.021  1.00 96.99           H
ATOM    295  CD  LYS A  18      -1.570  -6.550  -5.279  1.00 96.99           C
ATOM    296  HD2 LYS A  18      -1.964  -7.029  -6.175  1.00 96.99           H
ATOM    297  HD3 LYS A  18      -0.556  -6.204  -5.477  1.00 96.99           H
ATOM    298  CE  LYS A  18      -1.546  -7.573  -4.115  1.00 96.99           C
ATOM    299  HE2 LYS A  18      -2.573  -7.836  -3.862  1.00 96.99           H
ATOM    300  HE3 LYS A  18      -1.125  -7.085  -3.236  1.00 96.99           H
ATOM    301  NZ  LYS A  18      -0.769  -8.822  -4.403  1.00 96.99           N
ATOM    302  HZ1 LYS A  18      -0.796  -9.491  -3.646  1.00 96.99           H
ATOM    303  HZ2 LYS A  18      -1.125  -9.330  -5.200  1.00 96.99           H
ATOM    304  HZ3 LYS A  18       0.216  -8.639  -4.531  1.00 96.99           H
ATOM    305  N   LEU A  19      -2.021  -1.425  -4.557  1.00 97.79           N
ATOM    306  H   LEU A  19      -1.612  -1.301  -5.472  1.00 97.79           H
ATOM    307  CA  LEU A  19      -1.523  -0.596  -3.451  1.00 97.79           C
ATOM    308  HA  LEU A  19      -1.335  -1.228  -2.583  1.00 97.79           H
ATOM    309  C   LEU A  19      -2.563   0.446  -3.008  1.00 97.79           C
ATOM    310  CB  LEU A  19      -0.206   0.083  -3.873  1.00 97.79           C
ATOM    311  HB2 LEU A  19      -0.403   0.710  -4.742  1.00 97.79           H
ATOM    312  HB3 LEU A  19       0.116   0.735  -3.062  1.00 97.79           H
ATOM    313  O   LEU A  19      -2.791   0.624  -1.817  1.00 97.79           O
ATOM    314  CG  LEU A  19       0.952  -0.877  -4.207  1.00 97.79           C
ATOM    315  HG  LEU A  19       0.643  -1.579  -4.982  1.00 97.79           H
ATOM    316  CD1 LEU A  19       2.155  -0.101  -4.733  1.00 97.79           C
ATOM    317 HD11 LEU A  19       2.924  -0.794  -5.071  1.00 97.79           H
ATOM    318 HD12 LEU A  19       2.564   0.530  -3.944  1.00 97.79           H
ATOM    319 HD13 LEU A  19       1.846   0.523  -5.572  1.00 97.79           H
ATOM    320  CD2 LEU A  19       1.391  -1.691  -2.997  1.00 97.79           C
ATOM    321 HD21 LEU A  19       2.281  -2.273  -3.240  1.00 97.79           H
ATOM    322 HD22 LEU A  19       1.614  -1.026  -2.163  1.00 97.79           H
ATOM    323 HD23 LEU A  19       0.587  -2.374  -2.724  1.00 97.79           H
ATOM    324  N   GLU A  20      -3.244   1.083  -3.961  1.00 97.10           N
ATOM    325  H   GLU A  20      -2.974   0.931  -4.922  1.00 97.10           H
ATOM    326  CA  GLU A  20      -4.286   2.082  -3.705  1.00 97.10           C
ATOM    327  HA  GLU A  20      -3.861   2.890  -3.108  1.00 97.10           H
ATOM    328  C   GLU A  20      -5.465   1.489  -2.914  1.00 97.10           C
ATOM    329  CB  GLU A  20      -4.737   2.656  -5.058  1.00 97.10           C
ATOM    330  HB2 GLU A  20      -5.298   1.886  -5.587  1.00 97.10           H
ATOM    331  HB3 GLU A  20      -3.860   2.892  -5.661  1.00 97.10           H
ATOM    332  O   GLU A  20      -5.933   2.125  -1.974  1.00 97.10           O
ATOM    333  CG  GLU A  20      -5.602   3.916  -4.982  1.00 97.10           C
ATOM    334  HG2 GLU A  20      -6.395   3.767  -4.249  1.00 97.10           H
ATOM    335  HG3 GLU A  20      -6.078   4.048  -5.953  1.00 97.10           H
ATOM    336  CD  GLU A  20      -4.826   5.205  -4.668  1.00 97.10           C
ATOM    337  OE1 GLU A  20      -5.406   6.080  -4.004  1.00 97.10           O
ATOM    338  OE2 GLU A  20      -3.720   5.462  -5.202  1.00 97.10           O
ATOM    339  N   HIS A  21      -5.872   0.244  -3.206  1.00 97.83           N
ATOM    340  H   HIS A  21      -5.443  -0.236  -3.984  1.00 97.83           H
ATOM    341  CA  HIS A  21      -6.939  -0.442  -2.461  1.00 97.83           C
ATOM    342  HA  HIS A  21      -7.857   0.140  -2.552  1.00 97.83           H
ATOM    343  C   HIS A  21      -6.649  -0.556  -0.961  1.00 97.83           C
ATOM    344  CB  HIS A  21      -7.192  -1.846  -3.035  1.00 97.83           C
ATOM    345  HB2 HIS A  21      -6.295  -2.225  -3.525  1.00 97.83           H
ATOM    346  HB3 HIS A  21      -7.432  -2.529  -2.220  1.00 97.83           H
ATOM    347  O   HIS A  21      -7.555  -0.371  -0.156  1.00 97.83           O
ATOM    348  CG  HIS A  21      -8.347  -1.878  -3.996  1.00 97.83           C
ATOM    349  CD2 HIS A  21      -9.592  -2.405  -3.769  1.00 97.83           C
ATOM    350  HD2 HIS A  21      -9.919  -2.885  -2.859  1.00 97.83           H
ATOM    351  ND1 HIS A  21      -8.361  -1.308  -5.243  1.00 97.83           N
ATOM    352  HD1 HIS A  21      -7.594  -0.785  -5.639  1.00 97.83           H
ATOM    353  CE1 HIS A  21      -9.588  -1.484  -5.760  1.00 97.83           C
ATOM    354  HE1 HIS A  21      -9.914  -1.111  -6.719  1.00 97.83           H
ATOM    355  NE2 HIS A  21     -10.368  -2.175  -4.916  1.00 97.83           N
ATOM    356  N   VAL A  22      -5.393  -0.795  -0.566  1.00 98.46           N
ATOM    357  H   VAL A  22      -4.669  -0.869  -1.267  1.00 98.46           H
ATOM    358  CA  VAL A  22      -5.019  -0.829   0.860  1.00 98.46           C
ATOM    359  HA  VAL A  22      -5.641  -1.562   1.373  1.00 98.46           H
ATOM    360  C   VAL A  22      -5.290   0.527   1.509  1.00 98.46           C
ATOM    361  CB  VAL A  22      -3.540  -1.222   1.040  1.00 98.46           C
ATOM    362  HB  VAL A  22      -2.919  -0.534   0.466  1.00 98.46           H
ATOM    363  O   VAL A  22      -5.838   0.593   2.607  1.00 98.46           O
ATOM    364  CG1 VAL A  22      -3.069  -1.169   2.499  1.00 98.46           C
ATOM    365 HG11 VAL A  22      -2.024  -1.473   2.559  1.00 98.46           H
ATOM    366 HG12 VAL A  22      -3.140  -0.152   2.887  1.00 98.46           H
ATOM    367 HG13 VAL A  22      -3.674  -1.835   3.113  1.00 98.46           H
ATOM    368  CG2 VAL A  22      -3.295  -2.642   0.524  1.00 98.46           C
ATOM    369 HG21 VAL A  22      -3.907  -3.351   1.082  1.00 98.46           H
ATOM    370 HG22 VAL A  22      -2.244  -2.900   0.650  1.00 98.46           H
ATOM    371 HG23 VAL A  22      -3.556  -2.696  -0.533  1.00 98.46           H
ATOM    372  N   CYS A  23      -4.947   1.620   0.826  1.00 98.18           N
ATOM    373  H   CYS A  23      -4.565   1.512  -0.103  1.00 98.18           H
ATOM    374  CA  CYS A  23      -5.185   2.966   1.335  1.00 98.18           C
ATOM    375  HA  CYS A  23      -4.842   3.007   2.369  1.00 98.18           H
ATOM    376  C   CYS A  23      -6.675   3.336   1.360  1.00 98.18           C
ATOM    377  CB  CYS A  23      -4.371   3.972   0.515  1.00 98.18           C
ATOM    378  HB2 CYS A  23      -4.581   4.971   0.896  1.00 98.18           H
ATOM    379  HB3 CYS A  23      -4.704   3.937  -0.523  1.00 98.18           H
ATOM    380  O   CYS A  23      -7.112   3.992   2.306  1.00 98.18           O
ATOM    381  SG  CYS A  23      -2.575   3.716   0.563  1.00 98.18           S
ATOM    382  N   ASP A  24      -7.454   2.905   0.366  1.00 98.09           N
ATOM    383  H   ASP A  24      -7.024   2.418  -0.407  1.00 98.09           H
ATOM    384  CA  ASP A  24      -8.907   3.107   0.316  1.00 98.09           C
ATOM    385  HA  ASP A  24      -9.128   4.165   0.454  1.00 98.09           H
ATOM    386  C   ASP A  24      -9.628   2.345   1.440  1.00 98.09           C
ATOM    387  CB  ASP A  24      -9.457   2.666  -1.054  1.00 98.09           C
ATOM    388  HB2 ASP A  24      -9.049   1.689  -1.311  1.00 98.09           H
ATOM    389  HB3 ASP A  24     -10.538   2.559  -0.971  1.00 98.09           H
ATOM    390  O   ASP A  24     -10.459   2.914   2.153  1.00 98.09           O
ATOM    391  CG  ASP A  24      -9.187   3.656  -2.195  1.00 98.09           C
ATOM    392  OD1 ASP A  24      -9.093   4.872  -1.909  1.00 98.09           O
ATOM    393  OD2 ASP A  24      -9.176   3.214  -3.368  1.00 98.09           O
ATOM    394  N   ASP A  25      -9.280   1.077   1.661  1.00 98.32           N
ATOM    395  H   ASP A  25      -8.641   0.628   1.020  1.00 98.32           H
ATOM    396  CA  ASP A  25      -9.869   0.260   2.725  1.00 98.32           C
ATOM    397  HA  ASP A  25     -10.955   0.321   2.661  1.00 98.32           H
ATOM    398  C   ASP A  25      -9.478   0.785   4.111  1.00 98.32           C
ATOM    399  CB  ASP A  25      -9.461  -1.210   2.538  1.00 98.32           C
ATOM    400  HB2 ASP A  25      -8.381  -1.272   2.401  1.00 98.32           H
ATOM    401  HB3 ASP A  25      -9.721  -1.758   3.443  1.00 98.32           H
ATOM    402  O   ASP A  25     -10.315   0.888   5.013  1.00 98.32           O
ATOM    403  CG  ASP A  25     -10.176  -1.891   1.362  1.00 98.32           C
ATOM    404  OD1 ASP A  25     -11.246  -1.379   0.947  1.00 98.32           O
ATOM    405  OD2 ASP A  25      -9.688  -2.960   0.932  1.00 98.32           O
ATOM    406  N   CYS A  26      -8.234   1.233   4.267  1.00 97.87           N
ATOM    407  H   CYS A  26      -7.581   1.096   3.509  1.00 97.87           H
ATOM    408  CA  CYS A  26      -7.768   1.863   5.497  1.00 97.87           C
ATOM    409  HA  CYS A  26      -7.990   1.200   6.334  1.00 97.87           H
ATOM    410  C   CYS A  26      -8.462   3.212   5.753  1.00 97.87           C
ATOM    411  CB  CYS A  26      -6.256   2.010   5.386  1.00 97.87           C
ATOM    412  HB2 CYS A  26      -5.855   1.061   5.031  1.00 97.87           H
ATOM    413  HB3 CYS A  26      -6.018   2.773   4.645  1.00 97.87           H
ATOM    414  O   CYS A  26      -8.855   3.523   6.880  1.00 97.87           O
ATOM    415  SG  CYS A  26      -5.403   2.389   6.927  1.00 97.87           S
ATOM    416  N   TYR A  27      -8.704   4.004   4.705  1.00 97.87           N
ATOM    417  H   TYR A  27      -8.358   3.729   3.797  1.00 97.87           H
ATOM    418  CA  TYR A  27      -9.558   5.188   4.795  1.00 97.87           C
ATOM    419  HA  TYR A  27      -9.146   5.863   5.545  1.00 97.87           H
ATOM    420  C   TYR A  27     -10.980   4.828   5.231  1.00 97.87           C
ATOM    421  CB  TYR A  27      -9.595   5.918   3.450  1.00 97.87           C
ATOM    422  HB2 TYR A  27      -9.746   5.204   2.640  1.00 97.87           H
ATOM    423  HB3 TYR A  27      -8.618   6.373   3.288  1.00 97.87           H
ATOM    424  O   TYR A  27     -11.555   5.530   6.062  1.00 97.87           O
ATOM    425  CG  TYR A  27     -10.691   6.967   3.373  1.00 97.87           C
ATOM    426  CD1 TYR A  27     -11.929   6.649   2.778  1.00 97.87           C
ATOM    427  HD1 TYR A  27     -12.071   5.680   2.324  1.00 97.87           H
ATOM    428  CD2 TYR A  27     -10.506   8.222   3.974  1.00 97.87           C
ATOM    429  HD2 TYR A  27      -9.547   8.443   4.420  1.00 97.87           H
ATOM    430  CE1 TYR A  27     -12.979   7.587   2.789  1.00 97.87           C
ATOM    431  HE1 TYR A  27     -13.924   7.342   2.329  1.00 97.87           H
ATOM    432  CE2 TYR A  27     -11.552   9.165   3.994  1.00 97.87           C
ATOM    433  HE2 TYR A  27     -11.403  10.127   4.462  1.00 97.87           H
ATOM    434  OH  TYR A  27     -13.809   9.747   3.424  1.00 97.87           O
ATOM    435  HH  TYR A  27     -13.538  10.558   3.860  1.00 97.87           H
ATOM    436  CZ  TYR A  27     -12.792   8.844   3.399  1.00 97.87           C
ATOM    437  N   ASN A  28     -11.554   3.745   4.708  1.00 97.68           N
ATOM    438  H   ASN A  28     -11.055   3.227   4.000  1.00 97.68           H
ATOM    439  CA  ASN A  28     -12.891   3.304   5.099  1.00 97.68           C
ATOM    440  HA  ASN A  28     -13.570   4.151   5.003  1.00 97.68           H
ATOM    441  C   ASN A  28     -12.955   2.878   6.572  1.00 97.68           C
ATOM    442  CB  ASN A  28     -13.361   2.195   4.147  1.00 97.68           C
ATOM    443  HB2 ASN A  28     -12.587   1.434   4.047  1.00 97.68           H
ATOM    444  HB3 ASN A  28     -14.250   1.714   4.556  1.00 97.68           H
ATOM    445  O   ASN A  28     -13.975   3.130   7.216  1.00 97.68           O
ATOM    446  CG  ASN A  28     -13.726   2.735   2.777  1.00 97.68           C
ATOM    447  ND2 ASN A  28     -13.463   1.989   1.730  1.00 97.68           N
ATOM    448 HD21 ASN A  28     -12.896   1.159   1.826  1.00 97.68           H
ATOM    449 HD22 ASN A  28     -13.570   2.411   0.819  1.00 97.68           H
ATOM    450  OD1 ASN A  28     -14.300   3.812   2.649  1.00 97.68           O
ATOM    451  N   LEU A  29     -11.868   2.326   7.114  1.00 97.59           N
ATOM    452  H   LEU A  29     -11.110   2.073   6.497  1.00 97.59           H
ATOM    453  CA  LEU A  29     -11.739   1.987   8.531  1.00 97.59           C
ATOM    454  HA  LEU A  29     -12.630   1.432   8.825  1.00 97.59           H
ATOM    455  C   LEU A  29     -11.664   3.238   9.425  1.00 97.59           C
ATOM    456  CB  LEU A  29     -10.510   1.071   8.692  1.00 97.59           C
ATOM    457  HB2 LEU A  29      -9.621   1.608   8.363  1.00 97.59           H
ATOM    458  HB3 LEU A  29     -10.630   0.205   8.041  1.00 97.59           H
ATOM    459  O   LEU A  29     -12.441   3.372  10.369  1.00 97.59           O
ATOM    460  CG  LEU A  29     -10.261   0.577  10.128  1.00 97.59           C
ATOM    461  HG  LEU A  29     -10.148   1.432  10.794  1.00 97.59           H
ATOM    462  CD1 LEU A  29     -11.405  -0.302  10.636  1.00 97.59           C
ATOM    463 HD11 LEU A  29     -11.554  -1.144   9.960  1.00 97.59           H
ATOM    464 HD12 LEU A  29     -11.154  -0.682  11.626  1.00 97.59           H
ATOM    465 HD13 LEU A  29     -12.323   0.280  10.713  1.00 97.59           H
ATOM    466  CD2 LEU A  29      -8.968  -0.233  10.169  1.00 97.59           C
ATOM    467 HD21 LEU A  29      -9.038  -1.101   9.513  1.00 97.59           H
ATOM    468 HD22 LEU A  29      -8.775  -0.573  11.187  1.00 97.59           H
ATOM    469 HD23 LEU A  29      -8.129   0.386   9.851  1.00 97.59           H
ATOM    470  N   TYR A  30     -10.763   4.176   9.119  1.00 97.19           N
ATOM    471  H   TYR A  30     -10.129   3.977   8.359  1.00 97.19           H
ATOM    472  CA  TYR A  30     -10.490   5.340   9.979  1.00 97.19           C
ATOM    473  HA  TYR A  30     -10.694   5.063  11.013  1.00 97.19           H
ATOM    474  C   TYR A  30     -11.349   6.577   9.689  1.00 97.19           C
ATOM    475  CB  TYR A  30      -9.005   5.690   9.874  1.00 97.19           C
ATOM    476  HB2 TYR A  30      -8.845   6.659  10.346  1.00 97.19           H
ATOM    477  HB3 TYR A  30      -8.714   5.772   8.826  1.00 97.19           H
ATOM    478  O   TYR A  30     -11.451   7.479  10.521  1.00 97.19           O
ATOM    479  CG  TYR A  30      -8.109   4.712  10.592  1.00 97.19           C
ATOM    480  CD1 TYR A  30      -8.077   4.746  11.997  1.00 97.19           C
ATOM    481  HD1 TYR A  30      -8.694   5.447  12.539  1.00 97.19           H
ATOM    482  CD2 TYR A  30      -7.315   3.785   9.887  1.00 97.19           C
ATOM    483  HD2 TYR A  30      -7.344   3.740   8.808  1.00 97.19           H
ATOM    484  CE1 TYR A  30      -7.242   3.865  12.697  1.00 97.19           C
ATOM    485  HE1 TYR A  30      -7.201   3.875  13.776  1.00 97.19           H
ATOM    486  CE2 TYR A  30      -6.473   2.898  10.590  1.00 97.19           C
ATOM    487  HE2 TYR A  30      -5.853   2.183  10.071  1.00 97.19           H
ATOM    488  OH  TYR A  30      -5.639   2.145  12.741  1.00 97.19           O
ATOM    489  HH  TYR A  30      -5.148   1.499  12.228  1.00 97.19           H
ATOM    490  CZ  TYR A  30      -6.438   2.947  12.001  1.00 97.19           C
ATOM    491  N   ARG A  31     -11.953   6.650   8.501  1.00 95.84           N
ATOM    492  H   ARG A  31     -11.792   5.877   7.870  1.00 95.84           H
ATOM    493  CA  ARG A  31     -12.812   7.745   8.014  1.00 95.84           C
ATOM    494  HA  ARG A  31     -13.002   7.542   6.960  1.00 95.84           H
ATOM    495  C   ARG A  31     -12.132   9.121   8.017  1.00 95.84           C
ATOM    496  CB  ARG A  31     -14.164   7.719   8.761  1.00 95.84           C
ATOM    497  HB2 ARG A  31     -14.820   8.484   8.346  1.00 95.84           H
ATOM    498  HB3 ARG A  31     -13.987   7.972   9.806  1.00 95.84           H
ATOM    499  O   ARG A  31     -12.794  10.142   8.197  1.00 95.84           O
ATOM    500  CG  ARG A  31     -14.888   6.359   8.713  1.00 95.84           C
ATOM    501  HG2 ARG A  31     -14.211   5.560   9.016  1.00 95.84           H
ATOM    502  HG3 ARG A  31     -15.704   6.369   9.435  1.00 95.84           H
ATOM    503  CD  ARG A  31     -15.457   6.026   7.329  1.00 95.84           C
ATOM    504  HD2 ARG A  31     -14.699   6.204   6.566  1.00 95.84           H
ATOM    505  HD3 ARG A  31     -15.703   4.965   7.318  1.00 95.84           H
ATOM    506  NE  ARG A  31     -16.687   6.797   7.055  1.00 95.84           N
ATOM    507  HE  ARG A  31     -17.079   7.299   7.839  1.00 95.84           H
ATOM    508  NH1 ARG A  31     -16.900   6.221   4.845  1.00 95.84           N
ATOM    509 HH11 ARG A  31     -16.022   5.726   4.899  1.00 95.84           H
ATOM    510 HH12 ARG A  31     -17.392   6.235   3.963  1.00 95.84           H
ATOM    511  NH2 ARG A  31     -18.501   7.426   5.840  1.00 95.84           N
ATOM    512 HH21 ARG A  31     -19.011   7.406   4.968  1.00 95.84           H
ATOM    513 HH22 ARG A  31     -18.878   7.887   6.655  1.00 95.84           H
ATOM    514  CZ  ARG A  31     -17.353   6.812   5.916  1.00 95.84           C
ATOM    515  N   THR A  32     -10.819   9.169   7.777  1.00 94.72           N
ATOM    516  H   THR A  32     -10.346   8.292   7.612  1.00 94.72           H
ATOM    517  CA  THR A  32     -10.025  10.411   7.745  1.00 94.72           C
ATOM    518  HA  THR A  32     -10.710  11.259   7.730  1.00 94.72           H
ATOM    519  C   THR A  32      -9.163  10.515   6.490  1.00 94.72           C
ATOM    520  CB  THR A  32      -9.182  10.582   9.016  1.00 94.72           C
ATOM    521  HB  THR A  32      -9.852  10.650   9.873  1.00 94.72           H
ATOM    522  O   THR A  32      -8.407   9.604   6.155  1.00 94.72           O
ATOM    523  CG2 THR A  32      -8.178   9.466   9.263  1.00 94.72           C
ATOM    524 HG21 THR A  32      -7.777   9.544  10.273  1.00 94.72           H
ATOM    525 HG22 THR A  32      -7.365   9.548   8.541  1.00 94.72           H
ATOM    526 HG23 THR A  32      -8.660   8.494   9.151  1.00 94.72           H
ATOM    527  OG1 THR A  32      -8.430  11.772   8.916  1.00 94.72           O
ATOM    528  HG1 THR A  32      -7.987  11.889   9.759  1.00 94.72           H
ATOM    529  N   SER A  33      -9.242  11.657   5.798  1.00 92.33           N
ATOM    530  H   SER A  33      -9.797  12.417   6.166  1.00 92.33           H
ATOM    531  CA  SER A  33      -8.460  11.918   4.581  1.00 92.33           C
ATOM    532  HA  SER A  33      -8.655  11.125   3.860  1.00 92.33           H
ATOM    533  C   SER A  33      -6.952  11.939   4.831  1.00 92.33           C
ATOM    534  CB  SER A  33      -8.875  13.251   3.954  1.00 92.33           C
ATOM    535  HB2 SER A  33      -9.907  13.185   3.611  1.00 92.33           H
ATOM    536  HB3 SER A  33      -8.234  13.458   3.097  1.00 92.33           H
ATOM    537  O   SER A  33      -6.195  11.665   3.905  1.00 92.33           O
ATOM    538  OG  SER A  33      -8.762  14.299   4.901  1.00 92.33           O
ATOM    539  HG  SER A  33      -8.635  15.128   4.433  1.00 92.33           H
ATOM    540  N   PHE A  34      -6.524  12.216   6.068  1.00 94.57           N
ATOM    541  H   PHE A  34      -7.213  12.426   6.776  1.00 94.57           H
ATOM    542  CA  PHE A  34      -5.116  12.187   6.459  1.00 94.57           C
ATOM    543  HA  PHE A  34      -4.551  12.855   5.808  1.00 94.57           H
ATOM    544  C   PHE A  34      -4.510  10.785   6.305  1.00 94.57           C
ATOM    545  CB  PHE A  34      -4.988  12.688   7.902  1.00 94.57           C
ATOM    546  HB2 PHE A  34      -5.623  12.084   8.550  1.00 94.57           H
ATOM    547  HB3 PHE A  34      -5.343  13.718   7.953  1.00 94.57           H
ATOM    548  O   PHE A  34      -3.427  10.645   5.747  1.00 94.57           O
ATOM    549  CG  PHE A  34      -3.567  12.639   8.426  1.00 94.57           C
ATOM    550  CD1 PHE A  34      -3.162  11.593   9.278  1.00 94.57           C
ATOM    551  HD1 PHE A  34      -3.863  10.828   9.579  1.00 94.57           H
ATOM    552  CD2 PHE A  34      -2.632  13.606   8.012  1.00 94.57           C
ATOM    553  HD2 PHE A  34      -2.926  14.390   7.330  1.00 94.57           H
ATOM    554  CE1 PHE A  34      -1.828  11.517   9.715  1.00 94.57           C
ATOM    555  HE1 PHE A  34      -1.510  10.700  10.345  1.00 94.57           H
ATOM    556  CE2 PHE A  34      -1.299  13.529   8.449  1.00 94.57           C
ATOM    557  HE2 PHE A  34      -0.571  14.246   8.100  1.00 94.57           H
ATOM    558  CZ  PHE A  34      -0.897  12.484   9.299  1.00 94.57           C
ATOM    559  HZ  PHE A  34       0.136  12.406   9.606  1.00 94.57           H
ATOM    560  N   VAL A  35      -5.236   9.741   6.724  1.00 96.35           N
ATOM    561  H   VAL A  35      -6.158   9.913   7.098  1.00 96.35           H
ATOM    562  CA  VAL A  35      -4.796   8.343   6.568  1.00 96.35           C
ATOM    563  HA  VAL A  35      -3.813   8.221   7.024  1.00 96.35           H
ATOM    564  C   VAL A  35      -4.636   8.000   5.092  1.00 96.35           C
ATOM    565  CB  VAL A  35      -5.775   7.376   7.263  1.00 96.35           C
ATOM    566  HB  VAL A  35      -6.797   7.677   7.030  1.00 96.35           H
ATOM    567  O   VAL A  35      -3.604   7.467   4.702  1.00 96.35           O
ATOM    568  CG1 VAL A  35      -5.611   5.915   6.839  1.00 96.35           C
ATOM    569 HG11 VAL A  35      -6.249   5.280   7.454  1.00 96.35           H
ATOM    570 HG12 VAL A  35      -5.912   5.776   5.800  1.00 96.35           H
ATOM    571 HG13 VAL A  35      -4.576   5.595   6.959  1.00 96.35           H
ATOM    572  CG2 VAL A  35      -5.575   7.438   8.782  1.00 96.35           C
ATOM    573 HG21 VAL A  35      -6.387   6.909   9.281  1.00 96.35           H
ATOM    574 HG22 VAL A  35      -4.635   6.956   9.050  1.00 96.35           H
ATOM    575 HG23 VAL A  35      -5.538   8.468   9.137  1.00 96.35           H
ATOM    576  N   TYR A  36      -5.608   8.379   4.258  1.00 95.13           N
ATOM    577  H   TYR A  36      -6.427   8.828   4.643  1.00 95.13           H
ATOM    578  CA  TYR A  36      -5.535   8.152   2.816  1.00 95.13           C
ATOM    579  HA  TYR A  36      -5.442   7.081   2.631  1.00 95.13           H
ATOM    580  C   TYR A  36      -4.317   8.838   2.180  1.00 95.13           C
ATOM    581  CB  TYR A  36      -6.828   8.645   2.163  1.00 95.13           C
ATOM    582  HB2 TYR A  36      -7.679   8.096   2.566  1.00 95.13           H
ATOM    583  HB3 TYR A  36      -6.982   9.694   2.416  1.00 95.13           H
ATOM    584  O   TYR A  36      -3.563   8.200   1.445  1.00 95.13           O
ATOM    585  CG  TYR A  36      -6.822   8.497   0.661  1.00 95.13           C
ATOM    586  CD1 TYR A  36      -6.609   9.636  -0.138  1.00 95.13           C
ATOM    587  HD1 TYR A  36      -6.474  10.600   0.330  1.00 95.13           H
ATOM    588  CD2 TYR A  36      -6.985   7.231   0.064  1.00 95.13           C
ATOM    589  HD2 TYR A  36      -7.153   6.350   0.666  1.00 95.13           H
ATOM    590  CE1 TYR A  36      -6.590   9.519  -1.535  1.00 95.13           C
ATOM    591  HE1 TYR A  36      -6.458  10.393  -2.157  1.00 95.13           H
ATOM    592  CE2 TYR A  36      -6.923   7.108  -1.337  1.00 95.13           C
ATOM    593  HE2 TYR A  36      -7.031   6.141  -1.806  1.00 95.13           H
ATOM    594  OH  TYR A  36      -6.638   8.191  -3.484  1.00 95.13           O
ATOM    595  HH  TYR A  36      -6.378   7.295  -3.709  1.00 95.13           H
ATOM    596  CZ  TYR A  36      -6.745   8.258  -2.135  1.00 95.13           C
ATOM    597  N   SER A  37      -4.088  10.125   2.475  1.00 95.04           N
ATOM    598  H   SER A  37      -4.702  10.610   3.113  1.00 95.04           H
ATOM    599  CA  SER A  37      -2.939  10.851   1.923  1.00 95.04           C
ATOM    600  HA  SER A  37      -2.951  10.728   0.840  1.00 95.04           H
ATOM    601  C   SER A  37      -1.615  10.271   2.406  1.00 95.04           C
ATOM    602  CB  SER A  37      -3.013  12.355   2.213  1.00 95.04           C
ATOM    603  HB2 SER A  37      -2.089  12.828   1.880  1.00 95.04           H
ATOM    604  HB3 SER A  37      -3.838  12.777   1.639  1.00 95.04           H
ATOM    605  O   SER A  37      -0.759   9.971   1.579  1.00 95.04           O
ATOM    606  OG  SER A  37      -3.228  12.658   3.579  1.00 95.04           O
ATOM    607  HG  SER A  37      -2.529  12.273   4.113  1.00 95.04           H
ATOM    608  N   SER A  38      -1.466  10.044   3.713  1.00 96.73           N
ATOM    609  H   SER A  38      -2.220  10.254   4.351  1.00 96.73           H
ATOM    610  CA  SER A  38      -0.208   9.566   4.290  1.00 96.73           C
ATOM    611  HA  SER A  38       0.608  10.150   3.863  1.00 96.73           H
ATOM    612  C   SER A  38       0.089   8.109   3.949  1.00 96.73           C
ATOM    613  CB  SER A  38      -0.190   9.795   5.798  1.00 96.73           C
ATOM    614  HB2 SER A  38       0.754   9.428   6.202  1.00 96.73           H
ATOM    615  HB3 SER A  38      -1.020   9.269   6.269  1.00 96.73           H
ATOM    616  O   SER A  38       1.251   7.741   3.840  1.00 96.73           O
ATOM    617  OG  SER A  38      -0.287  11.183   6.055  1.00 96.73           O
ATOM    618  HG  SER A  38       0.397  11.624   5.547  1.00 96.73           H
ATOM    619  N   CYS A  39      -0.932   7.289   3.689  1.00 97.78           N
ATOM    620  H   CYS A  39      -1.875   7.614   3.848  1.00 97.78           H
ATOM    621  CA  CYS A  39      -0.755   5.930   3.179  1.00 97.78           C
ATOM    622  HA  CYS A  39      -0.113   5.375   3.864  1.00 97.78           H
ATOM    623  C   CYS A  39      -0.078   5.912   1.798  1.00 97.78           C
ATOM    624  CB  CYS A  39      -2.129   5.254   3.153  1.00 97.78           C
ATOM    625  HB2 CYS A  39      -2.516   5.238   4.172  1.00 97.78           H
ATOM    626  HB3 CYS A  39      -2.816   5.844   2.546  1.00 97.78           H
ATOM    627  O   CYS A  39       0.759   5.050   1.537  1.00 97.78           O
ATOM    628  SG  CYS A  39      -2.151   3.550   2.552  1.00 97.78           S
ATOM    629  N   ARG A  40      -0.379   6.891   0.935  1.00 96.25           N
ATOM    630  H   ARG A  40      -1.045   7.590   1.233  1.00 96.25           H
ATOM    631  CA  ARG A  40       0.154   6.983  -0.438  1.00 96.25           C
ATOM    632  HA  ARG A  40       0.313   5.976  -0.823  1.00 96.25           H
ATOM    633  C   ARG A  40       1.519   7.670  -0.526  1.00 96.25           C
ATOM    634  CB  ARG A  40      -0.878   7.686  -1.334  1.00 96.25           C
ATOM    635  HB2 ARG A  40      -1.086   8.676  -0.929  1.00 96.25           H
ATOM    636  HB3 ARG A  40      -0.461   7.800  -2.335  1.00 96.25           H
ATOM    637  O   ARG A  40       2.181   7.551  -1.553  1.00 96.25           O
ATOM    638  CG  ARG A  40      -2.188   6.885  -1.432  1.00 96.25           C
ATOM    639  HG2 ARG A  40      -1.999   5.934  -1.931  1.00 96.25           H
ATOM    640  HG3 ARG A  40      -2.571   6.674  -0.434  1.00 96.25           H
ATOM    641  CD  ARG A  40      -3.278   7.637  -2.189  1.00 96.25           C
ATOM    642  HD2 ARG A  40      -3.391   8.626  -1.744  1.00 96.25           H
ATOM    643  HD3 ARG A  40      -4.211   7.092  -2.052  1.00 96.25           H
ATOM    644  NE  ARG A  40      -2.982   7.714  -3.633  1.00 96.25           N
ATOM    645  HE  ARG A  40      -2.921   6.820  -4.099  1.00 96.25           H
ATOM    646  NH1 ARG A  40      -3.863   9.774  -4.021  1.00 96.25           N
ATOM    647 HH11 ARG A  40      -4.412   9.575  -3.198  1.00 96.25           H
ATOM    648 HH12 ARG A  40      -4.142  10.486  -4.681  1.00 96.25           H
ATOM    649  NH2 ARG A  40      -2.659   8.746  -5.615  1.00 96.25           N
ATOM    650 HH21 ARG A  40      -2.453   9.608  -6.100  1.00 96.25           H
ATOM    651 HH22 ARG A  40      -2.235   7.868  -5.878  1.00 96.25           H
ATOM    652  CZ  ARG A  40      -3.171   8.746  -4.417  1.00 96.25           C
ATOM    653  N   GLU A  41       1.937   8.377   0.523  1.00 95.82           N
ATOM    654  H   GLU A  41       1.343   8.410   1.340  1.00 95.82           H
ATOM    655  CA  GLU A  41       3.195   9.131   0.554  1.00 95.82           C
ATOM    656  HA  GLU A  41       3.176   9.865  -0.251  1.00 95.82           H
ATOM    657  C   GLU A  41       4.426   8.247   0.330  1.00 95.82           C
ATOM    658  CB  GLU A  41       3.356   9.868   1.896  1.00 95.82           C
ATOM    659  HB2 GLU A  41       4.406  10.129   2.030  1.00 95.82           H
ATOM    660  HB3 GLU A  41       3.071   9.201   2.709  1.00 95.82           H
ATOM    661  O   GLU A  41       4.466   7.079   0.719  1.00 95.82           O
ATOM    662  CG  GLU A  41       2.544  11.169   1.970  1.00 95.82           C
ATOM    663  HG2 GLU A  41       1.513  10.962   1.681  1.00 95.82           H
ATOM    664  HG3 GLU A  41       2.952  11.874   1.246  1.00 95.82           H
ATOM    665  CD  GLU A  41       2.561  11.810   3.369  1.00 95.82           C
ATOM    666  OE1 GLU A  41       1.635  12.606   3.652  1.00 95.82           O
ATOM    667  OE2 GLU A  41       3.476  11.505   4.165  1.00 95.82           O
ATOM    668  N   ASN A  42       5.472   8.835  -0.257  1.00 95.90           N
ATOM    669  H   ASN A  42       5.326   9.744  -0.671  1.00 95.90           H
ATOM    670  CA  ASN A  42       6.733   8.146  -0.531  1.00 95.90           C
ATOM    671  HA  ASN A  42       7.311   8.789  -1.195  1.00 95.90           H
ATOM    672  C   ASN A  42       6.513   6.833  -1.303  1.00 95.90           C
ATOM    673  CB  ASN A  42       7.533   7.986   0.776  1.00 95.90           C
ATOM    674  HB2 ASN A  42       7.055   7.231   1.400  1.00 95.90           H
ATOM    675  HB3 ASN A  42       7.546   8.929   1.321  1.00 95.90           H
ATOM    676  O   ASN A  42       7.113   5.805  -0.992  1.00 95.90           O
ATOM    677  CG  ASN A  42       8.971   7.583   0.509  1.00 95.90           C
ATOM    678  ND2 ASN A  42       9.510   6.657   1.264  1.00 95.90           N
ATOM    679 HD21 ASN A  42      10.425   6.337   0.981  1.00 95.90           H
ATOM    680 HD22 ASN A  42       8.919   6.121   1.883  1.00 95.90           H
ATOM    681  OD1 ASN A  42       9.644   8.124  -0.356  1.00 95.90           O
ATOM    682  N   CYS A  43       5.594   6.863  -2.269  1.00 96.39           N
ATOM    683  H   CYS A  43       5.135   7.744  -2.454  1.00 96.39           H
ATOM    684  CA  CYS A  43       5.218   5.725  -3.090  1.00 96.39           C
ATOM    685  HA  CYS A  43       4.319   6.022  -3.630  1.00 96.39           H
ATOM    686  C   CYS A  43       4.838   4.488  -2.264  1.00 96.39           C
ATOM    687  CB  CYS A  43       6.318   5.443  -4.120  1.00 96.39           C
ATOM    688  HB2 CYS A  43       7.109   4.853  -3.658  1.00 96.39           H
ATOM    689  HB3 CYS A  43       6.747   6.381  -4.471  1.00 96.39           H
ATOM    690  O   CYS A  43       5.363   3.400  -2.491  1.00 96.39           O
ATOM    691  SG  CYS A  43       5.645   4.547  -5.530  1.00 96.39           S
ATOM    692  N   TYR A  44       3.959   4.657  -1.270  1.00 97.27           N
ATOM    693  H   TYR A  44       3.588   5.586  -1.127  1.00 97.27           H
ATOM    694  CA  TYR A  44       3.526   3.599  -0.338  1.00 97.27           C
ATOM    695  HA  TYR A  44       2.808   4.052   0.345  1.00 97.27           H
ATOM    696  C   TYR A  44       4.648   3.017   0.548  1.00 97.27           C
ATOM    697  CB  TYR A  44       2.782   2.492  -1.102  1.00 97.27           C
ATOM    698  HB2 TYR A  44       2.311   1.821  -0.384  1.00 97.27           H
ATOM    699  HB3 TYR A  44       3.515   1.901  -1.652  1.00 97.27           H
ATOM    700  O   TYR A  44       4.394   2.175   1.408  1.00 97.27           O
ATOM    701  CG  TYR A  44       1.737   2.975  -2.086  1.00 97.27           C
ATOM    702  CD1 TYR A  44       0.420   3.199  -1.651  1.00 97.27           C
ATOM    703  HD1 TYR A  44       0.157   3.032  -0.617  1.00 97.27           H
ATOM    704  CD2 TYR A  44       2.082   3.194  -3.436  1.00 97.27           C
ATOM    705  HD2 TYR A  44       3.091   3.005  -3.771  1.00 97.27           H
ATOM    706  CE1 TYR A  44      -0.557   3.625  -2.564  1.00 97.27           C
ATOM    707  HE1 TYR A  44      -1.583   3.754  -2.250  1.00 97.27           H
ATOM    708  CE2 TYR A  44       1.118   3.659  -4.345  1.00 97.27           C
ATOM    709  HE2 TYR A  44       1.397   3.851  -5.370  1.00 97.27           H
ATOM    710  OH  TYR A  44      -1.148   4.305  -4.767  1.00 97.27           O
ATOM    711  HH  TYR A  44      -0.845   4.361  -5.676  1.00 97.27           H
ATOM    712  CZ  TYR A  44      -0.205   3.870  -3.904  1.00 97.27           C
ATOM    713  N   SER A  45       5.895   3.480   0.402  1.00 96.93           N
ATOM    714  H   SER A  45       6.063   4.152  -0.334  1.00 96.93           H
ATOM    715  CA  SER A  45       7.036   3.087   1.231  1.00 96.93           C
ATOM    716  HA  SER A  45       6.894   2.051   1.538  1.00 96.93           H
ATOM    717  C   SER A  45       7.090   3.937   2.503  1.00 96.93           C
ATOM    718  CB  SER A  45       8.337   3.137   0.422  1.00 96.93           C
ATOM    719  HB2 SER A  45       8.263   2.465  -0.434  1.00 96.93           H
ATOM    720  HB3 SER A  45       8.521   4.149   0.063  1.00 96.93           H
ATOM    721  O   SER A  45       8.033   4.703   2.733  1.00 96.93           O
ATOM    722  OG  SER A  45       9.415   2.740   1.249  1.00 96.93           O
ATOM    723  HG  SER A  45       9.464   3.397   1.947  1.00 96.93           H
ATOM    724  N   ASN A  46       6.065   3.817   3.343  1.00 97.34           N
ATOM    725  H   ASN A  46       5.324   3.180   3.090  1.00 97.34           H
ATOM    726  CA  ASN A  46       5.936   4.550   4.600  1.00 97.34           C
ATOM    727  HA  ASN A  46       6.931   4.834   4.943  1.00 97.34           H
ATOM    728  C   ASN A  46       5.319   3.666   5.707  1.00 97.34           C
ATOM    729  CB  ASN A  46       5.145   5.846   4.329  1.00 97.34           C
ATOM    730  HB2 ASN A  46       5.603   6.397   3.508  1.00 97.34           H
ATOM    731  HB3 ASN A  46       5.155   6.487   5.210  1.00 97.34           H
ATOM    732  O   ASN A  46       4.842   2.558   5.458  1.00 97.34           O
ATOM    733  CG  ASN A  46       3.701   5.547   3.987  1.00 97.34           C
ATOM    734  ND2 ASN A  46       3.304   5.645   2.748  1.00 97.34           N
ATOM    735 HD21 ASN A  46       2.340   5.433   2.538  1.00 97.34           H
ATOM    736 HD22 ASN A  46       3.882   6.081   2.044  1.00 97.34           H
ATOM    737  OD1 ASN A  46       2.947   5.141   4.850  1.00 97.34           O
ATOM    738  N   LEU A  47       5.345   4.151   6.953  1.00 98.09           N
ATOM    739  H   LEU A  47       5.721   5.077   7.104  1.00 98.09           H
ATOM    740  CA  LEU A  47       4.816   3.409   8.105  1.00 98.09           C
ATOM    741  HA  LEU A  47       5.153   2.375   8.045  1.00 98.09           H
ATOM    742  C   LEU A  47       3.283   3.340   8.131  1.00 98.09           C
ATOM    743  CB  LEU A  47       5.335   4.032   9.414  1.00 98.09           C
ATOM    744  HB2 LEU A  47       5.074   5.090   9.422  1.00 98.09           H
ATOM    745  HB3 LEU A  47       4.813   3.561  10.247  1.00 98.09           H
ATOM    746  O   LEU A  47       2.744   2.370   8.651  1.00 98.09           O
ATOM    747  CG  LEU A  47       6.847   3.880   9.653  1.00 98.09           C
ATOM    748  HG  LEU A  47       7.393   4.317   8.817  1.00 98.09           H
ATOM    749  CD1 LEU A  47       7.238   4.633  10.925  1.00 98.09           C
ATOM    750 HD11 LEU A  47       6.969   5.685  10.830  1.00 98.09           H
ATOM    751 HD12 LEU A  47       6.717   4.208  11.784  1.00 98.09           H
ATOM    752 HD13 LEU A  47       8.313   4.558  11.084  1.00 98.09           H
ATOM    753  CD2 LEU A  47       7.270   2.417   9.813  1.00 98.09           C
ATOM    754 HD21 LEU A  47       8.328   2.365  10.069  1.00 98.09           H
ATOM    755 HD22 LEU A  47       6.685   1.946  10.603  1.00 98.09           H
ATOM    756 HD23 LEU A  47       7.115   1.877   8.879  1.00 98.09           H
ATOM    757  N   VAL A  48       2.584   4.328   7.563  1.00 98.18           N
ATOM    758  H   VAL A  48       3.073   5.019   7.013  1.00 98.18           H
ATOM    759  CA  VAL A  48       1.113   4.346   7.516  1.00 98.18           C
ATOM    760  HA  VAL A  48       0.731   4.158   8.519  1.00 98.18           H
ATOM    761  C   VAL A  48       0.599   3.216   6.630  1.00 98.18           C
ATOM    762  CB  VAL A  48       0.570   5.712   7.046  1.00 98.18           C
ATOM    763  HB  VAL A  48       0.916   5.928   6.035  1.00 98.18           H
ATOM    764  O   VAL A  48      -0.316   2.511   7.032  1.00 98.18           O
ATOM    765  CG1 VAL A  48      -0.963   5.746   7.027  1.00 98.18           C
ATOM    766 HG11 VAL A  48      -1.357   5.516   8.017  1.00 98.18           H
ATOM    767 HG12 VAL A  48      -1.350   5.014   6.317  1.00 98.18           H
ATOM    768 HG13 VAL A  48      -1.313   6.730   6.717  1.00 98.18           H
ATOM    769  CG2 VAL A  48       1.061   6.831   7.976  1.00 98.18           C
ATOM    770 HG21 VAL A  48       0.582   7.773   7.710  1.00 98.18           H
ATOM    771 HG22 VAL A  48       0.813   6.590   9.010  1.00 98.18           H
ATOM    772 HG23 VAL A  48       2.139   6.955   7.877  1.00 98.18           H
ATOM    773  N   PHE A  49       1.230   2.971   5.480  1.00 98.48           N
ATOM    774  H   PHE A  49       1.957   3.608   5.187  1.00 98.48           H
ATOM    775  CA  PHE A  49       0.895   1.843   4.611  1.00 98.48           C
ATOM    776  HA  PHE A  49      -0.147   1.933   4.302  1.00 98.48           H
ATOM    777  C   PHE A  49       1.046   0.496   5.332  1.00 98.48           C
ATOM    778  CB  PHE A  49       1.780   1.891   3.362  1.00 98.48           C
ATOM    779  HB2 PHE A  49       1.698   2.876   2.902  1.00 98.48           H
ATOM    780  HB3 PHE A  49       2.823   1.747   3.645  1.00 98.48           H
ATOM    781  O   PHE A  49       0.150  -0.345   5.277  1.00 98.48           O
ATOM    782  CG  PHE A  49       1.385   0.845   2.343  1.00 98.48           C
ATOM    783  CD1 PHE A  49       1.995  -0.423   2.336  1.00 98.48           C
ATOM    784  HD1 PHE A  49       2.784  -0.650   3.038  1.00 98.48           H
ATOM    785  CD2 PHE A  49       0.352   1.127   1.435  1.00 98.48           C
ATOM    786  HD2 PHE A  49      -0.112   2.102   1.440  1.00 98.48           H
ATOM    787  CE1 PHE A  49       1.558  -1.407   1.433  1.00 98.48           C
ATOM    788  HE1 PHE A  49       2.006  -2.390   1.447  1.00 98.48           H
ATOM    789  CE2 PHE A  49      -0.076   0.152   0.523  1.00 98.48           C
ATOM    790  HE2 PHE A  49      -0.871   0.380  -0.172  1.00 98.48           H
ATOM    791  CZ  PHE A  49       0.518  -1.119   0.532  1.00 98.48           C
ATOM    792  HZ  PHE A  49       0.161  -1.876  -0.150  1.00 98.48           H
ATOM    793  N   ARG A  50       2.153   0.305   6.067  1.00 98.41           N
ATOM    794  H   ARG A  50       2.838   1.047   6.081  1.00 98.41           H
ATOM    795  CA  ARG A  50       2.365  -0.895   6.894  1.00 98.41           C
ATOM    796  HA  ARG A  50       2.258  -1.778   6.264  1.00 98.41           H
ATOM    797  C   ARG A  50       1.285  -1.030   7.969  1.00 98.41           C
ATOM    798  CB  ARG A  50       3.775  -0.878   7.501  1.00 98.41           C
ATOM    799  HB2 ARG A  50       3.910   0.049   8.058  1.00 98.41           H
ATOM    800  HB3 ARG A  50       4.507  -0.906   6.694  1.00 98.41           H
ATOM    801  O   ARG A  50       0.709  -2.103   8.088  1.00 98.41           O
ATOM    802  CG  ARG A  50       4.013  -2.065   8.453  1.00 98.41           C
ATOM    803  HG2 ARG A  50       3.917  -3.008   7.915  1.00 98.41           H
ATOM    804  HG3 ARG A  50       3.270  -2.049   9.250  1.00 98.41           H
ATOM    805  CD  ARG A  50       5.383  -1.974   9.127  1.00 98.41           C
ATOM    806  HD2 ARG A  50       5.537  -0.954   9.480  1.00 98.41           H
ATOM    807  HD3 ARG A  50       5.361  -2.610  10.012  1.00 98.41           H
ATOM    808  NE  ARG A  50       6.483  -2.363   8.215  1.00 98.41           N
ATOM    809  HE  ARG A  50       6.738  -1.689   7.507  1.00 98.41           H
ATOM    810  NH1 ARG A  50       6.812  -4.465   9.072  1.00 98.41           N
ATOM    811 HH11 ARG A  50       7.223  -5.386   9.015  1.00 98.41           H
ATOM    812 HH12 ARG A  50       6.017  -4.316   9.677  1.00 98.41           H
ATOM    813  NH2 ARG A  50       8.064  -3.765   7.361  1.00 98.41           N
ATOM    814 HH21 ARG A  50       8.296  -3.075   6.661  1.00 98.41           H
ATOM    815 HH22 ARG A  50       8.466  -4.691   7.322  1.00 98.41           H
ATOM    816  CZ  ARG A  50       7.113  -3.524   8.221  1.00 98.41           C
ATOM    817  N   GLN A  51       0.990   0.042   8.706  1.00 98.41           N
ATOM    818  H   GLN A  51       1.515   0.893   8.568  1.00 98.41           H
ATOM    819  CA  GLN A  51      -0.048   0.024   9.739  1.00 98.41           C
ATOM    820  HA  GLN A  51       0.202  -0.752  10.463  1.00 98.41           H
ATOM    821  C   GLN A  51      -1.420  -0.319   9.146  1.00 98.41           C
ATOM    822  CB  GLN A  51      -0.087   1.385  10.454  1.00 98.41           C
ATOM    823  HB2 GLN A  51       0.921   1.649  10.777  1.00 98.41           H
ATOM    824  HB3 GLN A  51      -0.433   2.152   9.761  1.00 98.41           H
ATOM    825  O   GLN A  51      -2.131  -1.156   9.685  1.00 98.41           O
ATOM    826  CG  GLN A  51      -1.012   1.372  11.683  1.00 98.41           C
ATOM    827  HG2 GLN A  51      -1.037   2.369  12.124  1.00 98.41           H
ATOM    828  HG3 GLN A  51      -2.027   1.115  11.382  1.00 98.41           H
ATOM    829  CD  GLN A  51      -0.518   0.393  12.741  1.00 98.41           C
ATOM    830  NE2 GLN A  51      -1.261  -0.634  13.083  1.00 98.41           N
ATOM    831 HE21 GLN A  51      -2.202  -0.766  12.741  1.00 98.41           H
ATOM    832 HE22 GLN A  51      -0.788  -1.385  13.566  1.00 98.41           H
ATOM    833  OE1 GLN A  51       0.583   0.546  13.252  1.00 98.41           O
ATOM    834  N   CYS A  52      -1.757   0.250   7.987  1.00 98.54           N
ATOM    835  H   CYS A  52      -1.158   0.968   7.604  1.00 98.54           H
ATOM    836  CA  CYS A  52      -2.980  -0.085   7.267  1.00 98.54           C
ATOM    837  HA  CYS A  52      -3.836   0.141   7.903  1.00 98.54           H
ATOM    838  C   CYS A  52      -3.056  -1.577   6.922  1.00 98.54           C
ATOM    839  CB  CYS A  52      -3.057   0.768   5.998  1.00 98.54           C
ATOM    840  HB2 CYS A  52      -2.102   0.721   5.474  1.00 98.54           H
ATOM    841  HB3 CYS A  52      -3.811   0.337   5.340  1.00 98.54           H
ATOM    842  O   CYS A  52      -4.107  -2.183   7.093  1.00 98.54           O
ATOM    843  SG  CYS A  52      -3.482   2.506   6.279  1.00 98.54           S
ATOM    844  N   MET A  53      -1.958  -2.195   6.479  1.00 98.53           N
ATOM    845  H   MET A  53      -1.111  -1.660   6.353  1.00 98.53           H
ATOM    846  CA  MET A  53      -1.930  -3.643   6.255  1.00 98.53           C
ATOM    847  HA  MET A  53      -2.757  -3.912   5.598  1.00 98.53           H
ATOM    848  C   MET A  53      -2.122  -4.455   7.541  1.00 98.53           C
ATOM    849  CB  MET A  53      -0.619  -4.059   5.588  1.00 98.53           C
ATOM    850  HB2 MET A  53      -0.542  -5.142   5.685  1.00 98.53           H
ATOM    851  HB3 MET A  53       0.238  -3.620   6.099  1.00 98.53           H
ATOM    852  O   MET A  53      -2.787  -5.489   7.504  1.00 98.53           O
ATOM    853  CG  MET A  53      -0.589  -3.674   4.107  1.00 98.53           C
ATOM    854  HG2 MET A  53      -0.379  -2.608   4.020  1.00 98.53           H
ATOM    855  HG3 MET A  53      -1.574  -3.858   3.678  1.00 98.53           H
ATOM    856  SD  MET A  53       0.615  -4.595   3.114  1.00 98.53           S
ATOM    857  CE  MET A  53       0.064  -6.286   3.452  1.00 98.53           C
ATOM    858  HE1 MET A  53      -1.026  -6.310   3.456  1.00 98.53           H
ATOM    859  HE2 MET A  53       0.444  -6.633   4.413  1.00 98.53           H
ATOM    860  HE3 MET A  53       0.407  -6.953   2.661  1.00 98.53           H
ATOM    861  N   GLU A  54      -1.564  -4.004   8.665  1.00 98.48           N
ATOM    862  H   GLU A  54      -1.009  -3.161   8.627  1.00 98.48           H
ATOM    863  CA  GLU A  54      -1.762  -4.637   9.974  1.00 98.48           C
ATOM    864  HA  GLU A  54      -1.530  -5.699   9.897  1.00 98.48           H
ATOM    865  C   GLU A  54      -3.230  -4.561  10.414  1.00 98.48           C
ATOM    866  CB  GLU A  54      -0.810  -4.023  11.023  1.00 98.48           C
ATOM    867  HB2 GLU A  54      -0.908  -2.938  11.021  1.00 98.48           H
ATOM    868  HB3 GLU A  54      -1.093  -4.393  12.008  1.00 98.48           H
ATOM    869  O   GLU A  54      -3.826  -5.589  10.741  1.00 98.48           O
ATOM    870  CG  GLU A  54       0.659  -4.407  10.762  1.00 98.48           C
ATOM    871  HG2 GLU A  54       0.916  -4.154   9.734  1.00 98.48           H
ATOM    872  HG3 GLU A  54       0.753  -5.486  10.880  1.00 98.48           H
ATOM    873  CD  GLU A  54       1.687  -3.736  11.689  1.00 98.48           C
ATOM    874  OE1 GLU A  54       2.904  -3.872  11.388  1.00 98.48           O
ATOM    875  OE2 GLU A  54       1.281  -3.118  12.698  1.00 98.48           O
ATOM    876  N   ASP A  55      -3.844  -3.381  10.338  1.00 98.11           N
ATOM    877  H   ASP A  55      -3.285  -2.577  10.088  1.00 98.11           H
ATOM    878  CA  ASP A  55      -5.223  -3.147  10.785  1.00 98.11           C
ATOM    879  HA  ASP A  55      -5.342  -3.558  11.787  1.00 98.11           H
ATOM    880  C   ASP A  55      -6.268  -3.809   9.875  1.00 98.11           C
ATOM    881  CB  ASP A  55      -5.497  -1.642  10.843  1.00 98.11           C
ATOM    882  HB2 ASP A  55      -5.419  -1.230   9.836  1.00 98.11           H
ATOM    883  HB3 ASP A  55      -6.519  -1.491  11.190  1.00 98.11           H
ATOM    884  O   ASP A  55      -7.336  -4.215  10.336  1.00 98.11           O
ATOM    885  CG  ASP A  55      -4.566  -0.865  11.772  1.00 98.11           C
ATOM    886  OD1 ASP A  55      -4.042  -1.426  12.759  1.00 98.11           O
ATOM    887  OD2 ASP A  55      -4.402   0.346  11.507  1.00 98.11           O
ATOM    888  N   LEU A  56      -5.954  -3.945   8.583  1.00 98.29           N
ATOM    889  H   LEU A  56      -5.089  -3.528   8.268  1.00 98.29           H
ATOM    890  CA  LEU A  56      -6.762  -4.677   7.605  1.00 98.29           C
ATOM    891  HA  LEU A  56      -7.814  -4.555   7.863  1.00 98.29           H
ATOM    892  C   LEU A  56      -6.508  -6.192   7.628  1.00 98.29           C
ATOM    893  CB  LEU A  56      -6.528  -4.095   6.200  1.00 98.29           C
ATOM    894  HB2 LEU A  56      -5.462  -4.149   5.982  1.00 98.29           H
ATOM    895  HB3 LEU A  56      -7.041  -4.718   5.468  1.00 98.29           H
ATOM    896  O   LEU A  56      -7.128  -6.918   6.853  1.00 98.29           O
ATOM    897  CG  LEU A  56      -7.017  -2.647   6.011  1.00 98.29           C
ATOM    898  HG  LEU A  56      -6.594  -1.994   6.775  1.00 98.29           H
ATOM    899  CD1 LEU A  56      -6.554  -2.155   4.641  1.00 98.29           C
ATOM    900 HD11 LEU A  56      -6.969  -2.785   3.854  1.00 98.29           H
ATOM    901 HD12 LEU A  56      -6.879  -1.126   4.488  1.00 98.29           H
ATOM    902 HD13 LEU A  56      -5.465  -2.185   4.596  1.00 98.29           H
ATOM    903  CD2 LEU A  56      -8.540  -2.531   6.089  1.00 98.29           C
ATOM    904 HD21 LEU A  56      -9.001  -3.198   5.361  1.00 98.29           H
ATOM    905 HD22 LEU A  56      -8.881  -2.790   7.091  1.00 98.29           H
ATOM    906 HD23 LEU A  56      -8.840  -1.504   5.879  1.00 98.29           H
ATOM    907  N   LEU A  57      -5.633  -6.678   8.516  1.00 98.31           N
ATOM    908  H   LEU A  57      -5.173  -6.019   9.128  1.00 98.31           H
ATOM    909  CA  LEU A  57      -5.299  -8.096   8.678  1.00 98.31           C
ATOM    910  HA  LEU A  57      -4.515  -8.142   9.434  1.00 98.31           H
ATOM    911  C   LEU A  57      -4.689  -8.737   7.415  1.00 98.31           C
ATOM    912  CB  LEU A  57      -6.516  -8.879   9.222  1.00 98.31           C
ATOM    913  HB2 LEU A  57      -7.258  -8.951   8.426  1.00 98.31           H
ATOM    914  HB3 LEU A  57      -6.196  -9.894   9.454  1.00 98.31           H
ATOM    915  O   LEU A  57      -4.944  -9.902   7.127  1.00 98.31           O
ATOM    916  CG  LEU A  57      -7.197  -8.284  10.466  1.00 98.31           C
ATOM    917  HG  LEU A  57      -7.518  -7.261  10.271  1.00 98.31           H
ATOM    918  CD1 LEU A  57      -8.442  -9.110  10.802  1.00 98.31           C
ATOM    919 HD11 LEU A  57      -8.159 -10.139  11.022  1.00 98.31           H
ATOM    920 HD12 LEU A  57      -8.946  -8.670  11.662  1.00 98.31           H
ATOM    921 HD13 LEU A  57      -9.121  -9.092   9.950  1.00 98.31           H
ATOM    922  CD2 LEU A  57      -6.268  -8.298  11.681  1.00 98.31           C
ATOM    923 HD21 LEU A  57      -5.430  -7.624  11.501  1.00 98.31           H
ATOM    924 HD22 LEU A  57      -5.893  -9.305  11.862  1.00 98.31           H
ATOM    925 HD23 LEU A  57      -6.805  -7.935  12.557  1.00 98.31           H
ATOM    926  N   LEU A  58      -3.860  -7.989   6.680  1.00 98.11           N
ATOM    927  H   LEU A  58      -3.697  -7.044   6.996  1.00 98.11           H
ATOM    928  CA  LEU A  58      -3.220  -8.405   5.420  1.00 98.11           C
ATOM    929  HA  LEU A  58      -3.720  -9.299   5.047  1.00 98.11           H
ATOM    930  C   LEU A  58      -1.740  -8.807   5.585  1.00 98.11           C
ATOM    931  CB  LEU A  58      -3.383  -7.277   4.381  1.00 98.11           C
ATOM    932  HB2 LEU A  58      -2.900  -6.384   4.778  1.00 98.11           H
ATOM    933  HB3 LEU A  58      -2.864  -7.570   3.468  1.00 98.11           H
ATOM    934  O   LEU A  58      -0.985  -8.873   4.613  1.00 98.11           O
ATOM    935  CG  LEU A  58      -4.826  -6.922   3.994  1.00 98.11           C
ATOM    936  HG  LEU A  58      -5.398  -6.669   4.886  1.00 98.11           H
ATOM    937  CD1 LEU A  58      -4.810  -5.696   3.076  1.00 98.11           C
ATOM    938 HD11 LEU A  58      -4.350  -4.855   3.596  1.00 98.11           H
ATOM    939 HD12 LEU A  58      -5.833  -5.422   2.820  1.00 98.11           H
ATOM    940 HD13 LEU A  58      -4.252  -5.914   2.166  1.00 98.11           H
ATOM    941  CD2 LEU A  58      -5.515  -8.071   3.256  1.00 98.11           C
ATOM    942 HD21 LEU A  58      -4.935  -8.363   2.381  1.00 98.11           H
ATOM    943 HD22 LEU A  58      -5.618  -8.924   3.926  1.00 98.11           H
ATOM    944 HD23 LEU A  58      -6.514  -7.759   2.950  1.00 98.11           H
ATOM    945  N   MET A  59      -1.270  -9.018   6.816  1.00 97.86           N
ATOM    946  H   MET A  59      -1.923  -8.950   7.583  1.00 97.86           H
ATOM    947  CA  MET A  59       0.157  -9.256   7.082  1.00 97.86           C
ATOM    948  HA  MET A  59       0.726  -8.518   6.516  1.00 97.86           H
ATOM    949  C   MET A  59       0.672 -10.614   6.598  1.00 97.86           C
ATOM    950  CB  MET A  59       0.461  -9.070   8.573  1.00 97.86           C
ATOM    951  HB2 MET A  59       1.473  -9.416   8.786  1.00 97.86           H
ATOM    952  HB3 MET A  59      -0.234  -9.660   9.169  1.00 97.86           H
ATOM    953  O   MET A  59       1.874 -10.767   6.387  1.00 97.86           O
ATOM    954  CG  MET A  59       0.354  -7.596   8.969  1.00 97.86           C
ATOM    955  HG2 MET A  59      -0.679  -7.283   8.819  1.00 97.86           H
ATOM    956  HG3 MET A  59       0.583  -7.508  10.031  1.00 97.86           H
ATOM    957  SD  MET A  59       1.424  -6.457   8.035  1.00 97.86           S
ATOM    958  CE  MET A  59       3.061  -6.982   8.603  1.00 97.86           C
ATOM    959  HE1 MET A  59       3.816  -6.342   8.146  1.00 97.86           H
ATOM    960  HE2 MET A  59       3.113  -6.886   9.687  1.00 97.86           H
ATOM    961  HE3 MET A  59       3.241  -8.016   8.309  1.00 97.86           H
ATOM    962  N   ASP A  60      -0.215 -11.578   6.374  1.00 98.21           N
ATOM    963  H   ASP A  60      -1.196 -11.339   6.395  1.00 98.21           H
ATOM    964  CA  ASP A  60       0.094 -12.869   5.753  1.00 98.21           C
ATOM    965  HA  ASP A  60       0.893 -13.347   6.320  1.00 98.21           H
ATOM    966  C   ASP A  60       0.587 -12.728   4.302  1.00 98.21           C
ATOM    967  CB  ASP A  60      -1.156 -13.765   5.832  1.00 98.21           C
ATOM    968  HB2 ASP A  60      -0.891 -14.753   5.457  1.00 98.21           H
ATOM    969  HB3 ASP A  60      -1.443 -13.878   6.878  1.00 98.21           H
ATOM    970  O   ASP A  60       1.394 -13.536   3.843  1.00 98.21           O
ATOM    971  CG  ASP A  60      -2.364 -13.233   5.044  1.00 98.21           C
ATOM    972  OD1 ASP A  60      -2.557 -11.994   5.034  1.00 98.21           O
ATOM    973  OD2 ASP A  60      -3.078 -14.078   4.463  1.00 98.21           O
ATOM    974  N   VAL A  61       0.169 -11.668   3.605  1.00 98.00           N
ATOM    975  H   VAL A  61      -0.555 -11.105   4.029  1.00 98.00           H
ATOM    976  CA  VAL A  61       0.567 -11.351   2.223  1.00 98.00           C
ATOM    977  HA  VAL A  61       1.144 -12.192   1.839  1.00 98.00           H
ATOM    978  C   VAL A  61       1.510 -10.147   2.122  1.00 98.00           C
ATOM    979  CB  VAL A  61      -0.663 -11.217   1.304  1.00 98.00           C
ATOM    980  HB  VAL A  61      -0.324 -10.953   0.302  1.00 98.00           H
ATOM    981  O   VAL A  61       1.759  -9.644   1.023  1.00 98.00           O
ATOM    982  CG1 VAL A  61      -1.408 -12.551   1.190  1.00 98.00           C
ATOM    983 HG11 VAL A  61      -2.210 -12.463   0.457  1.00 98.00           H
ATOM    984 HG12 VAL A  61      -0.721 -13.335   0.873  1.00 98.00           H
ATOM    985 HG13 VAL A  61      -1.843 -12.826   2.151  1.00 98.00           H
ATOM    986  CG2 VAL A  61      -1.647 -10.140   1.774  1.00 98.00           C
ATOM    987 HG21 VAL A  61      -1.139  -9.182   1.886  1.00 98.00           H
ATOM    988 HG22 VAL A  61      -2.456 -10.041   1.050  1.00 98.00           H
ATOM    989 HG23 VAL A  61      -2.086 -10.425   2.730  1.00 98.00           H
ATOM    990  N   PHE A  62       2.082  -9.685   3.241  1.00 97.35           N
ATOM    991  H   PHE A  62       1.842 -10.140   4.110  1.00 97.35           H
ATOM    992  CA  PHE A  62       2.931  -8.486   3.289  1.00 97.35           C
ATOM    993  HA  PHE A  62       2.323  -7.615   3.045  1.00 97.35           H
ATOM    994  C   PHE A  62       4.076  -8.505   2.270  1.00 97.35           C
ATOM    995  CB  PHE A  62       3.474  -8.295   4.710  1.00 97.35           C
ATOM    996  HB2 PHE A  62       4.064  -9.167   4.993  1.00 97.35           H
ATOM    997  HB3 PHE A  62       2.635  -8.222   5.403  1.00 97.35           H
ATOM    998  O   PHE A  62       4.319  -7.505   1.596  1.00 97.35           O
ATOM    999  CG  PHE A  62       4.321  -7.045   4.851  1.00 97.35           C
ATOM   1000  CD1 PHE A  62       5.724  -7.122   4.751  1.00 97.35           C
ATOM   1001  HD1 PHE A  62       6.202  -8.078   4.597  1.00 97.35           H
ATOM   1002  CD2 PHE A  62       3.700  -5.793   5.011  1.00 97.35           C
ATOM   1003  HD2 PHE A  62       2.624  -5.730   5.084  1.00 97.35           H
ATOM   1004  CE1 PHE A  62       6.498  -5.948   4.799  1.00 97.35           C
ATOM   1005  HE1 PHE A  62       7.569  -6.016   4.676  1.00 97.35           H
ATOM   1006  CE2 PHE A  62       4.472  -4.620   5.056  1.00 97.35           C
ATOM   1007  HE2 PHE A  62       3.979  -3.664   5.151  1.00 97.35           H
ATOM   1008  CZ  PHE A  62       5.871  -4.697   4.941  1.00 97.35           C
ATOM   1009  HZ  PHE A  62       6.456  -3.789   4.927  1.00 97.35           H
ATOM   1010  N   ASP A  63       4.737  -9.649   2.090  1.00 98.06           N
ATOM   1011  H   ASP A  63       4.516 -10.429   2.692  1.00 98.06           H
ATOM   1012  CA  ASP A  63       5.861  -9.774   1.157  1.00 98.06           C
ATOM   1013  HA  ASP A  63       6.615  -9.030   1.414  1.00 98.06           H
ATOM   1014  C   ASP A  63       5.461  -9.526  -0.306  1.00 98.06           C
ATOM   1015  CB  ASP A  63       6.487 -11.170   1.285  1.00 98.06           C
ATOM   1016  HB2 ASP A  63       5.700 -11.923   1.234  1.00 98.06           H
ATOM   1017  HB3 ASP A  63       7.151 -11.329   0.436  1.00 98.06           H
ATOM   1018  O   ASP A  63       6.277  -9.044  -1.095  1.00 98.06           O
ATOM   1019  CG  ASP A  63       7.315 -11.375   2.557  1.00 98.06           C
ATOM   1020  OD1 ASP A  63       7.659 -10.370   3.219  1.00 98.06           O
ATOM   1021  OD2 ASP A  63       7.663 -12.550   2.798  1.00 98.06           O
ATOM   1022  N   GLU A  64       4.218  -9.823  -0.701  1.00 97.73           N
ATOM   1023  H   GLU A  64       3.550 -10.128  -0.008  1.00 97.73           H
ATOM   1024  CA  GLU A  64       3.733  -9.487  -2.044  1.00 97.73           C
ATOM   1025  HA  GLU A  64       4.451  -9.827  -2.790  1.00 97.73           H
ATOM   1026  C   GLU A  64       3.563  -7.981  -2.224  1.00 97.73           C
ATOM   1027  CB  GLU A  64       2.375 -10.122  -2.343  1.00 97.73           C
ATOM   1028  HB2 GLU A  64       1.649  -9.825  -1.586  1.00 97.73           H
ATOM   1029  HB3 GLU A  64       2.051  -9.707  -3.297  1.00 97.73           H
ATOM   1030  O   GLU A  64       3.925  -7.433  -3.267  1.00 97.73           O
ATOM   1031  CG  GLU A  64       2.386 -11.645  -2.474  1.00 97.73           C
ATOM   1032  HG2 GLU A  64       3.221 -11.934  -3.111  1.00 97.73           H
ATOM   1033  HG3 GLU A  64       2.531 -12.090  -1.490  1.00 97.73           H
ATOM   1034  CD  GLU A  64       1.073 -12.152  -3.096  1.00 97.73           C
ATOM   1035  OE1 GLU A  64       1.056 -13.349  -3.454  1.00 97.73           O
ATOM   1036  OE2 GLU A  64       0.148 -11.320  -3.318  1.00 97.73           O
ATOM   1037  N   TYR A  65       3.014  -7.311  -1.212  1.00 98.18           N
ATOM   1038  H   TYR A  65       2.776  -7.817  -0.371  1.00 98.18           H
ATOM   1039  CA  TYR A  65       2.815  -5.867  -1.233  1.00 98.18           C
ATOM   1040  HA  TYR A  65       2.346  -5.586  -2.175  1.00 98.18           H
ATOM   1041  C   TYR A  65       4.151  -5.129  -1.166  1.00 98.18           C
ATOM   1042  CB  TYR A  65       1.873  -5.465  -0.098  1.00 98.18           C
ATOM   1043  HB2 TYR A  65       1.991  -4.397   0.089  1.00 98.18           H
ATOM   1044  HB3 TYR A  65       2.147  -5.987   0.818  1.00 98.18           H
ATOM   1045  O   TYR A  65       4.367  -4.211  -1.950  1.00 98.18           O
ATOM   1046  CG  TYR A  65       0.416  -5.729  -0.424  1.00 98.18           C
ATOM   1047  CD1 TYR A  65      -0.356  -4.706  -0.998  1.00 98.18           C
ATOM   1048  HD1 TYR A  65       0.097  -3.744  -1.183  1.00 98.18           H
ATOM   1049  CD2 TYR A  65      -0.170  -6.983  -0.172  1.00 98.18           C
ATOM   1050  HD2 TYR A  65       0.411  -7.773   0.281  1.00 98.18           H
ATOM   1051  CE1 TYR A  65      -1.713  -4.914  -1.294  1.00 98.18           C
ATOM   1052  HE1 TYR A  65      -2.302  -4.115  -1.719  1.00 98.18           H
ATOM   1053  CE2 TYR A  65      -1.528  -7.201  -0.476  1.00 98.18           C
ATOM   1054  HE2 TYR A  65      -1.994  -8.152  -0.261  1.00 98.18           H
ATOM   1055  OH  TYR A  65      -3.615  -6.368  -1.312  1.00 98.18           O
ATOM   1056  HH  TYR A  65      -4.082  -5.545  -1.472  1.00 98.18           H
ATOM   1057  CZ  TYR A  65      -2.307  -6.159  -1.016  1.00 98.18           C
ATOM   1058  N   ALA A  66       5.090  -5.582  -0.334  1.00 97.89           N
ATOM   1059  H   ALA A  66       4.846  -6.323   0.307  1.00 97.89           H
ATOM   1060  CA  ALA A  66       6.440  -5.030  -0.271  1.00 97.89           C
ATOM   1061  HA  ALA A  66       6.372  -3.974  -0.007  1.00 97.89           H
ATOM   1062  C   ALA A  66       7.166  -5.126  -1.624  1.00 97.89           C
ATOM   1063  CB  ALA A  66       7.207  -5.762   0.835  1.00 97.89           C
ATOM   1064  HB1 ALA A  66       7.292  -6.822   0.596  1.00 97.89           H
ATOM   1065  HB2 ALA A  66       8.206  -5.335   0.933  1.00 97.89           H
ATOM   1066  HB3 ALA A  66       6.680  -5.655   1.783  1.00 97.89           H
ATOM   1067  O   ALA A  66       7.786  -4.157  -2.063  1.00 97.89           O
ATOM   1068  N   LYS A  67       7.035  -6.258  -2.332  1.00 98.09           N
ATOM   1069  H   LYS A  67       6.541  -7.030  -1.908  1.00 98.09           H
ATOM   1070  CA  LYS A  67       7.551  -6.403  -3.704  1.00 98.09           C
ATOM   1071  HA  LYS A  67       8.610  -6.143  -3.718  1.00 98.09           H
ATOM   1072  C   LYS A  67       6.866  -5.444  -4.673  1.00 98.09           C
ATOM   1073  CB  LYS A  67       7.375  -7.844  -4.191  1.00 98.09           C
ATOM   1074  HB2 LYS A  67       6.353  -8.162  -3.987  1.00 98.09           H
ATOM   1075  HB3 LYS A  67       7.534  -7.882  -5.269  1.00 98.09           H
ATOM   1076  O   LYS A  67       7.549  -4.828  -5.482  1.00 98.09           O
ATOM   1077  CG  LYS A  67       8.366  -8.807  -3.527  1.00 98.09           C
ATOM   1078  HG2 LYS A  67       8.385  -8.637  -2.450  1.00 98.09           H
ATOM   1079  HG3 LYS A  67       9.367  -8.631  -3.920  1.00 98.09           H
ATOM   1080  CD  LYS A  67       7.941 -10.252  -3.808  1.00 98.09           C
ATOM   1081  HD2 LYS A  67       6.897 -10.370  -3.516  1.00 98.09           H
ATOM   1082  HD3 LYS A  67       8.045 -10.468  -4.871  1.00 98.09           H
ATOM   1083  CE  LYS A  67       8.797 -11.210  -2.980  1.00 98.09           C
ATOM   1084  HE2 LYS A  67       8.793 -10.853  -1.949  1.00 98.09           H
ATOM   1085  HE3 LYS A  67       9.824 -11.178  -3.343  1.00 98.09           H
ATOM   1086  NZ  LYS A  67       8.252 -12.588  -3.026  1.00 98.09           N
ATOM   1087  HZ1 LYS A  67       8.794 -13.199  -2.432  1.00 98.09           H
ATOM   1088  HZ2 LYS A  67       8.234 -12.945  -3.971  1.00 98.09           H
ATOM   1089  HZ3 LYS A  67       7.310 -12.583  -2.662  1.00 98.09           H
ATOM   1090  N   ALA A  68       5.543  -5.296  -4.597  1.00 97.88           N
ATOM   1091  H   ALA A  68       5.028  -5.842  -3.920  1.00 97.88           H
ATOM   1092  CA  ALA A  68       4.814  -4.353  -5.443  1.00 97.88           C
ATOM   1093  HA  ALA A  68       5.023  -4.593  -6.485  1.00 97.88           H
ATOM   1094  C   ALA A  68       5.285  -2.907  -5.214  1.00 97.88           C
ATOM   1095  CB  ALA A  68       3.308  -4.517  -5.210  1.00 97.88           C
ATOM   1096  HB1 ALA A  68       2.763  -3.819  -5.846  1.00 97.88           H
ATOM   1097  HB2 ALA A  68       3.060  -4.310  -4.169  1.00 97.88           H
ATOM   1098  HB3 ALA A  68       3.007  -5.537  -5.450  1.00 97.88           H
ATOM   1099  O   ALA A  68       5.581  -2.221  -6.188  1.00 97.88           O
ATOM   1100  N   VAL A  69       5.438  -2.485  -3.951  1.00 97.57           N
ATOM   1101  H   VAL A  69       5.155  -3.106  -3.207  1.00 97.57           H
ATOM   1102  CA  VAL A  69       6.006  -1.178  -3.572  1.00 97.57           C
ATOM   1103  HA  VAL A  69       5.390  -0.387  -4.000  1.00 97.57           H
ATOM   1104  C   VAL A  69       7.409  -1.002  -4.150  1.00 97.57           C
ATOM   1105  CB  VAL A  69       6.014  -0.997  -2.036  1.00 97.57           C
ATOM   1106  HB  VAL A  69       6.490  -1.858  -1.566  1.00 97.57           H
ATOM   1107  O   VAL A  69       7.689   0.027  -4.751  1.00 97.57           O
ATOM   1108  CG1 VAL A  69       6.772   0.262  -1.597  1.00 97.57           C
ATOM   1109 HG11 VAL A  69       7.837   0.158  -1.803  1.00 97.57           H
ATOM   1110 HG12 VAL A  69       6.390   1.128  -2.138  1.00 97.57           H
ATOM   1111 HG13 VAL A  69       6.645   0.424  -0.527  1.00 97.57           H
ATOM   1112  CG2 VAL A  69       4.581  -0.882  -1.504  1.00 97.57           C
ATOM   1113 HG21 VAL A  69       4.580  -0.609  -0.449  1.00 97.57           H
ATOM   1114 HG22 VAL A  69       4.052  -1.830  -1.610  1.00 97.57           H
ATOM   1115 HG23 VAL A  69       4.041  -0.126  -2.074  1.00 97.57           H
ATOM   1116  N   GLN A  70       8.271  -2.018  -4.050  1.00 96.90           N
ATOM   1117  H   GLN A  70       7.998  -2.834  -3.521  1.00 96.90           H
ATOM   1118  CA  GLN A  70       9.625  -1.967  -4.609  1.00 96.90           C
ATOM   1119  HA  GLN A  70      10.124  -1.080  -4.217  1.00 96.90           H
ATOM   1120  C   GLN A  70       9.646  -1.858  -6.142  1.00 96.90           C
ATOM   1121  CB  GLN A  70      10.393  -3.215  -4.146  1.00 96.90           C
ATOM   1122  HB2 GLN A  70      10.326  -3.294  -3.061  1.00 96.90           H
ATOM   1123  HB3 GLN A  70       9.941  -4.103  -4.587  1.00 96.90           H
ATOM   1124  O   GLN A  70      10.557  -1.254  -6.696  1.00 96.90           O
ATOM   1125  CG  GLN A  70      11.876  -3.155  -4.541  1.00 96.90           C
ATOM   1126  HG2 GLN A  70      12.329  -2.274  -4.087  1.00 96.90           H
ATOM   1127  HG3 GLN A  70      11.971  -3.069  -5.624  1.00 96.90           H
ATOM   1128  CD  GLN A  70      12.670  -4.386  -4.127  1.00 96.90           C
ATOM   1129  NE2 GLN A  70      13.972  -4.357  -4.301  1.00 96.90           N
ATOM   1130 HE21 GLN A  70      14.407  -3.534  -4.694  1.00 96.90           H
ATOM   1131 HE22 GLN A  70      14.473  -5.187  -4.020  1.00 96.90           H
ATOM   1132  OE1 GLN A  70      12.166  -5.398  -3.669  1.00 96.90           O
ATOM   1133  N   VAL A  71       8.683  -2.464  -6.842  1.00 97.09           N
ATOM   1134  H   VAL A  71       7.984  -2.990  -6.337  1.00 97.09           H
ATOM   1135  CA  VAL A  71       8.617  -2.414  -8.312  1.00 97.09           C
ATOM   1136  HA  VAL A  71       9.614  -2.593  -8.713  1.00 97.09           H
ATOM   1137  C   VAL A  71       8.202  -1.030  -8.809  1.00 97.09           C
ATOM   1138  CB  VAL A  71       7.677  -3.511  -8.853  1.00 97.09           C
ATOM   1139  HB  VAL A  71       6.743  -3.496  -8.293  1.00 97.09           H
ATOM   1140  O   VAL A  71       8.720  -0.587  -9.835  1.00 97.09           O
ATOM   1141  CG1 VAL A  71       7.348  -3.347 -10.344  1.00 97.09           C
ATOM   1142 HG11 VAL A  71       8.267  -3.250 -10.922  1.00 97.09           H
ATOM   1143 HG12 VAL A  71       6.733  -2.460 -10.495  1.00 97.09           H
ATOM   1144 HG13 VAL A  71       6.786  -4.210 -10.702  1.00 97.09           H
ATOM   1145  CG2 VAL A  71       8.323  -4.895  -8.700  1.00 97.09           C
ATOM   1146 HG21 VAL A  71       7.598  -5.668  -8.955  1.00 97.09           H
ATOM   1147 HG22 VAL A  71       8.656  -5.050  -7.675  1.00 97.09           H
ATOM   1148 HG23 VAL A  71       9.188  -4.975  -9.358  1.00 97.09           H
ATOM   1149  N   VAL A  72       7.268  -0.364  -8.122  1.00 95.23           N
ATOM   1150  H   VAL A  72       6.893  -0.789  -7.286  1.00 95.23           H
ATOM   1151  CA  VAL A  72       6.721   0.936  -8.556  1.00 95.23           C
ATOM   1152  HA  VAL A  72       6.851   1.018  -9.635  1.00 95.23           H
ATOM   1153  C   VAL A  72       7.450   2.149  -7.960  1.00 95.23           C
ATOM   1154  CB  VAL A  72       5.206   1.034  -8.297  1.00 95.23           C
ATOM   1155  HB  VAL A  72       4.859   1.962  -8.752  1.00 95.23           H
ATOM   1156  O   VAL A  72       7.382   3.239  -8.535  1.00 95.23           O
ATOM   1157  CG1 VAL A  72       4.428  -0.115  -8.956  1.00 95.23           C
ATOM   1158 HG11 VAL A  72       3.358   0.075  -8.869  1.00 95.23           H
ATOM   1159 HG12 VAL A  72       4.690  -0.174 -10.013  1.00 95.23           H
ATOM   1160 HG13 VAL A  72       4.666  -1.063  -8.474  1.00 95.23           H
ATOM   1161  CG2 VAL A  72       4.832   1.083  -6.812  1.00 95.23           C
ATOM   1162 HG21 VAL A  72       3.759   1.251  -6.716  1.00 95.23           H
ATOM   1163 HG22 VAL A  72       5.102   0.152  -6.313  1.00 95.23           H
ATOM   1164 HG23 VAL A  72       5.352   1.900  -6.312  1.00 95.23           H
ATOM   1165  N   GLY A  73       8.134   1.968  -6.826  1.00 91.71           N
ATOM   1166  H   GLY A  73       8.127   1.047  -6.412  1.00 91.71           H
ATOM   1167  CA  GLY A  73       8.978   2.969  -6.162  1.00 91.71           C
ATOM   1168  HA2 GLY A  73       8.439   3.911  -6.058  1.00 91.71           H
ATOM   1169  HA3 GLY A  73       9.254   2.607  -5.172  1.00 91.71           H
ATOM   1170  C   GLY A  73      10.264   3.239  -6.919  1.00 91.71           C
ATOM   1171  O   GLY A  73      10.546   4.435  -7.150  1.00 91.71           O
ATOM   1172  OXT GLY A  73      10.934   2.257  -7.285  1.00 91.71           O
CONECT  116  112  691
CONECT  381  377  628
CONECT  415  411  843
CONECT  628  381  624
CONECT  691  116  687
CONECT  843  415  839
END
