# Supplementary material for: In silico analysis of crustacean hyperglycemic hormone family G protein-coupled receptor candidates
Source: Front Endocrinol (Lausanne). 2024 Jan 9;14:1322800. doi: 10.3389/fendo.2023.1322800 (PMC10828670; doi:10.3389/fendo.2023.1322800)
Supplement: Supplementary Data Sheet 1 — G. lateralis ESG transcriptome data set. [file DataSheet_1.zip › Supplementary Data/SuppData6/Gl-MIH/MIH_best_model.pdb]

ATOM      1  N   ALA A   1      10.062  -1.675 -18.045  1.00 43.68           N  
ATOM      2  H   ALA A   1       9.934  -0.674 -18.054  1.00 43.68           H  
ATOM      3  H2  ALA A   1      11.055  -1.863 -18.035  1.00 43.68           H  
ATOM      4  H3  ALA A   1       9.654  -2.084 -18.874  1.00 43.68           H  
ATOM      5  CA  ALA A   1       9.469  -2.260 -16.830  1.00 43.68           C  
ATOM      6  HA  ALA A   1       8.415  -1.990 -16.762  1.00 43.68           H  
ATOM      7  C   ALA A   1      10.210  -1.655 -15.657  1.00 43.68           C  
ATOM      8  CB  ALA A   1       9.599  -3.792 -16.842  1.00 43.68           C  
ATOM      9  HB1 ALA A   1       9.050  -4.206 -17.687  1.00 43.68           H  
ATOM     10  HB2 ALA A   1       9.186  -4.200 -15.920  1.00 43.68           H  
ATOM     11  HB3 ALA A   1      10.647  -4.085 -16.917  1.00 43.68           H  
ATOM     12  O   ALA A   1      11.427  -1.777 -15.635  1.00 43.68           O  
ATOM     13  N   VAL A   2       9.535  -0.935 -14.760  1.00 42.99           N  
ATOM     14  H   VAL A   2       8.531  -0.842 -14.815  1.00 42.99           H  
ATOM     15  CA  VAL A   2      10.157  -0.554 -13.489  1.00 42.99           C  
ATOM     16  HA  VAL A   2      11.134  -0.103 -13.662  1.00 42.99           H  
ATOM     17  C   VAL A   2      10.350  -1.869 -12.745  1.00 42.99           C  
ATOM     18  CB  VAL A   2       9.296   0.456 -12.698  1.00 42.99           C  
ATOM     19  HB  VAL A   2       8.319   0.019 -12.493  1.00 42.99           H  
ATOM     20  O   VAL A   2       9.410  -2.400 -12.159  1.00 42.99           O  
ATOM     21  CG1 VAL A   2       9.952   0.850 -11.370  1.00 42.99           C  
ATOM     22 HG11 VAL A   2      10.944   1.268 -11.542  1.00 42.99           H  
ATOM     23 HG12 VAL A   2      10.043  -0.021 -10.721  1.00 42.99           H  
ATOM     24 HG13 VAL A   2       9.340   1.589 -10.855  1.00 42.99           H  
ATOM     25  CG2 VAL A   2       9.082   1.737 -13.518  1.00 42.99           C  
ATOM     26 HG21 VAL A   2      10.043   2.189 -13.763  1.00 42.99           H  
ATOM     27 HG22 VAL A   2       8.532   1.525 -14.435  1.00 42.99           H  
ATOM     28 HG23 VAL A   2       8.502   2.450 -12.933  1.00 42.99           H  
ATOM     29  N   ILE A   3      11.532  -2.465 -12.888  1.00 49.72           N  
ATOM     30  H   ILE A   3      12.221  -2.021 -13.477  1.00 49.72           H  
ATOM     31  CA  ILE A   3      12.032  -3.389 -11.883  1.00 49.72           C  
ATOM     32  HA  ILE A   3      11.315  -4.190 -11.705  1.00 49.72           H  
ATOM     33  C   ILE A   3      12.120  -2.493 -10.658  1.00 49.72           C  
ATOM     34  CB  ILE A   3      13.396  -3.997 -12.290  1.00 49.72           C  
ATOM     35  HB  ILE A   3      14.128  -3.197 -12.397  1.00 49.72           H  
ATOM     36  O   ILE A   3      12.987  -1.627 -10.583  1.00 49.72           O  
ATOM     37  CG1 ILE A   3      13.271  -4.725 -13.650  1.00 49.72           C  
ATOM     38 HG12 ILE A   3      12.483  -5.476 -13.583  1.00 49.72           H  
ATOM     39 HG13 ILE A   3      12.988  -4.004 -14.417  1.00 49.72           H  
ATOM     40  CG2 ILE A   3      13.879  -4.952 -11.183  1.00 49.72           C  
ATOM     41 HG21 ILE A   3      13.929  -4.434 -10.226  1.00 49.72           H  
ATOM     42 HG22 ILE A   3      13.210  -5.808 -11.089  1.00 49.72           H  
ATOM     43 HG23 ILE A   3      14.888  -5.304 -11.397  1.00 49.72           H  
ATOM     44  CD1 ILE A   3      14.556  -5.413 -14.127  1.00 49.72           C  
ATOM     45 HD11 ILE A   3      14.797  -6.260 -13.484  1.00 49.72           H  
ATOM     46 HD12 ILE A   3      15.382  -4.703 -14.122  1.00 49.72           H  
ATOM     47 HD13 ILE A   3      14.411  -5.783 -15.142  1.00 49.72           H  
ATOM     48  N   ASN A   4      11.106  -2.559  -9.800  1.00 58.52           N  
ATOM     49  H   ASN A   4      10.366  -3.228  -9.956  1.00 58.52           H  
ATOM     50  CA  ASN A   4      11.191  -1.898  -8.518  1.00 58.52           C  
ATOM     51  HA  ASN A   4      11.521  -0.868  -8.651  1.00 58.52           H  
ATOM     52  C   ASN A   4      12.276  -2.670  -7.770  1.00 58.52           C  
ATOM     53  CB  ASN A   4       9.810  -1.902  -7.831  1.00 58.52           C  
ATOM     54  HB2 ASN A   4       9.524  -2.923  -7.577  1.00 58.52           H  
ATOM     55  HB3 ASN A   4       9.065  -1.482  -8.506  1.00 58.52           H  
ATOM     56  O   ASN A   4      11.995  -3.751  -7.261  1.00 58.52           O  
ATOM     57  CG  ASN A   4       9.819  -1.059  -6.568  1.00 58.52           C  
ATOM     58  ND2 ASN A   4       8.771  -1.097  -5.781  1.00 58.52           N  
ATOM     59 HD21 ASN A   4       8.850  -0.542  -4.941  1.00 58.52           H  
ATOM     60 HD22 ASN A   4       7.979  -1.692  -5.982  1.00 58.52           H  
ATOM     61  OD1 ASN A   4      10.756  -0.340  -6.285  1.00 58.52           O  
ATOM     62  N   ASP A   5      13.513  -2.168  -7.813  1.00 69.43           N  
ATOM     63  H   ASP A   5      13.676  -1.348  -8.378  1.00 69.43           H  
ATOM     64  CA  ASP A   5      14.692  -2.789  -7.192  1.00 69.43           C  
ATOM     65  HA  ASP A   5      14.919  -3.731  -7.690  1.00 69.43           H  
ATOM     66  C   ASP A   5      14.442  -3.084  -5.706  1.00 69.43           C  
ATOM     67  CB  ASP A   5      15.876  -1.830  -7.382  1.00 69.43           C  
ATOM     68  HB2 ASP A   5      15.919  -1.524  -8.427  1.00 69.43           H  
ATOM     69  HB3 ASP A   5      15.716  -0.936  -6.779  1.00 69.43           H  
ATOM     70  O   ASP A   5      14.951  -4.045  -5.142  1.00 69.43           O  
ATOM     71  CG  ASP A   5      17.216  -2.475  -7.022  1.00 69.43           C  
ATOM     72  OD1 ASP A   5      17.581  -3.440  -7.730  1.00 69.43           O  
ATOM     73  OD2 ASP A   5      17.879  -1.953  -6.098  1.00 69.43           O  
ATOM     74  N   GLU A   6      13.542  -2.319  -5.085  1.00 82.78           N  
ATOM     75  H   GLU A   6      13.159  -1.529  -5.584  1.00 82.78           H  
ATOM     76  CA  GLU A   6      13.143  -2.534  -3.703  1.00 82.78           C  
ATOM     77  HA  GLU A   6      14.046  -2.633  -3.100  1.00 82.78           H  
ATOM     78  C   GLU A   6      12.315  -3.818  -3.493  1.00 82.78           C  
ATOM     79  CB  GLU A   6      12.360  -1.311  -3.210  1.00 82.78           C  
ATOM     80  HB2 GLU A   6      11.395  -1.276  -3.716  1.00 82.78           H  
ATOM     81  HB3 GLU A   6      12.181  -1.456  -2.145  1.00 82.78           H  
ATOM     82  O   GLU A   6      12.407  -4.429  -2.426  1.00 82.78           O  
ATOM     83  CG  GLU A   6      13.083   0.038  -3.400  1.00 82.78           C  
ATOM     84  HG2 GLU A   6      13.103   0.299  -4.459  1.00 82.78           H  
ATOM     85  HG3 GLU A   6      14.109  -0.066  -3.048  1.00 82.78           H  
ATOM     86  CD  GLU A   6      12.390   1.159  -2.608  1.00 82.78           C  
ATOM     87  OE1 GLU A   6      13.076   2.099  -2.146  1.00 82.78           O  
ATOM     88  OE2 GLU A   6      11.182   1.023  -2.306  1.00 82.78           O  
ATOM     89  N   CYS A   7      11.499  -4.229  -4.474  1.00 91.11           N  
ATOM     90  H   CYS A   7      11.615  -3.784  -5.373  1.00 91.11           H  
ATOM     91  CA  CYS A   7      10.595  -5.385  -4.401  1.00 91.11           C  
ATOM     92  HA  CYS A   7      10.621  -5.806  -3.396  1.00 91.11           H  
ATOM     93  C   CYS A   7      11.015  -6.490  -5.394  1.00 91.11           C  
ATOM     94  CB  CYS A   7       9.142  -4.961  -4.663  1.00 91.11           C  
ATOM     95  HB2 CYS A   7       8.558  -5.878  -4.746  1.00 91.11           H  
ATOM     96  HB3 CYS A   7       9.101  -4.455  -5.628  1.00 91.11           H  
ATOM     97  O   CYS A   7      10.397  -6.624  -6.455  1.00 91.11           O  
ATOM     98  SG  CYS A   7       8.296  -3.935  -3.440  1.00 91.11           S  
ATOM     99  N   PRO A   8      12.014  -7.326  -5.063  1.00 90.32           N  
ATOM    100  CA  PRO A   8      12.604  -8.306  -5.984  1.00 90.32           C  
ATOM    101  HA  PRO A   8      13.065  -7.782  -6.821  1.00 90.32           H  
ATOM    102  C   PRO A   8      11.588  -9.306  -6.555  1.00 90.32           C  
ATOM    103  CB  PRO A   8      13.700  -9.008  -5.169  1.00 90.32           C  
ATOM    104  HB2 PRO A   8      13.751 -10.077  -5.376  1.00 90.32           H  
ATOM    105  HB3 PRO A   8      14.661  -8.541  -5.387  1.00 90.32           H  
ATOM    106  O   PRO A   8      11.653  -9.677  -7.725  1.00 90.32           O  
ATOM    107  CG  PRO A   8      13.328  -8.732  -3.711  1.00 90.32           C  
ATOM    108  HG2 PRO A   8      12.612  -9.474  -3.358  1.00 90.32           H  
ATOM    109  HG3 PRO A   8      14.204  -8.679  -3.064  1.00 90.32           H  
ATOM    110  CD  PRO A   8      12.674  -7.369  -3.773  1.00 90.32           C  
ATOM    111  HD2 PRO A   8      11.978  -7.263  -2.940  1.00 90.32           H  
ATOM    112  HD3 PRO A   8      13.436  -6.591  -3.732  1.00 90.32           H  
ATOM    113  N   ASN A   9      10.582  -9.686  -5.767  1.00 91.31           N  
ATOM    114  H   ASN A   9      10.547  -9.318  -4.827  1.00 91.31           H  
ATOM    115  CA  ASN A   9       9.564 -10.655  -6.172  1.00 91.31           C  
ATOM    116  HA  ASN A   9       9.985 -11.303  -6.941  1.00 91.31           H  
ATOM    117  C   ASN A   9       8.316 -10.036  -6.812  1.00 91.31           C  
ATOM    118  CB  ASN A   9       9.218 -11.514  -4.956  1.00 91.31           C  
ATOM    119  HB2 ASN A   9       9.265 -10.920  -4.044  1.00 91.31           H  
ATOM    120  HB3 ASN A   9       8.203 -11.903  -5.030  1.00 91.31           H  
ATOM    121  O   ASN A   9       7.322 -10.740  -7.022  1.00 91.31           O  
ATOM    122  CG  ASN A   9      10.111 -12.707  -4.783  1.00 91.31           C  
ATOM    123  ND2 ASN A   9       9.788 -13.452  -3.767  1.00 91.31           N  
ATOM    124 HD21 ASN A   9      10.471 -14.151  -3.513  1.00 91.31           H  
ATOM    125 HD22 ASN A   9       9.076 -13.136  -3.124  1.00 91.31           H  
ATOM    126  OD1 ASN A   9      11.027 -12.993  -5.533  1.00 91.31           O  
ATOM    127  N   VAL A  10       8.328  -8.739  -7.139  1.00 90.85           N  
ATOM    128  H   VAL A  10       9.163  -8.207  -6.944  1.00 90.85           H  
ATOM    129  CA  VAL A  10       7.147  -8.032  -7.664  1.00 90.85           C  
ATOM    130  HA  VAL A  10       6.353  -8.126  -6.923  1.00 90.85           H  
ATOM    131  C   VAL A  10       6.612  -8.635  -8.965  1.00 90.85           C  
ATOM    132  CB  VAL A  10       7.446  -6.529  -7.835  1.00 90.85           C  
ATOM    133  HB  VAL A  10       7.837  -6.161  -6.887  1.00 90.85           H  
ATOM    134  O   VAL A  10       5.400  -8.683  -9.158  1.00 90.85           O  
ATOM    135  CG1 VAL A  10       8.468  -6.216  -8.938  1.00 90.85           C  
ATOM    136 HG11 VAL A  10       8.758  -5.168  -8.869  1.00 90.85           H  
ATOM    137 HG12 VAL A  10       9.366  -6.820  -8.807  1.00 90.85           H  
ATOM    138 HG13 VAL A  10       8.047  -6.402  -9.927  1.00 90.85           H  
ATOM    139  CG2 VAL A  10       6.171  -5.736  -8.127  1.00 90.85           C  
ATOM    140 HG21 VAL A  10       5.776  -5.980  -9.113  1.00 90.85           H  
ATOM    141 HG22 VAL A  10       6.384  -4.668  -8.081  1.00 90.85           H  
ATOM    142 HG23 VAL A  10       5.421  -5.976  -7.374  1.00 90.85           H  
ATOM    143  N   ILE A  11       7.484  -9.136  -9.849  1.00 89.43           N  
ATOM    144  H   ILE A  11       8.465  -9.093  -9.614  1.00 89.43           H  
ATOM    145  CA  ILE A  11       7.087  -9.665 -11.167  1.00 89.43           C  
ATOM    146  HA  ILE A  11       6.485  -8.908 -11.669  1.00 89.43           H  
ATOM    147  C   ILE A  11       6.193 -10.905 -11.021  1.00 89.43           C  
ATOM    148  CB  ILE A  11       8.329  -9.948 -12.049  1.00 89.43           C  
ATOM    149  HB  ILE A  11       8.974 -10.652 -11.523  1.00 89.43           H  
ATOM    150  O   ILE A  11       5.201 -11.019 -11.739  1.00 89.43           O  
ATOM    151  CG1 ILE A  11       9.122  -8.641 -12.293  1.00 89.43           C  
ATOM    152 HG12 ILE A  11       9.400  -8.208 -11.332  1.00 89.43           H  
ATOM    153 HG13 ILE A  11       8.488  -7.922 -12.813  1.00 89.43           H  
ATOM    154  CG2 ILE A  11       7.917 -10.586 -13.393  1.00 89.43           C  
ATOM    155 HG21 ILE A  11       8.797 -10.807 -13.997  1.00 89.43           H  
ATOM    156 HG22 ILE A  11       7.257  -9.916 -13.944  1.00 89.43           H  
ATOM    157 HG23 ILE A  11       7.409 -11.536 -13.230  1.00 89.43           H  
ATOM    158  CD1 ILE A  11      10.421  -8.820 -13.089  1.00 89.43           C  
ATOM    159 HD11 ILE A  11      10.986  -7.888 -13.067  1.00 89.43           H  
ATOM    160 HD12 ILE A  11      10.207  -9.066 -14.128  1.00 89.43           H  
ATOM    161 HD13 ILE A  11      11.026  -9.608 -12.640  1.00 89.43           H  
ATOM    162  N   GLY A  12       6.506 -11.793 -10.073  1.00 91.35           N  
ATOM    163  H   GLY A  12       7.315 -11.614  -9.495  1.00 91.35           H  
ATOM    164  CA  GLY A  12       5.695 -12.977  -9.767  1.00 91.35           C  
ATOM    165  HA2 GLY A  12       5.321 -13.416 -10.692  1.00 91.35           H  
ATOM    166  HA3 GLY A  12       6.323 -13.716  -9.269  1.00 91.35           H  
ATOM    167  C   GLY A  12       4.496 -12.697  -8.856  1.00 91.35           C  
ATOM    168  O   GLY A  12       3.609 -13.532  -8.744  1.00 91.35           O  
ATOM    169  N   ASN A  13       4.450 -11.523  -8.220  1.00 92.74           N  
ATOM    170  H   ASN A  13       5.206 -10.872  -8.378  1.00 92.74           H  
ATOM    171  CA  ASN A  13       3.481 -11.185  -7.176  1.00 92.74           C  
ATOM    172  HA  ASN A  13       2.682 -11.926  -7.173  1.00 92.74           H  
ATOM    173  C   ASN A  13       2.807  -9.828  -7.446  1.00 92.74           C  
ATOM    174  CB  ASN A  13       4.187 -11.258  -5.815  1.00 92.74           C  
ATOM    175  HB2 ASN A  13       5.041 -10.581  -5.820  1.00 92.74           H  
ATOM    176  HB3 ASN A  13       3.507 -10.949  -5.022  1.00 92.74           H  
ATOM    177  O   ASN A  13       2.598  -9.025  -6.536  1.00 92.74           O  
ATOM    178  CG  ASN A  13       4.655 -12.657  -5.481  1.00 92.74           C  
ATOM    179  ND2 ASN A  13       5.923 -12.934  -5.654  1.00 92.74           N  
ATOM    180 HD21 ASN A  13       6.533 -12.243  -6.067  1.00 92.74           H  
ATOM    181 HD22 ASN A  13       6.213 -13.878  -5.440  1.00 92.74           H  
ATOM    182  OD1 ASN A  13       3.893 -13.509  -5.069  1.00 92.74           O  
ATOM    183  N   ARG A  14       2.471  -9.544  -8.712  1.00 93.09           N  
ATOM    184  H   ARG A  14       2.693 -10.236  -9.414  1.00 93.09           H  
ATOM    185  CA  ARG A  14       1.909  -8.244  -9.125  1.00 93.09           C  
ATOM    186  HA  ARG A  14       2.591  -7.460  -8.794  1.00 93.09           H  
ATOM    187  C   ARG A  14       0.569  -7.941  -8.463  1.00 93.09           C  
ATOM    188  CB  ARG A  14       1.762  -8.169 -10.650  1.00 93.09           C  
ATOM    189  HB2 ARG A  14       1.264  -7.233 -10.903  1.00 93.09           H  
ATOM    190  HB3 ARG A  14       1.139  -8.995 -10.995  1.00 93.09           H  
ATOM    191  O   ARG A  14       0.306  -6.781  -8.161  1.00 93.09           O  
ATOM    192  CG  ARG A  14       3.121  -8.219 -11.357  1.00 93.09           C  
ATOM    193  HG2 ARG A  14       3.766  -7.425 -10.982  1.00 93.09           H  
ATOM    194  HG3 ARG A  14       3.590  -9.178 -11.138  1.00 93.09           H  
ATOM    195  CD  ARG A  14       2.985  -8.092 -12.878  1.00 93.09           C  
ATOM    196  HD2 ARG A  14       3.949  -8.345 -13.317  1.00 93.09           H  
ATOM    197  HD3 ARG A  14       2.247  -8.814 -13.226  1.00 93.09           H  
ATOM    198  NE  ARG A  14       2.599  -6.722 -13.283  1.00 93.09           N  
ATOM    199  HE  ARG A  14       2.435  -6.069 -12.531  1.00 93.09           H  
ATOM    200  NH1 ARG A  14       2.750  -7.047 -15.546  1.00 93.09           N  
ATOM    201 HH11 ARG A  14       2.985  -8.013 -15.368  1.00 93.09           H  
ATOM    202 HH12 ARG A  14       2.649  -6.716 -16.495  1.00 93.09           H  
ATOM    203  NH2 ARG A  14       2.178  -5.036 -14.756  1.00 93.09           N  
ATOM    204 HH21 ARG A  14       2.106  -4.703 -15.707  1.00 93.09           H  
ATOM    205 HH22 ARG A  14       2.042  -4.396 -13.987  1.00 93.09           H  
ATOM    206  CZ  ARG A  14       2.510  -6.276 -14.522  1.00 93.09           C  
ATOM    207  N   ASP A  15      -0.263  -8.952  -8.233  1.00 94.72           N  
ATOM    208  H   ASP A  15      -0.043  -9.866  -8.601  1.00 94.72           H  
ATOM    209  CA  ASP A  15      -1.556  -8.782  -7.559  1.00 94.72           C  
ATOM    210  HA  ASP A  15      -2.095  -7.954  -8.020  1.00 94.72           H  
ATOM    211  C   ASP A  15      -1.376  -8.436  -6.079  1.00 94.72           C  
ATOM    212  CB  ASP A  15      -2.398 -10.047  -7.748  1.00 94.72           C  
ATOM    213  HB2 ASP A  15      -3.369  -9.911  -7.271  1.00 94.72           H  
ATOM    214  HB3 ASP A  15      -1.896 -10.896  -7.283  1.00 94.72           H  
ATOM    215  O   ASP A  15      -2.035  -7.534  -5.566  1.00 94.72           O  
ATOM    216  CG  ASP A  15      -2.596 -10.302  -9.240  1.00 94.72           C  
ATOM    217  OD1 ASP A  15      -3.226  -9.435  -9.894  1.00 94.72           O  
ATOM    218  OD2 ASP A  15      -1.974 -11.263  -9.739  1.00 94.72           O  
ATOM    219  N   ILE A  16      -0.399  -9.073  -5.425  1.00 95.03           N  
ATOM    220  H   ILE A  16       0.122  -9.781  -5.922  1.00 95.03           H  
ATOM    221  CA  ILE A  16       0.002  -8.744  -4.054  1.00 95.03           C  
ATOM    222  HA  ILE A  16      -0.874  -8.807  -3.409  1.00 95.03           H  
ATOM    223  C   ILE A  16       0.508  -7.301  -3.991  1.00 95.03           C  
ATOM    224  CB  ILE A  16       1.062  -9.742  -3.542  1.00 95.03           C  
ATOM    225  HB  ILE A  16       1.940  -9.691  -4.187  1.00 95.03           H  
ATOM    226  O   ILE A  16       0.050  -6.534  -3.147  1.00 95.03           O  
ATOM    227  CG1 ILE A  16       0.503 -11.184  -3.557  1.00 95.03           C  
ATOM    228 HG12 ILE A  16       0.325 -11.481  -4.591  1.00 95.03           H  
ATOM    229 HG13 ILE A  16      -0.450 -11.209  -3.030  1.00 95.03           H  
ATOM    230  CG2 ILE A  16       1.502  -9.366  -2.128  1.00 95.03           C  
ATOM    231 HG21 ILE A  16       2.322 -10.001  -1.793  1.00 95.03           H  
ATOM    232 HG22 ILE A  16       0.635  -9.502  -1.482  1.00 95.03           H  
ATOM    233 HG23 ILE A  16       1.844  -8.333  -2.068  1.00 95.03           H  
ATOM    234  CD1 ILE A  16       1.424 -12.239  -2.931  1.00 95.03           C  
ATOM    235 HD11 ILE A  16       1.443 -12.132  -1.846  1.00 95.03           H  
ATOM    236 HD12 ILE A  16       2.435 -12.132  -3.325  1.00 95.03           H  
ATOM    237 HD13 ILE A  16       1.050 -13.235  -3.171  1.00 95.03           H  
ATOM    238  N   PHE A  17       1.401  -6.917  -4.911  1.00 95.61           N  
ATOM    239  H   PHE A  17       1.743  -7.611  -5.561  1.00 95.61           H  
ATOM    240  CA  PHE A  17       1.924  -5.554  -5.004  1.00 95.61           C  
ATOM    241  HA  PHE A  17       2.445  -5.305  -4.079  1.00 95.61           H  
ATOM    242  C   PHE A  17       0.798  -4.534  -5.159  1.00 95.61           C  
ATOM    243  CB  PHE A  17       2.927  -5.448  -6.155  1.00 95.61           C  
ATOM    244  HB2 PHE A  17       2.440  -5.717  -7.092  1.00 95.61           H  
ATOM    245  HB3 PHE A  17       3.723  -6.172  -5.979  1.00 95.61           H  
ATOM    246  O   PHE A  17       0.748  -3.579  -4.398  1.00 95.61           O  
ATOM    247  CG  PHE A  17       3.533  -4.063  -6.299  1.00 95.61           C  
ATOM    248  CD1 PHE A  17       2.906  -3.096  -7.109  1.00 95.61           C  
ATOM    249  HD1 PHE A  17       1.996  -3.335  -7.639  1.00 95.61           H  
ATOM    250  CD2 PHE A  17       4.686  -3.717  -5.570  1.00 95.61           C  
ATOM    251  HD2 PHE A  17       5.160  -4.447  -4.931  1.00 95.61           H  
ATOM    252  CE1 PHE A  17       3.419  -1.788  -7.175  1.00 95.61           C  
ATOM    253  HE1 PHE A  17       2.899  -1.028  -7.740  1.00 95.61           H  
ATOM    254  CE2 PHE A  17       5.203  -2.411  -5.641  1.00 95.61           C  
ATOM    255  HE2 PHE A  17       6.057  -2.134  -5.041  1.00 95.61           H  
ATOM    256  CZ  PHE A  17       4.566  -1.445  -6.440  1.00 95.61           C  
ATOM    257  HZ  PHE A  17       4.928  -0.428  -6.457  1.00 95.61           H  
ATOM    258  N   LYS A  18      -0.147  -4.761  -6.080  1.00 95.52           N  
ATOM    259  H   LYS A  18      -0.065  -5.585  -6.658  1.00 95.52           H  
ATOM    260  CA  LYS A  18      -1.305  -3.874  -6.263  1.00 95.52           C  
ATOM    261  HA  LYS A  18      -0.961  -2.867  -6.500  1.00 95.52           H  
ATOM    262  C   LYS A  18      -2.143  -3.737  -4.990  1.00 95.52           C  
ATOM    263  CB  LYS A  18      -2.195  -4.393  -7.392  1.00 95.52           C  
ATOM    264  HB2 LYS A  18      -2.368  -5.458  -7.242  1.00 95.52           H  
ATOM    265  HB3 LYS A  18      -3.159  -3.888  -7.331  1.00 95.52           H  
ATOM    266  O   LYS A  18      -2.569  -2.629  -4.686  1.00 95.52           O  
ATOM    267  CG  LYS A  18      -1.624  -4.146  -8.794  1.00 95.52           C  
ATOM    268  HG2 LYS A  18      -0.614  -4.548  -8.878  1.00 95.52           H  
ATOM    269  HG3 LYS A  18      -1.601  -3.076  -8.997  1.00 95.52           H  
ATOM    270  CD  LYS A  18      -2.554  -4.848  -9.785  1.00 95.52           C  
ATOM    271  HD2 LYS A  18      -2.589  -5.908  -9.533  1.00 95.52           H  
ATOM    272  HD3 LYS A  18      -3.557  -4.436  -9.678  1.00 95.52           H  
ATOM    273  CE  LYS A  18      -2.100  -4.700 -11.234  1.00 95.52           C  
ATOM    274  HE2 LYS A  18      -1.082  -5.081 -11.315  1.00 95.52           H  
ATOM    275  HE3 LYS A  18      -2.107  -3.642 -11.497  1.00 95.52           H  
ATOM    276  NZ  LYS A  18      -3.020  -5.473 -12.106  1.00 95.52           N  
ATOM    277  HZ1 LYS A  18      -2.760  -5.422 -13.080  1.00 95.52           H  
ATOM    278  HZ2 LYS A  18      -3.965  -5.132 -11.998  1.00 95.52           H  
ATOM    279  HZ3 LYS A  18      -3.035  -6.440 -11.815  1.00 95.52           H  
ATOM    280  N   LYS A  19      -2.375  -4.828  -4.243  1.00 95.13           N  
ATOM    281  H   LYS A  19      -2.015  -5.715  -4.564  1.00 95.13           H  
ATOM    282  CA  LYS A  19      -3.163  -4.784  -2.996  1.00 95.13           C  
ATOM    283  HA  LYS A  19      -4.112  -4.297  -3.219  1.00 95.13           H  
ATOM    284  C   LYS A  19      -2.496  -3.898  -1.940  1.00 95.13           C  
ATOM    285  CB  LYS A  19      -3.471  -6.212  -2.479  1.00 95.13           C  
ATOM    286  HB2 LYS A  19      -3.987  -6.761  -3.266  1.00 95.13           H  
ATOM    287  HB3 LYS A  19      -2.540  -6.731  -2.251  1.00 95.13           H  
ATOM    288  O   LYS A  19      -3.183  -3.091  -1.325  1.00 95.13           O  
ATOM    289  CG  LYS A  19      -4.365  -6.192  -1.216  1.00 95.13           C  
ATOM    290  HG2 LYS A  19      -3.778  -5.783  -0.394  1.00 95.13           H  
ATOM    291  HG3 LYS A  19      -5.203  -5.519  -1.394  1.00 95.13           H  
ATOM    292  CD  LYS A  19      -4.937  -7.558  -0.766  1.00 95.13           C  
ATOM    293  HD2 LYS A  19      -4.122  -8.280  -0.704  1.00 95.13           H  
ATOM    294  HD3 LYS A  19      -5.663  -7.910  -1.499  1.00 95.13           H  
ATOM    295  CE  LYS A  19      -5.630  -7.371   0.613  1.00 95.13           C  
ATOM    296  HE2 LYS A  19      -6.406  -6.615   0.493  1.00 95.13           H  
ATOM    297  HE3 LYS A  19      -4.903  -6.951   1.308  1.00 95.13           H  
ATOM    298  NZ  LYS A  19      -6.250  -8.571   1.265  1.00 95.13           N  
ATOM    299  HZ1 LYS A  19      -5.603  -9.208   1.708  1.00 95.13           H  
ATOM    300  HZ2 LYS A  19      -6.778  -8.267   2.070  1.00 95.13           H  
ATOM    301  HZ3 LYS A  19      -6.875  -9.098   0.673  1.00 95.13           H  
ATOM    302  N   VAL A  20      -1.182  -4.014  -1.738  1.00 96.08           N  
ATOM    303  H   VAL A  20      -0.664  -4.688  -2.284  1.00 96.08           H  
ATOM    304  CA  VAL A  20      -0.465  -3.173  -0.758  1.00 96.08           C  
ATOM    305  HA  VAL A  20      -1.103  -3.059   0.119  1.00 96.08           H  
ATOM    306  C   VAL A  20      -0.221  -1.747  -1.262  1.00 96.08           C  
ATOM    307  CB  VAL A  20       0.842  -3.821  -0.266  1.00 96.08           C  
ATOM    308  HB  VAL A  20       1.320  -3.133   0.431  1.00 96.08           H  
ATOM    309  O   VAL A  20      -0.257  -0.811  -0.471  1.00 96.08           O  
ATOM    310  CG1 VAL A  20       0.562  -5.130   0.485  1.00 96.08           C  
ATOM    311 HG11 VAL A  20       0.134  -5.873  -0.188  1.00 96.08           H  
ATOM    312 HG12 VAL A  20      -0.133  -4.940   1.303  1.00 96.08           H  
ATOM    313 HG13 VAL A  20       1.492  -5.518   0.902  1.00 96.08           H  
ATOM    314  CG2 VAL A  20       1.843  -4.121  -1.381  1.00 96.08           C  
ATOM    315 HG21 VAL A  20       2.008  -3.230  -1.987  1.00 96.08           H  
ATOM    316 HG22 VAL A  20       1.475  -4.924  -2.020  1.00 96.08           H  
ATOM    317 HG23 VAL A  20       2.793  -4.420  -0.938  1.00 96.08           H  
ATOM    318  N   ASP A  21      -0.045  -1.560  -2.569  1.00 96.54           N  
ATOM    319  H   ASP A  21       0.036  -2.367  -3.171  1.00 96.54           H  
ATOM    320  CA  ASP A  21       0.112  -0.244  -3.195  1.00 96.54           C  
ATOM    321  HA  ASP A  21       0.901   0.303  -2.679  1.00 96.54           H  
ATOM    322  C   ASP A  21      -1.168   0.594  -3.092  1.00 96.54           C  
ATOM    323  CB  ASP A  21       0.532  -0.452  -4.655  1.00 96.54           C  
ATOM    324  HB2 ASP A  21      -0.285  -0.916  -5.209  1.00 96.54           H  
ATOM    325  HB3 ASP A  21       1.393  -1.119  -4.685  1.00 96.54           H  
ATOM    326  O   ASP A  21      -1.116   1.774  -2.753  1.00 96.54           O  
ATOM    327  CG  ASP A  21       0.948   0.849  -5.328  1.00 96.54           C  
ATOM    328  OD1 ASP A  21       1.741   1.579  -4.694  1.00 96.54           O  
ATOM    329  OD2 ASP A  21       0.569   1.053  -6.501  1.00 96.54           O  
ATOM    330  N   TRP A  22      -2.332  -0.040  -3.264  1.00 96.50           N  
ATOM    331  H   TRP A  22      -2.318  -1.001  -3.573  1.00 96.50           H  
ATOM    332  CA  TRP A  22      -3.630   0.611  -3.078  1.00 96.50           C  
ATOM    333  HA  TRP A  22      -3.718   1.435  -3.787  1.00 96.50           H  
ATOM    334  C   TRP A  22      -3.789   1.208  -1.673  1.00 96.50           C  
ATOM    335  CB  TRP A  22      -4.741  -0.405  -3.364  1.00 96.50           C  
ATOM    336  HB2 TRP A  22      -4.569  -0.847  -4.346  1.00 96.50           H  
ATOM    337  HB3 TRP A  22      -4.704  -1.203  -2.624  1.00 96.50           H  
ATOM    338  O   TRP A  22      -4.326   2.299  -1.517  1.00 96.50           O  
ATOM    339  CG  TRP A  22      -6.108   0.195  -3.364  1.00 96.50           C  
ATOM    340  CD1 TRP A  22      -6.834   0.489  -2.264  1.00 96.50           C  
ATOM    341  HD1 TRP A  22      -6.510   0.345  -1.244  1.00 96.50           H  
ATOM    342  CD2 TRP A  22      -6.858   0.742  -4.490  1.00 96.50           C  
ATOM    343  CE2 TRP A  22      -8.041   1.361  -3.986  1.00 96.50           C  
ATOM    344  CE3 TRP A  22      -6.627   0.828  -5.880  1.00 96.50           C  
ATOM    345  HE3 TRP A  22      -5.717   0.409  -6.283  1.00 96.50           H  
ATOM    346  NE1 TRP A  22      -7.958   1.201  -2.621  1.00 96.50           N  
ATOM    347  HE1 TRP A  22      -8.403   1.809  -1.948  1.00 96.50           H  
ATOM    348  CH2 TRP A  22      -8.710   2.067  -6.200  1.00 96.50           C  
ATOM    349  HH2 TRP A  22      -9.397   2.589  -6.849  1.00 96.50           H  
ATOM    350  CZ2 TRP A  22      -8.958   2.016  -4.818  1.00 96.50           C  
ATOM    351  HZ2 TRP A  22      -9.816   2.507  -4.385  1.00 96.50           H  
ATOM    352  CZ3 TRP A  22      -7.545   1.479  -6.727  1.00 96.50           C  
ATOM    353  HZ3 TRP A  22      -7.343   1.552  -7.786  1.00 96.50           H  
ATOM    354  N   ILE A  23      -3.266   0.537  -0.643  1.00 97.44           N  
ATOM    355  H   ILE A  23      -2.787  -0.331  -0.838  1.00 97.44           H  
ATOM    356  CA  ILE A  23      -3.297   1.041   0.739  1.00 97.44           C  
ATOM    357  HA  ILE A  23      -4.327   1.287   0.997  1.00 97.44           H  
ATOM    358  C   ILE A  23      -2.491   2.336   0.869  1.00 97.44           C  
ATOM    359  CB  ILE A  23      -2.788  -0.043   1.715  1.00 97.44           C  
ATOM    360  HB  ILE A  23      -1.798  -0.369   1.397  1.00 97.44           H  
ATOM    361  O   ILE A  23      -2.903   3.248   1.585  1.00 97.44           O  
ATOM    362  CG1 ILE A  23      -3.743  -1.252   1.656  1.00 97.44           C  
ATOM    363 HG12 ILE A  23      -3.836  -1.596   0.626  1.00 97.44           H  
ATOM    364 HG13 ILE A  23      -4.734  -0.945   1.990  1.00 97.44           H  
ATOM    365  CG2 ILE A  23      -2.650   0.495   3.151  1.00 97.44           C  
ATOM    366 HG21 ILE A  23      -2.320  -0.290   3.831  1.00 97.44           H  
ATOM    367 HG22 ILE A  23      -3.603   0.901   3.492  1.00 97.44           H  
ATOM    368 HG23 ILE A  23      -1.891   1.277   3.184  1.00 97.44           H  
ATOM    369  CD1 ILE A  23      -3.280  -2.446   2.486  1.00 97.44           C  
ATOM    370 HD11 ILE A  23      -3.410  -2.223   3.545  1.00 97.44           H  
ATOM    371 HD12 ILE A  23      -3.902  -3.305   2.233  1.00 97.44           H  
ATOM    372 HD13 ILE A  23      -2.236  -2.674   2.272  1.00 97.44           H  
ATOM    373  N   CYS A  24      -1.358   2.437   0.173  1.00 97.46           N  
ATOM    374  H   CYS A  24      -1.095   1.679  -0.441  1.00 97.46           H  
ATOM    375  CA  CYS A  24      -0.548   3.650   0.154  1.00 97.46           C  
ATOM    376  HA  CYS A  24      -0.354   3.960   1.181  1.00 97.46           H  
ATOM    377  C   CYS A  24      -1.270   4.813  -0.539  1.00 97.46           C  
ATOM    378  CB  CYS A  24       0.788   3.347  -0.534  1.00 97.46           C  
ATOM    379  HB2 CYS A  24       0.600   2.980  -1.543  1.00 97.46           H  
ATOM    380  HB3 CYS A  24       1.341   4.280  -0.639  1.00 97.46           H  
ATOM    381  O   CYS A  24      -1.205   5.943  -0.053  1.00 97.46           O  
ATOM    382  SG  CYS A  24       1.862   2.164   0.320  1.00 97.46           S  
ATOM    383  N   GLU A  25      -1.974   4.542  -1.639  1.00 96.65           N  
ATOM    384  H   GLU A  25      -1.963   3.599  -2.001  1.00 96.65           H  
ATOM    385  CA  GLU A  25      -2.769   5.547  -2.356  1.00 96.65           C  
ATOM    386  HA  GLU A  25      -2.158   6.433  -2.529  1.00 96.65           H  
ATOM    387  C   GLU A  25      -3.982   6.013  -1.532  1.00 96.65           C  
ATOM    388  CB  GLU A  25      -3.197   4.994  -3.727  1.00 96.65           C  
ATOM    389  HB2 GLU A  25      -3.741   4.060  -3.582  1.00 96.65           H  
ATOM    390  HB3 GLU A  25      -3.881   5.702  -4.195  1.00 96.65           H  
ATOM    391  O   GLU A  25      -4.183   7.217  -1.362  1.00 96.65           O  
ATOM    392  CG  GLU A  25      -2.018   4.732  -4.685  1.00 96.65           C  
ATOM    393  HG2 GLU A  25      -2.415   4.308  -5.608  1.00 96.65           H  
ATOM    394  HG3 GLU A  25      -1.356   3.987  -4.244  1.00 96.65           H  
ATOM    395  CD  GLU A  25      -1.208   5.996  -5.029  1.00 96.65           C  
ATOM    396  OE1 GLU A  25       0.050   5.929  -5.025  1.00 96.65           O  
ATOM    397  OE2 GLU A  25      -1.830   7.044  -5.292  1.00 96.65           O  
ATOM    398  N   ASP A  26      -4.745   5.091  -0.932  1.00 96.45           N  
ATOM    399  H   ASP A  26      -4.579   4.117  -1.142  1.00 96.45           H  
ATOM    400  CA  ASP A  26      -5.857   5.424  -0.028  1.00 96.45           C  
ATOM    401  HA  ASP A  26      -6.614   5.990  -0.570  1.00 96.45           H  
ATOM    402  C   ASP A  26      -5.373   6.296   1.138  1.00 96.45           C  
ATOM    403  CB  ASP A  26      -6.502   4.142   0.541  1.00 96.45           C  
ATOM    404  HB2 ASP A  26      -7.040   4.407   1.451  1.00 96.45           H  
ATOM    405  HB3 ASP A  26      -5.721   3.437   0.822  1.00 96.45           H  
ATOM    406  O   ASP A  26      -5.956   7.332   1.449  1.00 96.45           O  
ATOM    407  CG  ASP A  26      -7.511   3.448  -0.384  1.00 96.45           C  
ATOM    408  OD1 ASP A  26      -7.888   4.024  -1.427  1.00 96.45           O  
ATOM    409  OD2 ASP A  26      -7.952   2.330  -0.016  1.00 96.45           O  
ATOM    410  N   CYS A  27      -4.258   5.914   1.756  1.00 95.73           N  
ATOM    411  H   CYS A  27      -3.825   5.057   1.446  1.00 95.73           H  
ATOM    412  CA  CYS A  27      -3.648   6.639   2.864  1.00 95.73           C  
ATOM    413  HA  CYS A  27      -4.359   6.718   3.686  1.00 95.73           H  
ATOM    414  C   CYS A  27      -3.192   8.053   2.484  1.00 95.73           C  
ATOM    415  CB  CYS A  27      -2.472   5.788   3.302  1.00 95.73           C  
ATOM    416  HB2 CYS A  27      -1.840   5.608   2.432  1.00 95.73           H  
ATOM    417  HB3 CYS A  27      -2.867   4.826   3.629  1.00 95.73           H  
ATOM    418  O   CYS A  27      -3.452   9.003   3.226  1.00 95.73           O  
ATOM    419  SG  CYS A  27      -1.417   6.432   4.603  1.00 95.73           S  
ATOM    420  N   ALA A  28      -2.555   8.217   1.321  1.00 96.86           N  
ATOM    421  H   ALA A  28      -2.374   7.409   0.742  1.00 96.86           H  
ATOM    422  CA  ALA A  28      -2.179   9.531   0.806  1.00 96.86           C  
ATOM    423  HA  ALA A  28      -1.534  10.030   1.530  1.00 96.86           H  
ATOM    424  C   ALA A  28      -3.406  10.431   0.604  1.00 96.86           C  
ATOM    425  CB  ALA A  28      -1.382   9.342  -0.485  1.00 96.86           C  
ATOM    426  HB1 ALA A  28      -1.997   8.853  -1.241  1.00 96.86           H  
ATOM    427  HB2 ALA A  28      -1.058  10.313  -0.861  1.00 96.86           H  
ATOM    428  HB3 ALA A  28      -0.508   8.725  -0.274  1.00 96.86           H  
ATOM    429  O   ALA A  28      -3.366  11.606   0.971  1.00 96.86           O  
ATOM    430  N   ASN A  29      -4.516   9.868   0.116  1.00 96.03           N  
ATOM    431  H   ASN A  29      -4.468   8.906  -0.189  1.00 96.03           H  
ATOM    432  CA  ASN A  29      -5.781  10.584  -0.046  1.00 96.03           C  
ATOM    433  HA  ASN A  29      -5.583  11.531  -0.549  1.00 96.03           H  
ATOM    434  C   ASN A  29      -6.451  10.935   1.296  1.00 96.03           C  
ATOM    435  CB  ASN A  29      -6.706   9.745  -0.944  1.00 96.03           C  
ATOM    436  HB2 ASN A  29      -7.705  10.182  -0.942  1.00 96.03           H  
ATOM    437  HB3 ASN A  29      -6.782   8.729  -0.556  1.00 96.03           H  
ATOM    438  O   ASN A  29      -6.994  12.033   1.437  1.00 96.03           O  
ATOM    439  CG  ASN A  29      -6.234   9.708  -2.387  1.00 96.03           C  
ATOM    440  ND2 ASN A  29      -6.307   8.573  -3.039  1.00 96.03           N  
ATOM    441 HD21 ASN A  29      -6.461   7.717  -2.526  1.00 96.03           H  
ATOM    442 HD22 ASN A  29      -5.856   8.560  -3.943  1.00 96.03           H  
ATOM    443  OD1 ASN A  29      -5.826  10.707  -2.952  1.00 96.03           O  
ATOM    444  N   ILE A  30      -6.390  10.041   2.291  1.00 95.48           N  
ATOM    445  H   ILE A  30      -5.991   9.138   2.080  1.00 95.48           H  
ATOM    446  CA  ILE A  30      -6.938  10.259   3.642  1.00 95.48           C  
ATOM    447  HA  ILE A  30      -7.977  10.574   3.552  1.00 95.48           H  
ATOM    448  C   ILE A  30      -6.193  11.392   4.354  1.00 95.48           C  
ATOM    449  CB  ILE A  30      -6.901   8.943   4.461  1.00 95.48           C  
ATOM    450  HB  ILE A  30      -5.910   8.501   4.357  1.00 95.48           H  
ATOM    451  O   ILE A  30      -6.821  12.329   4.848  1.00 95.48           O  
ATOM    452  CG1 ILE A  30      -7.951   7.946   3.916  1.00 95.48           C  
ATOM    453 HG12 ILE A  30      -7.958   7.969   2.826  1.00 95.48           H  
ATOM    454 HG13 ILE A  30      -8.945   8.247   4.247  1.00 95.48           H  
ATOM    455  CG2 ILE A  30      -7.159   9.187   5.963  1.00 95.48           C  
ATOM    456 HG21 ILE A  30      -8.104   9.712   6.101  1.00 95.48           H  
ATOM    457 HG22 ILE A  30      -6.351   9.774   6.402  1.00 95.48           H  
ATOM    458 HG23 ILE A  30      -7.198   8.241   6.503  1.00 95.48           H  
ATOM    459  CD1 ILE A  30      -7.699   6.496   4.348  1.00 95.48           C  
ATOM    460 HD11 ILE A  30      -6.691   6.190   4.069  1.00 95.48           H  
ATOM    461 HD12 ILE A  30      -7.829   6.394   5.425  1.00 95.48           H  
ATOM    462 HD13 ILE A  30      -8.416   5.843   3.850  1.00 95.48           H  
ATOM    463  N   PHE A  31      -4.859  11.336   4.386  1.00 95.36           N  
ATOM    464  H   PHE A  31      -4.397  10.537   3.976  1.00 95.36           H  
ATOM    465  CA  PHE A  31      -4.047  12.351   5.063  1.00 95.36           C  
ATOM    466  HA  PHE A  31      -4.564  12.659   5.971  1.00 95.36           H  
ATOM    467  C   PHE A  31      -3.850  13.627   4.242  1.00 95.36           C  
ATOM    468  CB  PHE A  31      -2.697  11.752   5.468  1.00 95.36           C  
ATOM    469  HB2 PHE A  31      -2.228  11.293   4.598  1.00 95.36           H  
ATOM    470  HB3 PHE A  31      -2.049  12.562   5.803  1.00 95.36           H  
ATOM    471  O   PHE A  31      -3.491  14.656   4.812  1.00 95.36           O  
ATOM    472  CG  PHE A  31      -2.779  10.761   6.609  1.00 95.36           C  
ATOM    473  CD1 PHE A  31      -3.151  11.202   7.892  1.00 95.36           C  
ATOM    474  HD1 PHE A  31      -3.398  12.241   8.056  1.00 95.36           H  
ATOM    475  CD2 PHE A  31      -2.457   9.410   6.404  1.00 95.36           C  
ATOM    476  HD2 PHE A  31      -2.185   9.066   5.417  1.00 95.36           H  
ATOM    477  CE1 PHE A  31      -3.197  10.295   8.965  1.00 95.36           C  
ATOM    478  HE1 PHE A  31      -3.486  10.635   9.948  1.00 95.36           H  
ATOM    479  CE2 PHE A  31      -2.475   8.508   7.480  1.00 95.36           C  
ATOM    480  HE2 PHE A  31      -2.200   7.476   7.319  1.00 95.36           H  
ATOM    481  CZ  PHE A  31      -2.849   8.950   8.761  1.00 95.36           C  
ATOM    482  HZ  PHE A  31      -2.865   8.257   9.589  1.00 95.36           H  
ATOM    483  N   ARG A  32      -4.089  13.577   2.924  1.00 95.19           N  
ATOM    484  H   ARG A  32      -4.353  12.684   2.533  1.00 95.19           H  
ATOM    485  CA  ARG A  32      -3.827  14.675   1.977  1.00 95.19           C  
ATOM    486  HA  ARG A  32      -3.956  14.280   0.969  1.00 95.19           H  
ATOM    487  C   ARG A  32      -2.372  15.153   2.038  1.00 95.19           C  
ATOM    488  CB  ARG A  32      -4.838  15.816   2.173  1.00 95.19           C  
ATOM    489  HB2 ARG A  32      -4.666  16.286   3.141  1.00 95.19           H  
ATOM    490  HB3 ARG A  32      -4.669  16.565   1.399  1.00 95.19           H  
ATOM    491  O   ARG A  32      -2.102  16.352   2.029  1.00 95.19           O  
ATOM    492  CG  ARG A  32      -6.295  15.350   2.092  1.00 95.19           C  
ATOM    493  HG2 ARG A  32      -6.488  14.933   1.103  1.00 95.19           H  
ATOM    494  HG3 ARG A  32      -6.498  14.592   2.849  1.00 95.19           H  
ATOM    495  CD  ARG A  32      -7.204  16.551   2.342  1.00 95.19           C  
ATOM    496  HD2 ARG A  32      -6.960  17.330   1.620  1.00 95.19           H  
ATOM    497  HD3 ARG A  32      -7.017  16.922   3.350  1.00 95.19           H  
ATOM    498  NE  ARG A  32      -8.620  16.177   2.202  1.00 95.19           N  
ATOM    499  HE  ARG A  32      -8.792  15.211   1.963  1.00 95.19           H  
ATOM    500  NH1 ARG A  32      -9.503  18.220   2.741  1.00 95.19           N  
ATOM    501 HH11 ARG A  32      -8.562  18.554   2.894  1.00 95.19           H  
ATOM    502 HH12 ARG A  32     -10.300  18.823   2.888  1.00 95.19           H  
ATOM    503  NH2 ARG A  32     -10.862  16.532   2.191  1.00 95.19           N  
ATOM    504 HH21 ARG A  32     -11.661  17.133   2.334  1.00 95.19           H  
ATOM    505 HH22 ARG A  32     -10.993  15.565   1.929  1.00 95.19           H  
ATOM    506  CZ  ARG A  32      -9.652  16.976   2.378  1.00 95.19           C  
ATOM    507  N   ILE A  33      -1.443  14.201   2.145  1.00 93.85           N  
ATOM    508  H   ILE A  33      -1.758  13.244   2.075  1.00 93.85           H  
ATOM    509  CA  ILE A  33       0.001  14.459   2.189  1.00 93.85           C  
ATOM    510  HA  ILE A  33       0.171  15.529   2.305  1.00 93.85           H  
ATOM    511  C   ILE A  33       0.613  14.037   0.856  1.00 93.85           C  
ATOM    512  CB  ILE A  33       0.675  13.761   3.393  1.00 93.85           C  
ATOM    513  HB  ILE A  33       0.424  12.701   3.355  1.00 93.85           H  
ATOM    514  O   ILE A  33       0.684  12.847   0.535  1.00 93.85           O  
ATOM    515  CG1 ILE A  33       0.146  14.338   4.724  1.00 93.85           C  
ATOM    516 HG12 ILE A  33      -0.943  14.291   4.723  1.00 93.85           H  
ATOM    517 HG13 ILE A  33       0.429  15.388   4.803  1.00 93.85           H  
ATOM    518  CG2 ILE A  33       2.210  13.918   3.333  1.00 93.85           C  
ATOM    519 HG21 ILE A  33       2.611  13.497   2.410  1.00 93.85           H  
ATOM    520 HG22 ILE A  33       2.483  14.972   3.383  1.00 93.85           H  
ATOM    521 HG23 ILE A  33       2.683  13.382   4.156  1.00 93.85           H  
ATOM    522  CD1 ILE A  33       0.637  13.596   5.975  1.00 93.85           C  
ATOM    523 HD11 ILE A  33       1.701  13.770   6.134  1.00 93.85           H  
ATOM    524 HD12 ILE A  33       0.451  12.527   5.875  1.00 93.85           H  
ATOM    525 HD13 ILE A  33       0.095  13.968   6.845  1.00 93.85           H  
ATOM    526  N   ASP A  34       1.109  15.022   0.111  1.00 92.69           N  
ATOM    527  H   ASP A  34       0.958  15.980   0.394  1.00 92.69           H  
ATOM    528  CA  ASP A  34       1.829  14.784  -1.134  1.00 92.69           C  
ATOM    529  HA  ASP A  34       1.170  14.236  -1.807  1.00 92.69           H  
ATOM    530  C   ASP A  34       3.079  13.930  -0.883  1.00 92.69           C  
ATOM    531  CB  ASP A  34       2.202  16.110  -1.811  1.00 92.69           C  
ATOM    532  HB2 ASP A  34       2.748  16.733  -1.103  1.00 92.69           H  
ATOM    533  HB3 ASP A  34       2.864  15.896  -2.650  1.00 92.69           H  
ATOM    534  O   ASP A  34       3.872  14.178   0.025  1.00 92.69           O  
ATOM    535  CG  ASP A  34       0.990  16.875  -2.350  1.00 92.69           C  
ATOM    536  OD1 ASP A  34       0.014  16.207  -2.757  1.00 92.69           O  
ATOM    537  OD2 ASP A  34       1.073  18.121  -2.375  1.00 92.69           O  
ATOM    538  N   GLY A  35       3.255  12.889  -1.696  1.00 94.27           N  
ATOM    539  H   GLY A  35       2.561  12.735  -2.414  1.00 94.27           H  
ATOM    540  CA  GLY A  35       4.390  11.972  -1.587  1.00 94.27           C  
ATOM    541  HA2 GLY A  35       4.521  11.463  -2.542  1.00 94.27           H  
ATOM    542  HA3 GLY A  35       5.291  12.552  -1.385  1.00 94.27           H  
ATOM    543  C   GLY A  35       4.269  10.906  -0.494  1.00 94.27           C  
ATOM    544  O   GLY A  35       5.121  10.016  -0.453  1.00 94.27           O  
ATOM    545  N   LEU A  36       3.210  10.906   0.330  1.00 95.95           N  
ATOM    546  H   LEU A  36       2.551  11.670   0.283  1.00 95.95           H  
ATOM    547  CA  LEU A  36       3.005   9.863   1.345  1.00 95.95           C  
ATOM    548  HA  LEU A  36       3.872   9.868   2.006  1.00 95.95           H  
ATOM    549  C   LEU A  36       2.915   8.469   0.723  1.00 95.95           C  
ATOM    550  CB  LEU A  36       1.754  10.171   2.182  1.00 95.95           C  
ATOM    551  HB2 LEU A  36       1.901  11.143   2.653  1.00 95.95           H  
ATOM    552  HB3 LEU A  36       0.889  10.237   1.522  1.00 95.95           H  
ATOM    553  O   LEU A  36       3.509   7.532   1.246  1.00 95.95           O  
ATOM    554  CG  LEU A  36       1.457   9.132   3.284  1.00 95.95           C  
ATOM    555  HG  LEU A  36       1.249   8.161   2.833  1.00 95.95           H  
ATOM    556  CD1 LEU A  36       2.611   8.984   4.279  1.00 95.95           C  
ATOM    557 HD11 LEU A  36       3.490   8.567   3.788  1.00 95.95           H  
ATOM    558 HD12 LEU A  36       2.860   9.951   4.718  1.00 95.95           H  
ATOM    559 HD13 LEU A  36       2.326   8.296   5.074  1.00 95.95           H  
ATOM    560  CD2 LEU A  36       0.228   9.563   4.076  1.00 95.95           C  
ATOM    561 HD21 LEU A  36       0.374  10.561   4.488  1.00 95.95           H  
ATOM    562 HD22 LEU A  36      -0.654   9.556   3.436  1.00 95.95           H  
ATOM    563 HD23 LEU A  36       0.067   8.867   4.899  1.00 95.95           H  
ATOM    564  N   ALA A  37       2.262   8.330  -0.433  1.00 96.21           N  
ATOM    565  H   ALA A  37       1.739   9.112  -0.800  1.00 96.21           H  
ATOM    566  CA  ALA A  37       2.203   7.046  -1.123  1.00 96.21           C  
ATOM    567  HA  ALA A  37       1.771   6.320  -0.435  1.00 96.21           H  
ATOM    568  C   ALA A  37       3.605   6.541  -1.527  1.00 96.21           C  
ATOM    569  CB  ALA A  37       1.268   7.175  -2.324  1.00 96.21           C  
ATOM    570  HB1 ALA A  37       0.278   7.505  -2.008  1.00 96.21           H  
ATOM    571  HB2 ALA A  37       1.663   7.876  -3.059  1.00 96.21           H  
ATOM    572  HB3 ALA A  37       1.147   6.189  -2.774  1.00 96.21           H  
ATOM    573  O   ALA A  37       3.909   5.354  -1.416  1.00 96.21           O  
ATOM    574  N   THR A  38       4.507   7.448  -1.917  1.00 95.63           N  
ATOM    575  H   THR A  38       4.229   8.419  -1.934  1.00 95.63           H  
ATOM    576  CA  THR A  38       5.909   7.125  -2.222  1.00 95.63           C  
ATOM    577  HA  THR A  38       5.930   6.268  -2.894  1.00 95.63           H  
ATOM    578  C   THR A  38       6.691   6.727  -0.968  1.00 95.63           C  
ATOM    579  CB  THR A  38       6.593   8.302  -2.934  1.00 95.63           C  
ATOM    580  HB  THR A  38       6.613   9.173  -2.279  1.00 95.63           H  
ATOM    581  O   THR A  38       7.443   5.755  -1.014  1.00 95.63           O  
ATOM    582  CG2 THR A  38       8.020   7.986  -3.381  1.00 95.63           C  
ATOM    583 HG21 THR A  38       8.656   7.822  -2.511  1.00 95.63           H  
ATOM    584 HG22 THR A  38       8.423   8.824  -3.950  1.00 95.63           H  
ATOM    585 HG23 THR A  38       8.025   7.091  -4.002  1.00 95.63           H  
ATOM    586  OG1 THR A  38       5.863   8.617  -4.100  1.00 95.63           O  
ATOM    587  HG1 THR A  38       6.224   9.432  -4.456  1.00 95.63           H  
ATOM    588  N   LEU A  39       6.499   7.424   0.159  1.00 96.04           N  
ATOM    589  H   LEU A  39       5.860   8.206   0.139  1.00 96.04           H  
ATOM    590  CA  LEU A  39       7.096   7.043   1.448  1.00 96.04           C  
ATOM    591  HA  LEU A  39       8.176   6.949   1.330  1.00 96.04           H  
ATOM    592  C   LEU A  39       6.593   5.671   1.912  1.00 96.04           C  
ATOM    593  CB  LEU A  39       6.788   8.114   2.510  1.00 96.04           C  
ATOM    594  HB2 LEU A  39       5.709   8.261   2.556  1.00 96.04           H  
ATOM    595  HB3 LEU A  39       7.101   7.736   3.483  1.00 96.04           H  
ATOM    596  O   LEU A  39       7.391   4.814   2.278  1.00 96.04           O  
ATOM    597  CG  LEU A  39       7.467   9.475   2.280  1.00 96.04           C  
ATOM    598  HG  LEU A  39       7.208   9.855   1.291  1.00 96.04           H  
ATOM    599  CD1 LEU A  39       6.972  10.475   3.324  1.00 96.04           C  
ATOM    600 HD11 LEU A  39       5.892  10.595   3.234  1.00 96.04           H  
ATOM    601 HD12 LEU A  39       7.199  10.114   4.327  1.00 96.04           H  
ATOM    602 HD13 LEU A  39       7.441  11.446   3.169  1.00 96.04           H  
ATOM    603  CD2 LEU A  39       8.993   9.381   2.385  1.00 96.04           C  
ATOM    604 HD21 LEU A  39       9.421  10.380   2.300  1.00 96.04           H  
ATOM    605 HD22 LEU A  39       9.384   8.763   1.577  1.00 96.04           H  
ATOM    606 HD23 LEU A  39       9.263   8.951   3.350  1.00 96.04           H  
ATOM    607  N   CYS A  40       5.291   5.431   1.787  1.00 97.09           N  
ATOM    608  H   CYS A  40       4.699   6.198   1.502  1.00 97.09           H  
ATOM    609  CA  CYS A  40       4.639   4.167   2.104  1.00 97.09           C  
ATOM    610  HA  CYS A  40       4.825   3.923   3.150  1.00 97.09           H  
ATOM    611  C   CYS A  40       5.186   2.998   1.266  1.00 97.09           C  
ATOM    612  CB  CYS A  40       3.135   4.390   1.928  1.00 97.09           C  
ATOM    613  HB2 CYS A  40       2.940   4.789   0.932  1.00 97.09           H  
ATOM    614  HB3 CYS A  40       2.827   5.152   2.644  1.00 97.09           H  
ATOM    615  O   CYS A  40       5.452   1.929   1.815  1.00 97.09           O  
ATOM    616  SG  CYS A  40       2.079   2.950   2.181  1.00 97.09           S  
ATOM    617  N   ARG A  41       5.457   3.201  -0.032  1.00 96.06           N  
ATOM    618  H   ARG A  41       5.158   4.077  -0.436  1.00 96.06           H  
ATOM    619  CA  ARG A  41       6.081   2.194  -0.916  1.00 96.06           C  
ATOM    620  HA  ARG A  41       5.564   1.241  -0.797  1.00 96.06           H  
ATOM    621  C   ARG A  41       7.556   1.908  -0.613  1.00 96.06           C  
ATOM    622  CB  ARG A  41       5.955   2.650  -2.375  1.00 96.06           C  
ATOM    623  HB2 ARG A  41       6.201   3.709  -2.447  1.00 96.06           H  
ATOM    624  HB3 ARG A  41       6.684   2.099  -2.970  1.00 96.06           H  
ATOM    625  O   ARG A  41       8.022   0.812  -0.927  1.00 96.06           O  
ATOM    626  CG  ARG A  41       4.573   2.392  -2.987  1.00 96.06           C  
ATOM    627  HG2 ARG A  41       4.376   1.321  -2.968  1.00 96.06           H  
ATOM    628  HG3 ARG A  41       3.789   2.905  -2.430  1.00 96.06           H  
ATOM    629  CD  ARG A  41       4.598   2.849  -4.452  1.00 96.06           C  
ATOM    630  HD2 ARG A  41       5.561   2.587  -4.892  1.00 96.06           H  
ATOM    631  HD3 ARG A  41       3.856   2.302  -5.033  1.00 96.06           H  
ATOM    632  NE  ARG A  41       4.377   4.298  -4.605  1.00 96.06           N  
ATOM    633  HE  ARG A  41       5.186   4.891  -4.727  1.00 96.06           H  
ATOM    634  NH1 ARG A  41       2.081   4.261  -4.459  1.00 96.06           N  
ATOM    635 HH11 ARG A  41       1.210   4.749  -4.616  1.00 96.06           H  
ATOM    636 HH12 ARG A  41       2.042   3.252  -4.449  1.00 96.06           H  
ATOM    637  NH2 ARG A  41       3.068   6.163  -4.880  1.00 96.06           N  
ATOM    638 HH21 ARG A  41       3.855   6.785  -5.000  1.00 96.06           H  
ATOM    639 HH22 ARG A  41       2.111   6.472  -4.969  1.00 96.06           H  
ATOM    640  CZ  ARG A  41       3.194   4.891  -4.638  1.00 96.06           C  
ATOM    641  N   LYS A  42       8.277   2.863  -0.018  1.00 94.66           N  
ATOM    642  H   LYS A  42       7.790   3.711   0.232  1.00 94.66           H  
ATOM    643  CA  LYS A  42       9.738   2.831   0.168  1.00 94.66           C  
ATOM    644  HA  LYS A  42      10.201   2.846  -0.818  1.00 94.66           H  
ATOM    645  C   LYS A  42      10.215   1.568   0.881  1.00 94.66           C  
ATOM    646  CB  LYS A  42      10.158   4.085   0.946  1.00 94.66           C  
ATOM    647  HB2 LYS A  42       9.783   4.011   1.967  1.00 94.66           H  
ATOM    648  HB3 LYS A  42       9.705   4.956   0.473  1.00 94.66           H  
ATOM    649  O   LYS A  42       9.564   1.080   1.805  1.00 94.66           O  
ATOM    650  CG  LYS A  42      11.677   4.287   0.990  1.00 94.66           C  
ATOM    651  HG2 LYS A  42      12.065   4.346  -0.027  1.00 94.66           H  
ATOM    652  HG3 LYS A  42      12.150   3.452   1.507  1.00 94.66           H  
ATOM    653  CD  LYS A  42      12.005   5.576   1.744  1.00 94.66           C  
ATOM    654  HD2 LYS A  42      11.538   6.417   1.232  1.00 94.66           H  
ATOM    655  HD3 LYS A  42      11.608   5.510   2.757  1.00 94.66           H  
ATOM    656  CE  LYS A  42      13.523   5.770   1.787  1.00 94.66           C  
ATOM    657  HE2 LYS A  42      13.895   5.797   0.763  1.00 94.66           H  
ATOM    658  HE3 LYS A  42      13.971   4.908   2.282  1.00 94.66           H  
ATOM    659  NZ  LYS A  42      13.874   7.023   2.499  1.00 94.66           N  
ATOM    660  HZ1 LYS A  42      14.875   7.149   2.523  1.00 94.66           H  
ATOM    661  HZ2 LYS A  42      13.457   7.813   2.027  1.00 94.66           H  
ATOM    662  HZ3 LYS A  42      13.517   6.999   3.444  1.00 94.66           H  
ATOM    663  N   ASN A  43      11.400   1.074   0.524  1.00 93.64           N  
ATOM    664  H   ASN A  43      11.800   1.440  -0.328  1.00 93.64           H  
ATOM    665  CA  ASN A  43      11.940  -0.175   1.067  1.00 93.64           C  
ATOM    666  HA  ASN A  43      12.803  -0.445   0.458  1.00 93.64           H  
ATOM    667  C   ASN A  43      10.919  -1.320   0.914  1.00 93.64           C  
ATOM    668  CB  ASN A  43      12.421   0.063   2.517  1.00 93.64           C  
ATOM    669  HB2 ASN A  43      11.561   0.301   3.144  1.00 93.64           H  
ATOM    670  HB3 ASN A  43      13.095   0.919   2.531  1.00 93.64           H  
ATOM    671  O   ASN A  43      10.722  -2.113   1.838  1.00 93.64           O  
ATOM    672  CG  ASN A  43      13.155  -1.109   3.143  1.00 93.64           C  
ATOM    673  ND2 ASN A  43      13.044  -1.280   4.439  1.00 93.64           N  
ATOM    674 HD21 ASN A  43      12.342  -0.764   4.949  1.00 93.64           H  
ATOM    675 HD22 ASN A  43      13.635  -1.974   4.875  1.00 93.64           H  
ATOM    676  OD1 ASN A  43      13.837  -1.902   2.509  1.00 93.64           O  
ATOM    677  N   CYS A  44      10.218  -1.366  -0.222  1.00 95.06           N  
ATOM    678  H   CYS A  44      10.374  -0.642  -0.908  1.00 95.06           H  
ATOM    679  CA  CYS A  44       9.172  -2.345  -0.506  1.00 95.06           C  
ATOM    680  HA  CYS A  44       8.592  -1.958  -1.345  1.00 95.06           H  
ATOM    681  C   CYS A  44       8.194  -2.531   0.659  1.00 95.06           C  
ATOM    682  CB  CYS A  44       9.832  -3.647  -0.948  1.00 95.06           C  
ATOM    683  HB2 CYS A  44      10.545  -3.363  -1.722  1.00 95.06           H  
ATOM    684  HB3 CYS A  44      10.368  -4.096  -0.111  1.00 95.06           H  
ATOM    685  O   CYS A  44       8.111  -3.615   1.240  1.00 95.06           O  
ATOM    686  SG  CYS A  44       8.698  -4.847  -1.670  1.00 95.06           S  
ATOM    687  N   PHE A  45       7.519  -1.445   1.050  1.00 96.56           N  
ATOM    688  H   PHE A  45       7.668  -0.599   0.518  1.00 96.56           H  
ATOM    689  CA  PHE A  45       6.504  -1.400   2.116  1.00 96.56           C  
ATOM    690  HA  PHE A  45       6.165  -0.367   2.193  1.00 96.56           H  
ATOM    691  C   PHE A  45       6.999  -1.779   3.526  1.00 96.56           C  
ATOM    692  CB  PHE A  45       5.290  -2.238   1.696  1.00 96.56           C  
ATOM    693  HB2 PHE A  45       5.573  -3.288   1.774  1.00 96.56           H  
ATOM    694  HB3 PHE A  45       4.473  -2.064   2.395  1.00 96.56           H  
ATOM    695  O   PHE A  45       6.224  -1.810   4.481  1.00 96.56           O  
ATOM    696  CG  PHE A  45       4.794  -1.984   0.287  1.00 96.56           C  
ATOM    697  CD1 PHE A  45       3.910  -0.921   0.035  1.00 96.56           C  
ATOM    698  HD1 PHE A  45       3.570  -0.294   0.847  1.00 96.56           H  
ATOM    699  CD2 PHE A  45       5.233  -2.796  -0.777  1.00 96.56           C  
ATOM    700  HD2 PHE A  45       5.901  -3.623  -0.588  1.00 96.56           H  
ATOM    701  CE1 PHE A  45       3.469  -0.670  -1.275  1.00 96.56           C  
ATOM    702  HE1 PHE A  45       2.777   0.137  -1.465  1.00 96.56           H  
ATOM    703  CE2 PHE A  45       4.810  -2.527  -2.088  1.00 96.56           C  
ATOM    704  HE2 PHE A  45       5.153  -3.151  -2.901  1.00 96.56           H  
ATOM    705  CZ  PHE A  45       3.928  -1.462  -2.340  1.00 96.56           C  
ATOM    706  HZ  PHE A  45       3.581  -1.264  -3.343  1.00 96.56           H  
ATOM    707  N   ARG A  46       8.297  -2.059   3.707  1.00 95.08           N  
ATOM    708  H   ARG A  46       8.891  -2.037   2.890  1.00 95.08           H  
ATOM    709  CA  ARG A  46       8.893  -2.367   5.014  1.00 95.08           C  
ATOM    710  HA  ARG A  46       8.107  -2.780   5.647  1.00 95.08           H  
ATOM    711  C   ARG A  46       9.361  -1.085   5.687  1.00 95.08           C  
ATOM    712  CB  ARG A  46       9.979  -3.432   4.872  1.00 95.08           C  
ATOM    713  HB2 ARG A  46       9.580  -4.260   4.286  1.00 95.08           H  
ATOM    714  HB3 ARG A  46      10.837  -3.007   4.351  1.00 95.08           H  
ATOM    715  O   ARG A  46      10.559  -0.822   5.823  1.00 95.08           O  
ATOM    716  CG  ARG A  46      10.409  -3.966   6.245  1.00 95.08           C  
ATOM    717  HG2 ARG A  46       9.556  -4.443   6.729  1.00 95.08           H  
ATOM    718  HG3 ARG A  46      10.766  -3.153   6.877  1.00 95.08           H  
ATOM    719  CD  ARG A  46      11.536  -4.983   6.074  1.00 95.08           C  
ATOM    720  HD2 ARG A  46      11.176  -5.798   5.446  1.00 95.08           H  
ATOM    721  HD3 ARG A  46      12.366  -4.484   5.572  1.00 95.08           H  
ATOM    722  NE  ARG A  46      11.967  -5.532   7.373  1.00 95.08           N  
ATOM    723  HE  ARG A  46      11.259  -5.585   8.091  1.00 95.08           H  
ATOM    724  NH1 ARG A  46      14.163  -5.949   6.834  1.00 95.08           N  
ATOM    725 HH11 ARG A  46      14.009  -5.553   5.918  1.00 95.08           H  
ATOM    726 HH12 ARG A  46      15.077  -6.289   7.097  1.00 95.08           H  
ATOM    727  NH2 ARG A  46      13.401  -6.480   8.863  1.00 95.08           N  
ATOM    728 HH21 ARG A  46      14.319  -6.828   9.099  1.00 95.08           H  
ATOM    729 HH22 ARG A  46      12.662  -6.526   9.550  1.00 95.08           H  
ATOM    730  CZ  ARG A  46      13.170  -5.982   7.681  1.00 95.08           C  
ATOM    731  N   ASN A  47       8.396  -0.287   6.099  1.00 95.62           N  
ATOM    732  H   ASN A  47       7.441  -0.556   5.914  1.00 95.62           H  
ATOM    733  CA  ASN A  47       8.610   0.971   6.793  1.00 95.62           C  
ATOM    734  HA  ASN A  47       9.504   0.894   7.412  1.00 95.62           H  
ATOM    735  C   ASN A  47       7.428   1.244   7.736  1.00 95.62           C  
ATOM    736  CB  ASN A  47       8.844   2.076   5.743  1.00 95.62           C  
ATOM    737  HB2 ASN A  47       9.704   1.829   5.122  1.00 95.62           H  
ATOM    738  HB3 ASN A  47       9.039   3.031   6.232  1.00 95.62           H  
ATOM    739  O   ASN A  47       6.434   0.515   7.753  1.00 95.62           O  
ATOM    740  CG  ASN A  47       7.628   2.256   4.861  1.00 95.62           C  
ATOM    741  ND2 ASN A  47       7.663   1.884   3.612  1.00 95.62           N  
ATOM    742 HD21 ASN A  47       6.821   2.040   3.076  1.00 95.62           H  
ATOM    743 HD22 ASN A  47       8.508   1.600   3.137  1.00 95.62           H  
ATOM    744  OD1 ASN A  47       6.589   2.646   5.335  1.00 95.62           O  
ATOM    745  N   ILE A  48       7.573   2.274   8.565  1.00 96.24           N  
ATOM    746  H   ILE A  48       8.371   2.884   8.458  1.00 96.24           H  
ATOM    747  CA  ILE A  48       6.530   2.665   9.507  1.00 96.24           C  
ATOM    748  HA  ILE A  48       6.144   1.752   9.960  1.00 96.24           H  
ATOM    749  C   ILE A  48       5.343   3.322   8.786  1.00 96.24           C  
ATOM    750  CB  ILE A  48       7.155   3.524  10.628  1.00 96.24           C  
ATOM    751  HB  ILE A  48       8.026   2.987  11.003  1.00 96.24           H  
ATOM    752  O   ILE A  48       4.210   3.069   9.176  1.00 96.24           O  
ATOM    753  CG1 ILE A  48       6.227   3.762  11.832  1.00 96.24           C  
ATOM    754 HG12 ILE A  48       5.376   4.355  11.496  1.00 96.24           H  
ATOM    755 HG13 ILE A  48       6.768   4.353  12.571  1.00 96.24           H  
ATOM    756  CG2 ILE A  48       7.645   4.888  10.109  1.00 96.24           C  
ATOM    757 HG21 ILE A  48       8.170   5.422  10.900  1.00 96.24           H  
ATOM    758 HG22 ILE A  48       6.804   5.502   9.786  1.00 96.24           H  
ATOM    759 HG23 ILE A  48       8.326   4.770   9.266  1.00 96.24           H  
ATOM    760  CD1 ILE A  48       5.725   2.493  12.530  1.00 96.24           C  
ATOM    761 HD11 ILE A  48       6.566   1.850  12.788  1.00 96.24           H  
ATOM    762 HD12 ILE A  48       5.195   2.770  13.442  1.00 96.24           H  
ATOM    763 HD13 ILE A  48       5.033   1.955  11.881  1.00 96.24           H  
ATOM    764  N   ASP A  49       5.570   4.064   7.699  1.00 96.91           N  
ATOM    765  H   ASP A  49       6.517   4.204   7.376  1.00 96.91           H  
ATOM    766  CA  ASP A  49       4.522   4.750   6.930  1.00 96.91           C  
ATOM    767  HA  ASP A  49       4.008   5.446   7.593  1.00 96.91           H  
ATOM    768  C   ASP A  49       3.475   3.770   6.378  1.00 96.91           C  
ATOM    769  CB  ASP A  49       5.153   5.574   5.794  1.00 96.91           C  
ATOM    770  HB2 ASP A  49       4.377   6.179   5.325  1.00 96.91           H  
ATOM    771  HB3 ASP A  49       5.558   4.911   5.030  1.00 96.91           H  
ATOM    772  O   ASP A  49       2.279   4.018   6.485  1.00 96.91           O  
ATOM    773  CG  ASP A  49       6.264   6.494   6.303  1.00 96.91           C  
ATOM    774  OD1 ASP A  49       5.933   7.445   7.039  1.00 96.91           O  
ATOM    775  OD2 ASP A  49       7.448   6.200   6.011  1.00 96.91           O  
ATOM    776  N   PHE A  50       3.891   2.596   5.895  1.00 97.71           N  
ATOM    777  H   PHE A  50       4.887   2.461   5.795  1.00 97.71           H  
ATOM    778  CA  PHE A  50       2.986   1.526   5.480  1.00 97.71           C  
ATOM    779  HA  PHE A  50       2.325   1.913   4.704  1.00 97.71           H  
ATOM    780  C   PHE A  50       2.092   1.062   6.632  1.00 97.71           C  
ATOM    781  CB  PHE A  50       3.784   0.350   4.902  1.00 97.71           C  
ATOM    782  HB2 PHE A  50       4.501   0.006   5.648  1.00 97.71           H  
ATOM    783  HB3 PHE A  50       4.348   0.696   4.036  1.00 97.71           H  
ATOM    784  O   PHE A  50       0.884   0.929   6.458  1.00 97.71           O  
ATOM    785  CG  PHE A  50       2.902  -0.812   4.474  1.00 97.71           C  
ATOM    786  CD1 PHE A  50       2.875  -2.007   5.219  1.00 97.71           C  
ATOM    787  HD1 PHE A  50       3.514  -2.116   6.083  1.00 97.71           H  
ATOM    788  CD2 PHE A  50       2.070  -0.678   3.348  1.00 97.71           C  
ATOM    789  HD2 PHE A  50       2.077   0.236   2.774  1.00 97.71           H  
ATOM    790  CE1 PHE A  50       2.022  -3.060   4.834  1.00 97.71           C  
ATOM    791  HE1 PHE A  50       2.006  -3.978   5.402  1.00 97.71           H  
ATOM    792  CE2 PHE A  50       1.218  -1.726   2.963  1.00 97.71           C  
ATOM    793  HE2 PHE A  50       0.579  -1.602   2.102  1.00 97.71           H  
ATOM    794  CZ  PHE A  50       1.197  -2.920   3.703  1.00 97.71           C  
ATOM    795  HZ  PHE A  50       0.545  -3.725   3.400  1.00 97.71           H  
ATOM    796  N   LEU A  51       2.645   0.873   7.834  1.00 96.68           N  
ATOM    797  H   LEU A  51       3.622   1.103   7.946  1.00 96.68           H  
ATOM    798  CA  LEU A  51       1.851   0.489   9.007  1.00 96.68           C  
ATOM    799  HA  LEU A  51       1.247  -0.381   8.748  1.00 96.68           H  
ATOM    800  C   LEU A  51       0.861   1.586   9.418  1.00 96.68           C  
ATOM    801  CB  LEU A  51       2.773   0.137  10.186  1.00 96.68           C  
ATOM    802  HB2 LEU A  51       2.150  -0.050  11.060  1.00 96.68           H  
ATOM    803  HB3 LEU A  51       3.398   1.002  10.410  1.00 96.68           H  
ATOM    804  O   LEU A  51      -0.271   1.273   9.791  1.00 96.68           O  
ATOM    805  CG  LEU A  51       3.679  -1.084   9.962  1.00 96.68           C  
ATOM    806  HG  LEU A  51       4.322  -0.921   9.097  1.00 96.68           H  
ATOM    807  CD1 LEU A  51       4.564  -1.282  11.194  1.00 96.68           C  
ATOM    808 HD11 LEU A  51       5.195  -0.403  11.327  1.00 96.68           H  
ATOM    809 HD12 LEU A  51       3.950  -1.426  12.083  1.00 96.68           H  
ATOM    810 HD13 LEU A  51       5.210  -2.148  11.045  1.00 96.68           H  
ATOM    811  CD2 LEU A  51       2.866  -2.365   9.747  1.00 96.68           C  
ATOM    812 HD21 LEU A  51       3.533  -3.226   9.706  1.00 96.68           H  
ATOM    813 HD22 LEU A  51       2.139  -2.491  10.549  1.00 96.68           H  
ATOM    814 HD23 LEU A  51       2.342  -2.308   8.793  1.00 96.68           H  
ATOM    815  N   TRP A  52       1.261   2.855   9.321  1.00 96.26           N  
ATOM    816  H   TRP A  52       2.198   3.044   8.994  1.00 96.26           H  
ATOM    817  CA  TRP A  52       0.357   3.989   9.529  1.00 96.26           C  
ATOM    818  HA  TRP A  52      -0.116   3.906  10.507  1.00 96.26           H  
ATOM    819  C   TRP A  52      -0.764   3.997   8.495  1.00 96.26           C  
ATOM    820  CB  TRP A  52       1.139   5.303   9.481  1.00 96.26           C  
ATOM    821  HB2 TRP A  52       0.441   6.111   9.262  1.00 96.26           H  
ATOM    822  HB3 TRP A  52       1.865   5.282   8.668  1.00 96.26           H  
ATOM    823  O   TRP A  52      -1.921   4.202   8.849  1.00 96.26           O  
ATOM    824  CG  TRP A  52       1.843   5.653  10.750  1.00 96.26           C  
ATOM    825  CD1 TRP A  52       2.827   4.943  11.339  1.00 96.26           C  
ATOM    826  HD1 TRP A  52       3.216   4.009  10.962  1.00 96.26           H  
ATOM    827  CD2 TRP A  52       1.579   6.768  11.649  1.00 96.26           C  
ATOM    828  CE2 TRP A  52       2.497   6.697  12.739  1.00 96.26           C  
ATOM    829  CE3 TRP A  52       0.635   7.815  11.669  1.00 96.26           C  
ATOM    830  HE3 TRP A  52      -0.076   7.902  10.861  1.00 96.26           H  
ATOM    831  NE1 TRP A  52       3.250   5.578  12.486  1.00 96.26           N  
ATOM    832  HE1 TRP A  52       4.007   5.245  13.065  1.00 96.26           H  
ATOM    833  CH2 TRP A  52       1.544   8.654  13.779  1.00 96.26           C  
ATOM    834  HH2 TRP A  52       1.521   9.380  14.578  1.00 96.26           H  
ATOM    835  CZ2 TRP A  52       2.498   7.624  13.788  1.00 96.26           C  
ATOM    836  HZ2 TRP A  52       3.212   7.541  14.594  1.00 96.26           H  
ATOM    837  CZ3 TRP A  52       0.615   8.745  12.726  1.00 96.26           C  
ATOM    838  HZ3 TRP A  52      -0.114   9.542  12.721  1.00 96.26           H  
ATOM    839  N   CYS A  53      -0.450   3.688   7.241  1.00 97.62           N  
ATOM    840  H   CYS A  53       0.526   3.610   6.994  1.00 97.62           H  
ATOM    841  CA  CYS A  53      -1.432   3.595   6.174  1.00 97.62           C  
ATOM    842  HA  CYS A  53      -2.049   4.493   6.202  1.00 97.62           H  
ATOM    843  C   CYS A  53      -2.411   2.432   6.354  1.00 97.62           C  
ATOM    844  CB  CYS A  53      -0.680   3.540   4.843  1.00 97.62           C  
ATOM    845  HB2 CYS A  53      -1.387   3.296   4.050  1.00 97.62           H  
ATOM    846  HB3 CYS A  53       0.074   2.754   4.871  1.00 97.62           H  
ATOM    847  O   CYS A  53      -3.610   2.607   6.138  1.00 97.62           O  
ATOM    848  SG  CYS A  53       0.117   5.110   4.412  1.00 97.62           S  
ATOM    849  N   VAL A  54      -1.953   1.276   6.838  1.00 97.75           N  
ATOM    850  H   VAL A  54      -0.953   1.167   6.939  1.00 97.75           H  
ATOM    851  CA  VAL A  54      -2.840   0.167   7.232  1.00 97.75           C  
ATOM    852  HA  VAL A  54      -3.462  -0.104   6.380  1.00 97.75           H  
ATOM    853  C   VAL A  54      -3.791   0.593   8.356  1.00 97.75           C  
ATOM    854  CB  VAL A  54      -2.015  -1.071   7.641  1.00 97.75           C  
ATOM    855  HB  VAL A  54      -1.282  -0.791   8.397  1.00 97.75           H  
ATOM    856  O   VAL A  54      -4.965   0.228   8.335  1.00 97.75           O  
ATOM    857  CG1 VAL A  54      -2.885  -2.199   8.213  1.00 97.75           C  
ATOM    858 HG11 VAL A  54      -3.353  -1.888   9.147  1.00 97.75           H  
ATOM    859 HG12 VAL A  54      -3.662  -2.468   7.498  1.00 97.75           H  
ATOM    860 HG13 VAL A  54      -2.272  -3.076   8.417  1.00 97.75           H  
ATOM    861  CG2 VAL A  54      -1.280  -1.650   6.427  1.00 97.75           C  
ATOM    862 HG21 VAL A  54      -0.561  -0.936   6.025  1.00 97.75           H  
ATOM    863 HG22 VAL A  54      -2.001  -1.868   5.639  1.00 97.75           H  
ATOM    864 HG23 VAL A  54      -0.743  -2.558   6.700  1.00 97.75           H  
ATOM    865  N   TYR A  55      -3.317   1.384   9.323  1.00 96.39           N  
ATOM    866  H   TYR A  55      -2.344   1.651   9.298  1.00 96.39           H  
ATOM    867  CA  TYR A  55      -4.159   1.896  10.406  1.00 96.39           C  
ATOM    868  HA  TYR A  55      -4.728   1.062  10.818  1.00 96.39           H  
ATOM    869  C   TYR A  55      -5.182   2.928   9.911  1.00 96.39           C  
ATOM    870  CB  TYR A  55      -3.275   2.461  11.528  1.00 96.39           C  
ATOM    871  HB2 TYR A  55      -2.723   3.325  11.159  1.00 96.39           H  
ATOM    872  HB3 TYR A  55      -2.541   1.706  11.810  1.00 96.39           H  
ATOM    873  O   TYR A  55      -6.363   2.810  10.228  1.00 96.39           O  
ATOM    874  CG  TYR A  55      -4.048   2.874  12.767  1.00 96.39           C  
ATOM    875  CD1 TYR A  55      -4.649   4.146  12.838  1.00 96.39           C  
ATOM    876  HD1 TYR A  55      -4.549   4.842  12.018  1.00 96.39           H  
ATOM    877  CD2 TYR A  55      -4.179   1.979  13.846  1.00 96.39           C  
ATOM    878  HD2 TYR A  55      -3.712   1.007  13.801  1.00 96.39           H  
ATOM    879  CE1 TYR A  55      -5.420   4.503  13.962  1.00 96.39           C  
ATOM    880  HE1 TYR A  55      -5.913   5.462  14.006  1.00 96.39           H  
ATOM    881  CE2 TYR A  55      -4.943   2.335  14.975  1.00 96.39           C  
ATOM    882  HE2 TYR A  55      -5.070   1.630  15.783  1.00 96.39           H  
ATOM    883  OH  TYR A  55      -6.364   3.917  16.087  1.00 96.39           O  
ATOM    884  HH  TYR A  55      -6.423   3.202  16.725  1.00 96.39           H  
ATOM    885  CZ  TYR A  55      -5.584   3.591  15.024  1.00 96.39           C  
ATOM    886  N   ALA A  56      -4.737   3.909   9.121  1.00 95.68           N  
ATOM    887  H   ALA A  56      -3.749   3.939   8.915  1.00 95.68           H  
ATOM    888  CA  ALA A  56      -5.558   5.011   8.621  1.00 95.68           C  
ATOM    889  HA  ALA A  56      -6.056   5.493   9.462  1.00 95.68           H  
ATOM    890  C   ALA A  56      -6.645   4.555   7.641  1.00 95.68           C  
ATOM    891  CB  ALA A  56      -4.623   6.021   7.956  1.00 95.68           C  
ATOM    892  HB1 ALA A  56      -5.189   6.900   7.647  1.00 95.68           H  
ATOM    893  HB2 ALA A  56      -3.856   6.321   8.671  1.00 95.68           H  
ATOM    894  HB3 ALA A  56      -4.146   5.578   7.081  1.00 95.68           H  
ATOM    895  O   ALA A  56      -7.733   5.115   7.638  1.00 95.68           O  
ATOM    896  N   SER A  57      -6.366   3.515   6.851  1.00 95.31           N  
ATOM    897  H   SER A  57      -5.437   3.122   6.893  1.00 95.31           H  
ATOM    898  CA  SER A  57      -7.343   2.882   5.953  1.00 95.31           C  
ATOM    899  HA  SER A  57      -7.984   3.665   5.547  1.00 95.31           H  
ATOM    900  C   SER A  57      -8.287   1.897   6.659  1.00 95.31           C  
ATOM    901  CB  SER A  57      -6.632   2.221   4.763  1.00 95.31           C  
ATOM    902  HB2 SER A  57      -7.373   1.768   4.104  1.00 95.31           H  
ATOM    903  HB3 SER A  57      -6.097   2.984   4.198  1.00 95.31           H  
ATOM    904  O   SER A  57      -9.004   1.161   5.989  1.00 95.31           O  
ATOM    905  OG  SER A  57      -5.712   1.230   5.189  1.00 95.31           O  
ATOM    906  HG  SER A  57      -4.941   1.693   5.524  1.00 95.31           H  
ATOM    907  N   GLU A  58      -8.278   1.850   7.998  1.00 95.35           N  
ATOM    908  H   GLU A  58      -7.722   2.538   8.485  1.00 95.35           H  
ATOM    909  CA  GLU A  58      -9.101   0.952   8.827  1.00 95.35           C  
ATOM    910  HA  GLU A  58      -8.772   1.108   9.854  1.00 95.35           H  
ATOM    911  C   GLU A  58      -8.867  -0.554   8.565  1.00 95.35           C  
ATOM    912  CB  GLU A  58     -10.588   1.364   8.806  1.00 95.35           C  
ATOM    913  HB2 GLU A  58     -11.131   0.728   9.505  1.00 95.35           H  
ATOM    914  HB3 GLU A  58     -10.996   1.204   7.808  1.00 95.35           H  
ATOM    915  O   GLU A  58      -9.689  -1.404   8.900  1.00 95.35           O  
ATOM    916  CG  GLU A  58     -10.809   2.828   9.226  1.00 95.35           C  
ATOM    917  HG2 GLU A  58     -10.280   3.000  10.163  1.00 95.35           H  
ATOM    918  HG3 GLU A  58     -10.383   3.490   8.473  1.00 95.35           H  
ATOM    919  CD  GLU A  58     -12.298   3.163   9.406  1.00 95.35           C  
ATOM    920  OE1 GLU A  58     -12.618   3.842  10.409  1.00 95.35           O  
ATOM    921  OE2 GLU A  58     -13.111   2.737   8.554  1.00 95.35           O  
ATOM    922  N   ARG A  59      -7.692  -0.928   8.038  1.00 96.16           N  
ATOM    923  H   ARG A  59      -7.045  -0.190   7.801  1.00 96.16           H  
ATOM    924  CA  ARG A  59      -7.313  -2.316   7.688  1.00 96.16           C  
ATOM    925  HA  ARG A  59      -8.227  -2.896   7.564  1.00 96.16           H  
ATOM    926  C   ARG A  59      -6.515  -3.034   8.773  1.00 96.16           C  
ATOM    927  CB  ARG A  59      -6.578  -2.329   6.343  1.00 96.16           C  
ATOM    928  HB2 ARG A  59      -5.717  -1.663   6.394  1.00 96.16           H  
ATOM    929  HB3 ARG A  59      -6.228  -3.339   6.125  1.00 96.16           H  
ATOM    930  O   ARG A  59      -5.787  -3.987   8.503  1.00 96.16           O  
ATOM    931  CG  ARG A  59      -7.494  -1.900   5.200  1.00 96.16           C  
ATOM    932  HG2 ARG A  59      -7.871  -0.893   5.380  1.00 96.16           H  
ATOM    933  HG3 ARG A  59      -8.333  -2.592   5.120  1.00 96.16           H  
ATOM    934  CD  ARG A  59      -6.690  -1.891   3.905  1.00 96.16           C  
ATOM    935  HD2 ARG A  59      -6.302  -2.891   3.710  1.00 96.16           H  
ATOM    936  HD3 ARG A  59      -5.847  -1.211   4.027  1.00 96.16           H  
ATOM    937  NE  ARG A  59      -7.512  -1.432   2.778  1.00 96.16           N  
ATOM    938  HE  ARG A  59      -7.464  -0.448   2.556  1.00 96.16           H  
ATOM    939  NH1 ARG A  59      -8.576  -3.435   2.340  1.00 96.16           N  
ATOM    940 HH11 ARG A  59      -9.291  -3.952   1.849  1.00 96.16           H  
ATOM    941 HH12 ARG A  59      -8.223  -3.867   3.182  1.00 96.16           H  
ATOM    942  NH2 ARG A  59      -8.989  -1.613   1.087  1.00 96.16           N  
ATOM    943 HH21 ARG A  59      -8.834  -0.636   0.883  1.00 96.16           H  
ATOM    944 HH22 ARG A  59      -9.665  -2.136   0.549  1.00 96.16           H  
ATOM    945  CZ  ARG A  59      -8.352  -2.169   2.081  1.00 96.16           C  
ATOM    946  N   GLN A  60      -6.637  -2.602  10.025  1.00 95.43           N  
ATOM    947  H   GLN A  60      -7.270  -1.829  10.177  1.00 95.43           H  
ATOM    948  CA  GLN A  60      -5.867  -3.151  11.151  1.00 95.43           C  
ATOM    949  HA  GLN A  60      -4.805  -2.991  10.963  1.00 95.43           H  
ATOM    950  C   GLN A  60      -6.081  -4.661  11.331  1.00 95.43           C  
ATOM    951  CB  GLN A  60      -6.258  -2.425  12.441  1.00 95.43           C  
ATOM    952  HB2 GLN A  60      -7.328  -2.550  12.606  1.00 95.43           H  
ATOM    953  HB3 GLN A  60      -5.728  -2.878  13.279  1.00 95.43           H  
ATOM    954  O   GLN A  60      -5.136  -5.374  11.663  1.00 95.43           O  
ATOM    955  CG  GLN A  60      -5.927  -0.928  12.398  1.00 95.43           C  
ATOM    956  HG2 GLN A  60      -4.846  -0.788  12.408  1.00 95.43           H  
ATOM    957  HG3 GLN A  60      -6.323  -0.487  11.484  1.00 95.43           H  
ATOM    958  CD  GLN A  60      -6.540  -0.195  13.582  1.00 95.43           C  
ATOM    959  NE2 GLN A  60      -7.041   1.000  13.372  1.00 95.43           N  
ATOM    960 HE21 GLN A  60      -7.463   1.471  14.160  1.00 95.43           H  
ATOM    961 HE22 GLN A  60      -6.997   1.450  12.469  1.00 95.43           H  
ATOM    962  OE1 GLN A  60      -6.576  -0.681  14.701  1.00 95.43           O  
ATOM    963  N   ALA A  61      -7.293  -5.154  11.055  1.00 96.66           N  
ATOM    964  H   ALA A  61      -8.023  -4.512  10.781  1.00 96.66           H  
ATOM    965  CA  ALA A  61      -7.615  -6.579  11.100  1.00 96.66           C  
ATOM    966  HA  ALA A  61      -7.332  -6.974  12.076  1.00 96.66           H  
ATOM    967  C   ALA A  61      -6.859  -7.405  10.039  1.00 96.66           C  
ATOM    968  CB  ALA A  61      -9.133  -6.723  10.939  1.00 96.66           C  
ATOM    969  HB1 ALA A  61      -9.407  -7.776  11.003  1.00 96.66           H  
ATOM    970  HB2 ALA A  61      -9.447  -6.335   9.970  1.00 96.66           H  
ATOM    971  HB3 ALA A  61      -9.646  -6.178  11.732  1.00 96.66           H  
ATOM    972  O   ALA A  61      -6.560  -8.573  10.269  1.00 96.66           O  
ATOM    973  N   GLU A  62      -6.503  -6.800   8.900  1.00 96.44           N  
ATOM    974  H   GLU A  62      -6.731  -5.824   8.777  1.00 96.44           H  
ATOM    975  CA  GLU A  62      -5.731  -7.438   7.825  1.00 96.44           C  
ATOM    976  HA  GLU A  62      -5.944  -8.507   7.816  1.00 96.44           H  
ATOM    977  C   GLU A  62      -4.211  -7.286   8.023  1.00 96.44           C  
ATOM    978  CB  GLU A  62      -6.141  -6.869   6.450  1.00 96.44           C  
ATOM    979  HB2 GLU A  62      -5.505  -7.321   5.689  1.00 96.44           H  
ATOM    980  HB3 GLU A  62      -5.952  -5.796   6.444  1.00 96.44           H  
ATOM    981  O   GLU A  62      -3.437  -7.821   7.232  1.00 96.44           O  
ATOM    982  CG  GLU A  62      -7.599  -7.118   6.030  1.00 96.44           C  
ATOM    983  HG2 GLU A  62      -7.793  -8.190   6.029  1.00 96.44           H  
ATOM    984  HG3 GLU A  62      -8.268  -6.651   6.753  1.00 96.44           H  
ATOM    985  CD  GLU A  62      -7.862  -6.534   4.623  1.00 96.44           C  
ATOM    986  OE1 GLU A  62      -8.257  -5.344   4.532  1.00 96.44           O  
ATOM    987  OE2 GLU A  62      -7.606  -7.234   3.607  1.00 96.44           O  
ATOM    988  N   LYS A  63      -3.745  -6.572   9.061  1.00 95.82           N  
ATOM    989  H   LYS A  63      -4.428  -6.178   9.693  1.00 95.82           H  
ATOM    990  CA  LYS A  63      -2.327  -6.207   9.244  1.00 95.82           C  
ATOM    991  HA  LYS A  63      -2.054  -5.495   8.465  1.00 95.82           H  
ATOM    992  C   LYS A  63      -1.374  -7.396   9.107  1.00 95.82           C  
ATOM    993  CB  LYS A  63      -2.156  -5.537  10.616  1.00 95.82           C  
ATOM    994  HB2 LYS A  63      -2.776  -4.641  10.655  1.00 95.82           H  
ATOM    995  HB3 LYS A  63      -2.501  -6.230  11.383  1.00 95.82           H  
ATOM    996  O   LYS A  63      -0.337  -7.269   8.452  1.00 95.82           O  
ATOM    997  CG  LYS A  63      -0.700  -5.144  10.910  1.00 95.82           C  
ATOM    998  HG2 LYS A  63      -0.391  -4.341  10.240  1.00 95.82           H  
ATOM    999  HG3 LYS A  63      -0.042  -6.000  10.762  1.00 95.82           H  
ATOM   1000  CD  LYS A  63      -0.547  -4.702  12.364  1.00 95.82           C  
ATOM   1001  HD2 LYS A  63      -0.976  -5.466  13.011  1.00 95.82           H  
ATOM   1002  HD3 LYS A  63      -1.073  -3.760  12.519  1.00 95.82           H  
ATOM   1003  CE  LYS A  63       0.942  -4.548  12.681  1.00 95.82           C  
ATOM   1004  HE2 LYS A  63       1.348  -3.731  12.085  1.00 95.82           H  
ATOM   1005  HE3 LYS A  63       1.448  -5.468  12.386  1.00 95.82           H  
ATOM   1006  NZ  LYS A  63       1.144  -4.301  14.128  1.00 95.82           N  
ATOM   1007  HZ1 LYS A  63       0.766  -5.078  14.651  1.00 95.82           H  
ATOM   1008  HZ2 LYS A  63       2.127  -4.215  14.341  1.00 95.82           H  
ATOM   1009  HZ3 LYS A  63       0.659  -3.461  14.411  1.00 95.82           H  
ATOM   1010  N   ASP A  64      -1.697  -8.534   9.713  1.00 96.39           N  
ATOM   1011  H   ASP A  64      -2.547  -8.564  10.259  1.00 96.39           H  
ATOM   1012  CA  ASP A  64      -0.836  -9.719   9.669  1.00 96.39           C  
ATOM   1013  HA  ASP A  64       0.180  -9.432   9.937  1.00 96.39           H  
ATOM   1014  C   ASP A  64      -0.777 -10.330   8.262  1.00 96.39           C  
ATOM   1015  CB  ASP A  64      -1.323 -10.761  10.686  1.00 96.39           C  
ATOM   1016  HB2 ASP A  64      -2.388 -10.937  10.536  1.00 96.39           H  
ATOM   1017  HB3 ASP A  64      -0.799 -11.699  10.498  1.00 96.39           H  
ATOM   1018  O   ASP A  64       0.295 -10.737   7.811  1.00 96.39           O  
ATOM   1019  CG  ASP A  64      -1.067 -10.369  12.146  1.00 96.39           C  
ATOM   1020  OD1 ASP A  64      -0.253  -9.445  12.388  1.00 96.39           O  
ATOM   1021  OD2 ASP A  64      -1.663 -11.041  13.012  1.00 96.39           O  
ATOM   1022  N   GLU A  65      -1.897 -10.347   7.534  1.00 97.16           N  
ATOM   1023  H   GLU A  65      -2.717  -9.892   7.910  1.00 97.16           H  
ATOM   1024  CA  GLU A  65      -1.942 -10.775   6.132  1.00 97.16           C  
ATOM   1025  HA  GLU A  65      -1.486 -11.762   6.047  1.00 97.16           H  
ATOM   1026  C   GLU A  65      -1.137  -9.820   5.243  1.00 97.16           C  
ATOM   1027  CB  GLU A  65      -3.402 -10.877   5.648  1.00 97.16           C  
ATOM   1028  HB2 GLU A  65      -3.958 -11.538   6.312  1.00 97.16           H  
ATOM   1029  HB3 GLU A  65      -3.866  -9.891   5.666  1.00 97.16           H  
ATOM   1030  O   GLU A  65      -0.271 -10.253   4.482  1.00 97.16           O  
ATOM   1031  CG  GLU A  65      -3.458 -11.437   4.220  1.00 97.16           C  
ATOM   1032  HG2 GLU A  65      -2.808 -10.850   3.572  1.00 97.16           H  
ATOM   1033  HG3 GLU A  65      -3.070 -12.456   4.230  1.00 97.16           H  
ATOM   1034  CD  GLU A  65      -4.868 -11.413   3.621  1.00 97.16           C  
ATOM   1035  OE1 GLU A  65      -5.466 -12.507   3.542  1.00 97.16           O  
ATOM   1036  OE2 GLU A  65      -5.293 -10.322   3.162  1.00 97.16           O  
ATOM   1037  N   LEU A  66      -1.352  -8.515   5.395  1.00 97.31           N  
ATOM   1038  H   LEU A  66      -2.083  -8.233   6.033  1.00 97.31           H  
ATOM   1039  CA  LEU A  66      -0.641  -7.480   4.649  1.00 97.31           C  
ATOM   1040  HA  LEU A  66      -0.776  -7.656   3.582  1.00 97.31           H  
ATOM   1041  C   LEU A  66       0.867  -7.528   4.923  1.00 97.31           C  
ATOM   1042  CB  LEU A  66      -1.234  -6.114   5.024  1.00 97.31           C  
ATOM   1043  HB2 LEU A  66      -0.623  -5.330   4.576  1.00 97.31           H  
ATOM   1044  HB3 LEU A  66      -1.178  -5.998   6.106  1.00 97.31           H  
ATOM   1045  O   LEU A  66       1.671  -7.404   4.004  1.00 97.31           O  
ATOM   1046  CG  LEU A  66      -2.695  -5.921   4.576  1.00 97.31           C  
ATOM   1047  HG  LEU A  66      -3.314  -6.745   4.932  1.00 97.31           H  
ATOM   1048  CD1 LEU A  66      -3.224  -4.629   5.185  1.00 97.31           C  
ATOM   1049 HD11 LEU A  66      -3.235  -4.712   6.272  1.00 97.31           H  
ATOM   1050 HD12 LEU A  66      -2.577  -3.804   4.886  1.00 97.31           H  
ATOM   1051 HD13 LEU A  66      -4.243  -4.447   4.846  1.00 97.31           H  
ATOM   1052  CD2 LEU A  66      -2.827  -5.855   3.055  1.00 97.31           C  
ATOM   1053 HD21 LEU A  66      -2.610  -6.835   2.630  1.00 97.31           H  
ATOM   1054 HD22 LEU A  66      -3.855  -5.598   2.797  1.00 97.31           H  
ATOM   1055 HD23 LEU A  66      -2.147  -5.108   2.646  1.00 97.31           H  
ATOM   1056  N   THR A  67       1.275  -7.800   6.162  1.00 95.72           N  
ATOM   1057  H   THR A  67       0.573  -7.880   6.884  1.00 95.72           H  
ATOM   1058  CA  THR A  67       2.692  -7.984   6.505  1.00 95.72           C  
ATOM   1059  HA  THR A  67       3.250  -7.122   6.140  1.00 95.72           H  
ATOM   1060  C   THR A  67       3.273  -9.230   5.828  1.00 95.72           C  
ATOM   1061  CB  THR A  67       2.885  -8.060   8.026  1.00 95.72           C  
ATOM   1062  HB  THR A  67       2.368  -8.936   8.417  1.00 95.72           H  
ATOM   1063  O   THR A  67       4.410  -9.196   5.357  1.00 95.72           O  
ATOM   1064  CG2 THR A  67       4.359  -8.121   8.426  1.00 95.72           C  
ATOM   1065 HG21 THR A  67       4.881  -7.247   8.036  1.00 95.72           H  
ATOM   1066 HG22 THR A  67       4.433  -8.129   9.514  1.00 95.72           H  
ATOM   1067 HG23 THR A  67       4.824  -9.027   8.039  1.00 95.72           H  
ATOM   1068  OG1 THR A  67       2.365  -6.903   8.643  1.00 95.72           O  
ATOM   1069  HG1 THR A  67       1.408  -6.960   8.584  1.00 95.72           H  
ATOM   1070  N   ARG A  68       2.506 -10.324   5.706  1.00 96.04           N  
ATOM   1071  H   ARG A  68       1.571 -10.297   6.086  1.00 96.04           H  
ATOM   1072  CA  ARG A  68       2.929 -11.513   4.940  1.00 96.04           C  
ATOM   1073  HA  ARG A  68       3.917 -11.824   5.281  1.00 96.04           H  
ATOM   1074  C   ARG A  68       3.076 -11.203   3.454  1.00 96.04           C  
ATOM   1075  CB  ARG A  68       1.944 -12.673   5.128  1.00 96.04           C  
ATOM   1076  HB2 ARG A  68       2.189 -13.464   4.419  1.00 96.04           H  
ATOM   1077  HB3 ARG A  68       0.933 -12.333   4.902  1.00 96.04           H  
ATOM   1078  O   ARG A  68       4.047 -11.642   2.847  1.00 96.04           O  
ATOM   1079  CG  ARG A  68       1.983 -13.268   6.537  1.00 96.04           C  
ATOM   1080  HG2 ARG A  68       1.934 -12.477   7.286  1.00 96.04           H  
ATOM   1081  HG3 ARG A  68       2.912 -13.820   6.678  1.00 96.04           H  
ATOM   1082  CD  ARG A  68       0.789 -14.212   6.707  1.00 96.04           C  
ATOM   1083  HD2 ARG A  68       0.914 -15.059   6.032  1.00 96.04           H  
ATOM   1084  HD3 ARG A  68      -0.120 -13.675   6.438  1.00 96.04           H  
ATOM   1085  NE  ARG A  68       0.662 -14.682   8.097  1.00 96.04           N  
ATOM   1086  HE  ARG A  68       1.202 -14.185   8.791  1.00 96.04           H  
ATOM   1087  NH1 ARG A  68      -1.009 -16.209   7.724  1.00 96.04           N  
ATOM   1088 HH11 ARG A  68      -1.699 -16.855   8.080  1.00 96.04           H  
ATOM   1089 HH12 ARG A  68      -1.019 -15.944   6.749  1.00 96.04           H  
ATOM   1090  NH2 ARG A  68      -0.262 -15.870   9.801  1.00 96.04           N  
ATOM   1091 HH21 ARG A  68      -0.959 -16.518  10.140  1.00 96.04           H  
ATOM   1092 HH22 ARG A  68       0.282 -15.339  10.466  1.00 96.04           H  
ATOM   1093  CZ  ARG A  68      -0.196 -15.585   8.532  1.00 96.04           C  
ATOM   1094  N   TYR A  69       2.167 -10.424   2.879  1.00 96.37           N  
ATOM   1095  H   TYR A  69       1.361 -10.151   3.423  1.00 96.37           H  
ATOM   1096  CA  TYR A  69       2.273  -9.940   1.503  1.00 96.37           C  
ATOM   1097  HA  TYR A  69       2.343 -10.783   0.815  1.00 96.37           H  
ATOM   1098  C   TYR A  69       3.542  -9.125   1.270  1.00 96.37           C  
ATOM   1099  CB  TYR A  69       1.023  -9.119   1.184  1.00 96.37           C  
ATOM   1100  HB2 TYR A  69       1.210  -8.491   0.313  1.00 96.37           H  
ATOM   1101  HB3 TYR A  69       0.847  -8.413   1.996  1.00 96.37           H  
ATOM   1102  O   TYR A  69       4.276  -9.403   0.321  1.00 96.37           O  
ATOM   1103  CG  TYR A  69      -0.262  -9.902   0.981  1.00 96.37           C  
ATOM   1104  CD1 TYR A  69      -0.286 -11.298   0.753  1.00 96.37           C  
ATOM   1105  HD1 TYR A  69       0.624 -11.877   0.699  1.00 96.37           H  
ATOM   1106  CD2 TYR A  69      -1.469  -9.191   1.042  1.00 96.37           C  
ATOM   1107  HD2 TYR A  69      -1.458  -8.127   1.227  1.00 96.37           H  
ATOM   1108  CE1 TYR A  69      -1.509 -11.974   0.590  1.00 96.37           C  
ATOM   1109  HE1 TYR A  69      -1.527 -13.038   0.406  1.00 96.37           H  
ATOM   1110  CE2 TYR A  69      -2.690  -9.871   0.913  1.00 96.37           C  
ATOM   1111  HE2 TYR A  69      -3.627  -9.357   1.070  1.00 96.37           H  
ATOM   1112  OH  TYR A  69      -3.915 -11.868   0.501  1.00 96.37           O  
ATOM   1113  HH  TYR A  69      -3.871 -12.823   0.586  1.00 96.37           H  
ATOM   1114  CZ  TYR A  69      -2.717 -11.253   0.664  1.00 96.37           C  
ATOM   1115  N   VAL A  70       3.859  -8.196   2.173  1.00 95.89           N  
ATOM   1116  H   VAL A  70       3.192  -7.984   2.901  1.00 95.89           H  
ATOM   1117  CA  VAL A  70       5.128  -7.456   2.140  1.00 95.89           C  
ATOM   1118  HA  VAL A  70       5.202  -6.940   1.182  1.00 95.89           H  
ATOM   1119  C   VAL A  70       6.324  -8.410   2.213  1.00 95.89           C  
ATOM   1120  CB  VAL A  70       5.164  -6.392   3.253  1.00 95.89           C  
ATOM   1121  HB  VAL A  70       4.944  -6.851   4.217  1.00 95.89           H  
ATOM   1122  O   VAL A  70       7.261  -8.275   1.427  1.00 95.89           O  
ATOM   1123  CG1 VAL A  70       6.539  -5.724   3.346  1.00 95.89           C  
ATOM   1124 HG11 VAL A  70       6.846  -5.399   2.352  1.00 95.89           H  
ATOM   1125 HG12 VAL A  70       7.273  -6.426   3.741  1.00 95.89           H  
ATOM   1126 HG13 VAL A  70       6.494  -4.861   4.009  1.00 95.89           H  
ATOM   1127  CG2 VAL A  70       4.114  -5.310   2.971  1.00 95.89           C  
ATOM   1128 HG21 VAL A  70       4.202  -4.957   1.943  1.00 95.89           H  
ATOM   1129 HG22 VAL A  70       3.105  -5.703   3.097  1.00 95.89           H  
ATOM   1130 HG23 VAL A  70       4.236  -4.472   3.657  1.00 95.89           H  
ATOM   1131  N   SER A  71       6.290  -9.423   3.083  1.00 95.00           N  
ATOM   1132  H   SER A  71       5.540  -9.464   3.758  1.00 95.00           H  
ATOM   1133  CA  SER A  71       7.343 -10.445   3.136  1.00 95.00           C  
ATOM   1134  HA  SER A  71       8.295  -9.946   3.317  1.00 95.00           H  
ATOM   1135  C   SER A  71       7.488 -11.219   1.823  1.00 95.00           C  
ATOM   1136  CB  SER A  71       7.108 -11.422   4.288  1.00 95.00           C  
ATOM   1137  HB2 SER A  71       7.818 -12.245   4.209  1.00 95.00           H  
ATOM   1138  HB3 SER A  71       6.096 -11.825   4.241  1.00 95.00           H  
ATOM   1139  O   SER A  71       8.614 -11.424   1.383  1.00 95.00           O  
ATOM   1140  OG  SER A  71       7.308 -10.760   5.522  1.00 95.00           O  
ATOM   1141  HG  SER A  71       7.167 -11.388   6.235  1.00 95.00           H  
ATOM   1142  N   ILE A  72       6.391 -11.603   1.161  1.00 94.04           N  
ATOM   1143  H   ILE A  72       5.493 -11.402   1.578  1.00 94.04           H  
ATOM   1144  CA  ILE A  72       6.418 -12.307  -0.135  1.00 94.04           C  
ATOM   1145  HA  ILE A  72       7.046 -13.193  -0.040  1.00 94.04           H  
ATOM   1146  C   ILE A  72       7.048 -11.433  -1.227  1.00 94.04           C  
ATOM   1147  CB  ILE A  72       4.995 -12.768  -0.535  1.00 94.04           C  
ATOM   1148  HB  ILE A  72       4.313 -11.922  -0.440  1.00 94.04           H  
ATOM   1149  O   ILE A  72       7.917 -11.904  -1.964  1.00 94.04           O  
ATOM   1150  CG1 ILE A  72       4.513 -13.904   0.393  1.00 94.04           C  
ATOM   1151 HG12 ILE A  72       4.763 -13.669   1.428  1.00 94.04           H  
ATOM   1152 HG13 ILE A  72       5.030 -14.829   0.137  1.00 94.04           H  
ATOM   1153  CG2 ILE A  72       4.961 -13.249  -1.997  1.00 94.04           C  
ATOM   1154 HG21 ILE A  72       3.988 -13.671  -2.250  1.00 94.04           H  
ATOM   1155 HG22 ILE A  72       5.132 -12.416  -2.679  1.00 94.04           H  
ATOM   1156 HG23 ILE A  72       5.721 -14.012  -2.164  1.00 94.04           H  
ATOM   1157  CD1 ILE A  72       2.998 -14.142   0.329  1.00 94.04           C  
ATOM   1158 HD11 ILE A  72       2.473 -13.215   0.561  1.00 94.04           H  
ATOM   1159 HD12 ILE A  72       2.722 -14.896   1.066  1.00 94.04           H  
ATOM   1160 HD13 ILE A  72       2.699 -14.496  -0.657  1.00 94.04           H  
ATOM   1161  N   LEU A  73       6.657 -10.157  -1.309  1.00 93.30           N  
ATOM   1162  H   LEU A  73       5.937  -9.841  -0.675  1.00 93.30           H  
ATOM   1163  CA  LEU A  73       7.204  -9.195  -2.277  1.00 93.30           C  
ATOM   1164  HA  LEU A  73       7.071  -9.586  -3.286  1.00 93.30           H  
ATOM   1165  C   LEU A  73       8.706  -8.961  -2.097  1.00 93.30           C  
ATOM   1166  CB  LEU A  73       6.472  -7.852  -2.124  1.00 93.30           C  
ATOM   1167  HB2 LEU A  73       6.998  -7.098  -2.710  1.00 93.30           H  
ATOM   1168  HB3 LEU A  73       6.518  -7.546  -1.079  1.00 93.30           H  
ATOM   1169  O   LEU A  73       9.419  -8.679  -3.063  1.00 93.30           O  
ATOM   1170  CG  LEU A  73       5.007  -7.868  -2.577  1.00 93.30           C  
ATOM   1171  HG  LEU A  73       4.470  -8.683  -2.091  1.00 93.30           H  
ATOM   1172  CD1 LEU A  73       4.350  -6.544  -2.197  1.00 93.30           C  
ATOM   1173 HD11 LEU A  73       3.297  -6.564  -2.479  1.00 93.30           H  
ATOM   1174 HD12 LEU A  73       4.408  -6.404  -1.118  1.00 93.30           H  
ATOM   1175 HD13 LEU A  73       4.849  -5.711  -2.693  1.00 93.30           H  
ATOM   1176  CD2 LEU A  73       4.896  -8.050  -4.087  1.00 93.30           C  
ATOM   1177 HD21 LEU A  73       5.344  -9.000  -4.378  1.00 93.30           H  
ATOM   1178 HD22 LEU A  73       3.844  -8.063  -4.374  1.00 93.30           H  
ATOM   1179 HD23 LEU A  73       5.408  -7.237  -4.602  1.00 93.30           H  
ATOM   1180  N   ARG A  74       9.181  -9.102  -0.860  1.00 92.59           N  
ATOM   1181  H   ARG A  74       8.507  -9.269  -0.127  1.00 92.59           H  
ATOM   1182  CA  ARG A  74      10.589  -8.977  -0.489  1.00 92.59           C  
ATOM   1183  HA  ARG A  74      11.089  -8.299  -1.180  1.00 92.59           H  
ATOM   1184  C   ARG A  74      11.372 -10.286  -0.562  1.00 92.59           C  
ATOM   1185  CB  ARG A  74      10.664  -8.391   0.921  1.00 92.59           C  
ATOM   1186  HB2 ARG A  74      11.700  -8.439   1.255  1.00 92.59           H  
ATOM   1187  HB3 ARG A  74      10.057  -8.990   1.600  1.00 92.59           H  
ATOM   1188  O   ARG A  74      12.590 -10.241  -0.455  1.00 92.59           O  
ATOM   1189  CG  ARG A  74      10.195  -6.928   0.954  1.00 92.59           C  
ATOM   1190  HG2 ARG A  74      10.834  -6.334   0.301  1.00 92.59           H  
ATOM   1191  HG3 ARG A  74       9.169  -6.844   0.595  1.00 92.59           H  
ATOM   1192  CD  ARG A  74      10.263  -6.371   2.376  1.00 92.59           C  
ATOM   1193  HD2 ARG A  74       9.618  -6.970   3.020  1.00 92.59           H  
ATOM   1194  HD3 ARG A  74       9.871  -5.354   2.361  1.00 92.59           H  
ATOM   1195  NE  ARG A  74      11.653  -6.407   2.878  1.00 92.59           N  
ATOM   1196  HE  ARG A  74      12.000  -7.321   3.132  1.00 92.59           H  
ATOM   1197  NH1 ARG A  74      12.251  -4.241   2.386  1.00 92.59           N  
ATOM   1198 HH11 ARG A  74      12.948  -3.520   2.267  1.00 92.59           H  
ATOM   1199 HH12 ARG A  74      11.310  -3.968   2.142  1.00 92.59           H  
ATOM   1200  NH2 ARG A  74      13.805  -5.658   3.010  1.00 92.59           N  
ATOM   1201 HH21 ARG A  74      14.136  -6.612   2.984  1.00 92.59           H  
ATOM   1202 HH22 ARG A  74      14.441  -4.932   2.711  1.00 92.59           H  
ATOM   1203  CZ  ARG A  74      12.548  -5.443   2.752  1.00 92.59           C  
ATOM   1204  N   ALA A  75      10.715 -11.436  -0.705  1.00 86.48           N  
ATOM   1205  H   ALA A  75       9.706 -11.406  -0.753  1.00 86.48           H  
ATOM   1206  CA  ALA A  75      11.351 -12.750  -0.618  1.00 86.48           C  
ATOM   1207  HA  ALA A  75      12.094 -12.702   0.179  1.00 86.48           H  
ATOM   1208  C   ALA A  75      12.131 -13.151  -1.890  1.00 86.48           C  
ATOM   1209  CB  ALA A  75      10.304 -13.789  -0.181  1.00 86.48           C  
ATOM   1210  HB1 ALA A  75      10.772 -14.769  -0.091  1.00 86.48           H  
ATOM   1211  HB2 ALA A  75       9.896 -13.515   0.792  1.00 86.48           H  
ATOM   1212  HB3 ALA A  75       9.499 -13.849  -0.914  1.00 86.48           H  
ATOM   1213  O   ALA A  75      11.918 -14.233  -2.422  1.00 86.48           O  
ATOM   1214  N   GLY A  76      13.027 -12.309  -2.397  1.00 70.53           N  
ATOM   1215  H   GLY A  76      13.210 -11.447  -1.903  1.00 70.53           H  
ATOM   1216  CA  GLY A  76      13.952 -12.639  -3.491  1.00 70.53           C  
ATOM   1217  HA2 GLY A  76      13.500 -12.408  -4.455  1.00 70.53           H  
ATOM   1218  HA3 GLY A  76      14.194 -13.701  -3.460  1.00 70.53           H  
ATOM   1219  C   GLY A  76      15.243 -11.829  -3.332  1.00 70.53           C  
ATOM   1220  O   GLY A  76      15.230 -10.805  -2.666  1.00 70.53           O  
ATOM   1221  N   SER A  77      16.412 -12.207  -3.825  1.00 55.82           N  
ATOM   1222  H   SER A  77      17.150 -11.542  -3.642  1.00 55.82           H  
ATOM   1223  CA  SER A  77      16.896 -13.492  -4.326  1.00 55.82           C  
ATOM   1224  HA  SER A  77      16.086 -14.208  -4.460  1.00 55.82           H  
ATOM   1225  C   SER A  77      17.915 -14.016  -3.305  1.00 55.82           C  
ATOM   1226  CB  SER A  77      17.611 -13.275  -5.667  1.00 55.82           C  
ATOM   1227  HB2 SER A  77      18.516 -12.689  -5.504  1.00 55.82           H  
ATOM   1228  HB3 SER A  77      17.894 -14.242  -6.082  1.00 55.82           H  
ATOM   1229  O   SER A  77      18.766 -13.245  -2.861  1.00 55.82           O  
ATOM   1230  OG  SER A  77      16.771 -12.582  -6.580  1.00 55.82           O  
ATOM   1231  HG  SER A  77      17.280 -12.420  -7.377  1.00 55.82           H  
ATOM   1232  N   VAL A  78      17.831 -15.294  -2.924  1.00 43.88           N  
ATOM   1233  H   VAL A  78      17.130 -15.855  -3.388  1.00 43.88           H  
ATOM   1234  CA  VAL A  78      19.044 -16.036  -2.527  1.00 43.88           C  
ATOM   1235  HA  VAL A  78      19.663 -15.430  -1.865  1.00 43.88           H  
ATOM   1236  C   VAL A  78      19.889 -16.248  -3.777  1.00 43.88           C  
ATOM   1237  CB  VAL A  78      18.700 -17.362  -1.828  1.00 43.88           C  
ATOM   1238  HB  VAL A  78      17.912 -17.865  -2.387  1.00 43.88           H  
ATOM   1239  O   VAL A  78      19.271 -16.436  -4.851  1.00 43.88           O  
ATOM   1240  CG1 VAL A  78      19.893 -18.320  -1.716  1.00 43.88           C  
ATOM   1241 HG11 VAL A  78      20.734 -17.809  -1.247  1.00 43.88           H  
ATOM   1242 HG12 VAL A  78      20.197 -18.648  -2.709  1.00 43.88           H  
ATOM   1243 HG13 VAL A  78      19.620 -19.198  -1.130  1.00 43.88           H  
ATOM   1244  CG2 VAL A  78      18.205 -17.074  -0.404  1.00 43.88           C  
ATOM   1245 HG21 VAL A  78      17.338 -16.415  -0.444  1.00 43.88           H  
ATOM   1246 HG22 VAL A  78      18.994 -16.587   0.169  1.00 43.88           H  
ATOM   1247 HG23 VAL A  78      17.921 -18.005   0.085  1.00 43.88           H  
ATOM   1248  OXT VAL A  78      21.123 -16.195  -3.619  1.00 43.88           O  
TER    1249      VAL A  78                                                       
END   
